# Supplementary material for: Time-resolved comparative molecular evolution of oxygenic photosynthesis
Source: Biochim Biophys Acta Bioenerg. 2021 Jun 1;1862(6):148400. doi: 10.1016/j.bbabio.2021.148400 (PMC8047818; doi:10.1016/j.bbabio.2021.148400)
Supplement: Supplementary file 1 — Supplementary material: sequence alignments and trees [file mmc1.zip]

Archive with 26 entries (26 files):
- Figure_1_S1_CP47_alignment.phy
- Figure_1_S1_CP47_MLtree.txt
- Figure_1_S1_S5_CP43_CBP_alignment.phy
- Figure_1_S1_S5_CP43_CBP_MLtree.txt
- Figure_2_Alpha_Beta_NJtre.txt
- Figure_2_Alpha_Beta_NJtree_alignment.phy
- Figure_2_CP43_CP47_NJtree.txt
- Figure_2_CP43_CP47_NJtree_alignment.phy
- Figure_2_D1_D2_NJtree.txt
- Figure_2_D1_D2_NJtree_alignment.phy
- Figure_2_RpoB_NJtree.txt
- Figure_2_RpoB_NJtree_alignment.phy
- Figure_5_S4_S6_S7_RpoB_alignment.phy
- Figure_5_S4_S6_S7_RpoB_MLtree.txt
- Figure_6_ribosomal_alignment.phy
- Figure_6_ribosomal_MLtree.txt
- Figure_6_S4_RpoB_with_Archaea_alignment.phy
- Figure_6_S4_RpoB_with_Archaea_MLtree.txt
- Figure_S1_CP43_CP47_alignment.phy
- Figure_S1_CP43_CP47_MLtree.txt
- Figure_S10_all_asr_D0_sequences.phy
- Figure_S2_Type_I_RC_CP43_CP47_alignmnent.phy
- Figure_S2_Type_I_RC_CP43_CP47_MLtree.txt
- Figure_S3_Alpha_Beta_alignment.phy
- Figure_S3_Alpha_Beta_MLtree.txt
- Figure_S8_ASR_LG+G+I+F_MLtree.txt
