# Supplementary material for: Time-resolved comparative molecular evolution of oxygenic photosynthesis
Source: Biochim Biophys Acta Bioenerg. 2021 Jun 1;1862(6):148400. doi: 10.1016/j.bbabio.2021.148400 (PMC8047818; doi:10.1016/j.bbabio.2021.148400)
Supplement: Supplementary file 1 — Supplementary material: sequence alignments and trees [file mmc1.zip › Figure_1_S1_CP47_alignment.phy]

375   570
930_Prochlorococcus_marinus_st  MGLPWYRVHT VVINDPGRLL AVHLMHTALL AGWAGSMALY ELAIFDPSDA VLNPMWRQGM
931_Prochlorococcus_sp._MIT_06  MGLPWYRVHT VVINDPGRLL AVHLMHTALL AGWAGSMALY ELAIFDPSDA VLNPMWRQGM
933_Prochlorococcus_sp._HOT_20  MGLPWYRVHT VVINDPGRLL AVHLMHTALL AGWAGSMALY ELAIFDPSDA VLNPMWRQGM
934_Prochlorococcus_marinus_st  MGLPWYRVHT VVINDPGRLL AVHLMHTALL AGWAGSMALY ELAIFDPSDA VLNPMWRQGM
935_Prochlorococcus_sp._RS50    MGLPWYRVHT VVINDPGRLL AVHLMHTALL AGWAGSMALY ELAIFDPSDA VLNPMWRQGM
936_Prochlorococcus_marinus_st  MGLPWYRVHT VVINDPGRLL AVHLMHTALL AGWAGSMALY ELAIFDPSDA VLNPMWRQGM
937_Prochlorococcus_marinus_st  MGLPWYRVHT VVINDPGRLL AVHLMHTALL AGWAGSMALY ELAIFDPSDA VLNPMWRQGM
938_Sphaerospermopsis_kisselev  MGLPWYRVHT VVLNDPGRLI SVHLMHTALV AGWAGSMALY ELAVYDPSDP VLNPMWRQGM
939_Prochlorococcus_marinus_st  MGLPWYRVHT VVINDPGRLL AVHLMHTALL AGWAGSMALY ELAIFDPSDA VLNPMWRQGM
940_Anabaena_cylindrica_PCC_71  MGLPWYRVHT VVLNDPGRLI SVHLMHTALV AGWAGSMALY ELAIYNPSDP VLNPMWRQGM
941_Prochlorococcus_marinus_su  MGLPWYRVHT VVINDPGRLL AVHLMHTALL AGWAGSMALY ELAIFDPSDA VLNPMWRQGM
942_Prochlorococcus_marinus_st  MGLPWYRVHT VVINDPGRLL AVHLMHTALL AGWAGSMALY ELAIFDPSDA VLNPMWRQGM
943_Merismopedia_glauca_CCAP_1  MGLPWYRVHT VVLNDPGRLI SVHLMHTALV AGWAGSMALY ELAIFDPSDP VLNPMWRQGM
944_Nodularia_spumigena_CCY941  MGLPWYRVHT VVLNDPGRLI SVHLMHTALV AGWAGSMALY ELAIYDPSDP VLNPMWRQGM
945_Prochlorococcus_sp._MED-G7  MGLPWYRVHT VVINDPGRLL AVHLMHTALL AGWAGSMALY ELAIFDPSDA VLNPMWRQGM
946_Nodularia_sp._NIES-3585     MGLPWYRVHT VVLNDPGRLI SVHLMHTALV AGWAGSMALY ELAIYDPSDP VLNPMWRQGM
947_Nostoc_carneum_NIES-2107    MGLPWYRVHT VVLNDPGRLI SVHLMHTALV AGWAGSMALY ELAIYNPSDP VLNPMWRQGM
948_Prochlorococcus_marinus_st  MGLPWYRVHT VVINDPGRLL AVHLMHTALL AGWAGSMALY ELAIFDPSDA VLNPMWRQGM
949_Prochlorococcus_marinus_st  MGLPWYRVHT VVINDPGRLL AVHLMHTALL AGWAGSMALY ELAIFDPSDA ILNPMWRQGM
950_Prochlorococcus_marinus_st  MGLPWYRVHT VVINDPGRLL AVHLMHTALL AGWAGSMALY ELAIFDPSDA VLNPMWRQGM
951_Prochlorococcus_marinus_st  MGLPWYRVHT VVINDPGRLL AVHLMHTALL AGWAGSMALY ELAIFDPSDA VLNPMWRQGM
952_Nostoc_sp._MBR_210          MGLPWYRVHT VVLNDPGRLI SVHLMHTALV AGWAGSMALY ELAIYDPSDP VLNPMWRQGM
954_Nostoc_piscinale_CENA21     MGLPWYRVHT VVLNDPGRLI SVHLMHTALV AGWAGSMALY ELAIYDPSDP VLNPMWRQGM
955_Limnothrix_sp._P13C2        MGLPWYRVHT VVLNDPGRLI AVHLMHTALV AGWAGSMALF ELSNFDPSDP VLNPMWRQGM
956_Cyanobacterium_sp._IPPAS_B  MGLPWYRVHT VVINDPGRLI SVHLMHTALV AGWAGSMALY ELAVFDPSDA VLNPMWRQGM
957_Prochlorococcus_marinus_st  MGLPWYRVHT VVINDPGRLL AVHLMHTALL AGWAGSMALY ELAIFDPSDA VLNPMWRQGM
958_Prochlorococcus_marinus_st  MGLPWYRVHT VVINDPGRLL AVHLMHTALL AGWAGSMALY ELAIFDPSDA VLNPMWRQGM
959_Cyanobacterium_sp._HL-69    MGLPWYRVHT VVINDPGRLI SVHLMHTALV AGWAGSMALY ELAVFDPSDA VLNPMWRQGM
960_Pleurocapsa_sp._CCALA_161   MGLPWYRVHT VVLNDPGRLI SVHLMHTALV AGWAGSMALF ELATFDPSDA VLNPMWRQGM
961_Synechococcus_sp._NIES-970  MGLPWYRVHT VVLNDPGRLI SVHLMHTALV AGWAGSMALY ELATFDPSDP VLNPMWRQGM
962_Cylindrospermum_stagnale_P  MGLPWYRVHT VVLNDPGRLI SVHLMHTALV AGWAGSMALY ELAIYDPSDP VLNPMWRQGM
963_Snowella_sp.                MGLPWYRVHT VVLNDPGRLI SVHLMHTALV AGWAGSMALY ELAIFDPSDA VLNPMWRQGM
964_Calothrix_elsteri_CCALA_95  MGLPWYRVHT VVLNDPGRLI SVHLMHTALV SGWAGSMALY ELAIYDPSDP VLNPMWRQGM
965_Oscillatoria]_sp._PCC_6506  MGLPWYRVHT VVLNDPGRLI SVHLMHTALV AGWSGSMALY ELAIFDPSDP VLNPMWRQGM
966_Nostoc_minutum_NIES-26      MGLPWYRVHT VVLNDPGRLI SVHLMHTALV AGWAGSMALY ELAIYDPSDP VLNPMWRQGM
967_Gloeocapsa_sp._PCC_73106    MGLPWYRVHT VVLNDPGRLI AVHLMHTALV AGWAGSMALY ELAIFDPSDA VLNPMWRQGM
968_Cyanobium_sp._CACIAM_14     MGLPWYRVHT VVINDPGRLL AVHLMHTALV AGWAGSMALY ELAIFDPSDP VLNPMWRQGM
969_Cuspidothrix_issatschenkoi  MGLPWYRVHT VVLNDPGRLI SVHLMHTALV AGWAGSMALY ELAIYNPSDP VLNPMWRQGM
970_Chondrocystis_sp._NIES-410  MGLPWYRVHT VVLNDPGRLI SVHLMHTALV AGWAGSMALF ELATFDPSDA VLNPMWRQGM
971_Synechococcus_sp._XM-24     MGLPWYRVHT VVINDPGRLL AVHLMHTALV AGWAGSMALY ELAIFDPSDP VLNPMWRQGM
972_Nostoc_calcicola_FACHB-389  MGLPWYRVHT VVLNDPGRLI SVHLMHTALV AGWAGSMALY ELAVYDPSDP VLNPMWRQGM
973_Synechococcus_sp._WH_8109   MGLPWYRVHT VVINDPGRLL AVHLMHTALV AGWAGSMALY ELAIFDPSDP VLNPMWRQGM
974_Leptolyngbya_sp._NIES-3755  MGLPWYRVHT VLVNDPGRLI ATHLMHTALV AGWAGSMALY ELAIFDPSDP VLNPMWRQGM
976_Nostoc_azollae_0708         MGLPWYRVHT VVLNDPGRLI SVHLMHTALV AGWAGSMALY ELAVYDPSDP VLNPMWRQGM
977_Calothrix_sp._NIES-2098     MGLPWYRVHT VVLNDPGRLI SVHLMHTALV AGWAGSMALY ELAIYDPSDP VLNPMWRQGM
978_Cyanobium_gracile_PCC_6307  MGLPWYRVHT VVINDPGRLL AVHLMHTALV AGWAGSMALY ELAIFDPSDP VLNPMWRQGM
979_cyanobacterium_BACL30_MAG-  MGLPWYRVHT VVINDPGRLL AVHLMHTALV AGWAGSMALY ELAIFDPSDA VLNPMWRQGM
980_Nostoc_sp._NIES-3756        MGLPWYRVHT VVLNDPGRLI SVHLMHTALV AGWAGSMALY ELAIYDPSDP VLNPMWRQGM
981_Nostoc_sp._NIES-2111        MGLPWYRVHT VVLNDPGRLI SVHLMHTALV AGWAGSMALY ELAIYDPSDP VLNPMWRQGM
982_Nostoc_sp._CENA543          MGLPWYRVHT VVLNDPGRLI SVHLMHTALV AGWAGSMALY ELAIYDPSDP VLNPMWRQGM
983_Calothrix_sp._PCC_6303      MGLPWYRVHT VVLNDPGRLI SVHLMHTALV SGWAGSMALY ELAIFDPSDV VLNPMWRQGM
984_Leptolyngbya_sp._PCC_7376   MGLPWYRVHT VVLNDPGRLI SVHLMHTALV AGWAGSMALY ELATFDPSDP VLNPMWRQGM
985_Oscillatoriales_cyanobacte  MGLPWYRVHT VVLNDPGRLI SVHLMHTALV AGWAGSMALY ELAVFDPSDP ILNPMWRQGM
987_Synechococcus_sp._RS9916    MGLPWYRVHT VVINDPGRLL AVHLMHTALV AGWAGSMALY ELAIFDPSDP VLNPMWRQGM
988_Synechococcus_sp._WH_8102   MGLPWYRVHT VVINDPGRLL AVHLMHTALV AGWAGSMALY ELAIFDPSDP VLNPMWRQGM
989_Synechococcus_sp._MIT_S950  MGLPWYRVHT VVINDPGRLL AVHLMHTALV AGWAGSMALY ELAIFDPSDP VLNPMWRQGM
990_Hydrococcus_rivularis_NIES  MGLPWYRVHT VVLNDPGRLI AVHLMHNALC AGFAGSMLLF ELALYDPSDP VLNPMWRQGC
991_Microcoleus_sp._PCC_7113    MGLPWYRVHT VVLNDPGRLI AVHLMHTALV AGWAGSMALY ELAIFDPSDP VLNPMWRQGM
992_Synechococcus_sp._WH_7803   MGLPWYRVHT VVINDPGRLL AVHLMHTALV AGWAGSMALY ELAIFDPSDP VLNPMWRQGM
993_Synechococcus_sp._WH_7805   MGLPWYRVHT VVINDPGRLL AVHLMHTALV AGWAGSMALY ELAIFDPSDP VLNPMWRQGM
994_Chamaesiphon_polymorphus_C  MGLPWYRVHT VVLNDPGRLI SVHLMHTALV AGWAGSMALF ELSNFDPSDP VFNPMWRQGM
995_Leptolyngbya_frigida_ULC18  MGLPWYRVHT VLINDPGRLI ATHLMHTALV AGWAGSMALY ELAIFDPSDP VLNPIWRQGM
996_Cyanobium_usitatum_str._To  MGLPWYRVHT VVINDPGRLL AVHLMHTALV AGWAGSMALY ELAIFDPSDA VLNPMWRQGM
997_Chamaesiphon_minutus_PCC_6  MGLPWYRVHT VVLNDPGRLI SVHLMHTALV AGWAGSMALF ELSNFDPSDP VFNPMWRQGM
998_Prochlorococcus_marinus_XM  MGLPWYRVHT VVINDPGRLL AVHLMHTALL AGWAGSMALY ELAIFDPSDP VLNPMWRQGM
999_Raphidiopsis_curvata_NIES-  MGLPWYRVHT VVLNDPGRLI SVHLMHTALV AGWAGSMALY ELAVYDPSDP VLNPMWRQGM
1000_Planctomycetaceae_bacteri  MGLPWYRVHT VVINDPGRLL AVHLMHTALV AGWAGSMALY ELAIFDPSDP VLNPMWRQGM
1001_Synechococcus_sp._SynAce0  MGLPWYRVHT VVINDPGRLL AVHLMHTALV AGWAGSMALY ELAIFDPSDQ VLNPMWRQGM
1002_Synechococcus_sp._WH_5701  MGLPWYRVHT VVINDPGRLL AVHLMHTALV AGWAGSMALY ELAIFDPSDP VLNPMWRQGM
1003_Synechococcus_sp._KORDI-4  MGLPWYRVHT VVINDPGRLL AVHLMHTALV AGWAGSMALY ELAIFDPSDP VLNPMWRQGM
1004_Raphidiopsis_brookii_D9    MGLPWYRVHT VVLNDPGRLI SVHLMHTALV AGWAGSMALY ELAVYDPSDP VLNPMWRQGM
1005_Oscillatoriales_cyanobact  MGLPWYRVHT VLLNDPGRLI ATHLMHTSLV AGWAGSMALY ELAIFDPSDP VLNPMWRQGM
1006_Cylindrospermum_sp._NIES-  MGLPWYRVHT VVLNDPGRLI SVHLMHTALV AGWAGSMALY ELATYDPSDP VLNPMWRQGM
1007_Synechococcus_sp._PCC_750  MGLPWYRVHT VLLNDPGRLI ATHLMHTALV AGWAGSMALY ETATFDPSDP ILNPMWRQGM
1008_Synechococcus_sp._TMED90   MGLPWYRVHT VVINDPGRLL AVHLMHTALV AGWAGSMALY ELAIFDPSDP VLNPMWRQGM
1009_Cylindrospermopsis_sp._CR  MGLPWYRVHT VVLNDPGRLI SVHLMHTALV AGWAGSMALY ELAVYDPSDP VLNPMWRQGM
1010_Cyanobacteria_bacterium_Q  MGLPWYRVHT VVLNDPGRLI AVHLMHTALV AGWAGSMALY ELAVFDPSDP VLNPMWRQGM
1011_Anabaenopsis_circularis_N  MGLPWYRVHT VVLNDPGRLI SVHLMHTALV AGWAGSMALY ELAIYDPSDP VLNPMWRQGM
1012_Cylindrospermopsis_racibo  MGLPWYRVHT VVLNDPGRLI SVHLMHTALV AGWAGSMALY ELAVYDPSDP VLNPMWRQGM
1013_Synechococcus_sp._RS9917   MGLPWYRVHT VVINDPGRLL AVHLMHTALV AGWAGSMALY ELAIFDPSDP VLNPMWRQGM
1014_Nostoc_linckia_NIES-25     MGLPWYRVHT VVLNDPGRLI SVHLMHTALV AGWAGSMALY ELATFDPSDP VLNPMWRQGM
1015_Nostoc_sp._PCC_7107        MGLPWYRVHT VVLNDPGRLI SVHLMHTALV AGWAGSMALY ELAVYDPSDP VLNPMWRQGM
1016_Chrysosporum_ovalisporum   MGLPWYRVHT VVLNDPGRLI SVHLMHTALV AGWAGSMALY ELAIFDPSDP VLNPMWRQGM
1017_Stanieria_sp._NIES-3757    MGLPWYRVHT VVLNDPGRLI SVHLMHTALV AGWAGSMALY ELALFDPSDP VLNPMWRQGM
1018_Cylindrospermopsis_racibo  MGLPWYRVHT VVLNDPGRLI SVHLMHTALV AGWAGSMALY ELAVYDPSDP VLNPMWRQGM
1019_Nostoc_sp._PCC_7524        MGLPWYRVHT VVLNDPGRLI SVHLMHTALV AGWAGSMALY ELAIYDPSDP VLNPMWRQGM
1020_Oscillatoriales_cyanobact  MGLPWYRVHT VVINDPGRLL AVHLMHNALC AGFAGSMLLF ELALFDPSDP VLNPMWRQGC
1021_Cyanobacterium_aponinum_P  MGLPWYRVHT VVINDPGRLI AVHLMHTALV AGWAGSMALY ELAVFDPSDP VLNPMWRQGM
1022_Prochlorococcus_marinus_s  MGLPWYRVHT VVINDPGRLL AVHLMHTALL AGWAGSMALY ELAIFDPSDP VLNPMWRQGM
1023_Cylindrospermopsis_racibo  MGLPWYRVHT VVLNDPGRLI SVHLMHTALV AGWAGSMALY ELAVYDPSDP VLNPMWRQGM
1024_Limnothrix_rosea_IAM_M-22  MGLPWYRVHT VVLNDPGRLI SVHLMHTALV AGWAGSMALY ELATFDPSDP VLNPMWRQGM
1025_Nostoc_commune_HK-02       MGLPWYRVHT VVLNDPGRLI SVHLMHTALV AGWAGSMALY ELAVFDPSDP VLNPMWRQGM
1026_Nostoc_sp._NIES-4103       MGLPWYRVHT VVLNDPGRLI SVHLMHTALV AGWAGSMALY ELAIYDPSDP VLNPMWRQGM
1027_Nostoc_punctiforme_PCC_73  MGLPWYRVHT VVLNDPGRLI SVHLMHTALV AGWAGSMALY ELAVFDPSDP VLNPMWRQGM
1028_Cyanobacterium_aponinum_I  MGLPWYRVHT VVINDPGRLI AVHLMHTALV AGWAGSMALY ELAVFDPSDP VLNPMWRQGM
1029_Calothrix_brevissima_NIES  MGLPWYRVHT VVLNDPGRLI SVHLMHTALV AGWSGSMALY ELAIYDPSDP VLNPMWRQGM
1030_Synechococcus_sp._MED-G68  MGLPWYRVHT VVINDPGRLL AVHLMHTALV AGWAGSMALY ELAIFDPSDP VLNPMWRQGM
1031_Fischerella_sp._NIES-4106  MGLPWYRVHT VVLNDPGRLI AVHLMHNALC AGFAGSMLLF ELALYDPSDP VLNPMWRQGC
1032_Synechococcus_sp._CC9311   MGLPWYRVHT VVINDPGRLL AVHLMHTALV AGWAGSMALY ELAIFDPSDP VLNPMWRQGM
1033_Calothrix_sp._NIES-2100    MGLPWYRVHT VVLNDPGRLI SVHLMHTALV AGWAGSMALY ELAIYDPSDP VLNPMWRQGM
1034_Synechococcus_sp._TMED66   MGLPWYRVHT VVINDPGRLL AVHLMHTALV AGWAGSMALY ELAIFDPSDP VLNPMWRQGM
1035_Prochlorococcus_marinus_s  MGLPWYRVHT VVINDPGRLL AVHLMHTALL AGWAGSMALY ELAIFDPSDP VLNPMWRQGM
1036_Alkalinema_sp._CACIAM_70d  MGLPWYRVHT VLINDPGRLI ATHLMHTALV AGWAGSMALY ELAIFDPTDP VLNPMWRQGM
1037_Mastigocladus_laminosus    MGLPWYRVHT VVLNDPGRLI SVHLMHTALV AGWAGSMALY ELAIYDPSDP VLNPMWRQGM
1038_Synechococcus_sp._WH_8016  MGLPWYRVHT VVINDPGRLL AVHLMHTALV AGWAGSMALY ELAIFDPSDP VLNPMWRQGM
1039_Anabaena_sp._WA113         MGLPWYRVHT VVLNDPGRLI SVHLMHTALV AGWAGSMALY ELAVYNPSDP ILNPMWRQGM
1040_Prochlorococcus_marinus_s  MGLPWYRVHT VVINDPGRLL AVHLMHTALL AGWAGSMALY ELAIFDPSDP VLNPMWRQGM
1041_Calothrix_sp._PCC_7507     MGLPWYRVHT VVLNDPGRLI SVHLMHTALV AGWAGSMALY ELAVYDPSDP VLNPMWRQGM
1042_Richelia_intracellularis_  MGLPWYRVHT VVLNDPGRLI SVHLMHTALV AGWAGSMALY ELAIYDPSDP VLNPMWRQGM
1043_Synechococcus_sp._GFB01    MGLPWYRVHT VVINDPGRLL AVHLMHTALV AGWAGSMALY ELAIFDPSDP VLNPMWRQGM
1044_Nostoc_sp._106C            MGLPWYRVHT VVLNDPGRLI SVHLMHTALV AGWAGSMALY ELAVYDPSDP VLNPMWRQGM
1045_Scytonema_sp._HK-05        MGLPWYRVHT VVLNDPGRLI SVHLMHTALV AGWAGSMALY ELAIYDPSDP VLNPMWRQGM
1046_Calothrix_sp._NIES-4071    MGLPWYRVHT VVLNDPGRLI SVHLMHTALV AGWAGSMALY ELAIFDPSDP VLNPMWRQGM
1047_Nostoc_punctiforme_NIES-2  MGLPWYRVHT VVLNDPGRLI SVHLMHTALV AGWAGSMALY ELAVFDPSDA VLNPMWRQGM
1048_Prochlorococcus_marinus_s  MGLPWYRVHT VVINDPGRLL AVHLMHTALL AGWAGSMALY ELAIFDPSDP VLNPMWRQGM
1049_Nostoc_sp._T09             MGLPWYRVHT VVLNDPGRLI SVHLMHTALV AGWAGSMALY ELAVYDPSDP VLNPMWRQGM
1050_Synechococcus_sp._WH_8020  MGLPWYRVHT VVINDPGRLL AVHLMHTALV AGWAGSMALY ELAIFDPSDP VLNPMWRQGM
1051_Fischerella_thermalis      MGLPWYRVHT VVLNDPGRLI SVHLMHTALV AGWAGSMALY ELAIYDPSDP VLNPMWRQGM
1052_Pseudanabaena_sp._ABRG5-3  MGLPWYRVHT VLLNDPGRLI ATHLMHTALV AGWAGSMALY ELAIFDPSDP VLNPMWRQGL
1053_Geminocystis_sp._NIES-370  MGLPWYRVHT VVINDPGRLI AVHLMHTALV AGWAGSMALY ELAVFDPSDA VLNPMWRQGM
1054_Aphanizomenon_flos-aquae_  MGLPWYRVHT VVLNDPGRLI SVHLMHTALV AGWAGSMALY ELAVYNPSDP ILNPMWRQGM
1055_Nostoc_sp._KVJ20           MGLPWYRVHT VVLNDPGRLI SVHLMHTALV AGWAGSMALY ELAVFDPSDP VLNPMWRQGM
1056_Prochlorococcus_marinus_s  MGLPWYRVHT VVINDPGRLL AVHLMHTALL AGWAGSMALY ELAIFDPSDP VLNPMWRQGM
1057_Pseudanabaena_sp.          MGLPWYRVHT VLLNDPGRLI ATHLMHTSLV AGWAGSMALY ELAIFDPTDP VLNPMWRQGM
1058_Pseudanabaena_sp._PCC_736  MGLPWYRVHT VLLNDPGRLI ASHLMHTALV AGWAGSMALY ETATFDPSDP VLNPMWRQGM
1059_Prochlorococcus_marinus_s  MGLPWYRVHT VVINDPGRLL AVHLMHTALL AGWAGSMALY ELAIFDPSDP VLNPMWRQGM
1060_Prochlorococcus_marinus_s  MGLPWYRVHT VVINDPGRLL AVHLMHTALL AGWAGSMALY ELAIFDPSDP VLNPMWRQGM
1061_Stanieria_cyanosphaera_PC  MGLPWYRVHT VVLNDPGRLI SVHLMHTALV AGWAGSMALY ELALFDPSDP VLNPMWRQGM
1062_Synechococcus_sp._CC9605   MGLPWYRVHT VVINDPGRLL AVHLMHTALV AGWAGSMALY ELAIFDPSDP VLNPMWRQGM
1063_Prochlorococcus_marinus_X  MGLPWYRVHT VVINDPGRLL AVHLMHTALL AGWAGSMALY ELAIFDPSDP VLNPMWRQGM
1064_Nostoc_sp._Peltigera_memb  MGLPWYRVHT VVLNDPGRLI SVHLMHTALV AGWAGSMALY ELAVFDPSDP ILNPMWRQGM
1066_Anabaena_sp._CRKS33        MGLPWYRVHT VVLNDPGRLI SVHLMHTALV AGWAGSMALY ELAIYNPSDP VLNPMWRQGM
1067_Cyanobium_sp.              MGLPWYRVHT VVINDPGRLL AVHLMHTALV AGWAGSMALY ELAIFDPSDP VLNPMWRQGM
1068_Prochlorococcus_sp._MIT_1  MGLPWYRVHT VVINDPGRLL AVHLMHTALL AGWAGSMALY ELAIFDPSDP VLNPMWRQGM
1069_Fischerella_thermalis_CCM  MGLPWYRVHT VVLNDPGRLI SVHLMHTALV AGWAGSMALY ELAIYDPSDP VLNPMWRQGM
1070_Anabaena_sp._WA102         MGLPWYRVHT VVLNDPGRLI SVHLMHTALV AGWAGSMALY ELAVYNPSDP VLNPMWRQGM
1071_Aphanizomenon_flos-aquae_  MGLPWYRVHT VVLNDPGRLI SVHLMHTALV AGWAGSMALY ELAVYNPSDP VLNPMWRQGM
1072_Phormidesmis_priestleyi_U  MGLPWYRVHT VLVNDPGRLI ATHLMHTALV AGWAGSMALY ELAIFDPSDP ILNPMWRQGM
1073_Dolichospermum_compactum_  MGLPWYRVHT VVLNDPGRLI SVHLMHTALV AGWAGSMALY ELAVYNPSDP VLNPMWRQGM
1074_Cyanobium_sp._NIES-981     MGLPWYRVHT VVINDPGRLL AVHLMHTALV AGWAGSMALY ELAIFDPSDP VLNPMWRQGM
1075_Hapalosiphon_sp._MRB220    MGLPWYRVHT VVLNDPGRLI SVHLMHTALV AGWAGSMALY ELAIYDPSDP VLNPMWRQGM
1076_Fischerella_thermalis_CCM  MGLPWYRVHT VVLNDPGRLI SVHLMHTALV AGWAGSMALY ELAIYDPSDP VLNPMWRQGM
1077_Synechococcus_sp._MED-G71  MGLPWYRVHT VVINDPGRLL AVHIMHTALV AGWAGSMALY ELAIFDPSDA ILNPMWRQGM
1078_Chroococcidiopsis_sp._CCA  MGLPWYRVHT SVINDPGRLI AVHLMHNALC AGFAGSMLLF ELALYDSSDP VLNPMWRQGC
1079_Synechococcus_sp._MIT_S95  MGLPWYRVHT VVINDPGRLL AVHLMHTALV AGWAGSMALY ELAIFDPSDP VLNPMWRQGM
1080_Scytonema_hofmannii_PCC_7  MGLPWYRVHT VVLNDPGRLI SVHLMHTALV AGWAGSMALY ELAIYDPSDP VLNPMWRQGM
1081_Cyanothece_sp._PCC_7822    MGLPWYRVHT VVLNDPGRLI SVHLMHTALV AGWAGSMALY ELALFDPSDP VLNPMWRQGM
1082_Halomicronema_hongdechlor  MGLPWYRVHT VVLNDPGRLL SVHLMHNALC AGFAGSMLLY ELALYDPTDP VLNPMWRQGC
1083_Pseudanabaena_biceps_PCC_  MGLPWYRVHT VLLNDPGRLI ATHLMHTALV AGWAGSMALY ELAIFDPSDP VLNPMWRQGM
1084_Cyanobacteria_bacterium_Q  MGLPWYRVHT VVLNDPGRLI AVHLMHTALV AGWAGSMALY ELAIFDPSDP VLNPMWRQGM
1085_Fischerella_thermalis_CCM  MGLPWYRVHT VVLNDPGRLI AVHLMHNALC AGFAGSMLLF ELALYDPSDP VLNPMWRQGC
1086_Nostoc_sp._Lobaria_pulmon  MGLPWYRVHT VVLNDPGRLI SVHLMHTALV AGWAGSMALY ELAVFDPSDA VLNPMWRQGM
1087_Nostoc_linckia_z1          MGLPWYRVHT VVLNDPGRLI SVHLMHTALV AGWAGSMALY ELAVYDPSDP VLNPMWRQGM
1088_Limnothrix_sp._CACIAM_69d  MGLPWYRVHT VVLNDPGRLI AVHLMHTALV AGWAGSMALF ELSNFDPSDP VLNPMWRQGM
1089_Nostoc_sp._Peltigera_memb  MGLPWYRVHT VVLNDPGRLI SVHLMHTALV AGWAGSMALY ELAVFDPSDP ILNPMWRQGM
1090_Pleurocapsa_sp._PCC_7327   MGLPWYRVHT VVLNDPGRLI AVHLMHNALC AGFAGSMLLF ELALYDPSDP VLNPMWRQGC
1091_Fischerella_thermalis_CCM  MGLPWYRVHT VVLNDPGRLI SVHLMHTALV AGWAGSMALY ELAIYDPSDP VLNPMWRQGM
1092_Fischerella_thermalis_CCM  MGLPWYRVHT VVLNDPGRLI AVHLMHNALC AGFAGSMLLF ELALYDPSDP VLNPMWRQGC
1093_Anabaena_sp._90            MGLPWYRVHT VVLNDPGRLI SVHLMHTALV AGWAGSMALY ELAVYNPSDP VLNPMWRQGM
1094_Tolypothrix_bouteillei_VB  MGLPWYRVHT VVLNDPGRLI SVHLMHTALV AGWAGSMALY ELAIYDPSDP VLNPMWRQGM
1095_Fischerella_muscicola_CCM  MGLPWYRVHT VVLNDPGRLI SVHLMHTALV AGWAGSMALY ELAIYDPSDP VLNPMWRQGM
1096_Cyanobacterium_stanieri_P  MGLPWYRVHT VVINDPGRLI SVHLMHTALV AGWAGSMALY ELAVFDPSDA VLNPMWRQGM
1097_Nostoc_sp._ATCC_53789      MGLPWYRVHT VVLNDPGRLI SVHLMHTALV AGWAGSMALY ELAVYDPSDP ILNPMWRQGM
1098_Synechococcus_sp._CC9902   MGLPWYRVHT VVINDPGRLL AVHLMHTALV AGWAGSMALY ELAIFDPSDA VLNPMWRQGM
1099_Chlorogloea_sp._CCALA_695  MGLPWYRVHT VVLNDPGRLI SVHLMHTALV AGWAGSMALY ELAIFDPSDP VLNPMWRQGL
1100_Aphanizomenon_flos-aquae_  MGLPWYRVHT VVLNDPGRLI SVHLMHTALV AGWAGSMALY ELAVYNPSDP ILNPMWRQGM
1101_Fischerella_muscicola_CCM  MGLPWYRVHT VVLNDPGRLI AVHLMHNALC AGFAGSMLLF ELALYDPSDP VLNPMWRQGC
1102_Nostoc_sp._Peltigera_memb  MGLPWYRVHT VVLNDPGRLI SVHLMHTALV AGWAGSMALY ELAVFDPSDP VLNPMWRQGM
1103_Fischerella_sp._NIES-3754  MGLPWYRVHT VVLNDPGRLI SVHLMHTALV AGWAGSMALY ELAIYDPSDP VLNPMWRQGM
1104_cyanobacterium_TDX16       MGLPWYRVHT SVINDPGRLI AVHLMHNALC AGFAGSMLLF ELALYDSSDP VLNPMWRQGC
1105_Synechococcus_lacustris_s  MGLPWYRVHT VVINDPGRLL AVHLMHTALV AGWAGSMALY ELAIFDSSDA VLNPMWRQGM
1106_Synechococcus_sp._KORDI-1  MGLPWYRVHT VVINDPGRLL AVHLMHTALV AGWAGSMALY ELAIFDPSDP VLNPMWRQGM
1107_Anabaena_sp._LE011-02      MGLPWYRVHT VVLNDPGRLI SVHLMHTALV AGWAGSMALY ELAVYNPSDP VLNPMWRQGM
1108_Hydrococcus_rivularis_NIE  MGLPWYRVHT VVLNDPGRLI SVHLMHTALV AGWAGSMALY ELAIFDPSDP VLNPMWRQGM
1109_Fischerella_thermalis_CCM  MGLPWYRVHT VVLNDPGRLI SVHLMHTALV AGWAGSMALY ELAIYDPSDP VLNPMWRQGM
1111_Synechococcus_sp._TMED20   MGLPWYRVHT VVINDPGRLL AVHLMHTALV AGWAGSMALY ELAIFDPSDP VLNPMWRQGM
1112_Crocosphaera_watsonii_WH_  MGLPWYRVHT VVLNDPGRLI SVHLMHTALV AGWAGSMALY ELAIFDPSDP VLNPMWRQGM
1113_Fischerella_thermalis_CCM  MGLPWYRVHT VVLNDPGRLI AVHLMHNALC AGFAGSMLLF ELALYDPSDP VLNPMWRQGC
1114_Synechococcus_sp._TMED155  MGLPWYRVHT VVINDPGRLL AVHIMHTAXV AGWAGSMALY ELAIFDPSDA ILNPMWRQGM
1115_Nodularia_spumigena_CCY94  ---------- ---------- ----MHTALV AGWAGSMALY ELAIYDPSDP VLNPMWRQGM
1117_Calothrix_sp._NIES-4101    MGLPWYRVHT VVLNDPGRLI SVHLMHTALV SGWAGSMALY ELAIYDPSDP VLNPMWRQGM
1118_Synechococcus_sp._BL107    MGLPWYRVHT VVINDPGRLL AVHLMHTALV AGWAGSMALY ELAIFDPSDA VLNPMWRQGM
1119_Rubidibacter_lacunae_KORD  MGLPWYRVHT VVLNDPGRLI AVHLMHTALV AGWAGSMALY ELAVFDPSDP VLNPMWRQGM
1120_Fischerella_thermalis_CCM  MGLPWYRVHT VVLNDPGRLI AVHLMHNALC AGFAGSMLLF ELALYDPSDP VLNPMWRQGC
1122_Nostoc_sp._ATCC_43529      MGLPWYRVHT VVLNDPGRLI SVHLMHTALV AGWAGSMALY ELATFDSSDP VLNPMWRQGM
1123_Nostocales_cyanobacterium  MGLPWYRVHT VVLNDPGRLI SVHLMHTALV AGWAGSMALY ELAIYDPSDP VLNPMWRQGM
1124_Fischerella_sp._NIES-3754  MGLPWYRVHT VVLNDPGRLI AVHLMHNALC AGFAGSMLLF ELALYDPSDP VLNPMWRQGC
1125_Chroococcidiopsis_thermal  MGLPWYRVHT SVINDPGRLI AVHLMHNALC AGFAGSMLLF ELALYDSSDP VLNPMWRQGC
1126_Crinalium_epipsammum_PCC_  MGLPWYRVHT VVLNDPGRLI AVHLMHTALV AGWAGSMALY ELAIFDPSDP VLNPMWRQGM
1127_Cyanobium_sp._PCC_7001     ---------- -MINDPGRLL AVHLMHTALV AGWAGSMALY ELAIFDPSDP VLNPMWRQGM
1128_Tolypothrix_sp._PCC_7601   ---------- ---------- ----MHTALV AGWAGSMALY ELAIYNPSDP VLNPMWRQGM
1129_Synechococcus_sp._JA-2-3B  MGLPWYRVHT VVLNDPGRLI AVHLMHTALV AGWAGSMALY ETAIFDPSDP VLNPMWRQGM
1130_Calothrix_sp._HK-06        MGLPWYRVHT VVLNDPGRLI SVHLMHTALV AGWAGSMALY ELAIYDPSDP VLNPMWRQGM
1131_Pseudanabaena_sp._SR411    MGLPWYRVHT VLLNDPGRLI ATHLMHTALV AGWAGSMALY ELAIFDPSDP VLNPMWRQGM
1132_Leptolyngbya_sp.           MGLPWYRVHT VLINDPGRLI ATHLMHTALV AGWAGSMALY ELAIFDPSDP VLNPMWRQGM
1133_Synechococcus_lividus_PCC  MGLPWYRVHT VLINDPGRLI AAHLMHTALV AGWAGSMALY ELAIFDPSDP VLNPMWRQGM
1134_Leptolyngbya_foveolarum    MGLPWYRVHT VVLNDPGRLI SVHLMHTALV AGWAGSMALF ELATFDPSDP VLNPMWRQGM
1135_Pleurocapsa_sp._PCC_7327   MGLPWYRVHT VVLNDPGRLI SVHLMHTALV AGWAGSMALY ELAIFDPSDP VLNPMWRQGM
1137_Cyanothece_sp._PCC_7424    MGLPWYRVHT VVLNDPGRLI SVHLMHTALV AGWAGSMALY ELALFDPSDP VLNPMWRQGM
1138_Synechococcus_sp._TMED19   MGLPWYRVHT VVINDPGRLL AVHIMHTALV AGWAGSMALY ELAIFDPSDA VLNPMWRQGM
1139_Fischerella_thermalis      MGLPWYRVHT VVLNDPGRLI AVHLMHNALC AGFAGSMLLF ELALYDPSDP VLNPMWRQGC
1141_Tolypothrix_campylonemoid  MGLPWYRVHT VVLNDPGRLI SVHLMHTALV AGWAGSMALY ELAIYDPSDP VLNPMWRQGM
1142_Leptolyngbya_sp._PCC_7375  MGLPWYRVHT VVVNDPGRLI SVHLMHTALV AGWAGSMALF ELATFDPSDP ALNPMWRQGM
1143_Fischerella_thermalis_CCM  MGLPWYRVHT VVLNDPGRLI SVHLMHTALV AGWAGSMALY ELAVYDPSDP VLNPMWRQGM
1144_Synechococcus_sp._KORDI-5  MGLPWYRVHT VVINDPGRLL AVHLMHTALV AGWAGSMALY ELAIFDPSDP VLNPMWRQGM
1145_Hapalosiphonaceae_cyanoba  MGLPWYRVHT VVLNDPGRLI SVHLMHTALV AGWAGSMALY ELAIYDPSDP VLNPMWRQGM
1146_Synechococcus_sp._PCC_700  MGLPWYRVHT VVLNDPGRLI SVHLMHTALV AGWAGSMALY ELAIFDPSDP VLNPMWRQGM
1147_Synechococcus_sp._JA-3-3A  MGLPWYRVHT VVLNDPGRLI AVHLMHTALV AGWAGSMALY ETAIFDPSDP VLNPMWRQGM
1148_Gloeomargarita_lithophora  MGLPWYRVHT VVINDPGRLI SVHLMHTALV AGWAGSMALY ELAIFDPSDP VLNPMWRQGM
1149_Synechococcus_sp._60AY4M2  MGLPWYRVHT VVLNDPGRLI AVHLMHTALV AGWAGSMALY ETAIFDPSDP VLNPMWRQGM
1150_Cyanobium_sp.              MGLPWYRVHT VVINDPGRLL AVHLMHTALV AGWAGSMALY ELAIFDPSDP VLNPMWRQGM
1152_Synechococcus_sp._PCC_700  MGLPWYRVHT VVLNDPGRLI SVHLMHTALV AGWAGSMALY ELAIFDPSDP VLNPMWRQGM
1153_Leptolyngbya_sp._NIES-210  ---------- --MNDPGRLI ATHLMHTALV AGWAGSMALY ELAIFDPSDP VLNPMWRQGM
1154_Synechococcus_sp._PCC_733  MGLPWYRVHT SVLNDPGRLI AVHIMHNALC AGFAGSMLLF ELALFDPSDP VLNPMWRQGC
1155_Prochlorococcus_marinus_s  ---------- ---------- ----MHTALL AGWAGSMALY ELAIFDPSDA VLNPMWRQGM
1156_Fischerella_sp._NIES-4106  MGLPWYRVHT VVLNDPGRLI SVHLMHTALV AGWAGSMALY ELAIYDPSDP VLNPMWRQGL
1157_Halothece_sp._PCC_7418     MGLPWYRVHT VVLNDPGRLI SVHLMHTALV AGWAGSMALF ELATFDPSDP VLNPMWRQGM
1158_Prochlorococcus_marinus_s  ---------- ---------- ----MHTALL AGWAGSMALY ELAIFDPSDA ILNPMWRQGM
1159_Fischerella_thermalis_WC2  MGLPWYRVHT VVLNDPGRLI AVHLMHNALC AGFAGSMLLF ELALYDPSDP VLNPMWRQGC
1160_Synechococcus_sp._TMED169  MGLPWYRVHT VVINDPGRLL AVHLMHTALV AGWAGSMALY ELAIFDPSDA VLNPMWRQGM
1161_Arthrospira_maxima_CS-328  MGLPWYRVHT VVLNDPGRLI SVHLMHTALV AGWAGSMALY ELAVFDPSDP VLNPMWRQGM
1162_Arthrospira_sp._PCC_8005   MGLPWYRVHT VVLNDPGRLI SVHLMHTALV AGWAGSMALY ELAVFDPSDP VLNPMWRQGM
1163_Synechococcus_sp._MED-G67  MGLPWYRVHT VVINDPGRLL AVHLMHTALV AGWAGSMALY ELAIFDPSDA VLNPMWRQGM
1164_Oscillatoria_nigro-viridi  MGLPWYRVHT VVLNDPGRLI SVHLMHTALV AGWAGSMALY ELAVFDPTDP VLNPMWRQGM
1166_Oscillatoria_acuminata_PC  MGLPWYRVHT VVLNDPGRLI AVHLMHTALV AGWAGSMALY ELAIFDPSDP VLNPMWRQGM
1167_Cyanobacteria_bacterium_S  MGLPWYRVHT VVLNDPGRLI SVHLMHTALV AGWAGSMALF ELATFDPSDP VLNPMWRQGM
1168_Rivularia_sp._PCC_7116     MGLPWYRVHT VVLNDPGRLI SVHLMHTALV AGWAGSMALY ELAIFDPSDP VLNPMWRQGM
1170_Geminocystis_sp._NIES-370  MGLPWYRVHT VVINDPGRLI AVHLMHTALV AGWAGSMALY ELAIFDPSDA VLNPMWRQGM
1171_Synechococcus_sp._RCC307   MGLPWYRVHT VVINDPGRLL AVHLMHTALV AGWAGSMALY ELAIFDPSDA VLNPMWRQGM
1172_Arthrospira_platensis_NIE  MGLPWYRVHT VVLNDPGRLI SVHLMHTALV AGWAGSMALY ELAVFDPSDP VLNPMWRQGM
1173_Tolypothrix_sp._NIES-4075  MGLPWYRVHT VVLNDPGRLI SVHLMHTALV AGWAGSMALY ELAIFDPSDP VLNPMWRQGM
1174_Hassallia_byssoidea_VB512  MGLPWYRVHT VVLNDPGRLI SVHLMHTALV AGWAGSMALY ELAIFDPSDP VLNPMWRQGM
1175_Synechococcus_sp._Baikal-  MGLPWYRVHT VVINDPGRLL AVHLMHTALV AGWAGSMALY ELAIFDPSDP VLNPMWRQGM
1176_Desertifilum_sp._IPPAS_B-  MGLPWYRVHT VVLNDPGRLI AVHLMHTALV AGWAGSMALY ELAIFDPSDP VLNPMWRQGM
1177_Microcoleus_vaginatus_FGP  MGLPWYRVHT VVLNDPGRLI SVHLMHTALV AGWAGSMALY ELAVFDPTDP VLNPMWRQGM
1178_Synechococcus_sp._TMED185  MGLPWYRVHT VVINDPGRLL AVHLMHTALV AGWAGSMALY ELAIFDPSDA VLNPMWRQGM
1179_Thermosynechococcus_sp._N  MGLPWYRVHT VLINDPGRLI AAHLMHTALV AGWAGSMALY ELAIFDPSDP VLNPMWRQGM
1184_Leptolyngbya_antarctica    MGLPWYRVHT VVVNDPGRLI AVHLMHTALV AGWAGSMALF ELSTFDPSDP VLNPMWRQGM
1187_Mastigocoleus_testarum_BC  MGLPWYRVHT VVLNDPGRLI SVHLMHTALV AGWAGSMALY ELAIFDPSDP VLNPMWRQGM
1188_Leptolyngbya_boryana_IAM_  MGLPWYRVHT VLVNDPGRLI ATHLMHTALV AGWAGSMALY ELAIFDPSDP VLNPMWRQGM
1189_Cyanothece_sp._PCC_7425    MGLPWYRVHT VLINDPGRLI AAHLMHTALV AGWAGSMALY ELAVFDPSDP VLNPMWRQGM
1190_Thermosynechococcus_elong  MGLPWYRVHT VLINDPGRLI AAHLMHTALV AGWAGSMALY ELATFDPSDP VLNPMWRQGM
1191_Planktothrix_serta_PCC_89  MGLPWYRVHT VVLNDPGRLI SVHLMHTALV AGWAGSMALY ELAIYDPSDP VLNPMWRQGM
1193_Aphanocapsa_montana_BDHKU  MGLPWYRVHT VVLNDPGRLI SVHLMHTALV AGWAGSMALF ELATFDPSDP VLNPMWRQGM
1194_Trichodesmium_erythraeum_  MGLPWYRVHT VVLNDPGRLI SVHLMHTALV AGWAGSMALY ELAIFDPSDP VLNPMWRQGM
1195_Calothrix_sp._336/3        MGLPWYRVHT VVLNDPGRLI SVHLMHTALV SGWAGSMALY ELAIYDPSDP VLNPMWRQGM
1196_Planktothrix_rubescens     MGLPWYRVHT VVLNDPGRLI SVHLMHTALV AGWAGSMALY ELAIYDPSDP VLNPMWRQGM
1197_Pleurocapsa_sp._CCALA_161  MGLPWYRVHT SVLNDPGRLI AVHLMHNALC AGFAGSMLLF ELALYDPSDA VLNPMWRQGC
1199_Aphanothece_hegewaldii_CC  MGLPWYRVHT VVLNDPGRLI SVHLMHTALV AGWAGSMALY ELAVFDPSDA VLNPMWRQGM
1200_Xenococcus_sp._PCC_7305    MGLPWYRVHT VVLNDPGRLI SVHLMHTALV AGWAGSMALF ELATFDPSDP VLNPMWRQGM
1201_Arthrospira_platensis      MGLPWYRVHT VVLNDPGRLI SVHLMHTALV AGWAGSMALY ELAVFDPSDP VLNPMWRQGM
1202_Calothrix_parasitica_NIES  MGLPWYRVHT VVLNDPGRLI AVHLMHTALT AGWAGSMVLY ELAQFNPSDP VFNPMWRQGM
1203_Planktothrix_agardhii_NIV  MGLPWYRVHT VVLNDPGRLI SVHLMHTALV AGWAGSMALY ELAIYDPSDP VLNPMWRQGM
1204_Oscillatoriales_cyanobact  MGLPWYRVHT VLINDPGRLI AAHLMHTALV AGWAGSMALY ELAIFDPSDP VLNPMWRQGM
1205_Euhalothece_sp._KZN_001    MGLPWYRVHT VVLNDPGRLI SVHLMHTALV AGWAGSMALF ELATFDPSDP VLNPMWRQGM
1206_Planktothrix_sp._PCC_1120  MGLPWYRVHT VVLNDPGRLI SVHLMHTALV AGWAGSMALY ELAIYDPSDP VLNPMWRQGM
1207_Phormidium_ambiguum_IAM_M  MGLPWYRVHT VVLNDPGRLI SVHLMHTALV AGWAGSMALY ELAIYDPSDP VLNPMWRQGM
1208_Planktothrix_tepida_PCC_9  MGLPWYRVHT VVLNDPGRLI SVHLMHTALV AGWAGSMALY ELAIYDPSDP VLNPMWRQGM
1209_filamentous_cyanobacteriu  MGLPWYRVHT VVLNDPGRLI SVHLMHTALV AGWAGSMALF ELSTYDPSDP VLNPMWRQGM
1210_Dactylococcopsis_salina_P  MGLPWYRVHT VVLNDPGRLI SVHLMHTALV AGWAGSMALF ELATFDPSDP VLNPMWRQGM
1211_Thermosynechococcus_elong  MGLPWYRVHT VLINDPGRLI AAHLMHTALV AGWAGSMALY ELAIFDPSDP VLNPMWRQGM
1212_Phormidium_sp._OSCR        MGLPWYRVHT VVLNDPGRLI AVHLMHTALV AGWAGSMTLF ELATYDPSDP VLNPMWRQGM
1213_Phormidium_willei_BDU_130  MGLPWYRVHT VVLNDPGRLI AVHLMHTALV AGWAGSMTLF ELATYDPSDP VLNPMWRQGM
1214_filamentous_cyanobacteriu  MGLPWYRVHT VVLNDPGRLI SVHLMHTALV AGWAGSMALY ELAVFDHADP VLNPMWRQGM
1215_Phormidesmis_priestleyi_A  MGLPWYRVHT VVLNDPGRLI SVHLMHTALV AGWAGSMALF ELSTFDPSDP VLNPMWRQGM
1216_Aliterella_atlantica_CENA  MGLPWYRVHT VVLNDPGRLI SVHLMHTALV AGWAGSMALY ELAIFDPSDP VLNPMWRQGM
1217_Leptolyngbya_valderiana_B  MGLPWYRVHT VVLNDPGRLI AVHLMHTALV AGWAGSMTLY ELAVFDPSDP VLNPMWRQGM
1218_Roseofilum_reptotaenium_A  MGLPWYRVHT VVLNDPGRLI AVHLMHTALV AGWAGSMTLY ELAIYDPSDP ILNPMWRQGM
1219_Cyanothece_sp._ATCC_51142  MGLPWYRVHT VVLNDPGRLI SVHLMHTALV AGWAGSMALY ELAIFDPSDP VLNPMWRQGM
1220_Cyanothece_sp._PCC_8801    MGLPWYRVHT VVLNDPGRLI SVHLMHTALV AGWAGSMALY ELAIFDPSDP VLNPMWRQGM
1221_Leptolyngbya_sp._hensonii  MGLPWYRVHT VVLNDPGRLI AVHLMHTALV AGWAGSMALY ELAIFDPSDP VLNPMWRQGM
1222_Cyanothece_sp._CCY0110     MGLPWYRVHT VVLNDPGRLI SVHLMHTALV AGWAGSMALY ELAIFDPSDP VLNPMWRQGM
1223_Leptolyngbya_sp.           MGLPWYRVHT VVVNDPGRLI AVHLMHTALV AGWAGSMALF ELSTFDPSDP VLNPMWRQGM
1224_Pseudanabaena_sp.          MGLPWYRVHT VLLNDPGRLI ATHLMHTALV AGWAGSMALY ELAIFDPSDP VLNPMWRQGM
1225_Scytonema_tolypothrichoid  MGLPWYRVHT VVLNDPGRLI SVHLMHTALV AGWAGSMALY ELAIYDPSDP VLNPMWRQGM
1226_Cyanobacteria_bacterium_M  MGLPWYRVHT VLINDPGRLI ATHLMHTALV AGWAGSMALY ETTTFDPSDP VFNPMWRQGM
1227_Halomicronema_hongdechlor  MGLPWYRVHT VVLNDPGRLI SVHLMHTALV AGWAGSMALF ELATYDPSDP VLNPMWRQGM
1228_Phormidium_tenue_NIES-30   MGLPWYRVHT VVVNDPGRLI AVHLMHTALV AGWAGSMALF ELSTFDPSDP VLNPMWRQGM
1229_Microcystis_aeruginosa_NI  MGLPWYRVHT VVLNDPGRLI SVHLMHTALV AGWAGSMALY ELAIFDPSDP VLNPMWRQGM
1230_Microcystis_aeruginosa_PC  MGLPWYRVHT VVLNDPGRLI SVHLMHTALV AGWAGSMALY ELAIFDPSDP VLNPMWRQGM
1231_Microcystis_aeruginosa_KW  MGLPWYRVHT VVLNDPGRLI SVHLMHTALV AGWAGSMALY ELAIFDPSDP VLNPMWRQGM
1232_filamentous_cyanobacteriu  MGLPWYRVHT VVLNDPGRLI AVHLMHTALV AGWAGSMALY ELAIYDPSDP VLNPMWRQGM
1233_Microcystis_aeruginosa_PC  MGLPWYRVHT VVLNDPGRLI SVHLMHTALV AGWAGSMALY ELAIFDPSDP VLNPMWRQGM
1234_Microcystis_aeruginosa_PC  MGLPWYRVHT VVLNDPGRLI SVHLMHTALV AGWAGSMALY ELAIFDPSDP VLNPMWRQGM
1235_filamentous_cyanobacteriu  MGLPWYRVHT VVVNDPGRLI AVHLMHTALV AGWAGSMALF ELSTFDPSDP VLNPMWRQGM
1236_Microcystis_aeruginosa_NI  MGLPWYRVHT VVLNDPGRLI SVHLMHTALV AGWAGSMALY ELAIFDPSDP VLNPMWRQGM
1237_filamentous_cyanobacteriu  MGLPWYRVHT VVVNDPGRLI AVHLMHTALV AGWAGSMALF ELSTFDPSDP VLNPMWRQGM
1238_Candidatus_Synechococcus_  MGLPWYRVHT VVINDPGRLL AVHIMHTALV AGWAGSMALY ELAVFDPSDP VLNPMWRQGM
1239_Candidatus_Synechococcus_  MGLPWYRVHT VVINDPGRLL AVHIMHTALV AGWAGSMALY ELAVFDPSDP VLNPMWRQGM
1240_Synechococcus_sp._PCC_631  MGLPWYRVHT VLINDPGRLI ATHLMHTALV AGWAGSMALY ELAIFDPSDP ILNPMWRQGM
1241_Candidatus_Synechococcus_  MGLPWYRVHT VVINDPGRLL AVHIMHTALV AGWAGSMALY ELAVFDPSDP VLNPMWRQGM
1242_Moorea_bouillonii_PNG      MGLPWYRVHT VVLNDPGRLL AVHLMHTALV AGWAGSMALY ELAIFDPSDP ILNPMWRQGM
1243_Moorea_producens_PAL-8-15  MGLPWYRVHT VVLNDPGRLL AVHLMHTALV AGWAGSMALY ELAIFDPSDP VLNPMWRQGM
1245_Pseudanabaena_frigida      MGLPWYRVHT VLLNDPGRLI ATHLMHTALV AGWAGSMALY ELAIFDPSDP VLNPMWRQGM
1246_Moorea_producens_JHB       MGLPWYRVHT VVLNDPGRLL AVHLMHTALV AGWAGSMALY ELAIFDPSDP VLNPMWRQGM
1247_Calothrix_parasitica_NIES  MGLPWYRVHT VVLNDPGRLI SVHLMHTALV AGWAGSMALY ELAIFDPSDA VLNPMWRQGM
1248_Limnoraphis_robusta_CS-95  MGLPWYRVHT VVLNDPGRLI SVHLMHTALV AGWAGSMALY ELAIFDPSDP VLNPMWRQGM
1249_Candidatus_Synechococcus_  MGLPWYRVHT VVINDPGRLL AVHIMHTALV AGWAGSMALY ELAVFDPSDP VLNPMWRQGM
1253_Microcystis_wesenbergii_T  MGLPWYRVHT VVLNDPGRLI SVHLMHTALV AGWAGSMALY ELAIFDPSDP VLNPMWRQGM
1255_Geitlerinema_sp._PCC_7407  MGLPWYRVHT VVLNDPGRLI AVHLMHTALV AGWAGSMALY ELAIFDPSDP VLSPMWRQGM
1257_Calothrix_sp._NIES-3974    MGLPWYRVHT VVLNDPGRLI SVHLMHTALV AGWAGSMALY ELAIYDPSDP VLNPMWRQGM
1258_Planktothricoides_sp._SR0  MGLPWYRVHT VVLNDPGRLI AVHLMHTALV AGWAGSMALY ELAIFDPSDP VLNPMWRQGM
1259_Leptolyngbya_sp._Heron_Is  ---------- ---------- ----MHTALV AGWAGSMALF ELATFDPSDP ALNPMWRQGM
1260_Planktothrix_paucivesicul  MGLPWYRVHT VVLNDPGRLI SVHLMHTALV AGWAGSMALY ELAIYDPSDP VLNPMWRQGM
1261_Chroococcales_cyanobacter  MGLPWYRVHT VVLNDPGRLI SVHLMHTALV AGWAGSMALY ELAIFDSSDP VLNPMWRQGM
1262_Opitutae_bacterium_TMED67  ----WYRVHT VVLNDPGRLI AVHLMHTALV AGWAGSMALY ELTVFDPSDP ILNPMWRQGM
1263_Synechocystis_sp._PCC_671  ---------- ---------- ----MHTALV AGWAGSMALY ELAIFDSSDA VLNPMWRQGM
1264_Oscillatoriales_cyanobact  MGLPWYRVHT VVLNDPGRLI SVHLMHTALV AGWAGSMALY ELAIYDPSDP VLNPMWRQGM
1266_Chroococcidiopsis_sp._TS-  MGLPWYRVHT VVLNDPGRLI SVHLMHTALV AGWAGSMALY ELAIFDSSDP VLNPMWRQGM
1268_Chroogloeocystis_sideroph  MGLPWYRVHT VVLNDPGRLI SVHLMHTALV AGWAGSMALY ELAIFDSSDP VLNPMWRQGM
1269_Gloeocapsa_sp._PCC_7428    MGLPWYRVHT VVLNDPGRLI SVHLMHTALV AGWAGSMALY ELAIFDSSDP VLNPMWRQGM
1272_cyanobacterium_TDX16       MGLPWYRVHT VVLNDPGRLI AVHLMHTALV AGWAGSMALY ELAIYDPSDP VLNPMWRQGM
1274_Chroococcidiopsis_thermal  MGLPWYRVHT VVLNDPGRLI AVHLMHTALV AGWAGSMALY ELAIYDPSDP VLNPMWRQGM
1275_Tychonema_bourrellyi_FEM_  MGLPWYRVHT VVLNDPGRLI SVHLMHTALV AGWAGSMALY ELAIFDHTDP VLNPMWRQGM
1276_Halomonas_heilongjiangens  MGLPWYRVHT VVLNDPGRLL AVHIMHTALV AGWAGSMALY ELAVFDPSDP VLDPMWRQGM
1278_Calothrix_sp._PCC_7507     MGLPWYRVHT VVLNDPGRLI AVHLMHTALA AGWAGSMALY ELAIFDPSDP VLNPMWRQGM
1279_Paenarthrobacter_nicotino  MGLPWYRVHT VVLNDPGRLL SVHIMHTALV AGWAGSMALY ELAVFDPSDP VLDPMWRQGM
1281_synthetic_construct        MGLPWYRVHT VVLNDPGRLL SVHIMHTALV AGWAGSMALY ELAVFDPSDP VLDPMWRQGM
1282_Staphylococcus_aureus_sub  MGLPWYRVHT VVLNDPGRLL SVHIMHTALV AGWAGSMALY ELAVFDPSDP VLDPMWRQGM
1283_Calothrix_sp._NIES-3974    MGLPWYRVHT VVLNDPGRLI AVHLMHTALT AGWAGSMALY ELALFDPSDS VFNPMWRQGM
1185_Acaryochloris_marina_MBIC  MGLPWYRVHT VVLNDPGRLL SVHLMHTALV SGWAGSMALY ELAKYDPSDP VLNPMWRQGT
1290_Acaryochloris_sp._RCC1774  MGLPWYRVHS VVLNDPGRLL GVHLMHTALV TGWAGSMAIF ELAKFDPSDP ILNPMWRQGM
1267_Prochlorococcus_sp._MIT_0  ---------- ---------- ----MHTALL AGWAGSMALY ELAIFDPSDA VLNPMWRQGM
1251_Prochlorococcus_marinus_s  ---------- ---------- ----MHTALL AGWAGSMALY ELAIFDPSDP VLNPMWRQGM
1252_Prochlorococcus_sp._MIT_0  ---------- ---------- ----MHTALL AGWAGSMALY ELAIFDPSDP VLNPMWRQGM
1140_Prochlorococcus_marinus_s  MGLPWYRVHT VVINDPGRLL AVHLMHTALL AGWAGSMALY ELAIFDPSDP VLNPMWRQGM
1292_Prochlorococcus_sp._MIT_0  ---------- ---------- ----MHTALL AGWAGSMALY ELAIFDPSDP VLNPMWRQGM
1277_Prochlorococcus_marinus_s  MGLPWYRVHS VVINDPGRLL AVHLMHTALL AGWAGSMALY ELAIFDPSDP VLNPMWRQGM
1285_Gloeobacter_violaceus_PCC  MGLPWYRVHT VVTSDPGRLI AVHLMHTALV AGWAGSMAFF EASVFNPEDP VLDPMWRQGM
1286_Gloeobacter_kilaueensis_J  MGLPWYRVHT VVTSDPGRLI AVHLMHTALV AGWAGSMAFY EVATFNPSDP ILNPMWRQGM
1287_Prochlorococcus_sp._MIT_0  ---------- ---------- ----MHTALL AGWAGSMALY ELAIFDPSDP VLNPMWRQGM
1293_Mastigocoleus_testarum_BC  MGLPWYRVHT VVLNDPGRLI AVHLMHTALT AGWAGSMALY ELALFDPSDP VLNPMWRQGM
1294_Geitlerinema_sp._FC_II     ---------- ---------- ----MHTALV AGWAGSMTLY ELAVFDPSDP VLNPMWRQGM
1297_Lyngbya_aestuarii_BL_J     ---------- ---------- ----MHTALV AGWAGSMALY ELAIFDPSDP VLNPMWRQGM
013_Arabidopsis_thaliana        MGLPWYRVHT VVLNDPGRLL AVHIMHTALV AGWAGSMALY ELAVFDPSDP VLDPMWRQGM
017_Populus_trichocarpa         MGLPWYRVHT VVLNDPGRLL AVHIMHTALV AGWAGSMALY ELAVFDPSDP VLDPMWRQGM
016_Sorghum_bicolor             MGLPWYRVHT VVLNDPGRLL SVHIMHTALV SGWAGSMALY ELAVFDPSDP VLDPMWRQGM
015_Chloranthus_spicatus        MGLPWYRVHT VVLNDPGRLL SVHIMHTALV SGWAGSMALY ELAVFDPSDP VLDPMWRQGM
014_Liriodendron_tulipifera     MGLPWYRVHT VVLNDPGRLL SVHIMHTALV SGWAGSMALY ELAVFDPSDP VLDPMWRQGM
018_Illicium_oligandrum         MGLPWYRVHT VVLNDPGRLL SVHIMHTALV SGWAGSMALY ELAVFDPSDP VLDPMWRQGM
012_Nymphaea_alba               MGLPWYRVHT VVLNDPGRLL SVHIMHTALV SGWAGSMALY ELAVFDPSDP VLDPMWRQGM
006_Amborella_trichopoda        MGLPWYRVHT VVLNDPGRLL SVHIMHTALV SGWAGSMALY ELAVFDPSDP ILDPMWRQGM
001_Welwitschia_mirabilis       MGLPWYRVHT VVLNDPGRLI AVHIMHTALV AGWAGSMALY ELAVFDPSDS VLDPMWRQGM
005_Pinus_thunbergii            MGLPWYRVHT VVLNDPGRLI SVHIMHTALV AGWAGSMTLY ELAVFDPSDP VLDPMWRQGM
002_Cryptomeria_japonica        MGLPWYRVHT VVLNDPGRLI AVHIMHTALV SGWAGSMALY ELAVFDPSDP ILDPMWRQGM
007_Ginkgo_biloba               MGLPWYRVHT VVLNDPGRLL SVHIMHTALV SGWAGSMALY ELAVFDPSDP VLDPMWRQSM
003_Cycas_taitungensis          MGLPWYRVHT VVLNDPGRLL SVHIMHTALV SGWAGSMALY ELAVFDPSDP VLDPMWRQGM
011_Psilotum_nudum              MGLPWYRVHT VVLNDPGRLI AVHLMHTALV SGWAGSMALY ELAVFDPSDP VLDPMWRQGM
010_Anthoceros_angustus         MGLPWYRVHT VVLNDPGRLI AVHLMHTALV SGWAGSMALY ELAVFDPSDP VLDPMWRQGM
009_Physcomitrella_patens       MGLPWYRVHT VVLNDPGRLI AVHLMHTALV SGWAGSMALY ELAVFDPSDP ILDPMWRQGM
008_Marchantia                  MGLPWYRVHT VVLNDPGRLI AVHLMHTALV SGWAGSMALY ELAVFDPSDP VLDPMWRQGM
027_Floydiella_terrestris       MGLPWYRVHT VVLNDPGRLI AVHLMHTSLV SGWAGSMALY ELAVFDPSDP VLNPMWRQGM
028_Cyanophora_paradoxa         MGLPWYRVHT VVLNDPGRLI AVHLMHTALV AGWAGSMALY EIAVFDPSDP VLNPMWRQGM
029_Gracilaria_ferox            MGLPWYRVHT VVLNDPGRLI SVHLMHTALV AGWAGSMALY ELAVFDPSDP VLNPMWRQGM
030_Chara_vulgaris              MGLPWYRVHT VVLNDPGRLI AVHIMHTALV SGWAGSMALY ELAVFDPSDP ILDPMWRQGM
031_Pyramimonas_parkeae         MGLPWYRVHT VVLNDPGRLI AVHLMHTALV SGWAGSMALY ELAVFDPSDP VLNPMWRQGM
032_Cyanophora_biloba           MGLPWYRVHT VVLNDPGRLI AVHLMHTALV AGWAGSMALY EIAIFDPSDP ILNPMWRQGM
033_Heterosigma_akashiwo        MGLPWYRVHT VVLNDPGRLI AVHLMHTALV SGWAGSMALY ELAVFDPSDP VLNPMWRQGM
034_Cyanidium_caldarium         MALPWYRVHT VVLNDPGRLI SVHLMHTALV SGWAGSMALY ELAVFDPSDP VLNPMWRQGM
035_Porphyra_purpurea           MGLPWYRVHT VVLNDPGRLI AVHLMHTALV AGWAGSMALY ELAVFDPSDP VLNPMWRQGM
036_Chaetosphaeridium_globosum  MGLPWYRVHT VVLNDPGRLI AVHIMHTALV SGWAGSMALY ELAVFDPSDP VLDPMWRQGM
037_Nannochloropsis_oculata     MALPWYRVHT VVLNDPGRLL AVHIMHTALV SGWAGSMALY ELAIFDPSDP ILNPMWRQGM
038_Mesostigma_viride           MGLPWYRVHT VVLNDPGRLI SVHIMHTGLV SGWAGSMAFY ELAVFDPSDP VLNPMWRQGM
039_Porphyridium_sordidum       -MFYSTLTHT VVLNDPGRLI AVHLMHTALV AGWAGSMALY ELAVFDPSDP VLNPMWRQGM
040_Chlorokybus_atmophyticus    MGLPWFRVHT VVLNDPGRLI SVHLMHTALV SGWAGSMAFY ELAVFDPSDP VLNPMWRQGM
041_Prasinoderma_coloniale      MGLPWFRVHT VVLNDPGRLI AVHLMHTALV AGWAGSMALY ELSVFDPSDP VLNPMWRQGM
042_Verdigellas_peltata         MGLPWYRVHT VVLNDPGRLI AVHLMHTALV SGWAGSMALY ELSVFDPSDP ILNPMWRQGL
043_Rhodochaete_parvula         YFTPWYRVHT VVLNDPGRLI SVHLMHTALV AGWAGSMALY ELAVFDPSDP VLNPMWRQGM
044_Ostreococcus_tauri          MGLPWYRVHT VVLNDPGRLI AVHLMHTALV SGWAGSMALY ELAVFDPSDP VLNPMWRQGM
045_Phaeodactylum_tricornutum   MALPWYRVHT VVLNDPGRLI AVHIMHTALV AGWAGSMALY ELAVFDPSDP VLNPMWRQGM
046_Klebsormidium_flaccidum     MGLPWYRVHT VVLNDPGRLI AVHLMHTALV SGWAGSMALY ELAVFDPSDP VLDPMWRQGM
047_Zygnema_circumcarinatum     MGLPWYRVHT VVLNDPGRLI AVHLMHTALV SGWAGSMALY ELAVFDPSDP VLDPMWRQGM
048_Cyanidioschyzon_merolae_st  MALPWYRVHI VVLNDPGRLI SVHLMHTALV AGWAGSMALY ELAVFDPSDP VLNPMWRQGM
049_Coccomyxa_subellipsoidea_C  MGLPWYRVHT VVLNDPGRLI AVHLMHTALV SGWAGSMAFY ELAVFDPSDP VLNPMWRQGM
050_Nephroselmis_astigmatica    MGLPWYRVHT VVLNDPGRLI AVHLMHTALV SGWAGSMALY ELAVFDPSDP VLNPMWRQGM

                                YVMPFMARLG ITSSWNGWDI T-GA------ ------TGVD PGFWSFEGVA AAHIVFSGLL
                                YVMPFMARLG ITSSWNGWDI T-GA------ ------TGVD PGFWSFEGVA AAHIVFSGLL
                                YVMPFMARLG ITSSWNGWDI T-GA------ ------TGVD PGFWSFEGVA AAHIVFSGLL
                                YVMPFMARLG ITSSWNGWDI T-GA------ ------TGVD PGFWSFEGVA AAHIVFSGLL
                                YVMPFMARLG ITSSWNGWDI T-GA------ ------TGVD PGFWSFEGVA AAHIVFSGLL
                                YVMPFMARLG ITSSWNGWDI T-GA------ ------TGVD PGFWSFEGVA AAHIVFSGLL
                                YVMPFMARLG ITSSWNGWDI T-GA------ ------TGVD PGFWSFEGVA AAHIVFSGLL
                                FVLPFMSRLG VTESWGGWSV TGGT-AV--- -DP------- -GFWSFEGVA AAHIVLSGLL
                                YVMPFMARLG ITSSWNGWDI T-GA------ ------TGVD PGFWSFEGVA AAHIVFSGLL
                                FVLPFMSRLG VTESWGGWSV TGGQ-AT--- -DP------- -GFWSFEGVA AAHIVLSGLL
                                YVMPFMARLG ITSSWNGWDI T-GA------ ------TGVD PGFWSFEGVA AAHIVFSGLL
                                YVMPFMARLG ITSSWNGWDI T-GA------ ------TGVD PGFWSFEGVA AAHIVFSGLL
                                FVLPFMARLG VTKSWGGWSI VPGESAT--- -DA------- -GFWSFEGVA AAHIILSGLL
                                FVLPFMSRLG VTESWGGWSV VTGNAAS--- -DP------- -GFWSFEGVA VAHIVLSGLL
                                YVMPFMARLG ITSSWNGWDI T-GA------ ------TGVD PGFWSFEGVA AAHIVFSGLL
                                FVLPFMSRLG VTESWGGWSV VTGSAAS--- -DP------- -GFWSFEGVA AAHIVLSGLL
                                FVLPFMARLG VTQSWGGWSV TGAP-AT--- -DP------- -GFWSFEGVA AAHIILSGLL
                                YVMPFMARLG ITSSWNGWDI T-GA------ ------TGVD PGFWSFEGVA AAHIVFSGLL
                                YVMPFMARLG ITSSWNGWDI T-GA------ ------TGVD PGFWSFEGVA AAHIVFSGLL
                                YVMPFMARLG ITSSWNGWDI T-GA------ ------TGVD PGFWSFEGVA AAHIVFSGLL
                                YVMPFMARLG ITSSWNGWDI T-GA------ ------TGVD PGFWSFEGVA AAHIVFSGLL
                                FVLPFMARLG VTQSWGGWSV TGGP-AT--- -DP------- -GFWSFEGVA AAHIVLSGLL
                                FVLPFMARLG VTQSWGGWSV TGGP-AT--- -DP------- -GFWSFEGVA AAHIVLSGLL
                                FVLPFMARLG VTESWGGWSV T-GETAT--- -NV------- -GFWSFEGVA TAHIVLSGLL
                                FVLPFMARLG VTGSWGGWSV T-GETGV--- -NP------- -GFWSFEGVA IAHIVLSGLL
                                YVMPFMARLG ITSSWNGWDI T-GA------ ------TGVD PGFWSFEGVA AAHIVFSGLL
                                YVMPFMARLG ITSSWNGWDI T-GA------ ------TGVD PGFWSFEGVA AAHIVFSGLL
                                FVLPFMARLG VTGSWGGWSV T-GETGV--- -NP------- -GFWSFEGVA IAHIVLSGLL
                                FVLPFMARLG VDTSWGGWSV T-GETGA--- -SA------- -GFWSFEGVA IAHIVLSGLL
                                FVLPFMARLG VTGSWNGWDI T-GAAGS--- -NP------- -GFWSFEGVA AAHIVLSGLL
                                FVLPFMSRLG VTESWGGWSV TTAQ-AT--- -DP------- -GFWSFEGVA AAHIVLSGLL
                                FVLPFMARLG VTSSWGGWSV T-GETGL--- -DP------- -GFWSFEGVA AAHIVLSGLL
                                FVMPFMARLG VIGSWGGWNV VGD-PNY--- -DP------- -GFWSFEGVA AAQIILAGLL
                                FVLPFMARLG VTKSWGGWSI T-GESAA--- -DA------- -GIWSFEGVA AAHIILSGLL
                                FVLPFMARLG VTQSWGGWSV TGGP-AT--- -DP------- -GFWSFEGVA AAHIILSGLL
                                FVLPFMARLG VTGSWGGWSV T-GETGI--- -DP------- -GFWSFEGVA AAHIILSGLL
                                FVMPFMARLG VTGSWGGWSV T-GE------ ------TGVD PGFWSFEGVA AAHIILSGLL
                                FVLPFMARLG VTESWGGWSV TGNT-AV--- -DP------- -GFWSFEGVA AAHIVLSGLL
                                FVLPFMARLG VDTSWGGWSV T-GATGL--- -DP------- -GYWSFEGVA IAHIVLSGLL
                                FVMPFMARLG VTDSWGGWSI T-GA------ ------TGVD PGFWSFEGVA AAHIVFSGLL
                                FVLPFLARLG VTQSWGGWSV SSAS-TG--- -DP------- -GFWSFEGVA AAHIILSGLL
                                FVMPFMSRLG VTGSWGGWSI T-GE------ ------TGVD PGFWSFEGVA AAHIVFSGLM
                                FVLPFMARLG VTSSWGGWSI T-GETVT--- -DP------- -GYWSFEGVA AAHIVLSGLL
                                FVLPFMSRLG VIKSWGGWSV TGGT-AV--- -DP------- -GFWSFEGVA AAHIVLSGLL
                                FVLPFMARLG VTQSWGGWSV TGGP-AT--- -DP------- -GFWSFEGVA AAHIVLSGLL
                                FVMPFMARLG VTGSWGGWSV T-GE------ ------TGVD PGFWSFEGVA AAHIIFSGLL
                                FVMPFMARLG VTGSWGGWSI T-GE------ ------TGVD PGFWSFEGVA AAHIVFSGLL
                                FVLPFMARLG VTQSWGGWSV TGGP-AT--- -DP------- -GFWSFEGVA AAHIVLSGLL
                                FVLPFMARLG VTQSWGGWSV TGGP-AT--- -DP------- -GFWSFEGVA AAHIVLSGLL
                                FVLPFMARLG VTESWGGWSV TGAS-AV--- -DP------- -GFWSFEGVA AAHIVLSGLL
                                FVLPFMARLG VVGSWGGWNV VGD-PTY--- -TP------- -GFWSFEGVA AAQIVLSGLL
                                FVLPFMTRLG VTGSWNGWDV T-GEIGT--- -NP------- -GFWSFEGVA AAHIVLSGLL
                                FVLPFMARLG VTKSWGGWSI T-GESAA--- -DP------- -GIWSFEGVA AAHIILSGLL
                                FVMPFMARLG VTGSWGGWSI T-GE------ ------TGVD PGFWSFEGVA AAHIIFSGLL
                                FVMPFMSRLG VTGSWGGWSI T-GE------ ------TGVD PGFWSFEGVA AAHIVFSGLL
                                FVMPFMARLG VTDSWGGWSI T-GA------ ------TGVD PGFWSFEGVA AAHIVFSGLL
                                FLMPFVARLG VTNSWQGWSI T-GETFD--- -DP------- -GFWTFETVA IAHIVFSGLE
                                FVMPFMARLG VTQSWGGWSI TGE-TAV--- -DP------- -GFWSFEGVA AAHIVLSGLL
                                FVMPFMARLG VTDSWGGWSI T-GA------ ------TGVD PGFWSFEGVA AAHIVFSGLL
                                FVMPFMARLG VTDSWGGWSI T-GA------ ------TGVD PGFWSFEGVA AAHIVFSGLL
                                FVMPFMARLG ITKSWGGWSI VPGESAA--- -DA------- -GFWSFEGVA TAHIILSGML
                                FVLPFMARLG VTGSWSGWSI T-GETGV--- -DT------- -GFWSFEGVA AAHIILSGLL
                                FVMPFMARLG VTGSWGGWSI T-GE------ ------TGVD PGFWSFEGVA AAHIIFSGLL
                                FVMPFMARLG ITKSWGGWSI VPGESAA--- -DA------- -GFWSFEGVA TAHIILSGML
                                YVMPFMARLG ITGSWNGWDI T-GA------ ------TGVD PGFWSFEGVA AAHIVFSGLL
                                FVLPFMARLG VTESWGGWSV TGGT-AV--- -DP------- -GFWSFEGVA AAHIVLSGLL
                                FVMPFMSRLG VTGSWGGWSI T-GE------ ------TGVD PGFWSFEGVA AAHIIFSGLL
                                FVMPFMARLG VTGSWSGWSV T-GE------ ------TGVD PGFWSFEGVA AAHIVFSGLL
                                FVMPFMARLG VTGSWSGWSI T-GE------ ------TGVD PGFWSFEGVA AAHIIFSGLL
                                FVMPFMSRLG VTGSWGGWSI T-GE------ ------TGVD PGFWSFEGVA AAHIIFSGLL
                                FVLPFMARLG VTESWGGWSV TGGT-AV--- -DP------- -GFWSFEGVA AAHIVLSGLL
                                FVMPFMTRLG ITNSWSGWTI T-GEQVT--- -DP------- -GFWSFEGVA LAHIVLSGLL
                                FVLPFMSRLG VTQSWGGWSV TGAP-AT--- -DP------- -GFWSFEGVA AAHIVLSGLL
                                FVLPFMARLG ITDSWGGWSV T-GEAAK--- -YT------- -GLWTFEGTA VAHIVLSGLL
                                FVMPFMARLG VTDSWGGWSI T-GA------ ------TGVD PGFWSFEGVA AAHIVFSGLL
                                FVLPFMARLG VTESWGGWSV TGGT-AV--- -DP------- -GFWSFEGVA AAHIVLSGLL
                                FVMPFMARLG VTESWGGWSM T-GETAV--- -DP------- -GFWSFEGVA IAHIVLSGLL
                                FVLPFMARLG VTQSWGGWSV TGGP-AS--- -DP------- -GFWSFEGVA AAHIVLSGLL
                                FVLPFMARLG VTESWGGWSV TGGT-AV--- -DP------- -GFWAFEGVA AAHIVLSGLL
                                FVMPFMARLG VTGSWGGWSI T-GE------ ------TGVD PGFWSFEGVA AAHIVFSGLL
                                FVLPFMARLG VTQSWGGWSV TSAS-TG--- -DP------- -GFWSFEGVA AAHIVLSGLL
                                FVLPFMARLG VTQSWGGWSV TGGP-AS--- -DP------- -GFWSFEGVA AAHIVLSGLL
                                FVLPFMARLG VTESWGGWSI TGGP-AR--- -DP------- -GFWSFEGVA AAHIILSGLL
                                FVLPFMARLG VTGSWGGWSV T-GETGV--- -NP------- -GFWSFEGVA AAHIVLSGLL
                                FVLPFMARLG VTESWGGWSV TGGT-AV--- -DP------- -GFWSFEGVA AAHIVLSGLL
                                FVLPFMSRLG VTQSWGGWSV TGAP-AV--- -DP------- -GFWSFEGVA AAHIVLSGLL
                                FLMPFVARLG VINSWQGWSI T-GETVT--- -DP------- -GFWTFETVA IAHIIFSGLE
                                FVLPFMARLG VTGSWGGWSV T-GETGV--- -NP------- -GFWSFEGVA IAHIVLSGLL
                                YVMPFMARLG ITGSWNGWDI T-GA------ ------TGVD PGFWSFEGVA AAHIVFSGLL
                                FVLPFMARLG VTESWGGWSV TGGT-AV--- -DP------- -GFWSFEGVA AAHIVLSGLL
                                FVLPFMARLG VTGSWNGWDI T-GDVAS--- -NP------- -GFWSFEGVA AAHIVLSGLL
                                FVLPFMSRLG VTQSWGGWNV TGGP-AT--- -DP------- -GFWSFEGVA AAHIVLSGLL
                                FVLPFMARLG VTQSWGGWNV TGGP-ST--- -DP------- -GFWSFEGVA AAHIVLSGLL
                                FVLPFMSRLG VTQSWGGWNV TGGP-AT--- -DP------- -GFWSFEGVA AAHIVLSGLL
                                FVLPFMARLG VTGSWGGWSV T-GETGV--- -NP------- -GFWSFEGVA IAHIVLSGLL
                                FVLPFMSRLG VTQSWGGWSV TGGP-AT--- -DP------- -GFWSFEGVA AAHIVLSGLL
                                FVMPFMSRLG VTGSWGGWSI T-GE------ ------TGVD PGFWSFEGVA AAHIVFSGLL
                                FLMPFVARLG VTNSWQGWSV T-GETFT--- -DP------- -GFWTFETVA IAHIIFSGLQ
                                FVMPFMSRLG VTGSWGGWSI T-GE------ ------TGVD PGFWSFEGVA AAHIVFSGLL
                                FVLPFMSRLG VTQSWGGWSV TGSP-AT--- -DP------- -GFWSFEGVA AAHIVLSGLL
                                FVMPFMSRLG VTGSWGGWSI T-GE------ ------TGVD PGFWSFEGVA AAHIVFSGLL
                                YVMPFMTRCG ITGSWGGWSI T-GE------ ------TGVD PGLWSFEGVA AAHIIFSGLL
                                FVLPFMARLG VTGSWGGWSI T-GETNV--- -DP------- -GFWSFEGVA LAHIVLSGLL
                                FVLPFMARLG VVGSWGGWNV I-GASNY--- -DP------- -GFWSFEGVA AAHIILSGLL
                                FVMPFMSRLG VTGSWGGWSI T-GE------ ------TGVD PGFWSFEGVA AAHIVFSGLL
                                FVLPFMARLG VTESWGGWSV TGGT-AV--- -DP------- -GFWSFEGVA AAHIVLSGLL
                                YVMPFMTRCG ITGSWGGWSI T-GE------ ------TGVD PGLWSFEGVA AAHIIFSGLL
                                FVLPFLSRLG VTQSWGGWSV TGAP-AN--- -DP------- -GFWSFEGVA AAHIVLSGLL
                                FVLPFMARLG VVGSWGGWNV IGD-PNY--- -DP------- -GFWSFEGVA AAHIVLSGLL
                                FVMPFMARLG VTGSWGGWSI T-GE------ ------TGVD PGFWSFEGVA AAHIILSGLL
                                FVLPFMSRLG VTQSWGGWSV TGGP-AT--- -DP------- -GFWSFEGVA AAHIVLSGLL
                                FVLPFMARLG VTQSWGGWNV TGG-PST--- -DP------- -GFWSFEGVA AAHIVLSGLL
                                FVLPFMSRLG VVGSWGGWNV VGD-PSY--- -DP------- -GFWSFEGVA AAHIVLSGLL
                                FVLPFMSRLG VTQSWGGWNV TGGP-ST--- -DP------- -GFWSFEGVA AAHIVLSGLL
                                YVMPFMTRCG ITGSWGGWSI T-GE------ ------TGVD PGLWSFEGVA AAHIIFSGLL
                                FVLPFMSRLG VTQSWGGWSV TGGP-AT--- -DP------- -GFWSFEGVA AAHIVLSGLL
                                FVMPFMSRLG VTGSWGGWSI T-GE------ ------TGVD PGFWSFEGVA AAHIVFSGLL
                                FVLPFMARLG VVGSWGGWNV TGA-ANY--- -DP------- -GFWSFEGVA AAHIVLSGLL
                                FVMPFMTRIG ITNSWGGWTI T-GGSTA--- -DP------- -GFWSFEGVA LAHIVLSGLL
                                FVLPFMARLG VTGSWGGWSI T-GETGV--- -DP------- -GFWSFEGVA IAHIVLSGLL
                                FVLPFMARLG VTESWGGWSV TGGT-AV--- -DP------- -GFWSFEGVA AAHIVLSGLL
                                FVLPFMSRLG VTQSWGGWNV TGGP-ST--- -DP------- -GFWSFEGVA AAHIVLSGLL
                                YVMPFMTRCG ITGSWGGWSI T-GE------ ------TGVD PGLWSFEGVA AAHIIFSGLL
                                FVMPFMTRLG ITNSWSGWTI T-GEQVT--- -DP------- -GFWSFEGVA LAHIVLSGLL
                                FVMPFMSRLG VTQSWGGWSI T-GETVA--- -DP------- -GFWTFEGIA VAHIVLSGLL
                                YVMPFMTRCG ITGSWGGWSI T-GE------ ------TGVD PGLWSFEGVA AAHIIFSGLL
                                YVMPFMTRCG ITGSWGGWSI T-GE------ ------TGVD PGLWSFEGVA AAHIIFSGLL
                                FVLPFMARLG VTGSWGGWSV T-GETGV--- -NP------- -GFWSFEGVA AAHIVLSGLL
                                FVMPFMSRLG VTGSWGGWSI T-GE------ ------TGVD PGFWSFEGVA AAHIVFSGLM
                                YVMPFMARLG ITGSWNGWDI T-GA------ ------TGVD PGFWSFEGVA AAHIVFSGLL
                                FVLPFMSRLG VTQSWGGWNV TGGP-AT--- -DP------- -GFWSFEGVA AAHIVLSGLL
                                FVLPFMARLG VTESWGGWSV TGGT-AV--- -DP------- -GFWSFEGVA AAHIVLSGLL
                                FVMPFMSRLG VTGSWGGWSV T-GE------ ------TGVD PGFWSFEGVA AAHIVFSGLL
                                YVMPFMTRCG ITGSWGGWSI T-GE------ ------TGVD PGLWSFEGVA AAHIIFSGLL
                                FVLPFMARLG VVGSWGGWNV TGA-TNY--- -DP------- -GFWSFEGVA AAHIVLSGLL
                                FVLPFMARLG VTESWGGWSV TGGT-AV--- -DP------- -GFWSFEGVA AAHIVLSGLL
                                FVLPFMARLG VTESWGGWSV TGGT-AV--- -DP------- -GFWSFEGVA AAHIVLSGLL
                                FVLPFMTRLG VSSSWAGWSI T-GESGI--- -DP------- -GFWSFEGVA IAHIVLSGLL
                                FVLPFMARLG VTESWGGWSV TGGT-AV--- -DP------- -GFWSFEGVA AAHIVLSGLL
                                FVMPFMARLG VTGSWGGWSI T-GE------ ------TGVD PGFWSFEGVA AAHIIFSGLL
                                FVLPFMARLG VVGSWGGWNV AGE-TNY--- -DP------- -GFWSFEGVA AAHIVLSGLL
                                FVLPFMARLG VVGSWGGWNV TGA-ANY--- -DP------- -GFWSFEGVA AAHIVLSGLL
                                FVMPFMARLG VTGSWGGWSI T-GE------ ------TGVD PGFWSFEGVA AAHIVFSGLM
                                FLMPFVARLG VTNSWQGWSI T-GESVA--- -DP------- -GFWTFETVA IAHIIFSGLE
                                FVMPFMARLG VTDSWGGWSI T-GA------ ------TGVD PGFWSFEGVA AAHIVFSGLL
                                FVLPFMARLG VVGSWGGWNV IGA-PSY--- -DP------- -GFWSFEGVA AAHIILSGLL
                                FVLPFMARLG VTGSWGGWSV T-GETGV--- -NP------- -GFWSFEGVA AAHIVLSGLL
                                FLMPFVARLG VTNSWQGWSI T-GESFS--- -DP------- -GFWTFETVA IAHIIFSGLE
                                FVMPFMTRLG ITNSWSGWTI T-GEQVA--- -DP------- -GFWSFEGVA LAHIVLSGLL
                                FVLPFMSRLG VTESWGGWSV T-GETVV--- -NP------- -GFWSFEGVA IAHIILSGLL
                                FLMPFVARLG VTNSWQGWSV T-GETFA--- -DP------- -GFWTFETVA IAHIIFSGLE
                                FVLPFMSRLG VTQSWGGWNV TGGP-SS--- -DP------- -GFWSFEGVA AAHIVLSGLL
                                FVLPFLARLG VTQSWGGWSV TSAS-TG--- -DP------- -GFWSFEGVA AAHIVLSGLL
                                FVLPFMARLG VTESWGGWSV T-GETAT--- -NV------- -GFWSFEGVA TAHIVLSGLL
                                FVLPFMSRLG VTQSWGGWNV TGGP-AS--- -DP------- -GFWSFEGVA AAHIVLSGLL
                                FLMPFVARLG VTNSWQGWSI T-GETFD--- -DP------- -GFWTFETVA IAHIVFSGLE
                                FVLPFMARLG VVGSWGGWNV TGA-ANY--- -DP------- -GFWSFEGVA AAHIVLSGLL
                                FLMPFVARLG VTNSWQGWSV T-GETFA--- -DP------- -GFWTFETVA IAHIVFSGLE
                                FVLPFMARLG VTESWGGWSV TGGT-AV--- -DP------- -GFWSFEGVA AAHIVLSGLL
                                FVLPFMARLG VVGSWGGWNV IGA-PSY--- -DP------- -GFWSFEGVA AAHIVLSGLL
                                FVLPFMARLG VVGSWGGWNV TGA-ANY--- -DP------- -GFWSFEGVA AAHIVLSGLL
                                FVLPFMARLG VTGSWGGWSV T-GETGV--- -DP------- -GFWSFEGVA IAHIVLSGLL
                                FVLPFMSRLG VTQSWGGWNV TGGP-AS--- -DP------- -GFWSFEGVA AAHIVLSGLL
                                FVMPFMSRLG VTGSWGGWSI T-GE------ ------TGVD PGFWSFEGVA AAHIIFSGLL
                                FVMPFMARLG VTQSWGGWNI T-GGAAT--- -DP------- -GFWSFEGVA VAHIVLSGLL
                                FVLPFMARLG VTESWGGWSV TGGT-AV--- -DP------- -GFWSFEGVA AAHIVLSGLL
                                FLMPFVARLG VTNSWQGWSV T-GETFA--- -DP------- -GFWTFETVA IAHIIFSGLE
                                FVLPFMSRLG VTQSWGGWNV TGGP-ST--- -DP------- -GFWSFEGVA AAHIVLSGLL
                                FVLPFMARLG VVGSWGGWNV TGA-ANY--- -DP------- -GFWSFEGVA AAHIVLSGLL
                                FLMPFVARLG VTNSWQGWSI T-GESVA--- -DP------- -GFWTFETVA IAHIIFSGLE
                                FVMPFMARLG VTGSWGGWSI T-GE------ ------TGVD PGFWSFEGVA AAHIILSGLL
                                FVMPFMSRLG VTGSWGGWSI T-GE------ ------TGVD PGFWSFEGVA AAHIIFSGLL
                                FVLPFMARLG VTESWGGWSV TGGT-AV--- -DP------- -GFWSFEGVA AAHIVLSGLL
                                FVLPFMARLG VTGSWGGWSV T-GETGV--- -NP------- -GFWSFEGVA AAHIVLSGLL
                                FVLPFMARLG VVGSWGGWNV TGA-ANY--- -DP------- -GFWSFEGVA AAHIVLSGLL
                                FVMPFMSRLG VTGXWGGWSI T-GE------ ------TGVD PGFWSFEGVA AAHIIFSGLL
                                FVLPFMARLG VTGSWGGWSV T-GETGV--- -NP------- -GFWSFEGVA AAHIVLSGLL
                                FLMPFVARLG VTNSWQGWSV T-GETFA--- -DP------- -GFWTFETVA IAHIIFSGLE
                                FVMPFMARLG VTGSWGGWSI T-GE------ ------TGVD PGFWSFEGVA AAHIVFSGLM
                                FVLPFMSRLG VTESWGGWSV VTGNAAS--- -DP------- -GFWSFEGVA VAHIVLSGLL
                                FVLPFMARLG VVGSWGGWNV VGD-PSY--- -DP------- -GFWSFEGVA AAQIILAGLL
                                FVMPFMSRLG VTGSWGGWSI T-GE------ ------TGVD PGFWSFEGVA AAHIVFSGLL
                                FVLPFMARLG VTESWGGWSI T-GETAL--- -DP------- -GFWSFEGVA IAHIILSGLL
                                FLMPFVARLG VTNSWQGWSI T-GETFA--- -DP------- -GFWTFETVA IAHIVFSGLE
                                FVLPFMARLG VTQSWGGWSV TSAS-TG--- -DP------- -GFWSFEGVA AAHIVLSGLL
                                FVLPFMARLG VTQSWGGWNV TGG-PST--- -DP------- -GFWSFEGVA AAHIVLSGLL
                                FLMPFVARLG VTNSWQGWSI T-GETFA--- -DP------- -GFWTFETVA IAHIVFSGLE
                                FLMPFVARLG VTNSWQGWSI T-GESVA--- -DP------- -GFWTFETVA IAHIIFSGLE
                                FVLPFMSRLG VTQSWGGWSV T-GEAAS--- -DV------- -GFWSFEGVA AAHIVLSGLL
                                FVMPFMARLG VTGSWGGWSI T-GE------ ------TGVD PGFWSFEGVA AAHIILSGLL
                                FVLPFMARLG VTQSWGGWSV TGAP-AT--- -DP------- -GFWSFEGVA AAHIILSGLL
                                FVMPFMVRLG VVNSWGGWNI Y-GESVA--- -NA------- -GFWTFEGVA TAHIVLSGLL
                                FVLPFMSRLG VVGSWGGWNV VGD-PSY--- -DP------- -GFWSFEGVA AAHIVLSGLL
                                FVMPFMTRLG ITNSWSGWTI T-GEQVA--- -DP------- -GFWSFEGVA LAHIVLSGLL
                                FVLPFMARLG VTGSWGGWSV T-GETGV--- -DP------- -GFWSFEGVA AAHIVLSGLL
                                FVLPFMTRLG VTGSWSGWSV T-GETGV--- -DP------- -GFWSFEGVA LAHIVLSGLL
                                FVLPFMTRLG VTGSWGGWDV T-GATNV--- -NP------- -GFWSFEGVA LAHIVLSGLL
                                FVLPFMARLG VTGSWGGWSV T-GETGV--- -NP------- -GFWSFEGVA AAHIVLSGLL
                                FVLPFMARLG VTGSWGGWSV T-GETGV--- -NP------- -GFWSFEGVA AAHIVLSGLL
                                FVMPFMARLG VTGSWGGWSI T-GE------ ------TGVD PGFWSFEGVA AAHIIFSGLM
                                FLMPFVARLG VTNSWQGWSV T-GETFA--- -DP------- -GFWTFETVA IAHIVFSGLE
                                FVLPFMARLG VTQSWGGWNV TGG-PST--- -DP------- -GFWSFEGVA AAHIVLSGLL
                                FVLPFMSRLG VTGSWGGWSV T-GETGV--- -DP------- -GFWSFEGVA LAHIVLSGLL
                                FVLPFMARLG VVGSWGGWNV TGA-ANY--- -DP------- -GFWSFEGVA AAHIVLSGLL
                                FVMPFMSRLG VTGSWGGWSI T-GE------ ------TGVD PGFWSFEGVA AAHIIFSGLM
                                FVLPFMARLG VVGSWGGWNV TGA-TNY--- -DP------- -GFWSFEGVA AAHIVLSGLL
                                FVLPFMARLG VTGSWNGWDI T-GAVGT--- -NP------- -GFWSFEGVA AAHIVLSGLL
                                FVMPFMVRLG VVNSWGGWNI Y-GESVA--- -NP------- -GFWTFEGVA TAHIVLSGLL
                                FVLPFMVRLG ITDSWEGWSI A-SEPAA--- -DP------- -GIWSFEGVA AAHIILSGLL
                                FVMPFMVRLG VVNSWGGWNI Y-GESVA--- -NP------- -GFWTFEGVA TAHIVLSGLL
                                FVMPFMARLG VTGSWGGWSI T-GE------ ------TGVD PGFWSFEGVA AAHIIFSGLL
                                FVLPFMARLG VTGSWNGWDI T-GAVGT--- -NP------- -GFWSFEGVA AAHIVLSGLL
                                FVLPFMARLG VTSSWGGWSI T-GETVT--- -DP------- -GFWSFEGVA AAHIVLSGLL
                                FLMPFVSRLG VVNSWQGWSV T-GETFT--- -NP------- -GFWTFETVA IAHIIFSGLS
                                YVMPFMARLG ITSSWNGWDI T-GA------ ------TGVD PGFWSFEGVA AAHIVFSGLL
                                FVLPFMARLG VVGSWGGWNV TGE-TNY--- -DP------- -GFWSFEGVA AAHIVLSGLL
                                FVLPFMTRLG VTESWGGWSV T-GGTAV--- -DP------- -GFWSFEGVA IAHIVLSGLL
                                YVMPFMARLG ITSSWNGWDI T-GA------ ------TGVD PGFWSFEGVA AAHIVFSGLL
                                FLMPFVARLG VTNSWQGWSV T-GETFA--- -DP------- -GFWTFETVA IAHIVFSGLE
                                FVMPFMARLG VTDSWGGWSI T-GA------ ------TGVD PGFWSFEGVA AAHIVFSGLL
                                FVMPFMARLG VTQSWGGWSV T-GEVAD--- -NP------- -GLWSFEGVA ATHIILSGLL
                                FVMPFMARLG VTQSWGGWSV T-GEVAD--- -NP------- -GIWSFEGVA ATHIILSGLL
                                FVMPFMARLG VTDSWGGWSI T-GA------ ------TGVE PGFWSFEGVA AAHIVFSGLL
                                FVLPFMTRLG VTGSWGGWSI T-GEGNV--- -DP------- -GFWSFEGVA IAHIVLSGLL
                                FVMPFMARLG VTDSWRGWSI T-GQSAA--- -DV------- -GFWSFEGVA TAHILLSGLL
                                FVLPFMARLG VTESWGGWSV T-GETAV--- -DP------- -GIWSFEGVA IAHIILSGLL
                                FVLPFMARLG VVESWGGWSV T-GNPTG--- -DP------- -GFWSFEGVA AAHIVLSGLL
                                FVLPFMARLG VTGSWGGWSI T-GETGI--- -DP------- -GFWSFEGVA IAHIILSGLL
                                FVMPFMARLG VTDSWGGWSI T-GA------ ------TGVE PGFWSFEGVA AAHIVFSGLL
                                FVMPFMARLG VTQSWGGWSL T-GEVAD--- -NP------- -GIWSFEGVA ATHIILSGLL
                                YVIPFMSRLG VIGSWGGWNV T-GQPGY--- -DP------- -GFWSFEGVA AAHIILSGLL
                                YVIPFMSRLG VIGSWGGWNV T-GQPGY--- -DP------- -GFWSFEGVA AAHIVLSGLL
                                FVMPFMARLG VTGSWGGWSI T-GE------ ------TGVD PGFWSFEGVA AAHIIFSGLL
                                FVMPFMARLG VTDSWGGWSI T-GETVT--- -NA------- -GFWSFEGVA AAHIVLSGLL
                                FVLPFMTRLG VTGSWGGWSI T-GEGNV--- -DP------- -GFWSFEGVA VAHIILSGLL
                                FVMPFMARLG VTDSWGGWSI T-GA------ ------TGVE PGFWSFEGVA AAHIVFSGLL
                                FVLPFMARLG VTGSWSGWSI T-GETGI--- -DP------- -GFWSFEGVA LAHIVLSGLL
                                FVLPFMARLG VTGSWGGWSV T-GA-AA--- -NP------- -GFWSFEGVA AAHIVLSGLL
                                FVLPFMARLG VTGSWGGWDV TGA-VGN--- -DP------- -GFWSFEGVA AAHIVLSGLL
                                FVLPFMARLG VTSSWGGWSI T-GETVT--- -DP------- -GFWSFEGVA AAHIVLSGLL
                                FVLPFMARLG VTGSWGGWSI T-GETGV--- -NP------- -GFWSFEGVA IAHIILSGLL
                                FVLPFMARLG VTGSWSGWSI T-GETGI--- -DP------- -GFWSFEGVA LAHIVLSGLL
                                FVMPFIARLG VTQSWGGWSL T-GEAVT--- -NP------- -GVWSFEGVA ATHIILSGLL
                                FVLPFMARLG VTQSWGGWSV T-GEAAV--- -DP------- -GFWSFEGVA AAHIVLSGLL
                                FVMPFMARLG VTQSWGGWSV T-GEVAS--- -NP------- -GFWSFEGVA AAHIVLSGLL
                                FVLPFMARLG VIGSWGGWNV AGD-PSY--- -DP------- -GFWSFEGVA AAQIVLSGLL
                                FVMPFMARLG VTQSWGGWSL T-GEAVT--- -NP------- -GIWSFEGVA ATHIILSGLL
                                FLMPFVARLG VTNSWQGWNI M-GETFT--- -NP------- -GFWTFETVA IAHIILSGLS
                                FVLPFMARLG VTGSWGGWSV T-GENNV--- -DP------- -GFWSFEGVA AAHIVLSGLL
                                YVLPFMARLG VTGSWGGWSV T-GETGV--- -DP------- -GFWSFEGVA IAHIILSGML
                                FVMPFMARLG VTQSWGGWSL T-GEVAD--- -NP------- -GIWSFEGVA ATHIILSGLL
                                YVLPFMARLG VTESWRGWSV T-GEPVT--- -DF------- -SLWTFESVA AAHIILAGFL
                                FVMPFMARLG VTQSWGGWSL T-GEAVT--- -NP------- -GIWSFEGVA ATHIILSGLL
                                FVLPFMARLG VTGSWGGWSI T-GETGV--- -DP------- -GFWSFEGVA AAHIILSGLL
                                FVLPFMTRLG VTESWGGWSV T-GETAI--- -DP------- -GVWSFEGVA IAHIILSGLL
                                FVMPFMARLG VTQSWGGWSL T-GEAVT--- -NP------- -GIWSFEGVA ATHIILSGLL
                                FVMPFMARLG VTDSWGGWSI IPDKANI--- -NP------- -GIWSFEGVA AAHIILSGLL
                                FVMPFMARLG VTQSWGGWSL T-GEAVT--- -NP------- -GIWSFEGVA ATHIILSGLL
                                FVLPFMARLG VTESWGGWSL S-GSPAV--- -DP------- -GFWSFEGVA AAHIVLSGLL
                                FVLPFMTRLG VTESWGGWSV T-GETAI--- -DP------- -GIWSFEGVA IAHIILSGLL
                                FVLPFMARLG VTGSWSGWSI T-GETGI--- -DP------- -GFWSFEGVA LAHIVLSGLL
                                FVMPFMARLG VTGSWSGWSV T-GETGV--- -DP------- -GFWSFEGVA LAHIVLSGLL
                                FVMPFMARLG VTGSWSGWSV T-GETGV--- -DP------- -GFWSFEGVA LAHIVLSGLL
                                FVLPFMTRLG VTGSWGGWSI T-GEGNV--- -DP------- -GFWSFEGVA IAHIILSGLL
                                FVLPFMTRLG VTGSWGGWDV T-GAIGV--- -NP------- -GFWSFEGVA IAHIILSGLL
                                FVLPFMARLG VTQSWGGWNI TGG-AAT--- -DP------- -GFWSFEGVA AAHIVLSGLL
                                FVLPFMARLG VTGSWSGWSI T-GETGV--- -DP------- -GFWSFEGVA LAHIVLSGLL
                                FVMPFMARLG VTDSWGGWSI T-GETVS--- -NV------- -GFWSFEGVA AAHIILSGLL
                                FVLPFMARLG VTGSWGGWSV T-GETGV--- -NP------- -GFWSFEGVA AAHIVLSGLL
                                FVLPFMARLG VTGSWGGWSV T-GETGV--- -NP------- -GFWSFEGVA AAHIVLSGLL
                                FVLPFMARLG VTESWGGWSI T-GETAS--- -NP------- -GLWSFEGVA ATHIILSGLL
                                FVLPFMARLG VTGSWGGWSV T-GETGV--- -NP------- -GFWSFEGVA AAHIVLSGLL
                                FVLPFMARLG VTESWGGWSV T-GASSV--- -NP------- -GFWSFEGVA AAHIVLSGLL
                                FVMPFMTRLG ITNSWSGWTI T-GEQVA--- -DP------- -GFWSFEGVA LAHIVLSGLL
                                FVLPFMARLG VTQSWGGWNV TGG-PST--- -DP------- -GFWSFEGVA AAHIVLSGLL
                                FVMPFMARLG ITDSWGGWSV T-GEPAL--- -NA------- -GFWTFEGVA IAHIVLSGLL
                                FVLPFMARLG VTQSWGGWSV T-GETAV--- -DP------- -GFWSFEGVA AAHIVLAGLL
                                FVLPFMSRLG VTQSWGGWSV T-GASAV--- -NP------- -GFWSFEGVA AAHIVLSGLL
                                FVLPFMARLG VTGSWGGWSV T-GETGV--- -DP------- -GFWSFEGVA AAHIVLSGLL
                                FVLPFMARLG VTGSWGGWSV T-GETGV--- -DP------- -GFWSFEGVA AAHIVLSGLL
                                FVLPFMARLG VTGSWGGWSV T-GETGV--- -DP------- -GFWSFEGVA AAHIVLSGLL
                                FVLPFMARLG VTGSWGGWSV T-GETGV--- -DP------- -GFWSFEGVA AAHIILSGLL
                                FVLPFMARLG VTGSWGGWSV T-GETGV--- -DP------- -GFWSFEGVA AAHIVLSGLL
                                FVLPFMARLG VTGSWGGWSV T-GETGV--- -DP------- -GFWSFEGVA AAHIVLSGLL
                                FVLPFMARLG VTESWGGWSV T-GATAV--- -NP------- -GFWSFEGVA AAHIVLSGLL
                                FVLPFMARLG VTGSWGGWSV T-GETGV--- -DP------- -GFWSFEGVA AAHIVLSGLL
                                FVLPFMARLG VTESWGGWSV T-GSTAV--- -NP------- -GFWSFEGVA AAHIVLSGLL
                                FVLPFMSRLG VTGSWSGWDV T-GA------ ------TGVD PGFWSFEGVA TAHIVFSGLM
                                FVLPFMSRLG VTGSWSGWDV T-GA------ ------TGVD PGFWSFEGVA TAHIVFSGLM
                                FVLPFMTRLG VSGSWAGWSI T-GETGL--- -NP------- -GFWSYEGVA IAHIVLSGLL
                                FVLPFMSRLG VTGSWSGWDV T-GA------ ------TGVD PGFWSFEGVA TAHIVFSGLM
                                FVMPFMARLG VTDSWGGWSI T-GETVT--- -NA------- -GLWSFEGVA ATHIILSGLL
                                FVMPFMARLG VTDSWGGWSI T-GETVT--- -NA------- -GLWSFEGVA ATHIILSGLL
                                FVMPFMTRLG ITNSWSGWTI T-GEQVA--- -DP------- -GFWSFEGVA LAHIVLSGLL
                                FVMPFMARLG VTDSWGGWSI T-GETVT--- -NA------- -GLWSFEGVA ATHIILSGLL
                                FVLPFMARLG VVESWGGWSV TGN-PTG--- -DP------- -GFWSFEGVA AAHIVLSGLL
                                FVMPFMARLG VTESWAGWSV T-GEASG--- -NP------- -GIWSFEGVA AAHIILSGLL
                                FVLPFMSRLG VTGSWSGWDV T-GA------ ------TGVD PGFWSFEGVA TAHVVFSGLM
                                FVLPFMARLG VTGSWGGWSV T-GETGV--- -DP------- -GFWSFEGVA AAHIVLSGLL
                                FVMPFMARLG VTQSWGGWSI T-GETAV--- -NP------- -GFWSFEGVA AAHIILSGLL
                                FVLPFMARLG VVGSWGGWNV IGD-PNY--- -SP------- -GFWSFEGVA AAHIILSGLL
                                FVMPFMARLG VTDSWRGWSI T-GESVS--- -DV------- -GLWSFEGVA GAHIVLSGLL
                                FVLPFMARLG VTGSWGGWSV T-GETGV--- -DP------- -GFWSFEGVA LAHIVLSGLL
                                FVMPFMARLG VTQSWGGWSL T-GEAVT--- -NP------- -GIWSFEGVA ATHIILSGLL
                                YVLPFMARLG VTGSWGGWNV T-GSAVT--- -DP------- -GIWSFEGVA AAHIILSGLL
                                FVLPFMTRLG VTESWSGWAV G-ENIHN--- -GP------- -GLWSYEGVA ATHIILSGLC
                                FVLPFMARLG VTSSWNGWSV T-GETGL--- -DP------- -GFWSFEGVA AAHIVLSGLL
                                FVMPFMARLG VTQSWGGWSL T-GEAVT--- -NP------- -GIWSFEGVA ATHIILSGLL
                                YVLPFMARLG VTGSWGGWNI T-GSAVT--- -DP------- -GIWSFEGVA AAHIILSGLL
                                YVLPFMARLG VTGSWGGWNV T-GSAVT--- -DP------- -GIWSFEGVA AAHIVLSGLL
                                YVLPFMARLG VTGSWGGWNV T-GSAVT--- -DP------- -GIWSFEGVA AAHIVLSGLL
                                YVLPFMSRLG VVGSWGGWNV M-GAPSY--- -DP------- -GFWSFEGVA AAHIVLSGLL
                                YVLPFMSRLG VVGSWGGWNV M-GAPSY--- -DP------- -GFWSFEGVA AAHIVLSGLL
                                FVLPFMTRLG VTGSWGGWSI T-GEGNV--- -DP------- -GYWSFEGVA AAHIVLSGLL
                                FVIPFMTRLG ITDSWGGWNI I-GGTIT--- -NP------- -GIWSYEGVA GAHIVFSGLC
                                FVLPFMARLG ITKSWGGWSI T-GESVT--- -GL------- -NLWTFESAA ATHILLAGLL
                                FVIPFMTRLG ITNSWGGWSI T-GGTIT--- -NP------- -GIWSYEGVA GAHIVFSGLC
                                FVIPFMTRLG ITNSWGGWSI T-GGTVT--- -NP------- -GIWSYEGVA GAHIVFSGLC
                                FVIPFMTRLG ITNSWGGWSI T-GGTIT--- -NP------- -GIWSYEGVA GAHIVFSGLC
                                FVLPFMTRLG ITQSWAGWNI T-GEAVN--- -GF------- -TLWTFESVA AAHIILAGLL
                                FVMPVMTRIG VTHSWSGWTV T-GEPWV--- -TQPGILGAH LNFFSYEGVI LMHILAAGLF
                                YVMPFMSRLG VTHSWSGWTV T-GETYE--- -PVAGFLGAH YNFWSFEGVA LMHIIISGLY
                                YVMPFMARLG ITGSWQGWDI T-GA------ ------TGVD PGFWSFEGVA AAHIVFSGLL
                                YVMPFMARLG ITGSWNGWDI T-GA------ ------TGVD PGFWSFEGVA AAHIVFSGLL
                                YVMPFMARLG ITGSWNGWDI T-GA------ ------TGVD PGFWSFEGVA AAHIVFSGLL
                                YVMPFMARLG VTSSWKGWDI T-GGVGSFDF -DSLGFWGKA LPYSTFEGVA VAHILFSGLL
                                YVMPFMARLG VTSSWNGWDL T-GGVGSFDF -DSLGFWGKA LPYSTFEGVA AAHILFSGLM
                                YVMPFMARLG VTSSWNGWDL T-GGVGSFDF -DSLGFWGKA LPYSTFEGVA AGHIIFSGLL
                                YVIPFMARLG VINSWSGWSV F-GPFTADGL GNRIDPNVAN VGFWSFEGVA AAHIVLSGLL
                                FVIPFMTRLG VINSWSGWSV F-GPFTSDGL GNPV---TGD VGFWSFEGVA AAHIVLSGLL
                                YVMPFMTRCG ITGSWGGWSI T-GE------ ------TGVD PGLWSFEGVA AAHIVFSGLL
                                FVLPFMARLG VTESWGGWSI T-GEPVT--- -GF------- -SLWTFESVA ATHIILAGLL
                                FVLPFMARLG VTGSWSGWSI T-GETGV--- -DP------- -GFWSFEGVA LAHIVLSGLL
                                FVMPFMARLG VTESWGGWSV T-GEAAG--- -NP------- -GIWSFEGVA AAHIILSGLL
                                FVIPFMTRLG ITNSWGGWNI T-GGTIT--- -NP------- -GLWSYEGVA GAHIVFSGLC
                                FVIPFMTRLG ITNSWGGWSI T-GGTIT--- -NP------- -GIWSYEGVA GAHIVFSGLC
                                FVIPFMTRLG ITNSWGGWSI S-GGTVT--- -NP------- -GIWSYEGVA GAHIVFSGLC
                                FVIPFMTRLG INNSWGGWSI T-GGTIT--- -NP------- -GIWSYEGVA GAHIVFSGLC
                                FVIPFMTRLG INNSWGGWSI T-GGTIT--- -NP------- -GIWSYEGVA GAHIVFSGLC
                                FVIPFMTRLG ITNSWGGWSI T-GGTIT--- -NP------- -GIWSYEGVA GAHIVFSGLC
                                FVIPFMTRLG ITNSWGGWSI T-GGTVT--- -NP------- -GIWSYEGVA GAHIVFSGLC
                                FVIPFMTRLG ITNSWGGWSI T-GGTVT--- -NP------- -GIWSYEGVA GAHIVFSGLC
                                FILPFMTRLG IKESWGGWSI T-GEPIA--- -NP------- -GLWSYEGVA GAHIVFSGLC
                                FVIPFMTRLG IKDSWSGWNI T-GETVI--- -NP------- -GIWSYEGVA VAHIVFSGLC
                                FVIPFMTRLG IKDSWGGWSI T-GETGS--- -NP------- -GIWSYEGVA GAHIVFSGLC
                                FVIPFMTRLG IKDSWGGWSI T-GETVT--- -NP------- -GIWSYEGVA GAHIVFSGLC
                                FVIPFMTRLG INNSWGGWSI T-GETVT--- -NP------- -GLWSYEGVA GAHIVFSGLC
                                FVIPFMTRIG ITKSWGGWSI T-GDTVS--- -DA------- -GIWSFEGVA AAHITLSGLL
                                FVIPFMTRLG ITKSWGGWSI T-GETVT--- -NA------- -GIWSYEGVA AVHIVLSGLL
                                FVIPFMTRLG ITKSWGGWSI T-GETVN--- -NA------- -GIWSYEGVA AVHIVLSGLL
                                FVIPFMTRLG ITKSWGGWSI T-GETVT--- -NA------- -GIWSYEGVA AVHIVLSGLL
                                FVLPFMTRLG ITKSWGGWSI S-GETIA--- -NTG------ -FEWTYESVA AAHIVLSGAL
                                FVLPFMVRLG ITNSWGGWTI N-GENVT--- -DP------- -GFWSFEGVA AAHIGLSGLL
                                FVMPFMARLG VTDSWGGWSI T-GESVS--- -NP------- -GLWSFEGVA ITHIVLSGML
                                FVIPFMTRLG ITKSWGGWSI T-GETIT--- -NP------- -GIWSYEGVA AVHIILSGLL
                                FVIPFMTRLG VTKSWGGWSI S-GETIT--- -NP------- -GIWSYEGVA ASHIVLSGLL
                                FVLPFMVRLG ITNSWGGWTI N-GENVT--- -DP------- -GFWSFEGVA AAHIGLSGLL
                                FVMPFMTRLG VTDSWGGWTI T-GDSAS--- -NP------- -GIWSYEGVA LTHIVLSGLL
                                FVMPFMARLG VTDSWGGWSI T-GESVS--- -NP------- -GLWSFEGVA LTHIVLSGLL
                                FVMPFMARLG VTDSWGGWSI T-GESVS--- -NP------- -GLWSLEGVA LTHIVLSGML
                                FVIPFITRLG VTKSWGGWSI T-GETVT--- -NA------- -GLWSYEGVA AVHIILSGLL
                                FVMPFMTRLG VTDSWAGWSV T-GESGL--- -NP------- -GLWSYEGVA LTHIVLSGLL
                                FVLPFMTRLG ISKSWGGWDI N-GDSIT--- -DP------- -GLWSYEGVA ATHIILAGLM
                                FVMPFMTRLG VTDSWGGWSI T-GESVS--- -NP------- -GIWSFEGVA LTHIVLSGLL
                                FVLPFMTRLG ITKSWGGWNI S-GESIS--- -DP------- -GLWSYEGVA ATHIVLSGLL
                                FVLPFMTRLG IENSWGGWSI S-GESIT--- -NP------- -GFWSYEGVA AAHIVLSGLL
                                FVLPFMSRLG ITTSWGGWTL S-GEAAS--- -KF------- -QIWSFEGVA AAHIILSGLL
                                FVMPFMTRLG VTDSWGGWSI T-GESVS--- -NP------- -GLWSFEGVA LTHIVLSGLL
                                FVLPFMTRLG VTNSWGGWTI S-GESTS--- -NP------- -GLWSYEGVA ASHIILSGLL
                                FVMPFMTRLG ITDSWGGWSI T-GESVS--- -NP------- -GLWSFEGVA LSHIVLSGMC
                                FVIPFMTRLG VTKSWGGWSI S-GQTVT--- -NA------- -GLWSYEGVA GVHIVLSGLL
                                FVIPFMTRLG VTQSWGGWSI T-GETVT--- -NA------- -GLWSYEGVA AVHIVLSGLL
                                FVMPFMARLG VTDSWGGWSV T-GENVV--- -NP------- -GLWSFEGVA LTHIVLSGLL
                                FVLPFMTRLG ITQSWGNWTI S-GETAT--- -SP------- -GIWTYEGVA TAHILLSGAL
                                FVIPFMTRLG VTKSWGGWSI S-GESVS--- -NP------- -GVWSYEGVA AAHIVLSGLL

                                MLASIWHWTY WDLDLWEDSR TGEPALDLPR IFGIHLLLAG LTCFGFGAFH CAN---VGIW
                                MLASIWHWTY WDLDLWEDSR TGEPALDLPR IFGIHLLLAG LTCFGFGAFH CAN---VGIW
                                MLASIWHWTY WDLDLWEDSR TGEPALDLPR IFGIHLLLAG LTCFGFGAFH CAN---VGIW
                                MLASIWHWTY WDLDLWEDSR TGEPALDLPR IFGIHLLLAG LTCFGFGAFH CAN---VGIW
                                MLASIWHWTY WDLDLWEDSR TGEPALDLPR IFGIHLLLAG LTCFGFGAFH CAN---VGIW
                                MLASIWHWTY WDLDLWEDSR TGEPALDLPR IFGIHLLLAG LTCFGFGAFH CAN---VGIW
                                MLASIWHWTY WDLDLWEDSR TGEPALDLPR IFGIHLLLAG LTCFGFGAFH CAN---VGIW
                                FLAAVWHWVF WDLELFRDPR TGEPALDLPK MFGIHLFLSG LLCFGFGAFH LTGLFGPGMW
                                MLASIWHWTY WDLDLWEDSR TGEPALDLPR IFGIHLLLAG LTCFGFGAFH CAN---VGIW
                                FLAAVWHWVY WDLELFRDPR TGEPALDLPK MFGIHLFLSG LLCFGFGAFH LTGLFGPGMW
                                MLASIWHWTY WDLDLWEDER TGEPALDLPR IFGIHLLLSG ITCFGFGAFH CAN---VGIW
                                MLASIWHWTY WDLELWEDSR TGEPALDLPR IFGIHLLLAG ITCFGFGAFH CAN---VGIW
                                FLAAVWHWVF WDLELFTDAR TGEPALDLPK MFGIHLFLSG LLCFGFGAFH LSGVFGPGMW
                                FLAAVWHWVY WDLELFRDPR TGEPALDLPK MFGIHLFLSG LLCFGFGAFH LTGLFGPGMW
                                MLASIWHWTY WDLELWEDER TGEPALDLPR IFGIHLLLSG ITCFGFGAFH CAN---VGIW
                                FLAAVWHWVY WDLELFRDPR TGEPALDLPK MFGIHLFLSG LLCFGFGAFH LTGLFGPGMW
                                FLAAVWHWVY WDLELFRDPR TGEPALDLPK MFGIHLFLSG LLCFGFGAFH LTGLYGPGMW
                                MLASIWHWTY WDLDLWEDER TGEPALDLPR IFGIHLLLAG ITCFGFGAFH CAN---VGIW
                                MLASIWHWTY WDLELWEDSR TGEPALDLPR IFGIHLLLAG LTCFGFGAFH CAN---VGIW
                                MLASIWHWTY WDLDLWEDSR TGEPALDLPR IFGIHLLLAG LTCFGFGAFH CAN---VGIW
                                ILASIWHWTY WDLDLWEDPR TGEPALDLPR IFGIHLLLAG ITCFGFGAFH CAN---VGIW
                                FLAAVWHWVY WDLELFRDPR TGEPALDLPK MFGIHLFLSG LLCFGFGAFH LTGLYGPGMW
                                FLAAVWHWVY WDLELFRDPR TGEPALDLPK MFGIHLFLSG LLCFGFGAFH LTGLYGPGMW
                                FLAAVWHWVF WDLELFTDPR TGEPALDLPK MFGIHLFLSG LLCFGFGAFH LTGLFGPGMW
                                FLAAVWHWVY WDLELFTDSR TGEPALDLPK MFGIHLFLSG ILCFGFGAFH LTGLWGPGMW
                                ILASIWHWTY WDLDLWEDPR TGEPALDLPR IFGIHLLLAG ITCFGFGAFH CAN---VGIW
                                ILASIWHWTY WDLDLWEDPR TGEPALDLPR IFGIHLLLAG ITCFGFGAFH CAN---VGIW
                                FLAAVWHWVY WDLELFTDSR TGEPALDLPK MFGIHLFLSG ILCFGFGAFH LTGLWGPGMW
                                FLAAVWHWVY WDLELFVDPR TGQPALDLPK MFGIHLFLSG LLCFGFGAFH LTGLWGPGMW
                                FLAAVWHWVY WDLDLFVDSR TGKPALDLPK MFGIHLFLSG LLCFGFGAFH LSGVWGPGMW
                                FLAAVWHWVY WDLELFRDPR TGEPALDLPK MFGIHLFLSG LLCFGFGAFH LTGLFGPGMW
                                FLAAVWHWVY WDLELFVDPR TGEAALDLPK MFGIHLFLSG LLCFGFGAFH LTGVWGPGMW
                                FLAAVWHWVY WDLELFQDSR TGEPALDLPK MFGIHLLLSG LLCFGFGAFH LTGLFGPGMW
                                FLAAVWHWVY WDLELFRDPR TGEPALDLPK MFGIHLFLSG LLCFGFGAFH LSGLFGPGMW
                                FLAAVWHWVY WDLELFRDPR TGEPALDLPK MFGIHLFLSG LLCFGFGAFH LTGLFGPGLW
                                FLAACWHWVY WDLELFTDPR SGESALDLPK MFGIHLFLSG LLCFGFGAFH LTGLFGPGMW
                                FLAAIWHWTY WDLEIWQDPR SGEPALDLPK IFGIHLLLAG LGCFGFGAFH LTGVFGPGMW
                                FLAAVWHWVF WDLELFRDPR TGEPALDLPK MFGIHLFLSG LLCFGFGAFH LTGLFGPGMW
                                FLAAVWHWVY WDLDLFVDSR TGQPALDLPK MFGIHLFLSG LLCFGFGAFH LTGLWGPGMW
                                MLAAIWHWTY WDLEIWQDPR TGEPALDLPK IFGIHLLLAG LGCFGFGAFH LTGVFGPGMW
                                FLAAVWHWVY WDLELFRDPR TGEPALDLPK MFGIHLFLSG LLCFGFGAFH LTGLFGPGMW
                                MLAAIWHWTY WDLEIWQDPR TGEPALDLPK IFGIHLLLAG LGCFGFGAFH LTGVFGPGMW
                                FLAACWHWVY WDLELFRDPR TGEPALDLPK MFGIHLFLSG LLCFGFGAFH LTGLFGPGMW
                                FLAAVWHWVY WDLELFRDPR TGEPALDLPK MFGIHLFLSG LLCFSFGAFH LTGLFGPGMW
                                FLAAVWHWVY WDLELFRDPR TGEPALDLPK MFGIHLFLSG LLCFGFGAFH LTGLYGPGMW
                                FLAAIWHWTY WDLEIWQDPR SGEPALDLPK IFGIHLLLAG LGCFGFGAFH LTGVFGPGMW
                                FLAAIWHWTY WDLEIWQDPR TGEPALDLPK IFGIHLLLAG LGCFGFGAFH LTGVFGPGMW
                                FLAAVWHWVY WDLELFRDPR TGEPALDLPK MFGIHLFLSG LLCFGFGAFH LTGLFGPGMW
                                FLAAVWHWVY WDLELFRDPR TGEPALDLPK MFGIHLFLSG LLCFGFGAFH LTGLFGPGMW
                                FLAAVWHWVY WDLELFRDPR TGEPALDLPK MFGIHLFLSG LLCFGFGAFH LTGLFGPGMW
                                FLAAVWHWVY WDLELFQDPR TGEAALDLPK MFGIHLFLSG LLCFGFGAFH LTGLFGPGMW
                                FLAAVWHWVF WDLELFVDSR TGKPALDLPK MFGIHLFLSG LLCFGFGAFH LSGVWGPGMW
                                FLAAVWHWVY WDLELFRDPR TGEPALDLPK MFGIHLFLSG LLCFGFGAFH LSGLFGPGMW
                                MLAAIWHWTY WDLEIWQDPR TGEPALDLPK IFGIHLLLAG LGCFGFGAFH LTGVFGPGMW
                                MLAAIWHWTY WDLEIWQDPR TGEPALDLPK IFGIHLLLAG LGCFGFGAFH LTGVFGPGMW
                                MLAAIWHWTF WDLEIWQDPR TGEPALDLPK IFGIHLLLAG LGCFGFGAFH LTGVFGPGMW
                                FLAAVWHWVN WDLVTFFDEK TGEPTLDLPR IFGIHLFLAG LLCFGFGAFH LTGIFGPGMW
                                FLAAVWHWVY WDLELFRDPR TGEPALDLPK MFGIHLFLSG LLCFGFGAFH LTGLFGPGMW
                                MLAAIWHWTY WDLEIWQDPR TGEPALDLPK IFGIHLLLAG LGCFGFGAFH LTGVFGPGMW
                                MLAAIWHWTY WDLEIWQDPR TGEPALDLPK IFGIHLLLAG LGCFGFGAFH LTGVFGPGMW
                                ILASIWHWVY WDLELFTDPR TGEPALDLPK MFGIHLFLSG LLCFGFGAFH LTGLFGPGMW
                                FLAACWHWVY WDLELFRDPR TGEPALDLPK MFGIHLFLSG LLCFGFGAFH LTGLFGPGMW
                                FLAAIWHWTY WDLEIWQDPR TGEPALDLPK IFGIHLLLAG LGCFGFGAFH LTGVFGPGMW
                                ILASIWHWVY WDLELFTDPR TGEPALDLPK MFGIHLFLSG LLCFGFGAFH LTGLFGPGMW
                                MLAAVWHWTY WDLELWEDSR TGEPALDLPR IFGIHLFLAG LTCFGFGAFH CST---VGIW
                                FLAAVWHWVY WDLELFRDPR TGESALDLPK MFGIHLFLSG LLCFGFGAFH LTGLFGPGMW
                                MLAAIWHWTF WDLEIWQDPR TGEPALDLPK IFGIHLLLAG LGCFGFGAFH LTGVFGPGMW
                                FLAAIWHWTY WDLEIWQDPR TGEPALDLPK IFGIHLLLAG LGCFGFGAFH LTGVFGPGMW
                                FLAAIWHWTY WDLEIWQDPR TGEPALDLPK IFGIHLLLAG LGCFGFGAFH LTGVFGPGMW
                                MLAAIWHWTF WDLEIWQDPR TGEPALDLPK IFGIHLLLAG LGCFGFGAFH LTGVFGPGMW
                                FLAAVWHWVY WDLELFRDPR TGESALDLPK MFGIHLFLSG LLCFGFGAFH LTGLFGPGMW
                                FLAAIWHWVN WDLELFRDPR TGEPALDLPK MFGIHLFLSG LLCFGFGAFH QTGLFGPGMW
                                FLAAVWHWVY WDLELFRDPR TGEPALDLPK MFGIHLFLSG LLCFGFGAFH LTGLFGPGMW
                                FLAACWHWVN WDLELFRDPR TGEPALDLPK MFGIHLFLSG ILCFGFGAFH LTGLFGPGMW
                                MLAAIWHWTY WDLEIWQDPR TGEPALDLPK IFGIHLLLAG LGCFGFGAFH LTGVFGPGMW
                                FLAAVWHWVY WDLELFRDPR TGESALDLPK MFGIHLFLSG LLCFGFGAFH LTGLFGPGMW
                                FLAACWHWVY WDLDLFFDDR TGEPALDLPK MFGIHLFLAG LLCFGFGAFH LTGLFGPGMW
                                FLAAVWHWVY WDLELFRDPR TGEPALDLPK MFGIHLFLSG LLCFGFGAFH LTGLYGPGMW
                                FLAAVWHWVY WDLELFRDPR TGESALDLPK MFGIHLFLSG LLCFGFGAFH LTGLFGPGMW
                                MLAAIWHWTY WDLEIWQDPR TGEPALDLPK IFGIHLLLAG LGCFGFGAFH LTGVFGPGMW
                                FLAAVWHWVY WDLELFRDPR TGEPALDLPK MFGIHLFLSG LLCFGFGAFH LTGLFGPGMW
                                FLAAVWHWVY WDLELFRDPR TGEPALDLPK MFGIHLFLSG LLCFGFGAFH LTGLYGPGMW
                                FLAAVWHWVY WDLELFRDPR TGEPALDLPK MFGIHLFLSG LLCFGFGAFH LTGLFGPGMW
                                FLAAVWHWVY WDLELFQDAR TGQPALDLPK MFGIHLFLSG LLCFGFGAFH LTGLWGPGMW
                                FLAAVWHWVY WDLELFRDPR TGESALDLPR MFGIHLFLSG LLCFGFGAFH LTGLFGPGMW
                                FLAAVWHWVY WDLELFRDPR TGEPALDLPK MFGIHLFLSG LLCFGFGAFH LTGLFGPGMW
                                FLAAVWHWNY WNLSTFYDAK TNEPVLDLPK IFGIHLFLAG LVCFGFGAFH LTGVFGPGMW
                                FLAAVWHWVF WDLELFTDPR TGEPALDLPK MFGIHLFLSG LLCFGFGAFH LTGLWGPGMW
                                MLAAVWHWTY WDLELWEDSR TGEPALDLPR IFGIHLFLAG LTCFGFGAFH CSS---VGIW
                                FLAAVWHWVY WDLELFRDPR TGESALDLPR MFGIHLFLSG LLCFGFGAFH LTGLFGPGMW
                                FLAAVWHWVF WDLDLFVDSR TGKPALDLPK MFGIHLFLSG LLCFGFGAFH LSGVWGPGMW
                                FLAAVWHWVY WDLELFRDPR TGEPALDLPK MFGIHLFLSG LLCFGFGAFH LTGLFGPGMW
                                FLAAVWHWVY WDLELFRDPR TGEPALDLPK MFGIHLFLSG LLCFGFGAFH LTGLFGPGLW
                                FLAAVWHWVY WDLELFRDPR TGEPALDLPK MFGIHLFLSG LLCFGFGAFH VTGLFGPGIW
                                FLAAVWHWVF WDLELFTDPR TGEPALDLPK MFGIHLFLSG LLCFGFGAFH LTGLWGPGMW
                                FLAAVWHWVY WDLELFRDPR TGEPALDLPK MFGIHLFLSG LLCFGFGAFH LTGLYGPGMW
                                MLAAIWHWTY WDLEIWQDPR TGEPALDLPK IFGIHLLLAG LGCFGFGAFH LTGVFGPGMW
                                FLAACWHWFY WDLATFFDSK TGEPTLDLPK IFGIHLFLAG LLCFGFGAFH LTGIFGPGMW
                                MLAAIWHWTY WDLEIWQDPR TGEPALDLPK IFGIHLLLAG LGCFGFGAFH LTGVFGPGMW
                                FLAAVWHWVY WDLELFRDPR TGEPALDLPK MFGIHLFLSG LLCFGFGAFH LTGLFGPGLW
                                MLAAIWHWTY WDLEIWQDPR TGEPALDLPK IFGIHLLLAG LGCFGFGAFH LTGVFGPGMW
                                MLAAIWHWTY WDLDLWLDPR TQEPALDLPK IFGIHLTLAG AVCFGFGAFH LSGLYGPGMW
                                FLAAVWHWVF WDLELFRDPR TGEPALDLPK MFGIHLFLSG LLCFGFGAFH LTGLWGPGMW
                                FLAAVWHWVY WDLELFQDPR TGEPALDLPK IFGIHLFLAG LLCFGFGAFH LTGLWGPGMW
                                MLAAIWHWTY WDLEIWQDPR TGEPALDLPK IFGIHLLLAG LGCFGFGAFH LTGVFGPGMW
                                FLAAVWHWVF WDLELFRDPR TGEPALDLPK MFGIHLFLSG LLCFGFGAFH QTGLFGPGMW
                                MLAAIWHWTY WDLDLWLDPR TQEPALDLPK IFGIHLTLAG AVCFGFGAFH LSGLYGPGMW
                                FLAAVWHWVY WDLELFRDPR TGEPALDLPK MFGIHLFLSG LLCFGFGAFH LTGLFGPGMW
                                FLAAVWHWVF WDLELFQDPR TGESALDLPK MFGIHLFLSG LLCFGFGAFH LTGLFGPGMW
                                FLAAIWHWTY WDLEIWQDPR TGEPALDLPK IFGIHLLLAG LGCFGFGAFH LTGVFGPGMW
                                FLAAVWHWVY WDLELFRDPR TGEPALDLPK MFGIHLFLSG LLCFGFGAFH LTGLFGPGMW
                                FLAAVWHWVY WDLELFQDPR TGEPALDLPK MFGIHLFLSG LLCFGFGAFH LTGLFGPGMW
                                FLAAVWHWVY WDLELFQDPR TGEPALDLPK MFGIHLFLSG LLCFGFGAFH LTGLFGPGMW
                                FLAAVWHWVY WDLELFRDPR TGEPALDLPK MFGIHLFLSG LLCFGFGAFH VTGLFGPGIW
                                MLAAIWHWTY WDLDLWLDPR TQEPALDLPK IFGIHLTLAG AVCFGFGAFH LSGLYGPGMW
                                FLAAVWHWVY WDLELFRDPR TGEPALDLPK MFGIHLFLSG LLCFGFGAFH LTGLFGPGMW
                                MLAAIWHWTY WDLEIWQDPR TGEPALDLPK IFGIHLLLAG LGCFGFGAFH LTGVFGPGMW
                                FLAAVWHWVY WDLELFQDPR TGEPALDLPK MFGIHLFLSG LLCFGFGAFH LTGLWGPGMW
                                FLAAIWHWVN WDLELFRDPR TGEPALDLPK MFGIHLFLSG LLCFGFGAFH VTGLFGPGIW
                                FLAAVWHWVF WDLELFTDSR TGEPALDLPK MFGIHLFLSG LLCFGFGAFH LTGLWGPGMW
                                FLAAVWHWVF WDLELFRDPR TGEPALDLPK MFGIHLFLSG LLCFGFGAFH QTGLFGPGMW
                                FLAAVWHWVY WDLELFRDPR TGEPALDLPK MFGIHLFLSG LLCFGFGAFH VTGLFGPGIW
                                MLAAIWHWTY WDLDLWLDPR TQEPALDLPK IFGIHLTLAG AVCFGFGAFH LSGLYGPGMW
                                FLAAIWHWVN WDLELFRDPR TGEPALDLPK MFGIHLFLSG LLCFGFGAFH QTGLFGPGMW
                                FLAACWHWVN WDLELFRDPR TGEPALDLPK MFGIHLFLSG VLCFGFGAFH LTGLFGPGMW
                                MLAAIWHWTY WDLDLWLDPR TQEPALDLPK IFGIHLTLAG AVCFGFGAFH LSGLYGPGMW
                                MLAAIWHWTY WDLDLWLDPR TQEPALDLPK IFGIHLTLAG AVCFGFGAFH LSGLYGPGMW
                                FLAAVWHWVY WDLELFQDTR TGQPALDLPK MFGIHLFLSG LLCFGFGAFH LTGLWGPGMW
                                MLAAIWHWTY WDLEIWQDPR TGEPALDLPK IFGIHLLLAG LGCFGFGAFH LTGVFGPGMW
                                MLAAVWHWTY WDLELWEDSR TGEPALDLPR IFGIHLFLAG LTCFGFGAFH CST---VGIW
                                FLAAVWHWVY WDLELFRDPR TGEPALDLPK MFGIHLFLSG LLCFGFGAFH VTGLFGPGIW
                                FLAAVWHWVF WDLELFRDPR TGEPALDLPK MFGIHLFLSG LLCFGFGAFH QTGLFGPGMW
                                FLAAIWHWTY WDLEIWQDPR TGEPALDLPK IFGIHLLLAG LGCFGFGAFH LTGVFGPGMW
                                MLAAIWHWTY WDLDLWLDPR TQEPALDLPK IFGIHLTLAG AVCFGFGAFH LSGLYGPGMW
                                FLAAVWHWVY WDLELFQDPR TGEPALDLPK MFGIHLFLSG LLCFGFGAFH LTGLWGPGMW
                                FLAAVWHWVF WDLELFRDPR TGEPALDLPK MFGIHLFLSG LLCFGFGAFH QTGLFGPGMW
                                FLAAVWHWVF WDLELFRDPR TGEPALDLPK MFGIHLFLSG LLCFGFGAFH QTGLFGPGMW
                                FLAACWHWVY WDLELFRDPR TGEPALDLPK MFGIHLFLSG LLCFGFGAFH LTGLFGPGMW
                                FLAAVWHWVF WDLELFRDPR TGEPALDLPK MFGIHLFLSG LLCFGFGAFH QTGLFGPGMW
                                FLAAIWHWTY WDLEIWQDPR TGEPALDLPK IFGIHLLLAG LGCFGFGAFH LTGVFGPGMW
                                FLAAVWHWVF WDLELFQDPR TGEPALDLPK MFGIHLFLSG LLCFGFGAFH LTGLWGPGMW
                                FLAAVWHWVY WDLELFQDPR TGEPALDLPK MFGIHLFLSG LLCFGFGAFH LTGLWGPGMW
                                FLAAIWHWTY WDLEIWQDPR TGEPALDLPK IFGIHLLLAG LGCFGFGAFH LTGVFGPGMW
                                FLAACWHWVY WDLATFFDPK TNEPVLDLPR IFGIHLLLAG LLCFGFGAFH LTGIFGPGMW
                                MLAAIWHWTF WDLEIWQDPR TGEPALDLPK IFGIHLLLAG LGCFGFGAFH LTGVFGPGMW
                                FLAAVWHWVY WDLELFQDPR TGEPALDLPK MFGIHLFLSG LLCFGFGAFH LTGLFGPGMW
                                FLAAVWHWVF WDLELFVDAR TGEPALDLPK MFGIHLFLSG LLCFGFGAFH LTGLWGPGMW
                                FLAACWHWVY WDVATFFDPK TDEPVLDLPK VFGIHLLLAG LICFGFGAFH QTGIFGPGMW
                                FLAAIWHWVN WDLELFRDPR TGEPALDLPK MFGIHLFLSG LLCFGFGAFH QTGLFGPGMW
                                FLAACWHWVY WDLELFRDPR TGDAALDLPK IFGIHLFLSG LLCFGFGAFH LTGLFGPGMW
                                FLAACWHWVY WDLATFFDSE TGEPTLDLPK IFGIHLFLAG LLCFGFGAFH LTGIFGPGMW
                                FLAAVWHWVY WDLELFRDPR TGEPALDLPK MFGIHLFLSG LLCFGFGAFH VTGLFGPGIW
                                FLAAVWHWVY WDLELFRDPR TGEPALDLPK MFGIHLFLSG LLCFGFGAFH LTGLFGPGMW
                                FLAAVWHWVF WDLELFTDPR TGEPALDLPK MFGIHLFLSG LLCFGFGAFH LTGLFGPGMW
                                FLAAVWHWVY WDLELFRDPR TGEPALDLPK MFGIHLFLSG LLCFGFGAFH VTGLFGPGIW
                                FLAAIWHWVN WDLVTFFDEK TGEPTLDLPR IFGIHLFLAG LLCFGFGAFH LTGIFGPGMW
                                FLAAVWHWVY WDLELFQDPR TGEPALDLPK MFGIHLFLSG LLCFGFGAFH LTGLWGPGMW
                                FLAACWHWVY WDLATFFDSE TGEPTLDLPK IFGIHLFLAG LLCFGFGAFH LTGIFGPGMW
                                FLAAVWHWVF WDLELFRDPR TGEPALDLPK MFGIHLFLSG LLCFGFGAFH QTGLFGPGMW
                                FLAAVWHWVY WDLELFQDPR TGEPALDLPK MFGIHLFLSG LLCFGFGAFH LTGLFGPGMW
                                FLAAVWHWVY WDLELFQDPR TGEPALDLPK MFGIHLFLSG LLCFGFGAFH LTGLWGPGMW
                                FLAAVWHWVY WDLELFTDSR TGEPALDLPK MFGIHLFLSG LLCFGFGAFH LTGLWGPGMW
                                FLAAVWHWVY WDLELFRDPR TGEPALDLPK MFGIHLFLSG LLCFGFGAFH VTGLFGPGIW
                                MLAAIWHWTY WDLEIWQDPR TGEPALDLPK IFGIHLLLAG LGCFGFGAFH LTGVFGPGMW
                                FLAACWHWVY WDLELFRDPR TGEPALDLPK MFGIHLFLSG LLCFGFGAFH LTGLFGPGMW
                                FLAAVWHWVF WDLELFRDPR TGEPALDLPK MFGIHLFLSG LLCFGFGAFH QTGLFGPGMW
                                FLAACWHWVY WDLATFFDSE TGEPTLDLPK IFGIHLFLAG LLCFGFGAFH LTGIFGPGMW
                                FLAAVWHWVY WDLELFRDPR TGEPALDLPK MFGIHLFLSG LLCFGFGAFH VTGLFGPGIW
                                FLAAVWHWVY WDLELFQDPR TGEPALDLPK MFGIHLFLSG LLCFGFGAFH LTGLWGPGMW
                                FLAACWHWVY WDLATFFDPK TNEPVLDLPR IFGIHLLLAG LLCFGFGAFH LTGIFGPGMW
                                FLAAIWHWTF WDLEIWQDPR TGEPALDLPK IFGIHLLLAG LACFGFGAFH LTGVFGPGMW
                                MLAAIWHWTY WDLEIWQDPR TGEPALDLPK IFGIHLLLAG LGCFGFGAFH LTGVFGPGMW
                                FLAAVWHWVF WDLELFRDPR TGEPALDLPK MFGIHLFLSG LLCFGFGAFH QTGLFGPGMW
                                FLAAVWHWVY WDLELFTDPR TGEPALDLPK MFGIHLFLSG LLCFGFGAFH LTGLWGPGMW
                                FLAAVWHWVY WDLELFQDPR TGEPALDLPK MFGIHLFLSG LLCFGFGAFH LTGLWGPGMW
                                MLAAIWHWTY WDLEIWQDPR TGEPALDLPK IFGIHLLLAG LGCFGFGAFH LTGVFGPGMW
                                FLAAVWHWVF WDLELFVDAR TGEPALDLPK MFGIHLFLSG LLCFGFGAFH LTGLWGPGMW
                                FLAACWHWVY WDLATFFDSE TGEPTLDLPK IFGIHLFLAG LLCFGFGAFH LTGIFGPGMW
                                FLAAIWHWTY WDLEIWQDPR TGEPALDLPK IFGIHLLLAG LGCFGFGAFH LTGVFGPGMW
                                FLAAVWHWVY WDLELFRDPR TGEPALDLPK MFGIHLFLSG LLCFGFGAFH LTGLFGPGMW
                                FLAAVWHWVY WDLELFQDAR TGEPALDLPK MFGIHLFLSG LLCFGFGAFH LTGLFGPGMW
                                MLAAIWHWTY WDLEIWQDPR TGEPALDLPK IFGIHLLLAG LGCFGFGAFH LTGVFGPGMW
                                FLAACWHWVF WDLDLFFDPR TGEPALDLPK MFGIHLTLSG LLCFGFGAFH LTGLFGPGMW
                                FLAACWHWFY WDLATFFDSK TGEPTLDLPK IFGIHLFLAG LLCFGFGAFH LTGIFGPGMW
                                FLAAVWHWVY WDLELFRDPR TGEPALDLPK MFGIHLFLSG LLCFGFGAFH LTGLFGPGMW
                                FLAAVWHWVY WDLELFQDPR TGEPALDLPK MFGIHLFLSG LLCFGFGAFH LTGLFGPGMW
                                FLAACWHWFY WDLATFFDSK TGEPTLDLPK IFGIHLFLAG LLCFGFGAFH LTGIFGPGMW
                                FLAACWHWVY WDLATFFDPK TNEPVLDLPR IFGIHLLLAG LLCFGFGAFH LTGIFGPGMW
                                FLAACWHWVY WDLELFRDPR TGEPALDLPK MFGIHLFLSG LLCFGFGAFH LTGLFGPGMW
                                FLAAIWHWTY WDLEIWQDPR TGEPALDLPK IFGIHLLLAG LACFGFGAFH LTGVFGPGMW
                                FLAAVWHWVY WDLELFRDPR TGEPALDLPK MFGIHLFLSG LLCFGFGAFH LTGLYGPGMW
                                FLAACWHWVY WDLELFRDPR TGEPALDLPK IFGIHLLLAG ILCFGFGAFH LTGVFGPGMW
                                FLAAVWHWVY WDLELFQDPR TGEPALDLPK MFGIHLFLSG LLCFGFGAFH LTGLFGPGMW
                                FLAAIWHWVN WDLELFRDPR TGEPALDLPK MFGIHLFLSG LLCFGFGAFH QTGLFGPGMW
                                FLAACWHWVY WDLELFRDPR TGEPALDLPK MFGIHLLLSG LLCFGFGAFH LTGLFGPGMW
                                FLAACWHWVY WDLELFRDPR TGEPALDLPK MFGIHLFLSG LLCFSFGAFH LTGLFGPGMW
                                FLAACWHWVY WDLELFRDPR TGEPALDLPK MFGIHLFLSG LLCFGFGAFH LTGLWGPGMW
                                FLAAVWHWVY WDLELFTDPR TGEPALDLPK MFGIHLFLSG LLCFGFGAFH LTGLWGPGMW
                                FLAAVWHWVY WDLELFVDPR TGEPALDLPK MFGIHLFLSG LLCFGFGAFH LTGLWGPGMW
                                FLAAIWHWTY WDLEIWQDPR TGEPALDLPK IFGIHLLLAG LGCFGFGAFH LTGVFGPGMW
                                FLAACWHWFY WDLATFFDSK TGEPTLDLPK IFGIHLFLAG LLCFGFGAFH LTGIFGPGMW
                                FLAAVWHWVY WDLELFQDPR TGEPALDLPK MFGIHLFLSG LLCFGFGAFH LTGLFGPGMW
                                FLAAVWHWVF WDLDLFRDPR TGDPALDLPK MFGIHLFLSG LLCFGFGAFH LTGVWGPGMW
                                FLAAVWHWVY WDLELFQDPR TGEPALDLPK MFGIHLFLSG LLCFGFGAFH LTGLWGPGMW
                                MLAAIWHWTY WDLEIWQDPR TGEPALDLPK IFGIHLLLAG LGCFGFGAFH LTGVFGPGMW
                                FLAAVWHWVF WDLELFQDPR TGEPALDLPK MFGIHLFLSG LLCFGFGAFH LTGLWGPGMW
                                FLAAVWHWVY WDLDLFVDSR TGKPALDLPK MFGIHLFLSG LLCFGFGAFH LSGVWGPGMW
                                FLAACWHWVY WDLELFRDPR TGEPALDLPK IFGIHLLLAG ILCFGFGAFH LTGVFGPGMW
                                FLAAIWHWVY WNLELFRDPR TGEPALDLPK MFGIHLFLSG LLCFGFGAFH LTGLFGPGMW
                                FLAACWHWVY WDLELFRDPR TGEPALDLPK IFGIHLLLAG ILCFGFGAFH LTGVFGPGMW
                                FLAAIWHWTY WDLEIWQDPR TGEPALDLPK IFGIHLLLAG LGCFGFGAFH LTGVFGPGMW
                                FLAAVWHWVY WDLDLFVDSR TGKPALDLPK MFGIHLFLSG LLCFGFGAFH LSGVWGPGMW
                                FLAACWHWVY WDLELFRDPR TGEPALDLPK MFGIHLFLSG LLCFGFGAFH LTGLFGPGMW
                                FLAACWHWVY WDVATFFDPK TDEPVIDLPK VFGIHLTLAG ILCFGFGAFH LTGLFGPGMW
                                MLASIWHWTY WDLDLWEDSR TGEPALDLPR IFGIHLLLAG LTCFGFGAFH CAN---VGIW
                                FLAAVWHWVF WDLELFQDPR TGEPALDLPK MFGIHLFLSG LLCFGFGAFH LTGLWGPGMW
                                FLAACWHWVY WDLDLFYDPR TGEPALDLPK MFGIHLFLSG LLCFGFGAFH LTGLFGPGMW
                                MLASIWHWTY WDLELWEDSR TGEPALDLPR IFGIHLLLAG LTCFGFGAFH CAN---VGIW
                                FLAACWHWFY WDLATFFDSK TGEPTLDLPK IFGIHLFLAG LLCFGFGAFH LTGIFGPGMW
                                FLAAIWHWTF WDLEIWQDPR TGEPALDLPK IFGIHLLLAG LGCFGFGAFH LTGVFGPGMW
                                FLAAVWHWVY WDLELFTDPR TGEPALDLPK MFGIHLFLSG LLCFGFGAFH LTGLFGPGMW
                                FLAAVWHWVY WDLELFTDPR TGEPALDLPK MFGIHLFLSG LLCFGFGAFH LTGLFGPGMW
                                FLAAIWHWTY WDLEIWQDPR TGEPALDLPK IFGIHLLLAG LGCFGFGAFH LTGVFGPGMW
                                FLAAVWHWVF WDLELFRDPR TGEPALDLPK MFGIHLFLSG LLCFGFGAFH LSGLFGPGMW
                                FLAACWHWVY WDLELFTDPR TGEPALDLPK MFGIHLFLSG LLCFGFGAFH LTGLFGPGMW
                                FLAACWHWVY WDLDLFYDPR TGEPALDLPK MFGIHLFLAG LLCFGFGAFH LTGLFGPGMW
                                FLAAVWHWVY WDLELFQDPR TGEPALDLPK MFGIHLFLSG LLCFGFGAFH LTGLFGPGMW
                                FLAAVWHWVF WDLELFTDSR TGEPALDLPK MFGIHLFLSG LLCFGFGAFH LTGLWGPGMW
                                FLAAIWHWTY WDLEIWQAPR TGEPALDLPK IFGIHLLLAG LGCFGFGAFH LTGVFGPGMW
                                FLAAVWHWVY WDLELFTDPR TGEPALDLPK MFGIHLFLSG LLCFGFGAFH LTGLFGPGMW
                                FLAAVWHWVY WDLELFQDPR TGEPALDLPK MFGIHLFLSG LLCFGFGAFH LTGLFGPGMW
                                FLAAVWHWVY WDLELFQDPR TGEPALDLPK MFGIHLFLSG LLCFGFGAFH LTGLFGPGMW
                                FLAAIWHWTF WDLEIWQDPR TGEPALDLPK IFGIHLLLAG LGCFGFGAFH LTGVFGPGMW
                                FLAACWHWVY WDLELFTDPR TGEPALDLPK MFGIHLFLSG LLCFGFGAFH LTGLFGPGMW
                                FLAAVWHWVF WDLELFRDPR TGEPALDLPK MFGIHLFLSG LLCFGFGAFH LSGLFGPGMW
                                FXAAXWHWTX WDLEIWQDPR TGEPALDLPK IFGIHLLLAG LGCFGFGAFH LTGVFGPGMW
                                FLAACWHWVY WDLELFRDPR TGEPALDLPK MFGIHLFLAG LLCFSFGAFH LTGLFGPGMW
                                FLAACWHWVY WDLDLFRDPR TGEPALDLPK MFGIHLFLSG LLCFGFGAFH LTGLWGPGLW
                                FLAAVWHWVY WDLELFTDPR TGEPALDLPK MFGIHLFLSG LLCFGFGAFH LTGLWGPGMW
                                FLAACWHWVY WDLELFRDPR TGEPALDLPK MFGIHLFLSG LLCFGFGAFH LTGLFGPGMW
                                FLAACWHWVY WDLELFRDPR TGEPALDLPK MFGIHLFLSG LLCFGFGAFH LTGLFGPGMW
                                FLAACWHWVY WDLELFRDPR TGEPALDLPK MFGIHLFLAG LLCFGFGAFH LTGLFGPGMW
                                FLAAVWHWVF WDLELFTDPR TGEPALDLPK MFGIHLFLSG LLCFGFGAFH LTGLFGPGMW
                                FLAACWHWVY WDLDLFRDPR TGEPALDLPK MFGIHLFLSG LLCFGFGAFH LTGLWGPGMW
                                FLAAVWHWVF WDLDLFFDQR TGDPALDLPK MFGIHLFLSG LLCFGFGAFH LTGVFGPGMW
                                FLAAVWHWVY WDLELFQDPR TGEPALDLPK MFGIHLFLSG LLCFGFGAFH LTGLFGPGMW
                                FLAAVWHWVF WDLELFTDPR TGEPALDLPK MFGIHLFLSG LLCFGFGAFH LTGLFGPGMW
                                FLAACWHWVN WDLVTFFDE- EGQPTLDLPR IFGIHLLLAG LLCFGFGAFH LTGIFGPGMW
                                FLAAVWHWVY WDLELFTDPR TGEPALDLPK MFGIHLFLSG LLCFGFGAFH LTGLWGPGMW
                                FLAAVWHWVF WDLELFVDPR TGKPALDLPK MFGIHLFLSG LLCFGFGAFH LTGLWGPGMW
                                FLAAVWHWVY WDLELFTDPR TGEPALDLPK MFGIHLFLSG LLCFGFGAFH LTGLFGPGMW
                                FLAACWHWVY WDLDLFQDRK TNEPVLDLPR IFGIHLLLAG VLCFGFGAFH LTGVFGPGMW
                                FLAAVWHWVF WDLELFTDPR TGEPALDLPK MFGIHLFLSG LLCFGFGAFH LTGLFGPGMW
                                FLAACWHWVY WDLELFRDPR TGEPALDLPK MFGIHLFLSG LLCFGFGAFH LTGLFGPGMW
                                FLAACWHWVY WDLDLFYDPR TGEPALDLPK MFGIHLFLSG LLCFGFGAFH LTGLFGPGMW
                                FLAAVWHWVF WDLELFTDPR TGEPALDLPK MFGIHLFLSG LLCFGFGAFH LTGLFGPGMW
                                FLAAVWHWVY WDLELFRDPR TGEPALDLPK MFGIHLFLSG LLCFGFGAFH LTGLFGPGMW
                                FLAAVWHWVF WDLELFTDPR TGEPALDLPK MFGIHLFLSG LLCFGFGAFH LTGLFGPGMW
                                FLAACWHWVY WDLDLFRDPR TGEPALDLPK MFGIHLFLSG LLCFGFGAFH LTGLWGPGMW
                                FLAACWHWVY WDLDLFYDPR TGEPALDLPK MFGIHLFLSG LLCFGFGAFH LTGLFGPGMW
                                FLAACWHWVY WDLELFRDPR TGEPALDLPK MFGIHLFLAG LLCFGFGAFH LTGLFGPGMW
                                FLAACWHWVF WDLELFRDPR TGEPALDLPK MFGIHLFLSG LLCFGFGAFH LTGLFGPGMW
                                FLAACWHWVF WDLELFRDPR TGEPALDLPK MFGIHLFLSG LLCFGFGAFH LTGLFGPGMW
                                FLAAVWHWVF WDLELFRDPR TGEPALDLPK MFGIHLFLSG LLCFGFGAFH LSGLFGPGMW
                                FLAAVWHWVY WDLDLFRDPR TGEPALDLPK MFGIHLFLSG LLCFGFGAFH LTGLWGPGMW
                                FLAACWHWVY WDLELFRDPR TGEPALDLPK MFGIHLFLSG LLCFGFGAFH LTGLFGPGMW
                                FLAACWHWVY WDLELFRDPR TGEPALDLPK MFGIHLFLSG LLCFGFGAFH LTGLWGPGMW
                                FLAACWHWVY WDLELFTDAR TGEPALDLPK MFGIHLFLSG LLCFGFGAFH VTGLFGPGIW
                                FLAAVWHWVF WDLELFIDAR TGEPALDLPK MFGIHLFLSG LLCFGFGAFH LTGLWGPGMW
                                FLAAVWHWVF WDLELFVDAR TGEPALDLPK MFGIHLFLSG LLCFGFGAFH LTGLWGPGMW
                                FLAAVWHWVF WDLELFRDPR TGEPALDLPK MFGIHLFLSG LLCFGFGAFH LTGLFGPGMW
                                FLAAVWHWVF WDLELFVDAR TGEPALDLPK MFGIHLFLSG LLCFGFGAFH LTGLWGPGMW
                                FLAACWHWVY WDLDLFRDPR TGEPALDLPK MFGIHLFLSG LLCFGFGAFH LTGLWGPGMW
                                FLAAIWHWVN WDLELFRDPR TGEPALDLPK MFGIHLFLSG LLCFGFGAFH QTGLFGPGMW
                                FLAAVWHWVY WDLELFQDPR TGEPALDLPK MFGIHLFLSG LLCFGFGAFH VTGLFGPGIW
                                FLAACWHWVN WDLELFRDPR TGEPALDLPK MFGIHLFLSG VLCFGFGAFH LTGLFGPGMW
                                FLAACWHWVY WDLDLFQDPR TGEPALDLPK MFGIHLFLSG LLCFGFGAFH LTGLWGPGMW
                                FLAACWHWVY WDLDLFRDPR TGEPALDLPK MFGIHLFLSG LLCFGFGAFH LTGLWGPGMW
                                FLAAVWHWVF WDLELFIDPR TGESALDLPK MFGIHLFLSG LLCFGFGAFH QTGLWGPGMW
                                FLAAVWHWVF WDLELFVDPR TGESALDLPK MFGIHLFLSG LLCFGFGAFH QTGLWGPGMW
                                FLAAVWHWVF WDLELFIDPR TGESALDLPK MFGIHLFLSG LLCFGFGAFH QTGLWGPGMW
                                FLAACWHWVY WDLELFRDPR TGEPALDLPK MFGIHLFLSG LLCFGFGAFH LTGLFGPGMW
                                FLAAVWHWVF WDLELFVDPR TGESALDLPK MFGIHLFLSG LLCFGFGAFH QTGLWGPGMW
                                FLAAVWHWVF WDLELFVDPR TGESALDLPK MFGIHLFLSG LLCFGFGAFH QTGLWGPGMW
                                FLAACWHWVY WDLDLFRDPR TGEPALDLPK MFGIHLFLSG LLCFGFGAFH LTGLWGPGMW
                                FLAAVWHWVF WDLELFIDPR TGESALDLPK MFGIHLFLSG LLCFGFGAFH QTGLWGPGMW
                                FLAACWHWVY WDLDLFRDPR TGEPALDLPK MFGIHLFLSG LLCFGFGAFH LTGLWGPGMW
                                FLAAIWHWTF WDLEIWYDPR TGEPALDLPK IFGIHLLLAG LGCFSFGAFH LTGVFGPGMW
                                FLAAIWHWTF WDLEIWYDPR TGEPALDLPK IFGIHLLLAG LGCFSFGAFH LTGVFGPGMW
                                FLAACWHWVY WDLELFRDPR TGEPALDLPK MFGIHLFLSG LLCFSFGAFH LTGLFGPGMW
                                FLAAIWHWTF WDLEIWYDPR TGEPALDLPK IFGIHLLLAG LGCFSFGAFH LTGVFGPGMW
                                FLAAVWHWVY WDLDVFRDPR SGEPALDLPK IFGIHLFLSG LLCFGFGAFH LTGLWGPGMW
                                FLAAVWHWVY WDLDVFRDPR SGEPALDLPK IFGIHLFLSG LLCFGFGAFH LTGLWGPGMW
                                FLAAIWHWVN WDLELFRDPR TGEPALDLPK MFGIHLFLSG LLCFGFGAFH QTGLFGPGMW
                                FLAAVWHWVY WDLDVFRDPR SGDPALDLPK IFGIHLFLSG LLCFGFGAFH LTGLWGPGMW
                                FLAAVWHWVY WDLELFQDPR TGEAALDLPK MFGIHLFLSG LLCFGFGAFH LTGLFGPGMW
                                FLAAVWHWVY WDLELFTDPR TGEPALDLPK MFGIHLFLSG LLCFGFGAFH LTGLFGPGMW
                                FLAAIWHWTF WDLEIWYDPR TGEPALDLPK IFGIHLLLAG LGCFSFGAFH LTGVFGPGMW
                                FLAAGWHWVF WDLELFIDPR TGESALDLPK MFGIHLFLSG LLCFGFGAFH QTGLWGPGMW
                                FLAACWHWVY WDLELFRDPR TGEPALDLPK MFGIHLFLSG LLCFGFGAFH LSGLFGPGMW
                                FLAAVWHWVY WDLELFTDPR TGEPALDLPK MFGIHLFLSG LLCFGFGAFH LTGLFGPGMW
                                FLAAVWHWVY WDLELFTDPR TGEPALDLPK MFGIHLFLSG LLCFGFGAFH LTGLFGPGMW
                                FLAAVWHWVF WDLDLFRDPR TGEPALDLPK MFGIHLFLSG LLCFGFGAFH LTGVWGPGMW
                                FLAAVWHWVF WDLELFTDPR TGEPALDLPK MFGIHLFLSG LLCFGFGAFH LTGLFGPGMW
                                FLAAVWHWVY WDLELFRDPR TGEPALDLPK MFGIHLFLSG LLCFGFGAFH LTGLFGPGMW
                                FLAAIWHWVF WDLDLFRDPR TDAPVLDLPK IFGIHLFLSG LLCFGFGAFH VTGLFGPGIW
                                FLAAVWHWVF WDLELFVDPR TGESALDLPK MFGIHLFLSG LLCFGFGAFH LTGVWGPGMW
                                FLAAVWHWVF WDLELFTDPR TGEPALDLPK MFGIHLFLSG LLCFGFGAFH LTGLFGPGMW
                                FLAAVWHWVY WDLELFRDPR TGEPALDLPK MFGIHLFLSG LLCFGFGAFH LTGLFGPGMW
                                FLAAVWHWVY WDLELFRDPR TGEPALDLPK MFGIHLFLSG LLCFGFGAFH LTGLFGPGMW
                                FLAAVWHWVY WDLELFRDPR TGEPALDLPK MFGIHLFLSG LLCFGFGAFH LTGLFGPGMW
                                FLAACWHWVY WDLELFQDPR TGESALDLPK MFGIHLFLSG LLCFGFGAFH LTGLFGPGMW
                                FLAACWHWVY WDLELFQDPR TGESALDLPK MFGIHLFLSG LLCFGFGAFH LTGLFGPGMW
                                FLAAVWHWVF WDLELFRDPR TGEPALDLPK MFGIHLFLSG LLCFGFGAFH LSGLFGPGMW
                                FLAAIWHWVY WDLEIFCDER TGKPSLDLPK IFGIHLFLSG VACFGFGAFH VTGLYGPGIW
                                FLAACWHWVY WDLEIFKDRK NNEPVLDLPK IFGIHLLLAG LLCFGFGAFH LTGIFGPGMW
                                FLAAIWHWVY WDLEIFCDER TGKPSLDLPK IFGIHLFLSG VACFGFGAFH VTGLYGPGIW
                                FLAAIWHWVY WDLEIFCDER TGKPSLDLPK IFGIHLFLSG VACFGFGAFH VTGLYGPGIW
                                FLAAIWHWVY WDLEIFCDER TGKPSLDLPK IFGIHLFLSG VACFGFGAFH VTGLYGPGIW
                                FLAACWHWVY WDLELFQDPK SGESFLDLPK IFGIHLLLAG LLCFGFGAFH LTGIFGPGMW
                                FLAAVWHWIN WDLDIYYPDG SSEPASDWPK IFGLHLLTLG IVCFGFGSLH LTGILGPGMW
                                FLAAIWHWVN WDLELFFPQG SKEPVVDLPR VFGAHLFLLG LLCFGFGSLH LTGVMGPGMW
                                MLAAVWHWTY WDLELWEDSR TGEPALDLPR IFGIHLLLAG LTCFGFGAFH LST---VGMW
                                MLAAVWHWTY WDLELWEDSR TGEPALDLPR IFGIHLFLAG LTCFGFGAFH CSS---VGIW
                                MLAAVWHWTY WDLELWEDSR TGEPALDLPR IFGIHLFLAG LTCFGFGAFH CSS---VGIW
                                MLAAIWHWTY WDLELWEDSR TGEPALDLPR IFGIHLLLAG LTCFGFGAFH LSA---VGMW
                                MLAAIWHWTY WDLELWEDSR TGEPALDLPR IFGIHLLLAG LACFGFGVS- LSS---VGMW
                                MLAAIWHWTY WDLELWEDSR TGEPALDLPR IFGIHLLLAG LACFGFGVS- LSS---VGMW
                                FLAACWHWVN WDLELFRNPR NGELGLDLPK IFGIHLLLSG LACFGFGAVH MQ---TIGMW
                                FLAACWHWVN WDLELFRNPR NGELGLDLPK IFGIHLLLAG ILCFGFGAVH LQ---TVGMW
                                MLAAIWHWTY WDLDLWLDPR TKEPALDLPK IFGIHLTLAG FLCFTFGAFH LSGLWGPGMW
                                FLAACWHWVY WDLDLFIDRE TNEPVLDLPK IFGIHLLLAG LLCFGFGAFH LTGIFGPGMW
                                FLAACWHWVY WDLELFRDPR TGEPALDLPK MFGIHLFLSG LLCFGFGAFH LTGLWGPGMW
                                FLAAVWHWVF WDLELFTDPR TGEPALDLPK MFGIHLFLSG LLCFGFGAFH LTGLFGPGMW
                                FLAAIWHWVY WDLEIFCDER TGKPSLDLPK IFGIHLFLSG VACFGFGAFH VTGLYGPGIW
                                FLAAIWHWVY WDLEIFCDER TGKPSLDLPK IFGIHLFLSG VACFGFGAFH VTGLYGPGIW
                                FLAAIWHWVY WDLEIFCDER TGKPSLDLPK IFGIHLFLAG VACFGFGAFH VTGLYGPGIW
                                FLAAIWHWVY WDLEIFCDER TGKPSLDLPK IFGIHLFLSG VACFGFGAFH VTGLYGPGIW
                                FLAAIWHWVY WDLEIFCDER TGKPSLDLPK IFGIHLFLSG VACFGFGAFH VTGLYGPGIW
                                FLAAIWHWVY WDLEIFCDER TGKPSLDLPK IFGIHLFLSG VACFGFGAFH VTGLYGPGIW
                                FLAAIWHWVY WDLEIFCDER TGKPSLDLPK IFGIHLFLSG VACFGFGAFH VTGLYGPGIW
                                FLASIWHWVY WDLEIFCDER TGKPSLDLPK IFGIHLFLSG VACFGFGAFH VTGLYGPGIW
                                FLSATWHWVY WDLEIFSDPR TGKPSLDLPK IFGIHLFLSG VACFGFGAFH VTGLYGPGIW
                                FLAAIWHWVY WDLDIFCDER TGKRCLDLPK VFGIHLFLSG VACFGFGAFH VTGLYGPGIW
                                FLAAIWHWVY WDLDVFCDSR TGKPSLDLPK IFGIHLFLSG AACFGFGAFH VTGLYGPGIW
                                FLAAIWHWVY WDLDIFCDER TGKPSPDLPK IFGIHLFLSG VACFGFGAFH VTGLYGPGIW
                                FLAAIWHWVY WDLDIFCDER TGKPSLDLPK IFGIHLFLSG VACFGSGAFH VTGLYGPGIW
                                FLSAIWHWVY WDLDLFRDER TGKPSLDLPK IFGIHLFLSG VLCFGFGAFH ITGLFGPGIW
                                FLAAIWHWVY WDLELFRDER TGKPSLDLPK IFGIHLFLSG VLCFGFGAFH VTGLFGPGIW
                                FLAAIWHWVY WDLELFRDER TGKPSLDLPK IFGIHLFLSG VLCFAFGAFH VTGLFGPGIW
                                FLAAIWHWVY WDLELFRDER TGKPSLDLPK IFGIHLFLSG VLCFAFGAFH VTGLFGPGIW
                                FLAAIWHWTY WDLDLFRDPR EKKPALDLPK IFGIHLFLSG LVCFGFGAFH ITGLFGPGIW
                                FLAAIWHWVY WDLELFRDPR TGEPALDLPK MFGIHLFLSG LLCFGFGAFH LTGLFGPGMW
                                FLASIWHWVY WDLELFRDPR TGEPALDLPK IFGIHLLLSS LLCFGFGAFH TTGLFGPGIW
                                FLAAIWHWVY WDLELFRDER TGKPALDLPK IFGIHLFLSG LLCFGFGAFH VTGLFGPGIW
                                FLAAIWHWVY WDLELFRDPR TGDPALDLPK IFGIHLFLSG LLCFGFGAFH VTGLFGPGIW
                                FLAAIWHWVY WDLELFRDPR TGEPALDLPK MFGIHLLLSS LLCFGFGAFH LSGLFGPGMW
                                FLAAIWHWVY WDLELFRDPR TGETGLDLPK IFGIHLLLSG LLCFGFGAFH VTGLFGPGIW
                                FLASIWHWVY WDLDLFRDPR TLEPALDLPK VFGIHLVLSS LLCFGFGAFH VTGLFGPGIW
                                FLAAIWHWVY WDLELFRDPR TGEPALDLPK IFGIHLLLSS LLCFGFGAFH VTGLFGPGMW
                                FLAAIWHWVF WDLELFRDER TGKPSLDLPK IFGIHLFLSG LLCFGFGAFH VTGLFGPGIW
                                FLAAIWHWVY WDLDIFNIQR SDEISLDLPK VFGIHLFLSG ILCLGFGAFH VTGFFGPGIW
                                FLASMWHWVY WDLELFRDPR TGKPALDLPK IFGIHLFLSG LLCFGFGAFH VTGLFGPGIW
                                FLAAIWHWIY WDLELFRDPR TGEPALDLPK IFGIHLLLAS ILCFGFGAFH VTGLFGPGIW
                                FLASIWHWVY WDLELFRDPR TGKPALDLPK IFGIHLFLSG LLCFGFGAFH VTGLFGPGIW
                                FLAALWHWVY WDLELFRDPR TGDPALDLPK IFGIHLFLSG LLCFGFGAFH VTGLFGPGIW
                                FLAAIWHWVF WDLDLFRDPR TGDPALDLPK IFGIHLFLSG LLCFTFGSFH VTGLFGPGIW
                                FLAAIWHWVY WDLELFRDPR TGEPALDLPK IFGIHLLLAS LICFGFGAFH VTGVFGPGIW
                                FLAAIWHWVF WDLELFRDPR TQQPALDLPK IFGIHLFLSG VLCFGFGAFH VTGLFGPGIW
                                FLAAIWHWVY WDLELFRDPR TGEPALDLPK IFGIHLFLSG LLCFGFGAFH VTGLFGPGIW
                                FLAAIWHWVY WDLDLFRDDR TRQPSLDLPK IFGIHLFLSG VLCFAFGAFH VTGLFGPGIW
                                FLAAIWHWVY WDLELFRDER TGKPSLDLPK IFGIHLFLSG VLCFGFGAFH VTGLFGPGVW
                                FLASIWHWVY WDLELFRDAR TGEPALDLPK IFGIHLLLAS LLCFGFGAFH VTGVFGPGIW
                                FMASIWHWVY WDLELFRDPR TGDPALDLPK IFGIHLFLSG LLCFGFGAFH VTGLFGPGIW
                                FLAAIWHWVY WDLELFRDPR TDSPALDLPK IFGIHLFLSG LLCFGFGAFH VTGLFGPGIW

                                VSDP------ ---------- ---------- -YGLTGHVEP VAPSWGAEGF NPFNPGGIVA
                                VSDP------ ---------- ---------- -YGLTGHVEP VAPSWGVEGF NPFNPGGIVA
                                VSDP------ ---------- ---------- -YGLTGHVEP VAPSWGVEGF NPFNPGGIVA
                                VSDP------ ---------- ---------- -YGLTGHVEP VAPSWGVEGF NPFNPGGIVA
                                VSDP------ ---------- ---------- -YGLSGHVEP VAPSWGVEGF NPFNPGGIVA
                                VSDP------ ---------- ---------- -YGLSGHVEP VAPSWGVEGF NPFNPGGIVA
                                VSDP------ ---------- ---------- -YGLTGHVEP VAPSWGVEGF NPFNPGGIVA
                                VSDA------ ---------- ---------- -YGITGSIQP VAPEWGPAGF NPFNPGGVVA
                                VSDP------ ---------- ---------- -YGLTGHVEP VAPSWGVEGF NPFNPGGIVA
                                VSDA------ ---------- ---------- -YGVTGSIQA VAPEWGPAGF NPFNPGGVVA
                                ISDP------ ---------- ---------- -YGLTGHVEQ VAPSWGADGF NPFNPGGIVA
                                VSDP------ ---------- ---------- -YGLNGHVEA VAPSWGVDGF NPFNPGGIVA
                                VSDP------ ---------- ---------- -YGLTGSVQP VAPDWGPGGF NPFNPGGIVA
                                VSDA------ ---------- ---------- -YGVTGSIQA VAPEWGPAGF DPFNPGGVVA
                                ISDP------ ---------- ---------- -YGLTGHVEQ VAPSWGADGF NPFNPGGIVA
                                VTDA------ ---------- ---------- -YGVTGSIQA VAPEWGPAGF DPFNPGGVVA
                                VSDA------ ---------- ---------- -FGVTGSVQP VAPEWGPDGF NPFNPGGVVA
                                VSDP------ ---------- ---------- -YGLTGHVEP VAPSWGADGF NPFNPGGIVA
                                VSDP------ ---------- ---------- -YGLTGHVEP VAPSWGVDGF NPFNPGGIVA
                                VSDP------ ---------- ---------- -YGLTGHVEP VAPSWGVEGF NPFNPGGIVA
                                VSDP------ ---------- ---------- -YGLNGHVEP VSPSWGVDGF NPFNPGGIVA
                                VSDA------ ---------- ---------- -YGVTGSIQP VAPEWGPDGF NPFNPGGIVA
                                ISDA------ ---------- ---------- -YGVTGSVQP VAPEWGPDGF NPFNPGGIVA
                                VSDP------ ---------- ---------- -YGITGHVQP VAPEWGPDGF NPFNPGGIVA
                                VSDA------ ---------- ---------- -YGLTGHVQP VAPEWGPAGF NPFNPGGVVA
                                VSDP------ ---------- ---------- -YGLTGHVEP VSPSWGVDGF NPFNPGGIVA
                                VSDP------ ---------- ---------- -YGLTGHVEP VSPSWGVDGF NPFNPGGIVA
                                VSDA------ ---------- ---------- -YGLTGHVQP VAPEWGPAGF NPFNPGGVVA
                                VSDA------ ---------- ---------- -YGLTGHVQG VAPEWGPAGF NPFNPGGVVA
                                VSDP------ ---------- ---------- -YGITGHVQA VAPDWGPSGF NPFSPGGVVA
                                VSDA------ ---------- ---------- -FGVAGSIQP VAPEWGPAGF NPFNPGGVVA
                                VSDP------ ---------- ---------- -YGLTGHVQP VAPEWGPSGF NPFNPGGVVA
                                VSDP------ ---------- ---------- -YGVTGHIAP VSPEWGPAGF NPFNPGGIVA
                                VSDP------ ---------- ---------- -YGLTGHVQA VAPAWGPEGF DPFNPGGIVA
                                VSDP------ ---------- ---------- -YGVTGSVQA VAPEWGPDGF NPFNPGGIVA
                                VSDP------ ---------- ---------- -YALTGHMQA VAPEWGPAGF NPFNPGGVVA
                                VSDP------ ---------- ---------- -YGLTGHLEP VQPSWGPEGF NPFNPGGIVA
                                VSDA------ ---------- ---------- -YGITGSIQP VAPEWGPAGF NPFNPGGVVA
                                VSDA------ ---------- ---------- -FGLTGHVQP VAPEWGPAGF NPFNPGGVVA
                                VSDP------ ---------- ---------- -YGVTGHLEA VQPSWGPEGF NPFNPGGIVA
                                VSDA------ ---------- ---------- -YGVTGSIQA VAPEWGPDGF NPYNPGGVVA
                                ISDP------ ---------- ---------- -YALTGHLEA VQPSWGPEGF NPFNPGGIVA
                                VSDP------ ---------- ---------- -YGVTGHVQP VAPEWGPAGF NPFNPGGVVA
                                VSDA------ ---------- ---------- -FGVTGSIQP VAPEWGPAGF NPYNPGGIVA
                                VSDA------ ---------- ---------- -FGVTGSVQP VAPEWGPDGF NPFNPGGIVA
                                ISDP------ ---------- ---------- -YSLTGHLEP VQPAWGPEGF NPFNPGGIVA
                                VSDP------ ---------- ---------- -YGVTGHLEA VQPSWGPEGF NPFNPGGIVA
                                ISDP------ ---------- ---------- -YGVTGSVQP VAPEWGPEGF NPFNPGGVVA
                                ISDP------ ---------- ---------- -YGVTGSVQP VAPEWGPEGF NPFNPGGVVA
                                ISDP------ ---------- ---------- -FGVTGSVQP VAPEWGPAGF NPFNPGGVVA
                                ISDA------ ---------- ---------- -YGITGHIQG VAPEWGPSGF NPFNPGGVVA
                                ISDP------ ---------- ---------- -YGVTGHVQA VAPDWGPSGF NPFSPGGVVA
                                VSDP------ ---------- ---------- -YGLTGHVQP VAPAWGPEGF DPFNPGGIVA
                                ISDP------ ---------- ---------- -YGLTGHLEA VQPAWGPEGF NPFNPGGIVA
                                VSDP------ ---------- ---------- -YGITGHLEA VQPSWGPEGF NPFNPGGIVA
                                ISDP------ ---------- ---------- -YGITGHLEP VQPSWGPEGF NPFNPGGIVA
                                VSDP------ ---------- ---------- -YGLTGHVQG VAPVWGPEGF NPYNPGGVVA
                                VSDP------ ---------- ---------- -YGLTGHIEP VAPAWGPEGF NPFNPGGVVA
                                ISDP------ ---------- ---------- -YGITGHLEP VQPSWGPEGF NPFNPGGIVA
                                ISDP------ ---------- ---------- -YGITGHLEP VQPSWGPEGF NPFNPGGIVA
                                VSDP------ ---------- ---------- -FGITGHVAP VAPEWGPAGF NPFNPGGVVA
                                VSDP------ ---------- ---------- -YGLTGSVQP VAPEWGPAGF NPFNPGGVVA
                                VSDP------ ---------- ---------- -YGITGHLEP VQPSWGPEGF NPFNPGGIVA
                                VSDP------ ---------- ---------- -FGITGHVAP VAPEWGPSGF NPFNPGGVVA
                                VSDP------ ---------- ---------- -YGLTGHVEK VAPVWGAEGF NPFNAGGIVA
                                VSDA------ ---------- ---------- -YGLTGSIQP VAPEWGPAGF NPFNPGGVVA
                                VSDA------ ---------- ---------- -YSLTGHLEP VQPSWGPEGF NPFNPGGIVA
                                VTDP------ ---------- ---------- -YGLNGHIEA VQPSWGPEGF NPFNPGGIVA
                                VSDP------ ---------- ---------- -YGLTGHLEK VQPSWGPEGF NPFNPGGIVA
                                VSDA------ ---------- ---------- -YSLTGHLEP VQPSWGPEGF NPFNPGGIVA
                                VSDA------ ---------- ---------- -YGLTGSIQP VAPEWGPAGF NPFNPGGVVA
                                VSDA------ ---------- ---------- -YGLTGHVAP VAPEWGPNGF NPFNAGGIVA
                                VSDA------ ---------- ---------- -FGVTGSIQP VAPEWGPAGF NPFNPGGVVA
                                VSDP------ ---------- ---------- -YGLTGHVQP VAPEWGPNGF NPFNPGGVVA
                                ISDP------ ---------- ---------- -YGXTGHLEP VQPSWGPEGF NPFNPGGIVA
                                VSDA------ ---------- ---------- -YGLTGSIQP VAPEWGPAGF NPFNPGGVVA
                                VSDP------ ---------- ---------- -YGLTGHVEG VAPEWGPAGF DPFNPGGVVA
                                ISDA------ ---------- ---------- -YGVTGSVQA VAPEWGPDGF NPFNPGGIVA
                                VSDA------ ---------- ---------- -YGLTGSIQP VAPEWGPAGF NPFNPGGVVA
                                VSDP------ ---------- ---------- -YGLTGHLEA VQPAWGPEGF NPFNPGGIVA
                                VSDA------ ---------- ---------- -YGITGSIQP VAPEWGPDGF NPYNPGGIVA
                                ISDA------ ---------- ---------- -YGVTGSVQA VAPEWGPNGF NPYNPGGVVA
                                VSDA------ ---------- ---------- -YGVTGSIQP VAPEWGPAGF NPFNPGGVVA
                                VSDA------ ---------- ---------- -YGLTGHIQP VAPEWGPAGF NPFNPGGVVA
                                VSDA------ ---------- ---------- -YGLTGSIQP VAPEWGPAGF NPFNPGGVVA
                                ISDP------ ---------- ---------- -FGVTGSVQP VAPEWGPAGF NPFNPGGVVA
                                VSDP------ ---------- ---------- -YGLTGHMQP VAPEWGPAGF NPYNPGGVVA
                                VSDP------ ---------- ---------- -YGLTGHVQP VAPEWGPAGF NPFNPGGVVA
                                VSDP------ ---------- ---------- -YGLTGHVEK VAPVWGAEGF NPFNAGGIVA
                                VSDA------ ---------- ---------- -YGLTGSIQP VAPEWGPAGF NPFNPGGVVA
                                VSDP------ ---------- ---------- -YGVTGHVQA VAPDWGPSGF NPFSPGGVVA
                                VTDP------ ---------- ---------- -YGITGAAQA VAPEWGPDGF NPYNPGGIVA
                                VSDP------ ---------- ---------- -YGITGSVQP VAPEWGPDGF NPFNPGGIVA
                                VSDA------ ---------- ---------- -YGITGAAQG VAPEWGPDGF NPYNPGGIAA
                                VSDP------ ---------- ---------- -YGLTGHVQP VAPEWGPAGF NPFNPGGVVA
                                VSDA------ ---------- ---------- -FGVTGSIQP VAPEWGPGGF NPYNPGGIVA
                                ISDP------ ---------- ---------- -YALTGHLEA VQPSWGPEGF NPFNPGGIVA
                                VSDP------ ---------- ---------- -YGLAGHVQG VAPVWGSEGF NPQNPGGVVA
                                ISDP------ ---------- ---------- -YSLTGHLEA VQPSWGPEGF NPFNPGGIVA
                                VSDA------ ---------- ---------- -FGVTGSVQP VAPEWGPDGF NPFNPGGIVA
                                ISDP------ ---------- ---------- -YALTGHLEA VQPSWGPEGF NPFNPGGIVA
                                VSDS------ ---------- ---------- -YGLTGHMEN VAPEWGAAGF NPFSPGGIVA
                                VSDA------ ---------- ---------- -YGVTGHIEP VAPEWGPSGF NPFNPGGVVA
                                VSDA------ ---------- ---------- -YGLTGHVAP VAPEWGPDGF NPYNPGGVVA
                                ISDP------ ---------- ---------- -YALTGHLEA VQPSWGPEGF NPFNPGGIVA
                                VSDA------ ---------- ---------- -YGITGSIQP VAPEWGPAGF NPYNPGGIVA
                                VSDS------ ---------- ---------- -YGLTGHMEN VAPEWGAAGF NPFSPGGIVA
                                VSDP------ ---------- ---------- -YGVTGSIQA VAPEWGPDGF NPFNPGGIVA
                                VSDA------ ---------- ---------- -YGLTGHIES VAPEWGPAGF DPFNPGGIVA
                                VSDP------ ---------- ---------- -YGLTGHLEP VQPAWGPEGF NPFNPGGIVA
                                VSDA------ ---------- ---------- -FGVTGSVQP VAPEWGPDGF NPFNPGGVVA
                                VSDA------ ---------- ---------- -YGITGHVQA VAPEWGPDGF NPFNPGGVVA
                                VSDA------ ---------- ---------- -FGVTGHVAP VAPEWGPDGF NPFNPGGVVA
                                VSDA------ ---------- ---------- -YGITGAAQA VAPEWGPDGF NPYNPGGIAA
                                VSDA------ ---------- ---------- -YGLTGHMEN VAPEWGAAGF NPFSPGGIVA
                                VSDA------ ---------- ---------- -FGVTGSVQP VAPEWGPDGF NPFNPGGVVA
                                ISDP------ ---------- ---------- -YSLTGHLEA VQPSWGPEGF NPFNPGGIVA
                                VSDA------ ---------- ---------- -YGLTGHIAP VAPEWGPDGF NPFNPGGVVA
                                VSDA------ ---------- ---------- -YGLNGHVAP VAPEWGPNGF NPFNAGGIAA
                                VSDP------ ---------- ---------- -YGLTGHVQP VAPEWGPAGF NPFNPGGVVA
                                VSDA------ ---------- ---------- -YGITGSIQP VAPEWGPAGF NPYNPGGIVA
                                VSDA------ ---------- ---------- -YGITGAAQA VAPEWGPDGF NPYNPGGIAA
                                VSDS------ ---------- ---------- -YGLTGHMEN VAPEWGAAGF NPFSPGGIVA
                                VSDA------ ---------- ---------- -YGLTGHVAP VAPEWGPNGF NPFNAGGIVA
                                VSDP------ ---------- ---------- -YGVTGHVQA VAPEWGPDGF NPFNAGGVVA
                                VSDS------ ---------- ---------- -YGLTGHMEN VAPEWGAAGF NPFSPGGIVA
                                VSDS------ ---------- ---------- -YGLTGHMEN VAPEWGAAGF NPFSPGGIVA
                                VSDA------ ---------- ---------- -YGLTGHIQP VAPEWGPAGF NPFNPGGVVA
                                ISDP------ ---------- ---------- -YALTGHLEA VQPSWGPEGF NPFNPGGIVA
                                VSDP------ ---------- ---------- -YGLTGHVEK VSPVWGAEGF NPFNAGGIVA
                                VSDA------ ---------- ---------- -YGITGAAQG VAPEWGPDGF NPYNPGGIAA
                                VSDA------ ---------- ---------- -YGLTGSIQP VAPEWGPAGF NPFNPGGVVA
                                VSDP------ ---------- ---------- -YGITGHLEP VQPSWGPEGF NPFNPGGIVA
                                VSDA------ ---------- ---------- -YGLTGHMEN VAPEWGAAGF NPFSPGGIVA
                                VSDA------ ---------- ---------- -YGLTGHIAP VAPEWGPDGF NPFNPGGVVA
                                VSDA------ ---------- ---------- -YGLTGSIQP VAPEWGPAGF NPYNPGGIVA
                                VSDA------ ---------- ---------- -YGLTGSIQP VAPEWGPAGF NPYNPGGIVA
                                VSDA------ ---------- ---------- -YGITGSVQP VAPEWGPAGF NPFNPGGIVA
                                VSDA------ ---------- ---------- -YGLTGSIQP VAPEWGPSGF NPYNPGGIVA
                                VSDA------ ---------- ---------- -YGLTGHLEP VQPAWGPEGF NPFNPGGIVA
                                VSDA------ ---------- ---------- -YGLTGHIAP VAPEWGPDGF NPFNPGGVVA
                                VSDA------ ---------- ---------- -YGLTGHIAP VAPEWGPDGF NPFNPGGVVA
                                ISDP------ ---------- ---------- -YGVTGHIEK VQPAWGPEGF NPFNPGGIVA
                                VSDP------ ---------- ---------- -YGLTGHVQG VAPVWGAEGF NPYNPGGVVA
                                ISDP------ ---------- ---------- -YGITGHLEP VQPSWGPEGF NPFNPGGIVA
                                VSDA------ ---------- ---------- -YGLTGHVQQ VAPEWGPDGF NPFNPGGIVA
                                VSDP------ ---------- ---------- -YGLTGHVQP VAPEWGPSGF NPFNPGGVVA
                                VSDP------ ---------- ---------- -FGLTGHVQG VAPDWGPAGF NPQNPGGVVA
                                VSDA------ ---------- ---------- -YGLTGHVAP VAPEWGPNGF NPFNAGGIVA
                                VTDP------ ---------- ---------- -YGLTGHVQG VAPEWGPAGF NPFNPGGVVA
                                VSDP------ ---------- ---------- -YGLTGHVQG VAPVWGPEGF NPQNPGGVVA
                                VSDA------ ---------- ---------- -YGVTGAAQA VAPEWGPDGF NPYNPGGIAA
                                VSDA------ ---------- ---------- -YGLTGSIQP VAPEWGPDGF NPYNPGGIVA
                                VSDP------ ---------- ---------- -YGITGHVQP VAPEWGPDGF NPFNPGGIVA
                                VSDA------ ---------- ---------- -YGITGAAQG VAPEWGPDGF NPYNPGGIAA
                                VSDP------ ---------- ---------- -YGLTGHVQG VAPVWGPEGF NPYNPGGVVA
                                VSDA------ ---------- ---------- -YGLTGHIAP VAPEWGPDGF NPFNPGGVVA
                                VSDP------ ---------- ---------- -YGLTGHVQG VAPVWGPEGF NPQNPGGVVA
                                VSDA------ ---------- ---------- -YGITGSIQP VAPEWGPAGF NPYNPGGIVA
                                VSDA------ ---------- ---------- -YGLTGHVQP VAPEWGPDGF NPFNPGGVVA
                                VSDA------ ---------- ---------- -YGLTGHIAP VAPEWGPDGF NPFNPGGVVA
                                VSDA------ ---------- ---------- -YGLTGHVQP VAPEWGPAGF NPFNPGGVVA
                                VSDA------ ---------- ---------- -YGITGAAQG VAPEWGPDGF NPYNPGGIAA
                                ISDP------ ---------- ---------- -YGITGHLEA VQPSWGPEGF NPFNPGGIVA
                                VSDP------ ---------- ---------- -YGLTGSVQP VAPEWGPAGF NPFNAGGVVA
                                VSDA------ ---------- ---------- -YGITGSIQP VAPEWGPAGF NPYNPGGIVA
                                VSDP------ ---------- ---------- -YGLTGHVQG VAPVWGPEGF NPQNPGGVVA
                                VSDA------ ---------- ---------- -YGITGAAQA VAPEWGPDGF NPYNPGGIAA
                                VSDA------ ---------- ---------- -YGLTGHIAP VAPEWGPDGF NPFNPGGVVA
                                VSDP------ ---------- ---------- -YGLTGHVQG VAPVWGAEGF NPYNPGGVVA
                                VSDP------ ---------- ---------- -YGISGHLEK VQPAWGPEGF NPFNPGGVVA
                                ISDP------ ---------- ---------- -YGITGHLEP VQPAWGPEGF NPFNPGGIVA
                                VSDA------ ---------- ---------- -YGITGSIQP VAPEWGPAGF NPYNPGGIVA
                                VSDP------ ---------- ---------- -YGLTGHVQP VAPEWGPAGF NPFNPGGVVA
                                VSDA------ ---------- ---------- -YGLTGHIAP VAPEWGPDGF NPFNPGGVVA
                                ISDP------ ---------- ---------- -YGITGHLEA VQPSWGPEGF NPFNPGGIVA
                                VSDP------ ---------- ---------- -YGITGHVQP VAPEWGPAGF NPFNPGGVVA
                                VSDP------ ---------- ---------- -YGLTGHVQG VAPVWGPEGF NPQNPGGVVA
                                ISDP------ ---------- ---------- -YGITGHIEK VQPAWGPEGF NPFNPGGIVA
                                VSDA------ ---------- ---------- -YGVTGSIQA VAPEWGPAGF DPFNPGGVVA
                                VSDP------ ---------- ---------- -YGVTGHIAP VAPEWGPSGF NPFNPGGVVA
                                ISDP------ ---------- ---------- -YGITGHLEA VQPSWGPEGF NPFNPGGIVA
                                VSDA------ ---------- ---------- -YGLTGHVQP VVPEWGPAGF NPFNPGGVVA
                                VSDP------ ---------- ---------- -YGLTGHVQG VAPVWGPEGF NPQNPGGVVA
                                VSDA------ ---------- ---------- -YGITGSIQP VAPEWGPDGF NPYNPGGIVA
                                VSDA------ ---------- ---------- -YGLTGHIQP VAPEWGPDGF NPFNPGGVVA
                                VSDP------ ---------- ---------- -YGLTGHVQG VAPVWGPEGF NPQNPGGVVA
                                VSDP------ ---------- ---------- -YGLTGHVQG VAPVWGAEGF NPYNPGGVVA
                                VSDP------ ---------- ---------- -YGLTGSVQP VAPEWGPAGF NPFNPGGIVA
                                VSDP------ ---------- ---------- -YGLTGHLEP VQPSWGPEGF NPFNPGGIVA
                                VSDA------ ---------- ---------- -FGVTGSVQP VAPEWGPDGF NPFNPGGVVA
                                VSDP------ ---------- ---------- -YATTGHVQP VAPEWGPAGF NPYNAGGVVA
                                VSDA------ ---------- ---------- -FGVTGHVAP VAPEWGPDGF NPFNPGGVVA
                                ISDA------ ---------- ---------- -YGLTGHVGP VAPEWGPNGF NPFNAGGIVA
                                VSDA------ ---------- ---------- -YGLTGSVQP VAPEWGPSGF NPFNPGGIVA
                                VSDP------ ---------- ---------- -YGLTGSVQP VAPEWGPDGF NPFNPGGIVA
                                VSDP------ ---------- ---------- -YGLTGHVQG VAPEWGPAGF NPFNAGGVVA
                                VSDP------ ---------- ---------- -YGLTGHVQP VAPEWGPAGF NPFNPGGVVA
                                VSDA------ ---------- ---------- -YGLTGHVQP VAPEWGPAGF NPFNPGGVVA
                                ISDP------ ---------- ---------- -YGITGHIEK VQPAWGPEGF NPFNPGGIAA
                                VSDP------ ---------- ---------- -YGLTGHVQG VAPVWGPEGF NPQNPGGVVA
                                VSDA------ ---------- ---------- -YGLTGHVQA VAPEWGPDGF NPFNPGGVVA
                                VSDP------ ---------- ---------- -YAITGHVQP VAPEWGPAGF NPYNAGGIVA
                                VSDA------ ---------- ---------- -YGLTGHIAP VAPEWGPDGF NPFNPGGVVA
                                ISDP------ ---------- ---------- -YGLTGHLEA VQPSWGPEGF NPFNPGGIVA
                                VSDA------ ---------- ---------- -YGLTGHIAP VAPEWGPDGF NPFNPGGVVA
                                VSDP------ ---------- ---------- -YGVTGHVQA VAPDWGPSGF NPFNPGGVVA
                                VSDP------ ---------- ---------- -YATTGHVQP VAPEWGPAGF NPYNAGGVVA
                                VSDP------ ---------- ---------- -YGLTGHVQA VAPAWGPEGF NPFNPGGVVA
                                VSDP------ ---------- ---------- -YATTGHVQP VAPEWGPAGF NPYNAGGVVA
                                VSDA------ ---------- ---------- -YGLTGHLEP VQPSWGPEGF NPFNPGGIVA
                                VSDP------ ---------- ---------- -YGITGHVQA VAPDWGPSGF NPFSPGGVVA
                                VSDA------ ---------- ---------- -YGVTGHVQP VAPEWGPSGF NPFNPGGVVA
                                VSDP------ ---------- ---------- -LGLTGHIQG VAPEWGAAGF DPHNPGGVVA
                                VSDP------ ---------- ---------- -YGLTGHVEP VSPSWGVDGF NPFNPGGIVA
                                VSDA------ ---------- ---------- -YGLTGHIAP VAPEWGPDGF NPFNPGGVVA
                                VSDP------ ---------- ---------- -YGITGHVQP VAPEWGPEGF NPFNAGGVVA
                                VSDP------ ---------- ---------- -YGLTGHVEP VAPSWGVDGF NPFNPGGIVA
                                VSDP------ ---------- ---------- -YGLTGHVQG VAPVWSPEGF NPQNPGGVVA
                                VSDP------ ---------- ---------- -YGITGHLEK VQPAWGPEGF NPFNPGGIVA
                                VSDP------ ---------- ---------- -YGLTGSIQP VAPSWGPEGF NPFNAGGIAA
                                VSDP------ ---------- ---------- -YGLTGSIQP VAPSWGPEGF NPFNAGGIAA
                                VSDP------ ---------- ---------- -YGITGHLEK VQPAWGPEGF NPFNPGGIVA
                                VSDP------ ---------- ---------- -YGLTGHVQP VAPAWGPEGF DPFNPGGIVA
                                ISDP------ ---------- ---------- -YGLTGHIQP VAPEWGPDGF NPFNPGGIVA
                                VSDP------ ---------- ---------- -YGLTGHVEP VAPEWGPEGF NPFNAGGVVA
                                ISDP------ ---------- ---------- -YGLTGHIEA VAPEWGPAGF NPFNPGGVVA
                                VSDP------ ---------- ---------- -YALTGHVQA VAPEWGPAGF NPFNPGGVVA
                                VSDP------ ---------- ---------- -YGITGHLEK VQPAWGPEGF NPFNPGGIVA
                                VSDP------ ---------- ---------- -YGLTGSIQP VAPSWGPEGF NPFNAGGIAA
                                VSDA------ ---------- ---------- -YGLTGHVQA VAPEWGPAGF NPYNPGGVVA
                                ISDA------ ---------- ---------- -YGLTGHVQA VAPEWGPAGF NPYNPGGVVA
                                VSDA------ ---------- ---------- -YGLAGHLEP VQPSWGPEGF NPFNPGGIVA
                                ISDP------ ---------- ---------- -YGITGSVQP VAPEWGPAGF NPFNPGGIVA
                                VSDP------ ---------- ---------- -YGLTGHVQP VAPSWGPEGF DPYNPGGIVA
                                VSDP------ ---------- ---------- -YGITGHLEK VQPAWGPEGF NPFNPGGIVA
                                VSDP------ ---------- ---------- -YGLTGSVQP VAPEWGPDGF NPYNPGGVVA
                                VSDP------ ---------- ---------- -YGLTGHVQG VAPEWGAAGF NPFNPGGIVA
                                VSDA------ ---------- ---------- -YGITGHIQG VAPEWGPEGF NPYNPGGIVA
                                VSDA------ ---------- ---------- -YGVTGHIQP VAPEWGPSGF NPFNPGGVVA
                                VSDP------ ---------- ---------- -YGLTGSIQP VAPEWGPDGF NPFNPGGIVA
                                VSDP------ ---------- ---------- -YGLTGSVQP VAPEWGPDGF NPYNPGGVVA
                                VSDP------ ---------- ---------- -YGITGSVQP VAPAWGPEGF NPFNAGGIVA
                                ISDP------ ---------- ---------- -YGITGHVQG VAPEWGPAGF NPFNPGGIVA
                                VSDP------ ---------- ---------- -YGLTGSIQP VAPSWGPEGF NPFNAGGIVA
                                VSDA------ ---------- ---------- -YGLTGHIQA VAPEWGPDGF NPFNPGGIVA
                                VSDP------ ---------- ---------- -YGITGSIQP VAPAWGPEGF NPFNAGGIVA
                                VSDS------ ---------- ---------- -YGLTGHMQG VAPVWDARGF DPYNPGGVVA
                                VSDP------ ---------- ---------- -YGVTGHVQA VAPSWGPEGF DPFNPGGVVA
                                VSDG------ ---------- ---------- -YGLTGHIEA VAPSWGPSGF NPFNPGGVVA
                                VSDP------ ---------- ---------- -YGLTGSIQP VAPSWGPEGF NPFNAGGIAA
                                VSDP------ ---------- ---------- -YGLTGHVQG VAPVWGAEGF NPFNPGGVVA
                                VSDP------ ---------- ---------- -YGITGSIQP VAPAWGPEGF NPFNAGGIVA
                                VSDP------ ---------- ---------- -FGITGSVQP VAPEWGPAGF NPYNPGGIVA
                                VSDP------ ---------- ---------- -YGLTGHVQP VAPEWGPAGF NPFNAGGVVA
                                VSDP------ ---------- ---------- -YGITGSIQP VAPAWGPEGF NPFNAGGIVA
                                VSDP------ ---------- ---------- -YGITGHVQP VAPEWGPAGF NPFNPGGVVA
                                VSDP------ ---------- ---------- -YGITGSVQP VAPAWGPEGF NPFNAGGIVA
                                VSDP------ ---------- ---------- -YGLTGHVQP VAPEWGAAGF NPFNPGGIVA
                                VSDP------ ---------- ---------- -YGLTGHVQP VAPEWGPAGF NPFNAGGVVA
                                VSDP------ ---------- ---------- -YGLTGSVQP VAPEWGPDGF NPYNPGGVVA
                                VSDP------ ---------- ---------- -YGLTGSIQP VAPAWGPEGF NPFNAGGIVS
                                VSDP------ ---------- ---------- -YGLTGSIQP VAPAWGPEGF NPFNAGGIVS
                                VSDP------ ---------- ---------- -YGLTGHVQP VAPSWGPEGF DPFNPGGIVA
                                VSDP------ ---------- ---------- -YGLTGHVQG VAPEWGPAGF NPFNPGGVVA
                                VSDP------ ---------- ---------- -YGLTGSVQP VAPEWGPAGF NPFNAGGVVA
                                VSDP------ ---------- ---------- -YGLTGSIQP VAPAWGPEGF NPFNAGGIVA
                                VSDP------ ---------- ---------- -YGITGSVQA VAPEWGPAGF DPFNPGGIAA
                                VSDP------ ---------- ---------- -YGLTGHVQP VAPEWGPAGF NPFNPGGVVA
                                VSDP------ ---------- ---------- -YGLTGHVQP VAPEWGPAGF NPFNPGGVVA
                                VSDP------ ---------- ---------- -YGLTGSIQP VAPEWGPAGF NPFNPGGIVA
                                VSDP------ ---------- ---------- -YGLTGHVQP VAPEWGPSGF NPFNPGGVVA
                                VSDP------ ---------- ---------- -YGLTGHVQG VAPEWGSAGF NPFNPGGIVA
                                VSDA------ ---------- ---------- -YGLTGHVAP VAPEWGPNGF NPFNAGGIVA
                                VSDA------ ---------- ---------- -YGLTGHVQG VAPEWGPDGF NPFNPGGIAA
                                VSDP------ ---------- ---------- -FGLTGHVEP VAPDWGPNGF NPFNPGGVVA
                                VSDP------ ---------- ---------- -YGLTGHIQP VAPEWGAAGF NPFNPGGIVA
                                VSDP------ ---------- ---------- -YGLTGHVQG VAPEWGSAGF NPFNPGGIVA
                                VSDA------ ---------- ---------- -YGLTGHVQP VAPEWGPAGF NPFNPGGVVA
                                VSDA------ ---------- ---------- -YGLTGHVQP VAPEWGPAGF NPFNPGGVVA
                                VSDA------ ---------- ---------- -YGLTGHVQP VAPEWGPAGF NPFNPGGVVA
                                VSDP------ ---------- ---------- -YGLTGSIQP VAPAWGPEGF DPFNPGGIVA
                                VSDA------ ---------- ---------- -YGLTGHVQP VAPEWGPAGF NPFNPGGVVA
                                VSDA------ ---------- ---------- -YGLTGHVQP VAPEWGPAGF NPFNPGGVVA
                                VSDP------ ---------- ---------- -YGLTGHVQG VAPEWGAAGF NPFNPGGIVA
                                VSDA------ ---------- ---------- -YGLTGHVQP VAPEWGPAGF NPFNPGGVVA
                                VSDP------ ---------- ---------- -YGLTGHVQG VAPEWGAAGF NPFNPGGIVA
                                VSDP------ ---------- ---------- -YGLTGHVEP VQPDWGPGGF NPFNPGGIVA
                                VSDP------ ---------- ---------- -YGLTGHVEP VQPDWGPGGF NPFNPGGIVA
                                VSDP------ ---------- ---------- -YGLTGSIQP VAPAWGPEGF NPFNPGGIVA
                                VSDP------ ---------- ---------- -YGLTGHVEP VQPDWGPGGF NPFNPGGIVA
                                VSDA------ ---------- ---------- -YGLTGSVQA IAPEWGPAGF NPYNPGGIVA
                                VSDA------ ---------- ---------- -YGLTGSVQA IAPEWGPAGF NPYNPGGIVA
                                ISDA------ ---------- ---------- -YGLSGHVGP VAPEWGPNGF NPFNAGGIAA
                                VSDA------ ---------- ---------- -YGLTGSVQP IAPEWGPAGF NPYNPGGIVA
                                VSDP------ ---------- ---------- -YGLTGHIQP VAPEWGPAGF NPFNPGGVVA
                                VSDP------ ---------- ---------- -YGLTGSIQP VSPSWGPEGF NPFNAGGIVA
                                VSDP------ ---------- ---------- -YGLTGHVEP VQPDWGPGGF NPFNPGGIVA
                                VSDA------ ---------- ---------- -YGLTGHVQP VAPEWGPAGF NPFNPGGVVA
                                VSDP------ ---------- ---------- -YGLTGSIQP VAPEWGPAGF NPFNPGGIVA
                                VSDA------ ---------- ---------- -YGLTGHIEP VAPEWGAAGF NPFNPGGVVA
                                ISDP------ ---------- ---------- -YGLTGHVQP VAPEWGPDGF NPFNPGGIVA
                                VSDP------ ---------- ---------- -YAITGHVQP VAPEWGPAGF NPFNAGGVVA
                                VSDP------ ---------- ---------- -YGITGSIQP VAPAWGPEGF NPFNAGGIVA
                                VSDP------ ---------- ---------- -YGLTGSVQP VAPEWGPAGF NPFNPGGVVA
                                VSDP------ ---------- ---------- -YGLTGHVEA VSPVWDARGF DPFNPGGIPA
                                VSDP------ ---------- ---------- -YGLTGHVQP VAPEWGPAGF NPFNPGGVVA
                                VSDP------ ---------- ---------- -YGITGSIQP VAPAWGPEGF NPFNAGGIVA
                                VSDP------ ---------- ---------- -YGLTGSVQP VAPEWGPAGF NPFNPGGVVA
                                VSDP------ ---------- ---------- -YGLTGSVQP VAPEWGPAGF NPFNPGGVVA
                                VSDP------ ---------- ---------- -YGLTGSVQP VAPEWGPAGF NPFNPGGVVA
                                VSDP------ ---------- ---------- -YGITGHVEA VAPEWGPAGF NPFNPGGVVA
                                VSDP------ ---------- ---------- -YGITGHVEA VAPEWGPAGF NPFNPGGVVA
                                VSDP------ ---------- ---------- -YGLTGHVQP VAPAWGPEGF DPFNPGGIVA
                                VSDP------ ---------- ---------- -YGLTGKVQA VNPAWGVEGF DPFVSGGIAS
                                VSDP------ ---------- ---------- -YGLTGHIQG VAPEWGAEGF NPFNPGGVVA
                                VSDP------ ---------- ---------- -YGLTGKVQP VNPAWGVEGF DPFVPGGIAS
                                VSDP------ ---------- ---------- -YGLTGKVQP VNPAWGVEGF DPFVPGGIAS
                                VSDP------ ---------- ---------- -YGLTGKVQP VNPAWGVEGF DPFVPGGIAS
                                VSDP------ ---------- ---------- -YGLTGHIQG VAPEWGPDGF NPYNPGGVVA
                                VSDP------ ---------- ---------- -YGLTGHVQG VSPDWRPFAF DPYNPTGLVT
                                VSDP------ ---------- ---------- -YGLTGHVQP VAPDWGPTGF DPFNPGGIVA
                                VSDS------ ---------- ---------- -YGLSGHIEP VAPVWGAEGF NPFSAGGIVA
                                VSDP------ ---------- ---------- -YGLTGHVEK VAPVWGAEGF NPFNAGGIVA
                                VSDP------ ---------- ---------- -YGLTGHVEK VAPVWGAEGF NPFNAGGIVA
                                VSDS------ ---------- ---------- -YGLGGHVEK VAPVWGADGF NPFSAGGIVA
                                VSDS------ ---------- ---------- -YGLSGHVEK VAPVWGAAGF NPFNAGGIVA
                                VSDP------ ---------- ---------- -YGLTGHVEK VSPVWGASGF NPFSAGGIVA
                                VSADPIYVEL GKYGNLLQGM NP-------- --EALGVVVP TGFAWGADGF NPYNPAGIAA
                                YSLDPLYVEA GKYGDYIQRL AANIPKDAFG NFKSTGIVVP TGFAWGADGF NPYNPAGIAA
                                VSDP------ ---------- ---------- -YGLTGHLEN VAPEWGAAGF NPFSPGGIVA
                                VSDP------ ---------- ---------- -YGLNGHIEG VAPVWGPEGF NPFNPGGVVA
                                VSDP------ ---------- ---------- -YGLTGSIQP VAPAWGPEGF NPFNAGGIVA
                                VSDP------ ---------- ---------- -YGLTGSIQP VAPSWGPEGF NPFNSGGIVA
                                VSDP------ ---------- ---------- -YGLTGKVQP VNPAWGVEGF DPFVPGGIAS
                                VSDP------ ---------- ---------- -YGLTGKVQS VNPAWGVEGF DPFVPGGIAS
                                VSDP------ ---------- ---------- -YGLTGKVQA VNPAWGAEGF DPFVPGGIAS
                                VSDP------ ---------- ---------- -YGLTGKVQS VNPAWGAEGF DPFVPGGIAS
                                VSDP------ ---------- ---------- -YGLTGKVQS VNPAWGAEGF DPFVPGGIAS
                                VSDP------ ---------- ---------- -YGLTGKVQS VNPAWGAEGF DPFVPGGIAS
                                VSDP------ ---------- ---------- -YGLTGKVQP VNPSWGAEGF DPFVPGGIAS
                                VSDP------ ---------- ---------- -YGLTGKVQS VNPAWGAEGF DPFVPGGIAS
                                VSDP------ ---------- ---------- -FGLTGKIQP VSPAWGAEGF DPFVPGGIAS
                                VSDP------ ---------- ---------- -YGLTGKIQP VDPAWGAEGF DPFVPGGIAS
                                VSDP------ ---------- ---------- -YGLTGKIQP VNPAWGAEGF DPFVPGGIAS
                                VSDP------ ---------- ---------- -YGLTGKIQP VNPAWGAEGF DPFVPGGIAS
                                VSDP------ ---------- ---------- -YGLTGKIQP VNPAWGAEGF DPFVPGGIAS
                                ISDP------ ---------- ---------- -YGLTGKVQP VDPAWGAEGF DPFIPGGIAS
                                VSDP------ ---------- ---------- -YGLTGKVEP VAPAWGAEGF DPFVPGGIAS
                                VSDP------ ---------- ---------- -YGLTGKVQP VVPAWGAEGF DPFVPGGIAS
                                ISDP------ ---------- ---------- -YGLTGKVQP VAPAWGAEGF DPFVPGGIAS
                                VSDP------ ---------- ---------- -YGLTGSVQP VAPSWGSDGF DPFNPGGIAA
                                VSDA------ ---------- ---------- -YSITGRVQP VAPAWGPEGF NPFNPGGVVS
                                ISDG------ ---------- ---------- -YGITGKVQP VAPAWGPDGF NPFNPGGIAS
                                ISDP------ ---------- ---------- -YGITGKVQS VSPAWGAEGF DPFNPGGIAS
                                VSDP------ ---------- ---------- -YGITGSVQP VSPAWGPEGF DPYNPGGVAS
                                VSDA------ ---------- ---------- -YSLTGRVQP VAPAWGPEGF NAFNPGGIVS
                                VSDA------ ---------- ---------- -YGLTGKVQP VAPAWGPDGF NPFNPGGVAS
                                ISDA------ ---------- ---------- -YGLTGRIQS VAPAWGPEGF NPFNPGGIAS
                                VSDG------ ---------- ---------- -YGVTGKVLP VAPAWGPEGF NPFNPGGVAS
                                VSDP------ ---------- ---------- -YGLTGSVQP VSPAWGAEGF DPFNAGGIAS
                                LSDA------ ---------- ---------- -YGLTGKVQG VAPSWGPDGF NPFNPGGVAA
                                VSDP------ ---------- ---------- -YGITGRVQP IEPSWGADGF DPFNPGGIAS
                                VSDA------ ---------- ---------- -YGITGKVQP VAPAWGPEGF NPFNPGGVAS
                                VSDP------ ---------- ---------- -YGITGRVQP VAPAWGAEGF DPFNPGGIAS
                                VSDP------ ---------- ---------- -YGITGSVQP VAPTWGAEGF DPFNPRGIPA
                                VSDP------ ---------- ---------- -YGLTGSVQP VSPSWGPEGF DPYNPGGIAS
                                VSDG------ ---------- ---------- -YGITGKVQP VAPSWGSEGF NPFNPGGIAS
                                VSDP------ ---------- ---------- -YGLTGAVEP VAPAWGAEGF DPYNPGGIAA
                                VSDA------ ---------- ---------- -YGITGKVQP VAPSWGADGF NPFNPGGIAA
                                VSDP------ ---------- ---------- -YGLTGRVQP VAPAWGAEGF DPFNPGGIAS
                                VSDP------ ---------- ---------- -YGLTGRVQP VAPAWGAEGF DPFNPGGIAS
                                VSDA------ ---------- ---------- -YGLTGKVQP VAPAWGPEGF NPYNPGGVAS
                                VSDP------ ---------- ---------- -YGITGSVQP VSPAWGADGF DPYNPGGIAS
                                VSDP------ ---------- ---------- -YGLTGSVQP VAPEWGPEGF DPFNPGGIAS

                                NHIAAGLMGI IGGIFHITNR PGERLYRALK LGSLEGVLAS ALAAVLFVSF VVSGTMWYGS
                                NHIAAGLMGI IGGIFHITNR PGERLYRALK LGSLEGVLAS ALAAVLFVSF VVSGTMWYGS
                                NHIAAGLMGI IGGIFHITNR PGERLYRALK LGSLEGVLAS ALAAVLFVSF VVSGTMWYGS
                                NHIAAGLMGI IGGIFHITNR PGERLYRALK LGSLEGVLAS ALAAVLFVSF VVSGTMWYGS
                                NHIAAGLMGI IGGIFHITNR PGERLYRALK LGSLEGVLAS ALAAVLFVSF VVSGTMWYGS
                                NHIAAGLMGI IGGIFHITNR PGERLYRALK LGSLEGVLAS ALAAVLFVSF VVSGTMWYGS
                                NHIAAGLMGI IGGIFHITNR PGERLYRALK LGSLEGVLAS ALAAVLFISF VVAGTMWYGS
                                HHIAAGVVGI IAGLFHLTVR PPERLYKALR MGNIETVLSS SIAAVFFAAF IVAGTMWYGN
                                NHIAAGLMGI IGGIFHITNR PGERLYRALK LGSLEGVLAS ALAAVLFVSF VVAGTMWYGS
                                HHIAAGVVGI IAGLFHLTVR PPERLYKALR MGNIETVLSS SIAAVFFAAF IVAGTMWYGN
                                NHIAAGLLGI IGGIFHITNR PGERLYRALK LGSLEGVLAS ALAAVLFVSF VVAGTMWYGS
                                NHIAAGLLGI IGGIFHITNR PGERLYRALK LGSLEGVLAS ALAAVLFVSF VVSGTMWYGS
                                HHIAAGIVGI IAGVFHLTVR PPERLYKALR MGNIETVLSS SIAAVFFAAF IVAGTMWYGS
                                HHIAAGVVGI IAGLFHLTVR PPERLYKALR MGNIETVLSS SIAAVFFAAF IVAGTMWYGN
                                NHIAAGLLGI IGGIFHITNR PGERLYRALK LGSLEGVLAS ALAAVLFVSF VVAGTMWYGS
                                HHIAAGVVGI IAGLFHLTVR PPERLYKALR MGNIETVLSS SIAAVFFAAF IVAGTMWYGN
                                HHIAAGIVGI IAGLFHLTVR PPERLYKALR MGNIETVLSS SIAAVFFCAF VVAGTMWYGN
                                NHIAAGLLGI IGGIFHITNR PGERLYKALR LGSLEGVLAS ALAAVLFVSF VVAGTMWYGS
                                NHIAAGLMGI IGGIFHITNR PGERLYKALR LGSLEGVLAS ALAAVLFVSF VVAGTMWYGS
                                NHIAAGLMGI IGGIFHITNR PGERLYRALK LGSLEGVLAS ALAAVLFVSF VVAGTMWYGS
                                NHIAAGLLGI IGGIFHITNR PGERLYKALR LGSLEGVLAS ALAAVLFVSF VVSGTMWYGS
                                HHIAAGVVGI IAGLFHLTVR PPERLYKALR MGNIETVLSS SIAAVFFSAF VVAGTMWYGS
                                HHIAAGVVGI IAGLFHLTVR PPERLYKALR MGNIETVLSS SIAAVFFSAF VVAGTMWYGS
                                HHIAAGIVGI IAGLFHLSVR PPERLYKALR MGNIETVLSS SIAAVFFSAF VVAGTMWYGN
                                HHIAAGIVGI IAGLFHLSVR PPEKLYKALR MGNIETVLSS SIAAVFFAAF IVAGTMWYGS
                                NHIAAGLLGI IGGIFHITNR PGERLYKALR LGSLEGVLAS ALAAVLFVSF VVAGTMWYGS
                                NHIAAGLLGI IGGIFHITNR PGERLYKALR LGSLEGVLAS ALAAVLFVSF VVAGTMWYGS
                                HHIAAGIVGI IAGLFHLSVR PPEKLYKALR MGNIETVLSS SIAAVFFAAF IVAGTMWYGS
                                HHIAAGVVGI IAGLFHLSVR PPERLYKALR MGNIETVLSS SIAAVFFAAF VVTGTMWYGN
                                HHIAAGIVGI IAGLFHLSVR PPERLYKALR MGNIETVLSS SIAAVFFAAF IVAGTMWYGN
                                HHIAAGVVGI IAGLFHLSVR PPERLYKALR MGNIETVLSS SIAAVFFAAF IVAGTMWYGN
                                HHIAAGVVGI IAGLFHLTVR PPERLYKALR MGNIETVLSS SIAAVFFAAF IVAGTMWYGN
                                HHIAAGVVGI IAGLFHLTVR PPERLYKALR MGNIETVLSS SIAAVFFAAF IVAGTMWYGN
                                HHIAAGVVGV IAGLFHLTVR PPERLYKALR MGNIETVLSS SIAAVFFAAF IVAGTMWYGS
                                HHIAAGVVGI IAGLFHLTVR PPERLYKALR MGNIETVLSS SIAAVFFAAF VVAGTMWYGN
                                HHIAAGVVGI IAGLFHLTVR PPERLYRALK MGNIETVLSS SIAAVFFAAF IVAGTMWYGS
                                HHIAAGIVGI IAGIFHITTR PPERLYKALR MGNIETVLAS AIAAVFFAAF IVAGTMWYGS
                                HHIAAGVVGI IAGLFHLTVR PPERLYKALR MGNIETVLSS SIAAVFFAAF IVAGTMWYGN
                                HHIAAGIVGI IAGLFHLSVR PPERLYKALR MGNIETVLSS SIAAVFFAAF VVTGTMWYGN
                                HHIAAGIVGI IAGIFHITTR PPERLYKALR MGNIETVLAS AIAAVFFAAF IVAGTMWYGA
                                HHIAAGVVGI IAGLFHLTVR PPERLYKALR MGNIETVLSS SIAAVFFAAF VVAGTMWYGN
                                HHIAAGIVGI IAGIFHITTR PPERLYKALR MGNIETVLAS AIAAVFFAAF IVAGTMWYGS
                                HHIAAGIVGI IAGLFHLSVR PPERLYRALR MGNIETVLSS SIAAVFFAAF IVAGTMWYGN
                                HHIAAGVVGI IAGLFHLTVR PPERLYKALR MGNIETVLSS SIAAVFFAAF VVAGTMWYGN
                                HHIAAGIVGI IAGLFHLTVR PPERLYKALR MGNIETVLSS SIAAVFFAAF VVAGTMWYGN
                                HHIAAGIVGI IAGIFHITTR PPERLYKALR MGNIETVLAS AIAAVFFAAF IVAGTMWYGS
                                HHIAAGIVGI IAGIFHITTR PPERLYKALR MGNIETVLAS AIAAVFFAAF IVAGTMWYGA
                                HHIAAGIVGI IAGLFHLTVR PPERLYKALR MGNIETVLSS SIAAVFFAAF VVAGTMWYGN
                                HHIAAGIVGI IAGLFHLTVR PPERLYKALR MGNIETVLSS SIAAVFFAAF VVAGTMWYGN
                                HHIAAGVVGI IAGLFHLTVR PPERLYKALR MGNIETVLSS SIAAVFFAAF VVAGTMWYGN
                                HHIAAGVVGI IAGLFHLTVR PPERLYKALR MGNIETVLSS SIAAVFFAAF IVAGTMWYGS
                                HHIAAGIVGI IAGLFHLSVR PPERLYKALR MGNIETVLSS SIAAVFFAAF IVAGTMWYGN
                                HHIAAGVVGV IAGLFHLTVR PPERLYRALR MGNIETVLSS SIAAVFFAAF IVAGTMWYGS
                                HHIAAGIVGI IAGIFHITSR PPERLYKALR MGNIETVLSS AIAAVFFAAF VVAGTMWYGS
                                HHIAAGIVGI IAGIFHITTR PPERLYKALR MGNIETVLAS AIAAVFFAAF IVAGTMWYGA
                                HHIAAGIVGI IAGIFHITTR PPERLYKALR MGNIETVLAS AIAAVFFAAF VVAGTMWYGA
                                HHIAAGIVGI IGGLFHIVVR PSEGLYRLLR MGNIEGVLAS SLAVFFFAGF VASASMWYGT
                                HHIAAGVVGV IAGLFHLTVR PPERLFRALR MGNIETVLSS SIAAVFFAAF VVAGTMWYGS
                                HHIAAGIVGI IAGIFHITTR PPERLYKALR MGNIETVLAS AIAAVFFAAF IVAGTMWYGA
                                HHIAAGIVGI IAGIFHITTR PSERLYKALR MGNIETVLAS AIAAVFFAAF IVAGTMWYGA
                                HHIAAGTVGI IAGLFHLTVR PPERLYKALR MGNIETVLSS SIAAVFFAAF IVAGTMWYGN
                                HHIAAGIVGI IAGLFHLSVR PPERLYKALR MGNIETVLSS SIAAVFFAAF IVAGTMWFGS
                                HHIAAGIVGI IAGIFHITTR PPERLYKALR MGNIETVLAS AIAAVFFAAF IVAGTMWYGA
                                HHIAAGTVGI IAGLFHLTVR PPERLYKALR MGNIETVLSS SIAAVFFAAF IVAGTMWYGN
                                NHVGAGLLGI IGGIFHITNR PGERLYRALK LGSLEGVLAS ALAAVLFVSF VVAGTMWYGS
                                HHIAAGVVGI IAGLFHLSVR PPERLYKALR MGNIETVLSS SIAAVFFAAF VVAGTMWYGN
                                HHIAAGIVGI IAGIFHITTR PPERLYKALR MGNIETVLAS AIAAVFFAAF XVAGTMWYGS
                                HHIAAGIVGI IAGIFHITTR PPERLYKALR MGNIETVLAS AIAAVFFAAF IVAGTMWYGS
                                HHIAAGIVGI IAGIFHITTR PPERLYKALR MGNIETVLAS AIAAVFFAAF IVAGTMWYGS
                                HHIAAGIVGI IAGIFHITTR PPERLYKALR MGNIETVLAS AIAAVFFAAF IVAGTMWYGS
                                HHIAAGVVGI IAGLFHLSVR PPERLYKALR MGNIETVLSS SIAAVFFAAF VVAGTMWYGN
                                HHIAAGIVGI IAGLFHLTVR PPERLYKALR MGNIETVLSS SIAAVFFAAF VVAGTMWYGS
                                HHIAAGVVGI IAGLFHLTVR PPERLYKALR MGNIETVLSS SIAAVFFAAF VVAGTMWYGN
                                HHIAAGIVGI LAGLFHLTVR PPERLYKALR MGNIETVLSS SIAAVFFAAF VVAGTMWYGA
                                HHIAAGIVGI IAGIFHITTR PPERLYKALR MGNIETVLAS AIAAVFFAAF IVAGTMWYGA
                                HHIAAGVVGI IAGLFHLSVR PPERLYKALR MGNIETVLSS SIAAVFFAAF VVAGTMWYGN
                                HHIAAGIVGI IAGIFHLVVR PPEKLYKALR MGNIETVLSS SIAAVFFAAF VVAGTMWYGS
                                HHIAAGVVGI IAGLFHLTVR PPERLYKALR MGNIETVLSS SIAAVFFAAF VVAGTMWYGS
                                HHIAAGVVGI IAGLFHLSVR PPERLYKALR MGNIETVLSS SIAAVFFAAF VVAGTMWYGN
                                HHIAAGIVGI IAGIFHITTR PPERLYKALR MGNIETVLAS AIAAVFFAAF IVAGTMWYGS
                                HHIAAGVVGI IAGLFHLTVR PPERLYKALR MGNIETVLSS SIAAVFFAAF VVAGTMWYGN
                                HHIAAGVVGI IAGLFHLTVR PPERLYKALR MGNIETVLSS SIAAVFFAAF VVAGTMWYGS
                                HHIAAGVVGI IAGLFHLTVR PPERLYKALR MGNIETVLSS SIAAVFFAAF VVAGTMWYGN
                                HHIAAGVVGI IAGLFHLSVR PPERLYRALR MGNIETVLSS SIAAVFFAAF VVAGTMWYGN
                                HHIAAGVVGI IAGLFHLSVR PPERLYKALR MGNIETVLSS SIAAVFFAAF VVAGTMWYGN
                                HHIAAGVVGI IAGLFHLTVR PPERLYKALR MGNIETVLSS SIAAVFFAAF VVAGTMWYGN
                                HHIAAGIVGI IGGLFHIYVR PSEYLYKGLR MGNIESVLAS ALATFFFAGF VATGTMWYGT
                                HHIAAGIVGI IAGLFHLSVR PPERLYKALR MGNIETVLSS SIAAVFFAAF VVAGTMWYGN
                                NHVGAGLLGI IGGIFHITNR PGERLYRALK LGSLEGVLAS ALAAVLFVSF VVAGTMWYGS
                                HHIAAGVVGI IAGLFHLSVR PPERLYKALR MGNIETVLSS SIAAVFFAAF VVAGTMWYGN
                                HHIAAGIVGI IAGLFHLSVR PPERLYKALR MGNIETVLSS SIAAVFFAAF IVAGTMWYGN
                                HHIAAGVVGI IAGLFHLTVR PPERLYKALR MGNIETVLSS SIAAVFFAAF VVAGTMWYGN
                                HHIAAGVVGI IAGLFHLTVR PPERLYKALR MGNIETVLSS SIAAVFFAAF VVAGTMWYGN
                                HHIAAGVVGI IAGLFHLTVR PPERLYKALR MGNIETVLSS SIAAVFFAAF VVAGTMWYGN
                                HHIAAGIVGI IAGLFHLSVR PPERLYKALR MGNIETVLSS SIAAVFFAAF VVAGTMWYGN
                                HHIAAGIVGI IAGLFHLTVR PPERLYKALR MGNIETVLSS SIAAVFFAAF VVAGTMWYGN
                                HHIAAGIVGI IAGIFHITTR PPERLYKALR MGNIETVLAS AIAAVFFAAF IVAGTMWYGA
                                HHIAAGIVGI IGGLFHIVVR PPEVLYRGLR MGNIETVLAS ALATFFFAGF VAAGSMWYGT
                                HHIAAGIVGI IAGIFHITTR PPERLYKALR MGNIETVLAS AIAAVFFAAF IVAGTMWYGA
                                HHIAAGIVGI IAGLFHLTVR PPERLYKALR MGNIETVLSS SIAAVFFAAF VVAGTMWYGN
                                HHIAAGIVGI IAGIFHITTR PPERLYKALR MGNIETVLAS AIAAVFFAAF IVAGTMWYGA
                                NHIAAGIFGF LGGHFQMLNR PPERLYKALR MGNIETVLAS GCAAVCAIAF IVSGTMWYGS
                                HHIAAGIVGI IAGLFHLTVR PPERLYRALR MGNIETVLSS SIAAVFFSAF VVAGTMWYGN
                                HHIAAGIVGI IAGLFHLSVR PPERLYKALR MGNIETVLSS SIAAVFFAAF VVAGTMWYGS
                                HHIAAGIVGI IAGIFHITTR PPERLYKALR MGNIETVLAS AIAAVFFAAF IVAGTMWYGA
                                HHIAAGVVGI IAGLFHLTVR PPERLYKALR MGNIETVLSS SIAAVFFAAF VVAGTMWYGN
                                NHIAAGIFGF LGGHFQMLNR PPERLYKALR MGNIETVLAS GCAAVCAIAF IVSGTMWYGS
                                HHIAAGIVGI IAGLFHLTVR PPERLYKALR MGNIETVLSS SIAAVFFAAF VVAGTMWYGT
                                HHIAAGVVGI IAGLFHLSVR PPERLYKALR MGNIETVLSS SIAAVFFAAF IVAGTMWYGN
                                HHIAAGIVGI IAGIFHITTR PPERLYKALR MGNIETVLAS AIAAVFFAAF VVAGTMWYGA
                                HHIAAGIVGI IAGLFHLTVR PPERLYKALR MGNIETVLSS SIAAVFFAAF VVAGTMWYGN
                                HHIAAGVVGI IAGLFHLTVR PPERLYKALR MGNIETVLSS SIAAVFFAAF VVAGTMWYGN
                                HHIAAGVVGI IAGLFHLTVR PPERLYKALR MGNIETVLSS SIAAVFFAAF VVAGTMWYGN
                                HHIAAGVVGI IAGLFHLTVR PPERLYKALR MGNIETVLSS SIAAVFFAAF VVAGTMWYGN
                                NHIAAGIFGF LGGHFQMLNR PPERLYKALR MGNIETVLAS GCAAVCAIAF IVSGTMWYGS
                                HHIAAGIVGI IAGLFHLTVR PPERLYKALR MGNIETVLSS SIAAVFFAAF VVAGTMWYGN
                                HHIAAGIVGI IAGIFHITTR PPERLYKALR MGNIETVLAS AIAAVFFAAF IVAGTMWYGA
                                HHIAAGIVGI IAGLFHLSVR PPERLYKALR MGNIETVLSS SIAAVFFAAF VVAGTMWYGS
                                HHIAAGIVGI IAGLFHLTVR PPERLYKALR MGNIETVLSS SIAAVFFAAF VVAGTMWYGS
                                HHIAAGIVGI IAGLFHLSVR PPERLYKALR MGNIETVLSS SIAAVFFAAF VVAGTMWYGN
                                HHIAAGVVGI IAGLFHLTVR PPERLYKALR MGNIETVLSS SIAAVFFAAF VVAGTMWYGN
                                HHIAAGVVGI IAGLFHLTVR PPERLYKALR MGNIETVLSS SIAAVFFAAF VVAGTMWYGN
                                NHIAAGIFGF LGGHFQMLNR PPERLYKALR MGNIETVLAS GCAAVCAIAF IVSGTMWYGS
                                HHIAAGIVGI IAGLFHLTVR PPERLYKALR MGNIETVLSS SIAAVFFAAF VVAGTMWYGS
                                HHIAAGIVGI IAGLFHLTVR PPERLYKALR MGNIETVLSS SIAAVFFAAF VVAGTMWYGA
                                NHIAAGIFGF LGGHFQMLNR PPERLYKALR MGNIETVLAS GCAAVCAIAF IVSGTMWYGS
                                NHIAAGIFGF LGGHFQMLNR PPERLYKALR MGNIETVLAS GCAAVCAIAF IVSGTMWYGS
                                HHIAAGVVGI IAGLFHLSVR PPERLYRALR MGNIETVLSS SIAAVFFAAF VVAGTMWYGS
                                HHIAAGIVGI IAGIFHITTR PPERLYKALR MGNIETVLAS AIAAVFFAAF IVAGTMWYGS
                                NHIGAGLLGI IGGIFHITNR PGERLYRALK LGSLEGVLAS ALAAVLFVSF VVAGTMWYGS
                                HHIAAGVVGI IAGLFHLTVR PPERLYKALR MGNIETVLSS SIAAVFFAAF VVAGTMWYGN
                                HHIAAGVVGI IAGLFHLTVR PPERLYKALR MGNIETVLSS SIAAVFFAAF VVAGTMWYGN
                                HHIAAGIVGI IAGIFHITTR PPERLYKALR MGNIETVLAS AIAAVFFAAF IVAGTMWYGS
                                NHIAAGIFGF LGGHFQMLNR PPERLYKALR MGNIETVLAS GCAAVCAIAF IVSGTMWYGS
                                HHIAAGIVGI IAGLFHLSVR PPERLYKALR MGNIETVLSS SIAAVFFAAF VVAGTMWYGS
                                HHIAAGIVGI VAGLFHLTVR PPERLYKALR MGNIETVLSS SIAAVFFAAF VVAGTMWYGN
                                HHIAAGIVGI VAGLFHLTVR PPERLYKALR MGNIETVLSS SIAAVFFAAF VVAGTMWYGN
                                HHIAAGIVGI IAGLFHLSVR PPERLYKALR MGNIETVLAS SIAAVFFAAF IVAGTMWYGN
                                HHIAAGIVGI IAGLFHLTVR PPERLYKALR MGNIETVLSS SIAAVFFAAF VVAGTMWYGN
                                HHIAAGIVGI IAGIFHITTR PPERLYKALR MGNIETVLAS AIAAVFFAAF VVAGTMWYGA
                                HHIAAGVVGI IAGLFHLSVR PPERLYKALR MGNIETVLSS SIAAVFFAAF VVAGTMWYGS
                                HHIAAGIVGI IAGLFHLSVR PPERLYKALR MGNIETVLSS SIAAVFFAAF VVAGTMWYGS
                                HHIAAGIVGI IAGIFHITTR PPERLYKALR MGNIETVLAS AIAAVFFAAF IVAGTMWYGA
                                HHIAAGIVGI IGGLFHIVTR PPEVLYKALR MGNIEGALAS GLAVFFFAGF VACGSMWYGT
                                HHIAAGIVGI IAGIFHITTR PPERLYKALR MGNIETVLAS AIAAVFFAAF VVAGTMWYGA
                                HHIAAGIVGV IAGLFHLTVR PPERLYKALR MGNIETVLSS SIAAVFFAAF VVAGTMWYGN
                                HHIAAGIVGI IAGLFHLTVR PPERLYKALR MGNIETVLSS SIAAVFFAAF VVAGTMWYGN
                                HHIALGIVAI IGGLFHISVR PPEYLYRGLR MGNIESVLAS SLAVFFGAGF IAAGTMWYGT
                                HHIAAGIVGI VAGLFHLTVR PPERLYKALR MGNIETVLSS SIAAVFFAAF VVAGTMWYGS
                                HHIAAGVVGI IAGIFHLSVR PPERLYKALR MGNIETVLSS SIAAVFFAAF VVAGTMWYGH
                                HHIAAGIVGI IGGLFHIVVR PPEVLYRGLR MGNIETVLAS ALATFFFAGF VAAGSMWYGT
                                HHIAAGVVGI IAGLFHLTVR PPERLYKALR MGNIETVLSS SIAAVFFAAF VVAGTMWYGN
                                HHIAAGVVGI IAGLFHLTVR PPERLYKALR MGNIETVLSS SIAAVFFAAF VVAGTMWYGN
                                HHIAAGIVGI IAGLFHLSVR PPERLYKALR MGNIETVLSS SIAAVFFSAF VVAGTMWYGN
                                HHIAAGVVGI IAGLFHLTVR PPERLYKALR MGNIETVLSS SIAAVFFAAF VVAGTMWYGN
                                HHIAAGIVGI IGGLFHIVVR PSEGLYRLLR MGNIEGVLAS SLAVFFFAGF IASASMWYGT
                                HHIAAGIVGI IAGLFHLSVR PPERLYKALR MGNIETVLSS SIAAVFFAAF VVAGTMWYGS
                                HHIAAGIVGI IGGLFHIVVR PPEVLYRGLR MGNIETVLAS ALATFFFAGF VAAGSMWYGT
                                HHIAAGVVGI IAGLFHLTVR PPERLYKALR MGNIETVLSS SIAAVFFAAF VVAGTMWYGN
                                HHIAAGIVGV IAGLFHLTVR PPERLYKALR MGNIETVLSS SIAAVFFAAF VVAGTMWYGN
                                HHIAAGIVGI IAGLFHLSVR PPERLYKALR MGNIETVLSS SIAAVFFAAF VVAGTMWYGS
                                HHIAAGIVGI IAGLFHLSVR PPERLYKALR MGNIETVLSS SIAAVFFAAF VVAGTMWYGS
                                HHIAAGVVGI IAGLFHLTVR PPERLYKALR MGNIETVLSS SIAAVFFAAF VVAGTMWYGN
                                HHIAAGIVGI IAGIFHITTR PPERLYKALR MGNIETVLAS AIAAVFFAAF IVAGTMWYGS
                                HHIAAGIVGI IAGLFHLTVR PPERLYKALR MGNIETVLSS SIAAVFFAAF IVAGTMWYGN
                                HHIAAGVVGI IAGLFHLTVR PPERLYKALR MGNIETVLSS SIAAVFFAAF VVAGTMWYGN
                                HHIAAGIVGI IGGLFHIVVR PPEVLYRGLR MGNIETVLAS ALATFFFAGF VAAGSMWYGT
                                HHIAAGVVGI IAGLFHLTVR PPERLYKALR MGNIETVLSS SIAAVFFAAF VVAGTMWYGN
                                HHIAAGIVGI IAGLFHLSVR PPERLYKALR MGNIETVLSS SIAAVFFAAF VVAGTMWYGS
                                HHIVAGIVAI IGGLFHIVTR PPEVLYRALR MGNIEGALAS GLAVFFFAGF VACGSMWYGT
                                HHIAAGIVGI IAGIFHITTR PPERLYKALR MGNIETVLAS AIAAVFFAAF IVAGTMWYGS
                                HHIAAGIVGI IAGIFHITTR PPERLYKALR MGNIETVLAS AIAAVFFAAF IVAGTMWYGS
                                HHIAAGVVGI IAGLFHLTVR PPERLYKALR MGNIETVLSS SIAAVFFAAF VVAGTMWYGN
                                HHIAAGIVGI IAGLFHLTVR PPERLYRALR MGNIETVLSS SIAAVFFAAF VVAGTMWYGS
                                HHIAAGIVGI IAGLFHLSVR PPERLYKALR MGNIETVLSS SIAAVFFAAF VVAGTMWYGS
                                HHIAAGIVGI IAGIFHITTR PPERLYKALR MGNIETVLAS AIAAVFFAAF IVAGTMWYGS
                                HHIAAGVVGI IAGLFHLTVR PPERLYKALR MGNIETVLSS SIAAVFFAAF IVAGTMWYGN
                                HHIAAGIVGI IGGLFHIVVR PPEVLYRGLR MGNIETVLAS ALATFFFAGF VAAGSMWYGT
                                HHIAAGIVGI IAGIFHITTR PPERLYKALR MGNIETVLAS AIAAVFFAAF IVAGTMWYGA
                                HHIAAGVVGI IAGLFHLTVR PPERLYKALR MGNIETVLSS SIAAVFFAAF IVAGTMWYGN
                                HHIAAGVVGI IAGLFHLTVR PPERLYKALR MGNIETVLSS SIAAVFFAAF VVAGTMWYGN
                                HHIAAGIVGI IAGIFHITTR PPERLYKALR MGNIETVLAS AIAAVFFAAF IVAGTMWYGS
                                HHIAAGVVGI IAGLFHLTVR PPERLYRALR MGNVETVLSS SIAAVFFAAF VVAGTMWYGN
                                HHIAAGIVGI IGGLFHIVVR PPEVLYRGLR MGNIETVLAS ALATFFFAGF VAAGSMWYGT
                                HHIAAGVVGI IAGLFHLTVR PPERLYKALR MGNIETVLSS SIAAVFFAAF VVAGTMWYGN
                                HHIAAGVVGI IAGLFHLTVR PPERLYKALK MGNIETVLSS SIAAVFFAAF VVAGTMWYGN
                                HHIAAGIVGI IGGLFHIVVR PPEVLYRGLR MGNIETVLAS ALATFFFAGF VAAGSMWYGT
                                HHIAAGIVGI IGGLFHIVTR PPEVLYKALR MGNIEGALAS GLAVFFFAGF VACGSMWYGT
                                HHIAAGVVGI IAGLFHLTVR PPERLYKALR MGNIETVLSS SIAAVFFAAF VVAGTMWYGS
                                HHIAAGIVGI IAGIFHITTR PPERLYKALR MGNIETVLAS AIAAVFFAAF VVAGTMWYGA
                                HHIAAGIVGI IAGLFHLTVR PPERLYKALR MGNIETVLSS SIAAVFFCAF VVAGTMWYGN
                                HHIAAGIVGI IAGLFHITVR PPQRLYRALR MGNIETVLSS SIAAVFFAGF VVAGTMWYGS
                                HHIAAGVVGI IAGLFHLTVR PPERLYKALR MGNIETVLSS SIAAVFFAAF VVAGTMWYGN
                                HHIAAGIVGI IAGLFHLTVR PPERLYKALR MGNIETVLSS SIAAVFFAAF VVAGTMWYGS
                                HHIAAGVVGV IAGLFHLSVR PPERLYKALR MGNIETVLSS SIAAVFFAAF IVAGTMWYGN
                                HHIAAGIVGI IAGLFHLLVR PPQRLYKALR MGNIETVLSS SIAAVFFAAF VVAGTMWYGS
                                HHIAAGIVGI VAGLFHLTVR PPQRLYKALR MGNIETVLSS SIAAVFFAAF IVAGTMWYGS
                                HHIAAGIVGI IAGLFHLTVR PPERLYRALR MGNIETVLSS SIAAVFFAAF VVAGTMWYGS
                                HHIAAGIVGI IAGLFHLTVR PPERLYKALR MGNIETVLSS SIAAVFFAAF VVAGTMWYGN
                                HHIAAGIVGI IAGIFHITTR PPERLYKALR MGNIETVLAS AIAAVFFAAF IVAGTMWYGA
                                HHIAAGIVGI IGGLFHIVVR PPEVLYRGLR MGNIETVLAS ALATFFFAGF VAAGSMWYGT
                                HHIAAGVVGI IAGLFHLTVR PPERLYKALR MGNIETVLSS SIAAVFFAAF VVAGTMWYGN
                                HHIAAGIVGI VAGLFHLTVR PPQRLYKALR MGNIETVLSS SIAAVFFAAF VVAGTMWYGN
                                HHIAAGVVGI IAGLFHLSVR PPERLYKALR MGNIETVLSS SIAAVFFAAF VVAGTMWYGS
                                HHIAAGIVGI IAGIFHITTR PPERLYKALR MGNIETVLAS AIAAVFFAAF IVAGTMWYGS
                                HHIAAGVVGI IAGLFHLTVR PPERLYKALR MGNIETVLSS SIAAVFFAAF VVAGTMWYGS
                                HHIAAGIVGI IAGLFHLSVR PPERLYKALR MGNIETVLSS SIAAVFFAAF VVAGTMWYGN
                                HHIAAGIVGI IAGLFHITVR PPQRLYKALR MGNIESVLSS SIAAVFFAGF VVAGTMWYGS
                                HHIAAGIVGI IAGLFHLTVR PPQRLYRALR MGNIETVLSS SIAAVFFAAF IVAGTMWYGS
                                HHIAAGIVGI IAGLFHITVR PPQRLYKALR MGNIESVLSS SIAAVFFAGF VVAGTMWYGS
                                HHIAAGIVGI IAGIFHITTR PPERLYKALR MGNIETVLAS AIAAVFFAAF IVAGTMWYGS
                                HHIAAGIVGI IAGLFHLSVR PPERLYKALR MGNIETVLSS SIAAVFFAAF VVAGTMWYGN
                                HHIAAGIVGI IAGLFHLSVR PPERLYRALR MGNIETVLSS SIAAVFFAAF IVAGTMWYGN
                                HHIALGIVAI IGGLFHIFVR PPEYLYKGLR MGNIEGTLAS GLAVFFSGAF IAAGTMWYGT
                                NHIAAGLMGI IGGIFHITNR PGERLYRALK LGSLEGVLAS ALAAVLFVSF VVAGTMWYGS
                                HHIAAGVVGI IAGLFHLTVR PPERLYKALR MGNIETVLSS SIAAVFFAAF VVAGTMWYGS
                                HHIAAGIVGI IAGIFHLAVR PPQRLYRALR MGNIETVLSS SIAAVFFAAF VVAGTMWYGS
                                NHIAAGLMGI IGGIFHITNR PGERLYKALR LGSLEGVLAS ALAAVLFVSF VVAGTMWYGS
                                HHIAAGIVGI IGGLFHIVVR PPEVLYRGLR MGNIETVLAS ALATFFFAGF VAAGSMWYGT
                                HHIAAGIVGI IAGIFHITTR PPERLYKALR MGNIETVLAS AIAAVFFAAF IVAGTMWYGA
                                HHIAAGIVGI IAGLFHLSVR PPQRLYKALR MGNIETVLSS SIAAVFFAAF VVAGTMWYGS
                                HHIAAGIVGI IAGLFHLSVR PPQRLYKALR MGNIETVLSS SIAAVFFAAF VVAGTMWYGS
                                HHIAAGIVGI IAGIFHITTR PPERLYKALR MGNIETVLAS AIAAVFFAAF IVAGTMWYGA
                                HHIAAGVVGV IAGLFHLTVR PPERLYKALR MGNIETVLSS SIAAVFFAAF VVAGTMWYGS
                                HHIAAGIVGI IAGIFHLSVR PPERLYRALR MGNIETVLSS SIAAVFFAAF IVAGTMWYGS
                                HHIAAGIVGI IAGIFHLAVR PPQRLYRALR MGNIETVLSS SIAAVFFAAF VVAGTMWYGS
                                HHIAAGIVGI IAGLFHLTVR PPERLYKALR MGNIETVLSS SIAAVFFAAF VVAGTMWYGS
                                HHIAAGIVGI IAGLFHLSVR PPERLYKALR MGNIETVLSS SIAAVFFAAF VVAGTMWYGN
                                HHIAAGIVGI IAGIFHITTR PPERLYKALR MGNIETVLAS AIAAVFFAAF IVAGTMWYGA
                                HHIAAGIVGI IAGLFHLSVR PPQRLYKALR MGNIETVLSS SIAAVFFAAF VVAGTMWYGS
                                HHIAAGVVGI IAGLFHLTVR PPERLYKALR MGNIETVLSS SIAAVFFAAF VVAGTMWYGS
                                HHIAAGVVGI IAGLFHLTVR PPERLYKALR MGNIETVLSS SIAAVFFAAF VVAGTMWYGS
                                HHIAAGIVGI IAGIFHITSR PPERLYKALR MGNIETVLAS AIAAVFFAAF IVAGTMWYGA
                                HHIAAGIVGI IAGLFHLTVR PPERLYKALR MGNIETVLSS SIAAVFFAAF VVAGTMWYGS
                                HHIAAGVVGV IAGLFHLTVR PPERLYKALR MGNIETVLSS SIAAVFFAAF VVAGTMWYGS
                                HHIAAGIVGI IAGIFHITTR PPERLYKALR MGNIETVLAS AIAAVFFAAF IVAGTMWYGA
                                HHIAAGIVGI IAGLFHILVR PPQRLYKALR MGNIETVLSS SIAAVFFAAF VVAGTMWYGS
                                HHIAAGIVGI IAGLFHLTVR PPQRLYKALR MGNIETVLSS SIAAVFFAAF VVAGTMWYGS
                                HHIAAGVVGI IAGLFHLSVR PPERLYRALR MGNIETVLSS SIAAVFFAAF VVAGTMWYGS
                                HHIAAGIVGI IAGLFHLSVR PPERLYRALR MGNIETVLSS SIAAVFFAAF VVAGTMWYGN
                                HHIAAGIVGI IAGLFHLIVR PPQRLYKALR MGNIETVLSS SIAAVFFAAF VVAGTMWYGS
                                HHIAAGIVGI IAGLFHILVR PPQRLYKALR MGNIETVLSS SIAAVFFAAF VVAGTMWYGS
                                HHIAAGVVGI IAGLFHLSVR PPQRLYKALR MGNIETVLSS SIAAVFFSAF VVAGTMWYGS
                                HHIAAGIVGI IAGLFHLTVR PPQRLYKALR MGNIETVLSS SIAAVFFAAF VVAGTMWYGN
                                HHIAAGIVGI IAGLFHLSVR PPERLYRALR MGNIETVLSS SIAAVFFAAF VVAGTMWYGC
                                HHIAAGVVGI IAGLFHLSVR PPERLYKALR MGNIETVLSS SIAAVFFAAF VVAGTMWYGN
                                HHIAAGVVGI VAGLFHLSVR PPQRLYKALR MGNIETVLSS SIAAVFFSAF VVAGTMWYGS
                                HHIAAGIVGI IGGLFHIVVR PSEELYKLLR MGNIEGALAS GLAVFFFAGA IASGSMWYGT
                                HHIAAGIVGI IAGLFHLTVR PPERLYKALR MGNIETVLSS SIAAVFFAAF VVAGTMWYGN
                                HHIAAGVVGI VAGLFHLSVR PPERLYKALR MGNIETVLSS SIAAVFFAAF VVTGTMWYGN
                                HHIAAGIVGI IAGLFHPSVR PPQRLYKALR MGNIETVLSS SIAAVFFAAF VVAGTMWYGS
                                HHIAAGITGI VGGIFHIAFR PPEVLYRALR MGNIETVLAS ALATFFFAAF IVSGTMWYGS
                                HHIAAGVVGI IAGLFHLSVR PPQRLYKALR MGNIETVLSS SIAAVFFSAF VVAGTMWYGS
                                HHIAAGVVGV IAGLFHLSVR PPERLYKALR MGNIETVLSS SIAAVFFAAF VVAGTMWYGN
                                HHIAAGIVGI IAGIFHLAVR PPQRLYRALR MGNIETVLSS SIAAVFFAAF VVAGTMWYGS
                                HHIAAGVVGI IAGLFHLSVR PPQRLYKALR MGNIETVLSS SIAAVFFSAF VVAGTMWYGS
                                HHIAAGVVGI IAGLFHLTVR PPERLYKALR MGNIETVLSS SIAAVFFAAF VVAGTMWYGN
                                HHIAAGVVGI IAGLFHLSVR PPQRLYKALR MGNIETVLSS SIAAVFFSAF VVAGTMWYGS
                                HHIAAGIVGI IAGLFHLTVR PPQRLYKALR MGNIETVLSS SIAAVFFAAF VVAGTMWYGN
                                HHIAAGIVGI IAGIFHLAVR PPQRLYRALR MGNIETVLSS SIAAVFFAAF VVAGTMWYGS
                                HHIAAGIVGI IAGLFHLLVR PPQRLYKALR MGNIETVLSS SIAAVFFAAF VVAGTMWYGS
                                HHIAAGIVGI IAGLFHLTVR PPERLYRALR MGNIETVLSS SIAAVFFAAF VVAGTMWYGS
                                HHIAAGIVGI IAGLFHLTVR PPERLYRALR MGNIETVLSS SIAAVFFAAF VVAGTMWYGS
                                HHIAAGVVGV IAGLFHLTVR PPERLYKALR MGNIETVLSS SIAAVFFAAF VVAGTMWYGS
                                HHIAAGIVGI VAGLFHLTVR PPQRLYKALR MGNIETVLSS SIAAVFFAAF VVAGTMWYGS
                                HHIAAGIVGI IAGLFHLTVR PPERLYKALR MGNIETVLSS SIAAVFFAAF VVAGTMWYGN
                                HHIAAGVVGI IAGLFHLSVR PPERLYKALR MGNIETVLSS SIAAVFFAAF VVAGTMWYGS
                                HHIAAGVVGI IAGLFHLTVR PPERLYRALR MGNIETVLSS SIAAVFFAAF VVAGTMWYGS
                                HHIAAGIVGI IAGLFHLTVR PPERLYKALR MGNIETVLSS SIAAVFFAAF VVAGTMWYGN
                                HHIAAGIVGI IAGLFHLTVR PPERLYKALR MGNIETVLSS SIAAVFFAAF VVAGTMWYGN
                                HHIAAGVVGI IAGLFHLSVR PPERLYRALR MGNIETVLSS SIAAVFFAAF VVAGTMWYGN
                                HHIAAGIVGI IAGLFHLTVR PPERLYKALR MGNIETVLSS SIAAVFFAAF VVAGTMWYGN
                                HHIAAGIVGI IAGLFHLTVR PPQRLYKALR MGNIETVLSS SIAAVFFAAF VVAGTMWYGS
                                HHIAAGIVGI VAGLFHLTVR PPERLYKALR MGNIETVLSS SIAAVFFAAF VVAGTMWYGS
                                HHIAAGIVGI IAGLFHLAVR PPERLYKALR MGNIETVLSS SIAAVFFAAF VVAGTMWYGN
                                HHIAAGIVGI VAGLFHLIVR PPERLYKALR MGNIETVLSS SIAAVFFAAF VVAGTMWYGS
                                HHIAAGIVGI IAGLFHLTVR PPQRLYKALR MGNIETVLSS SIAAVFFAAF VVAGTMWYGS
                                HHIAAGIVGI IAGLFHLTVR PPQRLYKALR MGNIETVLSS SIAAVFFAAF VVAGTMWYGS
                                HHIAAGIVGI IAGLFHLTVR PPERLYKALR MGNIETVLSS SIAAVFFAAF VVAGTMWYGN
                                HHIAAGIVGI IAGLFHLTVR PPERLYKALR MGNIETVLSS SIAAVFFAAF VVAGTMWYGN
                                HHIAAGIVGI IAGLFHLTVR PPERLYKALR MGNIETVLSS SIAAVFFAAF VVAGTMWYGN
                                HHIAAGIVGI IAGLFHLTVR PPERLYRALR MGNIETVLSS SIAAVFFAAF VVAGTMWYGN
                                HHIAAGIVGI IAGLFHLTVR PPERLYKALR MGNIETVLSS SIAAVFFAAF VVAGTMWYGN
                                HHIAAGIVGI IAGLFHLTVR PPERLYKALR MGNIETVLSS SIAAVFFAAF VVAGTMWYGN
                                HHIAAGIVGI IAGLFHLTVR PPQRLYKALR MGNIETVLSS SIAAVFFAAF VVAGTMWYGS
                                HHIAAGIVGI IAGLFHLTVR PPERLYKALR MGNIETVLSS SIAAVFFAAF VVAGTMWYGN
                                HHIAAGIVGI IAGLFHLTVR PPQRLYKALR MGNIETVLSS SIAAVFFAAF VVAGTMWYGS
                                HHIAAGIVGI IAGVFHITSR PPQRLYKALR MGNIETVLSS AIAAVFFAAF VVAGTMWYGS
                                HHIAAGIVGI IAGVFHITSR PPQRLYKALR MGNIETVLSS AIAAVFFAAF VVAGTMWYGS
                                HHIAAGIVGI IAGLFHLIVR PPQRLYKALR MGNIETVLSS SIAAVFFAAF VVAGTMWYGS
                                HHIAAGIVGI IAGVFHITSR PPQRLYKALR MGNIETVLSS AIAAVFFAAF VVAGTMWYGS
                                HHIAAGVVGV IAGLFHLTVR PPERLFKALR MGNIETVLSS SIAAVFFAAF VVAGTMWYGS
                                HHIAAGVVGV IAGLFHLTVR PPERLFKALR MGNIETVLSS SIAAVFFAAF VVAGTMWYGS
                                HHIAAGIVGI VAGLFHLTVR PPERLYKALR MGNIETVLSS SIAAVFFAAF VVAGTMWYGS
                                HHIAAGVVGV IAGLFHLTVR PPERLFKALR MGNIETVLSS SIAAVFFAAF VVAGTMWYGS
                                HHIAAGIVGI IAGLFHLTVR PPERLYKALR MGNIETVLSS SIAAVFFAAF VVAGTMWYGS
                                HHIAAGIVGI IAGLFHLSVR PPQRLYKALR MGNIETVLSS SIAAVFFAAF VVAGTMWYGS
                                HHIAAGIVGI IAGVFHITSR PPQRLYRALR MGNIETVLAS AIAAVFFAAF VVAGTMWYGS
                                HHIAAGIVGI IAGLFHLTVR PPERLYKALR MGNIETVLSS SIAAVFFAAF VVAGTMWYGN
                                HHIAAGVVGI IAGLFHLSVR PPERLYRALR MGNIETVLSS SIAAVFFAAF VVAGTMWYGS
                                HHIAAGIVGI IAGLFHLTVR PPERLYKALR MGNIETVLSS SIAAVFFAAF VVAGTMWYGN
                                HHIAAGIVGI IAGIFHLTVR PPERLYKALR MGNIETVLSS SIAAVFFAAF VVAGTMWYGS
                                HHIAAGIVGI VAGLFHLTVR PPQRLYKALR MGNIETVLSS SIAAVFFAAF VVAGTMWYGN
                                HHIAAGVVGI VAGLFHLSVR PPQRLYKALR MGNIETVLSS SIAAVFFAAF VVAGTMWYGS
                                HHIAAGIVGI IAGLFHLSVR PPERLYKALR MGNIETVLAS SIAAVFFAAF VVAGTMWYGN
                                HHIAAGILGI LAGLFHLTVR PPLRLYKGLR MGNVETVLSS SIAAVFWAAF VVAGTMWYGS
                                HHIAAGIVGI IAGLFHLTVR PPERLYKALR MGNIETVLSS SIAAVFFAAF VVAGTMWYGN
                                HHIAAGVVGI IAGLFHLSVR PPQRLYKALR MGNIETVLSS SIAAVFFAAF VVAGTMWYGS
                                HHIAAGIVGI IAGLFHLSVR PPERLYKALR MGNIETVLSS SIAAVFFAAF VVAGTMWYGS
                                HHIAAGVVGI IAGLFHLSVR PPERLYKALR MGNIETVLSS SIAAVFFAAF VVAGTMWYGS
                                HHIAAGVVGI IAGLFHLSVR PPERLYKALR MGNIETVLSS SIAAVFFAAF VVAGTMWYGS
                                HHIAAGVVGI IAGLFHLTVR PPERLYKALR MGNIETVLSS SIAAVFFAAF VVAGTMWYGN
                                HHIAAGVVGI IAGLFHLTVR PPERLYKALR MGNIETVLSS SIAAVFFAAF VVAGTMWYGN
                                HHIAAGVVGV IAGLFHLSVR PPERLYKALR MGNIETVLSS SIAAVFFAAF VVAGTMWYGS
                                HHIAAGTLGI LAGLFHLSVR PPQRLYKGLR MGNIETVLSS SIAAVFFAAF VVAGTMWYGS
                                HHIAAGILGI IGGLFHITFR PPEVLYRSLR MGNIETVLAS ALATFFFAAF VVSGTMWYGT
                                HHIAAGTLGI LAGLFHLSVR PPQRLYKGLR MGNIETVLSS SIAAVFFAAF VVAGTMWYGS
                                HHIAAGTLGI LAGLFHLSVR PPQRLYKGLR MGNIETVLSS SIAAVFFAAF VVAGTMWYGS
                                HHIAAGTLGI LAGLFHLSVR PPQRLYKGLR MGNIETVLSS SIAAVFFAAF VVAGTMWYGS
                                HHIAAGIVGI IGGIFHISVR PPEVLYRTLR MGNIETVLAS ALATFFFAAF VVSGTMWYGT
                                HHISAGIALI IGGIFHTVSR PSERLYNALS MGNVETVLSS SVAFVAAAAF VMVGTMWYGS
                                HHIAAGALLL LGGIFHLVTR PSERLYSALR MGNVETALSS AIAAVAGAAF VVTGTMWFGS
                                NHVGAGLLGI IGGIFHITNR PGERLYRNLR MGSLEGVLAS ALAAVLFVSF VVSGTMWYGS
                                NHVGAGLLGI IGGIFHITNR PGERLYRALK LGSLEGVLAS ALAAVLFVSF VVAGTMWYGS
                                NHVGAGLLGI IGGIFHITNR PGERLYRALK LGSLEGVLAS ALAAVLFVSF VVAGTMWYGS
                                NHIGAGLLGI IGGVFHITNR PGERLYRNLR MGSLEGVLAS ALAAVLFVSF VVAGTMWYGS
                                NHIGAGLIGI IGGVFHITNR PGERLYRNLR MGSLEGVLAS ALAAVLFVSF VVSGTMWYGS
                                NHIGAGLIGI IGGIFHITNR PGERLYRNLR MGSLEGVLAS ALAAVLFVSF VVSGTMWYGS
                                HHVAAGIVGI LGGIFHIAVR PPERLYRALR MGNIETVLAS ALAAVFFAAF VVAGTFWYGT
                                HHVAAGIVGI LGGIFHIAVR PPERLYRSLR MGNIETVLAS ALAAVFFAAF VVAGTFWYGS
                                NHIAAGLFGF LGGHFQMLNR PPERLYKALR MGNIETVLAS GCAAVCAIAF IVSGTMWYGS
                                HHIAAGIVGI IGGIFHIAFR PPEVLYRALR MGNIETVLAS ALATFFFAAF VVSGTMWYGS
                                HHIAAGVVGI IAGLFHLSVR PPERLYKALR MGNIETVLSS SIAAVFFAAF VVAGTMWYGS
                                HHIAAGIVGI IAGLFHLSVR PPQRLYKALR MGNIETVLSS SIAAVFFAAF VVAGTMWYGS
                                HHIAAGTLGI LAGLFHLSVR PPQRLYKGLR MGNIETVLSS SIAAVFFAAF VVAGTMWYGS
                                HHIAAGTLGI LAGLFHLSVR PPQRLYKGLR MGNIETVLSS SIAAVFFAAF VVAGTMWYGS
                                HHIAAGTLGI LAGLFHLSVR PPQRLYKGLR MGNIETVLSS SIAAVFFAAF VVAGTMWYGS
                                HHIAAGTLGI LAGLFHLSVR PPQRLYKGLR MGNIETVLSS SIAAVFFAAF VVAGTMWYGS
                                HHIAAGTLGI LAGLFHLSVR PPQRLYKGLR MGNIETVLSS SIAAVFFAAF VVAGTMWYGS
                                HHIAAGTLGI LAGLFHLSVR PPQRLYKGLR MGNIETVLSS SIAAVFFAAF VVAGTMWYGS
                                HHIAAGTLGI LAGLFHLSVR PPQRLYKALR MGNIETVLSS SIAAVFFAAF VVAGTMWYGS
                                HHIAAGTLGI LAGLFHLSVR PPQRLYKGLR MGNIETVLSS SIAAVFFAAF IVAGTMWYGS
                                HHVAAGLLGI IAGLFHLSVR PPQRLYRGLR MGNIETVLSS SIAAVFFAAF IVAGTMWYGS
                                HHIAAGILGI LAGLFHLSVR PPQRLYVGLR MGNIETVLSS SIAAVFFAAF IVAGTMWYGS
                                HHIAAGILGI LAGLFHLSVR PPQRLYKGLR MGNIETVLSS SIAAVFFAAF IVAGTMWYGS
                                HHIAAGILGI LAGPFHLSVR PPQRLYKGLR MGNIETVLSS SIAAVFFAAF IVAGTMWYGS
                                HHIAAGILGI LAGLFHLSVR PPQRLYKGLR MGNIETVLSS SIAAVFFAAF IVAGTMWYGS
                                HHIAAGILGI LAGLFHLSVR PPQRLYKALR MGNVETVLSS SIAAVFFAAF VVSGTMWYGS
                                HHIAAGILGI LAGLFHLSVR PPQRLYKGLR MGNVETVLSS SIAAVFFAAF VVAGTMWYGS
                                HHIAAGILGI LAGLFHLSVR PPQRLYKGLR MGNVETVLSS SIAAVFFAAF VVAGTMWYGS
                                HHIAAGILGI LAGLFHLSVR PPQRLYKGLR MGNVETVLSS SIAAVFFAAF VVAGTMWYGS
                                HHIAAGILGV LAGLFHLCVR PSLRLYLGLS MGSIETVLSS SIAAVFWAAF VVAGTMWYGS
                                HHIAAGIVGI LAGLFHLSVR PPQRLYKALR MGNIETVLSS SISAVFFAAF IVAGTMWYGS
                                HHIAAGTVGI LAGLFHLTVR PPQRLYRALR MGNIETVLSS SISAVFFSAF IACGTMWYGS
                                HHIAAGILGI LAGLFHLSVR PPQRLYKALR MGNVETVLSS SIAAVFFAAF IVSGTMWYGS
                                HHIAAGVLGI IAGLFHLTVR PPQRLYKALR MGNIETVLSS SIAAVFWAAF VVAGTMWYGS
                                HHIAAGIVGT LAGLFHLSVR PPQRLYKALR MGNIETVLSS SIAAVFFAAF IVAGTMWYGS
                                HHIAAGTFGI LAGVFHLTVR PPQRLYRALR MGNIETVLSS SISAVFFAAF VTSGTMWYGS
                                HHIAAGTVGI LAGVFHLNVR PPQRLYRALR MGNIETVLSS SIAAVFFASF VVSGTMWYGA
                                HHIAAGTVGI LAGVFHLTVR PPQRLYRALR MGNIETVLSS SISAVFFSAF ITCGTMWYGS
                                HHIAAGILGI LAGLFHLSVR PPQRLYKGLR MGNVETVLSS SIAAVFWAAF VVAGTMWYGS
                                HHIAAGTIGI LAGFFHIIVR PPQRLYRGLR MGNIETVLSS SIAAVFFAAF VTSGTMWYGS
                                HHIAAGILGI LAGLFHLSVR PSFRLYKALR MGNVETVLSS SIAAVFWAAF VVSGTMWYGS
                                HHIAAGTVGI LAGVFHLSIR PPQRLYRALR MGNIETVLSS SIAAVFFAAF ITSGTMWYGS
                                HHIAAGILGI LAGLFHLTVR PPFRLYKALR MGNIETVLSS SIAAVFWAAF VVAGTMWYGS
                                HHIAAGIVGI IAGLFHLTVR PPQRLYKVLR MGNVETVLSS SIAAVFWAAF VVAGTMWYGC
                                HHIAAGLVGL LAGLFHLTVR PPQRIYKVLR MGNIETVLSS SIAAVFWSAF VVAGTMWYGS
                                HHIAAGTVGI LAGVFHLSVR PPQRLYRALR MGNIETVLSS SIAAVFFSAF VTSGTMWYGS
                                HHIAAGIVGI LAGLFHLSVR PPQRLYKALR MGNVETVLSS SIAAVFWAAF VVGGTMWYGC
                                HHIAAGLFGI LAGVFHLTVR PPQRLYRALR MGNIETVLSS SISAVFFAAF VTSGTMWYGA
                                HHIAAGILGI LAGLFHLSVR PPQRLFRALR MGNVETVLSS SIAAVFFAAF VVAGTMWYGS
                                HHIAAGILGI LAGLFHLSVR PPQRLYKGLR MGNVETVLSS SIAAVFFAAF VVAGTMWYGC
                                HHIAAGTVGI LAGVFHLNVR PPQRLYRALR MGNIETVLSS SIAAVFFAAF VVAGTMWYGS
                                --MAAGILGV LAGLFHLCVR PSQRLYNGLR MGNIETVLSS SIAAVFWAAF VVAGTMWYGS
                                HHIAAGIGGI LGGLFHLSVR PPQRLYKGLR MGNVETVLSS SIAAVFWAAF IVSGTMWYGS

                                ATTPVELFGP TRYQWDSGYF KTEINRRVQA AIDNGATKSE AYASIPEKLA FYDYVGNSPA
                                ATTPVELFGP TRYQWDSGYF KTEINRRVQA AIDDGATKAE AYASIPEKLA FYDYVGNSPA
                                ATTPVELFGP TRYQWDSGYF KTEINRRVQA AIDNGATKSE AYASIPEKLA FYDYVGNSPA
                                ATTPVELFGP TRYQWDSGYF KTEINRRVQA AIDDGATKSE AYASIPEKLA FYDYVGNSPA
                                ATTPIELFGP TRYQWDSGYF KTEINRRVQA SIDDGATKSE AYASIPEKLA FYDYVGNSPA
                                ATTPIELFGP TRYQWDSGYF KTEINRRVQA AIDDGATKSE AYASIPEKLA FYDYVGNSPA
                                ATTPVELFGP TRYQWDSGYF KTEINRRVQA AIDNGATKSE AYASIPEKLA FYDYVGNSPA
                                ATTPIELFGP TRYQWDQGYF RQEIQRRVQN SVANGASLSE AWSQIPEKLA FYDYVGNSPA
                                ATTPVELFGP TRYQWDSGYF KTEINRRVQA AIDDGATKEE AYASIPEKLA FYDYVGNSPA
                                ATTPIELFGP TRYQWDQGYF HEEIERRVQT DVAQGATLAE AWAKIPEKLA FYDYVGNSPA
                                ATTPIELFGP TRYQWDSGYF KTEINRRVQT AIDNGATKEE AYASIPEKLA FYDYVGNSPA
                                ATTPIELFGP TRYQWDSGYF KTEINRRVQA AIDNGATKEE AYASIPEKLA FYDYVGNSPA
                                AATPIELYGP TRYQWDGGHF KQEIQRRVQT GLAQGESLSE AWSRIPDKLA FYDYLGNSPA
                                ATTPIELFGP TRYQWDQNYF TQEIERRVQT SMADGATRSE AWAAIPEKLA FYDYVGNSPA
                                ATTPIELFGP TRYQWDSGYF KTEINRRVQT AIDNGATKEE AYASIPEKLA FYDYVGNSPA
                                ATTPIELFGP TRYQWDQGYF TQEIERRVQS SIADGATRAE AWAEIPEKLA FYDYVGNSPA
                                ATTPIELFGP TRYQWDQGYF RQEIQRRVQS DLAQGATLTE AWSKIPEKLA FYDYVGNSPA
                                ATTPVELFGP TRYQWDSGYF KTEINRRVQA AIDDGATREE AYAAIPEKLA FYDYVGNSPA
                                ATTPVELFGP TRYQWDSGYF KTEINRRVQV AIDNGATKEE AYDSIPEKLA FYDYVGNSPA
                                ATTPVELFGP TRYQWDSGYF KTEINRRVQA SIDNGATKEE AYASIPEKLA FYDYVGNSPA
                                ATTPIELFGP TRYQWDSGYF KTEINRRVQA AIDNGATREE AYESIPEKLA FYDYVGNSPA
                                ATTPIELFGP TRYQWDQGYF RQEINRRVQA SVAGGSSLSE AWSQIPEKLA FYDYVGNSPA
                                ATTPIELFGP TRYQWDQGYF RQEINRRVQA SVANGASLSE AWSQIPEKLA FYDYVGNSPA
                                ATTPIELFGP TRYQWDSGYF QQEIQRRVQT DVAAGKSLDE AWSAIPEKLA FYDYVGNSPA
                                ATTPVELFGP TRYQWDQDYY QQEIQRRVQS AIAQGSTPSE AWETVPEKLA FYDYVGNSPA
                                ATTPIELFGP TRYQWDSGYF KTEINRRVQA AIDNGATREE AYESIPEKLA FYDYVGNSPA
                                ATTPIELFGP TRYQWDSGYF KTEINRRVQA AIDNGATREE AYESIPEKLA FYDYVGNSPA
                                ATTPVELFGP TRYQWDQDYY QQEIQRRVQS AIAQGSTPSE AWEAVPEKLA FYDYVGNSPA
                                ATTPVELFGP TRYQWDQGYF KQEIQRRVET AMDDGLTRSE AWSSIPEKLA FYDYVGNSPA
                                ATTPIELFGP TRYQWDQGYF QNEIQRRVDA EIAAGATPEE AWNTIPEKLA FYDYVGNSPA
                                ATTPIELFGP TRYQWDQGYF RQEIERRVQT SVAQGDTLEE AWAKIPERLA FFDYVGNSPA
                                ATTPIELFGP TRYQWDKGYF QEEIQRRVDT QVADGASLSD AWNSIPEKLA FYDYVGNSPA
                                ATTPIELFGP TRYQWDQGYF KQEINRRVQA SVAEGASLSE AWSKIPEKLA FFDYVGNSPA
                                AATPIELFGP TRYQWDSNYF QQEIQRRAQT TIANGGSAQQ AYEQIPEKLA FYDYVGNSPA
                                AATPIELFGP TRYQWDQNYF RQEIDRRVQA NVADGASLSQ AWSQIPEKLA FYDYVGNSPA
                                ATTPVELFGP TRYQWDQGYY RQEMERRIEA SVASGSTLTE AWEQIPEKLA FYDYIGNSPA
                                AATPVELFGP TRYQWDQSYF KTEINRRVQT AIDNGASKEE AYAAIPEKLA FYDYVGNSPA
                                ATTPIELFGP TRYQWDQGYF RQEIQRRVQT SVAEGASLSE AWAKIPEKLA FYDYVGNSPA
                                ATTPIELFGP TRYQWDQGYF KQEIERRVAT AMDDGLSRSE AWSAIPEKLA FYDYVGNSPA
                                AATPIELFGP TRYQWDQGYF KTEINRRVQT ALDNGATKEQ AYAQIPEKLA FYDYVGNSPA
                                ATTPIELFGP TRYQWDQGYF RQEIERRVQT SVGQGATLEQ AWAQIPEKLA FYDYVGNSPA
                                AATPVELFGP TRYQWDQSYF KTEINRRVQT AIDDGATQEE AFEAIPEKLA FYDYVGNSPA
                                ATTPIELFGP TRYQWDSSYF RQEIDRRVQN AVADGASLSQ AYNQIPDKLA FYDYVGNSPA
                                AATPIELFGP TRYQWDQGYF RQEIERRVQT SVAQGTSLSE AWSQIPEKLA FYDYVGNSPA
                                AATPIELFGP TRYQWDQGYF RQEINRRVQN SVANGASLSE AWSQIPEKLA FYDYVGNSPA
                                AATPVELFGP TRYQWDQGYF KTEINRRVQT ALDNGATKEE AYAAIPEKLA FYDYVGNSPA
                                AATPVELFGP TRYQWDQSYF KTEINRRVQT ALDNGATKEQ AYASIPEKLA FYDYVGNSPA
                                ATTPIELFGP TRYQWDQGYF HQEIERRVQS SVAQGASLSE AWSQIPEKLA FYDYVGNSPA
                                ATTPIELFGP TRYQWDQGYF HEEIERRVQS SVAQGASLSE AWSQIPEKLA FYDYVGNSPA
                                ATTPIELFGP TRYQWDQGYF RQEIERRVQT SLADGASLSE AWSQIPEKLA FYDYVGNSPA
                                ATTPIELFGP TRYQWDQGYF KQEIERRVQA GIAYGASPEQ AWSQIPEKLA FYDYVGNSPA
                                ATTPIELFGP TRYQWDSDYF NTEIQRRVDA EVAAGATLSE AWNTIPEKLA FYDYVGNSPA
                                AATPIELFGP TRYQWDSSYF QQEIQRRVQS SVAEGATLQE AYAKIPEKLA FFDYVGNSPA
                                AATPVELFGP TRYQWDQSYF KTEINRRVQT AMDEGSSMEQ AYAAIPEKLA FYDYVGNSPA
                                AATPVELFGP TRYQWDQSYF KTEINRRVQT AMDDGATRQE AYESIPEKLA FYDYVGNSPA
                                AATPIELFGP TRYQWDQSYF KTEINRRVQT AMDQGQSESE AYASIPEKLA FYDYVGNSPA
                                ATTPIELWGP TRYQWDKGYF QQEIDRRVQA GLAEGKSLNQ AWSAIPPKLA FYDYIGNSPA
                                ATTPIELFGP TRYQWDQGYF TQEIDRRVQS SLASGASESQ AWNQIPEKLA FYDYVGNSPA
                                AATPIELFGP TRYQWDQNYF KTEINRRVQT AMDQGATASE AYASIPEKLA FYDYVGNSPA
                                AATPIELFGP TRYQWDQSYF KTEINRRVQT AMDQGATAAE AYASIPEKLA FYDYVGNSPA
                                ATTPIELFGP TRYQWDSGYF QQEIQRRVQS SVEDGKTEAE AWQAIPDKLA FYDYVGNSPA
                                ATTPIELFGP TRYQWDSGFF KQEIERRVQS SLASGDSLTD AYAAVPEKLA FYDYVGNSPA
                                AATPVELFGP TRYQWDQSYF KTEINRRVQT ALDNGATKEQ AYASIPEKLA FYDYVGNSPA
                                ATTPIELFGP TRYQWDSGYF QQEIQRRVQS SVEDGKTEAE AWQAIPDKLA FYDYVGNSPA
                                ATTPVELFGP TRYQWDSGYF KTEINRRVQE SMNDGASKAE AYESIPEQLA FYDYVGNSPA
                                ATTPIELFGP TRYQWDQGYF RQEIQRRVQS SVAGGATLAE AWSQIPEKLA FYDYVGNSPA
                                AATPVELFGP TRYQWDQSYF KTEINRRVQT AMDDGATRQE AYESIPEKLA FYDYVGNSPA
                                AATPVELFGP TRYQWDQGYF KTEINRRVAT ALENGSSKEE AYAAIPEKLA FFDYVGNSPA
                                AATPVELFGP TRYQWDQGYF RTEINRRVQT ALENGASAEE AYGAIPEKLA FFDYVGNSPA
                                AATPVELFGP TRYQWDQSYF KTEINRRVQT AMDDGATRQE AYESIPEKLA FYDYVGNSPA
                                ATTPIELFGP TRYQWDQGYF RQEIQRRVQS SVAGGATLVE AWSQIPEKLA FYDYVGNSPA
                                AATPVELFGP TRYQWDSSSF QQEISRRVQT GLNAGLTEEE AWAKIPEKLA FYDYVGNSPA
                                ATTPIELFGP TRYQWDQGYF RQEIERRVQT SVGQGATLAE AWAQIPEKLA FYDYVGNSPA
                                ATTPIELFGP TRYQWDNSYF QQEIDRRVQA ELRSGATLSE AWSSIPDKLA FYDYVGNSPA
                                AATPIELFGP TRYQWDQNYF KTEINRRVQT AMDQGATASE AYASIPEKLA FYDYVGNSPA
                                ATTPIELFGP TRYQWDQGYF RQEIQRRVQS SVAGGATLTE AWSQIPEKLA FYDYVGNSPA
                                ATTPIELFGP TRYQWDQNYF QQEIERRVQT NMAAGDTREE AWAKVPDKLA FYDYIGNNPS
                                ATTPIELFGP TRYQWDQGYF RQEIDRRVQA SVANGASLSE AWSQIPEKLA FYDYVGNSPA
                                ATTPIELFGP TRYQWDQGYF RQEIQRRVQS SVAGGATLTE AWSQIPEKLA FYDYVGNSPA
                                AATPVELFGP TRYQWDQSYF KTEINRRVQT AMDQGATAQE AFAAIPEKLA FYDYVGNSPA
                                ATTPIELFGP TRYQWDQSYF RQEIQRRVQN SVGQGATLEQ AWSAIPEKLA FYDYVGNSPA
                                ATTPIELFGP TRYQWDQGYF RQEIDRRVQS SVANGASLTE AWSQIPEKLA FYDYVGNSPA
                                ATTPIELFGP TRYQWDQGYF TQEIERRVQT QLAEGATLSE AWASIPEKLA FYDYVGNSPA
                                ATTPIELFGP TRYQWDQSYF QTEIQRRVED NLAAGDTLSE AWSKIPEKLA FYDYVGNSPA
                                ATTPIELFGP TRYQWDQGYF RQEIQRRVQS SVAGGATLVE AWSQIPEKLA FYDYVGNSPA
                                ATTPIELFGP TRYQWDQGYF HQEIERRVQS SLAQGASLSE AWSQIPEKLA FYDYVGNSPA
                                ATTPIELWGP TRFQWDDNYF HNEIDRRVQA GLAEGKNLSE AWSAIPEKLL FYDYVGNSPA
                                ATTPVELFGP TRYQWDQGYY QQEIQRRVQA SIADGATPEE AWEAIPEKLA FYDYVGNSPA
                                ATTPVELFGP TRYQWDSGYF KTEINRRVQE SMNDGASKAE AYASIPEQLA FYDYVGNSPA
                                ATTPIELFGP TRYQWDQGYF RQEIQRRVQS SVAGGATLTE AWSQIPEKLA FYDYVGNSPA
                                ATTPIELFGP TRYQWDSGYF NTEIQRRVDA EVAAGATLSE AWNTIPEKLA FYDYVGNSPA
                                AATPIELFGP TRYQWDQGYF RQEIQQRVQT SVAQGATLEQ AWSQIPEKLA FYDYVGNSPA
                                AATPIELFGP TRYQWDQGYF RQEIERRVQN SVAEGATLSE AWSQIPEKLA FYDYVGNSPA
                                AATPIELFGP TRYQWDQSYF RQEIQRRVQT DVAQGATLDQ AWSQIPEKLA FYDYVGNSPA
                                ATTPVELFGP TRYQWDQGYY QQEIQRRVQA SIADGATPEE AWETIPEKLA FYDYVGNSPA
                                AATPIELFGP TRYQWDQGYF RQEINRRVQT SVANGASLSE AWSQIPEKLA FYDYVGNSPA
                                AATPVELFGP TRYQWDQSYF KTEINRRVQT ALDEGASIDE AYAAVPEKLA FYDYVGNSPA
                                ATTPIELWGP TRYQWDQNYF KQEIDRRVQN GLNEGKTLSQ SWSAIPEKLA FYDYIGNNPA
                                AATPVELFGP TRYQWDQSYF KTEINRRVQT ALDEGASIDE AYAAIPEKLA FYDYVGNSPA
                                AATPIELFGP TRYQWDQGYF RQEINRRVQS SVANGASLTE AWSQIPEKLA FYDYVGNSPA
                                AATPVELFGP TRYQWDQSYF KTEINRRVQT ALDEGASIDK AYAAVPEKLA FYDYVGNSPA
                                AATPVELFGP TRYQWDQNFY RTEINRRVQS AMDDGATQEA AYAAIPEKLA FYDYVGNSPA
                                ATTPIELFGP TRYQWDSSYF RQEIDRRVQT AVAEGSSLKE AYEAIPEKLA FYDYVGNSPA
                                ATTPIELFGP TRYQWDQNYF KQEIQRRVQS SLAQGATLEQ AWSQIPEKLA FYDYIGNSPA
                                AATPVELFGP TRYQWDQSYF KTEINRRVQT ALDEGATIDE AYAAIPEKLA FYDYVGNSPA
                                AATPIELFGP TRYQWDQGYF RQEIQRRVQT SVADGATLTE AWAQIPEKLA FYDYVGNSPA
                                AATPVELFGP TRYQWDQNFY RTEINRRVQS AMDDGATQEA AYAAIPEKLA FYDYVGNSPA
                                AATPIELFGP TRYQWDQSYF RQEIDRRVQN SVAQGASLDE AWSQIPEKLA FYDYVGNSPA
                                ASTPIELFGP TRYQWDQGYF QQEASRRVQA SMENGDSLSE AWSKIPEKLA FYDYVGNSPA
                                AATPVELFGP TRYQWDQSYF KTEINRRVQT ALDNGATREQ AWASIPEKLA FYDYVGNSPA
                                ATTPIELFGP TRYQWDQGYF HQEIERRVQN SVANGASLSE AWSQIPEKLA FYDYVGNSPA
                                ATTPIELFGP TRYQWDQGYF KQEIDRRVQA SVGEGASLSE AWSQIPEKLA FYDYVGNSPA
                                ATTPIELFGP TRYQWDQGYF KQEINRRVQE SVNGGASLNA AWSQIPEKLA FYDYVGNSPA
                                AATPIELFGP TRYQWDQSYF RQEIQRRVQT SVAQGATLDQ AWSQIPEKLA FYDYVGNSPA
                                AATPVELFGP TRYQWDQNFY RTEINRRVQS AMDDGATQEA AYAAIPEKLA FYDYVGNSPA
                                ATTPIELFGP TRYQWDQGYF HQEIERRVQN SVANGASLSE AWSQIPEKLA FYDYVGNSPA
                                AATPVELFGP TRYQWDQSYF KTEINRRVQT ALDEGASMDE AYAAIPEKLA FYDYVGNSPA
                                ATTPIELFGP TRYQWDQGYF KQEIQRRVQA SLASGANLSE AWSQIPEKLA FYDYVGNSPA
                                AATPIELYGP TRYQWDTNAF QQEISRRVQA GVNSGLSEQE AWATIPDKLA FYDYVGNSPA
                                ATTPVELFGP TRYQWDQGYY QQEIQRRVQT SIANGATPVE AWEAIPEKLA FYDYVGNSPA
                                AATPIELFGP TRYQWDQGYF RQEIQRRVQT SVADGATLTE AWAQIPEKLA FYDYVGNSPA
                                AATPIELFGP TRYQWDQSYF RQEIQRRVQT SVAQGATLDQ AWSQIPEKLA FYDYVGNSPA
                                AATPVELFGP TRYQWDQNFY RTEINRRVQS AMDEGATQEA AYAAIPEKLA FYDYVGNSPA
                                AATPIELFGP TRYQWDSSSF QQEISRRVQT GLNAGLTSEE AWSKIPDKLA FYDYVGNSPA
                                ATTPIELFGP TRYQWDGGYF QQEIESRVQA GINDGLSREE AWETIPDKLA FYDYIGNSPA
                                AATPVELFGP TRYQWDQNFY RTEINRRVQS AMDEGATQEA AYAAIPEKLA FYDYVGNSPA
                                AATPVELFGP TRYQWDQNFY RTEINRRVQS AMDEGATQEA AYAAIPEKLA FYDYVGNSPA
                                ATTPIELFGP TRYQWDQSYF QTEIQRRVED NLAAGNTLSQ AWSKIPEKLA FYDYVGNSPA
                                AATPVELFGP TRYQWDQNYF KTEINRRVQT AMDDGATQEE AFEAIPEKLA FYDYVGNSPA
                                ATTPVELFGP TRYQWDSGYF KTEINRRVQD SMNDGASKAE AYASIPEQLA FYDYVGNSPA
                                AATPIELFGP TRYQWDQSYF RQEIQRRAQT SIAQGATLDQ AWSQIPEKLA FYDYVGNSPA
                                ATTPIELFGP TRYQWDQGYF RQEIQRRVQT SVAEGATLTE AWAKIPEKLA FYDYVGNSPA
                                AATPVELFGP TRYQWDQGYF RTEINRRVAT ALENGASKAE AYGSIPEKLA FFDYVGNSPA
                                AATPVELFGP TRYQWDQNFY RTEINRRVQS AMDDGATEEA AYAAIPEKLA FYDYVGNSPA
                                ATTPIELFGP TRYQWDQGYF KQEIQRRVQA SLASGANLSE AWSQIPEKLA FYDYVGNSPA
                                AATPIELFGP TRYQWDQDYF RQEIQRRVQT SVAEGASLTE AWSQIPEKLA FYDYVGNSPA
                                AATPIELFGP TRYQWDQDYF RQEIQRRVQT SVAEGASLTE AWSQIPEKLA FYDYVGNSPA
                                ATTPIELFGP TRYQWDAGYF KQEINRRVQT SIANGTSPEA AWGEIPEKLA FYDYVGNSPA
                                AATPIELFGP TRYQWDQDYF RQEIQRRVQT SVAEGASLTE AWSQIPEKLA FYDYVGNSPA
                                AATPVELFGP TRYQWDQGYF KAEINRRVQT ALDNGATKEE AYGSIPEKLA FYDYVGNSPA
                                ATTPIELFGP TRYQWDQSYF KQEIQRRVQT GIASGETPSE AWSQIPEKLA FYDYVGNSPA
                                ATTPIELFGP TRYQWDQGYF KQEIQRRVQA SLASGDNLSE AWSQIPEKLA FYDYVGNSPA
                                AATPIELFGP TRYQWDQDYF KTEIARRAQG AIAQGATPAE AYGAIPEKLA FYDYVGNSPA
                                ATTPIELWGP TRFQWDQNYF KKEIDRRVQS DLAEGKNLSE AWSAIPEKLA FYDYVGNSPA
                                AATPIELFGP TRYQWDQSYF KTEINRRVQT AMDQGQSESE AYASIPEKLA FYDYVGNSPA
                                AATPIELFGP TRYQWDQGYF RQEIDRRVQA SLAQGASPAE AWSQIPEKLA FFDYVGNSPA
                                ATTPIELFGP TRYQWDQGYF QKEIQRRVEA SVAQGDSPSE AWSKIPEKLA FYDYVGNSPA
                                ATTPIELWGP TRYQWDQGYF QTEINRRVET AIDEGKSRSQ AWSSIPAKLA FYDYVGNSPA
                                AATPIELFGP TRYQWDSNSF QQEISRRVQT GLNAGLSAED AWSKIPDKLA FYDYVGNSPA
                                ATTPIDLFGP TRYQWDQGYF QEEIERRVGV NMAAGDSRAE AWSKIPEKLA FYDYVGNNPS
                                ATTPIELWGP TRYQWDQNYF KQEIDRRVQA GLDEGKTLSQ SWSAIPEKLA FYDYIGNNPA
                                AATPIELFGP TRYQWDQNYF RQEIQRRVQT NVAQGVNLEQ AWSQIPEKLA FYDYVGNSPA
                                ATTPIELFGP TRYQWDQGYF RQEIQRRVQN SVGQGATLEQ AWSAIPEKLA FYDYVGNSPA
                                ATTPIELFGP TRYQWDSGYF QQEIQRRVQT DVAAGKSLDE AWSAIPEKLA FYDYVGNSPA
                                AATPIELFGP TRYQWDQNYF RQEIQRRAQT SVAQGATLDQ AWSQIPEKLA FYDYVGNSPA
                                ATTPIELWGP TRYQWDRGYF QQEIDRRVQA GLAEGKSLNQ AWSAIPPKLA FYDYIGNSPA
                                ATTPIELFGP TRYQWDQGYF KQEIQRRVQA SLASGDNLSE AWSQIPEKLA FYDYVGNSPA
                                ATTPIELWGP TRYQWDQNYF KQEIDRRVQA GLDEGKTLSQ SWSAIPEKLA FYDYIGNNPA
                                AATPIELFGP TRYQWDQDYF RQEIQRRVQT SVAEGDSLTA AWAKIPEKLA FYDYVGNSPA
                                ATTPIELFGP TRYQWDQGYF RQEIDRRVQA DLAQGAGLSE AWAQIPEKLA FYDYVGNSPA
                                ATTPIELFGP TRYQWDQSYF KQEIQRRVQA SLASGDNLSE AWSQIPEKLA FYDYVGNSPA
                                ATTPVELFGP TRYQWDQGYY QQEIQRRVQG AIAQGATPAE AWESVPEKLA FYDYVGNSPA
                                AATPIELFGP TRYQWDQGYF RQEIQRRVQT DVAQGATLDQ AWSQIPEKLA FYDYVGNSPA
                                AATPVELFGP TRYQWDQSYF KTEINRRVQT AMDDGASREE AFAAIPEKLA FYDYVGNSPA
                                ATTPIELFGP TRYQWDQGYF KQEIDRRVQE EIAQGQTLTA AWSAIPEKLA FYDYVGNDPA
                                AATPIELFGP TRYQWDQGYF RQEIQRRVQT SVADGATLTE AWARIPEKLA FYDYVGNSPA
                                ATTPIELWGP TRYQWDQSYF KKEIDRRVQA GLDEGKTLSQ AWSAIPEKLA FYDYIGNNPA
                                AATPIELFGP TRYQWDQGYF GQEIQRRVQT SVAQGESLDQ AWSQIPEKLA FYDYVGNSPA
                                ATTPIELFGP TRYQWDQGYF KQEIQRRVQA SLASGDNLSE AWSQIPEKLA FYDYVGNSPA
                                ATTPIELWGP TRFQWDQNYF KKEIDRRVQS DLAEGKSLSE AWSAIPEKLA FYDYVGNSPA
                                ATTPIELFGP TRYQWDQGYF KQEIARRAQG AIAQGASPSE AYGAIPEKLA FFDYVGNSPA
                                AATPVELFGP TRYQWDQSYF KTEINRRVQT AMDDGATREE AYAAIPEKLA FYDYVGNSPA
                                AATPIELFGP TRYQWDQDYF RQEIQRRVQT SVAEGDSLTA AWAKIPEKLA FYDYVGNSPA
                                ATTPIELFGP TRYQWDKGYF QREIQRRVEA NLAAGDTLSE AWSKIPEKLA FYDYVGNSPA
                                ATTPIELFGP TRYQWDQGYF KQEIQRRVQA SLASGDNLSE AWSQIPEKLA FYDYVGNSPA
                                AATPVELFGP TRYQWDQSYF KTEINRRVQT AMXDGATREE AYATIPEKLA FYDYVGNSPA
                                ATTPIELFGP TRYQWDNGYF QQEIERRVET SLAAGDTLSE AWLDIPEKLA FYDYVGNSPA
                                ATTPIELWGP TRYQWDQNYF KQEIDRRVQA GLDEGKTLSQ SWSAIPEKLA FYDYIGNNPA
                                AATPIELFGP TRYQWDQDYF KTEIARRAQG AIAQGATPAE AYGAIPEKLA FYDYVGNSPA
                                ATTPIELFGP TRYQWDQNYF TQEIERRVQT SMADGATRSE AWAAIPEKLA FYDYVGNSPA
                                ATTPIELFGP TRYQWDQGYF KQEINRRVQA SVAEGASLSE AWSQIPEKLA FYDYVGNSPA
                                AATPVELFGP TRYQWDQSYF KTEINRRVQT AMDDGATREE AFAAIPEKLA FYDYVGNSPA
                                ATTPVELFGP TRYQWDQGYY QQEIDRRVNT AVAAGATLEE AWLQIPDKLA FYDYIGNNPA
                                ATTPIELWGP TRYQWDQSYF KKEIDRRVQA GLDEGKTLSQ SWSAIPEKLA FYDYIGNNPA
                                ATTPIELFGP TRYQWDQGYF RQEIQRRVQN SVGQGATLEQ AWSAIPEKLA FYDYVGNSPA
                                ATTPIELFGP TRYQWDQGYF KQEIDRRVQA SLSGGASLSE AWSQIPEKLA FYDYVGNSPA
                                ATTPIELWGP TRYQWDQSYF KKEIDRRVQA GLDEGKTLSQ SWSAIPEKLA FYDYIGNNPA
                                ATTPIELWGP TRFQWDQNYF KKEIDRRVQS NLAEGKSLSE AWSAIPEKLA FYDYVGNSPA
                                AATPIELYGP TRYQWDAGYF QQEIDRRVQA SVDEGNSLTS AWSEIPDKLA FYDYVGNSPA
                                AATPVELFGP TRYQWDQGYF KAEINRRVQT ALDNGATKEQ AYSSIPEKLA FFDYVGNSPA
                                ATTPIELFGP TRYQWDQGYF RQEIQRRVQS DLAQGATLTE AWSKIPEKLA FYDYVGNSPA
                                ATTPVELFGP TRYQWDSGYF NQEINRRVNA AMEAGMTRSE AYNSLPKSLL FYDYVGNSPA
                                ATTPIELFGP TRYQWDQGYF KQEIDRRVQA SVADGASLNA AWSQIPEKLA FYDYVGNSPA
                                AATPIELFGP TRYQWDTNSF QQEISRRVQA GVNAGLSAEE AWSKIPDKLA FYDYVGNSPA
                                AATPIELFGP TRYQWDGGYF KQEIEKRVQA DLAEGASLTE AWSAIPEKLA FYDYVGNSPA
                                ATTPIELFGP TRYQWDSSYF QQEINRRVQA SLASGATPEE AWSAIPEKLA FYDYIGNNPA
                                ATTPIELFGP TRYQWDGSYF AQEIERRVQT ATARGTSEED AYAQVPEKLA FYDYVGNSPA
                                ATTPIELFGP TRYQWDKGYF QQEIQRRVEA NLAAGDTLSE AWSKIPEKLA FYDYVGNSPA
                                ATTPIELFGP TRYQWDQGYF KQEIQRRVQT SLAQGDSLSE AWSKIPEKLA FYDYVGNSPA
                                AATPIELFGP TRYQWDQGYF XTEIARRAQG AIAEGQTPAQ AYGSIPEKLA FYDYVGNSPA
                                ATTPIELWGP TRYQWDQNYF KQEIDRRVQA GLDEGKTLSQ SWSAIPEKLA FYDYIGNNPA
                                ATTPIELFGP TRYQWDQGYF KQEIDRRVQA SVAEGANLSE AWSQIPEKLA FYDYVGNSPA
                                ATTPVELFGP TRFQWDSGYY QQEIERRVQA DMADGLSRAE AYQNIPEKLA FYDYVGNSPA
                                ATTPIELFGP TRYQWDQSYF KQEIQRRVQA SLASGDNLSE AWSQIPEKLA FYDYVGNSPA
                                AATPVELFGP TRYQWDQSYF KTEINRRVQT AMDDGATREQ AFEAIPEKLA FYDYVGNSPA
                                ATTPIELFGP TRYQWDQSYF KQEIQRRVQT SIASGETPSE AWSQIPEKLA FYDYVGNSPA
                                ATTPIELFGP TRYQWDQGYF QNEIQRRVDA EIASGATPAE AWNTIPEKLA FYDYVGNSPA
                                ATTPVELFGP TRYQWDSGYF NQEINRRVNA AMEAGMTRSE AYNSLPKSLL FYDYVGNSPA
                                ATTPMELFGP TRFQWDKGYF QQEIQRRVQA DLVAGLTPEQ AWAQIPEKLA FYDYVGNSPA
                                ATTPVELFGP TRYQWDSGYF NQEINRRVNA AMEAGMTRSE AYNSLPKSLL FYDYVGNSPA
                                AATPVELFGP TRYQWDQGYF KTEINRRVAT AMESGASKKE AYASIPEKLA FFDYVGNSPA
                                ATTPIELFGP TRYQWDQGYF QNEIQRRVDA EIASGATPAE AWNTIPEKLA FYDYVGNSPA
                                ATTPIELFGP TRYQWDGSYF RQEIDRRVQN AVADGASLSE AYNQIPEKLA FYDYVGNSPA
                                ATTPIELWGP TRYQWDQGFF QQAISRQVKA SISDGKSPSE AWSEIPTKLA FYDYIGNSPA
                                ATTPVELFGP TRYQWDSGYF KTEINRRVQS AMDNGATKEE AYASIPEKLA FYDYVGNSPA
                                ATTPIELFGP TRYQWDQNYF KQEIQRRVQT SIASGETASE AWSQIPEKLA FYDYVGNSPA
                                ATTPIELFGP TRYQWDQGYF QEEIDRRVNN YMAEGYSRSE AWSQIPEKLA FYDYVGNNPS
                                ATTPVELFGP TRYQWDSGYF KTEINRRVQV AIDNGATKEE AYDSIPEKLA FYDYVGNSPA
                                ATTPIELWGP TRYQWDQNYF KQEIDRRVQA GLDEGKTLSQ SWSAIPEKLA FYDYIGNNPA
                                AATPIELFGP TRYQWDQDYF KQEIARRAQG AIAEGASAEE AYAAIPEKLA FYDYVGNSPA
                                AATPIELFGP TRYQWDQGYF QQEIQRRVQA SIAQGDSPSE AWSKIPEKLA FYDYVGNSPA
                                AATPIELFGP TRYQWDQGYF QQEIQRRVQA SIAQGDSPSE AWSKIPEKLA FYDYVGNSPA
                                AATPIELFGP TRYQWDQDYF KQEIARRAQG AIAEGASAEE AYAAIPEKLA FYDYVGNSPA
                                AATPIELFGP TRYQWDSGYF QQEIDRRAQA SLAAGQSFEE AYEQIPEKLA FYDYVGNSPA
                                ATTPIELFGP TRYQWDSNYF QQEIDRRVQT SLAQGDSLDE AWSQIPEKLA FYDYVGNNPA
                                ATTPIELFGP TRYQWDQGYF QEEIERRVDN YMAQGYSRSE AWSQIPEKLA FYDYVGNNPS
                                ATTPVELFGP TRYQWDQNYY HQEIDRRVQA SLASGETVEQ AWSEIPEKLA FYDYVGNSPA
                                ATTPVELFGP TRYQWDQGYY QQEIQRRVET SIASGATAEE AWAAIPEKLA FYDYVGNSPA
                                AATPIELFGP TRYQWDQDYF KQEIARRAQG AIAEGASAEE AYAAIPEKLA FYDYVGNSPA
                                AATPIELFGP TRYQWDQGYF QQEIQRRVQS SIAQGDSPSE AWSKIPEKLA FYDYVGNSPA
                                ATTPIELYGP TRYQWDQDYF KQEINRRVQA DVADGASLSA AWSRIPEKLA FYDYVGNSPA
                                ATTPIELYGP TRYQWDQDFF KQEINRRVQA DVADGASLEA AWSRIPEKLA FYDYVGNSPA
                                AATPVELFGP TRFQWDQSYF KTEINRRVQT ALDNGATKAE AYAAIPEKLA FYDYVGNSPA
                                AATPIELFGP TRYQWDQGYF RQEIERRVQS SVANGSSLGE AWEQIPEKLA FYDYIGNNPS
                                AATPIELFGP TRYQWDSGYF GQEIDRRAQA SLAGGQSFQQ AYEQIPEKLA FYDYVGNSPA
                                AATPIELFGP TRYQWDQDYF KQEIARRAQG AIAEGASAEE AYAAIPEKLA FYDYVGNSPA
                                ATTPIELFGP TRYQWDSSYF QQEINRRVQA SLASGATLEE AWSAIPEKLA FYDYIGNNPA
                                AATPIELFGP TRYQWDGDYF KQEIQRRVTA DVNIGYSLAE AYGDIPEKLA FYDYVGNSPA
                                ATSPIELFGP TRYQWDQGYF KQEIDRRVQA SVADGASLSE AWSEIPEKLA FYDYVGNSPA
                                ATTPIELFGP TRYQWDSGYF RQEIDRRVQG AVADGASLSE AYNQIPEKLA FYDYVGNSPA
                                AATPIELFGP TRYQWDGNYF QQEINRRVQS AVAEGKSLEQ AWSAIPEKLA FYDYIGNNPA
                                ATTPIELFGP TRYQWDSSYF QQEINRRVQA SLASGATLEE AWSAIPEKLA FYDYIGNNPA
                                AATPIELFGP TRYQWDSGYF QQEIQRRVQA SVARGDSYSE AWEKIPEKLA FYDYVGNSPA
                                AATPIELFGP TRYQWDSSYF QEEIQRRTQA EIANGASPEE AYATIPEKLA FYDYVGNSPS
                                AATPIELFGP TRYQWDNSYF QQEIDRRVQA EIVAGKTPSE AWLTIPEKLA FYDYVGNSPA
                                ATTPIELFGP TRYQWDQGYF KQEIERRVQA SVADGASLSE AWSQIPEKLA FYDYVGNSPA
                                AATPIELFGP TRYQWDSGYF QQEIQRRVQS GVARGDSYSE AWEKIPEKLA FYDYVGNSPA
                                ATTPVELWGP TRFQWDKGYY QQEISRRVEN NLAAGDSLSQ AWSKIPEKLA FYDYIGNNPA
                                ATTPIELFGP TRYQWDSNYF QQEIQRRVDA SVASGDSVAA AWEKIPEKLA FYDYVGNSPA
                                ATTPIELFGP TRYQWDQGYF QQEIQRRVET DLASGKSLSE AWSAIPEKLA FYDYVGNSPA
                                AATPIELFGP TRYQWDQGYF QQEIQRRVQS SIAQGDSPSE AWSKIPEKLA FYDYVGNSPA
                                ATTPIELFGP TRYQWDGGYF QNEINRRVQT NLADGKTVSQ AWSSIPDKLA FYDYVGNSPA
                                AATPIELFGP TRYQWDSGYF QQEIQRRVQS SVARGDSYSE AWEKIPEKLA FYDYVGNSPA
                                AATPIELFGP TRYQWDSGYF RQEIQKRVQA SLAEGASLSE AWSAIPEKLA FYDYVGNSPA
                                ATTPIELFGP TRYQWDQGYF QEEIDRRVNS YMADGYSRSE AWSKIPEKLA FYDYVGNNPS
                                AATPIELFGP TRYQWDSGYF QQEIQRRVQS SVARGDSYAQ AWEKIPEKLA FYDYVGNSPA
                                ATTPIELFGP TRYQWDQGYF KQEIQRRVQA SVAGGATLAE AYEQIPEKLA FYDYVGNSPA
                                AATPIELFGP TRYQWDSGYF QQEIQRRVQS SVARGDSYAE AWEKIPEKLA FYDYVGNSPA
                                AATPIELFGP TRYQWDSGYF QQEIDRRVQS AVASGESMEE AYASIPEKLA FYDYVGNSPS
                                ATTPIELFGP TRYQWDQGYF QEEIDRRVNS YMADGYSRSE AWSKIPEKLA FYDYVGNNPS
                                ATTPIELFGP TRYQWDSGYF QQEINRRVQA SLASGATLEE AWSAIPEKLA FYDYIGNNPA
                                AATPIELFGP TRYQWDQGYF QQEIQRRVQT SVANGASPSE AWEQIPEKLA FYDYVGNNPS
                                AATPIELFGP TRYQWDQGYF QQEIQRRVQT SMANGASPSQ AWEQIPEKLA FYDYVGNNPS
                                AATPIELFGP TRYQWDGGYF QQEIDRRAQA SLAGGASFQS AYEQIPEKLA FYDYVGNSPA
                                ATTPIELFGP TRYQWDSSYF GQEIDRRAQR AIAQGATEAE AYSAIPEKLA FYDYVGNSPA
                                ATTPIELFGP TRYQWDQNYF KQEIDRRVEA GVAEGQTLSA AWSAIPEKLA FYDYVGNDPA
                                AATPIELFGP TRYQWDKGYF QEEIQRRVQS SVAAGASLSQ AWEQIPEKLA FYDYVGNNPA
                                AATPIELYGP TRYQWDGGYF QQEIERRVQA NIANGDSPSE AWNKIPEKLA FYDYVGNSPA
                                ATTPIELFGP TRYQWDNGYF QQEIERRVES NIAAGDSLSE AWSKIPEKLA FYDYVGNSPA
                                ATTPIELFGP TRYQWDNGYF KQEIERRVEA NVAAGDTLGE AWSKIPEKLA FYDYVGNSPA
                                AATPIELFGP TRYQWDKGYF QQEIDRRVQT SLADGASLAE AYSAIPEKLA FYDYVGNSPA
                                ATTPIELFGP TRYQWDNGYF QQEIERRVES NIAAGDSLSE AWSKIPEKLA FYDYVGNSPA
                                AATPIELFGP TRYQWDGDYF KQEIQRRVQA DVNAGYSLDE AYAGIPEKLA FYDYVGNSPA
                                AATPIELFGP TRYQWDSNSF QQEISRRVQT GLNAGLSAEE AWSKIPDKLA FYDYVGNSPA
                                AATPIELFGP TRYQWDQTYF KQEIDRRVQA DLGQGASLSE AWSHIPEKLA FYDYVGNSPA
                                ATTPIELFGP TRYQWDNGYF QQEIQRRVQA QLNEGATLSQ AWSNIPDKLA FYDYVGNSPA
                                TATPIELFGP TRYQWDSGYF QQEIERRVQA EVADGASLEE AYNAIPEKLA FYDYVGNSPS
                                AATPIELFGP TRYQWDGDYF KQEIQRRVQA DVNAGSSLDE AYASIPEKLA FYDYVGNSPA
                                ATTPIELFGP TRYQWDKGYF QEEIERRVEA SIANGATIAE AYQAIPEKLA FYDYVGNSPA
                                ATTPIELFGP TRYQWDKGYF QEEIERRVEA SIANGATIAE AYQAIPEKLA FYDYVGNSPA
                                ATTPIELFGP TRYQWDKGYF QEEIERRVEA SIANGATIAE AYQAIPEKLA FYDYVGNSPA
                                AATPIELFGP TRYQWDNGYF QQEIERRVQS QVADGASYSE AWSNIPEKLA FYDYIGNNPA
                                ATTPIELFGP TRYQWDKGYF QEEIERRVEA SIANGATIAE AYQAIPEKLA FYDYVGNSPA
                                ATTPIELFGP TRYQWDKGYF QEEIERRVEA SIANGATIAE AYQAIPEKLA FYDYVGNSPA
                                AATPIELFGP TRYQWDGDYF KQEIQRRVQA DVNAGYTLAE AYAGIPEKLA FYDYVGNSPA
                                ATTPIELFGP TRYQWDKGYF QEEIERRVEA SIANGATIAE AYQAIPEKLA FYDYVGNSPA
                                AATPIELFGP TRYQWDGDYF KQEIQRRVQA DVNAGYTLAE AYASIPEKLA FYDYVGNSPA
                                AANPVELFGP SRYQWDQNYF QKEINRRVDA AQANGATREE AWSSIPEKLA FYDYVGNSPA
                                AANPVELFGP SRYQWDQNYF QKEINRRVDA AQANGATREE AWSTIPEKLA FYDYVGNSPA
                                AATPIELFGP TRYQWDSSYF QQEINRRVQT SLANGATEAQ AWSAIPEKLA FYDYIGNNPA
                                AANPVELFGP SRYQWDQNYF QKEINRRVDA AQANGATREE AWSTIPEKLA FYDYVGNSPA
                                AATPIELFGP TRYQWDQGYF QQEINQRVQA ELADGASLSE AWSSIPEKLA FYDYIGNSPA
                                AATPIELFGP TRYQWDQGYF QQEINQRVQA ELADGASLSE AWSSIPEKLA FYDYIGNSPA
                                AATPIELFGP TRYQWDSNAF QQEISRRVQT GLNAGLSADE AWSTIPDKLA FYDYVGNSPA
                                AATPIELFGP TRYQWDQGYF QQEINQRVQA ELADGASLSE AWSSIPEKLA FYDYVGNSPA
                                ATTPVELFGP TRYQWDQNYY HQEIDRRVQA SLADGASLEE AWSAIPEKLA FFDYVGNSPA
                                AATPIELFGP TRYQWDQSYF QQEIERRVQA SVASGDSLST AWSKIPEKLA FYDYVGNSPA
                                AANPIELFGP SRYQWDQNYF QQEISRRVEA AETNGATREE AWSTIPEKLA FYDYVGNSPA
                                ATTPIELFGP TRYQWDKGYF QEEIERRVEA SIANGATIAE AYQAIPEKLA FYDYVGNSPA
                                AATPIELFGP TRYQWDNNYF QQEIDRRVQA EIADGKSLDD AWAAIPEKLA FYDYVGNNPA
                                ATTPIELFGP TRYQWDQGYF RQEIERRVQN SLADGASLEQ AWSAIPEKLA FYDYVGNSPA
                                AATPVELFGP TRYQWDSGYY QQEIQRRVQA SLAEGKSQSE AWAAIPEKLA FYDYIGNNPA
                                ATTPVELFGP TRYQWDSGYY QQEIERRAQA DMAAGLSRQE AYENIPEKLA FYDYVGNSPA
                                AATPIELFGP TRYQWDSGYF QQEIQRRVQS SVARGDSYAQ AWEKIPEKLA FYDYVGNSPA
                                ATTPIELFGP TRYQWDDGYF KQEIDRRVQA SVAEGASLSE AWAEIPEKLA FYDYIGNNPA
                                AATPIELFGP TRYQWDQGYF SQEIERRIQS SLKEGNSLSA AWTNIPDKLA FYDYIGNNPA
                                ATTPIELFGP TRYQWDKGYF QEEIQRRVDS QLAEGASLSE AWSTIPEKLA FYDYVGNSPA
                                AATPIELFGP TRYQWDSGYF QQEIQRRVQS SVARGDSYSE AWEKIPEKLA FYDYVGNSPA
                                ATTPIELFGP TRYQWDDGYF KQEIERRVQA SLAEGASLSE AWSAIPEKLA FYDYIGNNPA
                                ATTPIELFGP TRYQWDDGYF KQEIQRRVQA SVAEGASLSE AWSEIPEKLA FYDYIGNNPA
                                ATTPIELFGP TRYQWDDGYF KQEIQRRVQA SVAEGASLSE AWSEIPEKLA FYDYIGNNPA
                                ATTPIELFGP TRYQWDDGYF KQEMTRRVQA SVADGKSLSE AWSEIPEKLA FYDYVGNSPA
                                ATTPIELFGP TRYQWDDGYF KQEMTRRVQA SVAEGKSLSE AWSEIPEKLA FYDYVGNSPA
                                AATPIELFGP TRYQWDGGYF QQEIDRRAQA SLAGGASFQQ AYEQIPEKLA FYDYVGNSPA
                                ATTPIELFGP TRYQWDQGYF QQEIYRRIGA GLAENQSLAE AWSKIPEKLA FYDYIGNNPA
                                ATTPIELFGP TRYQWDKSYF QQQISRQVQA DLDEGKSLSQ AWSNIPEKLA FYDYVGNSPA
                                ATTPIELFGP TRYQWDQGYF QQEIYRRVGA GLAKNQSLSE AWSKIPEKLA FYDYIGNNPA
                                ATTPIELFGP TRYQWDQGYF QQEIYRRVSA GLAENQSLSE AWSKIPEKLA FYDYIGNNPA
                                ATTPIELFGP TRYQWDQGYF QQEIYRRVSA GLAENQSLSE AWSKIPEKLA FYDYIGNNPA
                                ATTPIELFGP TRYQWDSSYF QTEISRRVQT SLNQGATLAE AWSNIPDKLA FYDYVGNSPA
                                ATTPIELFGP TRYQWDSGYF QTEIQRRVQS --------GQ TWDQIPEKLV FYDYIGNSPA
                                ATTPIELYGP TRYQWDSGYF QQEIQRRVQS --------GE DYSSIPEKLA FYDYVGNSPA
                                ATTPIELFGP TRYQWDSGYF KTEINRRVQT AINDGASKAE AFSSIPEQLA FYDYVGNSPA
                                ATTPVELFGP TRYQWDSGYF KTEINRRVQE SMNDGASKAE AYASIPEQLA FYDYVGNSPA
                                ATTPVELFGP TRYQWDSGYF KTEINRRVQE SMNDGASKAE AYAAIPEQLA FYDYVGNSPA
                                ATTPIELFGP TRYQWDSGYF KTEINRRVQA SINEGASKEE AYAAIPEKLA FYDYVGNSPA
                                ATTPIELFGP TRYQWDSNYF KTEINRRVEA AMNDGASKAE AYAAIPEKLA FYDYVGNSPA
                                ATTPIELFGP TRYQWDSNYF QNEINRRVEA SIADGASKEE AYSAIPEKLA FYDYVGNSPA
                                ATNPVELFGP VRYFWDAQVY DKKVNELVTA NVAKGMSRAE AENAVPLRLR FYDYVGNSPA
                                ATNPVELFGP VRYSWDAQLY DERIDQLVAA NIAKGMSPKQ AEDAVPLRLR FFDYVGNSPA
                                AATPVELFGP TRYQWDQNFY RTEINRRVQS AMDDGATQEA AYAAIPEKLA FYDYVGNSPA
                                ATTPIELFGP TRYQWDSGYF QKEINRRVQT KLAQGKDLSQ AWSSIPDKLA FYDYVGNSPA
                                AATPIELFGP TRYQWDKGYF QEEIQRRVQS SVAAGASLSQ AWEQIPEKLA FYDYVGNNPA
                                AATPIELFGP TRYQWDQGYF QQEIERRVQA SVASGDSLSE AWSKIPEKLA FYDYVGNSPA
                                ATTPIELFGP TRYQWDQGYF QQEIYRRVSA GLAENQSLSE AWAKIPEKLA FYDYIGNNPA
                                ATTPIELFGP TRYQWDQGYF QQEIYRRVGT GLAENQSLSE AWSKIPEKLA FYDYIGNNPA
                                ATTPIELFGP TRYQWDQGYF QQEIYRRVSD GLAENLSLSE AWSKIPEKLA FYDYIGNNPA
                                ATTPIELFGP TRYQWDQGYF QQEIYRRVGT GLSENQSLSE AWSKIPEKLA FYDYIGNNPA
                                ATTPIELFGP TRYQWDQGYF QQEIYRRVGA GLAENLSLSE AWSKIPEKLA FYDYIGNNPA
                                ATTPIELFGP TRYQWDQGYF QQEIYRRVGT GLAENLSLSE AWSKIPDKLA FYDYIGNNPA
                                ATTPIELFGP TRYQWDQGYF QQEIYRRVNA GLAENLSLSE SWSKIPDKLA FYDYIGNNPA
                                ATTPIELFGP TRYQWDQGYF QQEIYRRVGT GLAENLSLSE AWSKIPDKLA FYDYIGNNPA
                                ATTPIELFGP TRYQWDQGYF QQEIDRRVQA GLAENLSLSE AWSRIPEKLA FYDYIGNNPA
                                ATTPVELFGP TRYQWDQGYF QQEIDRRVRA GLAENLSLSE AWSKIPEKLA FYDYIGNNPA
                                ATTPIELFGP TRYQWDQGYF QQEIDRRVRA GLAENLSLSE AWSKIPEKLA FYDYIGNNPA
                                ATTPVELFGP TRYQWDQGYF QQEIDRRVRA GLAENRSLSE AWSKIPEKLA FYDYIGNNPA
                                ATAPVELFGP TRYQWDQGYF QQEIDRRVRA GLSENLSLSE AWSKIPEKLA FYDYIGNNPA
                                ATTPIELFGP TRYQWDQGYF QQEIDRRIRA SRAEGLSLSE AWSRIPEKLA FYDYIGNNPA
                                AATPIELFGP TRYQWDQGFF QQEIDRRIRS SKAENLSLSE AWSKIPEKLA FYDYIGNNPA
                                AATPVELFGP TRYQWDQGFF QQEIDRRIRA SKSENLSLSE AWSKIPEKLA FYDYIGNNPA
                                AATPIELFGP TRYQWDQGFF QQEIDRRIRS SKAENLSLSE AWSKIPEKLA FYDYIGNNPA
                                AATPVELFGP TRYQWDQGFF QQEIEKRVSK SLAAGESVTE AWAKIPEKLA FYDYIGNNPA
                                AATPVELFGP TRYQWDQEYF HQEMERRVQK DVAAGASLSE AWNRIPAKLA FYDYIGNNPA
                                ATTPIELFGP TRYQWDSGYF QQEIERRVEN SLNEGATPEE AWSKIPDKLA FYDYIGNNPA
                                AATPIELFGP TRYQWDQGYF QQEIDRRVRL STSQGFSISE AWSRIPEKLA FYDYIGNNPA
                                AATPIELFGP TRYQWDQGFF QEEIERRVQK SVASGKSLSQ AWSTIPEKLA FYDYIGNNPA
                                AATPVELFGP TRYQWDQEYY HQEMERRVQK DVASGVSLSE AWNRIPAKLA FYDYIGNNPA
                                ATTPIELFGP TRYQWDSGYF QQEIERRVET SLNEDLSESE AWSKIPDKLA FYDYIGNNPA
                                ASTPIELFGP TRYQWDSGYF QQEIEKRVEE SLSNGLSLPE AWSNIPDKLA FYDYIGNNPA
                                ATTPIELFGP TRYQWDSGYF QQEIEKRVEN AIADGAAPSE AWSRIPDKLA FYDYIGNNPA
                                AATPIELFGP TRYQWDQGYF EQEIDKRVGT SLSEGLTLSE AWSKIPEKLA FYDYIGNNPA
                                ATTPIELFGP TRYQWDSGYF QQEIERRVEN SVAEGLSKSQ AWARIPDKLA FYDYIGNNPA
                                AATPIELFGP TRYQWDLGYF NKEINKRVQA SIASGSTASE AWSRIPEKLA FYDYIGNNPA
                                ATTPIELFGP TRYQWDSGYF QQEIERQVEN SLSEGLSLND AWSRIPDKLA FYDYIGNNPA
                                AATPIELFGP TRYQWDLGFF QQEIEKRVQA SLAGGASLSE AWSSIPEKLA FYDYIGNNPA
                                AATPIELYGP TRYQWDQGFF EQEIQKRVQS DIANGLSLSE AWAKIPEKLA FYDYIGNNPA
                                AATPIELFGP TRYQWDQGFF QQEIDKRIQA SVDQGSSLSD AWSKIPEKLA FYDYIGNNPA
                                ATTPIELFGP TRYQWDSGYF QQEIERRVEA SVNEGLSNSE AWSRIPDKLA FYDYIGNNPA
                                AATPIELFGP TRYQWDQGFF QQEIEKRVQT SVAGGASLST AWSTIPEKLA FYDYIGNNPA
                                AATPIELFGP TRYQWDSGYF QQEIERQVEA SVSEGLSESQ AWSRIPDKLA FYDYIGNNPA
                                AATPIELFGP TRYQWDQGYF QQEIERRIEA QVAQGVPVSK AWSNIPAKLA FYDYIGNNPA
                                AATPVELFGP TRYQWDQGYF QQEIDRRIRN SVAENVSLSE AWSKIPEKLA FYDYIGNNPA
                                ATTPIELFGP TRYQWDSGYF QQEMERRVQA NVSQGASLAE AWSKIPDKLA FYDYIGNNPA
                                AATPIELYGP TRYQWDLGFF QQEIERRVQG SLAEGKSSSQ AWSEIPEKLA FYDYIGNNPA
                                AATPIELFGP TRYQWDQGFF LEEIENRVQV SLSEGASLSE AWSKIPEKLS FYDYIGNNPA

                                KGGLFRVGAL VNGDGLPTGW QGHIAFQDKE GNELEVRRIP NFFENFPVIL EDKEGNVRAD
                                KGGLFRVGAL VNGDGLPTGW QGHISFQDKE GNELEVRRIP NFFENFPVIL EDKEGNVRAD
                                KGGLFRVGAL VNGDGLPTGW QGHIAFQDKE GNELEVRRIP NFFENFPVIL EDKEGNVRAD
                                KGGLFRVGAL VNGDGLPTGW QGHIAFQDKE GNELEVRRIP NFFENFPVIL EDKEGNVRAD
                                KGGLFRVGAL VNGDGLPTGW QGHIAFQDKE GNELEVRRIP NFFENFPVIL EDKEGNVRAD
                                KGGLFRVGAL VNGDGLPTGW QGHIAFQDKE GNELEVRRIP NFFENFPVIL EDKEGNVRAD
                                KGGLFRVGAL VNGDGLPTGW QGHIAFQDKE GNELEVRRIP NFFENFPVIL EDKEGNVRAD
                                KGGLFRTGPM VKGDGIAQSW QGHAVFTDAE GRELTVRRLP NFFETFPVIL TDKDGVVRAD
                                KGGLFRVGAL VNGDGLPTGW QGHITFQDKE GNDLEVRRIP NFFENFPVIL EDKEGNVRAD
                                KGGLFRTGAM VNGDGIAQSW QGHAVFKDGE GRELTVRRLP NFFETFPVIL TDADGVIRAD
                                KGGLFRVGAL VNGDGLPTGW QGHIAFTDKE GNDLEVRRIP NFFENFPVIL EDKEGNVRAD
                                KGGLFRVGAL VNGDGLPTGW QGHIAFQDKE GNELEVRRIP NFFENFPVIL EDKDGNVRAD
                                KGGLFRTGAM DKGDGIAQGW LGHPVFTDSE GRELTVRRMP NFFETFPIIL TDADGVIRAD
                                KGGLFRTGPM VQGDGIAQSW QGHAVFTDAK GRELTVRRLP NFFETFPVIL TDADGVIRAD
                                KGGLFRVGAL VNGDGLPTGW QGHIAFTDKE GNDLEVRRIP NFFENFPVIL EDKEGNVRAD
                                KGGLFRTGPM VKGDGIAQSW QGHAVFTDAK GRELTVRRLP NFFETFPVIL TDADGIIRAD
                                KGGLFRTGQM NKGDGIAQSW QGHAVFKDSE GRELTVRRLP NFFETFPVIL TDADGVVRAD
                                KGGLFRVGAL VNGDGLPTGW QGHTVFTDKE GNDLEVRRIP NFFENFPVIL EDKQGNVRAD
                                KGGLFRVGAL VNGDGLPTGW QGHIAFQDKE GNDLEVRRIP NFFENFPVIL EDKEGNVRAD
                                KGGLFRVGAL VNGDGLPTGW QGHIAFQDKE GNDLEVRRIP NFFENFPVIL EDKEGNVRAD
                                KGGLFRVGAL VNGDGLPTGW QGHISFQDKE GNELEVRRIP NFFENFPVIL EDKEGNVRAD
                                KGGLFRTGPM VKGDGIAQSW QGHAVFTDAE GRELTVRRLP NFFETFPVIL TDGDGVVRAD
                                KGGLFRTGPM VKGDGIAQSW QGHAVFTDAE GRELTVRRLP NFFETFPVIL TDSDGVVRAD
                                KGGLFRVGKM NSGDGTAKKW LGHAVFTDAE GRELNVRRLP NFFETFPVVM TDADGVVRAD
                                KGGLFRTGPM DKGDGIAQGW LGHPVFKDKD GRELSVRRLP NFFETFPVVL SDSDGVVRAD
                                KGGLFRVGAL VNGDGLPTGW QGHIAFQDKD GNDLEVRRIP NFFENFPVIL EDKEGNVRAD
                                KGGLFRVGAL VNGDGLPTGW QGHIAFQDKD GNDLEVRRIP NFFENFPVIL EDKEGNVRAD
                                KGGLFRTGPM DKGDGIAQGW LGHPVFKDKD GRELTVRRLP NFFETFPVVL SDSDGVVRAD
                                KGGLFRTGSM DSGDGIAQEW LGHAVFTDGE GRELSVRRMP NFFETFPVIL TDADGVVRAD
                                KGGLFRTGPM VQGDGIAQAW VGHPVFTDAE GRELFVRRMP NFFETFPVVM TDADGVIRAD
                                KGGLFRTGAM DKGDGIAQSW QGHAVFKDSE GRELTVRRLP NFFETFPVIL TDKDGVIRAD
                                KGGLFRTGAM DSGDGIAQTW IGHPVFKDKE GRELTVRRMP NFFETFPIIM TDKDGVVRAD
                                KGGLFRVGPM VKGDGIAQSW QGHPVFKDAE GRELTVRRLP NFFETFPVLL TDADGVVRAD
                                KGGLFRAGPM NKGDGIAKGW LGHAVFKDSE GRELSVRRLP NFFENFPVIL TDKDGIVRAD
                                KGGLFRTGPM VKGDGIAKSW QGHAVFKDSE GRELTVRRLP NFFETFPVIL TDEDGIIRAD
                                KGGLFRTGPM NKGDGIAQVW DGHPVFKDAE GRVLTVRRMP NFFETFPVIL TDADGIVRAD
                                KGGLFRVGPM INGDGLPTSW IGHIAFTDKD GRDLEVRRLP NFFENFPVVL QDKDGIVRAD
                                KGGLFRTGAM VNGDGIAESW QGHAVFTDGE GRELTVRRLP NFFETFPVIL TDKDGVVRAD
                                KGGLFRTGAM DSGDGIAQEW LGHAVFTDAE GRELEVRRMP NFFETFPVIL TDSDGVVRAD
                                KGGLFRVGPM VNGDGLPTGW LGHVSFTDSQ GRDLEVRRLP NFFENFPVVL EDSQGIVRAD
                                KGGLFRTGPM VKGDGIAQSW QGHAVFKDSE GRELTVRRLP NFFETFPVVL TDADGVVRAD
                                KGGLFRVGPM VNGDGLATAW VGHIAFSDSE GRNLEVRRLP NFFENFPVVL EDEQGIVRAD
                                KGGLFRTGQM NKGDGIAQTW LGHPVFKDSE GRELFVRRLP NFFENFPVVL QDSDGVIRAD
                                KGGLFRTGPM VKGDGIAQSW QGHAVFTDAE GRELTVRRLP NFFETFPVIL TDKDGIVRAD
                                KGGLFRTGPM VKGDGIAQSW QGHAVFKDAE GRELTVRRLP NFFETFPVIL TDKDGIVRAD
                                KGGLFRVGPM INGDGLPTSW IGHIAFTDKE GHDLEVRRLP NFFENFPVVL QDEQGIVRAD
                                KGGLFRVGPM VNGDGLPTGW IGHISFTDKD GRDLEVRRLP NFFENFPVIL LDQEGIVRAD
                                KGGLFRTGPM VKGDGIAQSW QGHGVFKDSE GRELTVRRLP NFFETFPVIL TDADGVVRAD
                                KGGLFRTGPM VKGDGIAQSW QGHGVFKDSE GRELTVRRLP NFFETFPVIL TDADGVVRAD
                                KGGLFRTGPM VKGDGIAQSW QGHAVFKDSE GRELTVRRLP NFFETFPVIL TDADGVVRAD
                                KGGLFRVGPM VKGDGIAQSW QGHGVFKDAD GRELTVRRLP NFFETFPVLL TDADGVVRAD
                                KGGLFRTGPM DQGDGIAQSW SGHPIFTDSE GRELTVRRMP NFFETFPVIM TDAEGVIRAD
                                KGGLFRAGPM DKGDGIAKTW LGHPVFKDSE GRELTVRRLP NFFENFPVVL TDKDNIVRAD
                                KGGLFRVGPM VNGDGLPTGW VGHISFTDKD GRDLQVRRLP NFFENFPVVL EDSDGIVRAD
                                KGGLFRVGPM VNGDGLATSW VGHIVFTDRE GRELEVRRLP NFFENFPVVL QDEQGIVRAD
                                KGGLFRVGPM VNGDGLPTGW LGHISFTDKD GRDLQVRRLP NFFENFPVIL EDSDGIVRAD
                                KGGLFRVGRM VDGDGLATGW LGHPVFKDGE GRELTVRRMP NFFETFPVVM TDKDGVVRAD
                                KGGLFRTGPM DKGDGIAQTW LGHPVFKDAE GRELTVRRLP NFFETFPVVL TDANGIVRAD
                                KGGLFRVGPM VNGDGLPTGW LGHISFTDKE GRDLQVRRLP NFFENFPVIL EDSDGIVRGD
                                KGGLFRVGPM VNGDGLPTGW LGHISFTDKE GRDLQVRRLP NFFENFPVIL EDSDGIVRGD
                                KGGLFRTGPM NKGDGIAQGW QGHPVFKDSE GRVLSVRRLP NFFESFPVVL TDSEGVVRAD
                                KGGLFRTGQM NKGDGIAQSW LGHPVFKDSE GRELSVRRLP NFFENFPVVL TDKDGIVRAD
                                KGGLFRVGPM VNGDGLPTGW IGHISFTDKD GRDLEVRRLP NFFENFPVVL QDQEGIVRAD
                                KGGLFRTGPM NKGDGIVQGW QGHPVFKDSE GRVLSVRRLP NFFESFPVVL TDSEGVVRAD
                                KGGLFRVGAM VNGDGVPSGW QGHISFTDSN GNDLEVRRIP NFFENFPVIL EDKDGNVKAD
                                KGGLFRTGPM VKGDGIAQSW QGHAVFTDSE GRELTVRRLP NFFETFPVIL TDKDGVVRAD
                                KGGLFRVGPM VNGDGLATSW VGHIVFSDKE GRELEVRRLP NFFENFPVVL QDEQGIVRAD
                                KGGLFRVGPM VNGDGLPTGW IGHISFTDQE GRELEVRRLP NFFENFPVVL EDSQGIVRAD
                                KGGLFRVGPM VNGDGLPTSW LGHISFTDKD GRNLQVRRLP NFFENFPVVL EDDQGIVRAD
                                KGGLFRVGPM VNGDGLATSW VGHIVFSDKE GRELEVRRLP NFFENFPVVL QDEQGIVRAD
                                KGGLFRTGPM VKGDGIAQSW QGHAVFTDSE GRELTVRRLP NFFETFPVIL TDKDGVVRAD
                                KGGLFRVGPM NNGDGIAKGW QGHPIFKDNE GRELSVRRLP NFFETFPVVL QDQDGIVRAD
                                KGGLFRTGPM VKGDGIAQSW QGHAVFKDSE GRELTVRRLP NFFETFPVIL TDKDGVVRAD
                                KGGLFRVGAM NSGDGVAQAW AGHPVFKDKD GSELTVRRLP NFFETFPVVL QDKDGIVKAD
                                KGGLFRVGPM VNGDGLPTGW LGHISFTDKE GRELQVRRLP NFFENFPVIL EDSDGIVRGD
                                KGGLFRTGPM VKGDGIAQSW QGHAVFTDSE GRELTVRRLP NFFETFPVIL TDKDGVVRAD
                                KGGLFRVGPM NEGDGIARAW LGHSVFQDKA GRELTVRRMP NFFESFPVVL EDQNGVVRAD
                                KGGLFRTGPM VKGDGIAQSW QGHAVFTDAE GRELTVRRLP NFFETFPVIL TDSDGVVRAD
                                KGGLFRTGPM VKGDGIAQSW QGHAVFTDSE GRELTVRRLP NFFETFPVIL TDKDGVVRAD
                                KGGLFRVGPM VNGDGLPTGW LGHIAFTDKD GRDLQVRRLP NFFENFPVVL EDSDGIVRAD
                                KGGLFRTGPM VKGDGIAQSW QGHAVFKDSE GRELNVRRLP NFFETFPVIL TDADGVVRAD
                                KGGLFRTGPM VKGDGIAQSW QGHAVFTDAE GRELTVRRLP NFFETFPVIL TDSDGVVRAD
                                KGGLFRTGPM VKGDGIAQSW QGHAVFTDSE GRELTVRRLP NFFETFPVIL TDADGVVRAD
                                KGGLFRTGAM NSGDGIAQEW LGHAVFKDSE GRELSVRRMP NFFETFPVVL ADSDGVVRAD
                                KGGLFRTGPM VKGDGIAQSW QGHAVFTDSE GRELTVRRLP NFFETFPVIL TDKDGVVRAD
                                KGGLFRTGPM VKGDGIAQSW QGHAVFTDAE GRELTVRRLP NFFETFPVIL TDADGVVRAD
                                KGGLFRVGRM VDGDGVARGW LGHPVFKDRE GRELTVQRMP NFFENFPVIL TDKDGIVRAD
                                KGGLFRTGAM NKGDGIAQGW LGHPVFQDKE GRELTVRRLP NFFETFPVVL TDADGVVRAD
                                KGGLFRVGAM VNGDGVPSGW QGHISFTDSD GNDLEVRRIP NFFENFPVIL EDKDGNVKAD
                                KGGLFRTGPM VKGDGIAQSW QGHAVFTDSE GRELTVRRLP NFFETFPVIL TDKDGVVRAD
                                KGGLFRTGPM DQGDGIAQSW SGHPIFTDAE GRELTVRRMP NFFETFPVVM TDSDGIVRAD
                                KGGLFRTGPM VKGDGIAQSW QGHAVFKDSE GRELTVRRLP NFFETFPVIL TDADGIVRAD
                                KGGLFRTGPM VKGDGIAQSW QGHAVFKDSE GRELTVRRLP NFFETFPVIL TDADGIVRAD
                                KGGLFRTGPM VKGDGIAQSW QGHAVFKDSE GRELTVRRLP NFFETFPVIL TDADGIVRAD
                                KGGLFRTGAM NKGDGIAQGW LGHPVFQDKE GRELTVRRLP NFFETFPVVL TDADGVVRAD
                                KGGLFRTGAM VKGDGIAQSW QGHAVFKDSE GRELTVRRLP NFFETFPVIL TDKDGIVRAD
                                KGGLFRVGPM VNGDGLATGW IGHPVFTDKE GRELQVRRLP NFFENFPVVL EDNDGIVRAD
                                KGGLFRVGRM VDGDGVAQAW LGHPVFKDGE GRELTVRRMP TFFETFPVVL TDKDGVVRAD
                                KGGLFRVGPM VNGDGLATGW IGHPVFTDKE GRELQVRRLP NFFENFPVVL EDNDGIVRAD
                                KGGLFRTGPM VKGDGIAQSW QGHAVFKDSE GRELTVRRLP NFFETFPVIL TDKDGIVRAD
                                KGGLFRVGPM VNGDGLATGW IGHPVFTDKE GRELQVRRLP NFFENFPVVL EDNDGIVRAD
                                KGGLFRVGAM VNGDGLATGW LGHISFQDRA GNDLQVRRIP NFFENFPVLL EDQNGVVRAD
                                KGGLFRTGQM NKGDGIAQAW LGHPVFTDSE GRELFVRRLP NFFENFPVVL TDKDGVVRAD
                                KGGLFRTGPM NKGDGIAQSW VGHPIFTDAQ GRELEVRRMP NFFETFPVIL VDKDGIVRAD
                                KGGLFRVGPM VNGDGLATGW IGHPVFTDKE GRELQVRRLP NFFENFPVVL EDNDGIVRAD
                                KGGLFRTGPM VKGDGIAESW QGHAVFTDAE GRELTVRRLP NFFETFPVIL TDKDGVVRAD
                                KGGLFRVGAM VNGDGLATGW LGHISFQDRA GNDLQVRRIP NFFENFPVLL EDQNGVVRAD
                                KGGLFRTGPM VKGDGIAQSW QGHAVFKDSE GRELTVRRLP NFFETFPVIL TDKDGVIRAD
                                KGGLFRTGPM VKGDGIAQSW QGHAVFTDAE GRELSVRRLP NFFETFPVVL ADKDGIIRAD
                                KGGLFRVGPM VNGDGLPTGW LGHISFTDRE GRELEVRRLP NFFENFPVVL ADQDGIVRAD
                                KGGLFRTGPM DKGDGIAQSW QGHAVFKDAE GRELTVRRLP NFFETFPVIL TDADGVIRAD
                                KGGLFRTGPM DKGDGIAQSW QGHAVFTDAE GRELAVRRLP NFFETFPVLL TDKDGIVRAD
                                KGGLFRVGPM DKGDGIAQSW QGHAVFKDSE GRELTVRRLP NFFETFPVIL TDKDNIVRAD
                                KGGLFRTGPM VKGDGIAQSW QGHAVFKDSE GRELTVRRLP NFFETFPVIL TDADGIVRAD
                                KGGLFRVGAM VNGDGLATGW LGHITFKDKA GNDLQVRRIP NFFENFPVLL EDQNGVVRAD
                                KGGLFRTGPM DKGDGIAQSW QGHAVFKDAE GRELTVRRLP NFFETFPVLL TDADGIIRAD
                                KGGLFRVGPM VNGDGLATGW IGHPVFTDKE GRELQVRRLP NFFENFPVVL EDSDGIVRAD
                                KGGLFRTGPM VKGDGIAQSW DGHPVFKDAE GRELEVRRLP NFFETFPVIL TDKDGIVRAD
                                KGGLFRVGPM NNGDGIAQSW QGHPIFKDKE GRELSVRRLP NFFETFPVVL QDQDGVVRAD
                                KGGLFRTGAM NKGDGIAQGW LGHPEFKDKE GRVLNLRRLP NFFETFPIVL TDADGVVRAD
                                KGGLFRTGPM VKGDGIAESW QGHAVFTDAE GRELTVRRLP NFFETFPVIL TDKDGVVRAD
                                KGGLFRTGPM VKGDGIAQSW QGHAVFKDSE GRELTVRRLP NFFETFPVIL TDADGVVRAD
                                KGGLFRVGAM VNGDGLATGW LGHITFKDKA GNDLQVRRIP NFFENFPVLL EDQNGVVRAD
                                KGGLFRVGPM NNGDGIAQGW QGHPIFKDSE GRELSVRRLP NFFETFPVVL QDQDGIVRAD
                                KGGLFRGGPM DKGDGIAESW LGHPVFIDSE GRELSVQRMP NFFETFPVIL KDSEGIIRAD
                                KGGLFRVGAM VNGDGLATGW LGHITFKDNA GNDLQVRRIP NFFENFPVLL EDQNGVVRAD
                                KGGLFRVGAM VNGDGLATGW LGHITFKDKA GNDLQVRRIP NFFENFPVLL EDQNGVVRAD
                                KGGLFRTGAM DSGDGIAQEW LGHAVFKDSE GRELNVRRMP NFFETFPVVL TDSDGVVRAD
                                KGGLFRVGPM VNGDGLATAW VGHIAFSDNE GRNLEVRRLP NFFENFPVVL EDEQGIVRAD
                                KGGLFRVGAM VNGDGVPSGW QGHISFTDGS GNDLEVRRIP NFFENFPVIL EDKDGNVKAD
                                KGGLFRTGPM VKGDGIAQSW QGHAVFKDSE GRELTVRRLP NFFETFPVIL TDADGIVRAD
                                KGGLFRTGAM VKGDGIAQSW QGHAVFTDAE GRELTVRRLP NFFETFPVIL TDKEGVVRAD
                                KGGLFRVGPM VNGDGLPTGW LGHISFTDKD GRDLQVRRLP NFFENFPVVL EDSQGIVRAD
                                KGGLFRVGAM VNGDGLATGW LGHISFQDRA GNDLQVRRIP NFFENFPVLL EDQNGVVRAD
                                KGGLFRTGPM VKGDGIAQSW DGHPVFKDAE GRELEVRRLP NFFETFPVIL TDKDGIVRAD
                                KGGLFRTGAM VKGDGIAESW QGHAVFTDAE GRELTVRRLP NFFETFPVIL TDKDGVIRAD
                                KGGLFRTGPM VKGDGIAESW QGHAVFTDAE GRELTVRRLP NFFETFPVIL TDKDGVIRAD
                                KGGLFRTGQM DKGDGIAQAW LGHPVFKDSE GRELSVRRLP NFFENFPVVL ADADGVVRAD
                                KGGLFRTGPM VKGDGIAESW QGHAVFTDAE GRELTVRRLP NFFETFPVIL TDKDGVIRAD
                                KGGLFRVGPM VNGDGLPTGW IGHIAFTDKE GRDLEVRRLP NFFENFPVVL EDQNGIVRGD
                                KGGLFRTGPM VKGDGIAQSW VGHPVFTDAE GRELEVRRLP NFFETFPVIL TDKDGIVRAD
                                KGGLFRTGPM VKGDGIAQSW DGHPVFTDAE GRELEVRRLP NFFETFPVIL TDKDGIVRAD
                                KGGLFRVGPM VNGDGLPTGW LGHISFTDQD GRELQVRRLP NFFENFPVVL EDKDGIVRAD
                                KGGLFRVGRM VDGDGVAKAW LGHAIFKDGE GRELNVRRMP NFFETFPVVL TDKDDVVRAD
                                KGGLFRVGPM VNGDGLPTGW LGHIAFTDKD GRDLQVRRLP NFFENFPVIL EDADGVVRAD
                                KGGLFRTGPM VKGDGIAQSW QGHAVFKDAE GRELTVRRLP NFFETFPVIL TDEDGIVRAD
                                KGGLFRTGAM DSGDGIAQAW LGHPVFRDSE GRVLNVRRMP NFFETFPVVL TDSEGVIRAD
                                KGGLFRVGRM VDGDGLPTRW LGHPVFKDKE GRELSVRRMP NFFENFPVLL TDRDGIVRAD
                                KGGLFRVGPM NNGDGIAQGW QGHPIFKDGE GRELSVRRLP NFFETFPVVL QDQDGVVRAD
                                KGGLFRVGPM NEGDGIAQSW LGHPLFQDQE GRELSVRRLP NFFETFPVLL VDSEGVVRAD
                                KGGLFRVGRM VDGDGVAQSW LGHPVFKDRE GRELTVRRMP TFFETFPVIL TDKDGVVRAD
                                KGGLFRTGPM VKGDGIAQSW QGHAVFKDSE GRELTVRRLP NFFETFPVIL TDADGIVRAD
                                KGGLFRTGPM VKGDGIAQSW QGHAVFKDSE GRELTVRRLP NFFETFPVVL TDADGVIRAD
                                KGGLFRVGKM NSGDGMAKKW LGHAVFTDAE GRELNVRRLP NFFETFPVVM TDADGVVRAD
                                KGGLFRTGPM VKGDGIAQSW QGHAVFKDSE GRELTVRRLP NFFETFPVIL TDADGIVRAD
                                KGGLFRVGRM VDGDGLATGW LGHPVFKDGE GRELTVRRMP NFFETFPVVM TDKDGVVRAD
                                KGGLFRTGPM VKGDGIAESW DGHAVFKDAE GRELEVRRMP NFFETFPVIL TDKDGIVRAD
                                KGGLFRVGRM VDGDGVAQSW LGHPVFKDRE GRELTVRRMP TFFETFPVVL TDKDGVVRAD
                                KGGLFRTGPM VKGDGIAESW QGHAVFTDAE GRELTVRRLP NFFETFPVIL TDKDGVVRAD
                                KGGLFRTGPM VKGDGIAQSW QGHAVFKDAE GRELTVRRLP NFFETFPVIL TDRDGIVRAD
                                KGGLFRTGPM VKGDGIAESW DGHPVFTDAE GRELEVRRLP NFFETFPVIL TDKDGIVRAD
                                KGGLFRTGPM NKGDGIAQGW LGHPVFKDSE GRELSVRRLP NFFETFPVVL SDADGVVRAD
                                KGGLFRTGPM VKGDGIAQSW QGHAVFKDSE GRELTVRRLP NFFETFPVIL TDADGIIRAD
                                KGGLFRVGPM VNGDGLATSW LGHVVFTDSN GRELQVRRLP NFFENFPVIL EDEQGIVRAD
                                KGGLFRVGPM DKGDGIAQGW LGHPVFKDGE GRELSVRRLP NFFETFPVVL TDADGVVRAD
                                KGGLFRTGPM VKGDGIAESW QGHAVFTDAE GRELTVRRLP NFFETFPVIL TDKDGVVRAD
                                KGGLFRVGRM VDGDGVAQSW LGHPVFQDRE GRELTVRRMP TFFETFPVVL TDKDGIVRAD
                                KGGLFRTGPM VKGDGIAQSW QGHAVFKDSE GRELTVRRLP NFFETFPVIL TDADGIVRAD
                                KGGLFRTGPM VKGDGIAQSW DGHPVFTDAE GRELEVRRLP NFFETFPVIL TDKDGIVRAD
                                KGGLFRVGRM VDGDGVAKTW LGHAIFKDGE GRELTVRRMP NFFETFPVVL TDKDDVVRAD
                                KGGLFRVGPM VNGDGLPTGW IGHISFTDKE GRDLQVRRLP NFFENFPVVL EDKDRIVRAD
                                KGGLFRVGPM VNGDGLPTSW LGHIVFTDRD GRELQVRRLP NFFENFPVVL EDEQGIVRAD
                                KGGLFRTGPM VKGDGIAESW QGHAVFTDGE GRELTVRRLP NFFETFPVIL TDKDGVVRAD
                                KGGLFRTGAM NSGDGIARAW LGHAVFRDGE GRELSVRRMP NFFETFPVVL TDSDGIVRAD
                                KGGLFRTGPM VKGDGIAESW DGHAVFKDAE GRELEVRRLP NFFETFPVIL TDKDGIVRAD
                                KGGLFRVGPM VNGDGLATSW VGHIVFTDGE GRELQVRRLP NFFENFPVVL EDEQGIVRAD
                                KGGLFRTGAM DSGDGIAQEW LGHPVFKDAD GRILTVRRMP NFFETFPIVL TDADGVVRAD
                                KGGLFRVGRM VDGDGVAQSW LGHPVFKDRE GRELTVRRMP TFFETFPVVL TDKDGVVRAD
                                KGGLFRVGPM VNGDGLPTGW LGHISFTDQD GRELQVRRLP NFFENFPVVL EDKDGIVRAD
                                KGGLFRTGPM VQGDGIAQSW QGHAVFTDAK GRELTVRRLP NFFETFPVIL TDADGVIRAD
                                KGGLFRVGPM VKGDGIAQSW QGHAVFKDAE GKELTVRRLP NFFETFPVLL TDANGVVRAD
                                KGGLFRVGPM VNGDGLATSW LGHVVFTDSN GRELQVRRLP NFFENFPVIL EDEQGIVRAD
                                KGGLFRVGPM DEGDGIARGW LGHPVFVDAE GRELTVRRMP NFFETFPLVL QDKDGIVRAD
                                KGGLFRVGRM VDGDGVAQSW LGHPVFKDRE GRELTVRRMP TFFETFPVVL TDKDGIVRAD
                                KGGLFRTGPM VKGDGIAQSW QGHAVFKDSE GRELTVRRLP NFFETFPVVL TDADGIVRAD
                                KGGLFRTGPM DKGDGIAQSW QGHAVFKDAE GRELSVRRLP NFFETFPVIL TDKDGIVRAD
                                KGGLFRVGRM VDGDGVAQSW LGHPVFKDRE GRELTVRRMP TFFETFPVVL TDKDGVVRAD
                                KGGLFRVGRM VDGDGVAKAW LGHAIFKDGE GRELNVRRMP NFFETFPVVL TDKDDVVRAD
                                KGGLFRTGQM NKGDGIAQSW LGHPVFKDGE GRTLTVRRLP NFFETFPVIL TDEDGVLRAD
                                KGGLFRVGPM VNGDGLPTGW IGHIAFTDKE GRDLEVRRLP NFFENFPVVL EDQNGIVRAD
                                KGGLFRTGQM NKGDGIAQSW QGHAVFKDSE GRELTVRRLP NFFETFPVIL TDADGVVRAD
                                KGGLFRAGPM NKGDGIAIEW LGYPVFRDRE GRELTVQRMP NFFETFPVIL RDADGVVRAD
                                KGGLFRVGPM DKGDGIAQSW QGHPVFKDGE GRELTVRRLP NFFETFPVLL TDKDNIVRAD
                                KGGLFRVGPM NNGDGIAQGW QGHPIFKDGE GRELSVRRLP NFFETFPVVL QDQDGVVRAD
                                KGGLFRTGAM DKGDGIAQSW LGHGVFTDRE GRELNVRRLP NFFENFPIVL TDKDGVVRAD
                                KGGLFRTGPM NKGDGIAQGW KGHAVFRDKT GEELFVRRMP NFFETFPVIL TDKNGVVKAD
                                KGGLFRVGPM DSGDGIATAW LGHPVFHDGE GRELSVRRLP NFFETFPVVL VDRDGELRAD
                                KGGLFRTGAM NSGDGIARAW LGHAVFRDGE GRELSVRRMP NFFETFPVVL TDSDGIVRAD
                                KGGLFRTGAM DSGDGIAQAW LGHPVFTDKD GRVLTVRRMP NFFETFPVVL ADAEGVIRAD
                                KGGLFRVGPM VNGDGLPTGW VGHISFTDKD GRDLQVRRLP NFFENFPVVL EDKDGIVRAD
                                KGGLFRVGRM VDGDGVAQSW LGHPVFKDRE GRELTVRRMP TFFETFPVVL TDKDGVVRAD
                                KGGLFRTGPM NKGDGIAQSW QGHAVFKDAE GRELAVRRLP NFFETFPVLL TDKDGVVRAD
                                KGGLFRVGPM DSGDGIATSW LGHPVFKDAE GRELSVRRLP NFFETFPVIL TDSSGVVRAD
                                KGGLFRTGPM VKGDGIAESW DGHPVFTDAE GRELEVRRLP NFFETFPVIL TDKDGIVRAD
                                KGGLFRVGPM VNGDGLPTSW LGHVVFTDKN GDELQVRRLP NFFENFPVVL EDEQGIVRAD
                                KGGLFRTGPM VKGDGIAQSW VGHPVFTDAE GRELEVRRLP NFFETFPVIL TDKDGIVRAD
                                KGGLFRTGPM DQGDGIAQSW AGHPVFKDAE GRELFVRRMP NFFETFPVVM TDADGVLRAD
                                KGGLFRAGPM NKGDGIAIEW LGYPVFRDRE SRELTVQRMP NFFETFPVIL RDADGVVRAD
                                KGGLFRVGPM NKGDGLAQGW LGHPEFKDAE GRVLTVRRLP NFFETFPVVL VDQDGVVRAD
                                KGGLFRAGPM NKGDGIAIEW LGYPVFRDRE GRELTVQRMP NFFETFPVIL RDADGVVRAD
                                KGGLFRVGPM VNGDGLPTSW LGHISFTDKE GRDLQVRRLP NFFENFPVVL EDSAGIVRAD
                                KGGLFRTGPM DQGDGIAQSW AGHPVFKDAE GRELFVRRMP NFFETFPVVM TDADGVLRAD
                                KGGLFRTGQM NKGDGIAQTW LGHPVFKDGE GRELFVRRLP NFFENFPVVL QDSDGVIRAD
                                KGGLFRVGRM VDGDGLPTGW LGHPVFKDGE GRELTVRRMP NFFENFPVVL FDQDGIVRAD
                                KGGLFRVGAL VNGDGLPTGW QGHIAFQDKE GNDLEVRRIP NFFENFPVIL EDKEGNVRAD
                                KGGLFRTGPM VKGDGIAQSW VGHPVFTDAE GRELQVRRLP NFFETFPVIL TDKDGIVRAD
                                KGGLFRVGPM NQGDGLAQAW LGHPVFKDAE GRELTVRRLP NFFETFPVVL EDENGVVRAD
                                KGGLFRVGAL VNGDGLPTGW QGHIAFQDKE GNDLEVRRIP NFFENFPVIL EDKEGNVRAD
                                KGGLFRVGRM VDGDGVAQSW LGHPVFKDRE GRELTVRRMP TFFETFPVVL TDKDGVVRAD
                                KGGLFRVGPM VNGDGLPTGW IGHISFTDKD GRDLQVRRLP NFFENFPVVL EDKDGIVRAD
                                KGGLFRVGPM NKGDGIAQGW FGHPVFTDAE GRELTVRRLP NFFETFPVIL TDADGVIRAD
                                KGGLFRVGPM NKGDGIAQGW FGHPVFTDAE GRELTVRRLP NFFETFPVIL TDADGVIRAD
                                KGGLFRVGPM VNGDGLPTGW IGHIAFTDKD GRDLQVRRLP NFFENFPVVL EDKDGIVRAD
                                KGGLFRAGAM VNGDGIAKSW LGHPVFTDSE GRVLSVRRLP NFFETFPVIL TDKDGVVRAD
                                KGGLFRVGPM NTGDGLALGW LGHPVFKDGE GRVLSVRRLP NFFETFPVVL TDSDGIVRAD
                                KGGLFRVGPM NQGDGIAQAW LGYPVFKDAE GRELTVRRIP NFFETFPIIL EDENGVVRAD
                                KGGLFRTGQM NKGSGIAVSW LGHPVFKDGE GRVLDVRRLP NFFETFPVIL TDADGVVRAD
                                KGGLFRTGAM DKGDGIAQGW LGHPVFKDKD GNELFLRRLP NFFETFPVVL TDADGVVRAD
                                KGGLFRVGPM VNGDGLPTGW IGHIAFTDKD GRDLQVRRLP NFFENFPVVL EDKDGIVRAD
                                KGGLFRVGPM NKGDGIAQGW LGHPVFTDAE GRELTVRRLP NFFETFPVIL TDADGVIRAD
                                KGGLFRVGPM NKTNGIALSW LGHPVFKDSE GRELEVRRLP NFFETFPVIL TDADGIVRAD
                                KGGLFRVGPM NKTNGIALSW LGHPVFKDRE GRELEVRRLP NFFETFPVIL TDADGIVRAD
                                KGGLFRVGPM VNGDGLPTSW IGHISFTDKE GRDLQVRRLP NFFENFPVIL EDAQGVVRAD
                                KGGLFRTGPM DQGDGIATGW LGHPVFKDAE GRELTVRRMP NFFETFPVIL TDKDGVVRAD
                                KGGLFRAGAM VNGDGIAKSW LGHPVFTDSE GRVLSVRRLP NFFETFPVIL TDKDGVVRAD
                                KGGLFRVGPM VNGDGLPTGW IGHIAFTDKD GRDLQVRRLP NFFENFPVVL EDKDGIVRAD
                                KGGLFRTGPM NKGDGIAQAW KGHAVFRNKE GEELFVRRMP AFFETFPVIL TDKNGVVKAD
                                KGGLFRVGPM VQGDGIAEGW LGHPVFEDKE GRELFVRRLP NFFETFPVVL VDKDGIVRAD
                                KGGLFRVGPM VQGDGIAQSW AGHAVFTDGE GRELTVRRLP NFFETFPVVL TDSDGIVRAD
                                KGGLFRTGQM NKGDGIAQTW LGHPVFKDSE GRELFVRRLP NFFENFPVVL QDADGVIRAD
                                KGGLFRTGAM NNGDGIARAW SGHAVFRDSS GEELYVRRMP NFFETFPVVL TDKNGVVRAD
                                KGGLFRTGPM NKGDGIAQAW KGHAVFRNKE GEELFVRRMP AFFESFPVIL TDKNGVVKAD
                                KGGLFRVGPM NNGDGIAKTW LGHPVFKDGE GRELSVRRLP NFFETFPVVL TDADGVVRAD
                                KGGLFRVGPM NEGDGIARGW LGHPVFKDGE GRVLSVRRLP NFFETFPVVL TDKDGVVRAD
                                KGGLFRVGPM NNGDGLAQAW LGHPIFEDRD GEELFVRRLP NFFETFPVVL TNSEGVVKAD
                                KGGLFRVGPM VKGDGIAQSW QGHAVFKDAD GRELSVRRLP NFFETFPVIL ADEDGIVRAD
                                KGGLFRVGPM NNGDGIAKNW LGHPVFKDSE GRELSVRRLP NFFETFPVIL TDKEGVIRAD
                                KGGLFRYGRM VDGDGLPLAW LGHPIFQDGA GREVTVRRMN SFFETFPTVL TDEDNIVRAD
                                KGGLFRVGMM DSGDGIAKTW LGHPIFKDKE GRELFVRRMP NFFETFPIVL SDADGVVRAD
                                KGGLFRTGSM DSGDGIAQEW LGHAVFTDSE GRELFVRRIP NFFENFPVVL SDADGVVRAD
                                KGGLFRVGPM NKGDGIAQGW LGHPVFTDAE GRELTVRRLP NFFETFPVIL TDADGVIRAD
                                KGGLFRVGPM NKGDGIAVGW SGHPVFQDGE SRDLTVRRMP NFFETFPVVL TDKDNVVRAD
                                KGGLFRVGPM NNGDGIAKNW LGHPVFKDSE GRELSVRRLP NFFETFPVIL TDKEGVIRAD
                                KGGLFRTGPM NKGDGIAQSW LGHAVFKDRE GRELSVRRLP NFFENFPVIL TDSDGVVRAD
                                KGGLFRVGPM NQGDGLAQAW LGHPVFKDAE GRELAVRRLP NFFETFPVVL EDKNGVVRAD
                                KGGLFRVGPM NNGDGIAKAW LGHPVFKDSE GRELSVRRLP NFFETFPVVL TDKDGVIRAD
                                KGGLFRVGPM NKGDGLAQGW LGHPVFKDAE GRELTVRRLP NFFENFPVVL TDKDGIVRAD
                                KGGLFRVGPM NNGDGIAKAW LGHPVFKDSE GRELLVRRLP NFFETFPVVL TDKDGVVRAD
                                KGGLFRVGPM NQGDGIAEGW LGHPVFKDGE GRELTVRRLP NFFETFPVVL TDKDGIVRAD
                                KGGLFRVGPM NQGDGLAQAW LGHPVFKDAE GRELAVRRLP NFFETFPVVL EDKNGVVRAD
                                KGGLFRTGPM NKGDGIAQAW KGHAVFRNKE GEELFVRRMP NFFESFPVIL TDKNGVVKAD
                                KGGLFRTGPM NKGDGLAQGW LGHPVFTDAE GRELFVRRLP NFFETFPVVL TDKDGIVRAD
                                KGGLFRTGPM NKGDGLAEGW LGHPVFTDAE GRELFVRRLP NFFETFPVVL TDKDGIVRAD
                                KGGLFRAGAM VNGDGIAKTW LGHPVFSDSE GRVLSVRRLP NFFETFPVIL TDKDGIVRAD
                                KGGLFRVGPM DSGDGIATAW LGHPVFHDGE GRELTVRRLP NFFETFPVVL VDQDNVLRAD
                                KGGLFRVGPM DKGDGIAQGW LGHPVFKDGE GRELSVRRLP NFFETFPVVL TDADGIVRAD
                                KGGLFRTGPM NRGDGLAQAW LGHPVFKDKE GRELSVRRIP NFFETFPVVL TDKDGVVRAD
                                KGGLFRVGPM NDGDGLAQNW LGHPVFTDKD GRVLSVRRMP NFFETFPVVL TDEDGVVRAD
                                KGGLFRTGAM DSGDGIAQEW LGHPVFKDKD GRVLTVRRMP NFFETFPIVL TDADGIVRAD
                                KGGLFRTGAM DSGDGIAQAW LGHPVFTDKD GRELTVRRMP NFFETFPIVL TDADGVVRAD
                                KGGLFRTGAM NNGDGIAQTW LGHPVFKDSE GRELFVRRLP NFFENFPVVL TDKDGIVRAD
                                KGGLFRTGAM DSGDGIAQEW LGHPVFKDSD GRVLTVRRMP NFFETFPIVL TDADGVVRAD
                                KGGLFRVGPM VQGDGIAEGW LGHPVFKDKE GRELFVRRLP NFFETFPVVL VDKDGVVRAD
                                KGGLFRVGPM NNGDGVAQGW QGHPIFKDGE GRELFVRRLP NFFETFPVVL QDQDGVVRAD
                                KGGLFRTGPM NKGDGIAQSW QGHAVFTDAE GRELTVRRLP NFFETFPVIL TDSDGVIRAD
                                KGGLFRVGPM NKGDGIAQNW LGHIIFRAKD GTELFVRRLP NFFETFPVVL QDAEGNVRAD
                                KGGLFRVGPM NQGDGLAQAW LGHPVFKDGE GRILSVRRIP NFFETFPVVL TDQDGVVRAD
                                KGGLFRVGPM VQGDGIAEGW LGHPVFKDKE GRELFVRRLP NFFETFPVVL VDKDGVVRAD
                                KGGLFRTGAM DSGDGIAKSW LGHPVFKDGE GRVLSVRRMP NFFETFPVVL TDSEGIVRAD
                                KGGLFRTGAM DSGDGIAKSW LGHPVFKDGE GRVLSVRRMP NFFETFPVVL TDSEGIVRAD
                                KGGLFRTGAM DSGDGIAKSW LGHPVFKDGE GRVLSVRRMP NFFETFPVVL TDSEGIVRAD
                                KGGLFRTGPM VKGDGIAEEW LGHPVFKDAE GRELFVRRMP NFFETFPVVL TDKDGVVRAD
                                KGGLFRTGAM DSGDGIAKSW LGHPVFKDGE GRVLSVRRMP NFFETFPVVL TDSEGIVRAD
                                KGGLFRTGAM DSGDGIAKSW LGHPVFKDGE GRVLSVRRMP NFFETFPVVL TDSEGIVRAD
                                KGGLFRVGPM VQGDGIAEGW LGHPVFKDKE GRELFVRRLP NFFETFPVVL VDKDGVVRAD
                                KGGLFRTGAM DSGDGIAKSW LGHPVFKDGE GRVLSVRRMP NFFETFPVVL TDSEGIVRAD
                                KGGLFRVGPM VQGDGIAEGW LGHPVFKDKE GRELFVRRLP NFFETFPVVL VDKDGVVRAD
                                KGGLFRVGPM VNGDGLPTSW LGHPVFTDGE GRELSVRRLP NFFENFPVVL EDGDGVVRAD
                                KGGLFRVGPM VNGDGLPTSW LGHPVFTDGE GRELSVRRLP NFFENFPVVL EDGDGVVRAD
                                KGGLFRVGAM NSGDGIARGW DGHPVFRNKA GEELYVRRMP NFFENFPVIL TDKDGVVKAD
                                KGGLFRVGPM VNGDGLPTSW LGHPVFTDGE GRELSVRRLP NFFENFPVVL EDGDGVVRAD
                                KGGLFRTGPM DKGDGIAEGW LGHAVFTDSE GRELTVRRMP NFFETFPIIL TDANGVVRAD
                                KGGLFRTGPM DKGDGIAEGW LGHAVFTDSE GRELTVRRMP NFFETFPIIL TDANGVVRAD
                                KGGLFRVGPM NNGDGIAQGW QGHPIFKDGE GRELSVRRLP NFFETFPVVL QDEDGVVRAD
                                KGGLFRTGPM DKGDGIAEGW LGHAVFTDSE GRELSVRRMP NFFETFPIIL TDANGVVRAD
                                KGGLFRTGQM DKGDGIAVSW LGHPVFKDGE GRVLDVRRLP NFFETFPVIL TDADGVVRAD
                                KGGLFRVGPM NDGDGIAQGW AGHPVFTDRE GRELTVRRLP NFFETFPVVL QDKDGVIRAD
                                KGGLFRVGPM VNGDGLPTSW LGHPVFTDGE GRELSVRRLP NFFENFPVVL EDGDGVVRAD
                                KGGLFRTGAM DSGDGIAKSW LGHPVFKDGE GRVLSVRRMP NFFETFPVVL TDSEGIVRAD
                                KGGLFRTGPM IKGDGVAVAW QGHPVFKDGE GRELTVRRLP NFFETFPVLL TDSEGIVRAD
                                KGGLFRVGPM VKGDGIAQSW QGHAVFTDAA GRELTVRRLP NFFETFPVIL TDSDGVVRAD
                                KGGLFRVGPM NNGDGLAQGW LGHPAFTDNE GRELFVRRLP NFFETFPVVL VDADGIVRAD
                                KGGLFRVGPM DSGDGIATAW LGHPVFKDAE GRELSVRRLP NFFETFPVIL TDANGTVVAD
                                KGGLFRVGPM NNGDGIAKNW LGHPVFKDSE GRELSVRRLP NFFETFPVIL TDKDGVIRAD
                                KGGLFRVGPM NKTNGVALGW LGHPVFKDAE GRELFVRRMP AFFETFPVLL TDADGIVRAD
                                KGGLFRAGAM NNGDGVALGW LGHASFKDKN GNELFVRRMP TFFETFPVLL LDKDGVVRAD
                                KGGLFRTGAM NSGDGIAQEW IGHPVFKDKD GRVLEVRRMP NFFETFPVIM TDEDGVVRAD
                                KGGLFRVGPM NNGDGIAKNW LGHPVFKDSE GRELSVRRLP NFFETFPVVL TDKDGVIRAD
                                KGGLFRVGPM NKTNGVALAW LGHPVFKDAE GRELFVRRMP AFFETFPVIL TDADGVVRAD
                                KGGLFRVGPM NKTNGVALAW LGHPVFQDAE GRELFVRRMP AFFETFPVIL TDADGVVRAD
                                KGGLFRVGPM NKTNGVALAW LGHPVFQDAE GRELFVRRMP AFFETFPVIL TDADGVVRAD
                                KGGLFRVGPM NKTNGIALSW AGHPVFKDKE GRELEVRRLP NFFETFPVVL TDKDGVVRAD
                                KGGLFRVGPM NKTNGIALSW AGHPVFKDKE GRELEVRRLP NFFETFPVVL TDKDGVVRAD
                                KGGLFRAGAM VNGDGIAKTW LGHPVFTDSE GRVLSVRRLP NFFETFPVIL TDKDGIVRAD
                                KGGLFRAGSM DNGDGIAVGW LGHPIFRDKD GRELFVRRMP TFFETFPVVL VDGDGIVRAD
                                KGGLFRVGPM TKGDGIAQVW SGHAVFKDSE GRELSVRRMP NFFENFPVVL TDNDDIVRAD
                                KGGLFRAGSM DNGDGIAVGW LGHPIFRDKE GRELFVRRMP TFFETFPVVL VDGDGIVRAD
                                KGGLFRAGSM DNGDGIAVGW LGHPIFRDKE GRELFVRRMP TFFETFPVVL VDGDGIVRAD
                                KGGLFRAGSM DNGDGIAVGW LGHPIFRDKD GRELFVRRMP TFFETFPVVL VDGDGIVRAD
                                KGGLFRVGPM VKGDGVALSW LGHPVFQDRE GRELIVRRMP NFFETFPVVL TDKDNIVRAD
                                KGGLFRTGAM NSGDGIARAW EGHPTFTDSE GRELFVRRMP NFFETFPVVL TDKDGVVRAD
                                KGGLFRAGAM NSGDGIAEGW LGHPTFRDGE GSELFVRRLP NFFETFPVVL TDANNVVKAD
                                KGGLFRVGAL VNGDGVPTGW QGHVSFSDKE GNELEVRRIP NFFENFPVIL EDKDGNVRAD
                                KGGLFRVGAM VNGDGVPSGW QGHISFTDSD GNDLEVRRIP NFFENFPVIL EDKDGNVKAD
                                KGGLFRVGAM VNGDGVPSGW QGHISFTDSD GNDLEVRRIP NFFENFPVIL EDKDGNVKAD
                                KGGLFRAGAL VNGDGVPTGW QGHVSFSDKE GNELEVRRMP NFFENFPVIL EDKDGNVRAD
                                KGGLFRAGAL VNGDGVPTGW QGHVSFTDKE GNDLEVRRMP NFFENFPVVL EDKEGNVRAD
                                KGGLFRAGAL VNGDGVPTGW QGHVSFKDKE GNDLEVRRMP NFFENFPVIL EDKDGNVRAD
                                KGGLFRGGPM NNGDGVATGW LGQPVFKDKE GRELRVVHLN TLYETQPVVL VDSNNIPRAD
                                KGGLFRGGPM NNGDGIANGW LGHPIFKDKE GRTLRVMHLN TLYETQPVVL IDKDGIPRAD
                                KGGLFRVGAM VNGDGLATGW LGHITFKDKA GNDLQVRRIP NFFENFPVLL EDQNGAVRAD
                                KGGLFRVGAM NKGDGIALTW SGHPVFRDGE GRELKVRRMP NFFETFPVVL TDKDDVVRAD
                                KGGLFRTGPM NRGDGLAQAW LGHPVFKDKE GRELSVRRIP NFFETFPVVL TDKDGVVRAD
                                KGGLFRVGPM NDGDGIAQAW LGHPVFKDSE GRDLSVRRLP NFFETFPVVL QDSDGVIRAD
                                KGGLFRAGSM DNGDGIAVGW LGHPVFRNKE GRELFVRRMP TFFETFPVVL VDGDGIVRAD
                                KGGLFRAGSM DNGDGIAIGW LGHPLFRDKE GRELFVRRMP TFFETFPVVL VDGDGIVRAD
                                KGGLFRAGSM DNGDGIAVGW LGHPVFRDKE GRELFVRRMP TFFETFPVVL VDEEGIVRAD
                                KGGLFRAGPM DNGDGIAVGW LGHPIFRDKE GHELFVRRMP TFFETFPVVL VDGDGIVRAD
                                KGGLFRAGSM DNGDGIAVGW LGHPIFRDKE GHELFVRRMP TFFETFPVVL VDGDGIVRAD
                                KGGLFRAGSM DNGDGIAVGW LGHPIFRDKD GHELFVRRMP TFFETFPVVL VDGDGIVRAD
                                KGGLFRAGSM DNGDGIAVGW LGHPVFRDKE GHELFVRRMP TFFETFPVVL VDGDGIVRAD
                                KGGLFRAGSM DNGDGIAVGW LGHPIFRDKE GHELFVRRMP TFFETFPVVL VDGDGIVRAD
                                KGGLFRAGAM DNGDGIAVGW LGHPIFKDKE GNELFVRRMP TFFETFPVVL VDKEGVIKAD
                                KGGLFRAGAM DNGDGIAVGW LGHPIFKDKE GNELFVRRMP TFFETFPVVL VDKEGIVKAD
                                KGGLFRAGAM DNGDGIAVGW LGHPIFKDKN GHELFVRRMP TFFETFPVVL VDEEGIVKAD
                                KGGLFRAGAM DNGDGIAVGR LGHPIFKDKE GHELFVRRMP TFFETFPVVL VDEEGIVKAD
                                KGGLFRAGAM DNGDGIAVGW LGHPIFRDKE GHELFVRRMP TFFETFPVVL VDEEGIVKAD
                                KGGLFRAGAM DNGDGIAIGW LGHAAFKDKE GHELFVRRMP TFFETFPVVL VDEEGIVRAD
                                KGGLFRAGAM DNGDGIAVGW LGHAVFKDKE GHELFVRRMP TFFETFPVVL VDEEGIVRAD
                                KGGLFRAGAM DNGDGIAVGW LGHAVFKDRE GHELFVRRMP TFFETFPVVL VDEEGIVRAD
                                KGGLFRAGAM DNGDGIAVGW LGHAVFKDKE GNELFVRRMP TFFETFPVVL VDEQGIVRAD
                                KGGLFRSGAM NSGDGIAVGW LGHAVFKDRD GNELYVRRMP TFFETFPVLL IDKDGLVRAD
                                KGGLFRAGPM NKGDGIAESW LGHATFKDKE GRELTVRRMP TFFETFPVVL IDKDGVLRAD
                                KGGLFRAGPM DKGDGIAEAW LGHPIFQDKD GRELTVRRMP AFFETFPVIL VDKDGIIRAD
                                KGGLFRAGPM DNGDGIAVGW LGHAVFKDKE GHELFVRRMP TFFETFPVVL VDEEGIIRAD
                                KGGLFRSGPM DNGDGIAAGW LGHAVFSDKE GRELFIRRMP TFFETFPVLL LDKDGVVRAD
                                KGGLFRAGPM NKGDGIAESW LGHSVFKDKE GRELTVRRMP AFFETFPVVL LDKDGVLRAD
                                KGGLFRAGPM DKGDGIAEAW LGHPIFRDRE GRELTVRRMP AFFETFPVIL VDKDGIIRAD
                                KGGLFRAGPM NKGDGIAEAW LGHPVFQDKE GHELIVRRMP AFFENFPIIL VDKDGIIRAD
                                KGGLFRAGPM NKGDGVAEAW LGHPVFQDKE GRELSVRRMP AFFETFPVIL VDKDGIIRAD
                                KGGLFRAGAM DNGDGIAVGW LGHASFKDKE GRELFVRRMP SFFETFPVVL LDSEGIVRAD
                                KGGLFRAGPM NKGDGIAEAW LGHPIFTDRE GRELTVRRMP AFFETFPVLL LDKDGIIRAD
                                KGGLFRAGAM NNGDGIAAGW LGHAVFKDKE GRELFVRRMP TFFETFPVVL LDKDGIVRAD
                                KGGLFRSGPM DKGDGIAEAW LGHPVFKDKE GRELTVRRMP AFFETFPVIL VDQDGIIRAD
                                KGGLFRAGPM NNGDGIAAGW LGHAVFKDKE GRELFVRRMP TFFETFPVLL LDKDGVVKAD
                                KGGLFRAGPM VNGDGIAAGW LGHALFTDKN GNELFVRRMP TFFETFPVLL TDKDGIVRAD
                                KGGLFRAGPM VNGDGIAVGW LGHASFLDKN GNELFVRRMP TFFETFPVVL LDKEGVVRAD
                                KGGLFRAGPM NKGDGIAEAW LGHPIFEDKE GRELSVRRMP AFFETFPVIL VDKDGIIRAD
                                KGGLFRSGPM DNGDGIAAGW LGHATFTDKN GRELFVRRMP TFFETFPVIL IDGDGVVRAD
                                KGGLFRAGPM NKGDGIAEAW LGHPIFRDKE GRELTVRRMP AFFETFPVIL VDKDGIIRAD
                                KGGLFRAGAM DSGDGIAVGW LGHASFQDKE GHELFVRRMP TFFETFPVVL ADEDGVVRAD
                                KGGLFRAGAM DNGDGIAVGW LGHAVFKDKE GNELFVRRMP TFFETFPVVL VDEEGIVRAD
                                KGGLFRAGPM NKGDGIAQAW LGHAVFQDKQ GRELTVRRMP AFFETFPVIL VDKDGIVRAD
                                KGGLFRAGAM NSGDGIAVGW LGHAVFKDKD GNELFVRRMP TFFETFPVLL IDKDGVVRAD
                                KGGLFRAGAM NSGDGVAAGW LGHPVFTDKQ GRELFVRRMP TFFETFPVIL VDSDGVVRAD

                                IPFRRAEAKY SFEQTGITAT IYGGDLDGQT FTDPAVVKRL ARKAQLGEAF KFDRETY---
                                IPFRRAEAKY SFEQTGITAT IYGGDLNGQT FTDPAVVKRL ARKAQLGEAF KFDRETY---
                                IPFRRAEAKY SFEQTGITAT IYGGDLDGQT FTDPAVVKRL ARKAQLGEAF KFDRETY---
                                IPFRRAEAKY SFEQTGITAT IYGGDLDGQT FTDPAVVKRL ARKAQLGEAF KFDRETY---
                                IPFRRAEAKY SFEQTGITAT IYGGDLDGQT FTDPAVVKRL ARKAQLGEAF KFDRETY---
                                IPFRRAEAKY SFEQTGITAT IYGGDLDGQT FTDPAVVKRL ARKAQLGEAF KFDRETY---
                                IPFRRAEAKY SFEQTGITAT IYGGDLDGQT FTDPAVVKRL ARKAQLGEAF KFDRETY---
                                IPFRRAESKY SFEQTGVTVS FYGGDLNGKT FTDPADVKKY ARKAQGGEIF EFDRET----
                                IPFRRAEAKY SFEQTGITAT IYGGDLNGQT FTDPAVVKRL ARKAQLGEAF KFDRETY---
                                IPFRRAESKY SFEQTGVTVS FYGGNLNGQT FTDPADVKKY ARKAQGGEIF EFDRET----
                                IPFRRAEAKY SFEQTGITAT IYGGDLNGQT FTDPAVVKRL ARKAQLGEAF KFDRETY---
                                IPFRRAEAKY SFEQTGITAT IYGGDLNGQT FTDPAVVKRL ARKAQLGEAF KFDRETY---
                                IPFRRAESRY SFEQAGIKAT FYGGALNGQT ISDPVKVKQY ARKAQLGEPF DFDRET----
                                IPFRRAESKY SFEQTGVTVS FYGGDLNGQT FTDPADVKKF ARKAQGGEIF DFDRET----
                                IPFRRAEAKY SFEQTGITAT IYGGDLNGQT FTDPAVVKRL ARKAQLGEAF KFDRETY---
                                IPFRRAESKY SFEQTGVTVS FYGGDLNGQT FTDPADVKKY ARKAQGGEIF DFDRET----
                                IPFRRAESKY SFEQSGVTVS FYGGNLNGQT IKDPAEVKKY ARKAQGGEIF EFDRET----
                                IPFRRAEAKY SFEQTGITAT IYGGDLNGQT FTDPAVVKRL ARKAQLGEAF KFDRETY---
                                IPFRRAEAKY SFEQTGITAT IYGGDLNGQT FTDPAVVKRL ARKAQLGEAF KFDRETY---
                                IPFRRAEAKY SFEQTGITAT IYGGDLNGQT FTDPAVVKRL ARKAQLGEAF KFDRETY---
                                IPFRRAEAKY SFEQTGITAT IYGGDLNGQT FTDPAVVKRL ARKAQLGEAF KFDRETY---
                                IPFRRAESKY SFEQTGVTVS FYGGDLDGKT FTDPADVKKY ARKAQGGEIF EFDRET----
                                IPFRRAESKY SFEQTGVTVS FYGGDLNGKT FTDPADVKKY ARKAQGGEIF EFDRET----
                                IPFRRAESRL SVEQSGVTAK VYGGALGGQT FTNPADVKRL ARRSQLGEPF EFDTT-----
                                IPFRRAESAL SVEQTGVTVS FLGGDLDGQT FSDPLDVKRY ARKAQLGEPF EFDTET----
                                IPFRRAEAKY SFEQTGITAT IYGGDLNGQT FTDPAVVKRL ARKAQLGEAF KFDRETY---
                                IPFRRAEAKY SFEQTGITAT IYGGDLNGQT FTDPAVVKRL ARKAQLGEAF KFDRETY---
                                IPFRRAESAL SVEQTGVTVS FLGGDLDGQT FSDPLDVKRY ARKAQLGEPF EFDTET----
                                IPFRRAESKL SVEQSGVNVA FYGGALDGQT FNDPALVKKY ARKSQLGEAF DFDTET----
                                IPFRRSESKF SIEQTGVTVS FYGGELNGQS FSDAATVRKY ARRAQLGESF EFDTET----
                                IPFRRAESKY SFEQSGVTVS FYGGDLNGKT FTEPADVKKY ARKAQGGEIF EFDRET----
                                IPFRRSESKF SVEQTGVTVS FYGGELDGQT FSDGPSVKKF ARKAQLGEGF DFDTAT----
                                IPFRRAESRS SFEQSGITVS FFGGDLNGKS FDDPAEVKKY ARLAQRGEVF DFDRET----
                                IPFRRAESKY SFEQAGVTVS FYGGELNGQT LNNPVDVKKY ARAAQKGEVF EFDRET----
                                IPFRRAESRY SFEQSGVTVS FYGGDLDGKT FTDPADVKKY ARKAQGGEIF EFDRET----
                                IPFRRAESQF SFEQNGVTVS FYGGSLDGQT FSDPVTVKKY ARKAQLGEPF EFDRET----
                                IPFRRAEAKY SFEQQGVTAK VYGGALNGQT FTDPADVKRL ARKAQLGEAF EFDRETY---
                                IPFRRAESKY SFEQTGVTVS FYGGNLNGKT FTDPADVKKF ARKAQGGEIF EFDRET----
                                IPFRRAESKL SVEQSGVTVA FYGGALDGET FDDPSAVKKY ARKAQLGEAF VFDTET----
                                IPFRRAEAKY SFEQTGVTAT VYGGALNGQT FTDPADVKRL ARKAQLGEAF EFDRETY---
                                IPFRRAESKY SFEQSGVTVS FYGGDLNGKT FTDPADVKKY ARKAQGGEIF EFDRET----
                                IPYRRAEAKF SFEQQGVIAK VFGGALDGQT FTDPADVKRL ARKAQLGEAF DFDRETY---
                                IPFRKAESKY SFEQAGVTAS FYGGKLDGQV ISDPSQVKRY ARAAQLGEPF EFDRET----
                                IPFRRAESKY SFEQTGVTVS FYGGNLNGNT FTDPADVKKY ARKAQGGEIF EFDRET----
                                IPFRRAESKY SFEQSGVTVS FYGGDLNGQT FTDPAEVKKY ARKAQGGEIF EFDRET----
                                IPFRRAEAKY SFEQQGVTAT VYGGALNGQT FTDPADVKRL ARKAQLGEAF EFDRETY---
                                IPFRRAEAKY SFEQTGVTAT VYGGALNGQV FTDPADVKRL ARKAQLGEAF EFDRETY---
                                IPFRRAESKY SFEQTGVTVS FYGGDLDGKT FTDPADVKKY ARKAQGGEIF EFDRET----
                                IPFRRAESKY SFEQTGVTVS FYGGDLDGKT FTDPADVKKY ARKAQGGEIF EFDRET----
                                IPFRRAESKY SFEQTGVTVS FYGGDLNGKT FTDPVDVKKY ARKAQGGEIF EFDRET----
                                IPFRRAESRS SFEQAGISVS FYGGNLNGKT FTDPADVKKY ARKAQGGEIF EFDRET----
                                IPFRRSESKF SVEQAGVTAT FYGGELDGQS FTDTATIRKY ARRAQLGESF EFDTET----
                                IPFRRAESKY SFEQTGVTVT FYGGELDGQT FTNPVEVKKY ARAAQKGEVF DFDRET----
                                IPFRRAEAKY SFEQQGVTAS VYGGALDGQT FTDPADVKRL ARKAQLGEAF EFDRETY---
                                IPYRRAEAKY SFEQQGVTAE VFGGALDGQR FTDPADVKRL ARKAQLGEGF DFDRETY---
                                IPFRRAEAKY SFEQQGVTAT VFGGALDGQT FTDPADVKRL ARKSQLGEAF EFDRETY---
                                IPFRRTDAKY SVEQTGVTVS FYGGLLDGQT ISDPALVKQY ARKAQLGEPF EFDRQAY---
                                IPFRRAESQY SFEQAGVTVS LYGGELDGQT FKDPAIVKKY ARKAQLGEPF EFDTET----
                                IPFRRAEAKY SFEQQGITAT VYGGALDGQT FTDPAEVKRL ARKAQLGEAF EFDRETY---
                                IPFRRAEAKY SFEQQGITAT VFGGALDGQT FTDPAEVKRL ARKAQLGEAF EFDRETY---
                                VPFRRAESRY SFEQAGITAS FYGGALNGQT FTDATQVKQF ARKAQGGEIF EFDREK----
                                IPFRKAESKY SFEQNGVTVS FYGGALNGQT FKNPATVKRY ARASQLGEPF EFDRET----
                                IPFRRAEAKY SFEQTGVTAT VYGGALNGQV FTDPADVKRL ARKAQLGEAF EFDRETY---
                                VPFRRAESRY SFEQAGITAS FYGGALNGQT FTDATQVKQF ARKAQGGEIF EFDREK----
                                IPFRRAEAKY SIEQTGVTAT VYGGELNGQT FTDPVVVKRL ARKAQLGEAF KFDRDRY---
                                IPFRRAESRY SFEQTGVTVS FYGGNLNGQT FTDPADVKKY ARKAQGGEIF EFDRET----
                                IPYRRAEAKY SFEQQGVTAQ VFGGALDGQK FSDPADVKRL ARKAQLGEGF DFDRDTY---
                                IPFRRSEAKY SFEQTGVTAT VYGGALNGQV FTDPAAVKRL ARKAQLGEAF EFDRTTY---
                                IPFRRAEARY SFEQTGVTAT IYGGALNGQT YTDPAAVKKL ARKAQLGEAF EFDRETY---
                                IPYRRAEAKY SFEQQGVTAQ VFGGALDGQK FSDPADVKRL ARKAQLGEGF DFDRDTY---
                                IPFRRAESRY SFEQTGVTVS FYGGNLNGQT FTDPADVKKY ARKAQGGEIF EFDRET----
                                IPFRRAESKY SVEQTGVTVS FVGGQLNGKN FTDAPNVKKY ARQAQLGEIF EFDQET----
                                IPFRRAESKY SFEQSGVTVS FYGGDLDGKT FTEPADVKKY ARKAQGGEIF EFDRET----
                                IPFRRAESKY SFEQAGISVT LYGGELNGKT FTDAPTVKKI ARQAQLGETF NFDVDK----
                                IPFRRAEAKY SFEQQGITAT VFGGALDGQT FTDPAEVKRL ARKSQLGEAF EFDRETY---
                                IPFRRAESRY SFEQTGVTVS FYGGNLNGQT FTDPADVKKY ARKAQGGEIF EFDRET----
                                IPFRRAESQY SIEQQGVTVS FYGGELSGQT FTNPATVKKY ARKAQLGELF RFDRET----
                                IPFRRAESKY SFEQTGVTVS FYGGDLNGKT FTDPADVKKY ARKAQGGEIF EFDRET----
                                IPFRRAESRY SFEQTGVTVS FYGGNLNGQT FTDPADVKKY ARKAQGGEIF EFDRET----
                                IPFRRAEAKY SFEQQGVTAK VFGGALDGQT FTDPADVKRL ARKAQLGEAF EFDRETY---
                                IPFRRAESKY SFEQSGVTVS FYGGDLNGQT FTEPADVKKY ARKAQGGEIF EFDRET----
                                IPFRRAESKY SFEQTGVTVS FYGGDLNGKK FTDAADVKKY ARKAQGGEIF EFDRET----
                                IPFRRAESRY SFEQTGVTVS FYGGDLDGQT FTDPADVKKY ARKAQGGEIF DFDRET----
                                IPFRRAESKL SVEQAGITAT FYGGALDGQT FDDPFVVKKY ARKAQLGEAF AFDTET----
                                IPFRRAESRY SFEQTGVTVS FYGGNLNGQT FTEPADVKKY ARKAQGGEIF EFDRET----
                                IPFRRAESKY SFEQTGVTVS FYGGDLDGKT FTDPADVKKY ARKAQGGEIF EFDRET----
                                IPFRRSEAKY SLEQKGVTVS FFGGKLDGQT FTEPAQVKQY ARQAQLGEPF EFDRTVH---
                                IPFRRAESAL SIEQTGVTVS FLGGELNGQT FSDPLDVKRY ARKAQLGEPF EFDTET----
                                IPFRRAEAKY SIEQTGVTAT VYGGELNGQT FTDPVIVKRL ARKSQLGEAF KFDRDRY---
                                IPFRRAESRY SFEQTGVTVS FYGGNLNGQT FTDPADVKKY ARKAQGGEIF EFDRET----
                                IPFRRSESKY SIEQAGVTVS FYGGDLDGQS FDDSVTVRKY ARRAQLGESF EFDTET----
                                IPFRRAESKY SFEQSGVTVS FYGGNLNGQT FTEPADVKKY ARKAQGGEIF EFDRET----
                                IPFRRAESKY SFEQSGVTVS FYGGDLDGQT FTDPADVKKY ARKAQGGEIF EFDRET----
                                IPFRRAESKY SFEQSGVTVS FYGGDLNGKT FTEPADVKKY ARKAQGGEIF EFDRET----
                                IPFRRAESAL SIEQTGVTVS FLGGELDGQT FSDPLDVKRY ARKAQLGEPF EFDTET----
                                IPFRRAESKY SFEQSGVTVS FYGGDLNGQT FTDPADVKKY ARKAQGGEIF EFDRET----
                                IPFRRAEAKY SFEQRGVTAT VYGGSLDGKV FTDPADVKRL ARKAQLGEGF DFDRETY---
                                IPFQRAEAQF GFEQTGVNVS FFSGALDGQT FTDPMTVKKY ARQAQLGESF DFDRTIH---
                                IPFRRAEAKY SFEQKGVTAT VYGGSLDGKV FTDPADVKRL ARKAQLGEGF EFDRETY---
                                IPFRRAESKY SFEQSGVTVS FYGGDLNGQT FTDPAEVKKY ARKAQGGEIF EFDRET----
                                IPFRRAEAKY SFEQRGVTAT VYGGSLDGKV FTDPADVKRL ARKAQLGEGF DFDRETY---
                                IPFRRAEAKN SFEQQGVTAT IYGGSMDGKT FTDTADVKRL ARKAQLGEAF TFDRETY---
                                IPFRKAESKY SFEQTGVTVS FYGGQLDGQT FTDPAVVKKY ARAAQLGEPF EFDRET----
                                IPFRRAESKY SFEQTGVKVA FYGGDLNGQT FTDPVDVKKW ARRAQLGEIF EFDRET----
                                IPFRRAEAKY SFEQRGVTAT VYGGSLDGKV FTDPADVKRL ARKAQLGEGF DFDRETY---
                                IPFRRAESRY SFEQTGVTVS FYGGNLNGKT FTDPADVKKY ARKAQGGEIF EFDKET----
                                IPFRRAEAKN SFEQQGVTAT IYGGSMDGKT FTDTADVKRL ARKAQLGEAF TFDRETY---
                                IPFRRAESRY SFEQSGVTVS FYGGDLNGKT FKDPAEVKKY ARKAQGGEIF EFDRET----
                                IPFRRAESKY SFEQTGVKVS LYGGDLNGQT FTDPAVVKRF ARGAQGGEIF KFDRGT----
                                IPFRRAEAKY SFEQQGVTAT VYGGALSGQS FSDPADVKRL ARKAQLGEAF EFDRETY---
                                IPFRRAESKY SFEQSGVTVS FYGGDLDGQT FTDPAEVKKY ARKAQGGEIF EFDRET----
                                IPFRRAESQN SFEQSGVTVS FYGGDLDGQT FKDPADVKKY ARKAQGGEIF EFDRET----
                                IPFRRAESRS SFEQAGVTVS FYGGNLGGQS FDDPADVKKY ARKAQGGEIF EFDRET----
                                IPFRRAESKY SFEQSGVTVS FYGGNLNGKT FTEPADVKKY ARKAQGGEIF EFDRET----
                                IPFRRAEAKN SFEQQGVTAT IYGGSMDGKT FTDTADVKRL ARKAQLGEAF TFDRETY---
                                IPFRRAESKY SFEQSGVTVS FYGGDLNGQT FTDPAEVKKY ARKAQGGEIF EFDRET----
                                IPFRRAEAKY SFEQKGVTAT VYGGSLDGKV FTDPADVKRL ARKAQLGEGF EFDRETY---
                                IPFRRAESQN SFEQTGVTVS FYGGNLDGQT FTDPADVKKW ARKAQLGEVF EFDRET----
                                IPFRRAESKY SVEQTGVTVS FFGGQLNGKT FTDAPSVKKY ARQAQLGEIF EFDQEK----
                                IPFRRAESAL SIEQTGVTVT FLGGDLDGKT FTDPLDVKRY ARKAQLGEPF AFDTET----
                                IPFRRAESKY SFEQTGVTVS FYGGNLNGQT FTDPADVKKY ARKAQGGEIF EFDRET----
                                IPFRRAESKY SFEQSGVTVS FYGGNLDGKT FTEPADVKKY ARKAQGGEIF EFDRET----
                                IPFRRAEAKN SFEQQGVTAT IYGGSMDGKT FTDTADVKRL ARKAQLGEAF TFDRETY---
                                IPFRRAESKY SVEQTGVTVS FVGGALNGKT FTDAPNVKKY ARQAQLGEIF EFDQET----
                                IPFRRAESKY SFEQVGVTAT VYGGALGGQT FSDAPTVKKL ARQAQLGEIF EFDQET----
                                IPFRRAEAKN SFEQQGVTAT IYGGSMDGKT FTDTADVKRL ARKAQLGEAF TFDRETY---
                                IPFRRAEAKN SFEQQGVTAT IYGGSMDGKT FTDTADVKRL ARKAQLGEAF TFDRETY---
                                IPFRRAESKL SVEQAGITVS FYGGALDGQT FDDPFVVKKY ARKAQLGEAF AFDTET----
                                IPYRRAEAKF SFEQQGVTAK VFGGALDGQT FTDPADVKRL ARKAQLGEAF DFDRETY---
                                IPFRRAEAKY SIEQTGVTAT VYGGELNGQT FNDPVIVKRL ARKAQLGEAF KFDRDRY---
                                IPFRRAESKY SFEQSGVTVS FYGGNLNGTT FTEPADVKKY ARKAQGGEIF EFDRET----
                                IPFRRAESKY SFEQTGVTVS FYGGNLNGQT FTDPADVKKY ARKAQGGEIF EFDRET----
                                IPFRRAEAKY SFEQTGVTAT VYGGALNGQT FTDPAAVKRL ARKAQLGEAF EFDRTTY---
                                IPFRRAEAKN SFEQQGVTAT IYGGSMDGKT FTDTADVKRL ARKAQLGEAF TFDRETY---
                                IPFRRAESQN SFEQTGVTVS FYGGNLDGQT FTDPADVKKW ARKAQLGEVF EFDRET----
                                IPFRRAESRY SFEQTGVKVS FYGGNLNGQT FTDPADVKKY ARKAQGGEIF EFDKET----
                                IPFRRAESRY SFEQTGVKVS FYGGNLNGQT FTDPADVKKY ARKAQGGEIF EFDKET----
                                IPFRKAESRY SFEQAGVTAT FYGGMLGGQT ITDPAQVKRY ARAAQLGEPF EFDRAT----
                                IPFRRAESRY SFEQTGVKVS FYGGNLNGQT FTDPADVKKY ARKAQGGEIF EFDKET----
                                IPFRRAEAKY SFEQTGITAT VYGGALNGQT FTDPADVKRL ARKAQLGEAF EFDRETY---
                                IPFRRAESQN SFEQTGVKVS FYGGDLDGQS FTNPADVKKW ARKAQGGEVF EFDRET----
                                IPFRRAESQN SFEQTGVTVS FYGGNLDGQT FTDPADVKKW ARKAQLGEVF EFDRET----
                                IPFRRAEAKY SFEQTGVTAT VFGGELDGQT FTDPAEVKRL ARKAQLGEAF TFDRETY---
                                IPFRRAEAKY SFEQKGVTVS FVGGTLDGQV YTEPSTVKKF ARQAQLGEVF DFDRETY---
                                IPFRRAEAKY SFEQQGVTAS VFGGALDGQT FTDPADVKRL ARKAQLGEGF EFDRETY---
                                IPFRRAESQN SFEQSGVTVS FYGGDLNGQT FDDPAEVKKW ARKAQGGEIF EFDRET----
                                IPFRRAESKL SIEQTGVTAT FYGGALDGKT FDNPADVKIF ARKAQLGEPF DFDRET----
                                IPFRRTEAKY SLAQMGVTVS FFGGDLDGQT FTDLEKVRQY ARKAQLGEPF DFDRTVY---
                                IPFRRAESKY SVEQTGVTVS FVGGELNGKS FTDAPTVKKY ARQAQLGEIF EFDQEK----
                                IPFRRAESQY SIEQKGVTVS FVGGDLDGQT FEEPLQVKRY ARKAQLGELF KFDRET----
                                IPFQRAEAKY SFEQTGVNVS FFGGTLDGQT FTDPMTVKKY ARQAQLGEPF KFDRTIH---
                                IPFRRAESKY SFEQSGVTVS FYGGNLNGQT FTEPADVKKY ARKAQGGEIF EFDRET----
                                IPFRRAESKY SFEQSGVTVS FYGGDLNGQT FTDPADVKKY ARKAQGGEIF EFDRET----
                                IPFRRAESRL SVEQSGVTAK VYGGALGGQT FTNPADVKRL ARRSQLGEPF EFDTT-----
                                IPFRRAESKY SFEQSGVTVS FYGGNLNGTT FTEPADVKKY ARKAQGGEIF EFDRET----
                                IPFRRTDAKY SIDQTGVTVS FYGGLLDGQT ISDPALVKQY ARKAQLGEPF DFDRQAY---
                                IPFRRAESQN SFEQTGVTVS FYGGNLDGQT FTDPADVKKW ARKAQLGEIF EFDRET----
                                IPFQRAEAKY SFEQTGVNVS FFGGILDGQT FTDPMTVKKY ARQAQLGEPF KFDRTIH---
                                IPFRRAESRY SFEQTGVTVS FYGGNLNGKT FTDPADVKKY ARKAQGGEIF EFDKET----
                                IPFRRAESQN SFEQSGVTVS FYGGDLDGQT FDDPAEVKKW ARKAQGGEIF EFDRET----
                                IPFRRAESQN SFEQTGVKVS FYGGNLDGQT FTDPADVKKW ARKAQLGEVF EFDRET----
                                IPFRRAESAL SVEQTGVTVS FLGGDLDGQT FSDPLDVKRY ARKAQLGEPF EFDTET----
                                IPFRRAESKY SFEQSGVTVS FYGGDLNGKT FTEPADVKKY ARKAQGGEIF EFDRET----
                                IPFRRAEAKY SFEQQGVTAQ VFGGALDGQK FTDPADVKRL ARKSQLGEAF DFDRETY---
                                IPFRRAESKY SFEQAGVTAS FYGGALNGKT VEDPSEVKKY ARKAQLGEPF EFDREK----
                                IPFRRAESKY SFEQTGVTVS FYGGNLNGQT FTDPADVKKY ARKAQGGEIF EFDRET----
                                IPFQRAEAKY SFEQTGVNVS FFGGKLDGQT FTDPMTVKKY ARLAQLGEPF EFDRTIH---
                                IPFRRAESKY SFEQSGVTVS FYGGDLNGKT FTEPADVKKY ARKAQGGEIF EFDRET----
                                IPFRRAESQN SFEQTGVTVS FYGGNLDGQT FTDPADVKKW ARKAQLGEVF EFDRET----
                                IPFRRAEAKY SFEQKGVTVS FVGGTLDGQT YTEPSTVKKF ARQAQLGEVF DFDRETY---
                                IPFRRAEAKY SFEQTGVTAT VYGGELDGKT FTDPADVKRL ARKAQLGEGF EFDREKY---
                                IPFRRAEAKY SFEQQGVTAQ VFGGALDGQT FSDPADVKRL ARKSQLGEAF DFDRETY---
                                IPFRRAESRY SFEQTGVTVS FYGGNLNGQT FTDPADVKKY ARKAQGGEIF EFDKET----
                                IPFRRAESKT SIEQTGTTVS FYGGTLDGQT FSDPAAVKQF ARKAQLGEAF DFDRET----
                                IPFRRAESQN SFEQTGVTVS FYGGNLDGQT FTDPADVKKW ARKAQLGEIF EFDRET----
                                IPFRRAEAKY SFEQQGVTAK VFGGALNGQS FSDPADVKRL ARKSQLGEGF DFDRETY---
                                IPFRRAESKL SVEQSGVTAT FYGGALDGKV FDNPADVKQF ARKAQLGEPF VFDRET----
                                IPFQRAEAKY SFEQTGVNVS FFGGTLDGQT FTDPMTVKKY ARQALLGEPF KFDRTIH---
                                IPFRRAEAKY SFEQTGVTAT VFGGELDGQT FTDPAEVKRL ARKAQLGEAF TFDRETY---
                                IPFRRAESKY SFEQTGVTVS FYGGDLNGQT FTDPADVKKF ARKAQGGEIF DFDRET----
                                IPFRRAESRS SFEQAGVTVS FYGGNLNGKT FDDPADVKKY ARKAQGGEIF EFDRET----
                                IPFRRAEAKY SFEQQGVTAQ VFGGALDGQK FTDPADVKRL ARKSQLGEAF DFDRETY---
                                IPFRRAESQY SIEQTGVTVS VYGGQYGGQT FEDPVDVKKF ARKAQLGEPF EFDRET----
                                IPFQRAEAKY SFEQTGVNVS FFGGILDGQT FTDPMTVKKY ARQAQLGEPF KFDRTIH---
                                IPFRRAESKY SFEQSGVTVS FYGGDLNGQT FTDPADVKKY ARKAQGGEIF DFDRET----
                                IPFRRAESKN SFEQSGVTVS FYGGDLDGQT LEDPAQVKKY ARKAQGGEIF EFDRET----
                                IPFQRAEAKY SFEQTGVNVS FFGGILDGQT FTDPMTVKKY ARQAQLGEPF KFDRTIH---
                                IPFRRAEAKY SFEQKGVTVS FVGGTLDGQA YTEPSTVKKF ARQAQLGEVF DFDRETY---
                                IPFRRAESKY NFEQAGITAS FYGGALDGQT FNDPATVKQY ARKAQLGEVF DFDRET----
                                IPFRRAEAKY SFEQTGITAT VYGGALNGQT FTDPADVKRL ARKAQLGEAF EFDRETY---
                                IPFRRAESKY SFEQSGVTVS FYGGNLNGQT IKDPAEVKKY ARKAQGGEIF EFDRET----
                                IPFRRAESRY SFEQVGVTVE FYGGKLDGQV FTDPATVKKY ARQAQLGQLF EFDRETP---
                                IPFRRAESRS SFEQAGVTVS FYGGNLGGQS FDDPADVKKY ARKAQGGEIF EFDRET----
                                IPFRRAESKY SVEQTGVTVS FVGGELNGKS FTDAPNVKKY ARQAQLGEIF EFDQEK----
                                IPFRRAESRY SFEQAGVKVD FYGGQLNGQT FSDAGDVKKY ARAAQLGESF DFDRET----
                                IPFRRAESKY SFEQQGVTVT FYGGELNGQT FTDAPTVKSY ARKAIFGEIF EFDKET----
                                IPFRRAESKY GFEQTGVVVD FYGGELDGQH IDDPAAVKRY ARKAQLGEPF EFDRKT----
                                IPFRRAESKT SIEQTGTKVS FYGGILDGQT FSDPATVKQF ARKAQLGESF DFDRET----
                                IPFRRAESKL SVEQTGVTVS FYGGALDGQT FDNPADVKVF ARKAQLGEPF DFDRET----
                                IPFRRAEAKY SFEQTGVTAT VYGGELDGQT FTDPAEVKRL ARKAQLGEAF TFDRETY---
                                IPFQRAEAKY SFEQTGVNVS FFGGILDGQT FTDPMTVKKY ARQAQLGEPF KFDRTIH---
                                IPFRRAESQN SFEQSGVTVS FYGGDLDGQT FTDPAEVKKY ARKAQGGEIF EFDRET----
                                IPFRRAESQF SIEQTGVTAT FYGGELDGQT IKDPTRVKRY ARKALLGEPF EFDLET----
                                IPFRRAESQN SFEQTGIKVA FYGGNLDGQT FTDPADVKKW ARKAQGGEVF EFDRET----
                                IPFRRAEAKY SFEQQGVTAQ VFGGALDGQT FTDPADVKRL ARKAQLGEAF DFNREVY---
                                IPFRRAESQN SFEQSGVKVA FYGGDLNGQS FTSPAEVKKW ARKAQGGEVF DFDRET----
                                IPFRRSESKF SVEQAGVTVS FLGGELNGQT FTDAATVRKY ARRAQLGEPF EFDTET----
                                IPFRRAESRY SFEQVGVTVE FYGGKLDGQV FTDPPTVKKY ARMAQLGQLF EFDRETP---
                                IPFRRADSQY SIEQTGVSVT FYGGENNGKT FTDPALVKQF ARKAQLGEPF SFDREA----
                                IPFRRAESRY SFEQVGVTVE FYGGKLDGQV FTDPPTVKKY ARMAQLGQLF EFDRETP---
                                IPFRRAEAKY SFEQTGVTAT VYGGALDGQT FTDPADVKRL ARKAQLGEAF EFDRDTY---
                                IPFRRSESKF SVEQAGVTVS FLGGELSGQT FTDAATVRKY ARRAQLGEPF EFDTET----
                                IPFRKAESKY SFEQAGVTAS FYGGKLDGQT ISDPALVKRY ARAAQLGEPF EFDRET----
                                IPFRQAESKY GIEQTGVTVS FYGGELDGQT FSDPKDVKKY ARRAQLGEPF EFDRSVY---
                                IPFRRAEAKY SFEQTGITAT IYGGDLNGQT FTDPAVVKRL ARKAQLGEAF KFDRETY---
                                IPFRRAESQN SFEQSGIKVA FYGGDLNGQS FTDPGEVKKW ARKAQGGEVF DFDRET----
                                IPFRRAESKY SIEQMGVTVS FFGGALDGET FENPAQVKKY ARKAQLGEVF DFDRAT----
                                IPFRRAEAKY SFEQTGITAT IYGGDLNGQT FTDPAVVKRL ARKAQLGEAF KFDRETY---
                                IPFQRAEAKY SFEQTGVNVS FFGGILDGQT FTDPMTVKKY ARQAQLGEPF KFDRTIH---
                                IPFRRAEAKY SFEQTGVKAT VYGGELAGQT FTDPADVKRL ARKAQLGEAF NFDRETY---
                                IPFRRAESRY SFEQTGVTVS FYGGELNGKT FTDPASVKKY ARFAQQGEPF AFDRET----
                                IPFRRAESRY SFEQTGVTVS FYGGELNGKT FTDPASVKKY ARFAQQGEPF AFDRET----
                                IPFRRAEAKY SFEQTGVTAT VYGGELAGQT FTDPADVKRL ARKAQLGEAF NFDRETY---
                                IPFRRAESKY SFEQSGVTVS FYGGELNGQT FNNPLDVKQF ARAAQKGEVF EFDRET----
                                IPFRRAESKY SFEQTGVTAS FYGGELNGQT ISEPALVKQY ARKAQLGEPF AFDRET----
                                VPFRRSESKY SIEQMGVTVS FYGGALDGQT FEDPYKVKQY ARKAQLGEVF EFDKET----
                                IPFRRAESKY SFEQTGVTAT VYGGDLNGQT FTDPVKVKEL ARKAQLGEPF DFDTET----
                                IPFRRAESAL SIEQTGVTVS FLGGDLDGKT FSDPLDVKRY ARKAQLGEPF EFDTET----
                                IPFRRAEAKY SFEQTGVTAT VFGGELAGQT FTDPADVKRL ARKAQLGEAF NFDRETY---
                                IPFRRAESRY SFEQTGVTVS LYGGELNGKT FTDPASVKKY ARFAQQGEPF AFDRET----
                                IPFRRAESKY SFEQAGVTAS FYGGELNGQT FKDPADVKKY ARQAQLGEPF LFDGDQSTRF
                                IPFRRAESKY SFEQAGVTAS FYGGELNGQS FKDPADVKKY ARLAQLGEPF QFDGDQSTRF
                                IPFRRAEAKY SFEQTGVTAT IYGGALAGQT FTDPADVKRL ARKAQLGEGF EFDREKY---
                                IPFRRAESRY SFEQAGVTVS FYGGDLDGQT FEDPASVKKF ARKAQLGEPF EFDRET----
                                IPFRRAESKY SFEQSGVTVS FYGGELNGQT FDNPQDVKKF ARDAQKGEVF EFDRET----
                                IPFRRAEAKY SFEQTGVTAT VYGGELAGQT FTDPADVKRL ARKAQLGEAF NFDRETY---
                                IPFRRAESKY SFEQQGVTVS FYGGELNGQT FTDPPTVKSY ARKAIFGEIF EFDQET----
                                IPFRRAESKY SFEQTGVTAT FYGGELDGQT IAEPALVKRY ARKAQLGEPF EFDRET----
                                IPFRRAESQY SFEQTGVTVS FYGGDFNGQT FTDPAEVKKW ARKAQGGEVF DFDRET----
                                IPFRKAESKY SFEQAGVTAS IYGGKLDGQV ITDPAQVKRF ARAAQLGEPF EFDRET----
                                IPFRRAESKY SFEQQGVTVS FYGGELDGQT LTDPNAVKRI ARKAQLGEVF DFDRET----
                                IPFRRAESKY SFEQQGVTVS FYGGELNGQT FTDPPTVKSY ARKAIFGEIF EFDTET----
                                IPFRRADSRY SVEQAGVSVS FYGGELDGKT FSDSPSVKKY ARLAQQGEPF EFDRET----
                                IPFRRAESRY SFEQTGVTVS FFGGELAGQT ITDPAEVKRI ARKAQLGEPF EFDRET----
                                IPFRRSESKY SFEERGVTVS FLGGELDSQT FTNPADVKKY ARKAQTGEPF EFDQET----
                                IPFRRAESKN SFEQSGVTVS FYGGDLNGKT FKDPADVKKY ARKAQGGEIF EFDRET----
                                IPFRRAESRY SFEQAGVTVS FYGGDLDGKT FKDAPTVKKY ARLAQQGEPF EFDRET----
                                IPFRRVEAEN SFEQTGVMVS FYGGLLDGQT FTDPVQVKKY ARQAVLGEAF KFDTETY---
                                VPFRRAESKL SFEQTGLSAT FYGGSLDGQT FTDPGAVKQI ARRAQLGEAF DFDRET----
                                IPFRRAESKY SIEQTGVTVS FYGGALDGQT FSDPISVKKY ARRLQLGEAF DFDLAT----
                                VPFRRAESRY SFEQTGVTVS LYGGELNGKT FTDPASVKKY ARFAQQGEPF AFDRET----
                                IPFRRAESKL SFEQTGTTVS FYGGQLDGQT FTDPIDVKPF ARQAQLGEIF EFDSATL---
                                IPFRRAESRY SFEQAGVTVS FYGGDLDGKT FKDAPTVKKY ARLAQQGEPF EFDRET----
                                IPFRRAESKY SFEQAGVTVS FYGGKLDGQT FTEPAVVKKY ARASQLGETF EFDRET----
                                IPFRRAESKY SIEQMGVDVT FFGGALDGQT FENASKVKKY ARKAQLGEVF EFDRAT----
                                IPFRRAESRY SFEQAGVTVS FYGGDLDGKT FKDSPTVKKY ARLAQQGEPF EFDRET----
                                IPFRRAESRY SFEQVGVTVS FYGGSLDGQT FSDPTDVKQY ARKAQLGEPF EFDRET----
                                IPFRRAESRY SFEQAGVTVS FYGGELDGKT FKDAPTVKKY ARLAQQGEPF EFDRET----
                                IPFRRAESRY SFEQTGVTAT FYGGLLDGQT ITDPTELKRY ARKAQLGEPF EFDRET----
                                IPFRRAESKY SIEQMGVDVT FFGGALDGQT FENASKVKKY ARKAQLGEVF EFDRAT----
                                IPFRRAESKY SFEQQGVTVS FYGGELNGQT FTDPPTVKSY ARKAIFGEIF EFDKET----
                                IPFRRAESKY SFEQVGVTAS FYGGQLDGTT VSDPALVKRY ARKAQLGEPF EFDRET----
                                IPFRRAESKY SFEQVGVTAS FYGGQLDGTT VSDPALVKRY ARKAQLGEPF KFDRET----
                                IPFRRAESKY SFEQSGVTVT FYGGEYNGQT FNSPLDVKKF ARAAQRGEVF EFDRET----
                                IPFRRAESKY NFEQTGVEVS FYGGELDGQT ITDPAAVKRY ARKAQLGEPF EFDRKT----
                                IPFRRAESKY SFEQAGITAS FYGGALDGQT FDDPAEVKKY ARKAQLGEPF EFDREK----
                                IPFRRAESKY SFEQAGVTAT FYGGELDGQT ITDPAELKKY ARKAQLGEPF EFDRET----
                                IPFRRAESRY SFEQTGVTAT IYGGELDGQV ITDPAKVKQI ARKAQLGEPF EFDRET----
                                IPFRRAESKL SIEQSGVTAT FYGGALDGQT FTNAADVKQF ARKAQLGEPF TFDRET----
                                IPFRRAESKL SIEQSGVTVS FYGGALDGQS FSNPAQVKQF ARQAQLGEPF EFDRET----
                                IPFRRAESKY SFEQQGVTVS FYGGELNGKA FDDPATVKQY ARKALLGEPF EFDTET----
                                IPFRRAESKL SIEQSGVTAT FYGGALDGQT FSNAADVKQF ARKAQLGEPF NFDRET----
                                IPFRRAESKY SFEQTGVTAT FYGGELGGQT ITEPALVKRY ARKAQLGEPF EFDRET----
                                IPFRRAESKY SVEQTGVKVA FVGGALNGKS FADAPSVKKY ARQAQLGEIF EFDQEK----
                                IPFRRAESKY SFEQTGVTAS FYGGDLDGQT FTDPADVKKY ARKAQGGEIF EFDRET----
                                IPFRRAESRY SFEQAKVTAE IYGGTLDGKV FTDPATVKKL ARKAQQGEAF EFDADT----
                                IPFRRAESRY SFEQKGVTVS FYGGELGGQT FTDPAVVKRY ARKTQLGEPF EFDRET----
                                IPFRRAESKY SFEQTGVTAT FYGGELGGQT ITEPALVKRY ARKAQLGEPF EFDRET----
                                IPFRRAESKL SIEQSGVTVS FYGGSLDGQV FSDPADVKKF ARRAQLGEAF EFDTET----
                                IPFRRAESKL SIEQSGVTVS FYGGSLDGQV FSDPADVKKF ARRAQLGEAF EFDTET----
                                IPFRRAESKL SIEQSGVTVS FYGGSLDGQV FSDPADVKKF ARKAQLGEAF EFDTET----
                                IPFRRAESKY SFEQVGVTAS FFGGALDGQT FTDPAVVKRY ARKAQLGEPF EFDQET----
                                IPFRRAESKL SIEQSGVTVS FYGGALDGQV FSDPADVKKF ARKAQLGEAF EFDTET----
                                IPFRRAESKL SIEQSGVTVS FYGGALDGQV FSDPADVKKF ARRAQLGEAF EFDTET----
                                IPFRRAESKY SFEQTGVTAT FYGGDLAGQT ITEPALVKRY ARKAQLGEPF EFDRET----
                                IPFRRAESKL SIEQSGVTVS FYGGALDGQV FSDPADVKKF ARRAQLGEAF EFDTET----
                                IPFRRAESKY SFEQTGVTAT FYGGDLAGQT ITEPALVKRY ARKAQLGEPF EFDRET----
                                IPFRRAEARY SFEQTGITAN VYGGERNGQT VTDPAEVRKL ARAAQLGEPF TFDLERY---
                                IPFRRAEARY SFEQTGITAN VYGGERNGQT VTDPAEVRKL ARAAQLGEPF TFDLERY---
                                IPFRRAESKY SFEQQGVTVS YYGGALSGQT FSDANTVKKA ARRAQLGEAF EFDQET----
                                IPFRRAEARY SFEQTGITAN VYGGERNGQT VTDPAEVRKL ARAAQLGEPF TFDLERY---
                                IPFRRAESRY SFEQAGVTAS FYGGVLDGQT FTDPFDVKQY ARTAQLGEGF QFDRET----
                                IPFRRAESRY SFEQAGVTAS FYGGVLDGQT FTDPFDVKQY ARTAQLGEGF EFDRET----
                                IPFRRAESKY SVEQTGVTVS FVGGQLSGKT FTDAPSVKKY ARQAQLGEIF EFDQEK----
                                IPFRRAESRY SFEQAGVTVS FYGGVLDGQT FTDPFDVKQY ARTAQLGEGF EFDRET----
                                IPFRRAESKY SFEQTGVTAS FYGGDLDGQT FTDPVKVKEY ARKAQLGEPF EFDTET----
                                IPFRRAESRY SFEQAGVTVS FYGGQLDGQT FSDAPTVKKY ARLAQQGQPF EFDRET----
                                IPFRRAEARY SFEQTGVTAS VYGGELNGQT VTDPAEVRKL ARASQLGEPF TFDLERY---
                                IPFRRAESKL SIEQSGVTVS FYGGSLDGQV FSDPADVKKF ARRAQLGEAF EFDTET----
                                IPFRRAESKY SFEQTGVTVA FYGGELDGQS FSDPATVKKY ARKAQLGEIF EFDREV----
                                IPFRRAESKS SFEQAGVTVS FYGGDLNGKK FTDPAEVKKW ARKAQGGEIF DFDIET----
                                IPFRRAESKY SFEQTGVKVS FYGGELDGQT FTDPAVVKQY ARKAQLGEPF EFDRET----
                                IPFRRAESQF SIEQTGVTVS FFGGELDGQT IKDPARVKRY ARKALLGEPF EFDLET----
                                IPFRRAESRY SFEQAGVTVS FYGGNLDGKT FKDAPTVKKY ARLAQQGEPF EFDRET----
                                IPFRRAESKY SFEQAGITVS FYGGELGGQT FTDPTDVKKY ARQAQLGEPF LFDGDQSTRF
                                VPFRRAESKY SIEQIGVDVT FNGGGLDGET FTDPATVKKY ARRAQLGEIF EFDRASN---
                                IPFRRSESKF SVEQTGVTVS FYGGSLDGQT FTNPSDVKKF ARKAQLGESF NFDTET----
                                IPFRRSESRY SFEQAGVTVS FYGGNLDGKT FKDAPTVKKY ARLAQQGEPF EFDRET----
                                IPFRRAESKY SFEQVGVTVS FYGGELDGQT FTDPADVKKY ARQAQLGEPF LFDGDQSTRF
                                IPFRRAESKY SFEQAGVTVS FYGGELDGQT FTDPTDVKKY ARQAQLGEPF LFDGDQSTRF
                                IPFRRAESKY SFEQAGVTVS FYGGELGGQT FTDPTDVKKY ARQAQLGEPF LFDGDQSTRF
                                IPFRRAESKY SFEQTGVTVS FYGGELDGQT FTDPADVKKY ARKAQGGEII NFDGDQSTRF
                                IPFRRAESKY SFEQTGVTVS FYGGELDGQT FTDPADVKKY ARKAQGGEII NFDGDQSTRF
                                IPFRRAESKY SFEQTGVNVT FYGGQYNGQT FNSPLDVKRF ARAAQKGEVF EFDRET----
                                VPFRRAESKY SVEQVGVTVE FYGGELNGVS YSDPTAVKKY ARRAQLGEIF ELDRATL---
                                IPFRRSESKF SFEQTGVNVS FFGGALDGQT LTDPSVVKKF ARLAQQGEIF EFDRTTF---
                                VPFRRAESKY SVEQVGVTVE FYGGELNGVS YSDPATVKKY ARRAQLGEIF ELDRATL---
                                VPFRRAESKY SVEQVGVTVE FYGGELNGVS YSDPATVKKY ARRAQLGEIF ELDRATL---
                                VPFRRAESKY SVEQVGVTVE FYGGELNGVS YSDPATVKKY ARRAQLGEIF ELDRATL---
                                IPFRRADSKL SFEQTGVTVS FLGGALNGQT FSDPVEVKKY ARRAQLGEIF AFDTQTF---
                                IPFRRAESRY SFEQKGVSVS FEGGTLNGQT FTDAPSVKKY ARKAQLGEPF EFDRETL---
                                IPFRRSESRY SFEQQGVTVS FSGGNLDGQT FSDPAVVKSY ARKAQLGEPF EFDTETL---
                                IPFRRAEAKY SFEQTGITAT IYGGELNGQT FTDPVVVKRL ARKAQLGESF KFDRDRY---
                                IPFRRAEAKY SIEQTGVTAT VYGGELNGQT FTDPVIVKRL ARKSQLGEAF KFDRDRY---
                                IPFRRAEAKY SIEQTGVTAT VYGGELNGQT FTDPVIVKRL ARKSQLGEAF KFDRDRY---
                                IPFRRAEAKY SFEQTGITAT VYGGELSGQT FSDPVVVKRL ARKAQLGESF KFDRDRY---
                                IPFRRAEAKY SFEQMGITAT IYGGELNGQT FTDPVVVKRL ARKAQLGESF KFDRDRY---
                                IPFRRAEAKY SFEQTGITAT VYGGELSGQT FSDPVVVKRL ARKAQLGESF KFDRERY---
                                IPFQRSESQL SFEQTGVTVS FVGGKLNGQS FEDPAQVKSY AKRAQLGELI EFDTK-----
                                IPFQRSESQL SIEQTGVTVS FVGGKLDGQS FEDPAQVKKY AKAAQFGELI EFDRNLPG--
                                IPFRRAEAKN SFEQQGVTAT IYGGSMDGKT FTDTADVKRL ARKAQLGEAF TFDRETY---
                                IPFQRALSKL SFEQTGTTVS FYGGALDGQT FTDPIDVKPL ARRAQLGEIF EFDSKTL---
                                IPFRRAESKY SFEQAGVTAT FYGGELDGQT ITDPAELKKY ARKAQLGEPF EFDRET----
                                IPFRRAESRY SFEQAGITAS FYGGLLDGQT YSDAPTVKKY ARLTQQGQPF EFDRET----
                                VPFRRAESKY SVEQVGVTVE FYGGELNGVS YSDPATVKKY ARRAQLGEIF ELDRATL---
                                VPFRRAESKY SVEQVGVTVE FYGGELNGVS YSDPATVKKY ARRAQLGEIF ELDRATL---
                                VPFRRAESKY SVEQVGVTVE FYGGELNGVS YSDPATVKKY ARRAQLGEIF ELDRATL---
                                VPFRRAESKY SVEQVGVTVE FYGGELNGVS YSDPATVKKY ARRAQLGEIF ELDRATL---
                                VPFRRAESKY SVEQVGVTVE FYGGELNGVS YSDPATVKKY ARRAQLGEIF ELDRATL---
                                VPFRRAESKY SVEQVGVTVE FYGGELNGVS YGDPATVKKY ARRAQLGEIF ELDRATL---
                                VPFRRAESKY SVEQVGVTVE FYGGELDGVS YNDPATVKKY ARRAQLGEIF ELDRATL---
                                VPFRRAESKY SVEQVGVTVE FYGGELNRVS YSDPATVKKY ARRAQLGEIF ELDRATL---
                                IPFRRAESKY SVEQVGVTVE FYGGELNGVS FSDPAIVKKY ARRAQLGEIF ELDRATL---
                                VPFRRAESKY SVEQVGVTVE FYGGGLDRVS FGDPAIVKKY ARRAQLGEIF ELDRATL---
                                VPFRRAESKY SVEQVGVTVE FYGGELDGVS FGDPAIVKKY ARRAQLGEIF ELDRATL---
                                VPFRRAESKY SVEQVGVTVE FYGGELDGVS FGDPATVKKY ARRAQLGEIF ELDRATL---
                                VPFRRAESKY SVEQVGVTVE FYGGELDGVS FGDPATVKKY ARRAQLGEIF ELDRATL---
                                APFRRAESKY SVEQVGVTVE FYGGELNGVG FNDPSTVKKY ARRAQLGEIF EFDRATL---
                                IPFRRAESKY SVEQVGVIVE FYGGELDGVS FSDPVTVKKY ARRAQLGEIF EFDRATL---
                                VPFRRAESKY SVEQVGVTVE FYGGELNGVS FSDPATVKKY ARRAQLGEIF EFDRATL---
                                VPFRRAESKY SVEQVGVTVE FYGGELDGVS FSDPATVKKY ARRAQLGEIF EFDRATL---
                                VPFRRAESKY SIEQVGVSVS FYGGELDGLT FSDPATVKKY ARRAQLGEIF EFDRATL---
                                IPFRRAESKY SIEQMGVTVS FYGGKLDGQT FTDAPTVKKY ARKAQLGEAF EFDRET----
                                IPFRRAESKY SIEQVGVTIS FYGGKLNGKV FTDAPSVKKY ARKAQLGEVF EFDRTTL---
                                LPFRRAESKY SIEQVGVTVE FYGGELDNVS FSDPATVKKY ARRAQLGEIF EFDRTTL---
                                VPFRRAESKY SVEQVGVNVT FYGGELDGVS FSDPATVKKY ARRAQLGEIF EFDRAT----
                                IPFRRAESKY SIEQVGVTVS FYGGKLDGQT FSDAPTVKKY ARKAQLGETF EFDRES----
                                IPFRRAESKY SIEQVGVNVS FYGGKLNGQS FKDAPTVKKY ARKAQLGEVF EFDRTSL---
                                IPFRRAESKY SIEQVGVTCS FYGGKLNNQS FKDASTVKKY ARKAQFGEVF EFDRTIL---
                                IPFRRAESKY SIEQVGVTAS FYGGKLNGQV FNDAPSVKKY ARKAQLGEVF EFDRTTL---
                                VPFRRAESKY SIEQVGVTVQ FYGGELDGVS FSDPATVKKY ARRAQLGEIF EFDRATL---
                                IPFRRAESKY SIEQVGVNVN FYGGKLNGQT FKDAPTVKKY ARKAQLGEVF EFDRTSL---
                                IPFRRAESKY SIEQVGVSVA FYGGELDGVT FKDPTTVKKY ARRAQLGEIF EFDRARL---
                                IPFRRAESKY SIEQVGVTID FYGGKLNGQS FTDAPTVKKY ARKAQLGEVF EFDRITL---
                                VPFRRAESKY SVEQVGVTVT FYGGELDGVT FKDPATVKKY ARRAQLGEVF EFDRAR----
                                IPFRRAESKY AIEQVGVTVT FYGGELDGVS FTDPATVKKY ARRAQLGEIF EFDRVTL---
                                IPFRRAESKY SIEQVGVSVK FYGGELNGVT FTDPATVKKY ARRAQLGEIF EFDRVTL---
                                IPFRRAESKY SIEQVGVTAS FYGGKLDNQV FTDAPSVKKY ARKAQLGEVF EFDRTTL---
                                VPFRRAESKY SIEQVGVNVT FYGGELDGLT FTDPATVKKY ARRAQLGEVF EFDRATL---
                                IPFRRAESKY SIEQVGVTVD FYGGKLNGQT FKDAPTVKKF ARKSQLGEVF EFDRTSL---
                                VPFRRAESKY SVEQVGVTVQ FYGGELDGVR FTDPATVKKY ARRAQLGEIF EFDRATL---
                                VPFRRAESKY SIEQVGVSVE FYGGELNGVS FSDPATVKKY ARRAQLGEIF EFDRATL---
                                IPFRRAESKY SIEQVGVTCQ FYGGKFNGQK FTDAASVKRY ARKAQLGEVF EFDRSSL---
                                VPFRRAESKY SIEQVGVSVA FYGGELNGVT FTDPATVKKY ARRAQLGEVF EFDRATL---
                                IPFRRAESKY SIEQVGVTVS FYGGELDGSS FSDPTAVKKY ARRAQLGSVF EFERATL---

                                ------KSDG VFRSSPRAWF TYAHLCFGLL FLFGHWWHAS RTLYRNSFAG IDAEIG-DQV
                                ------KSDG VFRSSPRAWF TYAHLCFGLL FLFGHWWHAS RTLYRNSFAG IDAEIG-DQV
                                ------KSDG VFRSSPRAWF TYAHLCFGLL FLFGHWWHAS RTLYRNSFAG IDAEIG-DQV
                                ------KSDG VFRSSPRAWF TYAHLCFGLL FLFGHWWHAS RTLYRNSFAG IDAEIG-DQV
                                ------KSDG VFRSSPRAWF TYAHLCFGLL FLFGHWWHAS RTLYRNSFAG IDAEIG-DQV
                                ------KSDG VFRSSPRAWF TYAHLCFGLL FLFGHWWHAS RTLYRNSFAG IDAEIG-DQV
                                ------KSDG VFRSSPRAWF TYAHLCFGLL FLFGHWWHAS RTLYRNSFAG IDAEIG-DQV
                                -----LNSDG VFRTSPRGWF TFGHAVFALL FFFGHLWHGS RTIYRDVFAG VEADL-EEQV
                                ------KSDG VFRSSPRAWF TYAHLCFGLL FLFGHWWHAS RTLYRNSFAG IDAEIG-DQV
                                -----LKSDG VFRTSPRGWF TFGHAVFALL FFFGHLWHGS RTIYRDVFAG VEADL-EEQV
                                ------KSDG VFRSSPRAWF TYAHLCFGLL FLFGHWWHAS RTLYKDSFAG IDSEIG-DQV
                                ------KSDG VFRSSPRAWF TYAHLCFGLL FLFGHWWHAS RTLYRNSFAG IDAEIG-DQV
                                -----LNSDG VFRTSTRGWF TFGHAVFALL FFFGHLWHGT RTLFRDVFAG VEEDME-EQV
                                -----LNSDG VFRTSPRGWF TFGHAVFALL FFFGHLWHGS RTIYRDVFAG VEADL-EEQV
                                ------KSDG VFRSSPRAWF TYAHLCFGLL FLFGHWWHAS RTLYKDSFAG IDSEIG-DQV
                                -----LNSDG VFRTSPRGWF TFGHAVFALL FFFGHLWHGS RTIYRDVFAG VDADL-EEQV
                                -----LNSDG VFRTSPRGWF TFGHAVFALL FFFGHLWHGA RTIYRDVFAG VEADL-EEQV
                                ------KSDG VFRSSPRAWF TYAHLCFGLL FLFGHWWHAS RTLYKDRFAG IDAEIG-DQV
                                ------KSDG VFRSSPRAWF TYAHLCFGLL FLFGHWWHAS RTLYSGRFRG IDAEIG-DQV
                                ------KSDG VFRSSPRAWF TYAHLCFGLL FLFGHWWHAS RTLYKNSFAG IDAEIG-DQV
                                ------KSDG VFRSSPRAWF TYAHLCFGLL FLFGHWWHAS RTLYKGRFAG IDAEIG-DQV
                                -----LNSDG VFRTSPRGWF TFGHAVFALL FFFGHLWHGA RTIYRDVFAG VEADL-EEQV
                                -----LNSDG VFRTSPRGWF TFGHAVFALL FFFGHLWHGA RTIYRDVFAG VEADL-EEQV
                                ------DADG VFRTSPRGWF TFAHASFALL FFFGHIWHGA RTLFRDVFAG IEADLG-EQI
                                -----LNSDG VFRTSTRGWF AFGHACFALL FFFGHIWHGA RTLFRDVFAG IDPDLDPEQV
                                ------KSDG VFRSSPRAWF TYAHLCFGLL FLFGHWWHAS RTLYKGRFAG IDADIG-DQV
                                ------KSDG VFRSSPRAWF TYAHLCFGLL FLFGHWWHAS RTLYKGRFAG IDADIG-DQV
                                -----LNSDG VFRTSTRGWF AFGHACFALL FFFGHIWHGA RTLFRDVFAG IDPDLDPEQV
                                -----LDSDG VFRTSPRGWF TFGHAVFALF FFFGHIWHGS RTLYRDVFAG VDPDLEEEQV
                                -----LGSDG VFRTSPRGWF TFGHAVFALL FFFGHIWHGS RTLYRDVFAG VDPELAETQV
                                -----LNSDG VFRTSPRGWF TFGHAVFALL FFFGHLWHGS RTIYRDVFAG VEADL-EEQV
                                -----LNSDG VFRTSPRGWF TFGHAVFALL FFFGHIWHGS RTLFRDVFAG VEADME-EQV
                                -----LNSDG VFRTSPRGWF TFGHAVFALL FFFGHIWHGS RTIYRDVFAG VEADM-EEQV
                                -----LKSDG VFRTSTRGWF TFGHACFALL FFFGHIWHGS RTLFRDVFAG IDPDLE-EQV
                                -----LNSDG VFRTSPRGWF TFGHAVFALL FFFGHLWHGS RTIYRDVFAG VDADL-EEQV
                                -----LGSDG VFRTSTRGWF TFGHAVFALL FFFGHIWHGS RTLYRDVFAG VDPDL-EEQV
                                ------HSDG TFRSSPRGWF TFGHACFALL FFFGHIWHGA RTLYRDVFAG IDPDLG-EQV
                                -----LKSDG VFRTSPRGWF TFGHAVFALL FFFGHLWHGS RTIYRDVFAG VEIE--EEQV
                                -----LSSDG VFRTSPRGWF TFGHACFALL FFFGHIWHGS RTLYRDVFAG VDPELEEEQV
                                ------HSDG TFRSSPRGWF TFGHACFALL FFFGHIWHGA RTLYRDVFAG IDPDLG-EQV
                                -----LNSDG VFRTSPRGWF TFGHAVFALL FFFGHLWHGA RTIYRDVFAG VEADL-EEQV
                                ------NSDG TFRSSPRGWF TFGHATFALL FFFGHIWHGA RTLYRDVFAG IDPDLG-DQV
                                -----LNSDG VFRTSPRGWF TFGHAVFALL FFFGHIWHGS RTIFRDVFAG VDPDLSEEQV
                                -----LNSDG VFRTSPRGWF TFGHAVFALL FFFGHLWHGS RTIYRDVFAG VEADL-EEQV
                                -----LNSDG VFRTSPRGWF TFGHAVFALL FFFGHLWHGA RTIYRDVFAG VEADL-EEQV
                                ------HSDG TFRSSPRGWF TFGHACFALL FFFGHIWHGA RTLYRDVFAG IDPDLG-EQV
                                ------HSDG VFRSSPRGWF TFGHATFALL FFFGHIWHGA RTLYRDVFAG IDPDLG-EQV
                                -----LNSDG VFRTSPRGWF TFGHAVFALL FFFGHLWHGA RTIYRDVFAG VEADL-EEQV
                                -----LNSDG VFRTSPRGWF TFGHAVFALL FFFGHLWHGA RTIYRDVFAG VEADL-EEQV
                                -----LNSDG VFRTSPRGWF TFGHAVFALL FFFGHIWHGA RTIYRDVFAG VEADL-EEQV
                                -----LNSDG VFRTSPRGWF TFGHAVFALL FFFGHIWHGA RTIYRDVFAG VEADM-EEQV
                                -----LGSDG VFRTSPRGWF TFGHAVFALF FFFGHIWHGS RTLYRDVFAG VDPELANTQV
                                -----LKSDG VLRTSTRGWF TFGHACFALL FFFGHIWHGS RTLFRDVFAG IDPDLE-EQV
                                ------NSDG TFRSSPRGWF TFGHACFALL FFFGHIWHGA RTLYRDVFAG IDPDLG-EQV
                                ------GSDG VFRSSPRGWF TFGHATFALL FFFGHIWHGA RTLYRDVFAG IDPDLG-DQV
                                ------SSDG VFRSSPRGWF TFGHATFALL FFFGHIWHGA RTLYRDVFAG IDPDLG-EQV
                                ------NSDG VFRTSNRGWF AFFHACFALV WFFGHVWHGS RTLFRDVFAG IDPDLDEEQV
                                -----LNSDG VFRTSPRGWF TFGHAVFALL FFFGHIWHGS RTLFRDVFAG VEADM-EEQV
                                ------NSDG TFRSSPRGWF TFGHATFALL FFFGHIWHGA RTLYRDVFAG IDPDLG-EQV
                                ------NSDG TFRSSPRGWF TFGHATFALL FFFGHIWHGA RTLYRDVFAG IDPDLG-EQV
                                -----LGSDG VFRTSPRGWF TFGHAVFALF FFFGHLWHGS RTIYRDVFAG VEADME-EQV
                                -----LNSDG VFRTSPRGWF TFGHAVFALL FFFGHIWHGT RTIFRDVFAG VDPDLSEEQV
                                ------HSDG TFRSSPRGWF TFGHATFALL FFFGHIWHGA RTLYRDVFAG IDPDLG-EQV
                                -----LGSDG VFRTSPRGWF TFGHAVFALF FFFGHLWHGS RTIYRDVFAG VEADME-EQV
                                ------KSDG VFRSSPRAWF TYAHLCFGLL FLFGHWWHAA RTLFGDRFSG IDPELG-DQV
                                -----LGSDG VFRTSPRGWF TFGHAVFALL FFFGHIWHGA RTIYRDVFAG VEADL-EEQV
                                ------NSDG VFRSSPRGWF TXGHATFALL FFFGHIWHGA RTLYRDVFAG IDPDLG-DQV
                                ------NSDG TFRSSPRGWF TFGHATFALL FFFGHIWHGA RTLYRDVFAG IDPDLG-EQI
                                ------HSDG TFRSSPRGWF TFGHATFALL FFFGHIWHGA RTLYRDVFAG IDPDLG-EQV
                                ------NSDG VFRSSPRGWF TFGHATFALL FFFGHIWHGA RTLYRDVFAG IDPDLG-DQV
                                -----LGSDG VFRTSPRGWF TFGHAVFALL FFFGHIWHGA RTIYRDVFAG VEADL-EEQV
                                -----NKSDG VFRTSPRGWF TFGHAVFALF FFFGHIWHGA RTLFRDVFAG VDPELSEEQV
                                -----LNSDG VFRTSPRGWF TFGHAVFALL FFFGHIWHGA RTIYRDVFAG VEADL-EEQV
                                -----FSSDG VFRTSPRGWF TFAHAVFALF FFFGHIWHGS RTLFRDVFAG IDPELDEEQV
                                ------NSDG TFRSSPRGWF TFGHATFALL FFFGHIWHGA RTLYRDVFAG IDPDLG-EQV
                                -----LGSDG VFRTSPRGWF TFGHAVFALL FFFGHIWHGA RTIYRDVFAG VEADL-EEQV
                                -----LDSDG VFRTSPRGWF TFGHAVFALL FFFGHIWHGS RTLFRDVFAG VDPDLE-EQV
                                -----LNSDG VFRTSPRGWF TFGHAVFALL FFFGHLWHGA RTIYRDVFAG VEADL-EEQV
                                -----LGSDG VFRTSPRGWF TFGHAVFALL FFFGHIWHGA RTIYRDVFAG VEADL-EEQV
                                ------HSDG TFRSSPRGWF TFGHATFALL FFFGHIWHGA RTLYRDVFAG IDPDLG-EQV
                                -----LNSDG VFRTSPRGWF TFGHAVFALL FFFGHLWHGA RTIYRDVFAG VEADL-EEQV
                                -----LNSDG VFRTSPRGWF TFGHAVFALL FFFGHLWHGA RTIYRDVFAG VEADL-EEQV
                                -----LNSDG VFRTSPRGWF TFGHAVFALL FFFGHIWHGA RTIYRDVFAG VEADL-EEQV
                                -----LNSDG VFRTSPRGWF TFGHACFALL FFFGHIWHGS RTLYRDVFAG VDPELEAEQV
                                -----LGSDG VFRTSPRGWF TFGHAVFALL FFFGHIWHGA RTIYRDVFAG VEADL-EEQV
                                -----LNSDG VFRTSPRGWF TFGHAVFALL FFFGHIWHGA RTIYRDVFAG VEADL-EEQV
                                ------NSDG VFRTSNRGFF AFFHACFALV WFFGHLWHGT RTLFRDVFAG IDPELDEEQV
                                -----LNSDG VFRTSTRGWF AFGHACFALL FFFGHIWHGA RTLFRDVFAG IDPDLDPEQV
                                ------KSDG VFRSSPRAWF TYAHLCFGLL FLFGHWWHAA RTLFGDRFSG IDPELG-DQV
                                -----LGSDG VFRTSPRGWF TFGHAVFALL FFFGHIWHGA RTIYRDVFAG VEADL-EEQV
                                -----LGSDG VFRTSPRGWF TFGHAVFALL FFFGHIWHGS RTLYRDVFAG VDPELANTQV
                                -----LNSDG VFRTSPRGWF TFGHAVFALL FFFGHLWHGA RTIYRDVFAG VDADL-EEQV
                                -----LNSDG VFRTSPRGWF TFGHAVFALL FFFGHLWHGA RTIYRDVFAG VDADL-EEQV
                                -----LNSDG VFRTSPRGWF TFGHAVFALL FFFGHLWHGA RTIYRDVFAG VDADL-EEQV
                                -----LNSDG VFRTSTRGWF AFGHACFALL FFFGHIWHGA RTLFRDVFAG IDPDLDPEQV
                                -----LNSDG VFRTSPRGWF TFGHAVFALL FFFGHLWHGS RTIYRDVFAG VEADL-EEQV
                                ------NSDG TFRSSPRGWF TFGHATFALL FFFGHIWHGA RTLYRDVFAG IDPDLG-EQV
                                ------NSDG VFRTSNRGFF AFFHTCFALV WFFGHIWHGS RAIYRDVFAG IDPDLD-EQV
                                ------NSDG TFRSSPRGWF TFGHATFALL FFFGHIWHGA RTLYRDVFAG IDPDLG-EQV
                                -----LNSDG VFRTSPRGWF TFGHAVFALL FFFGHLWHGS RTIYRDVFAG VEADL-EEQV
                                ------NSDG TFRSSPRGWF TFGHATFALL FFFGHIWHGA RTLYRDVFAG IDPDLG-EQV
                                ------ASDG VFRSSPRGWF TFAHVNFALL FLFGHWWHAA RTLYRDVFAG IDPDLG-DQV
                                -----LNSDG TFRTSPRGWF TFGHAVFALL FFFGHIWHGS RTLFRDVFAG IDPELSEEQV
                                -----LNSDG VFRTSPRGWF TFAHAVFALL FFFGHIWHGS RTLFRDVFAG IDPDLE-EQV
                                ------NSDG TFRSSPRGWF TFGHATFALL FFFGHIWHGA RTLYRDVFAG IDPDLG-EQV
                                -----LNSDG VFRTSPRGWF TFGHAVFALL FFFGHLWHGS RTIYRDVFAG VEIE--EEQV
                                ------ASDG VFRSSPRGWF TFAHVNFALL FLFGHWWHAA RTLYRDVFAG IDPDLG-DQV
                                -----LNSDG VFRTSPRGWF TFGHAVFALL FFFGHLWHGA RTIYRDVFAG VEADL-EEQV
                                -----LNSDG VFRSSPRGWF TFGHAVFALL FFFGHIWHGS RTLYRDVFAG VEADM-EEQV
                                ------HSDG TFRSSPRGWF TFGHATFALL FFFGHIWHGA RTLYRDVFAX IDXDLG-EQV
                                -----LNSDG VFRTSPRGWF TFGHAVFALL FFFGHLWHGS RTIYRDVFAG VEADL-EEQV
                                -----LNSDG VFRTSPRGWF TFGHAVFALL FFFGHIWHGS RTIYRDVFAG VDADL-EEQV
                                -----LNSDG VFRTSPRGWF TFGHAVFALL FFFGHIWHGA RTIYRDVFAG VEADM-EEQV
                                -----LNSDG VFRTSPRGWF TFGHAVFALL FFFGHLWHGA RTIYRDVFAG VDADL-EEQV
                                ------ASDG VFRSSPRGWF TFAHVNFALL FLFGHWWHAA RTLYRDVFAG IDPDLG-DQV
                                -----LNSDG VFRTSPRGWF TFGHAVFALL FFFGHLWHGS RTIYRDVFAG VEADL-EEQV
                                ------NSDG TFRSSPRGWF TFGHATFALL FFFGHIWHGA RTLYRDVFAG IDPDLG-EQV
                                -----LNSDG VFRTSPRGWF TFGHACFALL FFFGHIWHGA RTIYRDVFAG IDPDL-EEQV
                                -----NNSDG VFRTSPRGWF TFGHAVFALF FFFGHIWHGA RTLFRDVFAG VDPELSEEQV
                                -----LNSDG VFRTSTRGWF AFGHACFALL FFFGHIWHGA RTLFRDVFAG IDPDLDPDQV
                                -----LNSDG VFRTSPRGWF TFGHAVFALL FFFGHLWHGS RTIYRDVFAG VEIE--EEQV
                                -----LNSDG VFRTSPRGWF TFGHAVFALL FFFGHLWHGA RTIYRDVFAG VDADL-EEQV
                                ------ASDG VFRSSPRGWF TFAHVNFALL FLFGHWWHAA RTLYRDVFAG IDPDLG-DQV
                                -----NKSDG VFRTSPRGWF TFGHAVFALF FFFGHIWHGA RTLFRDVFAG VDPELSEEQV
                                -----LESDG VFRTSPRGWF TFGHACFALF FFFGHIWHGS RTLFRDVFAG IDPELDEDQV
                                ------ASDG VFRSSPRGWF TFAHVNFALL FLFGHWWHAA RTLYRDVFAG IDPDLG-DQV
                                ------ASDG VFRSSPRGWF TFAHVNFALL FLFGHWWHAA RTLYRDVFAG IDPDLG-DQV
                                -----FNSDG VFRTSPRGWF TFGHACFALL FFFGHIWHGS RTLYRDVFAG VDPELEAEQV
                                ------NSDG TFRSSPRGWF TFGHATFALL FFFGHIWHGA RTLYRDVFAG IDPDLG-DQV
                                ------KSDG VFRSSPRAWF TYAHLCFGLL FLFGHWWHAA RTLFGDRFSG IDPELG-DQV
                                -----LNSDG VFRTSPRGWF TFGHAVFALL FFFGHLWHGA RTIYRDVFAG VDADL-EEQV
                                -----LNSDG VFRTSPRGWF TFGHAVFALL FFFGHLWHGS RTIYRDVFAG VEIE--EEQV
                                ------HSDG TFRSSPRGWF TFGHATFALL FFFGHIWHGA RTLYRDVFAG IDPDLG-EQI
                                ------ASDG VFRSSPRGWF TFAHVNFALL FLFGHWWHAA RTLYRDVFAG IDPDLG-DQV
                                -----LNSDG VFRTSPRGWF TFGHACFALL FFFGHIWHGA RTIYRDVFAG IDPDL-EEQV
                                -----LNSDG VFRTSPRGWF TFGHAVFALL FFFGHLWHGS RTIYRDVFAG VEIE--EEQV
                                -----LNSDG VFRTSPRGWF TFGHAVFALL FFFGHLWHGS RTIYRDVFAG VEIE--EEQV
                                -----LNSDG VFRTSPRGWF TFGHAVFALL FFFGHIWHGS RTIFRDVFAG VDPDLAEEQV
                                -----LNSDG VFRTSPRGWF TFGHAVFALL FFFGHLWHGS RTIYRDVFAG VEIE--EEQV
                                ------HSDG TFRSSPRGWF TFGHATFALL FFFGHIWHGA RTLYRDVFAG IDPDLG-EQV
                                -----LNSDG VFRTSPRGWF TFGHACFALL FFFGHIWHGS RTIYRDVFAG VDPDL-EEQV
                                -----LNSDG VFRTSPRGWF TFAHACFALL FFFGHIWHGA RTIYRDVFAG IDPDL-EEQV
                                ------NSDG TFRSSPRGWF TFGHATFALL FFFGHIWHGA RTLYRDVFAG IDPDLG-EQV
                                ------NSDG VFRTSNRGFF AFFHCCFALV WFFGHIWHGS RAIFRDVFAG IDPGLD-EQV
                                ------NSDG TFRSSPRGWF TFGHATFALL FFFGHIWHGA RTLYRDVFAG IDPDLG-EQI
                                -----LNSDG VFRTSPRGWF TFGHAVFALL FFFGHIWHGS RTIYRDVFAG IDSDI-EEQV
                                -----LNSDG VFRTSPRGWF TFGHACFALL FFFGHIWHGS RTLYRDVFAG IDPDLE-EQV
                                ------DSDG TFRTSNRGFF AFFHVCFALV WFFGHIWHGL RALFQDVFSG IDPRLDVEQI
                                -----NNSDG VFRTSPRGWF TFGHAVFALF FFFGHIWHGA RTLFRDVFAG VDPELSEEQV
                                -----VDADG VFRTSPRGWF TFGHATFALL FFFGHIWHGS RTIFRDVFAG VDPELEEEQV
                                ------NSDG VFRTSNRGFF AFFHTCFALV WFFGHIWHGS RTIYRDVFAG IDPELD-EQV
                                -----LNSDG VFRTSPRGWF TFGHAVFALL FFFGHLWHGA RTIYRDVFAG VDADL-EEQV
                                -----LNSDG VFRTSPRGWF TFGHAVFALL FFFGHLWHGA RTIYRDVFAG VEADL-EEQV
                                ------DADG VFRTSPRGWF TFAHASFALL FFFGHIWHGA RTLFRDVFAG IEADLG-EQI
                                -----LNSDG VFRTSPRGWF TFGHAVFALL FFFGHLWHGS RTIYRDVFAG VDADL-EEQV
                                ------NSDG VFRTSNRGWF AFFHACFALV WFFGHVWHGA RTLFRDVFAG INPDLDEEQV
                                -----LNSDG VFRTSPRGWF TFGHACFALL FFFGHIWHGA RTIYRDVFAG IDPDL-EEQV
                                ------NSDG VFRTSNRGFF AFFHTCFALV WFFGHIWHGS RTIYRDVFAG IDPELD-EQV
                                -----LNSDG VFRTSPRGWF TFGHAVFALL FFFGHLWHGS RTIYRDVFAG VEIE--EEQV
                                -----LNSDG VFRTSPRGWF TFGHAVFALL FFFGHIWHGS RTIYRDVFAG IDPDI-EEQV
                                -----LNSDG VFRTSPRGWF TFGHACFALL FFFGHIWHGS RTIYRDVFAG IDPDL-EEQV
                                -----LNSDG VFRTSTRGWF AFGHACFALL FFFGHIWHGA RTLFRDVFAG IDPDLDPEQV
                                -----LNSDG VFRTSPRGWF TFGHAVFALL FFFGHLWHGS RTIYRDVFAG VDADL-EEQV
                                ------NSDG VFRSSPRGWF TFGHATFALL FFFGHIWHGA RTLYRDVFAG IDPDLG-DQV
                                -----LNSDG VFRTSPRGWF TYGHAVFALL FFFGHLWHGS RTIFRDVFAG VEADL-EEQV
                                -----LNSDG VFRTSPRGWF TFGHAVFALL FFFGHLWHGS RTIYRDVFAG VEIE--EEQV
                                ------NSDG VFRTSNRGFF AFFHTCFALV WFFGHIWHGS RTIYRDVFAG IDPELD-EQV
                                -----LNSDG VFRTSPRGWF TFGHAVFALL FFFGHLWHGA RTIYRDVFAG VDADL-EEQV
                                -----LNSDG VFRTSPRGWF TFGHACFALL FFFGHIWHGA RTIYRDVFAG IDPDL-EEQV
                                ------NSDG VFRTSNRGFF AFFHCCFALV WFFGHIWHGS RAIFRDVFAG IDPGLD-EQV
                                ------HSDG TFRSSPRGWF TFGHATFALL FFFGHIWHGA RTLYRDVFAG IDPDLG-EQV
                                ------NSDG VFRSSPRGWF TFGHATFALL FFFGHIWHGA RTLYRDVFAG IDPDLG-DQV
                                -----LNSDG VFRTSPRGWF TFGHAVFALL FFFGHLWHGS RTIYRDVFAG VEIE--EEQV
                                -----LDSDG VFRTSPRGWF TFAHACFALL FFFGHIWHGS RTLFRDVFAG IDPDLG-EQV
                                -----LNSDG VFRTSPRGWF TFGHACFALL FFFGHIWHGA RTIYRDVFAG IDPDL-EEQV
                                ------NSDG VFRSSPRGWF TFGHATFALL FFFGHIWHGA RTLYRDVFAG IDPDLG-DQV
                                -----LGSDG VFRTSPRGWF TFGHAVFALL FFFGHIWHGS RTLYRDVFAG VDPDLE-EQV
                                ------NSDG VFRTSNRGFF AFFHTCFALV WFFGHIWHGS RTIYRDVFAG IDPELD-EQV
                                ------NSXG TFRSSPRGWF TFGHATFALL FFFGHIWHGA RTLYRDVFAG IDPDLG-EQV
                                -----LNSDG VFRTSPRGWF TFGHAVFALL FFFGHLWHGS RTIYRDVFAG VEADL-EEQV
                                -----LNSDG VFRTSPRGWF TFGHAVFALL FFFGHIWHGS RTIYRDVFAG VEADM-EEQV
                                ------NSDG VFRSSPRGWF TFGHATFALL FFFGHIWHGA RTLYRDVFAG IDPDLG-DQV
                                -----LDSDG VFRTSPRGWF TFGHAVFALL FFFGHIWHGS RTLFRDVFAG VDPDL-EEQV
                                ------NSDG VFRTSNRGFF AFFHTCFALV WFFGHIWHGS RTIYRDVFAG IDPELD-EQV
                                -----LNSDG VFRTSPRGWF TFGHAVFALL FFFGHLWHGA RTIYRDVFAG VEADL-EEQV
                                -----LNSDG VFRTSPRGWF TFGHAVFALL FFFGHIWHGA RTIYRDVFAG VDPDL-EEQV
                                ------NSDG VFRTSNRGFF AFFHTCFALV WFFGHIWHGS RTIYRDVFAG IDPELD-EQV
                                ------NSDG VFRTSNRGFF AFFHCCFALV WFFGHIWHGS RAIFRDVFAG IDPGLD-EQV
                                -----LNSDG VFRTSPRGWF TFGHAVFALL FFFGHLWHGS RTLFRDVFAG VEADL-EEQV
                                ------HSDG TFRSSPRGWF TFGHATFALL FFFGHIWHGA RTLYRDVFAG IDPDLG-EQV
                                -----LNSDG VFRTSPRGWF TFGHAVFALL FFFGHLWHGA RTIYRDVFAG VEADL-EEQV
                                ------KADG TFHTSPRGWF TFAHAVFALL FFFGHIWHGA RTLFRDVFAG IDPNMSEEMV
                                -----LNSDG VFRTSPRGWF TFGHAVFALL FFFGHIWHGS RTIYRDVFAG VEADM-EEQV
                                -----NHSDG VFRTSPRGWF TFGHAVFALF FFFGHIWHGA RTLFRDVFAG VDPELSEEQV
                                -----LNSDG VFRTSPRGWF TFGHAVFALL FFFGHIWHGT RTLFRDVFAG IDPELSEEQV
                                -----LNSDG IFRTSPRGWF TFGHAVFALL FFFGHIWHGA RTLFRDVFSG IDPELSPEQV
                                -----LDSDG VFRSSPRGWF TYGHACFALL FFFGHIWHGS RTLFRDVFAG VDPDLSPEQV
                                -----LNSDG VFRTSPRGWF TFAHACFALL FFFGHIWHGS RTLFRDVFAG IDPDLG-EQV
                                -----LNSDG VFRTSPRGWF TFGHACFALL FFFGHIWHGS RTLFRDVFAG IDPDLE-EQV
                                ------HSDG TFRSSPRGWF TFGHATFALL FFFGHIWHGA RTLYRDVFAG IDPDLG-EQV
                                ------NSDG VFRTSNRGFF AFFHTCFALV WFFGHIWHGS RTIYRDVFAG IDPELD-EQV
                                -----LNSDG VFRTSTRGWF TFGHAVFALL FFFGHIWHGA RTIYRDVFAG VDADL-EEQV
                                -----LESDG VFRSSPRGWF TFGHAVFALL FFFGHIWHGS RTLYRDVFAG VDPDLSEEQV
                                -----LNSDG VFRTSPRGWF TFGHACFALL FFFGHIWHGA RTIYRDVFAG VDPDL-EEQV
                                ------NSDG VFRSSPRGWF TFGHATFALL FFFGHIWHGA RTLYRDVFAG IDPDLG-DQV
                                -----LSSDG VFRTSPRGWF TFGHACFALL FFFGHIWHGS RTIYRDVFAG VDPDL-EEQV
                                -----LGSDG VFRTSPRGWF TFGHAVFALL FFFGHIWHGS RTLYRDVFAG VDPELAEEQV
                                ------KADG TFHTSPRGWF TFAHAVFALL FFFGHIWHGA RTLFRDVFAG IDPNMSEEMV
                                -----FGSDG VFRTSPRGWF TFGHATFALL FFFGHIWHGS RTLFRDVFAG IDESVT-EQV
                                ------KADG TFHTSPRGWF TFAHAVFALL FFFGHIWHGA RTLFRDVFAG IDPNMSEEMV
                                ------HSDG TFRSSPRGWF TFGHATFALL FFFGHIWHGA RTLYRDVFAG IDPDLG-EQV
                                -----LGSDG VFRTSPRGWF TFGHAVFALL FFFGHIWHGS RTLYRDVFAG VDPELAEEQV
                                -----LNSDG VFRTSPRGWF TFGHAVFALL FFFGHIWHGS RTIFRDVFAG VDPELSEEQV
                                ------DSDG LFRTSNRGFF AFFHVIFGLL WFFGHIWHGL RALFQDVFSG IDPSLSAEQV
                                ------KSDG VFRSSPRAWF TYAHLCFGLL FLFGHWWHAS RTLYRNSFAG IDAEIG-DQV
                                -----LNSDG VFRTSPRGWF TFGHACFALL FFFGHIWHGS RTIYRDVFAG VDPDL-EEQV
                                -----LGSDG VFRTSPRGWF TFGHAVFALL FFFGHIWHGS RTLYRDVFAG VEADM-EEQV
                                ------KSDG VFRSSPRAWF TYAHLCFGLL FLFGHWWHAS RTLYSGRFRG IDAEIG-DQV
                                ------NSDG VFRTSNRGFF AFFHTCFALV WFFGHIWHGS RTIYRDVFAG IDPELD-EQV
                                ------NSDG TFRSSPRGWF TFGHATFALL FFFGHIWHGA RTLYRDVFAG IDPDLG-EQV
                                -----LGSDG VFRTSTRGWF TFGHACFALL FFFGHIWHGS RTIFRDVFAG VEADL-EEQV
                                -----LGSDG VFRTSTRGWF TFGHACFALL FFFGHIWHGS RTIFRDVFAG VEADL-EEQV
                                ------NSDG TFRSSPRGWF TFGHATFALL FFFGHIWHGA RTLYRDVFAG IDPDLG-EQV
                                -----LNSDG VFRTSTRGWF TFGHVCFALL FFFGHIWHGS RTIFRDVFAG VEADME-EQV
                                -----LNSDG VFRTSTRGWF TYGHACFALL FFFGHIWHGS RTIFRDVFAG IDPDL-EEQV
                                -----LDSDG VFRTSPRGWF TYGHAVFALL FFFGHIWHGS RTLYRDVFAG IEADLD-EQV
                                -----LNSDG VFRTSPRGWF TYGHAVFALL FFFGHIWHGS RTIYRDVFAG VDADL-EEQV
                                -----LNSDG VFRTSTRGWF TFGHACFALL FFFGHIWHGA RTLFRDVFAG IDPDLDPDQV
                                ------NSDG TFRSSPRGWF TFGHATFALL FFFGHIWHGA RTLYRDVFAG IDPDLG-EQV
                                -----LGSDG VFRTSTRGWF TFGHACFALL FFFGHIWHGS RTIFRDVFAG VEADL-EEQV
                                GDLAIAKPDG VFRTSPRGWF TFAHAVFALL FFFGHIWHGS RTIYRDVFAG VDADL-EEQV
                                GDLAIAKPDG VFRTSPRGWF TFAHAVFALL FFFGHIWHGS RTIYRDVFAG VDADL-EEQV
                                ------HSDG TFRSSPRGWF TFGHAVFALL FFFGHIWHGA RTLYRDVFAG IDPDLG-EQV
                                -----LGSDG VFRTSPRGWF TYGHAVFALL FFFGHIWHGS RTIFRDVFAG VEADL-EEQV
                                -----LNSDG VFRTSTRGWF TFGHVCFALL FFFGHIWHGS RTIFRDVFAG VEADLE-EQV
                                ------NSDG TFRSSPRGWF TFGHATFALL FFFGHIWHGA RTLYRDVFAG IDPDLG-EQV
                                -----LNSDG IFRTSPRGWF TFAHAVFALL FFFGHIWHGA RTLFRDVFSG IDPELSPEQV
                                -----LGSDG VFRTSTRGWF TYGHAVFALL FFFGHIWHGS RTLFRDVFAG VDPDLSAEQV
                                -----LNSDG VFRSSPRGWF TFGHAVFALL FFFGHIWHGS RTIYRDVFAG VDADL-EEQV
                                -----LNSDG VFRTSPRGWF TFGHAVFALL FFFGHIWHGS RTIFRDVFAG VDPDLSEEQV
                                -----LSSDG IFRTSPRGWF TYGHAVFALL FFFGHIWHGS RTLFRDVFSG IDPELSEEQV
                                -----LNSDG IFRTSPRGWF TFAHAVFALL FFFGHIWHGA RTLFRDVFSG IDPELSPEQV
                                -----LRSDG VFRTSTRGWF TYAHACFALL FFFGHIWHGS RTIFRDVFAG VEADL-EEQV
                                -----LESDG VFRTSPRGWF TYAHAVFALL FFFGHIWHGS RTLYRDVFAG IDPDLSPQQV
                                -----LGSDG VFRTSTRGWF TFGHACFALL FFFGHIWHGC RTLFRDVFAG IDPDLE-EQV
                                -----LNSDG VFRTSPRGWF TFGHACFALL FFFGHIWHGS RTIYRDVFAG VEADM-EEQV
                                -----LGSDG VFRTSTRGWF TYAHACFALL FFFGHIWHGS RTIFRDVFAG VEADL-EEQV
                                ------NSDG VFRTSNRGFF AYFHACFALL WFFGHIWHGT RALFSDVFAG IDIELE-EQV
                                -----LKSDG VFRTSPRGWF TFGHACFALL FFFGHIWHGS RTLYRDVFAG IDPDLG-EQI
                                -----LNSDG VFHTSPRGWF TFGHACFALL FFFGHIWHGS RTLYRDVFAG VDPELEEQQV
                                -----LGSDG VFRTSTRGWF TFGHACFALL FFFGHIWHGS RTIFRDVFAG VEADL-EEQV
                                ------NSDG IFRTSTRGWF AFAHTVWGLL WFFGHIWHGS RTLYRDVFAG IDPELD-EQV
                                -----LGSDG VFRTSTRGWF TYAHACFALL FFFGHIWHGS RTIFRDVFAG VEADL-EEQV
                                -----LNSDG VFRTSPRGWF TFGHAVFALL FFFGHIWHGS RTLFRDVFAG IDPDLSEEQV
                                -----LGSDG VFRTSPRGWF TFGHAVFALL FFFGHIWHGS RTLYRDVFAG VEADLE-EQV
                                -----LGSDG VFRTSTRGWF TYAHACFALL FFFGHIWHGS RTIFRDVFAG VEADL-EEQV
                                -----LNSDG VFRTSTRGWF TFGHAVFALL FFFGHIWHGS RTLYRDVFAG VDPDLSEEQV
                                -----LGSDG VFRTSTRGWF TYAHACFALL FFFGHIWHGS RTIFRDVFAG VEADL-EEQV
                                -----LNSDG VFRTSPRGWF TYAHAVFALL FFFGHIWHGS RTLFRDVFAG IDPDLSPEQV
                                -----LGSDG VFRTSPRGWF TFGHAVFALL FFFGHIWHGS RTLYRDVFAG VEADLE-EQV
                                -----LNSDG IFRTSPRGWF TFGHAVFALL FFFGHIWHGA RTLFRDVFSG IDPELSPEQV
                                -----LESDG VFRTSPRGWF TYGHVCFALL FFFGHIWHGS RTLFRDVFAG IDPELDEDQV
                                -----LESDG VFRTSPRGWF TYGHVCFALL FFFGHIWHGS RTLFRDVFAG IDPELDEDQV
                                -----LKSDG VYRTSTRGWF TFGHACFALL FFFGHIWHGS RTIFRDVFAG VEADME-EQV
                                -----LDSDG VFRSSPRGWF TYGHAVFALL FFFGHIWHGA RTLFRDVFAG VDPDLSPEQV
                                -----LNSDG VFRTSPRGWF TYGHAVFALL FFFGHLWHGS RTIYRDVFAG VEADL-EEQV
                                -----LESDG VFRTSPRGWF TYGHACFALL FFFGHIWHGS RTLFRDVFAG IDPDLDEDQV
                                -----LGSDG VFRTSTRGWF TYGHAVFALL FFFGHIWHGS RTLYRDVFAG IDSDLE-EQV
                                -----LGSDG VFRTSPRGWF TFGHAVFALL FFFGHIWHGS RTLYRDVFAG IDPDLE-EQV
                                -----LGSDG VFRTSPRGWF TFGHAVFALL FFFGHIWHGS RTLYRDVFAG IDPDLE-EQV
                                -----LGSDG VFRTSPRGWF TFGHACFALL FFFGHIWHGS RTIFRDVFAG IDPDLSEEQV
                                -----LGSDG VFRTSPRGWF TFGHAVFALL FFFGHIWHGS RTLYRDVFAG IDPDLE-EQV
                                -----LGSDG VFRTSTRGWF TYGHAVFALL FFFGHIWHGS RTLFRDVFAG VDPDLSPEQV
                                -----NNSDG VFRTSPRGWF TFGHAVFALF FFFGHIWHGA RTLFRDVFAG VDPEMSEEQV
                                -----LNSDG VFRTSTRGWF TFGHAVFALL FFFGHIWHGA RTIYRDVFAG VDADL-EEQV
                                -----LNSDG VFRTSPRGWF TFAHAVFALL FFFGHIWHGA RTLFRDVFAG IDPDFSEEQV
                                -----LGSDG VFRTSPRGWF TYAHAVFALI FFFGHIWHGS RTLFRDVFAG IDPDLSPEQV
                                -----LGSDG VFRTSTRGWF TYGHAVFALL FFFGHIWHGS RTLFRDVFAG VDPDLSPEQV
                                -----LKSDG VFRTSPRGWF TFGHAVFALL FFFGHIWHGS RTIYRDVFAG VDPDLE-EQV
                                -----LKSDG VFRTSPRGWF TFGHAVFALL FFFGHIWHGS RTIYRDVFAG VDPDLE-EQV
                                -----LKSDG VFRTSPRGWF TFGHAVFALL FFFGHIWHGS RTIYRDVFAG VDPDLE-EQV
                                -----LESDG VFRTSPRGWF TYGHAVFALL FFFGHIWHGS RTLFRDVFAG IDPDLSEEQV
                                -----LKSDG VFRTSPRGWF TFGHAVFALL FFFGHIWHGS RTIYRDVFAG VDPDLE-EQV
                                -----LKSDG VFRTSPRGWF TFGHAVFALL FFFGHIWHGS RTIYRDVFAG VDPDLE-EQV
                                -----LGSDG VFRTSTRGWF TYGHAVFALL FFFGHIWHGS RTLFRDVFAG VDPDLSAEQV
                                -----LKSDG VFRTSPRGWF TFGHAVFALL FFFGHIWHGS RTIYRDVFAG VDPDLE-EQV
                                -----LGSDG VFRTSTRGWF TYGHAVFALL FFFGHIWHGS RTLFRDVFAG VDPDLSAEQV
                                ------HSDG TFHSSTRAWF TFGHACFALL FFFGHIWHGA RTLYRDVFAG IDPDLG-DQV
                                ------HSDG TFHSSTRAWF TFGHACFALL FFFGHIWHGA RTLYRDVFAG IDPDLG-DQV
                                -----LNSDG IFRTSPRGWF TFGHAVFALL FFFGHIWHGA RTLFRDVFSG IDPELSAEQV
                                ------HSDG TFHSSTRAWF TFGHACFALL FFFGHIWHGA RTLYRDVFAG IDPDLG-DQV
                                -----LNSDG VFRTSTRGWF TFGHAVFALL FFFGHIWHGS RTLYRDVFAG VDPDLEEEQV
                                -----LNSDG VFRTSTRGWF TFGHAVFALL FFFGHIWHGS RTLYRDVFAG VDPDLEEEQV
                                -----NNSDG VFRTSPRGWF TFGHAVFALF FFFGHIWHGA RTLFRDVFAG VDPELSEEQV
                                -----LNSDG VFRTSTRGWF TFGHAVFALL FFFGHIWHGS RTLYRDVFAG VDPDLEEEQV
                                -----LDSDG VFRTSPRGWF TYGHAVFALL FFFGHIWHGS RTIYRDVFAG VDADM-EEQV
                                -----LNSDG VFRTSTRGWF TFAHACFALL FFFGHIWHGS RTIFRDVFAG IEADL-EEQV
                                ------HSDG TFHSSTRAWF TFGHACFALL FFFGHIWHGA RTLYRDVFAG IDPDLG-DQV
                                -----LKSDG VFRTSPRGWF TFGHAVFALL FFFGHIWHGS RTIYRDVFAG VDPDLE-EQV
                                -----AESDG VFRTSPRGWF TYGHAVFALL FFFGHIWHGS RTLFRDVFAG VDPELSEEQV
                                -----LNSDG VFRTSPRGWF TFGHAVFALL FFFGHIWHGA RTIYRDVFAG VEADM-EEQV
                                -----LGSDG VFRTSTRGWF TFGHACFALL FFFGHIWHGS RTIFRDVFAG VEADL-EEQV
                                -----LDSDG VFRSSPRGWF TFGHAVFALL FFFGHIWHGS RTLYRDVFAG IDPDLSPEQV
                                -----LGSDG VFRTSTRGWF TYAHACFALL FFFGHIWHGS RTIFRDVFAG VEADL-EEQV
                                GDLAIAKPDG VFRTSPRGWF TFAHATFALL FFFGHLWHGS RTIFRDVFAG IEADL-EEQV
                                ------QSDG VFRSSPRGWF TFGHLVFALL FFFGHIWHGA RTIFRDVFAG IDPDLE-EQV
                                -----FNSDG VFRTSPRGWF TFGHAVFALL FFFGHIWHGS RTLFRDVFAG VDPGLE-EQV
                                -----LGSDG VFRTSTRGWF TYAHACFALL FFFGHIWHGS RTIFRDVFAG VEADL-EEQV
                                GDLAIAKPDG VFRTSPRGWF TFAHATFALL FFFGHLWHGS RTIFRDVFAG IEADL-EEQV
                                GDLAIAKPDG VFRTSPRGWF TFAHATFALL FFFGHLWHGS RTIFRDVFAG IEADL-EEQV
                                GDLAIAKPDG VFRTSPRGWF TFAHATFALL FFFGHLWHGS RTIFRDVFAG IEADL-EEQV
                                GDLALAKPDG VFRTSPRGWF TFAHATFALL FFFGHLWHGS RTIFRDVFAG VEADL-EEQV
                                GDLALAKPDG VFRTSPRGWF TFAHATFALL FFFGHLWHGS RTIFRDVFAG VEADL-EEQV
                                -----LKSDG VFRTSTRGWF TFGHACFALL FFFGHIWHGS RTIFRDVFAG VEADME-EQV
                                ------KSDG VFRSSPRGWF TFGHASFALL FFFGHIWHGA RTLFRDVFAG IDPDLD-AQV
                                ------NSDG VFRSSTRGWF AFAHACWGLL WFFGHIWHGS RTIFRDVFSG IDPELDDDQV
                                ------KSDG VFRSSPRGWF TFGHASFALL FFFGHIWHGA RTLFRDVFAG IDPDLD-AQV
                                ------KSDG VFRSSPRGWF TFGHASFALL FFFGHIWHGA RTLFRDVFAG IDPDLD-AQV
                                ------KSDG VFRSSPRGWF TFGHASFALL FFFGHIWHGA RTLFRDVFAG IDPDLD-AQV
                                ------KSDG IFRTSTRGWF AFAHACWGLL WFFGHIWHGA RTIFRDVFAG IDPELDEEQV
                                ------GSDG VFRTSTRGWF AFSHSCYALL FFFGHWWHGA RTIFKDVFEG VDPNLPEEQV
                                ------ESDG IFRTSTRGWF TFGHACFALL FFFGHWWHGA RTLFRDVFAG VDPNLSEEQV
                                ------KSDG VFRSSPRAWF TYAHACFGLL YLFGHWWHAA RTLYRDTFAG IDPDLG-DQV
                                ------KSDG VFRSSPRAWF TYAHLCFGLL FLFGHWWHAA RTLFGDRFSG IDPELG-DQV
                                ------KSDG VFRSSPRAWF TYAHLCFGLL FLFGHWWHAA RTLFGDRFSG IDPELG-DQV
                                ------KSDG VFRSGPRAWF TYAHACFGLL YLFGHWWHAA RTLYRDTFAG IDPDLG-DQV
                                ------KSDG VFRSSPRAWF TYAHACFGLL YLFGHWWHAA RTLYRDTFTG VDPDIG-DQV
                                ------KSDG VFRSSPRAWF TYAHACFGLL YLFGHWWHAA RTLYRDTFTG VDPDIG-DQV
                                ------DADG VFRTSTRGWF VLAHGIFALL FFFGHIWHGA RTLFLDVFTG VDPTRQEEEF
                                ----GTEADG VFRTSTRGWF VLAHGIFALL FFFGHIWHGA RTLFLDVFTG VDPTRQEEEF
                                ------ASDG VFRSSPRGWF TFAHVNFALL FLFGHWWHAA RTLYRDVFAG IDPDLG-DQV
                                ------KSDG IFRTSTRGWF AFAHTIWGLL WFFGHIWHGS RTIYRDVFAG IDPELD-EQV
                                -----LESDG VFRTSPRGWF TYGHACFALL FFFGHIWHGS RTLFRDVFAG IDPDLDEDQV
                                -----LNSDG VFRTSTRGWF TFAHACFALL FFFGHIWHGS RTIFRDVFAG IEADL-EEQV
                                ------KSDG VFRSSPRGWF TFGHASFALL FFFGHIWHGA RTLFRDVFAG IDPDLD-AQV
                                ------KSDG VFRSSPRGWF TFGHASFALL FFFGHIWHGS RTLFRDVFAG IDPDLD-AQV
                                ------KSDG VFRSSPRGWF TFGHATFALL FFFGHIWHGA RTLFRDVFAG IDPDLD-AQV
                                ------KSDG VFRSSPRGWF TFGHATFALL FFFGHIWHGA RTLFRDVFAG IDPDLD-AQV
                                ------KSDG VFRSSPRGWF TFGHATFALL FFFGHIWHGA RTLFRDVFAG IDPDLD-AQV
                                ------KSDG VFRSSPRGWF TFGHASFALL FFFGHIWHGA RTLFRDVFAG IDPDLD-AQV
                                ------KSDG VFRSSPRGWF TFGHASFALL FFFGHIWHGA RTLFRDVFAG IDPDLD-AQV
                                ------KSDG VFRSSPRGWF TFGHASFALL FFFGHIWHGA RTLFRDVFAG IDPDLD-AQV
                                ------KSDG VFRSSPRGWF TFGHATFALL FFFGHIWHGA RTLFRDIFAG IDPELD-IQV
                                ------KSDG VFRSSPRGWF TFGHATFALL FFSGHIWHGA RTLFRDVFAG IDSDLD-DRI
                                ------KSDG VFRSSPRGWF TFGHATFALL FFFGHIWHGA RTLFRDVFAG IDPDLD-AQV
                                ------KSDG VFRSSPRGWF TFGHATFALL FFSGHIWHGA RTLFRDVFAG IDPDLD-AQV
                                ------KSDG VFRSSPRGWF TFGHATFALL FFFGHIWHGA RTLFRDVFAG IDPDLD-AQV
                                ------KSDG VFRSSPRGWF TFGHATFALI FFFGHIWHGA RTLFRDVFAG IDPDLD-AQV
                                ------KSDG VFRSSPRGWF TFGHATFALL FFFGHIWHGA RTLFRDVFAG IDSDLD-AQV
                                ------KSDG VFRSSPRGWF TFGHATFALL FFFGHIWHGA RTLFRDVFAG IDPDLD-AQV
                                ------KSDG VFRSSPRGWF TFGHATFALL FFFGHIWHGA RTLFRDVFAG IDPDLD-AQV
                                ------QSDG VFRSSPRGWF TFGHLCFALL FFFGHIWHGA RTLARDRFAG IDDDVT-DQV
                                -----LKSDG VFRSSARGWF TFGHASFALI FFFGHLWHGG RTLFRDVFAG IGEEVT-EQV
                                ------ESDG VFRSSPRGWF TFGHANFALI FFFGHLWHGS RTIFRDVFAG IGAEVT-EQV
                                ------KSDG VFRSSPRGWF TFGHLCFALL FFFGHIWHGA RTLFRDVFAG IDPDID-SQI
                                -----LQSDG VFRSSPRGWF TFGHLCFALL FFFGHIWHGA RTIFRDVFAG IDPDLD-EQI
                                -----LKSDG VFRSSARGWF TFGHAAFALI FFFGHIWHGG RTLFRDVFAG IGEEVS-EQV
                                ------ESDG VFRSSPRGWY TFGHANFALL FFFGHLWHGS RTLFRDVFTG IGAEVT-EQV
                                ------DSDG VFRSSPRGWF TFGHANFALL FFFGHLWHGS RTLFRDVFAG IGAEVT-EQV
                                ------ESDG VFRSSPRGWF TFGHANFALI FFFGHLWHGS RTIFRDVFAG IGAEVT-EQV
                                ------KSDG VFRSSPRGWF TFGHANFALL FFFGHIWHGG RTLFRDVFAG IDPDLD-AQV
                                ------ESDG VFRSSPRGWY TFGHANFALI FFLGHLWHGA RTLYRDVFTG IDASIT-DQI
                                ------KSDG VFRSSPRGWF TFGHLCFALL FFFGHIWHGA RTIFRDVFAG IDPDLD-EQV
                                ------ESDG VFRSSPRGWY TFGHANFALL FFFGHLWHGS RTLFRDVFAG IGAEVT-EQA
                                -----LKSDG VFRSSPRGWF TFGHLCFALL FFFGHIWHGA RTIFRDVFAG IDPDLD-EQV
                                ------QSDG VFRSSPRGWF AFGHLNFALL FFFGHIWHGS RTIFRDVFAG IDPDLD-AQV
                                ------QSDG VFRSSPRGWF TFGHLCFAFF FFFGHIWHGA RTIFRDVFAG IDPDLD-AQV
                                ------ESDG VFRSSPRGWY TFGHANFALI FFFGHLWHGS RTLFRDVFTG IGAEVT-EQV
                                ------QSDG VFRSSPRAWF TFAHVSFALL FFFGHIWHGA RTIFRDVFAG IDPDLD-EQV
                                ------ESDG VFRSSPRGWY TYGHANFALL FFFGHLWHGG RTIFRDVFTG IGAEVT-EQV
                                ------KSDG VFRSSPRGWF SFGHATFALL FFFGHIWHGA RTLFRDVFAG IDPDLG-DQI
                                ------KSDG VFRSSPRGWF TFGHACFALL FFFGHLWHGS RTLFRDVFAG IDPDLD-SQV
                                ------DSDG VFRTSPRGWF TFAHANFALL FFFGHLWHGA RTIFRDVFAG IGAEVT-EQV
                                ------QSDG VFRSSPRGWF TFGHLCFALL FFFGHIWHGA RTIFRDVFAG IDSDID-DQV
                                ------QSDG VFRSSPRGWF TFGHLCFALL FFFGHIWHGA RTIFRDVFAG IDPDLD-EQV

                                EFGLFKKLGD ETTRRIPGRV ----------
                                EFGLFKKLGD ESTRRIPGRV ----------
                                EFGLFKKLGD ETTRRIPGRV ----------
                                EFGLFKKLGD ETTRRIPGRV ----------
                                EFGLFKKLGD ETTRRIPGRV ----------
                                EFGLFKKLGD ETTRRIPGRV ----------
                                EFGLFKKLGD ETTRRIPGRV ----------
                                EWGLFQKLGD KTTRVRKEA- ----------
                                EFGLFKKLGD ETTRRIPGRV ----------
                                EWGLFQKLGD KSTRRKEAL- ----------
                                EFGLFKKLGD ETTRRIPGRV ----------
                                EFGLFKKLGD ETTRRIPGRV ----------
                                EWGLFQKVGD TTTRKKEA-- ----------
                                EWGLFQKVGD KSTRRKEAL- ----------
                                EFGLFKKLGD ETTRRIPGRV ----------
                                EWGLFQKVGD KSTRRKEAL- ----------
                                EWGLFQKVGD KTTRRKEAL- ----------
                                EFGLFKKLGD ETTRRIPGRV ----------
                                EFGLFKKLGD ETTRRIPGRV ----------
                                EFGLFKKLGD ETTRRIPGRV ----------
                                EFGLFKKLGD ETTRRIPGRV ----------
                                EWGLFQKVGD KSTRRKEAL- ----------
                                EWGLFQKVGD KSTRRKEAL- ----------
                                EFGAFQKLGD LTTRKESV-- ----------
                                EWGLFQKLGD KSTRTRSESA ----------
                                EFGLFKKLGD ETTRRIPGRV ----------
                                EFGLFKKLGD ETTRRIPGRV ----------
                                EWGLFQKLGD KSTRTRSESA ----------
                                EWGFYQKVGD KSTRATKGA- ----------
                                EWGYFQKLGD KTTRTNKA-- ----------
                                EWGLFQKVGD KSTRRRKEAL ----------
                                EWGLFQKLGD KTTRKEA--- ----------
                                EWGLFQKVGD KTTRSKKEAV ----------
                                EFGLFQKLGD VTTRRQET-- ----------
                                EWGLFQKVGD KTTRRKEAL- ----------
                                EFGLFQKVGD ITTRKQEV-- ----------
                                EFGLFQKLGD RSTRRLPEGY MPPAGTTLS-
                                EWGLFQKLGD KTTRRRTEA- ----------
                                EWGFYQKVGD KSTRSAKGA- ----------
                                EFGLFQKLGD RSTRRLPEGY VPPAGTTLS-
                                EWGLFQKVGD KSTRRKEAL- ----------
                                EFGLFAKLGD KTTRRLPEGY VPPAGTPLN-
                                EWGRFAKVGD KSTLQRTEA- ----------
                                EWGLFQKVGD KTTRTRKEA- ----------
                                EWGLFQKVGD KTTRRKEAL- ----------
                                EFGLFAKLGD RSTRRLPEGY VPPAGSTLS-
                                EFGLFQKLGD RSTRRLPEGY VPPAGSPLS-
                                EWGLFQKVGD KSTRVRKEA- ----------
                                EWGLFQKVGD KSTRVRKEA- ----------
                                EWGLFQKVGD KTTRRKEAL- ----------
                                EWGRFQKVGD RSTRRKEAV- ----------
                                EWGFYKKVGD KSTVNAERT- ----------
                                EFGLFQKLGD LSTRKQEG-- ----------
                                EFGLFQKLGD RSTRRLPEGY VPPAGTPLS-
                                EFGLFAKLGD KTTRRLPEGY VPPAGTPLN-
                                EFGLFQKLGD RSTRRLPEGY VPPAGTPLS-
                                EFGVWQKVGD ITSRKRQVA- ----------
                                EWGLFQKVGD KSTRKKEAV- ----------
                                EFGLFQKLGD RSTRRLPDGY VPPAGSPLS-
                                EFGLFQKLGD RSTRRLPDGF VPPAGTPLS-
                                EFGLFQKLGD PTTRKKEA-- ----------
                                EWGFFQKVGD KSTRRKEAI- ----------
                                EFGLFQKLGD RSTRRLPEGY VPPAGSPLS-
                                EFGLFQKLGD PTTRKKEA-- ----------
                                EFGLFKKLGD ETTRRVPGRA ----------
                                EWGLFQKLGD KTTRVRKEA- ----------
                                EFGLFAKLGD KSTRRLPEGY VPPAGSPLN-
                                EFGLFQKLGD KTTRRTAQSA TPSAGSTIS-
                                EFGLFQKLGD RSTRRLPEGY IPPAGTKLS-
                                EFGLFAKLGD KSTRRLPEGY VPPAGSPLN-
                                EWGLFQKLGD KTTRVRKEA- ----------
                                EWGAFQKLGD KTTRVREAA- ----------
                                EWGLFQKVGD KSTRVRKEA- ----------
                                EWGAFQKVGD KSTRVRAEA- ----------
                                EFGLFQKLGD RSTRRLPDGY VPPAGTPLS-
                                EWGLFQKLGD KTTRVRKEA- ----------
                                EFGAFKKVGD VTTPREETET V---------
                                EWGLFQKVGD KSTRRKEAL- ----------
                                EWGLFQKLGD KTTRVRKEA- ----------
                                EFGLFQKLGD RSTRRLPEGY VPPAGSTLS-
                                EWGLFQKVGD KSTRRKEAL- ----------
                                EWGLFQKVGD KSTRRKEAL- ----------
                                EWGLFQKVGD KTTRRKEAL- ----------
                                EWGFYQKVGD KSTRRGQPI- ----------
                                EWGLFQKLGD KTTRVRKEA- ----------
                                EWGLFQKVGD KTTRRKEAL- ----------
                                EWGIYQKVGD KTTRKRPVLQ PVAPIQATT-
                                EWGMFQKVGD KSTRRAESA- ----------
                                EFGLFKKLGD ESTRRVPGRA ----------
                                EWGLFQKLGD KTTRVRKEA- ----------
                                EWGFYKKVGD KSTVNAERT- ----------
                                EWGLFQKVGD KSTRRKEAL- ----------
                                EWGLFQKVGD KTTRRKEAL- ----------
                                EWGLFQKVGD KSTRRKEAL- ----------
                                EWGMFQKVGD KSTRRAESA- ----------
                                EWGLFQKVGD KTTRRKEAL- ----------
                                EFGLFQKLGD KSTRRLPEGY VPPTGSTPLS
                                EFGVFQKVGD TTTRKKQAVV ----------
                                EFGLFQKLGD KSTRRLPEGY VPPTGSTPLS
                                EWGLFQKVGD KTTRRKEAL- ----------
                                EFGLFQKLGD KSTRRLPEGY VPPTGSTLLS
                                EFGVFQKLGD ASTRRVPGQT ----------
                                EWGFYQKVGD KTTRAKA--- ----------
                                EFGVFAKVGD VTTRKKEAV- ----------
                                EFGLFQKLGD KSTRRLPEGY VPPTGSTPLS
                                EWGLFQKLGD KTTRRRTEA- ----------
                                EFGVFQKLGD SSTRRVPGQT ----------
                                EWGLFQKVGD KTTRRKEAL- ----------
                                EWGLFQKVGD KSTRVPEKET A---------
                                EFGLFQKLGD RSTRRLPPGY VPPAGSTLS-
                                EWGLFQKVGD KTTRRKEAL- ----------
                                EWGLFQKVGD KSTRRKEAL- ----------
                                EWGRFQKVGD KSTRRKEAV- ----------
                                EWGLFQKVGD KSTRRKEAL- ----------
                                EFGVFQKLGD ASTRRVPGQT ----------
                                EWGLFQKVGD KSTRRKEAL- ----------
                                EFGLFQKLGD KSTRRLPEGY VPPTGSTPLS
                                EFGVFAKVGD LSTRKKEAV- ----------
                                EWGAFQKVGD KTTRAVEA-- ----------
                                EWGLFAKVGD KSTRRAESA- ----------
                                EWGLFQKLGD KTTRRRTEA- ----------
                                EWGLFQKVGD KSTRRKEAL- ----------
                                EFGVFQKLGD SSTRRVPGQT ----------
                                EWGAFQKLGD KTTRVREAA- ----------
                                EWGAFQKVGD KSTRQKPVEA ----------
                                EFGVFQKLGD SSTRRVPGQT ----------
                                EFGVFQKLGD ASTRRVPGQT ----------
                                EWGFYQKVGD KSTRRGQPI- ----------
                                EFGLFAKLGD KTTRRLPEGY VPPAGTPLN-
                                EFGLFKKLGD ESTRRVPGRA ----------
                                EWGLFQKVGD KSTRRKEAL- ----------
                                EWGLFQKVGD KSTRVRNEA- ----------
                                EFGLFQKLGD RTTRRTAQTA TPSGSSTIS-
                                EFGVFQKLGD ASTRRVPGQT ----------
                                EFGVFAKVGD LSTRKKEAV- ----------
                                EWGLFQKLGD KTTRRRKEA- ----------
                                EWGLFQKLGD KTTRRRKEA- ----------
                                EWGFFQKVGD KSTRNQTQT- ----------
                                EWGLFQKLGD KTTRRRKEA- ----------
                                EFGLFQKLGD KSTRRLPEGY TPPAGSTLS-
                                EFGVFAKVGD LSTRKKEAV- ----------
                                EFGVFAKVGD LSTRKKEAV- ----------
                                EFGLFQKLGD KSTRRLPEGY TPPAGTPLS-
                                EFGVFQKVGD LTTRKKIPVA AMAGTREPAM
                                EFGLFQKLGD RTTRKLPEGY VPPAGTPLS-
                                EFGVFAKVGD LTTRKKEAT- ----------
                                EFGVFAKVGD LSTRKEA--- ----------
                                EWGYFQKVGD PTSRGEPTTS I---------
                                EWGAFQKVGD KTTRAIEA-- ----------
                                EWGFFQKVGD KTTRQPESES V---------
                                EFGVFQKVGD TTTRKKQAVI ----------
                                EWGLFQKVGD KSTRRNEAL- ----------
                                EWGLFQKVGD KTTRRKEAL- ----------
                                EFGAFQKLGD LTTRKESV-- ----------
                                EWGLFQKVGD KSTRRKEAL- ----------
                                EFGVWQKVGD VTSRKRQVA- ----------
                                EFGVFAKVGD LSTRKKEAV- ----------
                                EFGVFQKVGD TTTRKKQPVI ----------
                                EWGLFQKLGD KTTRRRTEA- ----------
                                EFGVFAKVGD LSTRKKEA-- ----------
                                EFGVFAKVGD LSTRKKEAV- ----------
                                EWGLFQKVGD KSTRASSEA- ----------
                                EWGLFQKVGD KSTRRKEAL- ----------
                                EFGLFAKLGD KTTRRLPEGY VPPAGTPLN-
                                EWGLFQKLGD KSTRKKEAV- ----------
                                EWGLFQKLGD KTTRRRTEA- ----------
                                EFGVFQKVGD TTTRKKQAVI ----------
                                EWGLFQKVGD KSTRRKEAL- ----------
                                EFGVFAKVGD LSTRKKEAV- ----------
                                EFGVFQKVGD LTTRKKIPVA AMTAREPAM-
                                EFGLFAKLGD KTTRRLPEGY VPPAGSTIN-
                                EFGLFAKLGD QTTRRLPDGY VPPAGTPLK-
                                EWGLFQKLGD KTTRRRTEA- ----------
                                EFGLFAKVGD VSTRKEGA-- ----------
                                EFGVFAKVGD LSTRKKEAV- ----------
                                EFGLFAKLGD KSTRRLPDGY VPPAGTPLK-
                                EWGLFAKVGD KSTRTKAEG- ----------
                                EFGVFQKVGD TTTRKKQAVI ----------
                                EFGLFQKLGD KSTRRLPEGY TPPAGTPLS-
                                EWGLFQKVGD KSTRRKEAL- ----------
                                EWGLFQKVGD KTTRSKKAV- ----------
                                EFGLFAKLGD KTTRRLPEGY VPPAGTPLN-
                                EFGLFAKVGD LSTRKEEESA I---------
                                EFGVFQKVGD TTTRKKQPVI ----------
                                EWGLFQKVGD KTTRRKEAL- ----------
                                EFGVFAKVGD LSTRKKEAV- ----------
                                EFGVFQKVGD TTTRKKQPVI ----------
                                EFGVFQKVGD LTTRKKIPVA AMAGTREPAA
                                EWGLFQKVGD KSTRAKNKEA V---------
                                EFGLFQKLGD KSTRRLPEGY VPPAGSTLS-
                                EWGLFQKVGD KTTRRKEAL- ----------
                                EFGVFQKVGD PTTRKVQEA- ----------
                                EWGRFQKVGD KSTRRKEAV- ----------
                                EWGAFQKVGD KTTRAVEA-- ----------
                                EWGFYQKLGD KSTRRKEAI- ----------
                                EWGVYQKVGD LSTRRKEAV- ----------
                                EWGYFQKVGD LSTKAANRS- ----------
                                EFGLFAKVGD VSTRKEGV-- ----------
                                EFGVFAKVGD LSTRKETA-- ----------
                                EFGLFQKLGD KSTRRLPEGY TPPAGTPLS-
                                EFGVFQKVGD TTTRKKQPVI ----------
                                EWGLFQKVGD KTTRRKEAL- ----------
                                EWGFFQKVGD TTTRATNR-- ----------
                                EFGVFAKVGD LSTRKKQAV- ----------
                                EFGLFAKLGD KTSRRLPEGY VPPAGTPLN-
                                EFGVFAKVGD LSTRKKEAV- ----------
                                EWGFFQKVGD KSTRAS---- ----------
                                EFGVFQKVGD PTTRKVQEA- ----------
                                EFGAFLKVGD RSTRRTEETA V---------
                                EFGVFQKVGD PTTRKVQEA- ----------
                                EFGLFQKLGD RSTRRIPEGF VPPAGSTLS-
                                EWGFFQKVGD KSTRAS---- ----------
                                EWGRFAKVGD KSTLQRTEA- ----------
                                EWGYFKKVGD PTSQQTPA-- ----------
                                EFGLFKKLGD ESTRRIPGRV ----------
                                EFGVFAKVGD LSTRKKEAV- ----------
                                EWGAFQKVGD KSTRNV---- ----------
                                EFGLFKKLGD ETTRRIPGRV ----------
                                EFGVFQKVGD TTTRKKQPVI ----------
                                EFGLFQKLGD KSTRRLPEGY VPPAGTPLS-
                                EWGNFQKVGD QTTRVQKTV- ----------
                                EWGNFQKVGD QTTRVQKTV- ----------
                                EFGLFQKLGD KSTRRLPEGY VPPAGTPLS-
                                EWGLFQKLGD VTTRREEPL- ----------
                                EFGLFQKVGD VSTRKQEV-- ----------
                                EWGAFQKVGD ETTRNPNRA- ----------
                                EWGRFAKVGD KSTRTTRETA ----------
                                EWGLFQKVGD KSTRRPESA- ----------
                                EFGLFQKLGD KSTRRLPEGY VPPAGTPLS-
                                EWGNFQKVGD QTTRVQKTV- ----------
                                EWGLFQKVGD KSTRRKEA-- ----------
                                EWGLFQKVGD KSTRRKEA-- ----------
                                EFGLFAKLGD RTTRRLPEGY VPPAGSTLR-
                                EFGLFQKVGD KSTRKKEAV- ----------
                                EWGLFQKVGD VTTRREESI- ----------
                                EFGLFQKLGD KSTRRLPEGY VPPAGTPLS-
                                EWGFYQKVGD VTTRRKEAV- ----------
                                EWGFFQKVGD TSTRKEETTV ----------
                                EWGLFQKVGD KSTRRKEAL- ----------
                                EWGRFAKVGD KTTLREPV-- ----------
                                EWGFYQKVGD LSSRRKESV- ----------
                                EWGFYQKVGD VTTRRKEAV- ----------
                                EWGLFQKVGD KTTRVKKTV- ----------
                                EWGFFQKVGD RTTKNKETV- ----------
                                EFGLFQKLGD LSTRRKET-- ----------
                                EWGRFQKVGD KTTRRKEAI- ----------
                                EWGLFQKLGD KTTRVKKTV- ----------
                                EFGVWAKVGD VTSRKKPEAL AVKSQSQ---
                                EFGLFQKLGD VSTRKEG--- ----------
                                EWGFYAKVGD KSTRREEPI- ----------
                                EWGNFQKVGD QTTRVQKTV- ----------
                                EFGVFQKVGD VTTRKKQTV- ----------
                                EWGLFQKLGD KTTRVKKTV- ----------
                                EWGFYQKVGD KSTRRKEAI- ----------
                                EWGAFQKVGD KSTRNPNRA- ----------
                                EWGLFQKVGD KTTRVKKTV- ----------
                                EWGFYQKVGD KTTRRKEAI- ----------
                                EWGLFQKVGD KTTRVKKTV- ----------
                                EWGFFQKVGD TSTRKETETV ----------
                                EWGAFQKVGD KSTRNPNRA- ----------
                                EWGYYQKVGD VTTRRKEAV- ----------
                                EWGAFQKVGD KTTRIEKEMA ----------
                                EWGAFQKVGD KTTRVEKEMA ----------
                                EWGLFQKLGD VTTRREESL- ----------
                                EWGYYQKLGD FSTKATNKG- ----------
                                EWGLFQKVGD KTTRARKEAA ----------
                                EWGAFQKVGD KTTRVNQETA ----------
                                EFGLFAKVGD TSTRKEGA-- ----------
                                EWGLFAKVGD VTTRTNPEG- ----------
                                EFGLFAKVGD LSTRRTES-- ----------
                                EFGVFQKLGD KTTRKEAV-- ----------
                                EWGLFAKVGD VTTRTNAEG- ----------
                                EWGFFAKVGD TSTRKEETV- ----------
                                EWGAFQKVGD KSTRAVEA-- ----------
                                EWGLFQKVGD KTTRRAEPL- ----------
                                EWGVFQKVGD KTTRVEA--- ----------
                                EWGFFAKVGD VSTRKEETV- ----------
                                EWGFFAKVGD TSTRKEETV- ----------
                                EFGLFQKLGD LSTRKQEV-- ----------
                                EFGLFQKLGD LSTRKQEV-- ----------
                                EFGLFQKLGD LSTRKQEV-- ----------
                                EWGFYQKVGD KSTRRTETV- ----------
                                EFGLFQKLGD LSTRKQEV-- ----------
                                EFGLFQKLGD LSTRKQEV-- ----------
                                EWGFFQKVGD TSTRKEETV- ----------
                                EFGLFQKLGD LSTRKQEV-- ----------
                                EWGFFQKVGD TSTRKEETV- ----------
                                EFGLFRKLGD ESTRRLPTQA TASQAGTPTR
                                EFGLFRKLGD ESTRRLSTQA PASQAGTPTR
                                EWGFYQKLGD VSTRRKEPI- ----------
                                EFGLFRKLGD ESTRRLPTQA PASQAGTPTR
                                EWGFFQKLGD KSTRRTEPI- ----------
                                EWGFFQKLGD KSTRRTEPI- ----------
                                EWGAFQKVGD KTTRAVEA-- ----------
                                EWGFFQKVGD KSTRRTEPI- ----------
                                EWGRFAKVGD KSTRTRETA- ----------
                                EWGLFQKLGD KTTRTNKTV- ----------
                                EFGLFRKLGD ESTRRLPTTT AASQAGTSVR
                                EFGLFQKLGD LSTRKQEV-- ----------
                                EWGFYAKVGD KSTRKAKEAA ----------
                                EWGRFQKVGD KTTRRKEAV- ----------
                                EWGLFAKVGD KTTRTQPKA- ----------
                                EWGFFQKVGD TSTRTSN--- ----------
                                EWGLFQKLGD KTTRVKKTV- ----------
                                EFGLFQKLGD KTTRKKEAV- ----------
                                EFGAYQKLGD PSTRKQAI-- ----------
                                EFGVFAKVGD LSTRKEA--- ----------
                                EWGLFQKLGD KTTRVKKTV- ----------
                                EFGLFQKVGD KTTRKKEAV- ----------
                                EFGLFQKLGD KTTRKKEAV- ----------
                                EFGLFQKLGD KTTRKKEAV- ----------
                                EWGLFQKVGD KTTRRKEA-- ----------
                                EWGLFQKVGD KTTRRKEA-- ----------
                                EWGLFQKLGD KSTRREESI- ----------
                                EFGAFQKLGD PTTRRQVV-- ----------
                                EFGVYQKVGD VTTRKKQLV- ----------
                                EFGAFQKLGD PTTRRQVV-- ----------
                                EFGAFQKLGD PTTKRQAA-- ----------
                                EFGAFQKLGD PTTRRQVV-- ----------
                                EFGVFQKVGD VSTRKKQLV- ----------
                                EWGVFQKVGD TTTRA----- ----------
                                EWGVFEKFGD PTTRKS---- ----------
                                EFGLFKKLGD ESTRRVPGRA ----------
                                EFGLFKKLGD ESTRRVPGRA ----------
                                EFGLFKKLGD ESTRRIPGRA ----------
                                EFGLFKKLGD ESTRRVPGRA ----------
                                QFGVFKKLGD ESTRRVPGRA ----------
                                EFGLFKKLGD ETTRRVPGRA ----------
                                EYGVFKKLGD PTTRRDETEA A---------
                                EYGVFKKLGD ATTRREEVA- ----------
                                EFGVFQKLGD SSTRRVPGQT ----------
                                EFGVFQKVGD LTTRKKQTI- ----------
                                EWGAFQKVGD KTTRVNQETA ----------
                                EWGLFQKLGD KTTRTNKTV- ----------
                                EFGAFQKLGD PTTKRQAV-- ----------
                                EFGAFQKLGD PTTRRQVV-- ----------
                                EFGTFQKVGD PTTRRQAA-- ----------
                                EFGTFQKLGD PTTRRQVV-- ----------
                                EFGAFQKLGD PTTRRQVV-- ----------
                                EFGAFQKLGD PTTRRQVV-- ----------
                                EFGAFQKLGD PTTRRQVV-- ----------
                                EFGAFQKIGD PTTRRQIV-- ----------
                                EFGAFQKIGD PTTKRQVV-- ----------
                                EFGAFQKLGD PTTKRQVV-- ----------
                                EFGAFQKLGD PTTKRQVV-- ----------
                                EFGAFQKLGD PTTKRQVV-- ----------
                                EFGAFQXLGD PTTKRQIV-- ----------
                                EFGAFQKLGD PTTERQGI-- ----------
                                EFGAFEKLGD PTTKRQVV-- ----------
                                EFGAFQKLGD PTTKRQIITR LI--------
                                EFGAFQKLGD PTTKRQVI-- ----------
                                EFGKFQKVGD PSTARQGV-- ----------
                                EFGAFQKVGD KTTRKQEAG- ----------
                                EFGAFQKLGD RSSKKQGAV- ----------
                                EFGIFQKLGD PTTKKQTV-- ----------
                                EFGAFQKLGD ITTKRQAV-- ----------
                                EFGAFQKVGD KTTRKQEAV- ----------
                                EFGSFQKLGD RTTRKQGAV- ----------
                                EFGVFQKVGD KTTKKQGYV- ----------
                                EFGAFQKLGD RSSKKQGAV- ----------
                                EFGLFQKLGD PSTRREAV-- ----------
                                EFGVLQKLGD ESTRRQGFI- ----------
                                EFGAFQKLGD ASTRKQAV-- ----------
                                EFGAFTKLGD RTTKKQGIV- ----------
                                EFGAYQKLGD PSTRKQAV-- ----------
                                EFGAFAKLGD VSTKKQTV-- ----------
                                EFGAFEKLGD VTTKRQTV-- ----------
                                EFGAFQKLGD RTTKKQGIV- ----------
                                EFGAFQKLGD VTTRRQAV-- ----------
                                EFGVFQKLGD KTTKKQGAV- ----------
                                EFGVFQKLGD PTTRRQAV-- ----------
                                EFGLFQKLGD PTTRKQTV-- ----------
                                EFGVFQKVGD RSTKKQASV- ----------
                                EFGAFQKLGD PSTRRQSV-- ----------
                                EFGAFQKLGD VTTRRQAI-- ----------
