# Supplementary material for: Time-resolved comparative molecular evolution of oxygenic photosynthesis
Source: Biochim Biophys Acta Bioenerg. 2021 Jun 1;1862(6):148400. doi: 10.1016/j.bbabio.2021.148400 (PMC8047818; doi:10.1016/j.bbabio.2021.148400)
Supplement: Supplementary file 1 — Supplementary material: sequence alignments and trees [file mmc1.zip › Figure_1_S1_CP47_MLtree.txt]

(1285_Gloeobacter_violaceus_PCC:0.18452075,1286_Gloeobacter_kilaueensis_J:0.09988342,((1129_Synechococcus_sp._JA-2-3B:0.00399310,(1147_Synechococcus_sp._JA-3-3A:0.00343612,1149_Synechococcus_sp._60AY4M2:0.00000001)0.883000:0.01329866)0.998000:0.20452706,(((((((967_Gloeocapsa_sp._PCC_73106:0.16456773,1207_Phormidium_ambiguum_IAM_M:0.12374526)0.894000:0.04242273,((((1132_Leptolyngbya_sp.:0.11144091,1204_Oscillatoriales_cyanobact:0.04739075)0.977000:0.05038510,(995_Leptolyngbya_frigida_ULC18:0.10340921,(1036_Alkalinema_sp._CACIAM_70d:0.11646905,(1072_Phormidesmis_priestleyi_U:0.14874706,(1188_Leptolyngbya_boryana_IAM_:0.03564337,(974_Leptolyngbya_sp._NIES-3755:0.02166584,1153_Leptolyngbya_sp._NIES-210:0.02054962)0.565000:0.01755285)0.958000:0.05890904)0.721000:0.05454227)0.353000:0.02999724)0.749000:0.01926056)0.940000:0.03422790,(((1133_Synechococcus_lividus_PCC:0.03392197,(1211_Thermosynechococcus_elong:0.00761589,(1179_Thermosynechococcus_sp._N:0.00800431,1190_Thermosynechococcus_elong:0.00716196)0.859000:0.01352291)0.950000:0.02873259)0.931000:0.05112725,(1240_Synechococcus_sp._PCC_631:0.14708358,1189_Cyanothece_sp._PCC_7425:0.09839694)0.747000:0.04966828)0.994000:0.10266225,(((1005_Oscillatoriales_cyanobact:0.02625822,1057_Pseudanabaena_sp.:0.00737347)0.896000:0.02569291,(1131_Pseudanabaena_sp._SR411:0.02197366,(1083_Pseudanabaena_biceps_PCC_:0.01042375,(1224_Pseudanabaena_sp.:0.02894416,(1052_Pseudanabaena_sp._ABRG5-3:0.07922870,1245_Pseudanabaena_frigida:0.01796408)0.944000:0.02111046)0.000000:0.00000042)0.823000:0.00660421)0.903000:0.02361910)1.000000:0.15585465,(1058_Pseudanabaena_sp._PCC_736:0.20052573,(1007_Synechococcus_sp._PCC_750:0.14164765,1226_Cyanobacteria_bacterium_M:0.20629337)0.948000:0.07716148)0.922000:0.04583436)0.983000:0.08852915)0.697000:0.03199801)0.853000:0.02151112,((((1142_Leptolyngbya_sp._PCC_7375:0.06077588,1259_Leptolyngbya_sp._Heron_Is:0.03472392)0.999000:0.12576400,(1134_Leptolyngbya_foveolarum:0.08738816,1215_Phormidesmis_priestleyi_A:0.08775053)0.998000:0.10313512)0.970000:0.05929607,((1227_Halomicronema_hongdechlor:0.08479786,1193_Aphanocapsa_montana_BDHKU:0.10638581)0.000000:0.00902883,(((1223_Leptolyngbya_sp.:0.00672016,1228_Phormidium_tenue_NIES-30:0.01165893)0.752000:0.01420540,(1184_Leptolyngbya_antarctica:0.04672354,(1235_filamentous_cyanobacteriu:0.00301754,1237_filamentous_cyanobacteriu:0.00423168)0.858000:0.01050692)0.821000:0.00751644)1.000000:0.10926151,1209_filamentous_cyanobacteriu:0.07865445)0.034000:0.03179546)0.952000:0.04623589)0.993000:0.08141029,((1146_Synechococcus_sp._PCC_700:0.00000100,(1152_Synechococcus_sp._PCC_700:0.00448576,(961_Synechococcus_sp._NIES-970:0.04867787,(984_Leptolyngbya_sp._PCC_7376:0.05644885,1024_Limnothrix_rosea_IAM_M-22:0.03332937)1.000000:0.08321439)0.984000:0.04403559)0.254000:0.00622610)1.000000:0.19667757,(((1021_Cyanobacterium_aponinum_P:0.00365284,1028_Cyanobacterium_aponinum_I:0.00358507)0.780000:0.01167671,((1053_Geminocystis_sp._NIES-370:0.03409822,1170_Geminocystis_sp._NIES-370:0.05715719)0.912000:0.02025491,(1096_Cyanobacterium_stanieri_P:0.00679695,(956_Cyanobacterium_sp._IPPAS_B:0.00014106,959_Cyanobacterium_sp._HL-69:0.00679419)0.994000:0.05655181)0.996000:0.06525965)0.579000:0.01727713)1.000000:0.12018946,(((1017_Stanieria_sp._NIES-3757:0.01833901,1061_Stanieria_cyanosphaera_PC:0.01747472)0.998000:0.09981117,(1200_Xenococcus_sp._PCC_7305:0.13725035,(960_Pleurocapsa_sp._CCALA_161:0.06375897,970_Chondrocystis_sp._NIES-410:0.06768767)0.996000:0.08024632)0.876000:0.02495227)0.967000:0.05869246,((((1081_Cyanothece_sp._PCC_7822:0.04901746,1137_Cyanothece_sp._PCC_7424:0.04434944)0.951000:0.03774238,(1220_Cyanothece_sp._PCC_8801:0.04233654,(1112_Crocosphaera_watsonii_WH_:0.07256016,(1219_Cyanothece_sp._ATCC_51142:0.01713901,1222_Cyanothece_sp._CCY0110:0.00835058)0.841000:0.01321305)0.976000:0.04164113)0.930000:0.04612045)0.787000:0.01385027,((1108_Hydrococcus_rivularis_NIE:0.01009228,1135_Pleurocapsa_sp._PCC_7327:0.01605071)0.982000:0.07398223,(1199_Aphanothece_hegewaldii_CC:0.14792500,(955_Limnothrix_sp._P13C2:0.00356140,1088_Limnothrix_sp._CACIAM_69d:0.00000017)1.000000:0.27268332)0.715000:0.05034372)0.734000:0.01976499)0.914000:0.03676940,((1233_Microcystis_aeruginosa_PC:0.00000014,(1236_Microcystis_aeruginosa_NI:0.00351119,(1234_Microcystis_aeruginosa_PC:0.00000015,(1230_Microcystis_aeruginosa_PC:0.00000014,(1229_Microcystis_aeruginosa_NI:0.00000001,(1253_Microcystis_wesenbergii_T:0.00352991,1231_Microcystis_aeruginosa_KW:0.00349588)0.000000:0.00000011)0.863000:0.00349706)0.850000:0.00351009)0.000000:0.00000012)0.801000:0.00351111)1.000000:0.09467816,(963_Snowella_sp.:0.09647853,1263_Synechocystis_sp._PCC_671:0.07828938)0.990000:0.08012995)0.818000:0.02048972)0.909000:0.02976711)0.065000:0.02302817)0.378000:0.02591909)0.958000:0.04703484)0.518000:0.01544936)0.887000:0.01986583)0.000000:0.00000044,(1255_Geitlerinema_sp._PCC_7407:0.17341088,(1232_filamentous_cyanobacteriu:0.08143202,((1212_Phormidium_sp._OSCR:0.00000202,1213_Phormidium_willei_BDU_130:0.01806840)0.997000:0.08865938,(1217_Leptolyngbya_valderiana_B:0.00000001,1294_Geitlerinema_sp._FC_II:0.00000016)0.996000:0.08184844)0.997000:0.08378557)0.668000:0.03300798)0.939000:0.03878027)0.896000:0.02077136,(((1246_Moorea_producens_JHB:0.00574098,(1242_Moorea_bouillonii_PNG:0.00698435,1243_Moorea_producens_PAL-8-15:0.00000016)0.932000:0.01552700)1.000000:0.18055403,(1176_Desertifilum_sp._IPPAS_B-:0.07066410,1218_Roseofilum_reptotaenium_A:0.21565346)0.794000:0.03261119)0.904000:0.03139198,(((1099_Chlorogloea_sp._CCALA_695:0.05579118,1216_Aliterella_atlantica_CENA:0.04761467)0.992000:0.07306318,(1126_Crinalium_epipsammum_PCC_:0.11423408,(943_Merismopedia_glauca_CCAP_1:0.15603500,(994_Chamaesiphon_polymorphus_C:0.00000014,997_Chamaesiphon_minutus_PCC_6:0.00696257)1.000000:0.22052868)0.836000:0.06315388)0.717000:0.02322204)0.922000:0.03850438,(991_Microcoleus_sp._PCC_7113:0.11262375,((1168_Rivularia_sp._PCC_7116:0.07418737,1247_Calothrix_parasitica_NIES:0.03257188)1.000000:0.13120709,(((1173_Tolypothrix_sp._NIES-4075:0.00545562,1174_Hassallia_byssoidea_VB512:0.02358639)0.996000:0.07192600,((1272_cyanobacterium_TDX16:0.00000021,1274_Chroococcidiopsis_thermal:0.00347389)0.999000:0.10189542,(1266_Chroococcidiopsis_sp._TS-:0.02316420,(1268_Chroogloeocystis_sideroph:0.00000011,(1261_Chroococcales_cyanobacter:0.03997049,1269_Gloeocapsa_sp._PCC_7428:0.00000011)0.300000:0.00345790)0.847000:0.01259673)0.999000:0.09257023)0.615000:0.02520997)0.998000:0.08055940,(((1123_Nostocales_cyanobacterium:0.03046898,((1069_Fischerella_thermalis_CCM:0.00352819,(1051_Fischerella_thermalis:0.00000012,((1091_Fischerella_thermalis_CCM:0.00351351,1109_Fischerella_thermalis_CCM:0.00000012)0.935000:0.01060796,(1103_Fischerella_sp._NIES-3754:0.00000017,(1076_Fischerella_thermalis_CCM:0.00351146,((1095_Fischerella_muscicola_CCM:0.00000011,1143_Fischerella_thermalis_CCM:0.02834120)0.241000:0.00348793,(1037_Mastigocladus_laminosus:0.12881601,(1075_Hapalosiphon_sp._MRB220:0.01251893,(1145_Hapalosiphonaceae_cyanoba:0.00897573,1156_Fischerella_sp._NIES-4106:0.02295388)0.902000:0.02061307)0.952000:0.03474270)0.893000:0.01699149)0.927000:0.01061360)0.000000:0.00000011)0.767000:0.00354388)0.771000:0.00358746)0.000000:0.00000012)0.999000:0.07105502,(1080_Scytonema_hofmannii_PCC_7:0.04275434,1094_Tolypothrix_bouteillei_VB:0.01320759)0.946000:0.02985314)0.978000:0.03541512)0.982000:0.04044689,(1045_Scytonema_sp._HK-05:0.02392655,1141_Tolypothrix_campylonemoid:0.01537707)0.655000:0.01369190)0.857000:0.01570836,(1225_Scytonema_tolypothrichoid:0.07675508,((1187_Mastigocoleus_testarum_BC:0.11496589,(1042_Richelia_intracellularis_:0.16884789,(1257_Calothrix_sp._NIES-3974:0.09047525,(1195_Calothrix_sp._336/3:0.05580859,(983_Calothrix_sp._PCC_6303:0.09047555,((1046_Calothrix_sp._NIES-4071:0.02720399,1130_Calothrix_sp._HK-06:0.00590339)0.999000:0.05947357,(964_Calothrix_elsteri_CCALA_95:0.08849906,1117_Calothrix_sp._NIES-4101:0.00701915)0.972000:0.03790922)0.803000:0.01113656)0.833000:0.01776928)0.860000:0.01615217)0.876000:0.02313806)0.795000:0.02466676)0.746000:0.01561167,(((1011_Anabaenopsis_circularis_N:0.00000015,1015_Nostoc_sp._PCC_7107:0.02778156)0.872000:0.00693647,(952_Nostoc_sp._MBR_210:0.02117855,954_Nostoc_piscinale_CENA21:0.00000014)0.767000:0.00692842)0.926000:0.01626238,(((((1014_Nostoc_linckia_NIES-25:0.01726578,1122_Nostoc_sp._ATCC_43529:0.01055275)0.839000:0.00740959,(972_Nostoc_calcicola_FACHB-389:0.03838800,1087_Nostoc_linckia_z1:0.00678532)0.242000:0.00447002)0.990000:0.05050582,((966_Nostoc_minutum_NIES-26:0.06265195,1026_Nostoc_sp._NIES-4103:0.00464330)0.509000:0.01215784,(1025_Nostoc_commune_HK-02:0.01010113,(1102_Nostoc_sp._Peltigera_memb:0.01374586,(((1064_Nostoc_sp._Peltigera_memb:0.00317396,1089_Nostoc_sp._Peltigera_memb:0.01050352)0.919000:0.01061274,(1027_Nostoc_punctiforme_PCC_73:0.00000021,1097_Nostoc_sp._ATCC_53789:0.02094099)0.772000:0.00693167)0.833000:0.00678688,(1055_Nostoc_sp._KVJ20:0.00677220,(1086_Nostoc_sp._Lobaria_pulmon:0.03097459,1047_Nostoc_punctiforme_NIES-2:0.00000010)0.822000:0.00337343)0.000000:0.00000015)0.231000:0.00349570)0.957000:0.02153593)0.994000:0.04860426)0.260000:0.01845385)0.781000:0.00874259,((1041_Calothrix_sp._PCC_7507:0.05855173,(977_Calothrix_sp._NIES-2098:0.00669085,(1033_Calothrix_sp._NIES-2100:0.01395493,1029_Calothrix_brevissima_NIES:0.02568789)0.193000:0.00771096)0.693000:0.01191136)0.616000:0.01029953,((947_Nostoc_carneum_NIES-2107:0.00000001,1128_Tolypothrix_sp._PCC_7601:0.00000013)1.000000:0.06322970,(1044_Nostoc_sp._106C:0.00336550,1049_Nostoc_sp._T09:0.01061131)0.964000:0.02581475)0.473000:0.00698595)0.880000:0.01147342)0.848000:0.00867095,((1016_Chrysosporum_ovalisporum:0.04512521,(940_Anabaena_cylindrica_PCC_71:0.04939905,(946_Nodularia_sp._NIES-3585:0.01848934,(944_Nodularia_spumigena_CCY941:0.00000001,1115_Nodularia_spumigena_CCY94:0.00000014)0.953000:0.02427167)0.973000:0.04097320)0.813000:0.02855424)0.923000:0.02256355,((982_Nostoc_sp._CENA543:0.01597108,1019_Nostoc_sp._PCC_7524:0.01987321)0.953000:0.02498872,((980_Nostoc_sp._NIES-3756:0.00000017,981_Nostoc_sp._NIES-2111:0.00347682)0.982000:0.03062264,((962_Cylindrospermum_stagnale_P:0.06289766,1006_Cylindrospermum_sp._NIES-:0.01542815)0.937000:0.02638716,(976_Nostoc_azollae_0708:0.04132773,(938_Sphaerospermopsis_kisselev:0.00986118,(((1012_Cylindrospermopsis_racibo:0.00346566,(1018_Cylindrospermopsis_racibo:0.00696031,1023_Cylindrospermopsis_racibo:0.00000011)0.841000:0.00346540)0.000000:0.00000023,(1009_Cylindrospermopsis_sp._CR:0.00000011,(1004_Raphidiopsis_brookii_D9:0.00217089,999_Raphidiopsis_curvata_NIES-:0.00223441)0.713000:0.00254018)0.000000:0.00000023)0.992000:0.03786936,(((1054_Aphanizomenon_flos-aquae_:0.00000014,1100_Aphanizomenon_flos-aquae_:0.00347900)0.000000:0.00000015,(1039_Anabaena_sp._WA113:0.00346783,((1093_Anabaena_sp._90:0.00346384,1107_Anabaena_sp._LE011-02:0.00347549)0.918000:0.01074475,(1073_Dolichospermum_compactum_:0.00341198,(1070_Anabaena_sp._WA102:0.00347162,1071_Aphanizomenon_flos-aquae_:0.00000016)0.768000:0.00354523)0.977000:0.02137697)0.939000:0.01400281)0.559000:0.00694790)0.930000:0.02012190,(969_Cuspidothrix_issatschenkoi:0.04024327,1066_Anabaena_sp._CRKS33:0.02151427)0.112000:0.01281022)0.957000:0.02929017)0.881000:0.01735590)0.899000:0.01872014)0.907000:0.02486751)0.580000:0.01251834)0.882000:0.02013494)0.728000:0.00456518)0.776000:0.00809174)0.936000:0.02279652)0.981000:0.03359198)0.844000:0.01039753)0.788000:0.00911005)0.989000:0.05099271)0.727000:0.01061896)0.958000:0.04330286)0.129000:0.00944271)0.416000:0.02484351)0.722000:0.00921551)0.464000:0.01006834,(1119_Rubidibacter_lacunae_KORD:0.17211388,((1167_Cyanobacteria_bacterium_S:0.07203094,(1157_Halothece_sp._PCC_7418:0.03586286,(1205_Euhalothece_sp._KZN_001:0.00355428,1210_Dactylococcopsis_salina_P:0.00000025)0.977000:0.04065762)0.903000:0.02872006)1.000000:0.11652385,(1084_Cyanobacteria_bacterium_Q:0.17677435,1010_Cyanobacteria_bacterium_Q:0.15044943)0.349000:0.03513520)0.949000:0.05594845)0.977000:0.07075519)0.920000:0.02708242,((1148_Gloeomargarita_lithophora:0.25615265,((028_Cyanophora_paradoxa:0.02858104,032_Cyanophora_biloba:0.06429237)1.000000:0.14858556,(((039_Porphyridium_sordidum:0.11821831,((043_Rhodochaete_parvula:0.06860633,(029_Gracilaria_ferox:0.06070028,035_Porphyra_purpurea:0.05114436)0.981000:0.05321690)0.698000:0.02761459,(045_Phaeodactylum_tricornutum:0.08639934,(037_Nannochloropsis_oculata:0.24968349,033_Heterosigma_akashiwo:0.04883161)0.093000:0.03260476)0.940000:0.03330111)0.724000:0.00739408)0.861000:0.02020612,(048_Cyanidioschyzon_merolae_st:0.13298666,034_Cyanidium_caldarium:0.12115401)0.784000:0.03287356)0.999000:0.14180560,((030_Chara_vulgaris:0.11348474,(036_Chaetosphaeridium_globosum:0.10533709,(046_Klebsormidium_flaccidum:0.14902246,(047_Zygnema_circumcarinatum:0.05051805,((010_Anthoceros_angustus:0.02336780,(009_Physcomitrella_patens:0.03214020,008_Marchantia:0.01195410)0.773000:0.00615154)0.772000:0.00527389,(011_Psilotum_nudum:0.10461788,((016_Sorghum_bicolor:0.03778461,(012_Nymphaea_alba:0.02442888,(((018_Illicium_oligandrum:0.00723606,006_Amborella_trichopoda:0.02530607)0.863000:0.00734512,(015_Chloranthus_spicatus:0.01825789,014_Liriodendron_tulipifera:0.00000016)0.744000:0.00716431)0.756000:0.00364313,((1279_Paenarthrobacter_nicotino:0.00360610,(017_Populus_trichocarpa:0.01644996,1276_Halomonas_heilongjiangens:0.03645886)0.795000:0.00599138)0.000000:0.00000011,(1282_Staphylococcus_aureus_sub:0.00357346,(1281_synthetic_construct:0.00708720,013_Arabidopsis_thaliana:0.02209182)0.873000:0.00737648)0.725000:0.00361691)0.925000:0.01474185)0.812000:0.00955065)0.870000:0.01212631)0.972000:0.03742207,((002_Cryptomeria_japonica:0.02368762,001_Welwitschia_mirabilis:0.13270601)0.401000:0.01379130,((007_Ginkgo_biloba:0.01989432,005_Pinus_thunbergii:0.08251631)0.434000:0.00400996,003_Cycas_taitungensis:0.03050042)0.324000:0.00467695)0.733000:0.02707968)0.998000:0.07320072)0.862000:0.01307623)0.941000:0.04062122)0.441000:0.00588142)0.124000:0.00980007)0.621000:0.02310497)0.998000:0.08447803,((038_Mesostigma_viride:0.14041002,040_Chlorokybus_atmophyticus:0.03090459)0.986000:0.07005869,(((044_Ostreococcus_tauri:0.12262889,(041_Prasinoderma_coloniale:0.12768730,042_Verdigellas_peltata:0.18920835)0.932000:0.04640734)0.879000:0.02518850,(050_Nephroselmis_astigmatica:0.14281242,031_Pyramimonas_parkeae:0.09897692)0.663000:0.01881666)0.755000:0.01230990,(1262_Opitutae_bacterium_TMED67:0.28059265,(027_Floydiella_terrestris:0.20500273,049_Coccomyxa_subellipsoidea_C:0.10018059)0.965000:0.06220559)0.651000:0.03291762)0.625000:0.01426098)0.886000:0.02831737)0.999000:0.12791529)0.332000:0.04055633)0.985000:0.08354512)0.927000:0.03871003,((985_Oscillatoriales_cyanobacte:0.07014974,(965_Oscillatoria]_sp._PCC_6506:0.04954643,((1214_filamentous_cyanobacteriu:0.02671893,1275_Tychonema_bourrellyi_FEM_:0.04156205)0.918000:0.02262177,(1177_Microcoleus_vaginatus_FGP:0.03165276,1164_Oscillatoria_nigro-viridi:0.02652122)0.884000:0.01486323)1.000000:0.13881198)0.373000:0.04114090)1.000000:0.13296856,(((1185_Acaryochloris_marina_MBIC:0.46277570,1290_Acaryochloris_sp._RCC1774:0.26490594)0.999000:0.37289223,(1166_Oscillatoria_acuminata_PC:0.13178407,1258_Planktothricoides_sp._SR0:0.11610323)0.715000:0.03182707)0.827000:0.02693987,(1221_Leptolyngbya_sp._hensonii:0.14394222,(1194_Trichodesmium_erythraeum_:0.21203820,(((1172_Arthrospira_platensis_NIE:0.00000001,1201_Arthrospira_platensis:0.00691276)0.887000:0.01038299,(1162_Arthrospira_sp._PCC_8005:0.00000012,1161_Arthrospira_maxima_CS-328:0.00346135)0.739000:0.00356515)0.990000:0.08191954,(((1264_Oscillatoriales_cyanobact:0.00371062,1260_Planktothrix_paucivesicul:0.01378144)0.595000:0.00180944,((1196_Planktothrix_rubescens:0.00702466,1203_Planktothrix_agardhii_NIV:0.00000012)0.863000:0.00684150,(1206_Planktothrix_sp._PCC_1120:0.00662473,(1191_Planktothrix_serta_PCC_89:0.05135352,1208_Planktothrix_tepida_PCC_9:0.00453892)0.707000:0.01041101)0.908000:0.01160858)0.763000:0.00516336)1.000000:0.08115417,(1248_Limnoraphis_robusta_CS-95:0.03415648,1297_Lyngbya_aestuarii_BL_J:0.03632893)0.943000:0.04283109)0.319000:0.02478483)0.982000:0.06877089)0.881000:0.03380180)0.568000:0.03109756)0.271000:0.02120853)0.396000:0.02121072)0.741000:0.00943060)0.921000:0.04450374,(((1249_Candidatus_Synechococcus_:0.02808889,(1238_Candidatus_Synechococcus_:0.00497784,(1239_Candidatus_Synechococcus_:0.00333221,1241_Candidatus_Synechococcus_:0.00000013)0.608000:0.00197990)0.942000:0.03445764)1.000000:0.22556156,((1105_Synechococcus_lacustris_s:0.06878109,((1160_Synechococcus_sp._TMED169:0.00680666,(1171_Synechococcus_sp._RCC307:0.00679570,(1178_Synechococcus_sp._TMED185:0.00000001,1163_Synechococcus_sp._MED-G67:0.00000021)0.000000:0.00000021)0.869000:0.00681902)0.949000:0.02968074,(1138_Synechococcus_sp._TMED19:0.02083175,(1077_Synechococcus_sp._MED-G71:0.00341441,1114_Synechococcus_sp._TMED155:0.00000015)0.959000:0.02669639)0.955000:0.03668207)0.825000:0.02064210)0.959000:0.04352020,((((1074_Cyanobium_sp._NIES-981:0.01966002,1127_Cyanobium_sp._PCC_7001:0.01644085)0.950000:0.02268202,(1043_Synechococcus_sp._GFB01:0.04870305,(979_cyanobacterium_BACL30_MAG-:0.02035148,996_Cyanobium_usitatum_str._To:0.00000012)0.974000:0.02421861)0.389000:0.00418358)0.718000:0.01313287,(968_Cyanobium_sp._CACIAM_14:0.02894231,978_Cyanobium_gracile_PCC_6307:0.02442104)0.974000:0.02846874)0.745000:0.00466789,((1175_Synechococcus_sp._Baikal-:0.07268841,(1002_Synechococcus_sp._WH_5701:0.05837585,(1150_Cyanobium_sp.:0.03123833,(1001_Synechococcus_sp._SynAce0:0.05348956,1067_Cyanobium_sp.:0.03130796)0.997000:0.05473887)0.426000:0.00751429)0.902000:0.01193504)0.352000:0.00633814,((971_Synechococcus_sp._XM-24:0.04642552,((1287_Prochlorococcus_sp._MIT_0:0.02164357,(1048_Prochlorococcus_marinus_s:0.00343466,((1040_Prochlorococcus_marinus_s:0.00343909,(1068_Prochlorococcus_sp._MIT_1:0.00692916,1035_Prochlorococcus_marinus_s:0.00000018)0.000000:0.00000011)0.955000:0.01042804,(1060_Prochlorococcus_marinus_s:0.00000013,(1056_Prochlorococcus_marinus_s:0.00000011,1059_Prochlorococcus_marinus_s:0.00344287)0.849000:0.00344912)0.820000:0.00347609)0.000000:0.00000307)0.839000:0.01848043)1.000000:0.25844643,((948_Prochlorococcus_marinus_st:0.02175165,(((949_Prochlorococcus_marinus_st:0.00000001,1158_Prochlorococcus_marinus_s:0.00000013)0.995000:0.02956231,(951_Prochlorococcus_marinus_st:0.01455991,(957_Prochlorococcus_marinus_st:0.00000001,958_Prochlorococcus_marinus_st:0.00000001)0.857000:0.00709765)0.934000:0.01799395)0.840000:0.00782345,((941_Prochlorococcus_marinus_su:0.00000013,945_Prochlorococcus_sp._MED-G7:0.00352298)0.987000:0.03115249,(942_Prochlorococcus_marinus_st:0.02397395,(1155_Prochlorococcus_marinus_s:0.01458951,(939_Prochlorococcus_marinus_st:0.00713915,(950_Prochlorococcus_marinus_st:0.00710231,(937_Prochlorococcus_marinus_st:0.00353794,(930_Prochlorococcus_marinus_st:0.00353962,(933_Prochlorococcus_sp._HOT_20:0.00000010,(934_Prochlorococcus_marinus_st:0.00000017,((935_Prochlorococcus_sp._RS50:0.00354742,936_Prochlorococcus_marinus_st:0.00000011)0.890000:0.00710811,931_Prochlorococcus_sp._MIT_06:0.01429300)0.000000:0.00000017)0.918000:0.00354681)0.000000:0.00000012)0.783000:0.00355005)0.946000:0.01082010)0.000000:0.00000013)0.732000:0.00347165)0.857000:0.00832292)0.814000:0.00808681)0.519000:0.01141369)0.808000:0.01091005)0.983000:0.07291034,((1063_Prochlorococcus_marinus_X:0.01740672,(998_Prochlorococcus_marinus_XM:0.01312949,(1252_Prochlorococcus_sp._MIT_0:0.00720971,(1251_Prochlorococcus_marinus_s:0.00000019,1022_Prochlorococcus_marinus_s:0.00000014)0.000000:0.00000019)0.872000:0.00843944)0.731000:0.00476770)0.993000:0.07320772,(1267_Prochlorococcus_sp._MIT_0:0.03422505,(1140_Prochlorococcus_marinus_s:0.02841361,(1292_Prochlorococcus_sp._MIT_0:0.04529402,1277_Prochlorococcus_marinus_s:0.05141253)0.991000:0.04781742)0.999000:0.09067379)0.962000:0.06061888)0.760000:0.06530534)1.000000:0.19157665)0.998000:0.16714033)0.381000:0.00402604,(1013_Synechococcus_sp._RS9917:0.02015852,(((993_Synechococcus_sp._WH_7805:0.01011356,(992_Synechococcus_sp._WH_7803:0.00667759,1008_Synechococcus_sp._TMED90:0.00680513)0.743000:0.00327668)0.923000:0.01713185,(989_Synechococcus_sp._MIT_S950:0.01010734,1079_Synechococcus_sp._MIT_S95:0.02720715)0.941000:0.01704670)0.989000:0.03345784,(987_Synechococcus_sp._RS9916:0.03907608,((((1098_Synechococcus_sp._CC9902:0.00376607,1118_Synechococcus_sp._BL107:0.00287664)0.945000:0.02268160,(1106_Synechococcus_sp._KORDI-1:0.01609553,1111_Synechococcus_sp._TMED20:0.03077559)0.874000:0.01265125)0.702000:0.00805553,(1144_Synechococcus_sp._KORDI-5:0.03329873,((973_Synechococcus_sp._WH_8109:0.01006234,1062_Synechococcus_sp._CC9605:0.00358886)0.996000:0.04240862,(988_Synechococcus_sp._WH_8102:0.02127130,(1000_Planctomycetaceae_bacteri:0.00000001,1003_Synechococcus_sp._KORDI-4:0.00000013)0.986000:0.03451633)0.953000:0.02262974)0.744000:0.01448024)0.714000:0.00459488)0.995000:0.05018138,(1050_Synechococcus_sp._WH_8020:0.00000011,(1032_Synechococcus_sp._CC9311:0.00000015,(1038_Synechococcus_sp._WH_8016:0.00335666,(1030_Synechococcus_sp._MED-G68:0.00000012,1034_Synechococcus_sp._TMED66:0.00675616)0.751000:0.00338030)0.942000:0.01012712)0.887000:0.00675975)1.000000:0.06822243)0.861000:0.01859932)0.790000:0.00798120)0.854000:0.01320463)0.962000:0.02710680)0.830000:0.01177262)0.773000:0.00540126)0.878000:0.02670779)0.978000:0.09877580)1.000000:0.27876963,((((1031_Fischerella_sp._NIES-4106:0.05802305,(1101_Fischerella_muscicola_CCM:0.02418152,(1113_Fischerella_thermalis_CCM:0.00337914,(1085_Fischerella_thermalis_CCM:0.00337827,(1092_Fischerella_thermalis_CCM:0.00000014,(1159_Fischerella_thermalis_WC2:0.00339699,(1139_Fischerella_thermalis:0.00000013,(1120_Fischerella_thermalis_CCM:0.00339135,1124_Fischerella_sp._NIES-3754:0.00000011)0.950000:0.01024803)0.000000:0.00000013)0.914000:0.00680691)0.961000:0.01032779)0.000000:0.00000014)0.754000:0.00358784)0.430000:0.01448405)0.998000:0.08310116,((1104_cyanobacterium_TDX16:0.02380085,(1078_Chroococcidiopsis_sp._CCA:0.00746435,1125_Chroococcidiopsis_thermal:0.00544112)0.877000:0.02014646)1.000000:0.15994717,(1197_Pleurocapsa_sp._CCALA_161:0.32241144,(990_Hydrococcus_rivularis_NIES:0.00000055,1090_Pleurocapsa_sp._PCC_7327:0.03247211)0.997000:0.09475002)0.547000:0.07267769)0.818000:0.02692208)0.481000:0.01822675,(1020_Oscillatoriales_cyanobact:0.19457570,(1082_Halomicronema_hongdechlor:0.16725170,1154_Synechococcus_sp._PCC_733:0.25891605)0.999000:0.16266717)0.962000:0.06205873)1.000000:0.16782508,(1278_Calothrix_sp._PCC_7507:0.17703816,(1283_Calothrix_sp._NIES-3974:0.17805160,(1202_Calothrix_parasitica_NIES:0.11578080,1293_Mastigocoleus_testarum_BC:0.07648952)0.972000:0.08051314)0.275000:0.06695224)0.992000:0.11039191)1.000000:0.12120789)0.018000:0.01494144)0.921000:0.14870339)1.000000:0.84386578);
