# Supplementary material for: Time-resolved comparative molecular evolution of oxygenic photosynthesis
Source: Biochim Biophys Acta Bioenerg. 2021 Jun 1;1862(6):148400. doi: 10.1016/j.bbabio.2021.148400 (PMC8047818; doi:10.1016/j.bbabio.2021.148400)
Supplement: Supplementary file 1 — Supplementary material: sequence alignments and trees [file mmc1.zip › Figure_1_S1_S5_CP43_CBP_alignment.phy]

857   574
001_Cyanidioschyzon_merolae_st  ---------- ---------- ---------- ---------- METPYNIVGG KTIESTGFAW
006_Arabidopsis_thaliana        ---------- ---------- ---------- ------METL FNGT-LALAG RDQETTGFAW
004_Populus_trichocarpa         ---------- ---------- -MKTL---YS LRRFYPVETL FNGT-LALAG RDQETTGFAW
017_Sorghum_bicolor             ---------- ---------- -MKIL---YS LRRFYHVETL FNGT-FVLAG RDQETTGFAW
005_Chloranthus_spicatus        ---------- ---------- -MKTL---YS LRRFYHVETL FNGT-LALAG RDQETTGFAW
001_Liriodendron_tulipifera     ---------- ---------- -MKTL---YS LRRFYPVETL FNGT-LSLAG RDQETTGFAW
002_Illicium_oligandrum         ---------- ---------- -MKTL---YS LRRFYPVETL FNGT-LALAG RDQETTGFAW
018_Nymphaea_alba               ---------- ---------- -MKTL---YS LRRFYPVETL FNGT-LALAG RDQETTGFAW
003_Amborella_trichopoda        ---------- ---------- -MKTL---YS LRRFYPVETL FNGT-LALAG RDQETTGFAW
016_Welwitschia_mirabilis       ---------- ---------- -MKTL---YS PRRFYPVETL FNGT-LTLAG RDQETTGFAW
010_Pinus_thunbergii            ---------- ---------- -MKTL---YS LRRSYPVETL FNGT-IALAG RDQETTGFAW
012_Cryptomeria_japonica        ---------- ---------- -MKTL---YS LRRFYPVETL FNGT-LTLAG RDQETTGFAW
009_Ginkgo_biloba               ---------- ---------- -MKTL---YS PRRFYPVETL FNGT-LALAG RDQETTGFAW
013_Cycas_taitungensis          ---------- ---------- -MKTL---YS LRRFYPVETL FNGT-LALAG RDQETTGFAW
015_Psilotum_nudum              ---------- ---------- -MKTL---YS LRRFYPVETL FNGT-LSLGG RDQETTGFAW
008_Anthoceros_angustus         ---------- ---------- -MKTL---YS LRRYYPVETL FNGT-LALGG RDQETTGFAW
011_Physcomitrella_patens       ---------- ---------- -MKIL---YS QRRFYHVETL FNGT-LALSG RDQETTGFAW
014_Marchantia_polymorpha       -MKVL----- -ELGWQLKIS LMKIL---YS QRRFYPVETL FNGT-LALGG RDQETTGFAW
002_Porphyridium_sordidum       ---------- -MHGWLHKIS LMKTL---YS QRRFCHVETP FNNN-ITSAG RDIESTGFAW
003_Rhodochaete_parvula         ---------- --------MS HMKTS---FS QRRFYHVETP FNPSIG-AGG RDIESTGFAW
004_Heterosigma_akashiwo        -MKVS----- -VRGWLLKTN HMKTL---YS QRRFYHVETP FN-N---VAG RDIESTGFAW
005_Cyanidium_caldarium         ---------- ---------- MTKTL---YF LRRFCHVEML FNKDKNNIGG RSIESTGFAW
006_Gracilaria_ferox            -MKVF----- -AHGWQHKTN HTKTL---YS LRRFYHVETP FNQN--IVSG RDIESTGFAW
007_Cyanophora_paradoxa         ---------- ---------- ---------- ------METL FNSS-VAVSG RDQQSTGFAW
008_Cyanophora_biloba           ---------- ---------- -MKTL---YS LRRCYHVETL FNSS-VAVSG RDQESTGFAW
009_Porphyra_purpurea           ---------- ---------- -MKTL---YS QRRFYHVETP FNTN-VGVGG RDIESTGFAW
010_Chaetosphaeridium_globosum  ---------- ---------- ---------- ------METL FNGT-LSVGG RDQETTGFAW
011_Prasinoderma_coloniale      ---------- -MHGWLFKTN HTSNL---YS QRRYYHVETL FNGS-LVIGG RDQESTGFAW
012_Mesostigma_viride           ---------- ---------- ---------- ------METL FNGT-LSISG RDQESTGFAW
013_Floydiella_terrestris       ---------- ---------- ---------- ------METL YNGT-LTLGG RDQESTGFAW
014_Phaeodactylum_tricornutum   ---------- ---------- ---------- ------METP FNSS---IAG RDIESTGFAW
015_Ostreococcus_tauri          ---------- ---------- ---------- ------METL FNST-LVVGG RDQESTGFAW
016_Coccomyxa_subellipsoidea_C  ---------- ---------- ---------- ---------- --GT-LLVGG RDQESTGFAW
017_Chlamydomonas_reinhardtii   ---------- ---------- ---------- ------METL FNGT-LTVGG RDQETTGFAW
018_Pyramimonas_parkeae         ---------- ---------- -MNNL---YS LRRFFHVETL FNGT-LTVGG RDQESTGFAW
019_Chlorokybus_atmophyticus    ---------- ---------- ---------- ------METL FNGT-LLVGG RDQDSTGFAW
020_Zygnema_circumcarinatum     -MKVF----- -VLGWQLKIS LMKTL---YS LRRSYPVETL FNGT-LALGG RDQATTGFAW
021_Nephroselmis_astigmatica    ---------- ---------- -MKNL---YS LRRYYHVETL FNGT-LVVGG RDQESTGFAW
022_Verdigellas_peltata         -MKVF----- -VLGWQHKIN LMNNL---YS QRRYYHVETL FNNN-LVIGG RDQDSTGFAW
023_Pycnococcus_provasolii      ---------- ---------- ---------- ------METL FNGT-LVVGG RDQESTGFAW
024_Klebsormidium_flaccidum     -MRVS----- -EPGWPLKIS LMKIL---YS LRRSYHVETL FNGT-LSLGG RDQESTGFAW
025_Chara_vulgaris              ---------- ---------- ---------- ------METL FNGT-LALGG RDQESTGFAW
052_Thermosynechococcus_elonga  ---------- ---------- -MKTL---SS QKRYSPVVTL SSN-SIFATN RDQESSGFAW
055_Synechococcus_lividus_PCC_  ---------- ---------- ---------- ------MVTL SSN-SIFATN RDQESSGFAW
058_Synechococcus_sp._PCC_6312  ---------- ---------- ---------- ------MVTL SSN-SIFSTN RDQESSGFAW
059_Leptolyngbya_sp._O-77       ---------- ---------- ---------- -----MVT-L SSN-SMVAGN RDQESSGFAW
060_Calothrix_elsteri_CCALA_95  ---------- ---------- ---------- -----MVTLS NRS-MN-MGG RDQESTGFAW
061_Cylindrospermum_sp._NIES-4  ---------- ---------- ---------- ----MVTLSN RTG-VL-GGG RDQESSGFAW
062_Leptolyngbya_sp._hensonii   ---------- ---------- ---------- ------MVML SNA-TAMGAG RDQESSGFAW
063_Oscillatoriales_cyanobacte  ---------- ---------- ---------- -----MVTLS SNS-MVAGAG RDQESSGFAW
064_Anabaena_sp._CRKS33         ---------- ---------- ---------- ------MVTL SNR-VI-SGG RDQESSGFAW
065_Nostoc_sp._PCC_7524         ---------- ---------- ---------- ----MVTLSN RTA-VM-GGG RDQESTGFAW
066_Hassallia_byssoidea_VB5121  ---------- ---------- ---------- ----MVTLSN RPS-VM-GSG RDQESTGFAW
067_Tolypothrix_bouteillei_VB5  ---------- ---------- ---------- ----MVTLSN RPA-VM-GAG RDQDSTGFAW
068_Leptolyngbya_frigida_ULC18  ---------- ---------- ---------- -------MVT LSS-NIVGSN RDQESSGFAW
069_Chroococcidiopsis_sp._CCAL  ---------- ---------- ---------- ---------- --M-TL-GGG RDQESSGFAW
070_Chroococcidiopsis_thermali  ---------- ---------- ---------- METPYNSSFN RGL-TL-GGG RDQESSGFAW
071_Nostoc_sp._NIES-2111        ---------- ---------- ---------- -------MVT LSN-TL-SGG RDQESSGFAW
072_Calothrix_sp._336/3         ---------- ---------- ---------- -----MVTLS RTN-MV-GGG RDQESSGFAW
073_cyanobacterium_TDX16        ---------- ---------- ---------- METPYNSSFN RGL-TL-GGG RDQESSGFAW
074_Nostoc_sp._NIES-4103        ---------- ---------- ---------- ----MVTLSN RSS-II-GGG RDQESTGFAW
075_Tolypothrix_sp._NIES-4075   ---------- ---------- ---------- ----MVTLSN RPS-VM-GSG RDQESTGFAW
076_Nostoc_sp._NIES-3756        ---------- ---------- ---------- -------MVT LSN-TL-SGG RDQESSGFAW
077_Scytonema_hofmannii_PCC_71  ---------- ---------- ---------- ----MVTLSN SPA-VM-GSG RDQDSTGFAW
078_Microcoleus_sp._PCC_7113    ---------- ---------- ---------- ------MVTL SSN-SIVAGN RDQESSGFAW
079_Sphaerospermopsis_kisselev  ---------- ---------- ---------- ----MVTL-S NRS-VI-AGG RDQESSGFAW
080_Microcoleus_vaginatus_FGP-  ---------- ---------- ---------- --------MV TLS-NSYASG RDQESSGFAW
081_Calothrix_sp._PCC_6303      ---------- ---------- ---------- -----MVTLS NSS-IS-MGG RDQESTGFAW
082_Calothrix_sp._HK-06         ---------- ---------- ---------- ----MVTLSN RS--IS-LGG RDQESTGFAW
083_Nostoc_sp._CENA543          ---------- ---------- ---------- ----MVTLSN RTA-VM-GGG RDQESTGFAW
084_Calothrix_sp._NIES-4071     ---------- ---------- ---------- ----MVTLSN RS--IN-LGG RDQESTGFAW
085_Nostoc_carneum_NIES-2107    ---------- ---------- ---------- ----MVTLSN RS--AVLGGG RDIESTGFAW
086_Nostoc_piscinale_CENA21     ---------- ---------- ---------- ----MVTLSN RPA-VM-GGG RDQESTGFAW
087_Nostoc_sp._MBR_210          ---------- ---------- ---------- ----MVTLSN RPA-VM-GGG RDQESTGFAW
088_Tolypothrix_campylonemoide  ---------- ---------- ---------- ----MVTLSN RSV-V--AGG RDQDSTGFAW
089_Tolypothrix_tenuis_PCC_710  ---------- ---------- ---------- ----MVTLSN RS--AVLGGG RDIESTGFAW
090_Calothrix_parasitica_NIES-  ---------- ---------- ---------- -----MVTLS NQA-IA-SGG RDQQSTGFAW
091_Anabaenopsis_circularis_NI  ---------- ---------- ---------- ----MVTLSN RPA-VM-GGG RDIESTGFAW
092_Nostoc_azollae_0708         ---------- ---------- ---------- ----MVTL-S NRS-VI-GGG RDQESSGFAW
093_filamentous_cyanobacterium  ---------- ---------- ---------- ---------- ------MMSN RDQESSGFAW
094_Scytonema_sp._HK-05         ---------- ---------- ---------- ----MVTLSN RSV-V--AGG RDQDSTGFAW
095_Oscillatoriales_cyanobacte  ---------- ---------- ---------- --------MV TLS-NPYLSG RDQESTGFAW
096_Nostoc_sp._ATCC_43529       ---------- ---------- ---------- ----MVTLSN RPN-ILGGAG RDQESTGFAW
097_Scytonema_sp._NIES-4073     ---------- ---------- ---------- ----MVTLSN RSV-V--AGG RDQDSTGFAW
098_Calothrix_sp._NIES-2100     ---------- ---------- ---------- -------MVT LS--NRLGTG RDIESTGFAW
099_Cyanobacterium_sp._IPPAS_B  ---------- ---------- ---------- --------MV TLS-NSSIGG RDLQSTGFAW
100_Nostoc_linckia_z3           ---------- ---------- ---------- ----MVTLSN RPN-ILGGAG RDQESTGFAW
101_Aphanizomenon_flos-aquae_L  ---------- ---------- ---------- ----MVTLS- -NR-VI-SGG RDQESSGFAW
102_Tolypothrix_sp._PCC_7601    ---------- ---------- ---------- ----MVTLSN RS--AVLGGG RDIESTGFAW
103_Nodularia_spumigena_CCY941  ---------- ---------- ---------- ----MVTLSN RPS-VL-GGG RDQESSGFAW
104_Dolichospermum_compactum_N  ---------- ---------- ---------- ----MVTLS- -NR-VI-SGG RDQESSGFAW
105_Aphanizomenon_flos-aquae_2  ---------- ---------- ---------- ----MVTLS- -NR-VI-SGG RDQESSGFAW
106_Cylindrospermum_stagnale_P  ---------- ---------- ---------- ----MVTLSN TTS-VM-GGG RDQESSGFAW
107_Oscillatoria]_sp._PCC_6506  ---------- ---------- ---------- --------MV TLS-NPYLSG RDQDSTGFAW
108_Calothrix_sp._NIES-2098     ---------- ---------- ---------- ----MVTLSN RP--SIMGGG RDIESTGFAW
109_Anabaena_sp._AL93           ---------- ---------- ---------- ----MVTLS- -NR-VI-SGG RDQESSGFAW
110_Nostoc_sp._T09              ---------- ---------- ---------- ----MVTLSN RT--AAMGGG RDIESTGFAW
111_Cyanothece_sp._PCC_8801     ---------- ---------- ---------- ----MVTLSN VS---V-TSG RDLESTGFAW
112_Anabaena_sp._WA102          ---------- ---------- ---------- ----MVTLS- -NR-VI-SGG RDQESSGFAW
113_Nostoc_commune_HK-02        ---------- ---------- ---------- ----MVTLSN RPN-ILGGTG RDQESTGFAW
114_Anabaena_cylindrica_PCC_71  ---------- ---------- ---------- ----MVTLSN RSS-VI-GGG RDLESSGFAW
115_Cylindrospermopsis_racibor  ---------- ---------- ---------- ----MVT-LS NRS-VV-GAG RDQESSGFAW
116_Nostoc_cycadae_WK-1         ---------- ---------- ---------- ---------- -----M-GGG RDIESTGFAW
117_Calothrix_sp._NIES-4101     ---------- ---------- ---------- ---------- -------MGG RDQESTGFAW
118_Phormidesmis_priestleyi_UL  ---------- ---------- ---------- ------MVTL SNS-SIVAGN RDQESSGFAW
119_Chrysosporum_ovalisporum    ---------- ---------- ---------- ----MVTLSN RPT-VL-GGG RDQESTGFAW
120_Nostoc_calcicola_FACHB-389  ---------- ---------- ---------- ----MVTLSN RPN-ILGGAG RDQESTGFAW
121_Nostoc_sp._KVJ20            ---------- ---------- ---------- ----MVTLSN RPN-VLGGAG RDQESTGFAW
122_Nostoc_sp._PCC_7107         ---------- ---------- ---------- ----MVTLSN RPA-VM-GGG RDIESTGFAW
123_Raphidiopsis_curvata_NIES-  ---------- ---------- ---------- ----MVT-LS NRS-VV-GAG RDQESSGFAW
124_Nostoc_punctiforme_PCC_731  ---------- ---------- ---------- ----MVTLSN RPN-ILGGTG RDQESTGFAW
125_Neosynechococcus_sphagnico  ---------- ---------- ---------- ---------- ------MGAG RDLESSGFAW
126_Nostoc_flagelliforme_CCNUN  ---------- ---------- ---------- ----MVTLSN RPN-ILGGTG RDQESTGFAW
127_Nostoc_linckia_NIES-25      ---------- ---------- ---------- ----MVTLSN RPN-ILGGAG RDQESTGFAW
128_Cylindrospermopsis_sp._CR1  ---------- ---------- ---------- ----MVT-LS NRS-VV-GAG RDQESSGFAW
129_Calothrix_brevissima_NIES-  ---------- ---------- ---------- -------MVT LS--NRLGSG RDIESTGFAW
130_Nostocales_cyanobacterium_  ---------- ---------- ---------- ------MVTL SNR-SI-IGG RDQDSTGFAW
131_Raphidiopsis_brookii_D9     ---------- ---------- ---------- ----MVT-LS NRS-VV-GAG RDQQSSGFAW
132_Cylindrospermopsis_racibor  ---------- ---------- ---------- ----MVT-LS NRS-VV-GAG RDQESSGFAW
133_Pleurocapsa_sp._PCC_7327    ---------- ---------- ---------- ---MVTLSNT SY---A-GGG RDLSSTGFAW
134_Nostoc_sp._Peltigera_membr  ---------- ---------- ---------- ----MVTLSN RPN-ILGGTG RDQESTGFAW
135_Nostoc_sp._ATCC_53789       ---------- ---------- ---------- ----MVTLSN RPN-ILGGTG RDQESTGFAW
136_Leptolyngbya_sp.            ---------- ---------- ---------- -----MVTLS NSS-MIAGAG RDQQSSGYAW
137_Cyanothece_sp._PCC_7424     ---------- ---------- ---------- -----MVTLS NT---S-VGS RDFNSTGFAW
138_Aphanothece_hegewaldii_CCA  ---------- ---------- ---------- ------MVTL SNM-SV-AGG RDQDSTGFAW
139_Trichodesmium_erythraeum_I  ---------- ---------- ---------- --------MV TLS-NSIIGG RDQQSTGFAW
140_Phormidium_ambiguum_IAM_M-  ---------- ---------- ---------- -----MESSF NS--AMVAGN RDQESSGFAW
141_Nostoc_sp._Lobaria_pulmona  ---------- ---------- ---------- ----MVTLSN RPN-ILGGAG RDQESTGFAW
142_Microcystis_aeruginosa_PCC  ---------- ---------- ---------- ------MVTL SNI-PT-ATG RDQSSTGFAW
143_Microcystis_aeruginosa_NIE  ---------- ---------- ---------- ------MVTL SNI-PT-ATG RDQSSTGFAW
144_Cyanobacteria_bacterium_QS  ---------- ---------- ---------- ----MVTLSN TST-TVTGSG RDLESTGFAW
145_Microcystis_sp._T1-4        ---------- ---------- ---------- ------MVTL SNI-PT-ASG RDQSSTGFAW
146_Microcystis_aeruginosa_PCC  ---------- ---------- ---------- ------MVTL SNI-PT-ASG RDQSSTGFAW
147_Anabaena_sp._90             ---------- ---------- ---------- ----MVTLS- -NR-VI-SGG RDQESSGFAW
148_Nostoc_punctiforme_NIES-21  ---------- ---------- ---------- ----MVTLSN RPN-ILGGAG RDQESTGFAW
149_Cyanobacteria_bacterium_QH  ---------- ---------- ---------- ----MVTLSN TST-TVTGSG RDLESTGFAW
150_Oscillatoria_nigro-viridis  ---------- ---------- ---------- --------MV TLS-NSYASG RDQESSGFAW
151_Calothrix_sp._PCC_7507      ---------- ---------- ---------- ----MVTLSN RSS--VISGG RDLESSGFAW
152_Microcystis_aeruginosa_PCC  ---------- ---------- ---------- MRRFSRVVTL SNI-PT-ASG RDQSSTGFAW
153_Cyanobacteria_bacterium_QH  ---------- ---------- ---------- ----MVTLSN TST-TVTGSG RDLESTGFAW
154_Nodularia_sp._NIES-3585     ---------- ---------- ---------- ----MVTLSN RPS-VL-GGG RDQESTGFAW
155_Limnothrix_sp._P13C2        ---------- ---------- ---------- ------METP FNT-AMVVGG RDQDSTGFAW
156_Leptolyngbya_sp._NIES-2104  ---------- ---------- ---------- -------MVT LSN-PSFAGN RDQESSGFAW
157_Cyanothece_sp._PCC_7822     ---------- ---------- ---------- ----MVTLSN AS---V-GSS RDFNSTGFAW
158_Calothrix_sp._NIES-3974     ---------- ---------- ---------- ---------- ----MM-MGG RDLESTGFAW
159_Anabaena_sp._MDT14b         ---------- ---------- ---------- ----MVTLS- -NR-VI-SGG RDQESSGFAW
160_Cyanothece_sp._CCY0110      ---------- ---------- ---------- ------MVTL SN---V-ASG RDLESTGFAW
161_Geitlerinema_sp._PCC_7407   ---------- ---------- ---------- ------MVTL SNA-SMVAGN RDQESSGFAW
162_Cyanobacteria_bacterium_QH  ---------- ---------- ---------- ----MVTLSN TST-TVTGSG RDLESTGFAW
163_Limnothrix_sp._CACIAM_69d   ---------- ---------- ---------- ---------- -----MVVGG RDQDSTGFAW
164_Nostoc_sp._RF31Y            ---------- ---------- ---------- ----MVTLSN RP--AVLGGG RDIESTGFAW
165_Anabaena_sp._LE011-02       ---------- ---------- ---------- ----MVTLS- -NR-VI-SGG RDQESSGFAW
166_Cyanothece_sp._ATCC_51142   ---------- ---------- ----M---YS LRRYCPVVTL SN---V-ASG RDLESTGFAW
167_Desertifilum_sp._IPPAS_B-1  ---------- ---------- ---------- ---------- -----MVIGG RDQETSGFAW
168_Leptolyngbya_sp._NIES-3755  ---------- ---------- ---------- -------MVT LSN-PSFAGN RDQESSGFAW
169_Nostoc_sp._Peltigera_membr  ---------- ---------- ---------- ----MVTLSN RPN-ILGGAG RDQESTGFAW
170_Leptolyngbya_boryana_IAM_M  ---------- ---------- ---------- -------MVT LSN-TSFAGN RDQESSGFAW
171_Cyanobacteria_bacterium_QS  ---------- ---------- ---------- ----MVTLSN TST-TVTGSG RDLESTGFAW
172_Nostoc_minutum_NIES-26      ---------- ---------- ---------- ----MVTLSN RSS-VI-GGG RDQESTGFAW
173_Cyanobacteria_bacterium_QS  ---------- ---------- ---------- -----MVSAS NTS-MVAGSG RDLQSSGFAW
174_Fischerella_thermalis_CCME  ---------- ---------- ---------- ------MVTL SRP-SVLGAG RDQDSTGFAW
176_Trichormus_variabilis_ATCC  ---------- ---------- ---------- -------MVT LSN-TL-GGG RDQESSGFAW
177_filamentous_cyanobacterium  ---------- ---------- ---------- --------MV TLS-NSYASG RDQESSGFAW
178_Fischerella_thermalis_CCME  ---------- ---------- ---------- ------MVTL SRP-GVLGAG RDQDSTGFAW
179_Fischerella_muscicola_CCME  ---------- ---------- ---------- ------MVTL SRP-GVLGAG RDQDSTGFAW
180_Fischerella_sp._NIES-3754   ---------- ---------- ---------- ------MVTL SRP-GVLGAG RDQDSTGFAW
181_Fischerella_thermalis       ---------- ---------- ---------- ------MVTL SRP-GVLGAG RDQDSTGFAW
182_Fischerella_thermalis_CCME  ---------- ---------- ---------- ------MVTL SRP-GVLGAG RDQDSTGFAW
183_Synechococcus_elongatus_PC  ---------- ---------- ---------- ------MVTL SSP-SVIAGG RDIDSTGYAW
184_Trichormus_variabilis_NIES  ---------- ---------- ---------- -------MVT LSN-TL-GGG RDQESSGFAW
185_Hapalosiphon_sp._MRB220     ---------- ---------- ---------- ------MVTL SRP-SVLGGG RDQDTTGFAW
186_Cyanobacterium_stanieri_PC  ---------- ---------- ---------- ------MVTL SN--NS-MGG RDLQSTGFAW
187_Alkalinema_sp._CACIAM_70d   ---------- ---------- ---------- -------MVT LSN-RMVAGN RDQESSGFAW
188_Tychonema_bourrellyi_FEM_G  ---------- ---------- ---------- --------MV TLS-NSYVSG RDQESSGFAW
190_Nostoc_sp._PCC_7120         ---------- ---------- ---------- -------MVT LSN-TL-GGG RDQESSGFAW
191_Fischerella_sp._NIES-4106   ---------- ---------- ---------- ------MVTL SRP-SVLGGG RDQDTTGFAW
192_Hapalosiphonaceae_cyanobac  ---------- ---------- ---------- ------MVTL SRP-GVLGGG RDQDTTGFAW
193_Crinalium_epipsammum_PCC_9  ---------- ---------- ---------- -----METPF NSA-MVAGSG RDQESSGFAW
194_Rivularia_sp._PCC_7116      ---------- ---------- ---------- -----MVTLS NQA-IA-AGG RDQQSTGFAW
195_Synechocystis_sp._PCC_6803  ---------- ---------- -MKTL---SS LRRFSPVVTL SNT-SM-VGG RDLPSTGFAW
196_Mastigocoleus_testarum_BC0  ---------- ---------- ---------- -----MV-TL SNT-GVMGVG RDQESSGFAW
197_Arthrospira_sp._O9.13F      ---------- ---------- ---------- ------M-VT LSS-NSYLGG RDQESTGFAW
198_Merismopedia_glauca_CCAP_1  ---------- ---------- ---------- ---------- -----MVAGG RDQGSSGFAW
199_Arthrospira_maxima_CS-328   ---------- ---------- ---------- ------M-VT LSS-NSYLGG RDQESTGFAW
200_Cyanothece_sp._PCC_7425     ---------- ---------- -MKTL---SS PKRYFPVVTL SSS-SIMAGN RDQESSGFAW
201_Pseudanabaena_sp._SR411     ---------- ---------- ---------- -----MTTTI NLN-SLGVGG RTQDSSGFAW
202_Phormidesmis_priestleyi_An  ---------- ---------- ---------- -------MVT LSN-NFVGGG RDQESTGYAW
203_Scytonema_tolypothrichoide  ---------- ---------- ---------- -----MV-TL SNR-SIALGG RDQDSTGFAW
204_Pseudanabaena_frigida       ---------- ---------- ---------- -----MTTTI NLN-SLGVGG RTQDSSGFAW
205_filamentous_cyanobacterium  ---------- ---------- ----M---YS LKRYCLAVTL SSN-SF-IAG RDQESTGFAW
206_Pseudanabaena_biceps_PCC_7  ---------- ---------- ---------- -----MTTTI NLN-SLGVGG RTQDTSGFAW
207_Snowella_sp.                ---------- ---------- ---------- ------MVTL SNA-PL-GGG RDIESTGFAW
208_filamentous_cyanobacterium  ---------- ---------- ---------- ------MVTL SSN-SY-IAG RDQESTGFAW
209_Synechocystis_sp._PCC_6714  ---------- ---------- ---------- ---------- -----M-VGG RDLPSTGFAW
210_Pseudanabaena_sp._ABRG5-3   ---------- ---------- ---------- -----MTTTI NLN-SLGVGG RTQDSSGFAW
211_Arthrospira_platensis_YZ    ---------- ---------- ---------- ------M-VT LSS-NSYLGG RDQESTGFAW
212_Leptolyngbya_sp.            ---------- ---------- ---------- ------MVTL SSN-SY-IAG RDQESTGFAW
213_Synechococcus_sp.           ---------- ---------- ---------- ------MVTL SSP-SVIAGG RDIDSTGYAW
214_Arthrospira_platensis_str.  ---------- ---------- ---------- ------M-VT LSS-NSYLGG RDQESTGFAW
215_Cuspidothrix_issatschenkoi  ---------- ---------- ---------- ----MVT-LS NRS-VI-GGG RDIESTGFAW
216_Phormidium_tenue_NIES-30    ---------- ---------- ---------- ------MVTL SSN-SY-IAG RDQESTGFAW
217_Nostoc_sp._Peltigera_membr  ---------- ---------- ---------- ----MVTLSN RPN-ILGGTG RDQESTGFAW
218_Arthrospira_platensis_NIES  ---------- ---------- ----M---YS LRRYYRV-VT LSS-NSYLGG RDQESTGFAW
219_filamentous_cyanobacterium  ---------- ---------- ---------- ------MVTL SSN-SY-IAG RDQESTGFAW
220_Oscillatoriales_cyanobacte  ---------- ---------- ---------- -----MTTTI NLN-NLGVGG RTQDTSGFAW
221_Phormidesmis_priestleyi     ---------- ---------- ---------- -------MVT LSN-TFVGGG RDQESTGYAW
222_Aphanocapsa_montana_BDHKU2  ---------- ---------- ---------- ------MVTL SSN-SY-IGG RDQQSSGFAW
223_Pseudanabaena_sp.           ---------- ---------- ---------- -----MTTTI NLN-NLGVGG RTQDTSGFAW
224_Planktothrix_tepida_PCC_92  ---------- ---------- ---------- ------M-VT LSN-TSYVSG RDQDSTGFAW
225_Planktothricoides_sp._SR00  ---------- ---------- ---------- -------MQS TFN-TSMIGG RDQATTGFAW
226_Synechococcus_sp._PCC_7335  ---------- ---------- ---------- ------MVTL SNN-SFVGGG RDQPSTGYAW
227_Leptolyngbya_foveolarum     ---------- ---------- ---------- ------MVTL SNN-TFVGGG RDQESTGYAW
228_Chroococcidiopsis_sp._TS-8  ---------- ---------- ---------- ---------- -----M-GGG RDQESTGFAW
229_Planktothrix_paucivesicula  ---------- ---------- ---------- ------M-VT LSN-TSYVGG RDQESTGFAW
230_Limnoraphis_robusta_CS-951  ---------- ---------- ---------- --------MV TLS-NSYVGG RDLESTGFAW
231_Oscillatoriales_cyanobacte  ---------- ---------- ---------- ------M-VT LSN-TSYVGG RDLESTGFAW
232_Moorea_producens_JHB        ---------- ---------- ---------- -----MV-TL SNI-GMVAGN RDQESSGFAW
233_Stanieria_cyanosphaera_PCC  ---------- ---------- ---------- ------MVTL SN--PAYGSG RDQDSTGFAW
234_Halomicronema_hongdechlori  ---------- ---------- ---------- ------MVTL SSN-TF-ITG RDQESTGFAW
235_Cyanobacteria_bacterium_M5  ---------- ---------- ---------- ------MTTT VNFNSLGVGG RTLDSTGFAW
236_Moorea_bouillonii_PNG       ---------- ---------- ---------- ------M-VT LSN-TMVAGN RDQESSGFAW
237_Stanieria_sp._NIES-3757     ---------- ---------- ---------- ------MVTL SN--PAYGSG RDQDSTGFAW
238_Chroogloeocystis_siderophi  ---------- ---------- ---------- ---------- -----M-GGG RDQESTGFAW
239_Cyanobacteria_bacterium_SW  ---------- ---------- ---------- -------MVT LSN-TVVGSG RDQESTGYAW
240_Gloeocapsa_sp._PCC_7428     ---------- ---------- ---------- METPYNASFN RDL-IM-GGG RDQESTGFAW
241_Cyanobacterium_aponinum_PC  ---------- ---------- ---------- -------MVT LS--NP-IGG RDLESTGFAW
242_Planktothrix_serta_PCC_892  ---------- ---------- ---------- ------M-VT LSN-TSYIGG RDQDSTGFAW
243_Moorea_producens_PAL-8-15-  ---------- ---------- ---------- ----MVT-LS NNV-GMVAGN RDQESSGFAW
244_Rubidibacter_lacunae_KORDI  ---------- ---------- ---------- --------MV TLS-NYAGYG RDQATSGFAW
245_Chamaesiphon_minutus_PCC_6  ---------- ---------- ---------- ------METP FNTT-MMTGG RDQDSTGFAW
246_Chamaesiphon_polymorphus_C  ---------- ---------- ---------- ------METP FNTT-MMTGG RDQDSTGFAW
247_Planktothrix_sp._PCC_11201  ---------- ---------- ---------- ------M-VT LSN-TSYVGG RDLESTGFAW
248_filamentous_cyanobacterium  ---------- ---------- ---------- ---------- ---------- ----------
249_Gloeocapsa_sp._PCC_73106    ---------- ---------- ---------- -----MV-TL SNS-TLAGAG RDQMTTGFAW
250_Chroococcales_cyanobacteri  ---------- ---------- ---------- ---------- -----M-GGG RDIESTGFAW
251_Planktothrix_agardhii       ---------- ---------- ---------- ------M-VT LSN-TSYVGG RDLESTGFAW
252_Halothece_sp._PCC_7418      ---------- ---------- ---------- ------M-VT LSN-TFVGAG RDQESSGYAW
253_Leptolyngbya_sp._PCC_7375   ---------- ---------- ---------- -------MVT LSS-NY-ISG RDQQSTGFAW
254_Moorea_producens_PAL        ---------- ---------- ---------- ----MVT-LS NNV-GMVAGN RDQESSGFAW
255_Microcystis_aeruginosa_PCC  ---------- ---------- ---------- ------MVTL SNI-PT-ATG RDQSSTGFAW
256_Planktothrix_agardhii_NIVA  -MKVC----- -GLGWLLRIN PTKTL---FS LRRYYRV-VT LSN-TSYVGG RDLESTGFAW
257_Staphylococcus_aureus_subs  ---------- ---------- ---------- ------METL FNGT-LALAG RDQETTGFAW
258_Microcystis_aeruginosa_NIE  ---------- ---------- ---------- ------MVTL SNI-PT-ATG RDQSSTGFAW
259_Aliterella_atlantica_CENA5  ---------- ---------- ---------- ---------- -----M-GGG RDLESTGFAW
260_Microcystis_aeruginosa_NIE  ---------- ---------- ---------- ------MVTL SNI-PT-ATG RDQSSTGFAW
261_Synechococcus_sp._PCC_7003  ---------- ---------- ---------- ------MVTL SN--APISGG RDIESTGFAW
262_Crocosphaera_watsonii_WH_8  ---------- ---------- ---------- ---------M VTL-SNSGVG RDLESSGFAW
263_Dactylococcopsis_salina_PC  ---------- ---------- ---------- ------M-VT LSN-TYVGSG RDQQSSGYAW
264_Microcystis_aeruginosa_PCC  ---------- ---------- ---------- ------MVTL SNI-PT-ASG RDQSSTGFAW
265_Microcystis_aeruginosa_PCC  ---------- ---------- ---------- ------MVTL SNI-PT-ATG RDQSSTGFAW
266_Phormidium_sp._OSCR         ---------- ---------- ---------- -----MT-TS FNT-AMISGG RDQQSSGFAW
267_Paenarthrobacter_nicotinov  ---------- -MLGWRLKIS LMKTL---YS LRRFYPVETL FNGT-LALAG RDQETTGFAW
268_Microcystis_aeruginosa_TA0  ---------- ---------- ---------- ------MVTL SNI-PT-ASG RDQSSTGFAW
269_Synechococcus_sp._PCC_7310  ---------- ---------- ---------- ------MVTL SN--APISGG RDIESTGFAW
270_Richelia_intracellularis_H  ---------- ---------- ---------- -----MV-TL SNS-FTMVGG RDQESTGFAW
271_Halomonas_heilongjiangensi  ---------- ---------- -MKTL---YS LRRFYPVETL FNGT-LALAG RDQETTGFAW
273_Geminocystis_sp._NIES-3708  ---------- ---------- ---------- -------MVT LS--NP-IGG RDLESTGFAW
274_Synechococcus_sp._NIES-970  ---------- ---------- ---------- ------MVTL SN--APMSGG RDIESTGFAW
275_Phormidium_willei_BDU_1307  ---------- ---------- ---------- ---------- -----MISGG RDQQSSGFAW
276_Synechococcus_sp._PCC_7002  ---------- ---------- ----M---YS LRRYYPVVTL SN--APISGG RDIESTGFAW
277_Moorea_producens_3L         ---------- ---------- ---------- ---------- -----MVAGN RDQESSGFAW
278_Coleofasciculus_chthonopla  ---------- ---------- ---------- ------MVTL SSS-SMVAGN RDQQSSGFAW
279_Xenococcus_sp._PCC_7305     ---------- ---------- ---------- ------MVTL SS--PSFGGG RDQESTGFAW
280_Leptolyngbya_sp._PCC_7376   ---------- ---------- ---------- ------MVTL SN--TPMSGG RDIESTGFAW
281_Chlorogloea_sp._CCALA_695   ---------- ---------- ---------- ---------- -----M-GGG RDLESSGFAW
282_Limnothrix_rosea_IAM_M-220  ---------- ---------- ---------- ------MVTL SN--APISGG RDLESTGFAW
283_Richelia_intracellularis_H  ---------- ---------- ---------- ---------- ------MVGG RDQESTGFAW
284_Richelia_intracellularis    ---------- ---------- ---------- ---------- -----MVVGG RDQESTGFAW
285_Geitlerinema_sp._FC_II      ---------- ---------- ---------- ---------- -----MVGGG RDQQSSGFAW
286_Leptolyngbya_antarctica     ---------- ---------- ---------- ------MVTL SSN-SY-IAG RDQESTGFAW
287_Leptolyngbya_sp._Heron_Isl  ---------- ---------- ---------- -------MVT LSS-NY-ISG RDQQSTGFAW
288_Oscillatoria_acuminata_PCC  ---------- ---------- ---------- ------MQTA FNS-SMVMGG RDQETSGFAW
289_Opitutae_bacterium_TMED67   ---------- ---------- ---------- ------METL FNGQ-LSLAG RDQESTGFAW
290_Chondrocystis_sp._NIES-410  ---------- ---------- ---------- ------MVTL SN--SAGGAG RDINSTGFAW
291_Pseudanabaena_sp.           ---------- ---------- ---------- -----MTTTI NLN-SLGVGG RTQDTSGFAW
292_Pleurocapsa_sp._CCALA_161   ---------- ---------- ---------- ------MVTL SN--PGIGAG RDIESTGFAW
293_bacterium_TMED277           ---------- ---------- -MKTL---SS LRRFYHVETP FNTV---IAG RDVESTGFAW
294_Roseofilum_reptotaenium_AO  ---------- ---------- ---------- ---------- -----MVMGG RDQESTGFAW
295_Gloeomargarita_lithophora_  ---------- ---------- ---------- ------METL -YNPGLVVGG RDQDSTGYAW
296_Pseudanabaena_sp._PCC_7367  ---------- ---------- ---------- -----MTTTI NFN-ELGVGG RTQDTTGFAW
298_synthetic_construct         ---------- ---------- ---------- ------METL FNGT-LALAG RDQETTGFAW
299_Synechococcus_sp._TMED19    ---------- ---------- ---------- ------METP FSNSLIAGGG KDQESTGYAW
300_Lyngbya_aestuarii_BL_J      ---------- ---------- ---------- ---------- ---------- ----------
301_Acaryochloris_sp._RCC1774   ---------- ---------- ---------- -------MVT LSN---QTAG YDRPSTGFAW
302_Oceanospirillales_bacteriu  ---------- ---------- -MKTI---YS QRRYYHVETR FDDLEI-TTS KSVESTGFAW
303_Cyanobium_sp.               ---------- ---------- ---------- ------MVTL SSPSLTAVGG KDLDSTGYAW
304_Cyanobium_sp.               ---------- ---------- -MKTS---SS LRRSCPVVTL SSPSLVAVGG KDLDSTGYAW
305_Synechococcus_sp._SynAce01  ---------- ---------- ---------- ------MVTL SNPSLVAVGG KDLDSTGYAW
306_Synechococcus_lacustris_st  ---------- ---------- ---------- ------METP FDSS-LIIGG KDQESTGYAW
307_Cyanobium_sp._CACIAM_14     ---------- ---------- ---------- ------METP FNSGLISVGG KDLDSTGYAW
308_Cyanobium_sp._PCC_7001      ---------- ---------- ---------- ------METP FNSGLVSVGG KDLDSTGYAW
309_Cyanobium_usitatum_str._To  ---------- ---------- ---------- ------METP FNSN-LVVGG KDLDSTGYAW
310_Synechococcus_sp._WH_8016   ---------- ---------- ---------- ------METP FNSGLIATGG KDLDSTGFAW
311_Cyanobium_sp._NIES-981      ---------- ---------- ---------- ------METP FNSGLVSVGG KDLDSTGYAW
312_Synechococcus_sp._MIT_S950  ---------- ---------- ---------- ------METP FNSGLIATGG KDLDSTGYAW
313_cyanobacterium_BACL30_MAG-  ---------- ---------- ---------- -------ETP FNSN-LVVGG KDLDSTGYAW
314_Synechococcus_sp._KORDI-49  ---------- ---------- ---------- ------MVTL SNPGLGATGG KDLDSTGYAW
315_Synechococcus_sp._WH_5701   ---------- ---------- ---------- ---------- ----MVAVGG KDLDSTGYAW
316_Gammaproteobacteria_bacter  ---------- ---------- ---------- ------METL FNET-LLLGG RSQETTGFAW
317_Synechococcus_sp._PCC_7502  ---------- ---------- ---------- -----MTATI NFNNSLGVGG RTQDTTGFAW
318_Synechococcus_sp._Baikal-G  ---------- ---------- ---------- ------MVTL SNPSLVAVGG KDLDSTGYAW
319_Cyanobium_gracile_PCC_6307  ---------- ---------- ---------- ------METP FNSGLISVGG KDLDSTGYAW
320_Synechococcus_sp._MED-G68   ---------- ---------- ---------- ------METP FNSGLIATGG KDLDSTGFAW
321_Synechococcus_sp._MIT_S950  ---------- ---------- ---------- ------METP FNSGLIATGG KDLDSTGYAW
322_Synechococcus_sp._XM-24     ---------- ---------- ---------- ---------- -------MGG KDLDSTGYAW
323_Synechococcus_sp._RS9917    ---------- ---------- ---------- ------METP FDAGLVATGG KDLDSTGYAW
324_Synechococcus_sp._TMED205   ---------- ---------- ---------- ------MVTL SNPGLGATGG KDLDSTGYAW
325_Synechococcus_sp._GFB01     ---------- ---------- ---------- ------METP FNSGLVSVGG KDLDSTGYAW
326_Synechococcus_sp._WH_7805   ---------- ---------- ---------- ------METP FNSGLIATGG KDLDSTGYAW
327_Synechococcus_sp._KORDI-10  ---------- ---------- ---------- ------MVTL SNPGLVATGG KDLDSTGYAW
328_Lyngbya_sp._PCC_8106        ---------- ---------- ---------- ---------- ---------- ----------
329_Synechococcus_sp._WH_7803   ---------- ---------- ---------- ------METP FNSGLIATGG KDLDSTGYAW
330_Synechococcus_sp._CC9311    -MKVC----- -VPGWHRLTS RTKTS---SS LKRFCPVETP FNSGLIATGG KDLDSTGFAW
331_Synechococcus_sp._RS9916    ---------- ---------- ---------- ------METP FNAGLVATGG KDLDSTGYAW
332_Fischerella_thermalis_WC55  ---------- ---------- ---------- ---------- ---------- ----------
333_Synechococcus_sp._WH_8020   ---------- ---------- ---------- ------METP FNSGLIATGG KDLDSTGYAW
334_Synechococcus_sp._WH_8102   ---------- ---------- ---------- ------MVTL SNPGLGATGG KDLDSTGYAW
335_Synechococcus_sp._TMED66    ---------- ---------- ---------- ------METP FNSGLIATGG KDLDSTGFAW
336_Thermoplasmatales_archaeon  ---------- ---------- ---------- ---------- ---------- -------FAW
337_Synechococcus_sp._KORDI-52  ---------- ---------- ---------- ------MVTL SNPGLGATGG KDLPSTGYAW
338_Synechococcus_sp._CC9605    ---------- ---------- ---------- ------MVTL SNPGLGATGG KDLPSTGYAW
339_Candidatus_Synechococcus_s  ---------- ---------- ---------- ------MVTL SNPSL--GGS LDQDSTGYAW
340_Candidatus_Synechococcus_s  ---------- ---------- ---------- ------MVTL SNPSL--GGS LDQDSTGYAW
341_Synechococcus_sp._JA-2-3Ba  ---------- ---------M SLVPD---YH W-RLVSVT-- -STTFGSAVV QDRTQGGFAW
342_Synechococcus_sp._65AY6Li   ---------- ---------M LYCDL---YC FRRLASVT-- -STTFGSAAM QDRTQGGFAW
343_Synechococcus_sp._WH_8109   ---------- ---------- ---------- ------MVTL SNPGLGATGG KDLPSTGYAW
344_Synechococcus_sp._CC9902    ---------- ---------- ---------- ------METP FNAGLVATGG KDLDSTGYAW
345_Candidatus_Synechococcus_s  ---------- ---------- ---------- ------MVTL SNPSL--GGS LDQDSTGYAW
346_Synechococcus_sp._BL107     ---------- ---------- ---------- ------METP FNAGLVATGG KDLDSTGYAW
347_Candidatus_Synechococcus_s  ---------- ---------- ---------- ------MVTL SNPSL--GGS LDQDSTGYAW
348_Fischerella_thermalis_WC24  ---------- ---------- ---------- ---------- ---------- ----------
349_Synechococcus_sp._65AY6A5   ---ML----- -FTSY---LL LYCDL---YC FRRLASVT-- -STTFGSAAM QDRTQGGFAW
350_Synechococcus_sp._JA-3-3Ab  ---------- ---------M LYCDL---YC FRRLASVT-- -STTFGSAAM QDRTQGGFAW
351_Candidatus_Synechococcus_s  ---------- ---------- LTNAS---YS LKRSSHVVTL SNPSL--GGS LDQDSTGYAW
352_Candidatus_Synechococcus_s  ---------- ---------- ---------- ------MVTL SNPSL--GGS LDQDSTGYAW
353_Candidatus_Synechococcus_s  ---------- ---------- ---------- ------MVTL SNPSL--GGS LDQDSTGYAW
354_Acaryochloris_sp._HICR111A  ---------- ---------- -MKTS---SS LRRFYHVETP FNP---SAVG YDRATTGYGW
355_Chroococcidiopsis_cubana_C  ----M----- -ETPFDRSIT TT-------- --------TN VDT---PREG RDEASTGYAW
356_Acaryochloris_marina_MBIC1  -MKVC----- -ALGWHPKTK SMKTS---SS LRRFYHVETP FNP---SAAG YDRATTGYGW
357_Geminocystis_sp._NIES-3709  ---------- ---------- ---------- ---------- ---------- ----------
358_Fischerella_sp._NIES-4106   ----M----- -ETPFDSTVS KPK----DDA QK----PAYI VNS---PSEG RDQASTGYAW
359_Synechococcus_sp._RCC307    ---------- ---------- ---------- ------METP FNSSL-VIGG KDQPSTGYAW
360_Fischerella_thermalis_CCME  ----M----- -ETPFDSKVS KPK----DEV QK----PAYI INS---PSEG RDEASTGYAW
361_Fischerella_thermalis_CCME  ----M----- -ETPFDSKVS KPK----DEV QK----PAYI INS---PSEG RDEASTGYAW
362_Fischerella_thermalis_CCME  ----M----- -ETPFDSKVS KPK----DEV QK----PAYI VNS---PSEG RDEASTGYAW
363_Fischerella_thermalis_CCME  ----M----- -ETPFDSKVS KPK----DEV QK----PAYI VNS---PSEG RDEASTGYAW
364_Fischerella_thermalis       ----M----- -ETPFDSKVS KPK----DEV QK----PAYI VNS---PSEG RDEASTGYAW
365_Fischerella_thermalis_CCME  ----M----- -ETPFDSKVS KPK----DEV QK----PAYI INS---PSEG RDEASTGYAW
366_Fischerella_muscicola_CCME  ----M----- -ETPFDSKVS KPK----DEV QK----PAYI INS---PSEG RDEASTGYAW
367_Fischerella_sp._NIES-3754   ----M----- -ETPFDSKVS KPK----DEV QK----PAYI VNS---PSEG RDEASTGYAW
368_Fischerella_major_NIES-592  ----M----- -ETPFDSKVS KPK----DEV QK----PAYI VNS---PSEG RDEASTGYAW
369_Pleurocapsa_sp._PCC_7327    ----M----- -ETPFNSSTV KIGTT-VQDA PT----RDVT FDL---AREG RDEASTGYAW
370_Hydrococcus_rivularis_NIES  ----M----- -ETPFNSSTV KIGTT-VQDV TT----RDAT FDL---AREG RDEASTGYAW
371_Mastigocoleus_testarum_BC0  ----M----- -ETPFESSAT NT-------- -------TTI SPP---ESEG RDQASTGYAW
372_Chroococcidiopsis_thermali  ----M----- -ETPFDRSIT TT-------- --------TN VDT---PREG RDEASTGYAW
373_Chroococcidiopsis_sp._CCAL  ----M----- -ETPFDRSIT TT-------- --------TN VDT---PREG RDEASTGYAW
374_Calothrix_parasitica_NIES-  ----M----- -ETPFEKSST TT-------- -------V-- SSE---KREG RDQASTGYAW
375_Calothrix_sp._PCC_7507      ----M----- -ETSFSRSLV KPK----P-- --------KI SAP---AAEG RDQASTGYAW
376_Calothrix_sp._NIES-3974     ----M----- -ETPLDISIT ---------- -------TTI SPP---ASEG RDEPSTGYAW
378_Thalassiosira_weissflogii   ---------- ---------- ---------- ---------- ---------- ---------W
379_Oscillatoriales_cyanobacte  ----M----- -ETPFSPSVP IV-------- PT----PGRG ITT---RRDG KDEASTGYAW
380_Prochlorococcus_marinus_XM  ----M----- -ETPFNS--- ---------- ---------- -LL---KAPN QSLEETGYAW
381_Prochlorococcus_marinus_st  ----M----- -ETPFNS--- ---------- ---------- -LL---KAPN QSLEETGYAW
382_Prochlorococcus_marinus_su  ----M----- -ETPFNN--- ---------- ---------- -LL---RAPN QSIEETGYAW
383_Prochlorococcus_marinus_st  ----M----- -ETPFNS--- ---------- ---------- -LL---RAPN QSIEETGYAW
384_Pleurocapsa_sp._CCALA_161   ----M----- -ETPFTDLTI NITAT-AGDD I--------- -NP---GREG RDQASTGYAW
385_Halomicronema_hongdechlori  ----M----- -ETPIEPTAS ALDNI-SLNT LTPVVDEKDR MTP---PKAG YDEESSGYAW
386_Prochlorococcus_marinus_st  ----M----- -ETPFNS--- ---------- ---------- -LL---RAPN QSIEETGYAW
387_Prochlorococcus_marinus_st  ----M----- -ETPFNN--- ---------- ---------- -LL---RAPN QSIEETGYAW
388_Prochlorococcus_marinus_st  ----M----- -ETPFNN--- ---------- ---------- -LL---RAPN QSIEETGYAW
389_Prochlorococcus_marinus_st  ----M----- -ETPFNN--- ---------- ---------- -LL---RAPN QSIEETGYAW
390_Prochlorococcus_marinus_st  ----M----- -ETPFNN--- ---------- ---------- -LL---RAPN QSIEETGYAW
391_Prochlorococcus_marinus_st  ----M----- -ETPFNN--- ---------- ---------- -LL---RAPN QSIEETGYAW
392_Prochlorococcus_sp._MIT_07  ----M----- -ETPFKS-SI ---------- ---------- -LQ---NAGG YSLESTGYAW
393_Prochlorococcus_marinus_st  ----M----- -ETPFNN--- ---------- ---------- -LL---RAPN QSIEETGYAW
394_Prochlorococcus_marinus_st  ----M----- -ETPFNN--- ---------- ---------- -LL---RAPN QSIEETGYAW
395_Prochlorococcus_marinus_st  ----M----- -ETPFKSGSI ---------- ---------- -LQ---NAGG YSLESTGYAW
396_Prochlorococcus_marinus_st  ----M----- -ETPFKSGSI ---------- ---------- -LQ---NAGG YSLESTGYAW
397_Prochlorococcus_sp._MIT_13  ----M----- -ETPFKSS-I ---------- ---------- -LQ---NAGG YSLESTGYAW
398_Prochlorococcus_marinus_st  ----M----- -ETPFKSS-I ---------- ---------- -LQ---NAGG YSLESTGYAW
399_Prochlorococcus_sp._MIT_13  ----M----- -ETPFKSS-I ---------- ---------- -LQ---NAGG YSLESTGYAW
400_Prochlorococcus_marinus_st  ----M----- -ETPFKSGSI ---------- ---------- -LQ---NAGG YSLESTGYAW
401_Prochlorococcus_marinus_st  ----M----- -ETPFNS--- ---------- ---------- -LL---KAPN QSLEETGYAW
402_Prochlorococcus_marinus_st  ----M----- -ETPFNS--- ---------- ---------- -LL---NAPN QSLEETGYAW
403_Synechococcus_sp._PCC_7335  ----M----- -ETPLET--- ----I-PDLS LSPTAEVGSI LAP---ASPG YDEATSGYAW
406_Prochlorococcus_marinus_st  ----M----- -ETPFNN--- ---------- ---------- -LL---KAPN QSIEETGYAW
407_Prochlorococcus_sp._MIT_06  ----M----- -ETPFNN--- ---------- ---------- -LL---KAPN QSIEETGYAW
408_Prochlorococcus_marinus_su  ----M----- -ETPFNN--- ---------- ---------- -LL---KAPN QSIEETGYAW
409_Prochlorococcus_marinus_st  ----M----- -ETPFNN--- ---------- ---------- -LL---KAPN QSIEETGYAW
410_Prochlorococcus_sp._MIT_06  ----M----- -ETPFNS--- ---------- ---------- -LL---KAPN QSIEETGYAW
405_Gloeobacter_violaceus_PCC_  ----M----- -ETRFDQ--- ---------- ---------- -SF---DAQN IRVRQEDYAW
411_Gloeobacter_kilaueensis_JS  ----M----- -ETRFDQ--- ---------- ---------- -SF---DATN IRVKQEDFAW
419_filamentous_cyanobacterium  ---------- ---------- ---------- ---------- -----MAKKS FPAEAETFPW
420_Nostoc_linckia_z1           ---------- ---------- ---------- ---------- ---------M AVQKPESIPW
421_Chroococcidiopsis_sp._TS-8  ---------- ---------- -MT------- ---------- --TVAKSPLS VEQDLAESPW
422_Nostoc_sp._KVJ20            ---------- ---------- ---------- ---------- ---------M AVQTPESIPW
423_Chroogloeocystis_siderophi  ---------- ---------- -MT------- ---------- --NVAKSPLS VEQDLAESPW
424_Moorea_producens_JHB        ---------- ---------- ---------- ---------- --MANT-AES SRLVEGEYGW
425_Moorea_bouillonii_PNG       ---------- ---------- ---------- ---------- --MANI-AES SRLVEGEYGW
426_Moorea_producens_3L         ---------- ---------- ---------- ---------- --MANT-AES SRLVEGEYGW
427_Gloeocapsa_sp._PCC_7428     ---------- ---------- -MT------- ---------- --TVAKSPLS VEQDLAESPW
428_Moorea_producens_PAL-8-15-  ---------- ---------- ---------- ---------- --MANT-AES SRLVEGEYGW
429_Chroococcidiopsis_thermali  ---------- ---------- -MT------- ---------- --TVAKSPLS VEQNATEVPW
431_Fischerella_thermalis_CCME  ---------- ---------- --M------- ---------- --ATSTSPLS VEQDLTDSPW
432_Fischerella_thermalis_CCME  ---------- ---------- --M------- ---------- --ATSTSPLS VEQDLTDSPW
433_Scytonema_hofmannii_PCC_71  ---------- ---------- -MA------- ---------- --ITSTSPLS VEQDLTDNPW
434_Chroococcidiopsis_cubana_C  ---------- ---------- -MT------- ---------- --TVAKSPLS VEQNATEVPW
435_Chroococcales_cyanobacteri  ---------- ---------- -MT------- ---------- --TVAKSPLS VEQDLSESPW
436_Fischerella_thermalis_CCME  ---------- ---------- --M------- ---------- --ATSTSPLS VEQDLADSPW
437_Fischerella_sp._NIES-3754   ---------- ---------- --M------- ---------- --ATSTSPLS VEQDLTDSPW
439_cyanobacterium_TDX16        ---------- ---------- -MT------- ---------- --TVAKSPLS VEQNATEVPW
440_Fischerella_thermalis_CCME  ---------- ---------- --M------- ---------- --ATSTSPLS VEQDLTDSPW
441_Fischerella_muscicola_CCME  ---------- ---------- --M------- ---------- --ATSTSPLS VEQDLADSPW
442_Fischerella_thermalis       ---------- ---------- --M------- ---------- --ATSTSPLS VEQDLADSPW
443_Fischerella_thermalis_CCME  ---------- ---------- --M------- ---------- --ATSTSLLS VEQDLTDLPW
444_Nostoc_sp._Lobaria_pulmona  ---------- ---------- --M------- ---------- --TTSTSPLS VEQDLTDSPW
445_Calothrix_sp._PCC_7507      ---------- ---------- ---------- ---------- ---------- -MQTSTSTPW
448_Calothrix_sp._NIES-3974     ---------- ---------- ---------- ---------- --MT----DM AISTSNQIPW
449_Fischerella_major_NIES-592  ---------- ---------- --M------- ---------- --ATSTSPLL VEQDLTDSPW
450_filamentous_cyanobacterium  ---------- ---------- ---------- ---------- ---MTIASAS PTAREMAIPW
451_Fischerella_thermalis_CCME  ---------- ---------- --M------- ---------- --ATSTSPLS VEQDLADSPW
454_Roseofilum_reptotaenium_AO  ---------- ---------- ---------- ---------- -------MAV ATDTMQAIPW
457_Cyanobacteria_bacterium_QS  ---------- ---------- -MA------- ---------- --ASTASALS PAQDPDRAPW
464_Oscillatoria]_sp._PCC_6506  ---------- ---------- ---------- ---------- --MSNMVAKS FPGEGKSFPW
465_Nostoc_sp._Peltigera_membr  ---------- ---------- ---------- ---------- ---------M AVQTPESIPW
466_Nostoc_calcicola_FACHB-389  ---------- ---------- ---------- ---------- --MT----SV AVQTSESIPW
467_Desertifilum_sp._IPPAS_B-1  ---------- ---------- ---------- ---------- -----MMQAS SNMRPETAPW
468_Nostoc_sp._Peltigera_membr  ---------- ---------- ---------- ---------- --MT----RM AVQTPESIPW
471_Nostoc_sp._Peltigera_membr  ---------- ---------- ---------- ---------- ---------M AVQTPESIPW
472_Richelia_intracellularis    ---------- ---------- ---------- ---------- ---------- -MNTPNSIPW
475_Trichodesmium_erythraeum_I  ---------- ---------- ---------- ---------- -------MTV ATDDNVQIPW
491_Gloeocapsa_sp._PCC_73106    ---------- ---------- ---------- ---------- ------MTTT INSSLGQIPW
492_Crocosphaera_watsonii_WH_0  ---------- ---------- ---------- ---------- -------MTT TNVQMTDIPW
499_Crocosphaera_watsonii_WH_0  ---------- ---------- ---------- ---------- ---------- ----MTDIPW
469_Richelia_intracellularis    ---------- ---------- ---------- ---------- -MTTATIDSI SNSAMPDAGW
438_Mastigocoleus_testarum_BC0  ---------- ---------- ---------- ---------- --MTAASFSN QTPDIPNVEW
463_Calothrix_sp._PCC_6303      ---------- ---------- ---------- ---------- --MTVTSVSN QNVNIPDVGW
502_Rivularia_sp._PCC_7116      ---------- ---------- ---------- ---------- --MTSTTLSS QTYSFTDVDW
503_Cyanobacteria_bacterium_QH  ---------- ---------- -MT------- ---------- --TASENPRS QPQDRANFPW
504_Nodularia_spumigena_CCY941  ---------- ---------- ---------- ---------- --MT----SM AVQTSESIPW
505_Rubidibacter_lacunae_KORDI  ---------- ---------- ---------- ---------- --------MA IAINLSQQPF
506_Calothrix_parasitica_NIES-  ---------- ---------- ---------- ---------- --MAVTSFNN QTYSFTDVDW
507_Nodularia_spumigena_CCY941  ---------- ---------- ---------- ---------- ---------M AVQTSESIPW
510_Nodularia_spumigena_CENA59  ---------- ---------- ---------- ---------- ---------M AVQTSESIPW
511_Leptolyngbya_valderiana_BD  ---------- ---------- ---------- ---------- ----MTTASP TSRERVEIPW
512_Cyanobacteria_bacterium_QS  ---------- ---------- -MT------- ---------- --TASENPRS QPQDRANFPW
514_Geitlerinema_sp._FC_II      ---------- ---------- ---------- ---------- ---------- -----MEIPW
516_Cyanobacteria_bacterium_QS  ---------- ---------- -MT------- ---------- --TASENPRS QPQDRANFPW
518_Hydrococcus_rivularis_NIES  ---------- ---------- -MT------- ---------- --AVSESPRL IEQGNNDIPW
520_Leptolyngbya_sp._PCC_7376   ---------- ---------- ---------- ---------- ------MAIA ADSINSQIPW
522_Calothrix_sp._NIES-3974     ---------- ------MTTA TMD------- ---------- TVNTVNNLDG ITSSIPDAGW
524_Aphanothece_hegewaldii_CCA  ---------- ---------- -MT------- ---------- --TITEASSI ENKDFQEIPW
527_Euhalothece_sp._KZN_001     ---------- ---------- ---------- ---------- ---------- ---MNQNQPW
528_Dactylococcopsis_salina_PC  ---------- ---------- ---------- ---------- ---------- ---MNQNQPW
529_Pleurocapsa_sp._PCC_7327    ---------- ---------- -MT------- ---------- --AVSESSRL LKQINNDIPW
530_Halothece_sp._PCC_7418      ---------- ---------- ---------- ---------- ---------- --MVNSDQPW
531_Anabaena_cylindrica_PCC_71  ---------- ---------- ---------- ---------- --MT----SM AVQNPESIPW
534_Leptolyngbya_sp._hensonii   ---------- ---------- ---------- ---------- -------MAI ATDTMAQIPW
538_Cyanobacteria_bacterium_SW  ---------- ---------- ---------- ---------- ---------- --MVNSNQSW
541_Nostoc_sp._PCC_7120         ---------- ---------- ---------- ---------- --MT----SI AVQTPNSIPW
543_Roseofilum_reptotaenium_AO  ---------- ---------- -MAVSIFWKP AFQAL--GWS PG-------- -DNPQSGAPL
549_Crocosphaera_watsonii_WH_0  -MGQIAGLRE KIIPLLKEES SMNNALFWTP VMRSL--GW- ------TANA QENQTMGAPL
551_Crocosphaera_watsonii_WH_0  ---------- ---------- -MNNALFWTP VMRSL--GWT AN-------A QENQTMGAPL
552_Leptolyngbya_sp._PCC_7376   ---------- ---------- MAVNGLFWNP FMRSL--GWS FR-------- -ETSETQISL
553_Chroococcidiopsis_sp._CCAL  ---------- ---------- ---------- ---------- ---------- ----------
554_Crocosphaera_watsonii_WH_8  ---------- ---------- ---------- ---------- ---------- -----MGAPL
556_Xenococcus_sp._PCC_7305     ---------- ---------- --M------- ---------- --TAVIDRNK RLEDDSGVPW
559_Scytonema_hofmannii_PCC_71  ---------- ---------- ---------- ---------- ---MTISTDK TFAANTDLPW
560_Fischerella_thermalis_CCME  ---------- ---------- ---------- ---------- ---MAISTDK TFAANTNSSW
561_Fischerella_thermalis_CCME  ---------- ---------- ---------- ---------- ---MAISTDK TFAANTNSSW
563_Fischerella_thermalis       ---------- ---------- ---------- ---------- ---MAISTDK TFAANTNSSW
564_Fischerella_thermalis_CCME  ---------- ---------- ---------- ---------- ---MAISTDK TFAANTNSSW
565_Fischerella_sp._NIES-3754   ---------- ---------- ---------- ---------- ---MAISTDK TFAANTNSPW
566_Fischerella_thermalis_CCME  ---------- ---------- ---------- ---------- ---MAISTDK TFAANTNSSW
568_Fischerella_thermalis_CCME  ---------- ---------- ---------- ---------- ---MAISTDK TFAANTNSSW
569_Fischerella_thermalis_CCME  ---------- ---------- ---------- ---------- ---MAISTDK TFAANTNSSW
570_Nostoc_sp._KVJ20            ---------- ---------- ---------- ---------- ---MTITTDR TLAADTNLSW
573_Moorea_producens_JHB        ---------- ---------- ---------- ---------- ------MTTN SIPSRTNPDW
575_Fischerella_muscicola_CCME  ---------- ---------- ---------- ---------- ---MAISTDK TFAANTNSSW
576_Acaryochloris_sp._RCC1774   ---------- ---------- ---------- ---------- ----MTTTIP AAKEAEEFPW
581_Rivularia_sp._PCC_7116      ---------- ---------- ---------- ---------- ---MAVSTDK TFASGTDSPW
582_Rubidibacter_lacunae_KORDI  ---------- ---------- -MSNGTFWTP LMRSL--GWF YE-------- -TEPGVDIPL
583_Calothrix_parasitica_NIES-  ---------- ---------- ---------- ---------- ---MAVSTDK TFASGTDSPW
584_Nostoc_sp._MBR_210          ---------- ---------- ---------- ---------- ---MVISTDK TFASNTKLAW
585_Nostoc_sp._Peltigera_membr  ---------- ---------- ---------- ---------- ---MTITTDR TLAADTNLSW
586_Pleurocapsa_sp._PCC_7327    ---------- ---------- ---------- ---------- ----MTTTGM RASGARDWSW
588_Nostoc_sp._Peltigera_membr  ---------- ---------- ---------- ---------- ---MTITTDR TLAADTNLSW
591_Leptolyngbya_sp._hensonii   ---------- ---------- -MNDAIFWKP LLRAL--GWS SE-------A -VTQQSGAPL
594_Xenococcus_sp._PCC_7305     ---------- ---------- ---------- ---------- -------MQA YGKTEIKYDW
595_Phormidium_ambiguum_IAM_M-  ---------- ---------- ---------- ---------- -------MQT YENPTVKYDW
596_Gloeocapsa_sp._PCC_73106    ---------- ---------- -MTNALFWTP VMRSL--GW- ------TGDG PRMQRSGAPL
597_Cyanothece_sp._PCC_7424     ---------- ---------- ---------- ---------- -------MQA YGNPEVKYDW
598_Nostoc_sp._Peltigera_membr  ---------- ---------- ---------- ---------- ---MTITTDR TLAADTNLSW
599_Leptolyngbya_sp._Heron_Isl  ---------- ---------- ---------- ---------- -------MTT SVATSTSPPW
600_Nostoc_calcicola_FACHB-389  ---------- ---------- ---------- ---------- ---MTISTDR TLAADTNLSW
601_Mastigocoleus_testarum_BC0  ---------- ---------- ---------- ---------- ---MAVSTEK TFAEGTNSPW
602_Nodularia_spumigena_CENA59  ---------- ---------- ---------- ---------- ---MTVSIEK SFAADTNLSW
603_Scytonema_hofmannii_PCC_71  ---------- ---------- ---------- ---------- -------MQT YGDSSIKYDW
604_Aphanothece_hegewaldii_CCA  ---------- ---------- ---------- ---------- ----MTTANI RTSQQYDWSW
606_Nodularia_spumigena_CCY941  ---------- ---------- ---------- ---------- ---MTVSIEK SFAADTNLSW
607_Limnothrix_sp._P13C2        ---------- ---------- ---------- ---------- ----MTVTTT PPQTAIAIPW
608_Limnothrix_sp._CACIAM_69d   ---------- ---------- ---------- ---------- ----MTVTTT PPQTAIAIPW
609_Leptolyngbya_sp._PCC_7375   ---------- ---------- ---------- ---------- -----MTTSV ATSAAGSPPW
610_Richelia_intracellularis    ---------- ---------- ---------- ---------- ---MTVSINK SFAADTNYSW
611_Scytonema_tolypothrichoide  ---------- ---------- ---------- ---------- -------MQT YGEPNVKYDW
612_Moorea_bouillonii_PNG       ---------- ---------- ---------- ---------- -------MQT YGNPEVKYDW
613_Synechococcus_sp._JA-3-3Ab  ---------- ---------- -MT------- ---------- --ATTLKQEG GSSSQQQIPW
614_Moorea_producens_JHB        ---------- ---------- ---------- ---------- -------MQT YGNPEVKYDW
615_Synechococcus_sp._JA-2-3Ba  ---------- ---------- -MT------- ---------- --ATTLKQEG GSSSQQQIPW
616_Synechococcus_sp._60AY4M2   ---------- ---------- -MT------- ---------- --ATTLKQEG GSSSQQQIPW
617_Trichodesmium_erythraeum_I  -MQTL--DNE NRNTVEKPES TNSRGIFWIP LWRSL--GWS FE-------- -ATEDEGAPL
618_Nostoc_calcicola_FACHB-389  ---------- ---------- ---------- ---------- -------MQT YGNPNVEFDW
619_Cyanothece_sp._ATCC_51142   ---------- ---------- -MVVSLLIVF SNKFE--LCY SM--KTIMQT YDNPTVKYDW
620_Hydrococcus_rivularis_NIES  ---------- ---------- ---------- ---------- ---------M RASGARDWSW
621_Rivularia_sp._PCC_7116      ---------- ---------- ---------- ---------- -------MQT YDNPKVKYDW
622_Calothrix_sp._NIES-3974     ---------- ---------- ---------- ---------- ---MTISIDK SFAADTNFSW
623_Stanieria_sp._PCC_7302      ---------- ---------- ---------- ---------- ---------- ------NYDW
624_Roseofilum_reptotaenium_AO  ---------- ---------- ---------- ---------- -------MQT YDNPKVTYDW
625_Microcystis_sp._0824        ---------- ---------- ---------- ---------- -------MQT HDNPQIKYDW
626_Calothrix_sp._PCC_7507      ---------- ---------- ---------- ---------- ---MAVSTDK SFAADTDLSW
627_Microcystis_aeruginosa_NIE  ---------- ---------- ---------- ---------- -------MQT YDNPQIEYDW
628_Crocosphaera_watsonii_WH_0  ---------- ---------- ---------- ---------- -------MQT YENPNVSYDW
629_Microcystis_aeruginosa_NIE  ---------- ---------- ---------- ---------- -------MQT YDNPQIKYDW
630_Crocosphaera_watsonii_WH_8  ---------- ---------- ---------- ---------- ------MMQT YENPNVSYDW
631_Fischerella_thermalis_CCME  ---------- ---------- ---------- ---------- -------MQT YDNPKVKYDW
632_Fischerella_thermalis_CCME  ---------- ---------- ---------- ---------- -------MQT YDNPKVKYDW
633_Microcystis_aeruginosa_PCC  ---------- ---------- ---------- ---------- -------MQT YDNPQIKYDW
634_Microcystis_aeruginosa_SPC  ---------- ---------- ---------- ---------- -------MQT YDNPQIKYDW
635_Microcystis_flos-aquae_DF1  ---------- ---------- ---------- ---------- -------MQT YDNPQIEYDW
636_Microcystis_aeruginosa_PCC  ---------- ---------- ---------- ---------- -------MQT YDNPQIKYDW
637_Fischerella_thermalis_CCME  ---------- ---------- ---------- ---------- -------MQT YDNPKVKYDW
638_Gloeocapsa_sp._PCC_73106    ---------- ---------- ---------- ---------- -------MQT YDNPQVKYDW
639_Microcystis_aeruginosa_PCC  ---------- ---------- ---------- ---------- -------MQT YDNPQIKYDW
640_Microcystis_aeruginosa_PCC  ---------- ---------- ---------- ---------- -------MQT YDNPQIEYDW
641_Cyanothece_sp._CCY0110      ---------- ---------- ---------- ---------- -------MQT YDNSTVKYDW
642_Fischerella_sp._NIES-3754   ---------- ---------- ---------- ---------- -------MQT YDNPKVKYDW
643_Halomicronema_hongdechlori  ---------- ---------- ---------- ---------- -------MQT YDNPKIRYEW
644_Nostoc_sp._PCC_7524         ---------- ---------- ---------- ---------- ---MTISTDR TFAANTQLPW
645_Microcystis_aeruginosa_PCC  ---------- ---------- ---------- ---------- -------MQT YDNPQIEYDW
646_Nostoc_linckia_z1           ---------- ---------- ---------- ---------- -------MQT YGNPNVEFDW
647_Fischerella_thermalis       ---------- ---------- ---------- ---------- -------MQT YDNPKVKYDW
648_Arthrospira_platensis_NIES  ---------- ---------- ---------- ---------- -------MQT YENPSVKYDW
649_Prochloron_didemni          ---------- ---------- -----MYTYQ KYKYE--SPK AA--QASGGT ASVSTFDDQW
650_Fischerella_thermalis_CCME  ---------- ---------- ---------- ---------- -------MQT YDNPKVKYDW
651_Nostoc_linckia_z1           ---------- ---------- ---------- ---------- ---MTISTER TLAEDTNLSW
652_Arthrospira_maxima_CS-328   ---------- ---------- ---------- ---------- -------MQT YENPTVKYDW
653_Arthrospira_sp._O9.13F      ---------- ---------- ---------- ---------- -------MQT YENPTVKYDW
654_Arthrospira_sp._PCC_8005    ---------- ---------- ---------- ---------- -------MQT YENPTVKYDW
655_Xenococcus_sp._PCC_7305     ---------- ---------- ---------- ---------- -----MTATT SLGRSANYDW
656_Aphanothece_hegewaldii_CCA  ---------- ---------- ---------- ---------- -------MQS YGKPKVKYDW
657_Anabaena_cylindrica_PCC_71  ---------- ---------- ---------- ---------- -------MQT YDNPKVKFDW
658_Leptolyngbya_sp._NIES-3755  ---------- ---------- ---------- ---------- -------MQS YGNPEVQYDW
659_Phormidesmis_priestleyi_An  ---------- ---------- ---------- ---------- -------MQA YGKPTVKYDW
660_Calothrix_parasitica_NIES-  ---------- ---------- ---------- ---------- -------MQT YDNPKVKYDW
661_Mastigocoleus_testarum_BC0  ---------- ---------- ---------- ---------- -------MQT YDKPQVKYDW
662_Leptolyngbya_sp._hensonii   ---------- ---------- ---------- ---------- -------MQT YDNPTVRYDW
663_Lyngbya_lagerheimii         ---------- ---------- ---------- ---------- ---------- ------KYDW
664_Pleurocapsa_sp._CCALA_161   ---------- ---------- ---------- ---------- MT--SSTNVS INNSSDNYSW
665_Anabaena_cylindrica_PCC_71  ---------- ---------- ---------- ---------- -MTVTTSTDR TFAANTKLPW
666_Cyanobacteria_bacterium_SW  ---------- ---------- ---------- ---------- -------MQT Y--GQSKYPW
667_Oscillatoria_acuminata_PCC  ---------- ---------- ---------- ---------- -------MQT YDNPNVKYDW
668_Hydrocoleum_sp._CS-953      ---------- ---------- ---------- ---------- -------MQT YGTPEVKYDW
669_Fischerella_thermalis_WC44  ---------- ---------- ---------- ---------- -------MQT YDNPKVKYDW
670_Nostoc_sp._PCC_7524         ---------- ---------- ---------- ---------- -------MQI YDNPNVKYDW
671_Nostoc_sp._KVJ20            ---------- ---------- ---------- ---------- -------MQT YGNPNLKFDW
672_Pleurocapsa_sp._CCALA_161   ---------- ---------- ---------- ---------- -------MQT YDKPQVKYDW
673_Nostoc_sp._PCC_7107         ---------- ---------- ---------- ---------- -------MQT YDNPNVKYDW
674_Nodularia_spumigena_CENA59  ---------- ---------- ---------- ---------- -------MQT YDNPNVKYDW
676_Calothrix_sp._NIES-3974     ---------- ---------- ---------- ---------- -------MQT YDNPQVKYDW
677_Nodularia_spumigena_CCY941  ---------- ---------- ---------- ---------- -------MQT YDNPNVKYDW
678_Nostoc_sp._Peltigera_membr  ---------- ---------- ---------- ---------- -------MQT YGNPNLKFDW
679_Trichodesmium_erythraeum_I  ---------- ---------- ---------- ---------- -------MQT YGSPEVKYDW
680_Calothrix_sp._PCC_6303      ---------- ---------- ---------- ---------- -------MQT YDNPRVKYGW
681_Synechococcus_sp._PCC_7117  ---------- ---------- ---------- ---------- -------MQT YDNPDVKYEW
683_Leptolyngbya_boryana_IAM_M  ---------- ---------- ---------- ---------- -------MQS YGNSEVQYDW
684_Synechococcus_elongatus_PC  ---------- ---------- ---------- ---------- -------MQT YNNPEVTYDW
685_Nostoc_sp._Peltigera_membr  ---------- ---------- ---------- ---------- -------MQT YGNPNLKFDW
686_Synechococcus_sp._NIES-970  ---------- ---------- ---------- ---------- -------MQT YDNPDVKYEW
689_Nostoc_sp._Peltigera_membr  ---------- ---------- ---------- ---------- -------MQT YGNPNLKFDW
692_Pseudanabaena_frigida       ---------- ---------- ---------- ---------- -------MQI SENSNIKSDW
693_Crocosphaera_watsonii_WH_0  ---------- ---------- ---------- ---------- ---------- ----------
694_Leptolyngbya_sp._O-77       ---------- ---------- ---------- ---------- -------MQT YDNPDVKYDW
695_Cyanobacterium_aponinum_PC  ---------- ---------- ---------- ---------- -------MQT YDNPEVKYEW
696_Gloeomargarita_lithophora_  ---------- ---------- ---------- ---------- -------MQT YGEPEVNYGW
697_Phormidium_sp._OSCR         ---------- ---------- ---------- ---------- -------MQT YDNPKVTYDW
698_Thermosynechococcus_elonga  ---------- ---------- -MA-----IA --SES--PTT VT--SAGLQT YGQTNVKYDW
699_Thermosynechococcus_vulcan  ---------- ---------- -MA-----IA --SES--PTT VT--SAGLQT YGQTNVKYDW
700_Oscillatoriales_cyanobacte  ---------- ---------- ---------- ---------- -------MQT YDNPTVKYDW
701_Synechocystis_sp._PCC_6714  ---------- ---------- ---------- ---------- -------MQT YGKDTVQYEW
702_Fischerella_muscicola_CCME  ---------- ---------- ---------- ---------- -------MQT YDNPKVKYDW
705_Synechocystis_sp.           ---------- ---------- ---------- ---------- -------MQT YGNDTVQYEW
706_Microcystis_aeruginosa_TAI  ---------- ---------- ---------- ---------- -------MQT YDNPQIKYDW
707_Limnothrix_rosea_IAM_M-220  ---------- ---------- ---------- ---------- -------MQT YDNPDVQYKW
709_Cyanobacterium_stanieri_PC  ---------- ---------- ---------- ---------- -------MQT YDNPNVKYDW
713_Leptolyngbya_sp._PCC_7376   ---------- ---------- ---------- ---------- -------MQT YDNPGVKYDW
714_Thermosynechococcus_sp._NK  ---------- ---------- -MA-----IA --SES--PTP VM--AAGLQT YGQANVKYDW
716_Leptolyngbya_sp._PCC_7375   ---------- ---------- ---------- ---------- -------MQA YGESRPTYDW
717_Cyanobacterium_sp._HL-69    ---------- ---------- ---------- ---------- -------MQT YDNPNAKYDW
718_Nostoc_sp._PCC_7120         ---------- ---------- ---------- ---------- ---MAISTDR TFAANTQLPW
719_Prochloron_didemni          ---------- ---------- ---------- ---------- -------MQT YGNPDVEYGW
721_Calothrix_sp._PCC_7507      ---------- ---------- ---------- ---------- -------MQT YGNSNVKYDW
723_Calothrix_sp._PCC_6303      ---------- ---------- ---------- ---------- ---MAISTDR TFAANTNFPW
724_Synechococcus_sp._PCC_6312  ---------- ---------- ---------- ---------- -------MQT YGQATVNYDW
727_Synechococcus_lividus_PCC_  ---------- ---------- -MAIASDPVA --TVN--TPP AS--SAGLQT YGQANVKYDW
728_Pseudanabaena_sp._SR411     ---------- ---------- ---------- ---------- -------MQI SEKPNVKSDW
729_Geminocystis_sp._NIES-3708  ---------- ---------- ---------- ---------- -------MQT YDNAEVKYDW
731_Cyanothece_sp._PCC_7425     ---------- ---------- ---------- ---------- -------MQT YDNPSVKYDW
732_Geminocystis_sp._NIES-3709  ---------- ---------- ---------- ---------- -------MQT YDNPEVKYDW
733_filamentous_cyanobacterium  ---------- ---------- ---------- ---------- -------MQT YGNSDVSYDW
734_Alkalinema_sp._CACIAM_70d   ---------- ---------- ---------- ---------- -------MQS YGNATVKYDW
736_Leptolyngbya_antarctica     ---------- ---------- ---------- ---------- -------MQT YGNSEVTYDW
739_Acaryochloris_sp._RCC1774   ---------- ---------- ---------- ---------- -------MQS YGKPDVKYDW
740_Chroococcidiopsis_sp._CCAL  ---------- ---------- ---------- ---------- ------MIET ASDRKAQYPW
742_Nostoc_sp._MBR_210          ---------- ---------- ---------- ---------- -------MQT YDNPNVKYGW
745_Candidatus_Atelocyanobacte  ---------- ---------- ---------- ---------- ----MTGMQT YGDPDVKYGW
746_Prochlorothrix_hollandica_  ---------- ---------- ---------- ---------- ---------M ATTATPEYGW
747_Leptolyngbya_sp._Heron_Isl  ---------- ---------- ---------- ---------- -------MQA YGESSPSYDW
755_Acaryochloris_marina_MBIC1  ---------- ---------- ---------- ---------- -------MQT YGNPNVTYDW
756_Pseudanabaena_biceps_PCC_7  ---------- ---------- ---------- ---------- -M--QITENT AKKTNIRYEW
757_Richelia_intracellularis    ---------- ---------- ---------- ---------- ---------- ----------
759_Candidatus_Synechococcus_s  ---------- ---------- ---------- ---------- -------MQS YGNPNVTYDW
760_Acaryochloris_sp._RCC1774   ---------- ---------- ---------- ---------- ---------- MTTSNAEIGW
762_Candidatus_Synechococcus_s  ---------- ---------- ---------- ---------- -------MQS YGNPSVTYDW
763_Candidatus_Synechococcus_s  ---------- ---------- ---------- ---------- -------MQS YGNPNVTYDW
703_Hydrococcus_rivularis_NIES  ---------- ---------- ---------- ---------- -------MQT YGNPDVKYDW
708_Pleurocapsa_sp._CCALA_161   ---------- ---------- ---------- ---------- -------MQT YDKPQVKYDW
722_Limnoraphis_robusta_CS-951  ---------- ---------- ---------- ---------- -------MQS YGKSEIQYGW
730_Synechococcus_sp._PCC_7335  ---------- ---------- ---------- ---------- -------MQA YGKPTVKYDW
753_Pleurocapsa_sp._PCC_7327    ---------- ---------- ---------- ---------- -------MQA YGNPNVKYDW
764_Acaryochloris_sp._RCC1774   ---------- -MTTFLRGGR G--NAKGNVK GNKGK--AKG RG--RQGRNT PPSGGFTTEW
712_Prochlorothrix_hollandica_  ---------- ---------- ---------- ----M--TTA LN--RRGNNE PAGFSLDEQW
725_Cyanobacteria_bacterium_SW  ---------- ---------- ---------- ---------- -----MTANI GVGQQSSLPW
754_Prochlorothrix_scandica     ---------- ---------- ---------- ---------- ---------- ----------
750_Acaryochloris_sp._RCC1774   ---------- ---------- ---------- ---------- MT--TANLLS FTPDNMTKSW
726_Xenococcus_sp._PCC_7305     ---------- ---------- ---------- ---------- -------MYA SNKTQEQYPW
720_Chroococcidiopsis_thermali  ---------- ---------- ---------- ---------- ------MIET ASDRKAQYPW
711_Chroococcidiopsis_cubana_C  ---------- ---------- ---------- ---------- ------MIET ASDRKAQYPW
735_Gloeocapsa_sp._PCC_7428     ---------- ---------- ---------- ---------- -------MQK SSKNKVKYPW
737_Synechococcus_sp._63AY4M2   ---------- ---------- ---------- ---------- -------MNA KKMHPSGYPW
738_Chroogloeocystis_siderophi  ---------- ---------- ---------- ---------- -------MQT SSKNKVKHPW
741_Chroococcales_cyanobacteri  ---------- ---------- ---------- ---------- -------MQT SSKNKVKYPW
743_Halomicronema_hongdechlori  ---------- ---------- ---------- ---------- ------MMYA VNKTQERYPW
744_cyanobacterium_TDX16        ---------- ---------- ---------- ---------- ------MIET ASDRKAQYPW
748_Chroococcidiopsis_sp._TS-8  ---------- ---------- ---------- ---------- -------MQT SSKNKVKYPW
752_Synechococcus_sp._PCC_7335  ---------- ---------- ---------- ---------- -------MYA SNETQERYPW
765_Candidatus_Synechococcus_s  ---------- ---------- ---------- ---------- -------MQS YGNPNVTYDW
766_Synechococcus_sp._CC9311    ---------- ---------- ---------- ---------- -------MQS YGKPSVSYDW
767_Synechococcus_sp._TMED19    ---------- ---------- ---------- ---------- -------MQS YGSPGVTYGW
768_Synechococcus_sp._CC9605    ---------- ---------- ---------- ---------- -------MQS YGSSSVTYDW
769_Synechococcus_sp._WH_8020   ---------- ---------- ---------- ---------- -------MQS YGKPSVSYDW
770_Synechococcus_sp._CC9902    ---------- ---------- MVTNS----- -------YSV EAQWFVYMQS YGNSSVSYDW
773_Synechococcus_sp._TMED187   ---------- ---------- ---------- ---------- ------MMQS YGNPSVTYDW
774_Acaryochloris_marina_MBIC1  ---------- ---------- ---------- ---------- -------MQN YGNPEVTYGW
775_Synechococcus_sp._PCC_7002  ---------- ---------- ---------- ---------- ---------- ----------
776_Leptolyngbya_sp._PCC_7375   ---------- ---------- -MQS------ -QP----TLD VAVNRVDGSS SLSQLRDFSW
777_Acaryochloris_sp._HICR111A  ---------- ---------- ---------- ---------- -------MQT YGNPEVNYGW
771_Leptolyngbya_sp._Heron_Isl  ---------- ---------- -MQS------ -QP----ALE SAAVDQADTI RLSQPRDFSW
772_Gloeomargarita_lithophora_  ---------- ---------- ---------- ---------- --------MK KTQTPPLYPW
779_Synechococcus_sp._MIT_S950  ---------- ---------- ---------- -MPFI--F-- ------PMQS YGNSSVTYDW
780_Cyanobium_sp.               ---------- ---------- ---------- ---------- -------MQS YGNPKVNYDW
781_Synechococcus_sp._MIT_S950  ---------- ---------- ---------- ---------- -------MQS YGNSSVTYDW
782_Synechococcus_sp._KORDI-10  ---------- ---------- ---------- ---------- ---------- ----------
783_Acaryochloris_marina_MBIC1  ---------- ---------- ---------- ---------- -----MTAGT ASLSGYEAEW
785_Acaryochloris_sp._HICR111A  ---------- ---------- -MTASL---- -TR----RDP MDRSELTAGT ASLSGYEGEW
788_Synechococcus_sp._BL107     ---------- ---------- ---------- ---------- ---------- ----------
789_Acaryochloris_sp._HICR111A  ---------- ---------- ---------- ---------- -------MQT YGQSDVEYGW
790_Synechococcus_sp._WH_8109   ---------- ---------- ---------- ---------- ---------- ----------
792_Acaryochloris_sp._HICR111A  ---------- ---------- ---------- ---------- -------MQT YGQTDVEYKW
794_Prochlorococcus_marinus_st  ---------- ---------- ---------- ---------- -------MQT YGNPDTTYGW
795_Acaryochloris_marina_MBIC1  ---------- ---------- ---------- ---------- -------MQT YGNQNVEYGW
796_Acaryochloris_sp._HICR111A  ---------- ---------- ---------- ---------- -------MQT YGQPKVNYPW
797_Prochlorococcus_marinus_st  ---------- ---------- ---------- ---------- -------MQT YGNPDTTYGW
798_Prochlorococcus_marinus_st  ---------- ---------- ---------- ---------- -------MQT YGNPDTTYGW
799_Prochlorococcus_sp._RS50    ---------- ---------- ---------- ---------- -------MQT YGNPDTTYGW
800_Prochlorococcus_marinus_st  ---------- ---------- ---------- ---------- -------MQT YGNPDTTYGW
801_Prochlorococcus_marinus_st  ---------- ---------- ---------- ---------- -------MQT YGNPDTTYGW
802_Prochlorococcus_marinus_st  ---------- ---------- ---------- ---------- -------MQT YGNPDTTYGW
803_Acaryochloris_marina_MBIC1  ---------- ---------- ---------- ---------- -------MQT YGQPKVNYPW
804_Acaryochloris_sp._HICR111A  ---------- ---------- ---------- ---------- -------MAT KVDTAPEYPW
805_Acaryochloris_marina_MBIC1  ---------- ---------- ---------- ---------- --------ME SSIENQNYPW
806_Prochlorococcus_marinus_st  ---------- ---------- ---------- ---------- ---------- ----DTTYGW
807_Acaryochloris_sp._HICR111A  ---------- ---------- ---------- ---------- --------MS TSVNQSEYPW
809_Prochlorococcus_marinus_st  ---------- ---------- ---------- ---------- -------MQT YGNPDTTYGW
810_Acaryochloris_sp._HICR111A  ---------- ---------- ---------- ---------- --------MQ LNINQSEFPW
811_Prochlorococcus_marinus_st  ---------- ---------- ---------- ---------- ------MLQT YGKSDVTYDW
812_Prochlorococcus_marinus_st  ---------- ---------- ---------- ---------- ---------- ----DTTYGW
813_Prochlorococcus_marinus_st  ---------- ---------- ---------- ---------- ---------- ----DTTYGW
814_Acaryochloris_marina_MBIC1  ---------- ---------- ---------- ---------- -------MAT KVDTAPEYPW
815_Prochlorococcus_sp._MIT_06  -MRIVKVQIS -----NNF-- ---------- ---------I KPFKIILVQT YGNPNVTYAW
816_Prochlorococcus_marinus     ---------- ---------- ---------- ---------- -------RAD YGNPNVTYAW
817_Prochlorococcus_marinus_su  ---------- ---------- ---------- ---------- -------MQT YGNPNVTYAW
818_Prochlorococcus_marinus     ---------- ---------- ---------- ---------- -------RAD YGDPNVSYAW
819_Prochlorococcus_marinus_su  ---------- ---------- ---------- ---------- -------MQT YGDPNVSYAW
821_Acaryochloris_marina        ---------- ---------- -MTASV---- RGR----RGG KVAVQTDLPT SVLSNFENEW
820_Acaryochloris_marina_MBIC1  ---------- ---------- -MTASV---- RGR----RGG KVAVQTDLPT SVLSNFENEW
822_Acaryochloris_marina        ---------- ---------- ---------- ---------- -------MQT YGQTDVEYGW
823_Prochlorococcus_marinus_st  ---------- ---------- ---------- ---------- -------MQT YGNPNVTYDW
824_Prochlorococcus_marinus_st  ---------- ---------- ---------- ---------- -------MQT YGNPDVTYGW
825_Acaryochloris_marina_MBIC1  ---------- ---------- ---------- ---------- --------MQ LNINQSEFPW
827_Acaryochloris_marina_MBIC1  ---------- ---------- ---------- ---------- -------MQT YGQTDVEYGW
828_Prochlorococcus_marinus_st  ---------- ---------- ---------- ---------- -------MQT YGNPDVTYGW
829_Prochlorococcus_marinus_su  ---------- ---------- ---------- ---------- -------MQT YGNPDVTYGW
830_Prochlorococcus_marinus_st  ---------- ---------- ---------- ---------- ------MLQT YGKSDVTYDW
832_Prochlorococcus_sp._MIT_06  ---------- ---------- ---------- ---------- -------MQT YGNPDVTYGW
833_Prochlorococcus_marinus_st  ---------- ---------- ---------- ---------- ------MLQT YGKSDVTYDW
834_Prochlorococcus_marinus_XM  ---------- ---------- ---------- ---------- -------MQT YGNPNVTYDW
835_Prochlorococcus_marinus_st  ---------- ---------- ---------- ---------- ------MLQT YGKSDVTYDW
836_Prochlorococcus_sp._MIT_06  ---------- ---------- -MS------- --------GR FCLNAQLMQT YGNPDVTYGW
837_Prochlorococcus_marinus_st  ---------- ---------- ---------- ---------- -------MQT YGNPDVTYGW
838_Prochlorococcus_marinus_st  ---------- ---------- ---------- ---------- ------MLQN YGKSDVTYDW
839_Prochlorococcus_marinus_st  ---------- ---------- ---------- ---------- ------MLQT YGKSDVTYDW
840_Prochlorococcus_sp._RS50    ---------- ---------- ---------- ---------- ------MLQT YGKSDVTYDW
841_Prochlorococcus_marinus_st  ---------- ---------- ---------- ---------- ------MLQT YGKSDVTYDW
842_Prochlorococcus_marinus_st  ---------- ---------- ---------- ---------- -------MQT YGNPSVTYDW
843_Prochlorococcus_marinus_XM  ---------- ---------- ---------- ---------- -------MQT YGNPSVTYDW
845_Rhizobiales_bacterium_TMED  ---------- ---------- ---------- ---------- ------MLQN YGKSDVTYDW
846_Prochlorococcus_marinus_st  ---------- ---------- ---------- ---------- ------MLQT YGKSDVTYDW
847_Prochlorococcus_marinus_st  ---------- ---------- ---------- ---------- ------MLQN YGKSDVTYDW
848_Prochlorococcus_sp._MIT_06  ---------- ---------- ---------- ---------- ------MLQT YGKSDVTYDW
850_Acaryochloris_sp._HICR111A  ---------- ---------- ---------- ---------- --------ME SSIENQDYPW
852_Prochlorococcus_marinus_st  ---------- ---------- ---------- ---------- ------MLQT YGKSDVTYDW
853_Prochlorococcus_sp._MIT_06  ---------- ---------- ---------- ---------- -------MQT YGNPDVTYDY
855_Prochlorococcus_sp._HOT_20  ---------- ---------- ---------- ---------- ------MLQT YGKSDVTYDW
856_Prochlorococcus_marinus_st  ---------- ---------- ---------- ---------- -------MQT YGNSAVTYGW
858_Prochlorococcus_marinus     ---------- ---------- ---------- ---------- -------MQT YGNPDVTYGW
859_Acaryochloris_sp._RCC1774   ---------- ---------- ---------- ---------- --------MT SANANGDYGA
860_Prochlorococcus_marinus_XM  ---------- ---------- ---------- ---------- -------MQT YGNSAVTYGW
861_Prochlorococcus_marinus_st  ---------- ---------- ---------- ---------- -------MQT YGNPDVTYDY
863_Prochlorococcus_sp._MIT_08  ---------- ---------- ---------- ---------- -------MQT YGNSAVTYGW
864_Prochlorococcus_sp._MIT_06  ---------- ---------- ---------- ---------- -------MQT YGNPDVTYDF
865_Prochlorococcus_sp._MIT_08  ---------- ---------- ---------- ---------- -------MQS YGNPDVTYGW
866_Prochlorococcus_sp._MIT_07  MPSICRVLCT -----QNVEL PWCKY----- -------ISI ALNKFILVQT YGKSNVTYAW
869_Prochlorococcus_marinus_XM  ---------- ---------- ---------- ---------- -------MQT YGNPDVTYGW
871_Prochlorococcus_marinus_su  ---------- ---------- ---------- ---------- -------MQT YGNPDVTYDY
872_Prochlorococcus_marinus_su  ---------- ---------- ---------- ---------- -------MQT YGNPDPTYGW
873_Prochlorococcus_sp._MIT_13  ---------- ---------- ---------- ---------- -------MQT YGKTDVTYAW
874_Prochlorococcus_marinus_st  ---------- ---------- ---------- ---------- -------MQT YGKTDVTYAW
875_Prochlorococcus_marinus_st  ---------- ---------- ---------- ---------- -------MQT YGKTDVTYAW
877_Prochlorococcus_marinus_st  ---------- ---------- ---------- ---------- ---------- ----DVTYGW
878_Prochlorococcus_marinus_st  ---------- ---------- ---------- ---------- -------MQT YGKTDVTYAW
880_Prochlorococcus_marinus_st  ---------- ---------- ---------- ---------- -------MQT YGKTDVTYAW
881_Prochlorococcus_marinus_st  ---------- ---------- ---------- ---------- -------MQT YGKTDVTYAW
882_Prochlorococcus_marinus_st  ---------- ---------- ---------- ---------- -------MQT YGNPEVTYGW
883_Prochlorococcus_sp._MIT_06  ---------- ---------- ---------- ---------- -------MQT YGNPDVTYGW
884_Prochlorococcus_marinus_XM  ---------- ---------- ---------- ---------- -------MQT YGNPDVTYGW
885_Prochlorococcus_sp._MIT_06  ---------- ---------- ---------- ---------- -------MQT YGNPDVTYGW
887_Prochlorococcus_sp._MIT_06  ---------- ---------- ---------- ---------- ---------- ----------
888_Prochlorococcus_sp._MIT_06  ---------- ---------- ---------- ---------- -------MQT YGNPDPTYGW
889_Prochlorococcus_marinus_st  ---------- ---------- ---------- ---------- -------MQT YGNPDVTYGW
891_Prochlorococcus_marinus_XM  ---------- ---------- ---------- ---------- -------MQT YGNPDVTYGW
892_Prochlorococcus_marinus_XM  ---------- ---------- ---------- ---------- -------MQT YGNPDVTYGW
893_Prochlorococcus_marinus_st  ---------- ---------- ---------- ---------- -------MQT YGNPNPTYGW
895_Prochlorococcus_sp._MIT_08  ---------- ---------- ---------- ---------- ---------- ----------
896_Prochlorococcus_sp._MIT_06  ---------- ---------- ---------- ---------- -------MQT YGNPDPTYGW
897_Prochlorococcus_marinus_su  ---------- ---------- ---------- ---------- -------MQT YGNPDVTYGW
898_Prochlorococcus_marinus_st  ---------- ---------- ---------- ---------- ---------- ----------
899_Prochlorococcus_sp._MIT_06  ---------- ---------- ---------- ---------- -------MQT YGNPNVTYGW
900_Prochlorococcus_sp._MIT_06  ---------- ---------- ---------- ---------- -------MQT YGNPEVTYGW
901_Prochlorococcus_marinus_st  ---------- ---------- ---------- ---------- ---------- ----DVTYGW
902_Prochlorococcus_sp._MIT_06  ---------- ---------- ---------- ---------- -------MQT YGNPDVTYGW
903_Prochlorococcus_marinus_su  ---------- ---------- ---------- ---------- -------MQT YGNPNVTYGW
904_Prochlorococcus_marinus_st  ---------- ---------- ---------- ---------- ---------- ----------
905_Prochlorococcus_marinus     ---------- ---------- ---------- ---------- -------MQT YGNPEVTYGW
906_Prochlorococcus_sp._MIT_06  ---------- ---------- ---------- ---------- -------MQT YGNPDVTYGW
907_Prochlorococcus_marinus_su  ---------- ---------- ---------- ---------- -------MQT YGNPEVTYGW
908_Prochlorococcus_marinus_st  ---------- ---------- ---------- ---------- -------MQT YGNPDVTYGW
909_Prochlorococcus_marinus_st  ---------- ---------- ---------- ---------- -------MQT YGNPDVTYGW
910_Prochlorococcus_marinus_st  ---------- ---------- ---------- ---------- ---------- ----DVTYGW
911_Prochlorococcus_marinus_st  ---------- ---------- ---------- ---------- ---------- ----------
912_Prochlorococcus_sp._MIT_06  ---------- ---------- ---------- ---------- ---------- ----------
913_Prochlorococcus_marinus_XM  ---------- ---------- ---------- ---------- -------MQS YGNPDVTYEW
915_Prochlorococcus_marinus_st  ---------- ---------- ---------- ---------- ---------- ----------
916_Prochlorococcus_marinus_st  ---------- ---------- ---------- ---------- ---------- ----DVTYGW
918_Prochlorococcus_marinus_st  ---------- ---------- ---------- ---------- -------MQS YGNPDVTYEW
920_Prochlorococcus_sp._MIT_13  ---------- ---------- ---------- ---------- ---------- ----------
921_Prochlorococcus_sp._MIT_07  ---------- ---------- ---------- ---------- ---------- ----------
922_Prochlorococcus_sp._MIT_06  ---------- ---------- ---------- ---------- ---------- ----------
925_Prochlorococcus_sp._MIT_06  ---------- ---------- ---------- ---------- ---------- ----------
928_Prochlorococcus_marinus_st  ---------- ---------- ---------- ---------- ---------- ----------
932_Prochlorococcus_sp._MIT_08  ---------- ---------- ---------- ---------- ---------- ----------
498_Euhalothece_sp._KZN_001     ---------- ---------- -MT------- ---------- AV---IANSP NKEQIPDVGW
474_Nodularia_spumigena_CCY941  ---------- ---------- ---------- ---------- -------MTT ATITQRESGW
476_Fischerella_thermalis       ---------- ---------- -MT------- ---------- AV---IADSP YKQQIPNVGW
477_Fischerella_thermalis_CCME  ---------- ---------- -MT------- ---------- AV---IADSP YKQQIPNVGW
470_Fischerella_thermalis_CCME  ---------- ---------- -MT------- ---------- TV---IADSP YKQQIPDVGW
473_Fischerella_thermalis_CCME  ---------- ---------- -MT------- ---------- TV---IADSP YKQQIPDVGW
478_Fischerella_thermalis_CCME  ---------- ---------- -MT------- ---------- AV---IADSP YKQQIPDVGW
479_Cyanobacteria_bacterium_QS  ---------- ---------- ---------- ---------- MT---ATATA PEGAQPRVGW
480_Fischerella_thermalis_CCME  ---------- ---------- -MT------- ---------- AV---IADSP YKQQIPEVGW
481_Fischerella_thermalis_CCME  ---------- ---------- -MT------- ---------- TV---IADSP YKQQIPDVGW
482_Fischerella_muscicola_CCME  ---------- ---------- -MT------- ---------- AV---IADSP YKQQIPDVGW
483_Fischerella_thermalis_CCME  ---------- ---------- -MT------- ---------- AV---IADSP YKQQIPEVGW
484_Fischerella_thermalis_CCME  ---------- ---------- -MT------- ---------- AV---ITDSP YKQQIPDVGW
485_Fischerella_thermalis_CCME  ---------- ---------- -MT------- ---------- AV---IADSP YKQQIPEVGW
486_Cyanobacteria_bacterium_SW  ---------- ---------- -MT------- ---------- TV---VANSP NKEQIPTVGW
487_Fischerella_sp._NIES-3754   ---------- ---------- -MT------- ---------- AV---IADSP YKQQIPEVGW
488_Moorea_producens_3L         ---------- ---------- ---------- ---------- -------DSP KQGQISKVGW
430_Aphanothece_hegewaldii_CCA  ---------- ---------- -MT------- ---------- AV---IDESP YRSKIPSVGW
446_Pleurocapsa_sp._PCC_7327    ---------- ---------- -MT------- ---------- AV---IEESP YRGRIPNVGW
452_Cyanobacteria_bacterium_QH  ---------- ---------- -MT------- ---------- AV---ITESP YKQKIPNVGW
453_Cyanobacteria_bacterium_QS  ---------- ---------- -MT------- ---------- AV---ITESP YKQKIPNVGW
455_Cyanobacteria_bacterium_QS  ---------- ---------- -MT------- ---------- AV---ITESP YKQKIPNVGW
456_Hydrococcus_rivularis_NIES  ---------- ---------- -MT------- ---------- AV---IEESP YRGRIPNVGW
458_Nostoc_sp._Peltigera_membr  ---------- ---------- ---------- ---------- -------MTT ATITTQESGW
459_Halothece_sp._PCC_7418      ---------- ---------- -MT------- ---------- AV---VANSP NKEQIPSVGW
460_filamentous_cyanobacterium  ---------- ---------- -MA------- ---------- SSVITSSGSA SRPDVPNVGW
461_Nostoc_sp._Peltigera_membr  ---------- ---------- ---------- ---------- -------MTT ATITTQESGW
462_Nostoc_sp._Peltigera_membr  ---------- ---------- ---------- ---------- -------MTT ATITTQESGW
489_Fischerella_major_NIES-592  ---------- ---------- -MT------- ---------- AV---IADSP YKQQIPEVGW
490_Nodularia_spumigena_CENA59  ---------- ---------- ---------- ---------- -------MTT ATITQRESGW
493_Moorea_producens_PAL        ---------- ---------- ---------- ---------- ---------- ----MSKVGW
494_Moorea_bouillonii_PNG       ---------- ---------- -MT------- ---------- AV---IADSP NQGQISKVGW
495_Moorea_producens_PAL-8-15-  ---------- ---------- -MT------- ---------- AV---IADSP NQGQISKVGW
496_Anabaena_cylindrica_PCC_71  ---------- ---------- ---------- ---------- -------MTT ATINPPEYGW
497_Dactylococcopsis_salina_PC  ---------- ---------- -MT------- ---------- VV---IANSP NKEQIPDVGW
500_Moorea_producens_JHB        ---------- ---------- -MT------- ---------- AV---IADSP NQVQISKVGW
501_Fischerella_thermalis_WC55  ---------- ---------- -MT------- ---------- AV---IADSP YKQQIPNVGW
508_Trichodesmium_erythraeum_I  ---------- ---------- -MSVT-QSTN PLRFL--GFS TDNNVDVTNY VGNSQEPYSW
509_Desertifilum_sp._IPPAS_B-1  ---------- ---------- -MT------- ---------- AV---ISESP YSEKIPQVGW
513_Xenococcus_sp._PCC_7305     ---------- ---------- ---------- ---------- ------MSAI AYNKTPTIGW
515_filamentous_cyanobacterium  ---------- ---------- -MQ------- ---------- VIADQNLISE PEKSENEYGW
517_Nostoc_sp._PCC_7524         ---------- ---------- ---------- ---------- -------MTT ATISPQQYGW
519_Nostoc_calcicola_FACHB-389  ---------- ---------- ---------- ---------- -------MTT ATINSQESSW
521_Gloeocapsa_sp._PCC_7428     ---------- ---------- -MT------- ---------- AV---ISDSP YKNQIPDVGW
523_Nostoc_sp._PCC_7120         ---------- ---------- ---------- ---------- -------MTT ATINPQQYGW
525_Pleurocapsa_sp._CCALA_161   ---------- ---------- ---------- ---------- -----MENPQ GMNGVSDIPW
526_Chroogloeocystis_siderophi  ---------- ---------- -MT------- ---------- AV---ISDSP YKNQIPDVGW
532_Chroococcidiopsis_sp._TS-8  ---------- ---------- -MT------- ---------- AV---ISDSP YKNQIPDVGW
533_Nostoc_sp._Lobaria_pulmona  ---------- ---------- -MT------- ---------- AV---IEDSP YKQQIPDVGW
535_Chroococcales_cyanobacteri  ---------- ---------- -MT------- ---------- AV---ISDSP YKNQIPDVGW
536_Calothrix_sp._PCC_7507      ---------- ---------- ---------- ---------- -------MTT ATITQQESSW
537_Scytonema_hofmannii_PCC_71  ---------- ---------- -MT------- ---------- AV---TADSP YKEIIPNVGW
539_Cyanosarcina_cf._burmensis  ---------- ---------- -MT------- ---------- AV---ISDSP YRNQIPEVGW
540_Oscillatoria]_sp._PCC_6506  ---------- ---------- -MQ------- ---------- AIADSTSVPP TENPEQEYGW
542_Chroococcidiopsis_sp._CCAL  ---------- ---------- -MT------- ---------- AV---ISDSP YRNQIPEVGW
544_Chroococcidiopsis_cubana_C  ---------- ---------- -MT------- ---------- AV---ISDSP YRNQIPEVGW
546_Limnothrix_sp._P13C2        ---------- ---------- ---------- ---------- ---------- ----MPQLGW
547_cyanobacterium_TDX16        ---------- ---------- -MT------- ---------- AV---ISDSP YRNQIPEVGW
548_Limnothrix_sp._CACIAM_69d   ---------- ---------- ---------- ---------- --MSAVISRT APPAMPQLGW
550_Leptolyngbya_sp._PCC_7376   ---------- ---------- -MTTTIDKNP LQPLG--FTA DK--ADPNAF VATSQDPYSW
555_Crocosphaera_watsonii_WH_0  ---------- ---------- --MTT-TKTN PFRFL--GFS TET-ALATNA VEQSMNPTSW
557_Leptolyngbya_sp._Heron_Isl  ---------- ---------- ---------- ---------- ---MTATAMS SRPVSQRVGW
558_Leptolyngbya_sp._PCC_7375   ---------- ---------- ---------- ---------- ---MTATAIS SRPGSQRVGW
562_Crocosphaera_watsonii_WH_0  ---------- ---------- ---------- ---------- ---------- ----MNPTSW
567_Roseofilum_reptotaenium_AO  ---------- ---------- ---------- ---------- ---------- ----------
571_Leptolyngbya_sp._hensonii   ---------- ---------- -ME------- ---------- FPGSTPETRY VQDSVDPYSW
572_Synechococcus_sp._63AY4M2   ---------- ---------- MTG------- ---------- AV--LSSSPT SAEGSPQVSW
574_Synechococcus_sp._60AY4M2   ---------- ---------- MTG------- ---------- AV--LSSSPT SAEGSPQVSW
577_Leptolyngbya_valderiana_BD  ---------- ---------- -MT------- ---------- AV---IAANP HKDKIPDVPW
578_Synechococcus_sp._JA-2-3Ba  ---------- ---------- MTG------- ---------- AV--LSSSPT SAEGSPQVSW
580_Synechococcus_sp._JA-3-3Ab  ---------- ---------- MTG------- ---------- AV--LSSSPT SAEGSPQVSW
587_Gloeocapsa_sp._PCC_73106    ---------- ---------- -MTVA-STDD PLKFI--GFS TS-KALPDNY VAESMDPYSW
589_Synechococcus_sp._65AY6A5   ---------- ---------- MTG------- ---------- AV--LSSSPT SAEGSPQVSW
590_Rubidibacter_lacunae_KORDI  ---------- ---------- --MTA-TQPD LLKPL--GLS TD-TAAASDY VADSLEPYSV
592_Chroococcidiopsis_thermali  ---------- ---------- -MT------- ---------- AV---ISDSP YRNQIPEVGW
605_Acaryochloris_sp._RCC1774   ---------- ---------- -MTAV---ID STMAE--GRS ETIASEPATP IAATQAPYPW
579_Geitlerinema_sp._FC_II      ---------- ---------- -MT------- ---------- AV---IAANP HKDKIPDVPW

                                WSGNARLI-- NLSGKLLGAH VAHAGLIVFW TG-AMTLFEV SHFVPDKPLY EQGMILLPHL
                                WAGNARLI-- NLSGKLLGAH VAHAGLIVFW AG-AMNLFEV AHFVPEKPMY EQGLILLPHL
                                WAGNARLI-- NLSGKLLGAH VAHAGLIVFW AG-AMNLFEV AHFVPEKPMY EQGLILLPHL
                                WAGNARLI-- NLSGKLLGAH VAHAGLIVFW AG-AMNLFEV AHFVPEKPMY EQGLILLPHL
                                WAGNARLI-- NLSGKLLGAH VAHAGLIVFW AG-AMNLFEV AHFVPEKPMY EQGLILLPHL
                                WAGNARLI-- NLSGKLLGAH VAHAGLIVFW AG-AMNLFEV AHFVPEKPMY EQGLILLPHL
                                WAGNARLI-- NLSGKLLGAH VAHAGLIVFW AG-AMNLFEV AHFVPEKPMY EQGLILLPHL
                                WAGNARLI-- NLSGKLLGAH VAHAGLIVFW AG-AMNLFEV AHFVPEKPMY EQGLILLPHL
                                WAGNARLI-- NLSGKLLGAH VAHAGLIVFW AG-AMNLFEV AHFVPEKPMY EQGLILLPHL
                                WAGNARLI-- NLSGKLLGAH VAHAGLIVFW AG-AMNLFEV AHFIPEKPMY EQGLILLPHL
                                WAGNARLI-- NLSGKLLGAH VAHAGLIVFW AG-AMNLFEV AHFVPEKPMY EQGLILLPHL
                                WAGNARLI-- NLSGKLLGAH VAHAGLIVFW AG-AMNLFEV AHFVPEKPMY EQGLILLPHL
                                WAGNARLI-- NLSGKLLGAH VAHAGLIVFW AG-AMNLFEV AHFVPEKPMY EQGLILLPHL
                                WAGNARLI-- NLSGKLLGAH VAHAGLIVFW AG-AMNLFEV AHFVPEKPMY EQGLILLPHL
                                WAGNARLT-- NLSGKLLGAH VAHAGLIVFW AG-AMNLFEV AHFVPEKPMY EQGLILLPHL
                                WAGNARLI-- NLSGKLLGAH VAHAGLIVFW AG-AMNLFEV AHFVPEKPMY EQGLILLPHL
                                WAGNARLI-- NLSGKLLGAH VAHAGLIVFW AG-AMNLFEV AHFVPEKPMY EQGLILLPHL
                                WAGNARLI-- NLSGKLLGAH VAHAGLIVFW AG-AMNLFEV AHFVPEKPMY EQGLILLPHL
                                WSGNARLI-- NVSGKLLGAH VAHAGIMVFW TG-AMTLFEV SHFIPEKPLY EQGFILIPHL
                                WSGNARLI-- NVSGKLLGAH VAHAGIMVFW TG-AMTLFEV AHFIPEKPLY EQGFILLPHL
                                WSGNARLI-- NVSGKLLGAH VAHAGIMVFW TG-AMTLFEV SHFIPEKPLY EQGCILIPHL
                                WSGNARLI-- NLSGKLLGAH VAHAGLIVFW TG-AMTLFET SHFIPEKPLY EQGMILLPHL
                                WSGNARLI-- NVSGKLLGAH VAHAGVMVFW TG-AMTLFEV AHFIPEKPLY EQGFILIPHL
                                WSGNARLI-- NLSGKLLGAH VAHAGLIVFW TG-AMTLFEV AHFIPEKPMY EQGLILLPHL
                                WAGNARLI-- NLSGKLLGAH VAHAGLIVFW TG-AMTLFEV AHFVPEKPMY EQGLILLPHL
                                WSGNARLI-- NVSGKLLGAH VAHAGIMVFW TG-AMTLFEV AHFVPEKPLY EQGLILIPHL
                                WAGNARLI-- NLSGKLLGAH VAHAGLIVFW AG-AMNLFEV AHFVPEKPMY EQGLILLPHL
                                WAGNARLI-- NLSGKLLGAH VAHAGLIVFW AG-AMNLFEV AHFVPEKPMY EQGLILLPHL
                                WSGNARLI-- NLSGKLLGAH VAHAGLIVFW AG-AMNLFEV AHFTPEKPMY EQGLILLPHL
                                WAGNARLI-- NLSGRLLGAH VAHAGLIVFW AG-AMNLFEV SHFVPEKPMY EQGLILLPHL
                                WSGNARLI-- NVSGKLLGAH VAHAGLMVFW AG-AMILFEV SHFVPEKPLY EQGFICMPHL
                                WAGNARLI-- NLSGKLLGAH VAHAGLIVFW AG-AMNLFEV AHFVPEKPMY EQGLILLPHL
                                WAGNARLI-- NLSGKLLGAH VAHAGLIVFW AG-AMNLFEV AHFVPEKPMY EQGLILLPHL
                                WSGNARLI-- NLSGKLLGAH VAHAGLIVFW AG-AMNLFEV SHFVPEKPMY EQGLILLPHI
                                WAGNARLI-- NLSGKLLGAH VAHAGLIVFW AG-AMNLFEV AHFVPEKPMY EQGLILLPHL
                                WAGNARLI-- NLSGKLLGAH VAHAGLIVFW AG-AMNLFEV AHFVPEKPMY EQGLILLPHL
                                WSGNARLI-- NLSGKLLGAH VAHAGLIVFW AG-AMNLFEV AHFVPEKPMY EQGLILLPHL
                                WAGNARLI-- NLSGKLLGAH VAHAGLIVFW AG-SMNLFEV AHFVPEKPMY EQGLILLPHL
                                WAGNARLI-- NLSGKLLGAH VAHAGLIVFW AG-AMTLFEV AHFVPEKPMY EQGLILIPHI
                                WAGNARLI-- NLSGKLLGAH VAHAGLIVFW AG-AMNLFEV AHFVPEKPMY EQGLILLPHL
                                WAGNARLI-- NLSGKLLGAH VAHAGLIVFW AG-AMNLFEV AHFVPEKPMY EQGLILLPHL
                                WAGNARLI-- NLSGKLLGAH VAHAGLIVFW AG-AMNLFEV AHFVPEKPMY EQGLILLPHL
                                WAGNARLI-- NLSGKLLGAH VAHAGLIVFW AG-AMTLFEL AHFIPEKPMY EQGLILIPHI
                                WAGNARLI-- NLSGKLLGAH VAHAGLMVFW AG-AMTLFET AHFIPEKPMY EQGLILLPHI
                                WAGNARLI-- NLSGKLLGAH VAHAGLIVFW AG-AMTLFET AHFIPEKPMY EQGLILLPHI
                                WAGNARLI-- NLSGKLLGAH VAHAGLIVFW AG-AMTLFEV AHFVPEKPMY EQGLILLPHL
                                WSGNARLI-- NLSGKLLGAH VAHAGLIVFW AG-AMTLFEV AHFVPEKPMY EQGFILLPHL
                                WSGNARLI-- NLSGKLLGAH VAHAGLIVFW AG-AMTLFEV AHFIPEKPMY EQGLILLPHI
                                WAGNARLI-- NLSGKLLGAH VAHAGLIVFW AG-AMTLFEV AHFVPEKPMY EQGCILLPHL
                                WAGNARLI-- NLSGKLLGAH VAHAGLIVFW AG-AMTLFET AHFIPEKPMY EQGLILLPHI
                                WSGNARLI-- NLSGKLLGAH VAHAGLIVFW AG-AMTLFEV AHFVPEKPMY EQGLILLPHL
                                WSGNARLI-- NLSGKLLGAH VAHAGLIVFW AG-AMTLFEV AHFIPEKPMY EQGLILLPHI
                                WSGNARLI-- NLSGKLLGAH VAHSGLIVFW AG-AMTLFEV AHFIPEKPMY EQGLILLPHI
                                WAGNARLI-- NLSGKLLGAH VAHSGLIVFW AG-AMTLFEV AHFIPEKPMY EQGLILLPHL
                                WAGNARLI-- NLSGKLLGAH VAHAGLIVFW AG-AMTLFEV AHFIPEKPMY EQGLILLPHL
                                WAGNARLI-- NLSGKLLGAH VAHSGLIVFW AG-AMTLFEV AHFIPEKPMY EQGLILLPHL
                                WAGNARLI-- NLSGKLLGAH VAHSGLIVFW AG-AMTLFEV AHFIPEKPMY EQGLILLPHL
                                WSGNARLI-- NLSGKLLGAH VAHAGLIVFW AG-AMTLFEV AHFIPEKPMY EQGLILLPHL
                                WSGNARLI-- NLSGKLLGAH VAHAGLIVFW AG-AMTLFEV AHFIPEKPMY EQGLILLPHI
                                WAGNARLI-- NLSGKLLGAH VAHSGLIVFW AG-AMTLFEV AHFIPEKPMY EQGLILLPHL
                                WSGNARLI-- NLSGKLLGAH VAHAGLIVFW AG-AMTLFEV AHFVPEKPMY EQGLILLPHL
                                WSGNARLI-- NLSGKLLGAH VAHSGLIVFW AG-AMTLFEV AHFIPEKPMY EQGLILLPHI
                                WSGNARLI-- NLSGKLLGAH VAHAGLIVFW AG-AMTLFEV AHFIPEKPMY EQGLILLPHL
                                WAGNARLI-- NLSGKLLGAH VAHSGLIVFW AG-AMTLFEV AHFVPEKPMY EQGLILLPHL
                                WAGNARLI-- NLSGKLLGAH VAHSGLIVFW AG-AMTLFEV AHFVPEKPMY EQGLILLPHL
                                WSGNARLI-- NLSGKLLGAH VAHAGLIVFW AG-AMTLFEV AHFIPEKPMY EQGLILLPHV
                                WSGNARLI-- NLSGKLLGAH VAHQGLIVFW AG-AMTLFEV AHFIPEKPMY EQGLILMPHI
                                WSGNARLI-- NLSGKLLGAH VAHAGLIVFW AG-AMTLFEV AHFVPEKPMY EQGIILLSHL
                                WSGNARLI-- NLSGKLLGAH VAHSGLIVFW AG-AMTLFEV AHFIPEKPMY EQGLILLPHL
                                WSGNARLI-- NLSGKLLGAH VAHAGLIVFW AG-AMTLFEV AHFVPEKPMY EQGLILLPHL
                                WSGNARLI-- NLSGKLLGAH VAHSGLIVFW AG-AMTLFEV AHFIPEKPMY EQGLILLPHL
                                WSGNARLI-- NLSGKLLGAH VAHAGLIVFW AG-AMTLFEV AHFIPEKPMY EQGLILLPHI
                                WSGNARLI-- NLSGKLLGAH VAHAGLIVFW AG-AMTLFEV AHFVPEKPMY EQGLILLPHL
                                WSGNARLI-- NLSGKLLGAH VAHAGLIVFW AG-AMTLFEV AHFIPEKPMY EQGLILLPHL
                                WSGNARLI-- NLSGKLLGAH VAHSGLIVFW AG-AMTLFEV AHFIPEKPMY EQGLILLPHI
                                WSGNARLI-- NLSGKLLGAH VAHAGLIVFW AG-AMTLFEV AHFIPEKPMY EQGLILLPHI
                                WSGNARLI-- NLSGKLLGAH VAHAGLIVFW AG-AMTLFEV AHFIPEKPMY EQGLILLPHI
                                WSGNARLI-- NLSGKLLGAH VAHAGLIVFW AG-AMTLFEV AHFIPEKPMY EQGLILLPHL
                                WSGNARLI-- NLSGKLLGAH VAHAGLIVFW AG-AMTLFEV AHFIPEKPMY EQGLILLPHI
                                WSGNARLI-- NLSGKLLGAH VAHAGLIVFW AG-AMTLFEV AHFVPEKPMY EQGLILLPHL
                                WAGNARLI-- NLSGKLLGAH VAHSGLIVFW AG-AMTLFEV AHFIPEKPMY EQGLILLPHI
                                WSGNARLI-- NLSGKLLGAH VAHAGLIVFW AG-AMTLFEV AHFIPEKPMY EQGLILMPHI
                                WSGNARLI-- NLSGKLLGAH VAHAGLIVFW AG-AMTLFEV AHFIPEKPMY EQGLILLPHL
                                WAGNARLI-- NLSGKLLGAH VAHSGLIVFW AG-AMTLFEV AHFIPEKPMY EQGLILLPHI
                                WSGNARLI-- NLSGKLLGAH VAHAGLIVFW AG-AMTLFEV AHFIPEKPMY EQGLILLPHI
                                WSGNARLI-- NLSGKLLGAH VAHAGLIVFW AG-AMTLFET AHFIPEKPMY EQGLILLPHI
                                WSGNARLI-- NLSGKLLGAH VAHAGLIVFW AG-AMTLFEV AHFIPEKPMY EQGLILLPHL
                                WSGNARLI-- NLSGKLLGAH VAHAGLIVFW AG-AMTLFEV SHFVPEKPMY EQGLILLPHL
                                WSGNARLI-- NLSGKLLGAH VAHAGLIVFW AG-AMTLFEV AHFIPEKPMY EQGLILLPHL
                                WSGNARLI-- NLSGKLLGAH VAHAGLIVFW AG-AMTLFEV AHFIPEKPMY EQGLILLPHV
                                WSGNARLI-- NLSGKLLGAH VAHAGLIVFW AG-AMTLFEV SHFIPEKPMY EQGLILLPHL
                                WSGNARLI-- NLSGKLLGAH VAHAGLIVFW AG-AMTLFEV SHFIPEKPMY EQGLILLPHL
                                WSGNARLI-- NLSGKLLGAH VAHAGLIVFW AG-AMTLFEV AHFIPEKPMY EQGLILLPHL
                                WSGNARLI-- NLSGKLLGAH VAHAGLIVFW AG-AMTLFEV AHFIPEKPMY EQGLILMPHI
                                WSGNARLI-- NLSGKLLGAH VAHAGLIVFW AG-AMTLFEV AHFIPEKPMY EQGLILLPHL
                                WSGNARLI-- NLSGKLLGAH VAHAGLIVFW AG-AMTLFEV SHFVPEKPMY EQGLILLPHL
                                WSGNARLI-- NLSGKLLGAH VAHSGLIVFW AG-AMTLFEV AHFIPEKPMY EQGLILLPHL
                                WSGNARLI-- NLSGKLLGAH VAHAGLIVFW AG-AMTLFET AHFIPEKPMY EQGLILLPHI
                                WSGNARLI-- NLSGKLLGAH VAHAGLIVFW AG-AMTLFEV SHFIPEKPMY EQGLILLPHL
                                WSGNARLI-- NLSGKLLGAH VAHAGLIVFW AG-AMTLFEV AHFIPEKPMY EQGLILLPHL
                                WSGNARLI-- NLSGKLLGAH VAHAGLIVFW AG-AMTLFEV AHFIPEKPMY EQGLILLPHI
                                WSGNARLI-- NLSGKLLGAH VAHAGLIVFW AG-AMTLFEV AHFVPEKPMY EQGLILLPHL
                                WSGNARLI-- NLSGKLLGAH VAHAGLIVFW AG-AMTLFEV AHFIPEKPMY EQGLILLPHL
                                WSGNARLI-- NLSGKLLGAH VAHAGLIVFW AG-AMTLFEV AHFVPEKPMY EQGLILLPHL
                                WSGNARLI-- NLSGKLLGAH VAHAGLIVFW AG-AMTLFEV AHFIPEKPMY EQGLILLPHL
                                WSGNARLI-- NLSGKLLGAH VAHAGLIVFW AG-AMTLFEV AHFIPEKPMY EQGLILLPHL
                                WSGNARLI-- NLSGKLLGAH VAHAGLIVFW AG-AMTLFEV AHFIPEKPMY EQGFILLPHL
                                WSGNARLI-- NLSGKLLGAH VAHAGLIVFW AG-AMTLFEV AHFVPEKPMY EQGLILLPHL
                                WSGNARLI-- NLSGKLLGAH VAHAGLIVFW AG-AMTLFEV AHFVPEKPMY EQGLILLPHL
                                WSGNARLI-- NLSGKLLGAH VAHAGLIVFW AG-AMTLFEV AHFVPEKPMY EQGLILLPHL
                                WSGNARLI-- NLSGKLLGAH VAHAGLIVFW AG-AMTLFEV AHFVPEKPMY EQGLILLPHL
                                WAGNARLI-- NLSGKLLGAH VAHAGLIVFW AG-AMTLFEV AHFVPEKPMY EQGLILLPHL
                                WSGNARLI-- NLSGKLLGAH VAHSGLIVFW AG-AMTLFEV AHFVPEKPMY EQGLILLPHL
                                WSGNARLI-- NLSGKLLGAH VAHAGLIVFW AG-AMTLFEV AHFIPEKPMY EQGLILLPHL
                                WSGNARLI-- NLSGKLLGAH VAHAGLIVFW AG-AMTLFEV AHFVPEKPMY EQGLILLPHL
                                WSGNARLI-- NLSGKLLGAH VAHAGLIVFW AG-AMTLFEV AHFIPEKPMY EQGLILLPHL
                                WAGNARLI-- NLSGKLLGAH VAHAGLIVFW AG-AMTLFEV AHFIPEKPMY EQGLILLPHL
                                WSGNARLI-- NLSGKLLGAH VAHAGLIVFW AG-AMTLFEV AHFVPEKPMY EQGLILLPHL
                                WSGNARLI-- NLSGKLLGAH VAHAGLIVFW AG-AMTLFEV AHFVPEKPMY EQGLILLPHL
                                WAGNARLI-- NLSGKLLGAH VAHAGLIVFW AG-AMTLFEV AHFTPEKPMY EQGLILLPHL
                                WSGNARLI-- NLSGKLLGAH VAHAGLIVFW AG-AMTLFEV AHFVPEKPMY EQGLILLPHL
                                WSGNARLI-- NLSGKLLGAH VAHAGLIVFW AG-AMTLFEV AHFVPEKPMY EQGLILLPHL
                                WSGNARLI-- NLSGKLLGAH VAHAGLIVFW AG-AMTLFEV AHFIPEKPMY EQGLILLPHL
                                WAGNARLI-- NLSGKLLGAH VAHAGLIVFW AG-AMTLFEV AHFIPEKPMY EQGLILLPHL
                                WAGNARLI-- NLSGKLLGAH VAHAGLIVFW AG-AMTLFET AHFIPEKPMY EQGLILLPHI
                                WSGNARLI-- NLSGKLLGAH VAHAGLIVFW AG-AMTLFEV AHFVPEKPMY EQGLILMPHV
                                WAGNARLI-- NLSGKLLGAH VAHAGLIVFW AG-AMTLFEV AHFNPEKPMY EQGLILLPHL
                                WSGNARLI-- NLSGKLLGAH VAHAGLIVFW AG-AMTLFEV AHFIPEKPMY EQGLILLPHL
                                WSGNARLI-- NLSGKLLGAH VAHAGLIVFW AG-AMTLFET AHFIPEKPMY EQGLILLPHL
                                WSGNARLI-- NLSGKLLGAH VAHAGLIVFW AG-AMTLFET AHFIPEKPMY EQGLILLPHL
                                WAGNARLI-- NLSGKLLGAH VAHAGLIVFW AG-AMTLFEV AHFVPEKPLY EQGMILLPHL
                                WSGNARLI-- NLSGKLLGAH VAHAGLIVFW AG-AMTLFET AHFIPEKPMY EQGLILLPHL
                                WSGNARLI-- NLSGKLLGAH VAHAGLIVFW AG-AMTLFET AHFIPEKPMY EQGLILLPHL
                                WSGNARLI-- NLSGKLLGAH VAHAGLIVFW AG-AMTLFEV SHFVPEKPMY EQGLILLPHL
                                WSGNARLI-- NLSGKLLGAH VAHAGLIVFW AG-AMTLFEV AHFIPEKPMY EQGLILLPHL
                                WAGNARLI-- NLSGKLLGAH VAHAGLIVFW AG-AMTLFEV AHFVPEKPLY EQGMILLPHL
                                WSGNARLI-- NLSGKLLGAH VAHAGLIVFW AG-AMTLFEV AHFIPEKPMY EQGLILMPHI
                                WSGNARLI-- NLSGKLLGAH VAHAGLIVFW AG-AMTLFEV AHFIPEKPMY EQGLILLPHL
                                WSGNARLI-- NLSGKLLGAH VAHAGLIVFW AG-AMTLFET AHFIPEKPMY EQGLILLPHL
                                WAGNARLI-- NLSGKLLGAH VAHAGLIVFW AG-AMTLFEV AHFVPEKPLY EQGMILLPHL
                                WSGNARLI-- NLSGKLLGAH VAHAGLIVFW AG-AMTLFEV AHFIPEKPMY EQGLILLPHL
                                WSGNARLI-- NLSGKLLGAH VAHAGLIVFW AG-AMTLFEL SHFIPEKPMY EQGFILLPHL
                                WAGNARLI-- NLSGKLLGAH VAHAGLIVFW AG-AMTLFEV AHFIPEKPMY EQGLILLPHL
                                WAGNARLI-- NLSGKLLGAH VAHAGLIVFW AG-AMTLFEV AHFIPEKPMY EQGLILLPHL
                                WSGNARLI-- NLSGKLLGAH VAHAGLIVFW AG-AMTLFEV AHFIPEKPMY EQGLILLPHL
                                WSGNARLI-- NLSGKLLGAH VAHAGLIVFW AG-AMTLFEV SHFVPEKPMY EQGLILLPHL
                                WSGNARLI-- NLSGKLLGAH VAHAGLIVFW AG-AMTLFET AHFIPERPMY EQGLILLPHI
                                WAGNARLI-- NLSGKLLGAH VAHAGLIVFW TG-AMTLFEV AHFVPEKPMY EQGIILLSHL
                                WAGNARLI-- NLSGKLLGAH VAHAGLIVFW AG-AMTLFEV AHFVPEKPLY EQGMILLPHL
                                WSGNARLI-- NLSGKLLGAH VAHAGLIVFW AG-AMTLFEL SHFIPEKPMY EQGFILLPHL
                                WSGNARLI-- NLSGKLLGAH VAHSGLIVFW AG-AMTLFEV AHFIPEKPMY EQGLILLPHL
                                WSGNARLI-- NLSGKLLGAH VAHAGLIVFW AG-AMTLFEV SHFVPEKPMY EQGLILLPHL
                                WSGNARLI-- NLSGKLLGAH VAHAGLIVFW AG-AMTLFET AHFIPEKPMY EQGLILLPHI
                                WAGNARLI-- NLSGKLLGAH VAHAGLIVFW AG-AMTLFEV AHFVPEKPMY EQGLILIPHL
                                WAGNARLI-- NLSGKLLGAH VAHAGLIVFW AG-AMTLFEV AHFIPEKPMY EQGLILLPHL
                                WSGNARLI-- NLSGKLLGAH VAHSGLIVFW AG-AMTLFEV AHFIPEKPMY EQGLILLPHL
                                WAGNARLI-- NLSGKLLGAH VAHAGLIVFW AG-AMTLFEV AHFIPEKPMY EQGLILLPHL
                                WAGNARLI-- NLSGKLLGAH VAHAGLIVFW TG-AMTLFEV AHFVPEKPLY EQGMILLPHL
                                WSGNARLI-- NLSGKLLGAH VAHAGLIVFW AG-AMTLFEV AHFVPEKPMY EQGLILLPHL
                                WAGNARLI-- NLSGKLLGAH VAHAGLIVLW AG-AMTLFEV AHFVPEKPMY EQGLILLPHL
                                WAGNARLI-- NLSGKLLGAH VAHAGLIVFW AG-AMTLFEV AHFVPEKPLY EQGLILLPHL
                                WSGNARLI-- NLSGKLLGAH VAHAGLIVFW AG-AMTLFEV AHFIPEKPMY EQGLILLPHV
                                WSGNARLI-- NLSGKLLGAH VAHAGLIVFW AG-AMTLFEV AHFIPEKPMY EQGLILMPHV
                                WAGNARLI-- NLSGKLLGAH VAHAGLIVFW AG-AMTLFEV AHFVPEKPLY EQGLILLPHL
                                WAGNARLI-- NLSGKLLGAH VAHSGLIVFW AG-AMTLFEV AHFVPEKPLY EQGLILLPHL
                                WAGNARLI-- NLSGKLLGAH VAHAGLIVFW AG-AMTLFEV AHFVPEKPLY EQGLILLPHL
                                WAGNARLI-- NLSGKLLGAH VAHAGLIVFW AG-AMTLFEV AHFVPEKPLY EQGLILLPHL
                                WAGNARLI-- NLSGKLLGAH VAHAGLIVFW AG-AMTLFEV AHFVPEKPLY EQGLILLPHL
                                WSGNARLI-- NLSGKLLGAH VAHAGLIVFW AG-AMTLFEV AHFVPEKPMY EQGIILLSHL
                                WSGNARLI-- NLSGKLLGAH VAHAGLIVFW AG-AMTLFEV AHFIPEKPMY EQGLILLPHV
                                WAGNARLI-- NLSGKLLGAH VAHAGLIVFW AG-AMTLFEV AHFVPEKPLY EQGFILLPHL
                                WSGNARLI-- NLSGKLLGAH VAHAGLIVFW AG-AMTLFET AHFIPEKPMY EQGLILLPHI
                                WSGNARLI-- NLSGKLLGAH VAHAGLIVFW AG-AMTLFET AHFIPEKPMY EQGLILLPHL
                                WSGNARLI-- NLSGKLLGAH VAHAGLIVFW AG-AMTLFEV AHFIPEKPMY EQGLILMPHV
                                WSGNARLI-- NLSGKLLGAH VAHAGLIVFW AG-AMTLFEV AHFIPEKPVY EQGLILLPHV
                                WAGNARLI-- NLSGKLLGAH VAHAGLIVFW AG-AMTLFEV AHFVPEKPLY EQGFILLPHL
                                WAGNARLI-- NLSGKLLGAH VAHAGLIVFW AG-AMTLFEV AHFVPEKPLY EQGFILLPHL
                                WAGNARLI-- DFSGKLLGAH VAHQGLIVFW AG-AMTLFEV AHFVPEKPLY EQGFILLPNL
                                WSGNARLI-- NLSGKLLGAH VAHAGLIVFW AG-AMTLFEV AHFIPEKPMY EQGLILLPHL
                                WSGNARLI-- NLSGKLLGAH VRHAGLIVFW AG-AMTLFEV AHFIPEKPMY EQGLILLPHI
                                WSGNARLI-- NLSGKLLGAH VAHAGLIVFW AG-AMTLFEV AHFVPEKPLF EQGLILIPHL
                                WSGNARLI-- NLSGKLLGAH VAHAGLIVFW AG-AMALFEV SHFVPEKPMY EQGLILLPHL
                                WSGNARLI-- NISGKLLGAH VAHAGLIVFW AG-AMCLFEV AHFVPEKPMY EQGLILLPHL
                                WSGNARLI-- NLSGKLLGAH VAHAGLIVFW AG-AMALFEV SHFVPEKPMY EQGLILLPHL
                                WAGNARLI-- NLSGKLLGAH VAHAGLIVFW AG-AMTLFEV AHFTPEKPMY EQGLILIPHI
                                WSGNARLI-- NLSGKLLGAH VAHAGLIVFW AG-AMTLFEV AHFVPEKPMY EQGFILLPHL
                                WSGNARLI-- NLSGKLLGAH VAHAGLIVLW TG-AMTLFEV SHYVPEKPMY EQGAILIPHL
                                WAGNARLI-- NLSGKLLGAH VAHAGLIVFW AG-AMTLFEV AHFIPEKPIY EQGSILIPHM
                                WSGNARLI-- NLSGKLLGAH VAHAGLIVFW AG-AMTLFEV AHFVPEKPMY EQGFILLPHL
                                WAGNARLI-- NLSGKLLGAH VAHAGLIVFW TG-AMTLFEV AHFVPDKPLY EQGFILLPHL
                                WSGNARLI-- NLSGKLLGAH VAHAGLIVFW AG-AMTLFEV AHFVPEKPMY EQGFILLPHL
                                WSGNARLI-- NLSGKLLGAH VAHAGLIVFW AG-AMTLFEV AHLIPEKPMY EQGLILLPHV
                                WSGNARLI-- NLSGKLLGAH VAHAGLIVFW AG-AMTLFEV AHFVPDKPLY EQGFILLPHL
                                WSGNARLI-- NLSGKLLGAH VAHAGLIVFW AG-AMTLFEV AHFIPEKPMY EQGLILLPHI
                                WSGNARLI-- NLSGKLLGAH VAHAGLIVFW AG-AMTLFEV AHFVPEKPMY EQGFILLPHL
                                WSGNARLI-- NLSGKLLGAH VAHAGLIVFW AG-AMTLFEV SHFVPEKPMY EQGLILLPHL
                                WSGNARLI-- NLSGKLLGAH VAHAGLIVFW AG-AMTLFEV AHFVPDKPLY EQGFILLPHL
                                WSGNARLI-- NLSGKLLGAH VAHAGLIVFW AG-AMTLFEV AHFVPEKPMY EQGIILLSHL
                                WSGNARLI-- NLSGKLLGAH VAHAGLIVFW AG-AMTLFEV SHFVPEKPMY EQGLILLPHL
                                WSGNARLI-- NLSGKLLGAH VAHAGLIVFW AG-AMTLFEV AHFIPEKPMY EQGLILLPHL
                                WSGNARLI-- NLSGKLLGAH VAHAGLIVFW AG-AMTLFEV AHFVPDKPLY EQGFILLPHL
                                WSGNARLI-- NLSGKLLGAH VAHAGLIVFW AG-AMTLFEV AHFVPEKPMY EQGLILLPHL
                                WSGNARLI-- NLSGKLLGAH VAHAGLIVFW AG-AMTLFEV SHFVPEKPMY EQGLILLPHL
                                WSGNARLI-- NLSGKLLGAH VAHAGLIVFW AG-AMTLFEV AHFVPDKPLY EQGFILLPHL
                                WSGNARLI-- NLSGKLLGAH VAHAGLIVFW AG-AMTLFEV AHFVPEKPMY EQGFILLPHM
                                WSGNARLI-- NLSGKLLGAH VAHAGLIVLW TG-AMTLFEV SHYVPEKPMY EQGAILIPHL
                                WSGNARLI-- NLSGKLLGAH VAHAGLIVFW AG-AMTLFEV AHFVPEKPLY EQGFILLPHL
                                WSGNARLI-- NLSGKLLGAH VAHAGLIVFW AG-AMTLFEV AHFVPEKPMY EQGFILLPHM
                                WAGNARLI-- NLSGKLLGAH VAHAGLIVFW AG-AMTLFEV AHFIPEKPMY EQGLILIPHM
                                WAGNARLI-- NLSGKLLGAH VAHAGLIVFW AG-AMTLFEV AHFVPEKPMY EQGLILLPHL
                                WSGNARLI-- DLSGKLLGAH VAHAGLIVLW TG-AMTLFEV SHYIPEKPMY EQGCILLPHL
                                WSGNARLI-- NLSGKLLGAH VAHAGLIVLW TG-AMTLFEV SHYVPEKPMY EQGAILIPHL
                                WAGNARLI-- NLSGKLLGAH VAHAGLIVFW AG-AMTLFEV AHFIPEKPMY EQGLILLPHL
                                WSGNARLI-- NLSGKLLGAH VAHAGLIVFW AG-AMTLFEV AHFVPEKPMY EQGLILIPHM
                                WAGNARLI-- NLSGKLLGAH VAHAGLIVFW AG-AMTLFEV AHFVPEKPMY EQGLILIPHV
                                WSGNARLI-- NLSGKLLGAH VAHAGLIVFW AG-AMTLFEV AHFVPEKPMY EQGLILIPHM
                                WAGNARLI-- NLSGKLLGAH VSHAGLIVFW AG-AMTLFEV AHYIPEKPVF EQGLILIPHM
                                WAGNARLI-- NLSGKLLGAH VAHAGLIVFW TG-AMTIFEV AHYVPEKPMY EQGMILIPHL
                                WAGNARLI-- NLSGKLLGAH VAHAGLIVFW AG-AMTLFEV AHFIPEKPLY EQGFILIPHL
                                WSGNARLI-- NLSGKLLGAH VAHAGLIVFW AG-AMTLFEL AHFTPDKPMY EQGLILLPHL
                                WSGNARLI-- NLSGKLLGAH VSHAGLIVFW AG-AMTLFEV AHYIPEKPVF EQGLILIPHM
                                WAGNARLI-- NLSGKLLGAH VAHAGLIVFW TG-AMTIFEV AHYVPEKPMY EQGMILIPHL
                                WAGNARLI-- NLSGKLLGAH VAHAGLIVFW AG-AMTLFEV AHFIPEKPMY EQGLILLPHL
                                WAGNARLI-- NLSGKLLGAH VAHAGLIVFW AG-AMTLFEV GHFVPEKPMY EQGLILLPHL
                                WAGNARLI-- NLSGKLLGAH VAHSGLIVFW AG-AMTLFEV AHFIPEKPMY EQGLILLPHL
                                WSGNARLI-- NLSGKLLGAH VAHAGLIVFW AG-AMTLFET AHFIPEKPMY EQGLILLPHI
                                WAGNARLI-- NLSGKLLGAH VAHAGLIVFW AG-AMTLFEV AHFIPEKPMY EQGAILIPHM
                                WSGNARLI-- NLSGKLLGAH VSHAGLIVFW AG-AMTLFEV AHYIPEKPVF EQGLILIPHM
                                WSGNARLI-- NLSGKLLGAH VAHAGLIVFW AG-AMTLFEV AHFVPEKPMY EQGFILLPHV
                                WSGNARLI-- NLSGKLLGAH VAHAGLIVFW AG-AMCLFEV AHFVPEKPMY EQGIILLSHL
                                WSGNARLI-- NLSGKLLGAH VAHAGLIVFW AG-AMCLFEV AHFVPEKPMY EQGIILLSHL
                                WSGNARLI-- NLSGKLLGAH VAHAGLIVFW AG-AMTLFEV AHFVPEKPMY EQGLILIPHM
                                ---------- NLSGKLLGAH VAHAGLIVFW AG-AMTLFEV AHFVPEKPMY EQGLILLPHL
                                WSGNARLI-- NLSGKLLGAH VAHAGLIVFW TG-AMTLFEV AHYVPEKPMY EQGMILIPHL
                                WAGNARLI-- NLSGKLLGAH VAHAGLIVFW AG-AMTLFEV AHFVPEKPMY EQGLILLPHL
                                WSGNARLI-- NLSGKLLGAH VAHAGLIVFW AG-AMTLFEV AHFVPEKPMY EQGLILIPHM
                                WSGNARLI-- NLSGKLLGAH VAHAGLIVFW AG-AMTLFEV GHFVPEKPMY EQGLILLPHL
                                WSGNARLI-- DLSGKLLGAH VAHAGLIVLW AG-AMTLFEV SHFVPEKPLY EQGFILLPHM
                                WSGNARLI-- NLSGKLLGAH VSHAGLIVFW AG-AMTLFEV AHYIPEKPVF EQGLILIPHM
                                WSGNARLI-- NLSGKLLGAH VAHAGLIVFW AG-AMTLFET AHFIPEKPMY EQGLILLPHL
                                WSGNARLI-- NLSGKLLGAH VAHAGLIVFW AG-AMTLFEV AHFVPEKPMY EQGLILIPHM
                                WAGNARLI-- NLSGKLLGAH VAHAGLIVFW AG-AMNLFEV AHFVPEKPMY EQGLILLPHL
                                WSGNARLI-- NLSGKLLGAH VAHAGLIVFW AG-AMTLFET AHFIPEKPMY EQGLILLPHL
                                WSGNARLI-- NLSGKLLGAH VAHSGLIVFW AG-AMTLFEV AHFIPEKPMY EQGLILLPHL
                                WSGNARLI-- NLSGKLLGAH VAHAGLIVFW AG-AMTLFET AHFIPEKPMY EQGLILLPHL
                                WAGNARLI-- NLSGKLLGAH VAHAGLIVFW TG-AMTLFEV AHFVAEKPMH EQGFILMPHL
                                WSGNARLI-- NLSGKLLGAH VAHAGLIVFW AG-AMTLFET AHFVPERPMY EQGLILLPHI
                                WSGNARLI-- NLSGKLLGAH VAHAGLIVFW AG-AMTLFEV GHFVPEKPMY EQGLILLPHL
                                WSGNARLI-- NLSGKLLGAH VAHAGLIVFW AG-AMTLFET AHFIPEKPMY EQGLILLPHL
                                WSGNARLI-- NLSGKLLGAH VAHAGLIVFW AG-AMTLFET AHFIPEKPMY EQGLILLPHL
                                WAGNARLI-- DLSGKLLGAH VAHAGLIVFW AG-AMTLFEV AHFVPEKPMY EQGLILLPHL
                                WAGNARLI-- NLSGKLLGAH VAHAGLIVFW AG-AMNLFEV AHFVPEKPMY EQGLILLPHL
                                WSGNARLI-- NLSGKLLGAH VAHAGLIVFW AG-AMTLFET AHFIPEKPMY EQGLILLPHL
                                WAGNARLI-- NLSGKLLGAH VAHAGLIVFW TG-AMTLFEV AHFVAEKPMH EQGFILMPHL
                                WAGNARLI-- NLSGKLLGAH VAHAGLIVFW AG-AMTLFEV AHFVPEKPLF EQGFILIPHL
                                WAGNARLI-- NLSGKLLGAH VAHAGLIVFW AG-AMNLFEV AHFVPEKPMY EQGLILLPHL
                                WSGNARLI-- NLSGKLLGAH VAHAGLIVFW AG-AMTLFET AHFIPEKPMY EQGFILLPHV
                                WSGNARLI-- NLSGKLLGAH VAHAGLIVFW TG-AMTLFEV AHFVAEKPMH EQGFILMPHL
                                WSGNARLI-- DLSGKLLGAH VAHAGLIVFW AG-AMTLFEV AHFVPEKPMY EQGLILLPHL
                                WAGNARLI-- NLSGKLLGAH VAHAGLIVFW TG-AMTLFEV AHFVAEKPMH EQGFILMPHL
                                WSGNARLI-- NLSGKLLGAH VSHAGLIVFW AG-AMTLFEV AHYIPEKPVF EQGLILIPHM
                                WAGNARLI-- NLSGKLLGAH VAHAGLIVFW AG-AMTLFEV AHFIPEKPMY EQGAILLPHL
                                WAGNARLI-- NLSGKLLGAH VAHAGLIVFW TG-AMTIFEV AHYVPEKPMY EQGMILLPHL
                                WSGNARLI-- DLSGKLLGAH VAHAGLIVFW TG-AMTLFEV AHFVAEKPMH EQGFILMPHL
                                WSGNARLI-- NLSGKLLGAH VAHSGLIVFW AG-AMTLFEV AHFIPEKPMY EQGLILLPHL
                                WSGNARLI-- NLSGKLLGAH VAHAGLIVFW TG-AMTLFEV AHFVAEKPMH EQGFILMPHL
                                WAGNARLI-- NLSGKLLGAH VAHAGLIVFW AG-AMTLFEV AHFVPEKPLF EQGFILIPHL
                                WSGNARLI-- NLSGKLLGAH VAHAGLIVFW AG-AMTLFEV AHFVPEKPLF EQGFILIPHL
                                WSGNARLI-- DLSGKLLGAH VAHAGLIVFW AG-AMTLFEV AHFVPEKPMY EQGLILLPHL
                                WSGNARLI-- NLSGKLLGAH VAHAGLIVFW TG-AMTLFEV AHFVPDKPLY EQGFILLPHL
                                WSGNARLI-- DLSGKLLGAH VAHAGLIVLW TG-AMTLFEV SHFVPEKPLY EQGFILLPHL
                                WAGNARLI-- NLSGKLLGAH VAHAGLIVFW AG-AMTLFEV GHFIPEKPMY EQGLILLPHL
                                WAGNARLI-- RLSGKLLGAH VAHAGLIVFW AG-AMNLFEV SHFVPEKPMY EQGLILLPHL
                                WAGNARLI-- NLSGKLLGAH VAHAGLIVFW TG-AMTIFEV AHYVPEKPMY EQGMILIPHL
                                WSGNARLI-- NLSGKLLGAH VAHAGLIVFW AG-AMTLFEV AHFIPEKPMY EQGFILLPHM
                                WAGNARLI-- NLSGKLLGAH VAHAGLIVFW TG-AMTIFEV AHYVPEKPMY EQGMILIPHL
                                WSGNARLI-- NVSGKLLGAH VAHAGLMVFW CG-AMTLFEV AHYIPEKPLY EQGCICIPHL
                                WAGNARLI-- NLSGKLLGAH VAHAGLIVFW TG-AMTLFEV AHFIPEKPLY EQGAILLPHL
                                WSGNARLI-- ELSGKLLGAH VAHAGLIVFW TG-AMTLFEV SHFNPNQPMY EQGLILLPHV
                                WSGNARLI-- NLSGKLLGAH VAHAGLIVFW AG-AMTLFEV SHFVPEKPMY EQGLILLPHL
                                WAGNARLI-- NLSGKLLGAH VAHAGLIVFW AG-AMNLFEV AHFVPEKPMY EQGLILLPHL
                                WSGNARLI-- NLSGRLLGAH VAHAGLMVFW AG-AMMLFEV SHFTYDKPMY EQGFICMPHV
                                ------MI-- NLSGKLLGAH VAHAGLIVFW AG-AMTLFEV AHFVPEKPMY EQGLILIPHV
                                WAGNARLI-- AVSGRLLGAH VAHAGLIVFW AG-GMTLFET AHLIPEKPMY EQGCILLPHL
                                WAGXARLI-- XLSGKLLGAX VAHAGLMVXW CG-AMTXFEV SHXXPEKPXY DQGFILLPHL
                                WAGNARLI-- NLSGRLLGAH VAHAGLMVFW AG-AMMLFEV SHFTFDKPMY EQGLILFPHV
                                WAGNARLI-- NLSGRLLGAH VAHAGLMVFW AG-AMMLFEV SHFSFDKPMY EQGLILFPHV
                                WAGNARLI-- NLSGRLLGAH VAHAGLMVFW AG-AMMLFEV SHYSLDKPMY EQGLILFPHV
                                WSGNARLI-- NLSGRLLGAH VAHAGLMVFW AG-AMMLFEV SHFSFDKPMY EQGLILFPHV
                                WAGNARLI-- NLSGRLLGAH VAHAGLMVFW AG-AMMLFEV SHFTFDKPMY EQGLILFPHV
                                WAGNARLI-- NLSGRLLGAH VAHAGLMVFW AG-AMMLFEV SHFTFDKPMY EQGLICMPHV
                                WAGNARLI-- NLSGRLLGAH VAHAGLMVFW AG-AMMLFEV SHFTFDKPMY EQGLILFPHV
                                WAGNARLI-- NLSGRLLGAH VAHAGLMVFW AG-AMMLFEV SHFTFDKPMY EQGLILFPHV
                                WAGNARLI-- NLSGRLLGAH VAHAGLMVFW AG-AMMLFEV SHFTFDKPMY EQGLICMPHV
                                WAGNARLI-- NLSGRLLGAH VAHAGLMVFW AG-AMMLFEV SHFTFDKPMY EQGLILFPHV
                                WAGNARLI-- NLSGRLLGAH VAHAGLMVFW AG-AMMLFEV SHFTFDKPMY EQGLILFPHV
                                WSGNARLI-- NLSGRLLGAH VAHAGLMVFW AG-AMMLFEV SHFTYDKPMY EQGFICMPHV
                                WAGNARLI-- NLSGRLLGAH VAHAGLMVFW AG-AMMLFEV SHFSFDKPMY EQGLILFPHV
                                WAGNARLI-- NLSGKLLGAH VAHAGLIVFW AG-AMNLFEV AHFVPEKPMY EQGLILLPHL
                                WSGNARLI-- NLSGKLLGAH VAHAGLIVFW AG-AMCLFEV AHFVPEKPMY EQGLILLPHL
                                WSGNARLI-- NLSGRLLGAH VAHAGLMVFW AG-AMMLFEV SHFTFDKPMY EQGLILFPHV
                                WAGNARLI-- NLSGRLLGAH VAHAGLMVFW AG-AMMLFEV SHFTFDKPMY EQGLILFPHV
                                WAGNARLI-- NLSGRLLGAH VAHAGLMVFW AG-AMMLFEV SHFTFDKPMY EQGLILFPHV
                                WAGNARLI-- NLSGRLLGAH VAHAGLMVFW AG-AMMLFEV SHFTFDKPMY EQGLILFPHV
                                WSGNARLI-- NLSGRLLGAH VAHAGLMVFW AG-AMMLFEV SHFTFDKPMY EQGLILFPHV
                                WAGNARLI-- NLSGRLLGAH VAHAGLMVFW AG-AMMLFEV SHFTFDKPMY EQGLILFPHV
                                WSGNARLI-- NLSGRLLGAH VAHAGLMVFW AG-AMMLFEV SHFTYDKPMY EQGFICMPHV
                                WAGNARLI-- NLSGRLLGAH VAHAGLMVFW AG-AMMLFEV SHFTFDKPMY EQGLICMPHV
                                WSGNARLI-- NLSGRLLGAH VAHAGLMVFW AG-AMMLFEV SHFTFDKPMY EQGLILFPHV
                                WSGNARLI-- NLSGRLLGAH VAHAGLMVFW AG-AMMLFEV SHFTYDKPMY EQGFICMPHV
                                ---------- ---------- ---------- AG-AMTLFEV AHFVPEKPMY EQGLILIPHV
                                WSGNARLI-- NLSGRLLGAH VAHAGLMVFW AG-AMMLFEV SHFTFDKPMY EQGLILFPHV
                                WSGNARLI-- NLSGRLLGAH VAHAGLMVFW AG-AMILFEV SHFTFDKPMY EQGVICMPHV
                                WSGNARLI-- NLSGRLLGAH VAHAGLMVFW AG-AMMLFEV SHFTFDKPMY EQGLILFPHV
                                ---------- ---------- ---------- ------LFEV AHFVPEKPLY EQGLILLPHL
                                WSGNARLI-- NLSGRLLGAH VAHAGLMVFW AG-AMILFEV SHFTFDKPMY EQGVICMPHV
                                WSGNARLI-- NLSGRLLGAH VAHAGLMVFW AG-AMMLFEV SHFTFDKPMY EQGFICMPHV
                                WAGNARLX-- NLSGRLLGAH VAHAGLMVFW AG-AMMLFEV SHFTFDKPMY EQGLILFPHV
                                WSVNARLI-- NVSGKLLGAH VAHAGLMVFW AG-AMVLFEV SHFVPEKPTY EQGFILIQHL
                                WSGNARLI-- NLSGRLLGAH VAHAGLMVFW AG-AMMLFEV SHFTFDKPMY EQGFICMPHV
                                WSGNARLI-- NLSGRLLGAH VAHAGLMVFW AG-AMMLFEV SHFTFDKPMY EQGFICMPHV
                                WAGNARLI-- NLSGRLLGAH VAHAGLMVFW AG-AMMLFEV SHYTADKPMY EQGFLCFPHV
                                WAGNARLI-- NLSGRLLGAH VAHAGLMVFW AG-AMMLFEV SHYTADKPMY EQGFLCFPHV
                                WAGNARLI-- NLSGRLLGAH VAHAGLIVFW AG-AMLLFEV AHFTPDRPMY EQGLILMPHV
                                WAGNARLI-- NLSGRLLGAH VAHAGLIVFW AG-AMLLFEV AHFTPDRPMY EQGLILMPHV
                                WSGNARLI-- NLSGRLLGAH VAHAGLMVFW AG-AMMLFEV SHFTFDKPMH EQGFICMPHV
                                WSGNARLI-- NLSGRLLGAH VAHAGLMVFW AG-AMMLFEV SHFTFDKPMY EQGFICMPHV
                                WAGNARLI-- NLSGRLLGAH VAHAGLMVFW AG-AMMLFEV SHYTADKPMY EQGFLCFPHV
                                WSGNARLI-- NLSGRLLGAH VAHAGLMVFW AG-AMMLFEV SHFTYDKPMY EQGFICMPHV
                                WAGNARLI-- NLSGRLLGAH VAHAGLMVFW AG-AMMLFEV SHYTADKPIY EQGFLCFPHV
                                ---------- ---------- ---------- ---------- AHFVPEKPLY EQGLILLPHL
                                WAGNARLI-- NLSGRLLGAH VAHAGLIVFW AG-AMLLFEV AHFTPDRPMY EQGLILMPHV
                                WAGNARLI-- NLSGRLLGAH VAHAGLIVFW AG-AMLLFEV AHFTPDRPMY EQGLILMPHV
                                WAGNARLI-- NLSGRLLGAH VAHAGLMVFW AG-AMMLFEV SHYTADKPIY EQGFLCFPHV
                                WAGNARLI-- NLSGRLLGAH VAHAGLMVFW AG-AMMLFEV SHYTADKPIY EQGFLCFPHV
                                WAGNARLI-- NVSGRLLGAH VAHAGLMVFW AG-AMMLFEV SHYTADKPIY EQGFLCFPHV
                                WAGNARLT-- DLSGQLTGAH IAHAGMITFW AG-AMTLFEV SHFIPEKPMY EQGSILLAHL
                                WAGNARFI-- NLSGRFLGAH VAHAGLVAFW AG-AMLMFEV AHYVPEKPMY EQGLILMPHI
                                WAGNARLT-- DLSGQLTGAH IAHAGMITFW AG-AMTLFEV SHFIPEKPMY EQGSILLAHL
                                ---------- ---------- ---------- ----MTLFET AHFIPEKPMY EQGFILLPHV
                                WAGNARFI-- NQSGRFLGAH VAHAGLIAFW AG-AMLLFEV AHYVPEKPMY DQGLILMPHI
                                WSGNARLI-- NLSGRLLGAH VAHAGLMVFW AG-AMMLFEV SHFTFDKPMY EQGFICMPHV
                                WAGNARFI-- NQSGRFLGAH VAHAGLIAFW AG-AMLLFEV AHYVPEKPMY DQGLILMPHI
                                WAGNARFI-- NQSGRFLGAH VAHAGLIAFW AG-AMLLFEV AHYVPEKPMY DQGLILMPHI
                                WAGNARFI-- NQSGRFLGAH VAHAGLIAFW AG-AMLLFEV AHYVPEKPMY DQGLILMPHI
                                WAGNARFI-- NQSGRFLGAH VAHAGLIAFW AG-AMLLFEV AHYVPEKPMY DQGLILMPHI
                                WAGNARFI-- NQSGRFLGAH VAHAGLIAFW AG-AMLLFEV AHYVPEKPMY DQGLILMPHI
                                WAGNARFI-- NQSGRFLGAH VAHAGLIAFW AG-AMLLFEV AHYVPEKPMY DQGLILMPHI
                                WAGNARFM-- NQSGRFLGAH VAHAGLIAFW AG-AMLLFEV AHYVPEKPMY DQGLILMPHI
                                WAGNARFI-- NQSGRFLGAH VAHAGLIAFW AG-AMLLFEV AHYVPEKPMY DQGLILMPHI
                                WAGNARFI-- NQSGRFLGAH VAHAGLIAFW AG-AMLLFEV AHYVPEKPMY DQGLILMPHI
                                WAGNARFI-- NLSGKFLGAH VAHAGLIAFW AG-AMLLFEV AHYVPEKPMY EQGCILMPHL
                                WAGNARFI-- NLSGKFLGAH VAHAGLMAFW AG-AMLLFEI AHYVPEKPMY EQGCILMPHL
                                WAGNARFI-- NLSGRFLGAH VAHAGIIAFW AG-AMLLFEV AHYIPDKPMY EQGLILMPHI
                                WAGNARFI-- NLSGRFLGAH VAHAGLVAFW AG-AMLMFEV AHYVPEKPMY EQGLILMPHI
                                WAGNARFI-- NLSGRFLGAH VAHAGLVAFW AG-AMLMFEV AHYVPEKPMY EQGLILMPHI
                                WAGNARFI-- NLSGRFLGAH VAHAGVIAFW AG-AMLLFEV AHYIPEKPMY EQGLILMPHI
                                WAGNARFI-- NLSGKFLGAH VAHAGIVAFW AG-AMLLFEV SHYVPDKPMY DQGLILMPHI
                                WAGNARFV-- NKSGRFLGAH VAHAGLVAFW AG-AMLLFEV AHYTPEKPMY EQGLILMPHI
                                WSGNARLI-- NVSGKLLGAH VAHAGLMVFW AG-AMILFEV SHFVPEKPLY EQGFICMQHL
                                WAGNARFM-- NLSGRLLGAH VAHAGLIAFW AG-AMLLFEV AHFTPDKPMY EQGLILMPHV
                                YVGNARLI-- NLSGRLLGAH IAHAGLMVFW AG-AMMLFEV SHFTMDKPMW EQGLICMPHV
                                YVGNARLI-- NLSGRLLGAH IAHAGLIVFW AG-AMMLFEV SHFTMDKPMW EQGLICMPHV
                                YVGNARLI-- NLSGRLLGAH IAHSGLIVFW AG-AMMLFEV SHFTFDKPMW EQGLICMPHV
                                YVGNARLI-- NLSGRLLGAH IAHSGLIVFW AG-AMMLFEV SHFTFDKPMW EQGLICMPHV
                                WAGNARFI-- DLSGRFLGAH VAHAGLIALW AG-GMLLYEV AHYDPDLPMF RQGCLLMPHI
                                WAGNARLITT ELSGRFLGAH IAHAALIAFW AG-GMLLFEV AHYEPTRSMY EQGCILMAHV
                                YVGNARLI-- NLSGRLLGAH IAHTGLIVFW AG-AMMLFEV SHFTFDKPMW EQGLICMPHV
                                YVGNARLI-- NLSGRLLGAH IAHSGLIVFW AG-AMMLFEV NHFTFDKPMW EQGLICMPHV
                                YVGNARLI-- NLSGRLLGAH IAHSGLIVFW AG-AMMLFEV NHFTFDKPMW EQGLICMPHV
                                YVGNARLI-- NLSGRLLGAH IAHSGLIVFW AG-AMMLFEV NHFTFDKPMW EQGLICMPHV
                                YVGNARLI-- NLSGRLLGAH IAHSGLIVFW AG-AMMLFEV NHFTFDKPMW EQGLICMPHV
                                YVGNARLI-- NLSGRLLGAH IAHAGLIVFW AG-AMMLFEV NHFTFDKPMW EQGLICMPHV
                                WAGNARLI-- NLSGRLLGAH VAHAGLMTFW AG-AMLLFEV SHFTFDKPIF EQGLILMPHV
                                YVGNARLI-- NLSGRLLGAH IAHSGLIVFW AG-AMMLFEV NHFTFDKPMW EQGLICMPHV
                                YVGNARLI-- NLSGRLLGAH IAHAGLIVFW AG-AMMLFEV NHFTFDKPMW EQGLICMPHV
                                WAGNARFI-- NLSGRLLGAH VAHAGLMTFW AG-AMILFEV SHFTFDKPIF EQGLICMPHV
                                WAGNARFI-- NLSGRLLGAH VAHAGLMTFW AG-AMLLFEV SHFTFDKPIF EQGLILMPHV
                                WAGNARFI-- NLSGRLLGAH VAHAGLMTFW AG-AMLLFEV SHFTFDKPIF EQGLILMPHV
                                WAGNARFI-- NLSGRLLGAH VAHAGLMTFW AG-AMLLFEV SHFTFDKPIF EQGLILMPHV
                                WAGNARFI-- NLSGRLLGAH VAHAGLMTFW AG-AMILFEV SHFTFDKPIF EQGLICMPHV
                                WAGNARFI-- NLSGRLLGAH VAHAGLMTFW AG-AMLLFEV SHFTFDKPIF EQGLILMPHV
                                YVGNARLI-- NLSGRLLGAH IAHAGLIVFW AG-AMMLFEV SHFTMDKPMW EQGLICMPHV
                                YVGNARLI-- NLSGRLLGAH IAHAGLIVFW AG-AMMLFEV SHFTMDKPMW EQGLICMPHV
                                WAGNARLITP ELTGRFLGAH VAHAGLVALW AG-GMLLFEV SHFNLSKPMY EQGCILMPHI
                                YVGNARLI-- NLSGRLLGAH IAHTGLMVFW AG-AMMLYEV SHFTFDKPMW EQGLILLPHV
                                YVGNARLI-- NLSGKLLGAH IAHTGLMVFW AG-AMMLYEV SHFTFDKPMW EQGLILLPHV
                                YVGNARLI-- NLSGKLLGAH IAHTGLMVFW AG-AMMLYEV SHFTFDKPMW EQGLILLPHV
                                YVGNARLI-- NLSGKLLGAH IAHTGLMVFW AG-AMMLYEV SHFTFDKPMW EQGLILLPHV
                                YVGNARLI-- NLSGKLLGAH IAHTGLMVFW AG-AMMLYEV SHFTFDKPMW EQGLILMPHV
                                WAGNARLI-- NLSGKLLGAH VAHAGLIVFW TG-AMTLFEL AHFETAKPMY EQGLILLPHL
                                WAGNARLI-- NLSGKLLGAH VAHAGLIVFW TG-AMTLFEL SHFEPAKPMY EQGLILLPHL
                                WAGNARLI-- NLSGRLLGAH VAHAGLIVLW AG-AYTLFEL SRFNPELPMY EQGLILLPNL
                                WAGNARLT-- NLSGRLLGAH VAHAGLIVLW AG-ATTLFEL AHFHRSQPMY EQGLILLPHL
                                WAGNARLT-- NLSGKLLGAH VAHAGLIVLW AG-AMTLFEL GHFNPAKPMY EQGLILLPHL
                                WAGNARLT-- NLSGRLLGAH VAHAGLIVLW AG-ATTLFEL AHFNRAQPMY EQGLILLPHL
                                WAGNARLT-- NLSGKLLGAH VAHSGLIVLW AG-AMTLFEL GHFNPAKPMY EQGLILLPHL
                                WAGNARLT-- ELSGKLLGAH VAHAGLIVFW AG-AITLFEL SCFNPAKPMY EQGLILLPHL
                                WAGNARLT-- ELSGKLLGAH VAHAGLIVFW AG-AITLFEL SCFNPAKPMY EQGLILLPHL
                                WAGNARLT-- ELSGKLLGAH VAHAGLIVFW AG-AITLFEL SCFNPAKPMY EQGLILLPHL
                                WAGNARLT-- NLSGKLLGAH VAHSGLIVLW AG-AMTLFEL GHLNPAKPMY EQGLILLPHL
                                WAGNARLT-- ELSGKLLGAH VAHAGLIVFW AG-AITLFEL SCFNPAKPMY EQGLILLPHL
                                WAGNFRLT-- NLSGKLLGAH VAHAGLIVFW AG-AMTLFEL AHFNPAKPMY EQGLILLPHL
                                WAGNARLT-- NLSGKLLGAH VAHAGLIVFW AG-AMTLFEL AHFNSAQPMY EQGLILLPHL
                                WAGNARLT-- NLSGKLLGAH VAHAGLIVFW AG-VMTLFEL AHFNSAQPMY EQGLILLPHL
                                WAGNARLT-- NLSGKLLGAH VAHSGLIVLW VG-AMTFFEL AHFNPAKPMY EQGLILLPHL
                                WAGNFRLT-- NLSGKLLGAH VAHAGLIVFW AG-AMTLFEL AHFNPAKPMY EQGLILLPHL
                                WAGNARLT-- NLSGKLLGAH VAHSGLIVLW AG-AMTLFEL GHFNPAKPMY EQGLILLPHL
                                WAGNARLT-- NLSGKLLGAH VAHAGLIVFW AG-AMTLFEL AHFNSAQPMY EQGLILLPHL
                                WAGNARLT-- NLSGKLLGAH VAHAGLIVFW AG-VMTLFEL AHFNSAQPMY EQGLILLPHL
                                WAGNFRLT-- NLSGKLLGAH VAHAGLIVFW AG-AMTLFEL AHFNPAKPMY EQGLILLPHL
                                WAGNARLT-- NLSGKLLGAH VAHAGLIVFW AG-VMTLFEL AHFNSAQPMY EQGLILLPHL
                                WAGNARLT-- NLSGKLLGAH VAHAGLIVFW AG-VMTLFEL AHFNSAQPMY EQGLILLPHL
                                WAGNARLT-- NLSGKLLGAH VAHAGLIVFW AG-AMTLFEL AHFNSAQPMY EQGLILLPHL
                                WAGNARLT-- NLSGKLLGAH VAHAGLIVFW TG-AMTLFEL VHFNSAQPMY EQGLILLPHL
                                WAGNARLT-- SLSGKLLGAH VAHSGLIVFW AG-AMTLFEL AHFNPAEPMY TQGLILLPHL
                                WAGNARLT-- DLSGRLLGAH VAHAGLIVLW AG-ATTLFEI AHFNTSQPMY KQGLILLPHL
                                WAGNARLA-- DLSGKLLGAH VAHAGLIVFW TG-VTTLFEI ARFDSTRPMY EQGLILLPHL
                                WAGNARLT-- NLSGKLLGAH VAHAGLIVFW AG-VMTLFEL AHFNSAQPMY EQGLILLPHL
                                WAGNARLT-- HLSGKLLGAH VAHAGLIVLW AG-AMTLFEL NRFDLTQPMY EQGLILLPNL
                                WAGNARLT-- NLSGKLLGAH VAHAGLIVFW AG-AMTLFEL AHFNSAQPMY EQGLILLPHL
                                RAGNARLV-- NLSGKLLGAH VAHAGLIVLW AG-SITLFEV SGYKPDQSLY EQGLIVLPNL
                                WAGNARLI-- HHSGRLLGAH VAHAGLIVFW AG-AMTLFEL SQFDPAQPMY EQGLILLPHL
                                WAGNARLT-- NLSGRLLGAH VAHAGLIVLW AG-AYTLFEL SRFNPEQPMY EQGLILLPNL
                                WAGNARLT-- NLSGRLLGAH VAHAGLIVLW AG-ATTLFEL AHFNRAQPMY EQGLILLPHL
                                WAGNARLT-- NLSGRLLGAH VAHAGLIVLW AG-ATTLFEL AHFNRAQPMY EQGLILLPHL
                                WAGNARLV-- NLSGRLLGAH VAHAGLIVFW AG-AMTLFEL SQFNAQAPMY EQGLILLPHL
                                WAGNARLT-- NLSGRLLGAH VAHAGLIVLW AG-ATTLFEL AHFNRAQPMY EQGLILLPHL
                                WAGNARLT-- NLSGRLLGAH VAHAGLIVLW AG-ATTLFEL AHFNRAQPMY EQGLILLPHL
                                WAGNARFA-- NLSGRLLGAH VAHAGLIVFW AG-ATTLFEL AHLDVTRPMY EQGLILLPHL
                                RAGNARLV-- NLSGKLLGAH VAHAGLIVLW AG-SITLSEV GNFDPSLPMY EQGLIVIPNL
                                RAGNARLV-- NLSGMLLGAH VAHAALIVFW AG-TITLFEV AAFDPSIPMY EQGLIVLPNL
                                RAGNARLV-- DLSGKLLGAH VAHAGLIVLW AG-AITLFEI SNFDTSLPMY EQGLIVLPNL
                                RAGNARLV-- DLSGKLLGAH VAHAGLIVLW AG-AITLFEI SNFDTSLPMY EQGLIVLPNL
                                WNGNARFV-- NLSGKLLGAH VAHAGLILLW AG-AMTLFEV SRYDATQPMY EQGLILLPHL
                                YRGNIRFV-- NLSGKLLGAH VAHAGLIVFW AG-AMTLFEL SNFNPELPMY EQGLILLPHL
                                WAGNARLV-- NLSGKLLGAH VAHAGLIVFW AG-AMTLFEL SHYNPDIPMY QQGLILIPHL
                                YRGNARLL-- NLSGKLLGAH VAHAGLIVFW AG-AMTLFEL SHFNPALAMY EQGLILLPHL
                                WAGNARLI-- HLSGRLLGAH VAHAGLIVFW AG-AMTLFEL VNFNPEQPMY EQGLILLPHL
                                WSGNARLT-- ELSGRLLGAH VAHAGLIVLW AG-ATTLFEI AHFNSSQPMY EQGLILLPHL
                                RAGNARLV-- DLSGKLLGAH VAHAALIVFW AG-AITLFEV SRFDPSLPMY EQGLILLPNL
                                YRGNARLL-- NLSGKLLGAH VAHAGLIVFW AG-AMTLFEI SHFNPALPMY EQGLILLPHL
                                WSGNARLT-- ELSGRLLGAH VAHAGLIVLW AG-ATTLFEI AHFNSSQPMY EQGLILLPHL
                                WSGNARLT-- ELSGRLLGAH VAHAGLIVLW AG-ATTLFEI AHFNSSQPMY EQGLILLPHL
                                WAGNARLT-- HLSGKLLGAH VAQAGLIAFW AG-ATTLFEL SRYNPDLPMF DQGLILLPHL
                                WAGNARLI-- HLSGRLLGAH VAHAGLIVFW AG-AMTLFEL VNFNPEQPMY EQGLILLPHL
                                WAGNARLT-- HLSGKLLGAH VAQAGLIAFW AG-ATTLFEL SRYNPDLPMF DQGLILLPHL
                                WAGNARLI-- HLSGRLLGAH VAHAGLIVFW AG-AMTLFEL VNFNPEQPMY EQGLILLPHL
                                WAGNARFT-- DMSGRLLGAH VAHAGLIVFW AG-AMTLFEI THFDLARPMY EQGLILLPHL
                                RAGNARLV-- DLSGKLLGAH VAHAGLIVLW AG-AITLFEL SNFDTSQSMF EQGLIVLPNL
                                WNGNARFA-- ELSGKLLGAH VAHAGLIVLW AG-AMTLFEI TRYDAAKPIY EQGLILIPHL
                                WAGNARLV-- DISGRLLGAH VAHAGLIVFW AG-AMTLFEL SRFDVTAPMS EQGLILLPHL
                                WAGNARLT-- NLSQKLLGAH VAHGGLIVFW AG-AMTLFEL SQFNPDQPMF EQGLILIPHL
                                WAGNARLT-- NLSQKLLGAH VAHGGLIVFW AG-AMTLFEL SQFNPDQPMF EQGLILIPHL
                                WAGNARFA-- DISGRLLGAH VAHAGLIVFW AG-AMTLFEI SRFDLARPMY EQGLILLPHL
                                WAGNARLT-- NLSQKLLGAH VAHGGLIVFW AG-AMTLFEL GQFNPDQPMY EQGLILIPHL
                                WSGNARLT-- NLSGRLLGAH VAHAGLIVFW TG-ATTLFEL AHFQPSQPMY EQGLILLPHL
                                RAGNARLV-- NLSGWLLGAH IAHAGLIVAW VG-AMTLIEL SNVDPAQPMF EQGLILLPNL
                                WAGNARLT-- NLSQKLLGAH VAHAGLIVFW AG-AMTLFEL TQFNPNQLMY EQGLILLPHL
                                WSGNARLT-- HLSGRLLGAH VAHAGLIVLW AG-ATTLFEL ARFQTSQPMY EQGLILLPHL
                                LEGNTRFI-- DFSGRLLGAH VAHAGLIVLW AG-AMTLFEL SQFDPSQPMF EQNLILLPHL
                                LGGNMRFV-- DLSGRLLGAH VAHAGLIVLW AG-AMTLFEL SRLNVDLPMY EQNLILLPHL
                                LGGNMRFV-- DLSGRLLGAH VAHAGLIVLW AG-AMTLFEL SRLNVDLPMY EQNLILLPHL
                                FSGNDQFK-- DLSGRLLGAH VAHAGLIVLW AG-AMTLFEL SRFDPTVPMF EQNLILLPHL
                                ---------- ---------- MCIRDRIVFW AG-AMTLFEL AHFNPAKPMY EQGLILLPHL
                                LGGNMRFV-- DLSGRLLGAH VAHAGLIVLW AG-AMTLFEL SRLNVDLPMY EQNLILLPHL
                                WSGNARLK-- DVSGKLLGAH VAHGGLIVFW AG-AITLFEL SRFDLSQPMY EQGLILLPHL
                                LVGNARLV-- DLSGQLLGAH IAHAGLIMFW AG-AITVSEV TRFIPNVPMY EQGLILLPHL
                                LIGNARLI-- DLSGQLLGAH VAHAGLIMFW AG-AITISEV TRFVPDIPMY EQRMTLLPHL
                                LIGNARLI-- DLSGQLLGAH VAHAGLIMFW AG-AITISEV TRFVPDIPMY EQRMTLLPHL
                                LIGNARLI-- DLSGQLLGAH VAHAGLIMFW AG-AITISEV TRFVPDIPMY EQRMTLLPHL
                                LIGNARLI-- DLSGQLLGAH VAHAGLIMFW AG-AITISEV TRFVPDIPMY EQKMTLLPHL
                                LIGNARLI-- DLSGQLLGAH VAHAGLIMFW AG-AITISEV TRFVPDIPMY EQRMTLLPHL
                                LIGNARLI-- DLSGQLLGAH VAHAGLIMFW AG-AITISEV TRLVPDIPMY EQRMTLLPHL
                                LIGNARLI-- DLSGQLLGAH VAHAGLIMFW AG-AITISEV TRFVPDIPMY EQRMTLLPHL
                                LIGNARLI-- DLSGQLLGAH VAHAGLIMFW AG-AITISEV TRFVPDIPMY EQKMTLLPHL
                                LVGNARLI-- DLSGQLLGAH IAHAGLIMFW VG-AITISEI TRFVPSIPMY EQGLTLLPHL
                                LLGNARLR-- DLSGQLLGAH IAHAGLIMFW AG-ATTIAEI SQLVPGQPMS EQGLTLLPHL
                                LIGNARLI-- DLSGQLLGAH VAHAGLIMFW AG-ATTISEV TCFVPGIPMY EQKMTLLPHL
                                WAGNARFA-- DASGQLLGAH VAHAGLIVFW AG-AYTLFEL GRFDPAQPIY LQGLILLPNL
                                LVGNARLT-- DLSGQLLGAH IAHAGLIMFW AG-SITIIEV LRFAPDVPMY EQVMTLLPHL
                                LSGNARLT-- DLSGRLLGAH IAHAGLIVFW AG-AMTLFEL SRFDPSLPMF EQNLILLPHL
                                LVGNARLT-- DLSGQLLGAH IAHAGLIMFW AG-SITIIEV LRFAPDVPMY EQVMTLLPHL
                                LIGNSRLT-- DLSGQLLGAH LAHAGLIMFW AG-TTTISEV LRFVPDIPMY EQGLTLLPHL
                                LVGNARLT-- DLSGQLLGAH IAHAGLIMFW VG-AITISEV TRFVPNLPMY EQGLTLLPHL
                                LSGNARLI-- DLSGQLLGAH IAHAGLIMFW AG-SVTLIEV TKFVPDKAMS DQGLILLPNL
                                LVGNARLT-- DLSGQLLGAH IAHAGLIMFW VG-AITISEV TRFVPSVPMY EQGLTLLPHL
                                LAGNAQFI-- NLSGRLLGAH IAHAGLMMLW AG-AMTLFEL SRFNPGLPMQ EQNLILLPHL
                                WAGNARLA-- NLSGTFIAAH VAQAALIVFW AG-AFTLFEI SKYSPDLPLG QQGLILLPHL
                                WAGNARFA-- NLSGLFIAAH VAQAALITFW AG-AFTLFEI SWFDPTRAMG EQGLILLPHL
                                LTGNSRFA-- ELSGRLLGAH IAHGALIVFW AG-AMTLFEL SRFNPDLPMY EQNLIILPHL
                                WAGNARFA-- NLSGLFISAH VAQTALIVFW AG-AFTFFEI SRYTPDIPMG EQGLILLPHL
                                LVGNARLT-- DLSGQLLGAH IAHAGLIMFW VG-AITISEV TRFVPSVPMY EQGLTLLPHL
                                WAGNARLV-- DLSGRLLGAH VAHAGLIVLW AG-LITLFEV SRLDTARPLY EQGFILLPNL
                                LVGNARLI-- DLSGQLLGAH VAHAGLIMFW AG-AIAISEV TRFVPSIPMY EQGLILLPHL
                                LIGNARLV-- DLSGQLLGAH IAHAGLIVFW AG-TTTILEV LRFAPGLPLS EQGMTLLPHL
                                LVGNARLT-- DLSGQLLGAH VAHAGLIMFW AG-ITTVSEV LRFVPGVPMY EQGMTLLPHL
                                WAGNARFA-- NLSGLFLGAH IAQAALTTLW AG-AFTWFEI SRYKPEIPMG EQGLILLPHL
                                LSGNARLI-- NLSGQLLGAH IAHAGLIMFW AG-SITLVEL TKLNPELPLS EQGLLLIPNL
                                LVGNARLT-- DLSGQLLGAH VAHAGLIMFW AG-ITTISEV LRFVPGVPMY EQGMTLLPHL
                                WAGNARLT-- ELSGRLLGAH VAHAGLIVLW AG-AMTLFEV SRCDLSRPLY EQGLILLPNL
                                WAGNARLT-- ELSGRLLGAH VAHAGLIVLW AG-AMTLFEV SRCDLSRPLY EQGLILLPNL
                                WAGNARLV-- NLSGRLLGAH VAHAGLIVLW AG-LITLFEV SRLDTARPLY EQGFILLPNL
                                LVGNARLT-- DLSGQLLGAH IAHAGLIMFW AG-AITVTEV TKYIPDVPLY EQRMFLLPHL
                                WAGNARFA-- NLSGLFIGAH VAQAALTTLW AG-AFTWFEL SRYNPAVPMG EQGLILLPHL
                                WAGNARLA-- NLSGTFIAAH VGQAALIVFW AG-AFTLFEI SWYDPTLPMG EQGLILLPHL
                                WAGNARLT-- DLSGRLLGAH VAHAGLIVLW AG-AMTLIEL AKFDPSRPMY EQGLILLPHL
                                WAGNARLA-- NLSGKFVAAH VGQAALIVFW AG-AFTLFEI SWYDPTLPMG EQGLILLPHL
                                WAGNARLT-- DLSGRLLGAH VAHAGLIVLW AG-AMTLIEL AKFDPSRPMY EQGLILLPHL
                                WAGNARLT-- DLSGRLLGAH VAHAGLIVLW AG-AMTLIEL AKFDPSRPMY EQGLILLPHL
                                LRGNIRFK-- DLSGQLLGAH VAHAGLIVLW AG-AMTLFEL SHLDPSLPMY EQNLILLPHL
                                WNGNARFA-- NLSGLFIGAH VAQAALTTLW AG-AFTWFEI SRYNPEVPMG EQGLILLPHL
                                WAGNARFA-- DKSGLFIVAH AAQAALIMFW AG-AFTLFEL SSYSPDLPMG EQGLILLPHL
                                LSGNARLI-- DLSGQLLGAH IAHAGLIMFW AG-SVTLIEV TKFVPDKAMS DQGLLLLPNL
                                WAGNARFA-- NLSGLFVGAH AAQAALITLW AG-SFTLFEL SRYNPDIAMG EQGLILLPHL
                                LVGNARLT-- DLSGQLLGAH VAHAGLIMFW AG-AITVSEV TRYIPGVPLY EQKMILLPHL
                                WAGNARFA-- KLSGLFIAAH VAQAALIVFW AG-AFTFFEL SKFDPTLPMG FFGLILMPHL
                                WAGNARFA-- NLSGLFISAH AGQAALITFW AG-AFTLFEI SGFDPSQSMG EQGLILLPHL
                                WAGNARFA-- DKSGLFIVAH VAQAALIAFW AG-AFTLFEI SQYRPDIAMA EQGLILLPHL
                                LVGNARLI-- DLSGQLLGAH IAHAGLIMFW AG-ATTITEV TRFIPGVPMY EQGLTLLPHL
                                WAGNARFA-- DKSGLFIVAH VAQAALIAFW AG-AFTLFEI SQYRPDIAMA EQGLILLPHL
                                WAGNARFA-- EKSGLFIVAH AAQGALIMFW AG-AFTLFEL SKYVPDSPMG EQGLILLPHL
                                WAGNARFA-- DKSGLFIVAH VAQAALIAFW AG-AFTLFEI SQYRPDIAMA EQGLILLPHL
                                WAGNARFA-- EKSGLFIVAH AAQGALIMFW AG-AFTLFEL SKYVPDSPMG EQGLILLPHL
                                WAGNARFA-- NLSGLFIGAH VAQAALTTLW AG-AFTWFEL SRYQPDTPMG EQGLILLPHL
                                WAGNARFA-- NLSGLFIGAH VAQAALTTLW AG-AFTWFEL SRYQPDIPMG EQGLILLPHL
                                WAGNARFA-- DKSGLFIVAH VAQAALIAFW AG-AFTLFEI SQYRPDIAMA EQGLILLPHL
                                WAGNARFA-- DKSGLFIVAH VAQAALIAFW AG-AFTLFEI SQYRPDIAMA EQGLILLPHL
                                WAGNARFA-- DKSGLFIVAH VAQAALIAFW AG-AFTLFEI SQYRPDIAMA EQGLILLPHL
                                WAGNARFA-- DKSGLFIVAH VAQAALIAFW AG-AFTLFEI SQYRPDIAMA EQGLILLPHL
                                WAGNARFA-- NLSGLFIGAH VAQAALTTLW AG-AFTWFEL SRYQPDIPMG EQGLILLPHL
                                WAGNARFA-- KQSGLFISAH VGQAALITFW AG-AFTLFEI SRFDPSLPMG EQGLILLPHL
                                WAGNARFA-- DKSGLFIVAH VAQAALIAFW AG-AFTLFEI SQYRPDIAMA EQGLILLPHL
                                WAGNARFA-- DKSGLFIVAH VAQAALIAFW AG-AFTLFEI SQYRPDIAMA EQGLILLPHL
                                WAGNARFA-- DKSGLFIVAH VAQAALIMFW AG-AFTLFEL STYSSDLPMG EQGLILLPHL
                                WAGNARFA-- NLSGLFIGAH VAQAALTTLW AG-AFTWFEL SRYQPDIPMG EQGLILLPHL
                                WAGNARFA-- NLSGLFIAAH AAQAALITLW AG-AFTLFEI SRYSAEVPMG EQGLILLPHL
                                LIGNARLT-- DLSGQLLGAH IAHAGLIMFW AG-TTTISEV LRFVPNVPMY EQGLTLLPHL
                                WAGNARFA-- DKSGLFIVAH VAQAALIAFW AG-AFTLFEI SQYRPDIAMA EQGLILLPHL
                                WNGNARFA-- NLSGLFIGAH VAQAALTTLW AG-AFTWFEI SRYNPDVPMG EQGLILLPHL
                                WAGNARFA-- NLSGLFIGAH VAQAALTTLW AG-AFTWFEL SRYQPDIPMG EQGLILLPHL
                                WAGNARFA-- NLSGLFIAAH VAQSALIAFW AG-AFTLFEV SWFDPSLPMG EQGLILLPHL
                                WVGNIRLR-- DLSGSLLGAH IAHGALIVFW AG-AITLLEV ARFVPDIPLY EQGMILLPHL
                                WAGNARFA-- NLSGLFIGAH VAQAALTTLW AG-AFTWFEL SRYQPDIPMG EQGLILLPHL
                                LVGNARLI-- DLSGQLLGAH IAHAGLIMFW AG-AITISEV TRFVPGIPMY EQGLILLPHL
                                WAGNARFA-- NLSGLFIAAH VAQSALIAFW AG-AFTLFEV SWFDPTLPMG EQGLILLPHL
                                WAGNARFA-- NLSGLFIAAH VAQSALIAFW AG-AFTLFEV SWFDPTLPMG EQGLILLPHL
                                WAGNARFA-- NLSGLFIAAH VAQSALIAFW AG-AFTLFEV SWFDPTLPMG EQGLILLPHL
                                LSGNSRLI-- NLSGQLLGAH IAHAGLIMFW AG-SITLLEL SNLNPNVAIS EQGLLLIPNL
                                WAGNARFA-- NLSGLFISAH VAQAALMVFW AG-AFTLFEI SRYNPTLPMG EQGLILLPHL
                                WVGNARFA-- NLSGLFIGAH VAQAALTTLW AG-AFTWFEI SRYNPNIPMG EQGLILLPHL
                                WAGNARFA-- NLSGLFIAAH VAQAALITFW AG-AFTLFEI SRYSPDLPMG AQGLILLPHL
                                WAGNARFA-- DMPGLFIAAH VAQAALITFW AG-AFTLFEI SQFNPSLPMG EQGLILLPHL
                                WAGNARFA-- KLSGLFIGAH AAQAALITLW AG-SFTLFEL SRYNPEIPMG QQGLILLPHL
                                WAGNARFA-- NLSGLFIGAH VAQAALIVLW AG-AFTLFEI SRYNPEIAMG EQGLILLPHL
                                WAGNARFA-- DRSGLFIAAH VAQAALITFW VG-AFTLFEV SGFDPALPMG EQGLILLPHL
                                WAGNARFA-- NLSGLFIAAH VAQAALITFW AG-AFTLYEI SGFDPTRPMG EQGVILLPHL
                                LSGNARLI-- DLSGQLLGAH VAHAGLIMFW AG-SITLLEL DRYMPSIPLN EQGLLLLPNL
                                LIGNARLT-- DLSGQLLGAH IAHAGLIIFW VG-TTTISEV LRYVPNVPMY KQGLILLPHL
                                WAGNARFA-- DSSGLFIAAH VAQAALMVFW AG-SFTFFEL SRYSPEVPMG EQGLILLPHL
                                WAGNARFA-- NLSGLFIAAH VAQAALITFW AG-AFTLYEI SGFDPTRPMG EQGVILLPHL
                                WAGNARFA-- KLSGLFISAH AGQAALITFW AG-AFTLFEI SRYSPDLPMG EQGLILLPHL
                                WAGNARFA-- NLSGLFIGAH VAQAALTTLW AG-AFTWFEL SRYQPDIPMG EQGLILLPHL
                                WVGNARFA-- DLSGLFIGAH VAQAALTTLW AG-AFTWFEI SRYQPDIPMG EQGLILLPHL
                                WTGNARFA-- NLSGLFIGAH VAQAALTTLW AG-AFTWFEI SRYNPEIPMG EQGLILLPHL
                                WAGNARFA-- NLSGLFIAAH VAQAALIVFW AG-AFTFFEL SKFDLTLPMG EQGLILIPHL
                                WVGNSRFA-- NLSGLFIGAH VAQAALTTFW AG-AFTWFEI SRYNPDIPMG EQGLILLPHL
                                WAGNARFA-- RFSGLFIGAH VAQAALTTLW AG-AFTWFEV SRYNPDIPMG EQGLILLPHL
                                WAGNARFA-- NLSGLFIGAH VAQAALTMLW AG-AFTWFEI SRYNPEIPMG EQGLILLPHL
                                WAGNARFA-- KLSGLFIGAH VAQAALTTLW AG-AFTWFEI SRYNPSIPMG EQGLILLPHL
                                WTGNARFA-- NLSGLFIGAH VAQAALTTLW AG-AFTWFEI SRYNPEIPMG EQGLILLPHL
                                WAGNARFA-- KLSGLFISAH AGQAALITFW AG-AFTLFEI SLYSPDLPMG EQGLILLPHL
                                WAGNSRFA-- NLSGLFIGAH VAQAALTTLW AG-AFTLFEI SRYNPEIPMG EQGLILLPHL
                                WAGNARFA-- DLSGQFIGAH VAHAALIVFW AG-AFTLFEI SYFDPTLPMG EQNLILLPHL
                                WAGNARFA-- NLSGLFIAAH VAQAALITFW AG-AFTLFEI SRYSPELPMG VQGLILLPHL
                                WAGNARFA-- NLSGLFIAAH VAQAALIMFW AG-AFTLYEI SWLTADQSMG EQGLILLPHL
                                WTGNARFA-- NLSGLFIGAH LAQAALTTLW AG-AFTWFEI SRYNPEIPMG EQGLILLPHL
                                WAGNARFA-- DLSGQFIGAH VAHAALIVFW AG-AFTLFEI SYFDPSVPMG EQNLILLPHL
                                WTGNARFA-- NLSGLFIGAH VAQAALTTLW AG-AFTWFEI SRYNPEIPMG EQGLILLPHL
                                WAGNARFA-- DLSGLFIVAH VAQAALIAFW AG-AFTLYEI SWYRADLPMG SQGLILLPHL
                                ---------- ---------- ---------- ---------- --------MY EQNLILLPHL
                                WAGNARFA-- NLSGLFIAAH VAQAALITFW AG-AFTLFEI SWFDPTRSMG EQGLILLPHL
                                WAGNARFA-- DKSGLFIAAH VGQAALTTFW AG-GFTLFEL SRFDASLPMG EQGLILLPHL
                                WAGNARFA-- DKSGLFIAAH VGQAALITFW AG-AFTLFEI SRFNPAQAMG EQGLILLPHL
                                WAGNARFT-- DMSGLFIAAH VAQAALITFW AG-AFTLFEI SWFDPTLSMG EQGLILLPHL
                                WAGNARFV-- NLSGLFIAAH VAQAALSVFW AG-AFTLYEI SQYKPDLPMG EQGLILLPHL
                                WAGNARFV-- NLSGLFIAAH VAQAALSVFW AG-AFTLYEI SQYKPDLPMG EQGLILLPHL
                                WAGNARFA-- NLSGLFIAAH VAQAALITFW AG-AFTLFEI SWFDPTRPMG EQGVILLPHL
                                WAGNARFA-- DQSGLFIAAH VAQAALTAFW AG-AFTLFEI SRFDPTQAMG DQGLILLPHL
                                WAGNARFA-- NLSGLFIGAH VAQAALTTLW AG-AFTWFEL SRYQPDIPMG EQGLILLPHL
                                WAGNARFA-- DQSGLFIAAH VAQAALTAFW AG-AFTLFEI SRFDPTQAMG DQGLILLPHL
                                WAGNARFA-- DKSGLFIVAH VAQAALIAFW AG-AFTLFEI SQYRPDIAMA EQGLILLPHL
                                WAGNARFV-- DLSGKFIGAH VAHTALIVFW AG-AFTLFEI SSFDPTIAMG EQNLILLPHL
                                WAGNARFA-- NLSGSFIAAH VGQAALTAFW AG-AFTLFEI SRFDPSLPMG EQGLILLPHL
                                WAGNARFV-- DLSGKFIGAH VAHTALIVFW AG-AFTLFEI SSFDPTIAMG EQNLILLPHL
                                WAGNARFV-- NLSGLFIAAH VAQAALTVFW AG-AFTLYEI SQYNPNLPMG EQGLILLPHL
                                WAGNSRFA-- DKSGLFISAH VAQAALITFW AG-AFTLFEL STYNSSLPMG EQGLILLPHL
                                WAGNARFA-- NLSGSFIAAH VGQAALTAFW AG-AFTLFEI SRFDPSLPMG EQGLILLPHL
                                LIGNARLT-- DLSGQLLGAH IAHAGLIMFW AG-TTTISEV LRFVPDVPMY EQGLILLPHL
                                WAGNSRLA-- GFSGKWLAAH VAQAALIVFW AG-AICLFEV ARYTADVPLG EQNLILIPHM
                                WVGNARFA-- NLSGLFIGAH VAQAALTTLW AG-AFTWFEI SRYNPEVPLG EQGLILLPHL
                                LVGNARLT-- NLSGQLLGAH VAHAGLIMFW AG-ITTVSEV LNYIPNVPIY EQGFTLLPHL
                                WAGNARFA-- EKSGLFISAH VAQAALTVFW AG-AFTLYEI SLFDASQPMG EQGLILLPHL
                                WAGNSRFV-- GLSGLFIAAH VAQAALTVFW AG-AFTLYEI SQYQPDVPMG EQGLILLPHL
                                WAGNARFA-- DLSGLFIVAH VAQAALIAFW AG-AFTLYEI SWYRADLPMG SQGLILLPHL
                                WAGNARFA-- NQSGLFIAAH VGQAALTAFW AG-AFTLFEI SRFDISLPMG EQGLILLPHL
                                WAGNARFA-- DRSGLFIVAH IAQAALMMFW AG-AFTLYEL SQYKPELPMG EQGLILLPHL
                                WAGNARFA-- NQSGFFIAAH VGQAALTAFW AG-AFTLFEI SRFDASLPMG EQGLILLPHL
                                WTGNARFA-- NLSGYFIAAH VGQAALITLW AG-AFTLFEL SWFDPTLPMG EQGLILLPHL
                                WAGNARFA-- EKSGLFVAAH VGQAALTTLW AG-AFTLYEL SWFDPNLPLG EQGFILLPHL
                                WAGNARFA-- NLSGFFISAH VGQAALVTLW AG-AFTLFEL SWFDPTIPMG EQGLILLPHL
                                WAGNSRFA-- EQSGLFIAAH AGQAALSALW AG-AFTLFEL SKFSPDIPMG EQSLIVLPHL
                                WAGNARLT-- NLSGTFLTAH IAHAAIVAFS IG-ALILLEI NRYSPDRPMS EQGLFLLPRL
                                WVGNARFA-- NLSGLFIGAH VAQAALSMFW AG-AFTWFEI SRYKPEIPMG EQGLILLPHL
                                WAGNSRLA-- DLSGKWLAAH IAHAALIIFW AG-AFCLFEV THYSPDIPMG EQNLILIPHL
                                WAGNSRFA-- LQSGKWLSAH IAQYALITFW AG-GITLFEL ARYNPDVSMG EQGLILIPHL
                                WAGNSRFA-- EQSGLFITAH AAQAALITFW AG-AFTLFEL STFDPSVPMG EQGLILLPHL
                                WAGNSRLA-- SSSGLFISAH AGHAGLISVW AG-GFTLFEL GRYSPDFPMW SQGLVLLPHL
                                WAGNARFA-- DLSGLFIVAH VAQAALVTFW AG-AFTLYEI SWYRPDLPMG NQGLILLPHL
                                ---------- ---------- -------MLW AG-AFTWFEI SRYNPDIPMG EQGLILLPHL
                                WAGNSGVA-- KRSGTFIAAH TAHAGLIMFW AG-SFTFFEL AKYNPSLPMG GQGLILLPHL
                                INGNARVE-- DLSGKFLAAH IGQIALMAFW AG-AFTLFEL SRYNPDIPLY EQGLICIPQL
                                WAGNSGVA-- KRSGTFIAAH TAHAGLIMFW AG-SFTLFEL AKYEPSLPMG EQGLILLPHL
                                WAGNSGVA-- KRSGTFIAAH TAHAGLIMFW AG-SFTLFEL AKYDPSLPMG GQGLILLPHL
                                WAGNARFA-- NLSGLFIAAH AAQAALIVFW AG-AFTLFEI SRYSPDIPMG EQGLILLPHL
                                WAGNARFA-- NLSGLFIAAH AAQAALIVFW AG-AFTFFEL SKFDPTLPMG EQGLILIPHL
                                WAGNARFA-- NQSGLFIAAH AAQAALITFW AG-AFTLFEI SRFSPEIPMG EQGLILLPHL
                                WAGNARFA-- NDSQLFIAAH VAQAALIVFW AG-AFTLFEL SQYDPSLPMG EQGLILIPHL
                                WAGNARFA-- NLSGLFIAAH AAQAALIVFW AG-AFTLFEI SRYSPDVPMG EQGLILLPHL
                                WAGNIRFL-- DSSGLLLGAH LAHAGLITLW AG-AILVKEV AGFTPGVPLP EQGAYLMAHI
                                WAGNIRLV-- DLSGQLLGAH IAHAGLIAFW AG-SITVLEV ARYVPDVPFY EQGLGLLPHL
                                WVGNARLT-- ELSGRLLGAH LAHGALIMFW AG-AITLVEY SRFTSDIPMY QQGLLLLPNL
                                ---------- -LSGQLLGAH IAHAGLIAFW AG-SITVLEV ARYVPDVPFY EQGLGLLPHL
                                WNGNARLT-- KFSGLLLGAH LAHAGLIVLW AG-TRVISEV GNFDPSLSFP DQGLLLIPHL
                                WSGNARFI-- DLSNTFIVAH VAQAALIMLW AG-AFTLFEL SVYAPDEPLY SQGLILLPHL
                                WAGNARLT-- NLSGTFLTAH IAHAAIVSFS IG-ALILLEI NRYSPDRPMS EQGLFLLSRL
                                WAGNARLT-- NLSGTFLTAH IAHAAIVSFS IG-ALILLEI NRYSPDRPMS EQGLFLLPRL
                                WAGNARFI-- NLSGTFLVAH IAHAAIVCFG VG-AWILWEI ARYSPTQPMY EQKLFWLPRL
                                WLGNARLM-- NLSNTFIVAH VAHAALIMAW AG-GFTLFEL AKFSPERPMY EQGLILLPHL
                                WAGNARFI-- NLSGTFLVAH IAHAAIVCFG VG-AWILWEI ARYSPTQPMY EQKLFWLPRL
                                WAGNARFI-- NLSGTFLVAH IAHAAIVCFG VG-ALVLWEI ARYSPTQPMY GQRLFFLPRL
                                WAGNARFI-- DLSNTFIVAH VAQAALIMLW AG-VFTLFEL AVYSPTQPMY AQGLILLPHL
                                WAGNARLT-- NLSGTFLTAH IAHAAIVAFS IG-ALILLEI SRYSPDRPMS EQGLFLLPRL
                                WAGNARFI-- NLSGTFLVAH IAHAAIVCFG IG-AWILWEI ARYSPTQPMY EQRLFWLPRL
                                WAGNARFI-- DLSNTFIVAH TAQAALIMLW AG-AFTLFEL AVYSPAAPLY TQGLILLPHL
                                WAGNSGVA-- KRSGTFIAAH TAHAGLIMFW AG-SFTLFEL AKYDPSLPMG GQGLIVLPHL
                                WAGNSGVA-- SRSGSFIAAH AAHAGLIMFW AG-AFTLFEL ARYDALLPMG EQGLILLPHL
                                WAGNSGVA-- NRSGSFIAAH AAHAGLIMFW GG-AFTLFEL SRYNAGIPMG EQGLIVLPHL
                                WAGNAGVA-- KRSGSFIAAH AAHAGLIMFW AG-AFTLFEL ARYDGTLPMG EQGLILIPHL
                                WAGNSGVA-- SRSGSFIAAH AAHAGLIMFW AG-AFTLFEL ARYDALLPMG EQGLILLPHL
                                WAGNSG-VA- KRSGSFIAAH AAHAGLIMFW AG-AFTLFEL ARYNSALPMG DQGLILLPHM
                                WAGNSG-VA- KRSGSFIAAH AAHAGLIMFW AG-AFTLFEL AHYDPSIALG EQGLILLPHL
                                WAGNSRVA-- NSSGLFISAH AGHAGLISVW AG-GFTLFEL GRYSTESPMW DQGLVLLPHL
                                ---------- ---------- ---------- ---------- --------MG EQNLILLPHL
                                LQGNARLIN- -RTELLLGAH LAHAGLIMFW AG-SFTLLEI SRYVADVPLA DQGLLLLPRL
                                WAGNSRLA-- SSSGLFISAH TAHAGLISVW AG-GFTLFEL GRYTTDSPMW DQGLVLLPHL
                                LQGNARLID- -QTELLLGAH LAHAGLIMFW AG-SFTLLEV SHYIADVPIA EQGLLLLPRL
                                WAGNARFI-- DQSNTFIVAH AAQGALIMLW AG-VFTLFEL AKYNPAAPMY DQGLILLPHL
                                WAGNSGVA-- KRSGSFIAAH AAHAGLIMFW AG-AFTLFEL ARYDGSLPMG EQGLILIPHL
                                WAGNSLVT-- NEAGTFISAH AAHAGLIMFW AG-SFTIYEL SRYNPAQPMG EQGLILLPNL
                                WAGNSGVA-- KRSGSFIAAH AAHAGLIMFW AG-AFTLFEL ARYDGSLPMG EQGLILIPHL
                                ---------- ---------- -------MFW AG-AFTLFEL ARYDLAIPMG DQGLILLPHL
                                WAGNVRNTD- -LSGTLLGAH LCHAALMSCV PG-AFIIQEA ARFQPGIPLS EQGMVFMPHL
                                WAGNVRNTD- -FSGTLLGAH LCHAALMSCV PG-AFIIQEA ARFQPGIPLS EQGMVFMPHL
                                ---------- ---------- -------MFW AG-AFTLFEL ARYSSALPMG DQGLILLPHM
                                WASNSRFTD- -YSGQFIAAH NGQIASMCFY AG-AFTIYEV SRFNPDLPLY QQNLHCIPQL
                                ---------- ---------- -------MFW AG-AFTLFEL ARYDGTLPMG EQGLILIPHL
                                WAGNSRYTD- -YSAQFLAAH IGQIASMCFF AG-SFTLFEI SRYNPDIPVY AQNFVCLPQL
                                WAGNSG-VA- NRSGKFIAAH VAHAGLIVFW AG-AFTLFEL SRFDPSVPMG HQPLIVLPHL
                                WSGNSRFTD- -FSAQFLAAH IGQIASMTFF AG-SITLFEL SRYNPDIPLY AQGFVCLPQL
                                YAGNARYTG- -FSAQFLAAH IGQIASMCFF AG-TFTIYEL TRYDPDLPLY SQNFVCLPQL
                                WAGNSG-VA- NRSGKFIAAH VAHAGLIVFW AG-AFTLFEL SRFDPSVPMG HQPLIVLPHL
                                WAGNSG-VA- NRSGKFIAAH VAHAGLIVFW AG-AFTLFEL SRFDPSVPMG HQPLIVLPHL
                                WAGNSG-VA- NRSGKFIAAH VAHAGLIVFW AG-AFTLFEL SRFDPTVPMG HQPLIVLPHL
                                WAGNSG-VA- NRSGKFIAAH VAHAGLIVFW AG-AFTLFEL SRFDPSVPMG HQPLIVLPHL
                                WAGNSG-VA- NRSGKFIAAH VAHAGLIVFW AG-AFTLFEL SRFDPSIPMG HQPLIVLPHL
                                WAGNSG-VA- NRSGKFIAAH VAHAGLIVFW AG-AFTLFEL SRFDPSVPMG HQPLIVLPHL
                                YAGNARYTG- -FSAQFLAAH IGQIASMCFF AG-TFTIFEL TRYDPDLPLY SQNFVCLPQL
                                YAGNSRLEDP AVQGKWLAAH IAQIALIVFW VG-LNTFSEN QAFDPSLPMF DQGLVLIPHL
                                YAGNSRLIEP SVSGRWLAAH ILQAAIIMFW VG-LNTLSEL QVFDPDVAMY EQGLVLIPHM
                                WAGNSG-VA- NRSGKFIAAH VAHAGLIVFW AG-AFTLFEL SRFDPSVPMG HQPLIVLPHL
                                YQGNSRLINT SVQGKWLAAH ILQIALIMFW VG-LNTFSEN QAFDPSLPMY DQGLVLIPHL
                                WAGNSG-VA- NRSGKFIAAH VAHAGLIVFW AG-AFTLFEL SRFDPSVPMG HQPLIVLPHL
                                YQGNSRLIDP SVQGKWLAAH ILQMAIIMFW VG-INTLSEN QVFDPGLPMY DQGLVLIPHL
                                YAGNSG-VV- GRSGKFIASH AAHAGLMMFW AG-AFGLFEL ARYDASIPMG AQKLICLPHL
                                WAGNSG-VA- NRSEKFIAAH VAHAGLIVFW AG-AFTLFEL SRFDPSVPMG HQPLIVLPHL
                                WAGNSG-VA- NRSGKFIAAH VAHAGLIVFW AG-AFTLFEL SRFDPSVPMG HQPLIVLPHL
                                YSGNSRLEDP AVQGKWLAAH IAQIALIVFW VG-LNTFSEN QAFDTSLPMF DQGLVLIPHL
                                YAGNSG-TT- NRSGKFIAAH AAHAGLMMFW AG-AFTLFEL ARYDSSIPMG NQHLICLPHI
                                YAGNSG-TT- NRSGKFIAAH AAHAGLMMFW AG-AFTLFEL ARYDSSIPMG NQNLICLPHL
                                YAGNSG-TT- NRSGKFIAAH AAHAGLMMFW AG-AFTLFEL ARYDSSIPMG NQNLICLPHL
                                YAANAGAVT- NKSGRFISSH IAHTGLICFG AG-ANTLFEL ARYNPDLPMG SQGLVVLPHL
                                YAANAGAVT- NKSGRFISSH IAHTGLICFG AG-ANTLFEL ARYNPDLPMG SQGLVVLPHL
                                WAGNVRMTD- -LSGMLLGAH LCHAALMSVV PG-AFIVQEV ARYQPGVSLP DQGMIFMPHL
                                WAGNVRMTD- -LSGMLLGAH LCHAALMSVV PG-AFIVQEV ARYQPGVSLP DQGMIFMPHL
                                WSGNSRFSD- -YSGQFLAAH NGQIASMCFW AG-SFTLFEV SRFNPDLPVY QQNLVCIPQL
                                YAGNSG-VT- NRSGKFIAAH AAHAGLMMFW AG-AFTLFEL ARYDSSIPMG NQNLICLPHL
                                WAGNSG-VT- NRTGKFIAAH IAHTGLIAFW AG-AFTLFEL SRFDPSIPMG HQPLIALPHL
                                YQGNSRLIDP SVQGKWLAAH ILQMAIIMFW VG-INTLSEN QVFDPGLPMY DQGLVLIPHL
                                WSGNSRFSD- -YSGQFLAAH NGQIASMCFW AG-SFTLFEV SRFNPDLPVY QQNLVCIPQL
                                WAGNSG-VT- NRTGKFIAAH IAHTGLIAFW AG-AFTLFEL SRFDPSIPMG HQPLIALPHL
                                WAGNSG-VT- NRSGKFIAAH AAHTGLIAFW AG-AFTLFEL ARFDPSVPMG HQPLIALPHL
                                YAGNSG-VV- GRSGKFIASH AAHAGLMMFW AG-AFGLFEL ARYDASIPMG AQKLICLPHL
                                WAGNSG-VT- NRSGKFIAAH AAHTGLIAFW AG-AFTLFEL ARFDPSLPMG HQPLIALPHL
                                YAGNSG-VV- GRSGKFIAAH AAHAGLMMFW AG-AFGLFEL ARYDASIPMG AQKAIVLPHL
                                YAGNSG-TA- NRSGKFIAAH AAHAGLMMFW AG-AFTLFEL ARYDSSVAMG NQNLICLPHL
                                YAGNSG-VV- GRSGKFIAAH AAHAGLMMFW AG-AFGLFEL ARYDASIPMG AQKAIVLPHL
                                WAGNSG-VT- NRSGKFIAAH AAHTGLISFW AG-AFTLFEL ARFDPSVPMG HQPLIALPHL
                                WAGNSG-VT- NRSGKFIAAH ASHTGLIAFW AG-AFTLFEL ARFDPSVPMG HQPLIALPHL
                                YAGNSG-VV- GRSGKFIAAH AAHAGLMMFW AG-AFGLFEL ARYDATIPMG AQKAIVLPHL
                                FAGNSG-VV- GRSGKFIAAH AAHAGLMMFW AG-AFGLFEL ARYDASIPMG AQKAIVLPHL
                                YAGNSG-VV- GRSGKFIAAH AAHAGLMMFW AG-AFGLFEL ARYDASIPMD AQKAIVLPHL
                                YAGNSG-VV- GRSGKFIAAH AAHAGLMMFW AG-AFGLFEL ARYDSSIPMG AQKAIVLPHL
                                YAGNSG-TA- NRSGKFIAAH AAHAGLMMFW AG-AFTLFEL ARYDSSVAMG NQNLICLPHL
                                YAGNSG-TA- NRSGKFIAAH AAHAGLMMFW AG-AFTLFEL ARYDSSVAMG NQNLICLPHL
                                YAGNSG-VV- GRSGKFIAAH SAHAGLMMFW AG-AFGLFEL ARYDASIPMG AQKAIVLPHL
                                YAGNSG-VV- GRSGKFIAAH AAHAGLMMFW AG-AFGLFEL ARYDASIPMG AQKAIVLPHL
                                YAGNSG-VV- GRSGKFIAAH AAHAGLMMFW AG-AFGLFEL ARYDASIPMG AQKAIVLPHL
                                YAGNSG-VV- GRSGKFIAAH AAHAGLMMFW AG-AFGLFEL ARYDASIPMG AQKAIVLPHL
                                YAGNSRLIEP SVSGRWLAAH IFQAAIIMFW VG-LNTLSEL QVFDPDVAMY EQGLVLIPHL
                                FAGNSG-VV- GRSGKFIAAH AAHAGLMMFW AG-AFGLFEL ARYDASIPMG AQKAIVLPHL
                                WAGNAS-VT- NLSGRFIASH AAHTGLIAFG AG-SNTLFEL SRFDPSLPMG DQGLIFLPHL
                                YAGNSG-VV- GRSGKFIAAH AAHAGLMMFW AR-AFGLFEL ARYDASIPMG AQKAIVLPHL
                                WAGNSG-VT- NRSGKFIAAH AAHTGLIAFW AG-AFTLFEL ARFDPSVPMG HQPLIALPHL
                                WAGNSG-VT- HPPGKFIAAH AAHTGLDCFL AG-AFTLFEL ARFDPSVPMG HQPLIALPHL
                                FAGNGRLID- -MSGKWLAAH IGQYSLICLW AS-LITFLEV AVYNPDLPMG EQGLILIPHL
                                WAGNSG-VT- NRSGKFIAAH AAHTGLIAFW AG-AFTLFEL ARFDPSVPMG HQPLIALPHL
                                WAGNAS-VT- NRSGRFIASH AAHTGMIAFG AG-SNTLFEL SRFDPSLPMG DQGLIFLPHL
                                WAGNSG-VT- NRSGKFIAAH AAHTGLIAFW AG-AFTLFEL ARFDPSVPMG HQPLIALPHL
                                WAGNAS-VT- NRSGRFIASH AAHTGMIAFG AG-SNTLFEL SRFDPSLPMG DQGLIFLPHL
                                WVGNSV-VT- NKSSRFIGSH VAHTGLICFA AG-ANTLWEL ARYNPDIPMG HQGMVSIPHL
                                YAGNSG-VT- NRSGRFIASH IGHTGLICFG AG-ANTLFEL ARYDSALPIG DQGLVSLPHL
                                WVGNSV-VT- NKSSRFIGSH VAHTGLICFA AG-ANTLWEL ARYNPDIPMG HQGMVSIPHL
                                WAGNAS-VT- NRSGRFIASH AAHTGMIAFG AG-SNTLFEL SRFDSSLPMG DQGFVFLPHL
                                WVGNSV-VT- NKSSRFIGSH VAHTGLIAFT AG-ANTLWEL ARFNPDIPMG HQGMVSIPHL
                                YAGNSG-VT- NRSGRFIASH IGHTGLICFG AG-ANTLFEL ARYDSALPIG DQGFVVLPHL
                                YAGNSG-VT- NRSGRFIASH IGHTGLICFG AG-ANTLFEL ARYDSALPIG DQGFVVLPHL
                                YAGNSG-VT- NRSGRFIASH IGHTGLICFG AG-ANTLFEL ARYDSALPIG DQGFVVLPHL
                                WVGNSV-VT- NKSSRFIGSH VAHTGLICFA AG-ANTLWEL ARYNPDIPMG HQGMVSIPHL
                                YAGNSG-VT- NRSGRFIASH IGHTGLICFG AG-ANTLFEL ARYDSALPIG DQGFVVLPHL
                                YAGNSG-VT- NRSGRFIASH IGHTGLICFG AG-ANTLFEL ARYDSALPIG DQGFVVLPHL
                                YAGNSG-VT- NRSGRFIASH IGHTGLICFG AG-ANTLFEL ARYDSALPIG DQGFVVLPHL
                                WAGNSV-VT- NRSGRFIASH IGHTGLICFA AG-GSTLWEL ARYNPEIPMG HQSSLFLAHL
                                WAGNSV-VT- NRSGRFIASH VGHTGLICFA AG-GSTLWEL ARYNPEIPMG HQSSLFLAHL
                                WVGNSV-VT- NRAGRFIGSH IGHTGLICFA AG-GSTLWEL ARYNPEIPMG HQSSIFLAHL
                                WVGNSV-VT- NRAGRFIGSH VGHTGIICFA TG-ASCLWEL ARFDASIPMG HQSSIYLSHL
                                ---------- ---------- ------MMFW AG-AFTLFEL ARYDSSLPMG NQNLICLPHL
                                WVGNSV-VT- NKSSRFIGSH VAHTGLIAFA AG-ANTLWEL ARYNPDIPMG HQGMVSIPHL
                                WAGNAG-VT- NKSGKFIAAH IAHTGLIAFA AG-GSTLWEL ARYNPEIPMG HQSSIFLAHL
                                WAGNAG-VT- NKSGKFIAAH IAHTGLIAFA AG-GSTLWEL ARYNPEIPMG HQSSIFLAHL
                                WAGNSR-VT- NRAGKFIAAH AGHTGLISFA AG-ASTLWEL ARFDPSVAMG HQSSIFLAHL
                                WVGNSV-VT- NKSSRFIGSH VAHTGLIAFT AG-ANTLWEL ARYNPDIPMG HQGMVSIPHL
                                ---------- ---------- ------MMFW AG-AFTLFEL ARYDSSVAMG NQNLICLPHL
                                WVGNSV-VT- NKSSRFIGSH VAHTGLIAFT AG-ANTLWEL ARYNPEIPMG HQGMVSIPHL
                                WVGNSV-VT- NRAGRFIGSH VGHTGIICFA TG-ASCLWEL SRFDSSVPMG HQSSIYLSHL
                                ---------- ---------- -------MFW AG-AFTLFEL ARYDSSVAMG NQNLICLPHL
                                WAGNSG-VT- NRSGKFIAAH AAHTGLIAFG CG-AATLVEL AGFDPSLPMG HQSSLFLAHL
                                WAGNSV-VT- NRSGRFIASH VGHTGLICFA AG-GSTLWEL ARYNPEIPMG HQSSLFLAHL
                                WAGNAG-VT- NKSGKFIAAH IAHTGLIAFA AG-GSTLWEL ARYNPEIPMG HQSSIFLAHL
                                WAGNAG-VT- NRSGKFIAAH AAHTGLITFA CG-GSTLWEL SRFDPSLPMG HQSSLFLAHL
                                WAGNSG-VT- NRSGKFIAAH AAHTGLIAFG CG-AATLVEL AGFDPSLPMG HQSSLFLAHL
                                -------MT- NRAGRFIGSH IGHTGLICFA AG-GSTLWEL ARYNPEIPMG HQSSIFLAHL
                                WAGNSV-VT- NRSGRFIASH VGHTGLICFA AG-GSTLWEL ARYNPEIPMG HQSSLFLAHL
                                WVGNSV-VT- NRAGRFIGSH VGHTGIICFA TG-ASCLWEL SRFDSSIPMG HQSSIYLSHL
                                WAGNSV-VT- NRSGRFIASH VGHTGLICFA AG-GSTLWEL ARYNPEIPMG HQSSLFLAHL
                                WAGNSG-VT- NRSGKFIAAH AAHTGLIAFG CG-AATLVEL AGFDASLPMG HQSSLFLAHL
                                WVGNSV-VT- NRAGRFIGSH VGHTGIICFA TG-ASCLWEL SRFDSSIPMG HQSSIYLSHL
                                WVGNSV-VT- NRAGRFIGSH IGHTGLICFA AG-GSTLWEL ARYNPEIPMG HQSSIFLAHL
                                ---------- ---------- -----MICFA AG-ANTLWEL ARYNPDIPMG HQGMVSIPHL
                                ---------- ---------- ---------- ---------- --------MG SQGLVVLPHL
                                WAGNSV-VT- SRSGRFIASH IGHTGLIAFA AG-GSTLWEL ARYNPEIPMG HQSSLFLGHL
                                ---------- ---------- ---------- ---------- --------MG SQGLVVLPHL
                                WAGNSR-VT- NRAGKFIAAH AGHTGLISFA AG-ASTLWEL ARFDPSIAMG HQSSIFLAHL
                                WAGNSV-VT- SRSGRFIASH IGHTGLIAFA AG-GSTLWEL ARYNPEIPMG HQSSLFLGHL
                                ---------- ---------- ------MAFW AG-SFTLFEL SRYDPSVPMG HQPLVALPHL
                                ---------- ---------- ------MAFW AG-SFTLFEL SRYDPSIPMG HQPLVALPHL
                                ---------- ---------- ---------- ---------- --------MG NQNLICLPHL
                                ---------- ---------- ---------- ---------- ---------- ------MPHL
                                ---------- ---------- ---------- ---------- --------MG HQPLIALPHL
                                ---------- ---------- ---------- ---------- --------MG HQSSIFLAHL
                                WAGNARFV-- NLSGKLLGAH VAHAGLIVFW AG-AMTLFEL SRYTPTESMY EQGLILLPHL
                                WAGNARFI-- DMSGKLLGAH VAHAGLIVLW AG-AITLFEI TKYDASRPMY EQGLILLPHL
                                WAGNFRLT-- NLSGKLLGAH VAHAALILLW AG-GMTLFEL SRFNPNVPMY EQGLILLPHL
                                WAGNFRLT-- NLSGKLLGAH VAHAALILLW AG-GMTLFEL SRFNPNVPMY EQGLILLPHL
                                WAGNFRLT-- NLSGKLLGAH VAHAALILLW AG-GMTLFEL SRFNPNVPMY EQGLILLPHL
                                WAGNFRLT-- NLSGKLLGAH VAHAALILLW AG-GMTLFEL SRFNPNVPMY EQGLILLPHL
                                WAGNFRLT-- NLSGKLLGAH VAHAALILLW AG-GMTLFEL SRFNPNVPMY EQGLILLPHL
                                WAGNARLT-- DLSGKLLGAH VAHAGLIVLW AG-AMTLFEL SQFDASQPMY EQGLILLPHL
                                WAGNFRLT-- NLSGKLLGAH VAHAALILLW AG-GMTLFEL SRFNPNVPMY EQGLILLPHL
                                WAGNFRLT-- NLSGKLLGAH VAHAALILLW AG-GMTLFEL SRFNPNVPMY EQGLILLPHL
                                WAGNFRLT-- NLSGKLLGAH IAHAALILLW AG-GMTLFEL SRFNPNLPMY EQGLILLPHL
                                WAGNFRLT-- NLSGKLLGAH VAHAALILLW AG-GMTLFEL SRFNPNVPMY EQGLILLPHL
                                WAGNFRLT-- NLSGKLLGAH VAHAALILLW AG-GMTLFEL SRFNPNVPMY EQGLILLPHL
                                WAGNFRLT-- NLSGKLLGAH IAHAALILLW AG-GMTLFEL SRFNPNVPMY EQGLILLPHL
                                WAGNTRLI-- NLSGKLLGAH VAHAGLITFW AG-AMTLFEL SRFTPDEPMY EQGLILLPHL
                                WAGNFRLT-- NLSGKLLGAH IAHAALILLW AG-GMTLFEL SRFNPNVPMY EQGLILLPHL
                                WAGNARFI-- ELSGKLLGAH IAHAGLIVLW AG-AMTLFEL SRYTPDVPMY DQGLILLPHL
                                WAGNARFI-- NLSGKLLGAH VAHAGLIVLW AG-AMTLFEL SRYNPAQPMY EQGLILLPHL
                                WAGNARFV-- DLSGKLLGAH VAHAGLIVLW AG-AMTLFEI SHYNPDLPIY EQGLILLPHL
                                WAGNARLV-- NLSGKLLGAH VAHAGLIVFW AG-AFTLFEL SRYNPDLAMY EQGLILLPHL
                                WAGNARLV-- NLSGKLLGAH VAHAGLIVFW AG-AFTLFEL SRYNPDLAMY EQGLILLPHL
                                WAGNARLV-- NLSGKLLGAH VAHAGLIVFW AG-AFTLFEL SRYNPDFAMY EQGLILLPHL
                                WAGNARFV-- DLSGKLLGAH VAHAGLIVLW AG-AMTLFEI SHYNPDLPIY EQGLILLPHL
                                WAGNARFI-- NLSGRLLGAH VAHAGLIVLW AG-AMTLFEI TKYNPAQPMY EQGLILLPHL
                                WAGNARFI-- NLSGKLLGAH IAHAGLITFW AG-AMTLFEL SRYVPSEPMY KQGLILLPHL
                                WAGNARFV-- NLSGRLLGAH VAHAGLIVLW AG-AMTLFEL SRYNPAQPMY EQGLILLPHL
                                WAGNARFI-- NLSGRLLGAH VAHAGLIVLW AG-AMTLFEI TKYNPAQPMY EQGLILLPHL
                                WAGNARFI-- NLSGRLLGAH VAHAGLIVLW AG-AMTLFEI TKYNPAQPMY EQGLILLPHL
                                WAGNFRLT-- NLSGKLLGAH IAHAALILLW AG-GMTLFEL SRFNPNVPMY EQGLILLPHL
                                WAGNARFI-- DMSGKLLGAH VAHAGLIVLW AG-AITLFEI TKYDASRPMY EQGLILVPHL
                                WAGNARFI-- ELSGKLLGAH IAHAGLIVLW AG-AMTLFEL SRYTPDVPMY DQGLILLPHL
                                WAGNARFI-- ELSGKLLGAH IAHAGLIVLW AG-AMTLFEL SRYNPDVPMY DQGLILLPHL
                                WAGNARFI-- ELSGKLLGAH IAHAGLIVLW AG-AMTLFEL SRYNPDVPMY DQGLILLPHL
                                WAGNARFI-- NQSGRILGAH VAHAGLIVLW AG-AMTLFEI SKYDPSRPIY EQGLILLPHL
                                WAGNARFV-- NLSGKLLGAH VAHAGLIVFW AG-AMTLFEL SRYTPTESMY EQGLILLPHL
                                WAGNARFI-- ELSGKLLGAH IAHAGLIVLW AG-AMTLFEI SRYNPDVPMY DQGLILLPHL
                                WAGNFRLT-- NLSGKLLGAH VAHAALILLW AGGGMTLFEL SRFNPNVPMY EQGLILLPHL
                                WAGNFRFV-- DLSGKLLGAH IAHAGLIVLW AG-AMTLFEL SRFDPSLPMY NQGLILLPHM
                                WAGNARLV-- NLSGKLLGAH VAHAGLIVLW AG-AMTLFEL SRLQPDQALY GQGLILLPHL
                                WAGNARFV-- NLSGKLLGAH VAHAGLIVFW AG-AMTFFEI AHYNPALPLY EQSLIILPHL
                                WAGNARFT-- NLSGRILGAH VAHAGLIVFW AG-AMTLFEL SNFNPELPMY NQGLILLPHL
                                WAGNARFI-- NLSGRLLGAH IAHAGLIVLW AG-AMTLFEI TKYNPSLPIY EQGLILLPHL
                                WAGNARFI-- NLSGKLLGAH IAHAGLIVLW AG-AMTLFEI TKYDSAQPMY EQGLILLPHL
                                WAGNFRLT-- NLSGKLLGAH VAHSGLILLW AG-GMTLFEL SRFHPDQPMY EQGLILLPHL
                                WAGNARFI-- NLSGRLLGAH IAHAGLIILW AG-AMTLFEI TKYNPSLPIY EQGLILLPHL
                                WRGNARLK-- DLSGRLLGAH IAQAALIVFW AG-AMTLFEL SRHSPDLPMY EQGLILLPHL
                                WAGNFRLT-- NLSGKLLGAH VAHSGLILLW AG-GMTLFEL SRFHPDQPMY EQGLILLPHL
                                WAGNFRLT-- NLSGKLLGAH VAHAGLILLW AG-GMTLFEL SRFHPDQPMY EQGLILLPHL
                                WAGNFRLT-- NLSGKLLGAH VAHSALILLW AG-GMTLFEL SRFNPNEPMY EQGLIILPHL
                                WAGNFRLT-- NLSGKLLGAH VAHSGLILLW AG-GMTLFEL SRFHPDQPMY EQGLILLPHL
                                WAGNARFI-- NLSGRLLGAH VAHAGLIVLW AG-AMTLFEI TQYNPSRPIY EQGLILLPHL
                                WAGNFRLV-- NLSGKLLGAH VAHAGLIVLW AG-AMTLFEL SRYNPDLPMY EQGFILLPHL
                                WAGNFRLT-- NLSGKLLGAH IAHSALILLW AG-GMTLFEL SRYNPSLPMY EQGLILLPHL
                                WAGNARFT-- NLSGLLLGAH VAHAGLITLW AG-AMTLFEL SNFNPAQPMF DQGLILLPNL
                                WAGNFRLT-- NLSGKLLGAH IAHSALILLW AG-GMTLFEL SRYNPSLPMY EQGLILLPHL
                                WAGNFRLT-- NLSGKLLGAH IAHSALILLW AG-GMTLFEL SRYNPSLPMY EQGLILLPHL
                                WAGNGRFV-- NLSGKLLGAH VAHAGLIVLW AG-AMTLFEL SRYDASQPMG TQGLILLPHL
                                WAGNFRLT-- NLSGKLLGAH IAHSALILLW AG-GMTLFEL SRYNPNLPMY EQGLILLPHL
                                WAGNGRFV-- NLSGKLLGAH VAHAGLIVLW AG-AMTLFEL SRYDAGQPMG TQGLILLPHL
                                WAGNFRFA-- NLSGKLLGAH VAHAGLIVLW AG-AMTLFEL SRYDASLPMY DQGFVLLPHI
                                WAGNFRFV-- NQSGKLLGAH IAHAGLIVLW AG-AMTLFEL SQFNPDLPMY DQGLILLPHL
                                WAGNARFV-- DFSGKLLGAH VAHAGLITLW AG-AMTLFEL SRYSPDVPMY DQGLILLPHL
                                WAGNARFI-- DFSGKLLGAH VAHAGLITLW AG-AMTLFEL SRYSPDLPMY DQGLILLPHL
                                WAGNFRFV-- NQSGKLLGAH IAHAGLIVLW AG-AMTLFEL SQFNPDLPMY DQGLILLPHL
                                ---------- -MSGKLLGAH IAHAGLIVLW AG-AMTLFEL SRLNPDLPIY NQGLILLPHL
                                WAGNLRFA-- NLSGKLLGAH IAHAGLIVLW AG-AMTLFEL SRFNPNLPMY GQGLILLPHL
                                LAGNARLV-- NLSGKLLGAH VAHAGLIMLW AG-GMTLFEV AHWDPNQPMY SQGLILLPHL
                                LAGNARLV-- NLSGKLLGAH VAHAGLIMLW AG-GMTLFEV AHWDPNQPMY SQGLILLPHL
                                WAGNARFA-- DLSGKLLGAH VAHAGLITLW AG-AFTLFEV SRYTRDVPVF EQGFILLPHL
                                LAGNARLL-- NLSGKLLGAH VAHAGLIMLW AG-GMTLFEV AHWDPNQPMY SQGLILLPHL
                                LAGNARLV-- NLSGKLLGAH VAHAGLIMLW AG-GMTLFEV AHWDPAQPMG SQGLILLPHL
                                WAGNFRFA-- NLSGKLLGAH IAHAGLIVLW AG-AMTLFEL SRYNPELPMY TQGLVLLPHL
                                LAGNARLV-- NLSGKLLGAH VAHAGLIMLW AG-GMTLFEV AHWDPAQPMG SQGLILLPHL
                                WAGNFRFA-- DLSGKLLGAH IAHAGLIVLW AG-AMTLFEL SRFDPTLPMY DQGLILLPHL
                                WAGNFRLT-- NLSGKLLGAH IAHSALILLW AG-GMTLFEL SRYNPSLPMY EQGLILLPHL
                                WRGNARFI-- NQSGKLLGAH LAQAALIILW AG-AMTLFEI SHFNAAQPMY EQGVILLPNL
                                WAGNARFA-- DLSGKLLGAH VAHAGLITLW AG-AFTLFEV SRYTRDVPVF EQGFILLPHL

                                ATLGWGVAPG G---EIV--D TYPYFVVGVL HLISSAVLGF GGIYHSIIGP D--TLEES--
                                ATLGWGVGPG G---EVI--D TFPYFVSGVL HLISSAVLGF GGIYHALLGP E--TLEES--
                                ATLGWGVGPG G---EVI--D TFPYFVSGVL HLISSAVLGF GGIYHALLGP E--TLEES--
                                ATLGWGVGPG G---EVL--D TFPYFVSGVL HLISSAVLGF GGIYHALLGP E--TLEES--
                                ATLGWGVGPG G---EVI--D TFPYFVSGVL HLISSAVLGF GGIYHALLGP E--TLEES--
                                ATLGWGVGPG G---EVV--D TFPYFVSGVL HLISSAVLGF GGIYHALLGP E--TLEES--
                                ATLGWGVGPG G---EVI--D TFPYFVSGVL HLISSAVLGF GGIYHALLGP E--TLEES--
                                ATLGWGVGPG G---EVV--D TFPYFVSGVL HLISSAVLGF GGIYHALLGP E--TLEES--
                                ATLGWGVGPG G---EVI--D TFPYFVSGVL HLISSAVLGF GGIYHALLGP E--TLEES--
                                ATLGWGVGPG G---EIV--D TFPYFVSGIL HLISSAVLGF GGIYHALIGP E--TLEES--
                                ATLGWGVGPG G---EIV--D TFPYFVSGVL HLISSAVLGF GGIYHALIGP E--TLEES--
                                ATLGWGVGPG G---EIV--D TFPYFVSGVL HLISSAVLGF GGIYHALIGP E--TLEES--
                                ATLGWGVGPG G---EIV--D TFPYFVSGVL HLISSAVLGF GGIYHALIGP E--TLEES--
                                ATLGWGVGPG G---EVV--D TFPYFVSGVL HLISSAVLGF GGIYHALIGP E--TLEES--
                                ATLGWGVGPG G---EVI--D TFPYFVSGVL HLVSSAVLGF GGIYHALIGP E--TLEES--
                                ATLGWGVGPG G---EVI--D TFPYFVSGVL HLISSAVLGF GGIYHSLIGP E--TLEES--
                                ATLGWGVGPG G---EVI--D TFPYFVSGVL HLISSAVLGF GGIYHALIGP E--TLEES--
                                ATLGWGVGPG G---EIV--D TFPYFVSGVL HLISSAVLGF GGIYHALIGP E--TLEES--
                                ATLGWGVGPG G---EII--D TYPYFVVGVL HLISSAVLGF GGIYHSVIGP D--TLEES--
                                ASLGWGVGPG G---EIV--N IFPYFVVGVV HLVSSAILGF GGIYHALIGP D--TLEES--
                                ATLGWGVGPS G---EII--N TYPFFVVGVL HLISSAVLGF GGIYHSLLGP D--TLEES--
                                ATLGWGVAPG G---EIV--N TYPYFATGVI HLVSSAVLGF GGIYHSIVGP D--VLEDS--
                                ATLGWGVGPG G---EIT--N IYPYFVVGIV HLISSAVLGF GGLYHALIGP D--TLEES--
                                ATLGWGVGPG G---EVI--D VYPYFVVGVL HLVSSAVLGF GGLYHAIIGP E--VLEES--
                                ASLGWGVGPG G---EVI--N IAPYFAVGVI HLVSSAVLGF GGLYHAILGP E--VLEES--
                                ATLGWGVGPG G---EIF--N TYPYFVVGVV HLISSAVLGF GGLYHSLIGP D--TLEES--
                                ASLGWGVGPG G---EVI--D TFPYFVSGVL HVISSAVLGF GGVYHAIIGP E--TLEES--
                                AALGWGVGPG G---EVI--D TYPYFVSGVL HLISSAVLGF GGVYHSLLGP E--TLEES--
                                ATLGWGVGPG G---EVI--D TFPYFVSGVL HLISSAVLGF GGVYHSLIGP E--TLEES--
                                ATLGYGVGPG G---EIL--D TFPYFVSGVL HLISSAVLGF GGVYHSLIGP E--TLEET--
                                ATLGYGIGPG G---EIT--N TVPYFAVGVI HLISSAVLGF GGIYHSLLGP D--TLEES--
                                AALGYGVGPG G---EVL--D TFPYFVSGVL HLISSAVLGF GGVYHSLIGP E--TLEES--
                                ATLGYGVGPG G---EVI--D TFPYFVSGVL HLISSAVLGF GGVYHSLVGP E--TLEES--
                                ATLGYGVGPG G---EII--D TFPYFVSGVL HLISSAVLGF GGVYHSLIGP E--TLEES--
                                ATLGYGVGPG G---EVL--D TFPYFVSGVL HLISSAVLGF GGVYHALIGP E--TLEES--
                                ATLGWGVGPG G---EVI--D TFPYFVSGVL HLISSAVLGF GGVYHSLIGP E--TLEES--
                                ATLGWGVGPG G---EVV--D TFPYFVSGVL HLISSAVLGF GGVYHALIGP E--TLEES--
                                ATLGYGVGPG G---EVL--D TFPYFVSGVL HLISSAVLGF GGVYHSLIGP E--TLEES--
                                ATLGWGVGPG G---EVV--D TYPYFVTGVL HLISSAVLGF GGVYHALIGP E--TLEES--
                                ASLGYGVGPG G---EVL--D TFPYFVSGVL HLISSAVLGF GGVYHALIGP E--TLEES--
                                ATLGWGVGPG G---EVV--D TFPYFVSGVL HLISSAVLGF GGVYHAILGP E--TLEES--
                                ATLGWGIGPG G---EVI--N TFPYFVSGVL HLISSAVLGF GGVYHALIGP E--TLEES--
                                ATLGWGVGPG G---EVV--D TFPFFVVGVV HLISSAVLGF GGVYHAIRGP E--TLEEY--
                                ATLGWGVGPG G---EVV--D TFPFFVVGVV HLISSAVLGL GGVYHAIRGP E--TLEEY--
                                ATLGWGVGPG G---EVI--D TFPFFVVGVL HLISSAVLGF GGIYHAVRGP E--TLEEY--
                                ATLGWGVGPG G---EVL--D TFPYFVVGVL HLISSAVLGL GGIYHAVRGP E--TLEEY--
                                ATLGWGVGSG G---EVF--D TFPYFVVGVL HLISSAVLGF GGIYHAVRGP E--TLEEY--
                                ATLGWGVGAG G---EVI--D TFPYFVVGVL HLISSAVLGF GGIYHAVRGP E--TLEEY--
                                ASLGWGVGSG G---EVI--D TFPYFVVGVL HLISSAVLGL GGIYHAVRGP E--VLEEY--
                                ATLGWGVGPG G---EVV--D TFPFFVVGVL HLISSAVLGF GGIYHALRGP E--VLEDY--
                                ATLGWGVGAG G---EVI--D TFPYFVSGVL HLISSAVLGF GGIYHAVRGP E--TLEEY--
                                ATLGWGVGTG G---EVI--D TFPYFVVGVL HLISSAVLGF GGIYHAVRGP E--TLEEY--
                                ATLGWGVGAG G---EVI--D TFPYFVVGVL HLISSAVLGF GGIYHAVRGP E--TLEEY--
                                ATLGWGVGPG G---EVI--D TFPYFVVGVL HLISSAVLGF GGIYHAIRGP E--TLEEY--
                                ASQGWGVGPG G---EVI--D IFPYFVVGVL HLISSAVLGF GGIYHAVRGP E--VLEDY--
                                ASLGWGVGPG G---EVI--D TFPYFVVGVL HLISSAVLGF GGIYHAIRGP E--TLEEY--
                                ASLGWGVGPG G---EVI--D TFPYFVVGVL HLISSAVLGF GGIYHAIRGP E--TLEEY--
                                ATLGWGVGAG G---EVI--D TFPYFVVGVL HLISSAVLGF GGIYHAVRGP E--TLEEY--
                                ATLGWGVGTG G---EVI--D TFPYFVVGVL HIISSAVLGF GGIYHAVRGP E--TLEEY--
                                ASLGWGVGPG G---EVI--D TFPYFVVGVL HLISSAVLGF GGIYHAIRGP E--TLEEY--
                                ATLGWGVGAG G---EVI--D TFPYFVVGVL HLISSAVLGF GGIYHAVRGP E--TLEEY--
                                ATLGWGVGAG G---EVI--D TFPYFVVGVL HLISSAVLGF GGIYHAVRGP E--TLEEY--
                                ATLGWGVGAG G---EVI--D TFPYFVVGVL HLISSAVLGF GGIYHAVRGP E--TLEEY--
                                ATLGWGVGPG G---EVI--D TFPYFVVGVL HLISSAVLGF GGIYHAIRGP E--TLEEY--
                                ATLGWGVGPG G---EVI--D TFPYFVVGVL HLISSAVLGL GGIYHAVRGP E--TLEEY--
                                ATLGWGVGAG G---EVI--D TFPYFVVGVL HLISSAVLGF GGIYHAVRGP E--TLEEY--
                                ATLGWGVGPG G---EVT--D IFPFFVVGVL HLISSAVLGL GGIYHAVRGP E--VLEEY--
                                AALGWGVGSG G---EVI--D TFPYFVVGVL HLISSAVLGF GGIYHAVRGP E--TLEEY--
                                ATLGWGVGPG G---EVF--D TFPYFVVGVL HLISSAVLGF GGIYHAVRGP E--TLEEY--
                                ATLGWGVGAG G---EVI--D TFPYFVAGVL HLISSAVLGF GGIYHAVRGP E--TLEEY--
                                ATLGWGVGPG G---EVF--D TFPYFVVGVL HLISSAVLGF GGIYHAVRGP E--TLEEY--
                                ATLGWGVGAG G---EVI--D TFPYFVVGVL HLISSAVLGF GGIYHAVRGP E--TLEEY--
                                ATLGWGVGPG G---EVI--D TFPYFVVGVL HLISSAVLGF GGIYHAVRGP E--TLEEY--
                                ATLGWGVGAG G---EVI--D TFPYFVVGVL HLISSAVLGF GGIYHAVRGP E--TLEEY--
                                ATLGWGVGPG G---EVI--D TFPYFVVGVL HLISSAVLGF GGIYHAIRGP E--TLEEY--
                                ATLGWGVGAG G---EVI--D TFPYFVVGVL HLISSAVLGF GGIYHAVRGP E--TLEEY--
                                ATLGWGVGAG G---EVI--D TFPYFVVGVL HLISSAVLGF GGIYHAVRGP E--TLEEY--
                                ATLGWGVGPG G---EVI--D TFPYFVVGVL HLISSAVLGF GGIYHAVRGP E--TLEEY--
                                ATLGWGVGAG G---EVI--D TFPYFVAGVL HLISSAVLGF GGIYHAVRGP E--TLEEY--
                                ATLGWGVGPG G---EVI--N TFPYFVVGVL HLISSAVLGL GGIYHAIRGP E--TLEEY--
                                ATLGWGVGPG G---EVI--D TFPYFVVGVL HLISSAVLGF GGIYHAIRGP E--TLEEY--
                                ATLGWGVGAG G---EVT--D IFPFFVVGVL HLISSAVLGL GGIYHAVRGP E--TLEEY--
                                ATLGWGVGAG G---EVI--D TFPYFVVGVL HLISSAVLGF GGIYHAVRGP E--TLEEY--
                                ATLGWGVGPG G---EVI--D TFPYFVVGVL HLISSAVLGF GGIYHAIRGP E--TLEEY--
                                ATLGWGVGTG G---EVI--D TFPYFVVGVV HLISSAVLGF GGIYHAVRGP E--TLEEY--
                                ATLGWGVGAG G---EIT--D TFPFFVAGVL HIISSAVLGL GGLYHALRGP E--TLEEY--
                                ATLGWGVGAG G---EVI--D TFPYFVVGVL HLISSAVLGF GGIYHAVRGP E--TLEEY--
                                ATLGWGVGPG G---EVF--D TFPYFVVGVL HLISSAVLGF GGIYHAVRGP E--TLEEY--
                                ATLGWGVGAG G---EVI--D TFPYFVAGVL HLISSAVLGF GGIYHAVRGP E--TLEEY--
                                ATLGWGVGAG G---EVI--D TFPYFVVGVL HLISSAVLGF GGIYHAVRGP E--TLEEY--
                                ATLGWGVGPG G---EVF--D TFPYFVVGVL HLISSAVLGF GGIYHAVRGP E--TLEEY--
                                ATLGWGVGPG G---EVF--D TFPYFVVGVL HLISSAVLGF GGIYHAVRGP E--TLEEY--
                                ATLGWGVGAG G---EIF--D TFPYFVVGVL HLISSAVLGF GGIYHAVRGP E--TLEEY--
                                ATLGWGVGAG G---EVT--S IFPFFVVGVV HLISSAVLGL GGIYHAVRGP E--TLEEY--
                                ATLGWGVGAG G---EVI--D TFPYFVVGVL HLISSAVLGF GGIYHAVRGP E--TLEEY--
                                ATLGWGVGPG G---EVF--D TFPYFVVGVL HLISSAVLGF GGIYHAVRGP E--TLEEY--
                                ATLGWGVGAG G---EVI--D TFPYFVVGVL HLISSAVLGF GGIYHAIRGP E--TLEEY--
                                ATLGWGVGPG G---EVI--D TFPFFVAGVL HLISSAVLGF GGIYHALRGP E--TLEEY--
                                ATLGWGVGPG G---EVF--D TFPYFVVGVL HLISSAVLGF GGIYHAVRGP E--TLEEY--
                                ATQGWGVGAG G---EVI--D TFPYFVVGVL HLISSAVLGF GGIYHAVRGP E--TLEEY--
                                ATLGWGVAAG G---EVI--D TFPYFVAGVL HLISSAVLGF GGIYHAVRGP E--TLEEY--
                                ATLGWGVTTG G---EVI--D TFPYFVAGVL HLISSAVLGF GGIYHAVRGP E--TLEEY--
                                ATLGWGVGPG G---EVI--D TFPYFVVGVL HLISSAVLGF GGIYHAVRGP E--TLEEY--
                                AALGWGVGSG G---EVF--D TFPYFVVGVL HLISSAVLGF GGIYHAVRGP E--TLEEY--
                                ASQGWGVGPG G---EVI--D IFPYFVVGVL HLISSAVLGF GGIYHAVRGP E--TLEEY--
                                ATLGWGVGAG G---EVI--D TFPYFVVGVL HLISSAVLGF GGIYHAVRGP E--TLEEY--
                                ATQGWGVGAG G---EVI--D TFPYFVVGVL HLISSAVLGF GGIYHAVRGP E--TLEEY--
                                ATQGWGVGAG G---EVI--D TFPYFVVGVL HLISSAVLGF GGIYHAVRGP E--TLEEY--
                                ATLGWGVGPG G---EVI--D TFPYFVVGVL HLISSAVLGF GGIYHAVRGP E--TLEEY--
                                ATLGWGVTTG G---EVI--D TFPYFVAGVL HLISSAVLGF GGIYHAVRGP E--TLEEY--
                                ATQGWGVGAG G---EVI--D TFPYFVVGVL HLISSAVLGF GGIYHAVRGP E--TLEEY--
                                ATLGWGVGPG G---EVI--D IFPYFVVGVL HLISSAVLGL GGIYHAVRGP E--VLEAY--
                                ASQGWGVGAG G---EVI--D TFPYFVVGVL HLISSAVLGF GGIYHAVRGP E--TLEEY--
                                ATLGWGVGAG G---EVI--D TFPYFVVGVL HLISSAVLGF GGIYHAVRGP E--TLEEY--
                                ATLGWGVTTG G---EVI--D TFPYFVAGVL HLISSAVLGF GGIYHAVRGP E--TLEEY--
                                ATLGWGVGTG G---EVI--D TFPYFVVGVL HLISSAVLGL GGIYHAVRGP E--TLEEY--
                                ATLGWGVGPG G---EVV--D TFPYFVVGVL HLISSAVLGF GGIYHAIRGP E--TLEEY--
                                ATLGWGVTTG G---EVI--D TFPYFVAGVL HLISSAVLGF GGIYHAVRGP E--TLEEY--
                                ATLGWGVTTG G---EVI--D TFPYFVAGVL HLISSAVLGF GGIYHAVRGP E--TLEEY--
                                ATLGWGVGPG G---EVV--D TFPYFVVGVL HLISSAVLGF GGIYHALRGP E--TLEEY--
                                ATQGWGVGAG G---EVI--D TFPYFVVGVL HLISSAVLGF GGIYHAVRGP E--TLEEY--
                                ATQGWGVGAG G---EVI--D TFPYFVVGVL HLISSAVLGF GGIYHAVRGP E--TLEEY--
                                ASQGWGVGAG G---EVI--D IFPYFVVGVL HLISSAVLGF GGLYHAIRGP E--VLEDY--
                                ATLGWGVGPA G---EVI--D TFPYFVVGVL HLISSAVLGF GGIYHALRGP E--ILEEY--
                                ATLGWGVGPS G---EVI--D TFPFFVVGVL HLISSAVLGF GGIYHALRGP E--ILEEY--
                                ATIGWGVGPG G---EIV--D IFPFFVVGVL HLISSAVLGL GGIYHAVRGP E--TLEDY--
                                ATQGWGVGAG G---EVI--D TYPYFVVGVL HLISSAVLGL GGIYHAVRGP D--TLEEY--
                                AAQGWGVGAG G---EVI--D TFPYFVVGVL HLISSAVLGF GGIYHAVRGP E--TLEEY--
                                ATLGFGVGPG G---EVV--D TFPYFVAGVL HLISSAVLGF GGIYHAIRGP E--TLEEY--
                                ATLGFGVGPG G---EVV--D TFPYFVAGVL HLISSAVLGF GGIYHAIRGP E--TLEEY--
                                ATLGWGVGPG G---EII--D TFPYFVVGVL HLISSAVLGL GGIYHAVRGP E--TLEEY--
                                ATLGFGVGPG G---EVV--D TFPYFVAGVL HLISSAVLGF GGIYHAIRGP E--TLEEY--
                                ATLGFGVGPG G---EVV--D TFPYFVAGVL HLISSAVLGF GGIYHAIRGP E--TLEEY--
                                ATLGWGVGPG G---EVF--D TFPYFVVGVL HLISSAVLGF GGIYHAVRGP E--TLEEY--
                                ATQGWGVGAG G---EVI--D TFPYFVVGVL HLISSAVLGF GGIYHAVRGP E--TLEEY--
                                ATLGWGVGPG G---EII--D TFPYFVVGVL HLISSAVLGL GGIYHAVRGP E--TLEEY--
                                ATLGWGVGPG G---EVT--D IFPFFVVGVL HLISSAVLGL GGIYHAVRGP E--VLEEY--
                                ATLGWGVGPG G---EVF--D TFPYFVVGVL HLISSAVLGF GGIYHAVRGP E--TLEEY--
                                ATLGFGVGPG G---EVV--D TFPYFVAGVL HLISSAVLGF GGIYHAIRGP E--TLEEY--
                                ATLGWGVGPG G---EII--D TFPYFVVGVL HLISSAVLGL GGIYHAVRGP E--TLEEY--
                                ATLGWGVGSG G---EVI--N TFPYFVVGVL HLISSAVLGF GGIYHAVRGP D--TLEEY--
                                ATLGLGVGPG G---EVV--D TFPYFVTGVL HLISSAVLGL GGIYHAIRGP E--TLEEY--
                                ASQGWGVGPG G---EVI--D TFPYFVVGVL HLISSAVLGL GGIYHAVRGP E--TLEEY--
                                ATLGWGVGPA G---EVI--D TFPYFVVGVL HLISSAVLGF GGIYHALRGP E--TLEEY--
                                ATLGWGVGSG G---EVI--D TFPYFVVGVL HLISSAVLGF GGIYHAVRGP E--TLEEY--
                                ATLGWGVGAG G---EVF--D TFPYFVVGVL HLISSAVLGF GGIYHAVRGP E--TLEEY--
                                ATLGWGVGPG G---EVI--D TFPFFVVGVL HLISSAVLGF GGIYHALRGP E--TLEEY--
                                ATLGWGVGPG G---EVV--D TFPYFVVGVL HLVSSAVLGL GGIYHAVRGP D--TLEEY--
                                ATLGWGVGPG G---EII--D TFPYFVVGVL HLISSAVLGL GGIYHAVRGP E--TLEEY--
                                ATLGLGVGPG G---EVV--D TFPYFVTGVL HLISSAVLGL GGIYHAIRGP E--TLEEY--
                                ATLGWGVGAG G---EVI--D TFPYFVVGVL HLISSAVLGF GGIYHAVRGP E--TLEEY--
                                ATLGWGVGAG G---EVF--D TFPYFVVGVL HLISSAVLGF GGIYHAVRGP E--TLEEY--
                                ATLGWGVGPG G---EVI--D TFPFFVVGVL HLISSAVLGF GGIYHALRGP E--TLEEY--
                                ATLGWGVGPG G---EVI--D TFPYFVVGVL HLISSAVLGL GGIYHAVRGP E--TLEEY--
                                ASQGWGVGPG G---EVI--D TFPYFVVGVL HLISSAVLGL GGIYHAVRGP E--TLEEY--
                                AAQGWGVGAG G---EVI--D TFPYFVVGVL HLISSAVLGF GGIYHAVRGP E--TLEEY--
                                ATQGWGVGPG G---EVI--D TFPYFVVGVL HLISSAVLGL GGIYHAVRGP E--TLEEY--
                                ATLGWGVGPG G---EII--D TFPYFVVGVL HLISSAVLGL GGIYHAVRGP E--TLEEY--
                                ATLGWGVGPG G---EVI--D TFPYFVVGVL HLISSAVLGF GGIYHAVRGP E--TLEEY--
                                ATLGWGVGPG G---EVV--D TFPYFVTGVL HLISSAVLGI GGLYHALRGP E--TLEEY--
                                ATLGWGVGAG G---EVV--D TYPYFVIGVL HLISSAVLGF GGIYHAIRGP E--VLEEY--
                                ATLGWGVGVG G---EVI--D TFPYFVVGVL HLISSAVLGF GGIYHAVRGP E--TLEEY--
                                ATLGWGVGPG G---EVT--D IFPFFVVGVL HLISSAVLGL GGIYHAVRGP E--VLEEY--
                                ATLGWGVGAG G---EVV--D TYPYFVIGVL HLISSAVLGF GGIYHAIRGP E--VLEEY--
                                ATLGWGVGAG G---EVV--D TYPYFVIGVL HLISSAVLGF GGIYHAIRGP E--VLEEY--
                                ATLGWGVGAG G---EVV--D TYPYFVIGVL HLISSAVLGF GGIYHAIRGP E--VLEEY--
                                ATLGWGVGAG G---EVV--D TYPYFVIGVL HLISSAVLGF GGIYHAIRGP E--VLEEY--
                                ATLGWGVGAG G---EVV--D TYPYFVIGVL HLISSAVLGF GGIYHAIRGP E--VLEEY--
                                ATLGWGVGPG G---EVV--D TFPYFVVGVL HLISSAVLGL GGIYHALRGP E--SLEEY--
                                ATLGWGVGVG G---EVI--D TFPYFVVGVL HLISSAVLGF GGIYHAVRGP E--TLEEY--
                                ATLGWGVGAG G---EII--D TYPYFVVGVL HLISSAVLGF GGIYHAIRGP E--VLEEY--
                                ATLGWGVGPG G---EIT--D TFPFFVAGVL HIISSAVLGL GGLYHALRGP E--TLEEY--
                                ATLGWGVGPG G---EVV--D TFPYFVAGVL HLISSAVLGL GGIYHAVRGP D--TLEEY--
                                ATLGWGIGPG G---EVT--D IFPFFVVGVL HLISSAVLGL GGIYHAIRGP E--VLEEY--
                                ATLGWGVGVG G---EVI--D TFPYFVVGVL HLISSAVLGF GGIYHAVRGP E--TLEEY--
                                ATLGWGVGAG G---EII--D TYPYFVVGVL HLISSAVLGF GGIYHAIRGP E--VLEEY--
                                ATLGWGVGAG G---EVI--D TYPYFVVGVL HLISSAVLGF GGIYHAIRGP E--VLEEY--
                                ARLGWGVGPG G---EIT--D TFPYFVVGVL HLISSAVLGL GGIYHAVRGP E--TLEEY--
                                ATLGWGVGAG G---EVI--D TFPYFVVGVL HLISSAVLGF GGIYHAVRGP E--TLEEY--
                                ATLGWGVGPA G---EVT--D IFPFFVVGVL HLISSAVLGL GGIYHALRGP E--VLEEY--
                                ATLGWGVGPG G---QVI--D TFPYFVVGVL HLISSAVLGF GGIYHAIRGP E--TLEEY--
                                ATQGWGVGPG G---EVI--N TFPYFVVGVL HLISSAVLGL GGIYHAVRGP E--VLEEY--
                                ATQGWGVGPG G---EVI--D TFPYFVIGVL HLVSSAVLGL GGIYHALRGP D--TLEEY--
                                ATQGWGVGPG G---EVI--N TFPYFVVGVL HLISSAVLGL GGIYHAVRGP E--VLEEY--
                                ATLGWGVGPG G---DVT--D IFPFFVVGVV HLISSAVLGL GGIYHAIRGP E--TLEEY--
                                ATQGWGVGAG G---EVV--D VFPYFVVGVL HLISSAVLGF GGIYHALRGP D--VLENY--
                                ATLGWGVGPG G---EVI--S TFPYFVVGVL HLISSAVLGL GGVYHAVRGP E--TLEEY--
                                ATLGWGVGPG G---EII--N TYPYFVIGVL HLISSAVLGF GGIYHAIRGP E--TLEEY--
                                ATQGWGVGAG G---EVV--D VFPYFVVGVL HLISSAVLGF GGIYHALRGP E--VLENY--
                                ATLGWGVGPG G---EVI--N TFPYFVVGVL HLISSAVLGL GGIYHAVRGP E--TLEEY--
                                ATQGWGVGAG G---EVV--D VFPYFVVGVL HLISSAVLGF GGIYHALRGP E--VLENY--
                                ATLGWGVGAG G---EIT--D TFPFFVVGVL HLISSAVLGL GGIYHALRGP E--VLEEY--
                                ATLGWGVGPG G---EVI--N TFPYFVVGVL HLISSAVLGL GGIYHALRGP E--VLEEY--
                                ATLGWGVGPA G---EVT--D IFPFFVVGVL HLISSAVLGL GGIYHALRGP E--VLEEY--
                                ATQGWGVGAG G---EVV--D IFPYFVVGVL HLISSAVLGF GGIYHALRGP E--VLENY--
                                ATQGWGVGAG G---EVI--N TFPYFVVGVL HLISSAVLGL GGIYHAVRGP E--VLEEY--
                                ATLGWGVGPG G---EVI--N TFPYFVIGVL HLISSAVLGL GGVYHALRGP E--VLEEY--
                                ATLGWGVGPG G---EVV--D TFPYFVVGVL HLISSAVLGL GGIYHALRGP E--SLEEY--
                                ATQGWGVGAG G---EVI--N TFPYFVVGVL HLISSAVLGL GGIYHAVRGP E--VLEEY--
                                ATLGWGVGVG G---EVF--D TFPYFVVGVL HLISSAVLGF GGIYHAVRGP E--TLEEY--
                                ATLGWGVGPG G---EVI--N TFPYFVVGVL HLISSAVLGL GGIYHALRGP E--VLEEY--
                                ATQGWGVGVG G---EVI--D TFPYFVVGVL HLISSAVLGF GGIYHAVRGP E--TLEEY--
                                ATQGWGVGAG G---EVI--N TFPYFVVGVL HLISSAVLGL GGIYHAVRGP E--VLEEY--
                                ATLGWGVGPG G---EVI--N TFPYFVVGVL HLISSAVLGL GGIYHALRGP E--VLEEY--
                                ATQGWGVGAG G---EVV--D IFPYFVVGVL HLISSAVLGF GGVYHALRGP E--VLENY--
                                ATLGWGVGPG G---EVI--S TFPYFVVGVL HLISSAVLGL GGVYHAVRGP D--TLEEY--
                                ATLGWGVGPG G---EIV--D TFPYFVVGVL HLISSAVLGL GGIYHAIRGP E--TLEEY--
                                ATQGWGVGAG G---EVV--D IFPYFVVGVL HLISSAVLGF GGVYHALRGP E--VLENY--
                                ATLGWGVGPG G---EVI--D TFPYFVIGVL HLISSAVLGL GGIYHAVRGP E--VLEEY--
                                GTLGFGVGPG G---EVI--D TFPYFVVGVL HLISSAVLGF GGIYHAIRGP E--TLEEY--
                                ATLGWGVGPG G---EVI--N LFPYFVVGVL HLVSSAVLGL GGVYHALRGP E--TLEEY--
                                ATLGWGIGPG G---EVI--S TFPYFVVGVL HLISSAVLGL GGVYHALRGP E--TLEEY--
                                AAQGWGVGPG G---EVI--N TFPYFVVGVL HLISSAVLGF GGIYHAIRGP E--TLEEY--
                                ATLGWGVGPG G---EVI--D TFPYFVIGVL HLISSAVLGL GGIYHAVRGP E--ILEEY--
                                ATLGWGVGAG G---EVI--D TFPFFVVGVL HLISSAVLGL GGIYHAVRGP E--TLEEY--
                                ATLGWGVGPG G---EVI--D TFPYFVIGVL HLISSAVLGL GGIYHAVRGP E--ILEEY--
                                ATLGWGVGPG G---EIV--D TFPYFVIGVL HLISSAVLGF GGIYHAVRGP E--ALEQY--
                                ATLGWGVGPG G---EVI--D TYPYFVIGVL HLISSAVLGL GGIYHAIRGP E--VLEEY--
                                ATLGWGVGPG G---EII--D TFPYFVVGVL HLVSSAVLGL GGIYHAVRGP E--TLEEY--
                                ATQGWGVGPG G---EVI--D TFPYFVVGVL HLISSAVLGL GGIYHAIRGP E--VLENY--
                                ATLGWGVGPG G---EIV--D TFPYFVIGVL HLISSAVLGF GGIYHAVRGP E--ALEQY--
                                ATLGWGVGPG G---EVI--D TYPYFVIGVL HLISSAVLGL GGIYHAIRGP E--VLEEY--
                                ATQGWGVGPG G---EVI--N TFPYFVVGVL HLISSAVLGF GGIYHAIRGP E--TLEEY--
                                ATLGWGVGPG G---EVT--D TFPYFVVGVL HLISSAVLGL GGIYHALRGP E--TLEEY--
                                AAQGWGVGPG G---EVI--N TFPYFVVGVL HLISSAVLGF GGIYHAIRGP E--TLEEY--
                                ATLGWGVGPG G---EVV--D TFPFFVVGVL HIISSAVLGV GGLYHALRGP E--TLEEY--
                                ATLGWGVGPG G---EVI--D VFPYFVIGVL HLISSAVLGL GGIYHAVRGP E--VLEEY--
                                ATLGWGVGPG G---EIV--D TFPYFVIGVL HLISSAVLGF GGIYHAVRGP E--ALESY--
                                ATLGWGVGPG G---EVT--D IFPFFVVGVL HIVSSAVLGL GGIYHALRGP E--TLEEY--
                                AAQGWGVGPG G---EVV--D TFPYFVVGVL HLISSAVLGV GGLYHALRGP D--TLEQY--
                                AAQGWGVGPG G---EVV--D TFPYFVVGVL HLISSAVLGV GGLYHALRGP D--TLEQY--
                                ATLGWGVGPG G---EVI--D TFPYFVIGVL HLISSAVLGL GGIYHAVRGP E--VLEEY--
                                ATLGWGVGPG G---EVI--N TFPYFVVGVL HLISSAVLGL GGIYHAIRGP E--TLEEY--
                                ATLGWGVGPG G---EVI--N TYPYFVVGVL HLISSAVLGL GGIYHAIRGP E--TLEEY--
                                AAQGWGVGPG G---EVI--N TFPYFVVGVL HLISSAVLGF GGIYHAIRGP E--TLEEY--
                                ATLGWGVGPG G---EVI--D IFPYFVIGVL HLISSAVLGL GGIYHAVRGP E--ILEEY--
                                ATLGWGVGPG G---EVI--D TFPYFVVGVL HLISSAVLGL GGIYHAVRGP E--TLEEY--
                                ATLGWGVGPG G---EIV--D TFPYFVIGVL HLISSAVLGL GGVYHAVRGP E--TLEEY--
                                ATLGWGVGPG G---EIV--D TFPYFVIGVL HLISSAVLGF GGIYHAVRGP E--ALENY--
                                ATLGFGVGPG G---EVV--D TFPYFVAGVL HLISSAVLGF GGIYHAIRGP E--TLEEY--
                                ATLGWGVGPG G---EVI--D IFPYFVIGVL HLISSAVLGL GGIYHAVRGP E--ILEEY--
                                ATLGWGVGPG G---EVI--D TFPYFVSGVL HLISSAVLGF GGIYHALLGP E--TLEES--
                                ATLGFGVGPG G---EVV--D TFPYFVAGVL HLISSAVLGF GGIYHAIRGP E--TLEEY--
                                AAQGWGVGAG G---EVI--D TFPYFVVGVL HLISSAVLGF GGIYHAVRGP E--TLEEY--
                                ATLGFGVGPG G---EVV--D TFPYFVAGVL HLISSAVLGF GGIYHAIRGP E--TLEEY--
                                ATLGWGVGPG G---EVI--D TFPYFVVGVL HLISSAVLGL GGIYHAVRGP E--TLEEY--
                                ATLGWGVGPA G---EVI--N TFPFFVAGVL HLISSAVLGF GGIYHALRGP E--TLEEY--
                                GTLGFGVGPG G---EVI--D TFPYFVVGVL HLISSAVLGL GGIYHAVRGP E--TLEEY--
                                ATLGFGVGPG G---EVV--D TFPYFVAGVL HLISSAVLGF GGIYHAIRGP E--TLEEY--
                                ATLGFGVGPG G---EVV--D TFPYFVAGVL HLISSAVLGF GGIYHAIRGP E--TLEEY--
                                GTLGWGVGPG G---EVI--D TFPYFVVGVL HLISSAVLGL GGIYHAVRGP E--RLEEY--
                                ATLGWGVGPG G---EVI--D TFPYFVSGVL HLISSAVLGF GGIYHALLGP E--TLEES--
                                ATLGFGVGPG G---EVV--D TFPYFVAGVL HLISSAVLGF GGIYHAIRGP E--TLEEY--
                                ATLGWGVGPG G---EVI--D TFPYFVVGVL HLISSAVLGL GGIYHAVRGP E--TLEEY--
                                ATIGWGVGPG G---EII--D IFPYFVVGVL HLISSAVLGL GGLYHVLRGP E--TLEEY--
                                ATLGWGVGPG G---EVI--D TFPYFVSGVL HLISSAVLGF GGIYHALLGP E--TLEES--
                                ATLGWGVGAG G---EVT--D VFPFFVVGVL HLISSAVLGL GGLYHALRGP E--TLEEY--
                                ATLGWGVGPG G---EVI--D TFPYFVVGVL HLISSAVLGL GGIYHAVRGP E--TLEEY--
                                GTLGWGVGPG G---EVI--D TFPYFVVGVL HLISSAVLGL GGIYHAVRGP E--RLEEY--
                                ATLGWGVGPG G---EVI--D TFPYFVVGVL HLISSAVLGL GGIYHAVRGP E--TLEEY--
                                ATLGWGVGPG G---EIV--D TFPYFVIGVL HLISSAVLGF GGIYHAVRGP E--ALENY--
                                ATLGWGVGPG G---EVI--D TFPYFVVGVL HIISSAVLGL GGIYHAVRGP E--TLEEY--
                                ATLGWGVGPG G---EVI--S TYPYFVVGVL HLISSAVLGL GGIYHALRGP E--TLEDY--
                                ATLGWGVGPG G---EVI--S TFPYFVVGVL HLISSAVLGL GGIYHAVRGP E--TLEEY--
                                AAQGWGVGAG G---EVL--N TFPYFVVGVL HLISSAVLGF GGIYHAVRGP D--TLEEY--
                                ATLGWGVGPG G---EVI--S TFPYFVVGVL HLISSAVLGL GGIYHAVRGP E--TLEEY--
                                ATIGWGVGPG G---EII--D TFPYFVVGVL HLISSAVLGL GGLYHVLRGP E--TLEEY--
                                ATLGWGVGPG G---EII--D TFPYFVVGVL HLISSAVLGV GGLYHALRGP E--TLEEY--
                                ATLGWGVGPG G---EVI--D TFPYFVVGVL HLISSAVLGL GGIYHAVRGP E--RLEEY--
                                ATLGWGVGPG G---EVI--N TYPYFVVGVL HLISSAVLGL GGVYHALRGP E--VLEEY--
                                ATLGWGVGPG G---EIV--D TFPYFIVGVL HLISSAVLGL GGVYHAVRGP E--TLEEY--
                                ATLGWGVGPG G---EVI--D TFPYFVVGVL HLISSAVLGL GGIYHAVRGP E--TLEEY--
                                ATLGYGVGPG G---EVI--N TYPYFVSGVL HLISSAVLGF GGVYHSLIGP E--TLEES--
                                ATLGWGVGPG G---EVI--S TYPYFVVGVL HLISSAVLGL GGIYHALRGP E--KLEEY--
                                ATQGWGVGAG G---EVV--D IFPYFVVGVL HLISSAVLGF GGIYHALRGP E--VLENY--
                                ATLGWGVGPG G---EVI--N TYPYFVVGVL HLISSAVLGL GGIYHALRGP E--KLEEY--
                                TTLGWGVGPG G---EIT--N VYPFFVVGVL HLISSAVLGF GGVYHSLIGP D--TLEES--
                                ATLGWGVGPG G---EIV--D TFPYFVVGVL HLISSAVLGL GGIYHAVRGP E--TLEDY--
                                ATLGYGVGAG G---EVV--D ITPFFVTGVL HLISSAVLGF GGLFHALIGP D--TLEQS--
                                AAQGWGVGPG G---EVI--N TFPYFVVGVL HLISSAVLGL GGIYHALRGP E--ALESY--
                                ATLGWGVGPG G---EVI--D TFPYFVSGVL HLISSAVLGF GGIYHALLGP E--TLEES--
                                ATLGYGVGPG G---EVT--D LFPFFVVGVL HLISSAVLGL GGLYHALRGP E--ILENY--
                                ATLGWGVGPG G---EVI--D IFPFFVVGVL HLISSAVLGL GGIYHAVRGP E--TLEEY--
                                ASLGLGVGAG G---EII--N TFPFFAVGAI HLIASFVLGL GGTFHAIRGP E--QLD-Y--
                                ATLGWGVGPG G---EIN--D IYPYFVVGVI HLISSAVLGF GGIYHSLFGP D--TLETN--
                                ATLGYGVGPG G---EVT--S LYPFFVVGVL HLISSAVLGL GGLYHALRGP E--ILENY--
                                ATLGYGVGPG G---EVT--S LYPFFVVGVL HLISSAVLGV GGLYHALRGP E--ILENY--
                                ATLGYGVGPG G---EVT--S LYPFFVVGVL HLISSAVLGL GGLYHALRGP E--VLENY--
                                ATLGYGVGPG G---EVT--N LYPFFVVGVL HLISSAVLGL GGLYHAIRGP E--ILENY--
                                ATLGYGVGPG G---EVT--D LYPFFVVGVL HLISSAVLGI GGLYHALRGP E--ILENY--
                                ATLGYGVGPG G---EVT--D LYPFFVVGVL HLISSAVLGL GGLYHALRGP E--ILENY--
                                ATLGYGVGPG G---EVT--D LYPFFVVGVL HLISSAVLGL GGLYHALRGP E--VLENY--
                                ATLGYGVGPG G---EVT--N LYPFFVVGVL HLISSAVLGF GGLYHALRGP E--ILENY--
                                ATLGYGVGPG G---EVT--N LYPFFVVGVL HLISSAVLGL GGLYHALRGP E--ILENY--
                                ATLGYGVGPG G---EVT--D LYPFFVVGVL HLISSAVLGL GGLYHAIRGP E--ILENY--
                                ATLGYGVGPG G---EVT--D LYPFFVVGVL HLISSAVLGL GGLYHALRGP E--VLENY--
                                ATLGYGVGPG G---EVT--D LFPFFVVGVL HLISSAVLGL GGLYHALRGP E--ILENY--
                                ATLGYGVGPG G---EVT--S LYPFFVVGVL HLISSAVLGL GGLYHALRGP E--ILENY--
                                ATLGYGVGAG G---EVI--D TYPYFVSGVL HLISSAVLGF GGIYHALVGP E--TLEES--
                                ASQGWGVGAG G---EVI--D TFPYFVVAVL HLISSAVLGL GGIYHALRGP E--VLENY--
                                ATLGYGVGPG G---EVT--S LYPFFVVGVL HLISSAVLGL GGLYHALRGP E--ILENY--
                                ATLGYGVGPG G---EVT--D LYPFFVVGVL HLISSAVLGL GGLYHALRGP E--ILENY--
                                ATLGYGVGPG G---EVT--N LYPFFVVGVL HLISSAVLGL GGLYHALRGP E--ILENY--
                                ATLGYGVGPG G---EVT--D LYPFFVVGVL HLISSAVLGL GGLYHALRGP E--ILENY--
                                ATLGYGVGPG G---EVV--D VYPFFVVGVL HLISSAVLGL GGLYHALRGP E--ILENY--
                                ATLGYGVGPG G---EVT--D LYPFFVVGVL HLISSAVLGL GGLYHALRGP E--ILENY--
                                ATLGYGVGPG G---EVT--D LFPFFVVGVL HLISSAVLGL GGLYHALRGP E--ILENY--
                                ATLGYGVGPG G---EVT--D LYPFFVVGVL HLISSAVLGL GGLYHALRGP E--ILESY--
                                ATLGYGVGPG G---EVT--D LYPFFVVGVL HLISSAVLGL GGLYHALRGP E--ILENY--
                                ATLGYGVGPG G---EVT--D LFPFFVVGVL HLISSAVLGL GGLYHALRGP E--ILENY--
                                ATLGWGVGPG G---EVI--D IFPFFVVGVL HLISSAVLGL GGIYHAVRGP E--TLEEY--
                                ATLGYGVGPG G---EVT--D LYPFFVVGVL HLISSAVLGL GGLYHALRGP E--ILENY--
                                ATLGYGVGPG G---EVT--D LFPFFVVGVL HLISSAVLGL GGLYHALRGP E--ILENY--
                                ATLGYGVGPG G---EVT--D LFPFFVVGVL HLISSAVLGL GGLYHALRGP E--ILENY--
                                ATLGWGVGAG G---EVV--D TYPYFVIGVL HLISSAVLGF GGIYHAIRGP E--VLEEY--
                                ATLGYGVGPG G---EVT--D LFPFFVVGVL HLISSAVLGL GGLYHALRGP E--ILENY--
                                ATLGYGVGPG G---EVT--D LFPFFVVGVL HLISSAVLGL GGLYHALRGP E--ILENY--
                                ATLGYGVGPG G---EVT--N LYPFFVVGVL HLISSAVLGL GGLYHALRGP E--ILEXY--
                                ATLGYGIGPG G---EIT--S TVPYFAVGVI HLISSAVLGF GGIYHSLLGP D--TLEES--
                                ATLGYGVGPG G---EVT--D LFPFFVVGVL HLISSAVLGL GGLYHALRGP E--ILENY--
                                ATLGYGVGPG G---EVT--D LFPFFVVGVL HLISSAVLGL GGLYHALRGP E--ILENY--
                                ALLGYGVGPG G---EIT--S LYPFFVVGVL HLVSSAVLGI GGLYHALRGP D--VLEKY--
                                ALLGYGVGPG G---EIT--S LYPFFVVGVL HLVSSAVLGI GGLYHALRGP D--VLEKY--
                                ATLGWGVGPG G---EVI--D TYPYFVIGVL HLISSAVLGL GGIYHAIRGP E--TLEQS--
                                ATLGWGVGPG G---EVI--D TYPYFVIGVL HLVSSAVLGL GGIYHAVRGP E--TLEQS--
                                ATLGYGVGPG G---EVT--D LFPFFVVGVL HLISSAVLGL GGLYHALRGP E--ILENY--
                                ATLGYGVGPG G---EVT--D LFPFFVVGVL HLISSAVLGL GGLYHALRGP E--ILENY--
                                ALLGYGVGPG G---EIT--S LYPFFVVGVL HLVSSAVLGI GGLYHALRGP D--VLEKY--
                                ATLGYGVGPG G---EVT--D LFPFFVVGVL HLISSAVLGL GGLYHALRGP E--ILENY--
                                ALLGYGVGPG G---EIT--S LYPFFVVGVL HLVSSAVLGI GGLYHALRGP D--VLEKY--
                                ATLGWGVGAG G---EVV--D TYPYFVIGVL HLISSAVLGF GGIYHAIRGP E--VLEEY--
                                ATLGWGVGPG G---EVI--D TYPYFVIGVL HLVSSAVLGL GGIYHAVRGP E--TLEQS--
                                ATLGWGVGPG G---EVI--D TYPYFVIGVL HLVSSAVLGL GGIYHAVRGP E--TLEQS--
                                ALLGYGVGPG G---EIT--S LYPFFVVGVL HLVSSAVLGI GGLYHALRGP N--VLENY--
                                ALLGYGVGPG G---EIT--S LYPFFVVGVL HLVSSAVLGV GGLYHALRGP D--VLENY--
                                ALLGYGVGPG G---EIT--S LYPFFVVGVL HLVSSAVLGI GGLYHALRGP D--VLENY--
                                AAEGFGVGPG G---EVI--S TYPYFVIGAI HLIASAVLGF GGLYHTFRGP A--KFEDY--
                                ATLGFGVGAG G---QVV--D IFPFFAIAAI HLIGSAILGF GGVYHSLKGP E--RLA----
                                AAEGFGVGPG G---EVI--S TYPYFVIGAI HLIASAVLGF GGLYHTFRGP A--KFEDY--
                                ATLGWGVGAG G---EVT--D VFPFFVVGVL HLISSAVLGV GGLYHALRGP E--TLEEY--
                                AALGLGVGPG G---EVV--D IFPFFAIAVA HLIGSAVLGF GGLYHSLKGP Q--KLP----
                                ATLGYGVGPG G---EVT--S LYPFFVVGVL HLISSAVLGL GGLYHALRGP E--ILENY--
                                AALGFGVGPG G---QVV--D IFPFFAIAVA HLIGSAVLGF GGIYHSLKGP Q--KLP----
                                AALGFGVGPG G---QVV--D IFPFFAIAVA HLIGSAVLGF GGIYHSLKGP Q--KLP----
                                AALGFGVGPG G---QVV--D IFPFFAIAVA HLIGSAVLGF GGIYHSLKGP Q--KLP----
                                AALGFGVGPG G---QVV--D IFPFFAIAVA HLIGSAVLGF GGIYHSLKGP Q--KLP----
                                AALGFGVGPG G---QVV--D IFPFFAIAVA HLIGSAVLGF GGIYHSLKGP Q--KLP----
                                AALGFGVGPG G---QVV--D IFPFFAIAVA HLIGSAVLGF GGIYHSLKGP Q--KLP----
                                AALGFGVGPG G---QVV--D IFPFFAIAVF HLIGSAVLGF GGIYHSLKGP Q--KLP----
                                AALGFGVGPG G---QVV--D IFPFFAIAVF HLIGSAVLGF GGIYHSLKGP Q--KLT----
                                AALGFGVGPG G---QVV--D IFPFFAIAVF HLIGSAVLGF GGIYHSLKGP Q--KLP----
                                ATLGFGVGSG G---QVV--D TFPYFAIAVI HLIGSAVLGI GGLYHSLRGP E--KLA----
                                ATLGFGVGPG G---QVV--D TFPYFAIAVI HLIGSAVLGI GGLYHSLRGP E--KLA----
                                ATLGFGVGHG G---EVI--S TFPFFAIAVI HLIGSAVLGF GGIYHSIKGP E--KLA----
                                ATLGFGVGQG G---QVV--D IFPFFAIAAI HLIGSAVLGF GGVYHSIKGP E--RLA----
                                ATLGFGVGQG G---QVV--D IFPFFAIAAI HLIGSAVLGF GGVYHSIKGP E--RLA----
                                ATLGIGVGYG G---EIV--D TFPFFAIAVT HLIGSAVLGF GGIYHSIRGP E--KLA----
                                ATLGIGVGRG G---EIT--D IFPFFAIAVA HLIGSAVLGI GGLYHALRGP E--KLA----
                                ATLGIGVGHG G---EVT--D IFPFFAIAVA HLIGSAVLGF GGLYHSLKGP E--KLA----
                                ATLGYGIGPG G---EIT--S TVPYFAVGVI HLISSAVLGF GGIYHSLLGP D--TLEES--
                                ATLGIGVGAG G---EVV--D IFPFFAIAVV HLIGSAVLGF GGLYHSLQGP D--RLA----
                                AMFGYGIGPG G---EVT--D VWPFFIAGVI HLVASGILGF GGVFHSLAGP E--KLEE---
                                AMFGYGIGPG G---EVT--D VWPFFIAGVI HLVASGILGF GGVFHSLAGP E--KLEE---
                                AMFGFGIGPG G---EVT--S VYPFFVAGVI HLISSAVLGF GGIYHSLAGP E--KLEQ---
                                AMFGFGVGPG G---EIT--D VYPFFVAGVM HLVSSAVLGF GGVYHSLAGP E--KLEQ---
                                ATLGFGVGHG G---EVI--S LFPFMAIAVL HLIGSAVLGI GGLYHSLRGP S--KLA----
                                ATQGFGVGYG G---EVT--D IFPFFAIGVA HLIGSAVLGF GGVYHALRGP E--KLS----
                                AMFGFGVGPG G---EIT--D VYPFFVAGVM HLVSSAVLGF GGVYHSLAGP E--KLEQ---
                                AMFGYGIGPG G---EVT--D IMPFFQAGVV HLIASAVLGF GGIYHSLAGP E--KLEE---
                                AMFGYGIGPG G---EVT--D IMPFFQAGVV HLIASAVLGF GGIYHSLAGP E--KLEE---
                                AMFGYGIGPG G---EVT--D IMPFFQAGVV HLIASAVLGF GGIYHSLAGP E--KLEE---
                                AMFGYGIGPG G---EVT--D IMPFFQAGVV HLIASAVLGF GGIYHSLAGP E--KLEE---
                                AMFGYGIGPG G---EVT--D IMPFFQAGVV HLIASAVLGF GGIYHSLAGP E--KLEE---
                                AALGYGVGTG G---EIV--D IYPFFHCGVM HLIISAVFGL GGVYHSLAGP E--KLENY--
                                AMFGYGIGPG G---EVT--D IMPFFQAGVV HLIASAVLGF GGIYHSLAGP E--KLEE---
                                AMFGYGIGPG G---EVT--D IMPFFQAGVV HLIASAVLGF GGIYHSLAGP E--KLEE---
                                AALGYGVGTG G---EIV--D IYPFFHCGVM HLIISAVFGL GGVYHALVGP E--KLQDY--
                                AALGYGVGTG G---EIV--D IYPYFHCGVM HLIISAVFGL GGVYHALVGP E--KLQDY--
                                AALGYGVGTG G---EIV--D IYPFFHCGVM HLIISAVFGL GGVYHSLAGP E--KLQDY--
                                AALGYGVGTG G---EIV--D IYPYFHCGVM HLIISAVFGL GGVYHALVGP E--KLQDY--
                                AALGYGVGTG G---EIV--D IYPFFHCGVM HLIISAVFGL GGVYHALVGP E--KLQDY--
                                AALGYGVGTG G---EIV--D IYPFFHCGVM HLIISAVFGL GGVYHSLAGP E--KLQDY--
                                AMFGYGIGPG G---EVT--D VWPFFIAGVI HLVASGILGF GGVFHSLAGP E--KLEE---
                                AMFGYGIGPG G---EVT--D VWPFFIAGVI HLVASGILGF GGVFHSLAGP E--KLEE---
                                ATLGIGVGQS G---EIT--S MFPFFAIGVA HLIGSAVLGI GGMYHAIKGP E--KLY----
                                AMFGYGIGPG G---EVV--D VMPYFQAGVV HLVASAILGF GGIYHALAGP E--KLEE---
                                AMFGYGIGPG G---EVV--D IMPYFQAGVI HLVSSAILGF GGIYHSLAGP E--KLEE---
                                AMFGYGIGPG G---EVI--D VMPYFQAGVI HLIASAVLGF GGIYHSLAGP E--KLEE---
                                AMFGYGIGPG G---EVI--D VMPYFQAGVI HLIASAVLGF GGIYHSLAGP E--KLEE---
                                AMFGYGIGAG G---EVV--D VMPYFQAGVV HLIASAVLGF GGIYHSLAGP E--KLEE---
                                ATLGWGLGTG ANGFQVV--D TWPYFVVGVL HLISSAVLGF GGIYHSIWGP D--ILS----
                                AALGWGLGTG ANGYQVV--D TWPYFVVGVL HLISSAVLGF GGIYHSIWGP D--ILS----
                                ARLGFGVGAG G---KIV--D TYPYFQIGVI HLISSAFLGF GGIFHSLKGP A--TLEE---
                                ATLGWGVGSG G---QIV--D TYPYFVIGAL HLISSAFLGL GGIFHALRGP A--ILEQ---
                                AAQGWGVGAN G---TVV--D TQPYFAIGVI HLISSAFLGF GGIFHSLRGP E--RLE----
                                ATLGWGVGSG G---QIL--D TYPYFVIGVL HLISSAFLGL GGIFHALRGP A--ILEE---
                                AAQGWGVGAN G---TVV--D TQPYFAIGVI HLISSAFLGF GGIFHSLRGP E--RLE----
                                AAQGWGVGAG G---AIV--D TYPYFVIGVL HLISSAFLGF GGIFHALRGP E--TLEE---
                                AAQGWGVGAG G---AIV--D TYPYFVIGVL HLISSAFLGF GGIFHALRGP E--TLEA---
                                AAQGWGVGAG G---AIV--D TYPYFVIGVL HLISSAFLGF GGIFHALRGP E--TLEE---
                                AAQGWGVGAN G---TVV--D TQPYFAIGVI HLISSAFLGF GGIFHSLRGP E--RLE----
                                AAQGWGVGAG G---AIV--D TYPYFVIGVL HLISSAFLGF GGIFHALRGP E--TLEA---
                                AAQGWGVGAG G---EVT--S TFPYFAIGSI HLISSAFLGY GGIFHALRGP A--TLE----
                                AALGWGVGAE G---AIV--D TYPYFVIGAL HLISSAFLGF GGIFHSLRGP E--TLE----
                                AALGWGVGAE G---AIV--D TYPYFVIGAL HLISSAFLGF GGIFHSLRGP E--TLE----
                                ASLGWGVAAS G---TVV--N TYPYFVIGAL HLISSAFLGF GGIFHSLRDP E--ILE----
                                AAQGWGVGAG G---EVT--S TFPYFAIGSI HLISSAFLGY GGIFHALRGP A--TLE----
                                AAQGWGVGAN G---AVV--N THPYFAIAVI HLISSAFLGF GGIFHSLRGP E--RLE----
                                AALGWGVGAE G---AVV--D TYPYFVIGAL HLISSAFLGL GGIFHSLRGP E--TLE----
                                AALGWGVGAE G---AVV--D TYPYFVIGAL HLISSAFLGF GGIFHSLRGP E--TLE----
                                AAQGWGVGTN G---EVT--S TFPYFALGSI HLISSAFLGY GGIFHALRGP A--TLE----
                                AALGWGVGAE G---AVV--D TYPYFVIGAL HLISSAFLGF GGIFHSLRGP E--TLE----
                                AALGWGVGAE G---AVV--D TYPYFVIGAL HLISSAFLGF GGIFHSLRGP E--TLE----
                                AALGWGIGAE G---AVV--D TYPYFVIGAL HLISSAFLGL GGIFHSLRGP E--TLE----
                                AALGWGVGAE G---AVV--D TYPYFVIGAL HLISSAFLGL GGIFHSLRGP E--TLE----
                                ATQGWGVGAE G---VVL--D TYPYFVIGAL HLISSAFLGF GGIFHSLRGP E--KLE----
                                ATLGWGVGNG G---QVV--N TYPYFVIGVL HLISSAFLGL GGIFHALRGP A--ILEE---
                                ASLGWGVGSG G---QVV--D THPYFVIGVL HLISSAFLGL GGIFHALRGP S--TLED---
                                AALGWGVGAE G---AVV--D TYPYFVIGAL HLISSAFLGF GGIFHSLRGP E--ILE----
                                ARLGYGVGTG E---QII--D TYPYFAIGAI HLISSAFLGI GGIFHSLKGP E--TLEE---
                                AALGWGVGAE G---AVV--D TYPYFVIGAL HLISSAFLGL GGSFHSLRGQ E--TLE----
                                ARLGWGVGEG G---QII--D TYPYFVIGVL HLISSAFLGA GGIFHALKGP K--TLEQ---
                                AAQGWGIEAG G---EIG--S TYPYFAIGTL HLISSAFLGA GGVYHALYGP A--ELE----
                                ARLGFGVGAG G---QIV--D TYSYFAIGVI HLISSAFLGF GGIFHSLKGP E--TLEE---
                                ATLGWGVGSG G---QIV--D TYPYFVIGVL HLISSAFLGL GGIFHALSGY A--ILEE---
                                ATLGWGVGSG G---HIV-DN TYPYFVIGAL HLISSAFLGL GGIFHALRGP A--ILEE---
                                AAQGWGVGAN G---AVI--D TYPYFVIGAL HLISSAFLGL GGIFHSTKGP E--KLE----
                                ATLGWGVGSG G---QIV--D TYPYFVIGVL HLISSAFLGL GGIFHALSGY A--ILEE---
                                ATLGWGVGSG G---QIV--D TYPYFVIGVL HLISSAFLGL GGIFHALSGY A--ILEE---
                                ASLGWGVGNG G---QII--D THPYFVIGAL HLISSAFLGL GGIFHSLWGT A--TLEE---
                                ARLGLGVSEG G---AVV--D TYPYFVIGVL HLISSAFLGA GGIFHALKGP E--KLEE---
                                ARLGFGIGPD G---TVT--N TYPFFVIGVV HLISSAFLGA GGIFHAVKGP K--KLED---
                                ARLGFGIGDG G---MVT--D TYPFFVIGAV HLISSAVLGA GGIFHSLRGP S--TLEQ---
                                ARLGFGIGDG G---MVT--D TYPFFVIGAV HLISSAVLGA GGIFHSLRGP S--TLEQ---
                                ATLGFGVGKG G---VIV--D THPYFVIGVL HLISSAVLGA GGIFHSLLGA E--VLPRS--
                                ATLGLGVGEG G---QII--N TEPYFLIGVI HLISSAVLGA GGIFHALRGP A--ILPED--
                                ATLGIGVGAA G---IVV--D TYSYFVIASI HLISSAVLGA GGMFHSLRGS E--VIAKN--
                                ASLGLGVGAG G---AVT--D IQPFYIIGVI HLISSAVLGA GGIFHSLRGP S--VLPED--
                                ATQGWGVEAG G---EIS--S TYPYFAIGVI HLISSAFLGF GGIYHALRGP E--TLE----
                                ATLGWGVGSG G---QVV--D TYPYFAIGVI HLISSAFLGI GGIFHALRGP A--VLEE---
                                ARLGLGVGEN G---TIV--D TYPYFAIGAV HLISSAFLGA GGIFHSIKGP D--KLEG---
                                ASLGLGVGAG G---AVT--D IQPFYIIGVI HLISSAVLGA GGIFHSLRGP S--VLPED--
                                ATLGWGVGSG G---QVV--D TYPYFAIGVI HLISSAFLGI GGIFHALRGP A--VLEE---
                                ATLGWGVGSG G---QVV--D TYPYFAIGVI HLISSAFLGI GGIFHALRGP A--VLEE---
                                AAEGWGIGTN G---NVA--S TYPYFVIGAL HLISSAFLGI GGIYHALLGP D--RLE----
                                ATQGWGVEAG G---EIS--S TYPYFAIGVI HLISSAFLGF GGIYHALRGP E--TLE----
                                AAEGWGIGTN G---NVA--S TYPYFVIGAL HLISSAFLGI GGIYHALLGP D--RLE----
                                AAQGWGVEAG G---EIS--S TYPYFAIGVI HLISSAFLGF GGIYHALRGP E--TLE----
                                ATLGFGVGEG G---QIV--N TYSYFVIGSL HLISSAFLGF GGIFHVLFGP E--YLE----
                                ARLGIGVGEG G---MVT--D TYPYFVIGAI HLISSAFLGA GGIFHALKGP E--KLER---
                                ATLGLGVGKG G---VIV--D TYPYFVIGVF HLISSAVLGA GGIYHALLGE S--VLSRN--
                                AALGFGVGAG G---AVI--N TYPYFVIGVL HLISSTFIGF GGIFHTVLGT E--YLE----
                                ATQGWGVGDG G---EIV--S TYPFFVIGSL HLISSAFLGF GGIFHVRSEN N--VLDQ---
                                ATQGWGVGDG G---EIV--S TYPFFVIGSL HLISSAFLGF GGIFHVRSEN N--VLDQ---
                                TTLGFGVGEE G---QIV--D TYPYFVIGSL HLISSAFLGF GGIFHVLFGP E--YLE----
                                ATQGWGIGDG G---EII--S TYPFFVIGAL HLISSAFLGF GGIFHVRSEQ D--VLEK---
                                ATLGWGVGNG G---QIV--D TYPYFVIGAL HLISSAFLGL GGIFHALWGP A--ILEE---
                                VRLGLGVGQN G---MIR--D TYPYFVIGVL HLISSAFLGA GGLFHVLKGP R--KLED---
                                AAQGWGIGDG G---EMV--S TYPFFVIGAL HLISSAFLGF GGIFHVRSQE D--VLDQ---
                                AVLGWGVGSG G---QVI--D TYPYFVIGVL HLISSAFLGL GGIFHALLGP A--ILEE---
                                ATLGWGVGDG G---QIV--D LYPYYLIGML HLISSAVLGA GGIYHAVLGP D--TLDI---
                                ATLGLGIGEN G---QVI--D TYPYYVIAML HLISSAVLGA GGIYHGVLGP E--KLDQQ--
                                ATLGLGIGEN G---QVI--D TYPYYVIAML HLISSAVLGA GGIYHGVLGP E--KLDQ---
                                ATLGFGVGAE R---VII--D TYPYYVIAIL HLVSSAVLGA GGLYHAVLGP E--KLSE---
                                AAQGWGVGAG G---EVT--S TFPYFAIGSI HLISSAFLGY GGIFHALRGP A--TLE----
                                ATLGLGIGEN G---QVI--D TYPYYVIAML HLISSAVLGA GGIYHGVLGP E--KLDQQ--
                                ASLGWGIGSG G---QII--D THPYFVIGAL HLISSAFLGF GGIYHALWGP V--YLE----
                                ATLGWGVGFR G---EVV--D TYPYFVIGIL HLVASAVLGA GGLFHVFRGS A--LLYNI--
                                ATLGWGVGAG G---EVI--N TYPYFVIGIL HLIASAVLGA GGLFHVFRGP Q--ILYSS--
                                ATLGWGVGAG G---EII--N TYPYFVIGIL HLVASAVLGA GGLFHVFRGP E--ILYSS--
                                ATLGWGVGAG G---EVI--N TYPYFVIGIL HLIASAVLGA GGLFHVFRGP Q--ILYSS--
                                ATLGWGVGAG G---EII--N TYPYFVIGIL HLVASAVLGA GGLFHVFRGP Q--ILYSS--
                                ATLGWGVGAG G---EVI--N TYPYFVIGIL HLIASAVLGA GGLFHVFRGP Q--ILYSS--
                                ATLGWGVGAG G---EVI--N TYPYFVIGIL HLIASAVLGA GGLFHVFRGP Q--ILYSS--
                                ATLGWGVGAG G---EVI--N TYPYFVIGIL HLIASAVLGA GGLFHVFRGP Q--ILYSS--
                                ATLGWGVGAG G---EII--N TYPYFVIGIL HLVASAVLGA GGLFHVFRGP Q--ILYNS--
                                ATLGWGVGAG G---EVV--D TYPYFVIGIL HLVASAVLGA GGLFHVFRAP A--ILYNA--
                                ATLGWGVAPG G---VVT--D TYPYFVIGIL HLAASAVLGA GGLFHVFSGV A--NLKDG--
                                ATLGWGVGAG G---EII--N TYPYFVIGIL HLVASAVLGA GGLFHVFRGP E--ILYIS--
                                ARFGLGLGDA G---QII--D PHPYFVVGVL HLISSAFLGF GGLYHALKGP A--QLED---
                                ATLGWGIGAN G---QVV--D TYPYFVIGIV HLIASAVLGA GGLFHVFRGS K--VLYSA--
                                AALGIGVGDG G---KVI--D TYPYLAIAMG HLVSSAVLAA GGIYHAALGP E--TLEG---
                                ATLGWGVGAN G---QVV--D TYPYFVIGIL HLVASAVLGA GGLFHVFRGP A--VLYSP--
                                ATLGWGVGAG G---KVV--D TYPYFVIGVL HLIASAVLGA GGLFHVFRAP S--ILHNN--
                                ATLGWGVGAG G---EVV--N TYPYFVIGIL HLVASAVLGA GGLFHVFRAP A--ILYNA--
                                ARLGWGVGSG G---VIT--D TYPYFVIGIL HLVASAVLGA GGLFHVFRGP S--ILKNG--
                                ATLGWGVGAG G---EVV--N TYPYFVIGIL HLVASAVLGA GGLFHVFRAP A--ILYNA--
                                ATLGLGIGAG G---QVI--D TYPYYLIGML HLISSAVLGA GGIYHAVLGP E--ILDE---
                                ATLGYGVGEG G---QII--D TYPYLVIGAI HLISSAVLGA GGLYHTLKGP G--ILKEA--
                                ATLGLGVGDG G---KVV--D TYPFFVVGAV HLISSAVLGA GALFHTLRAP E--DLKTA--
                                ATLGIGISDN G---QVV--S TYDYYVIGML HLISSAVLAA GGLYHAVLGP V--QLDEE--
                                ATLGWGIGEG G---IVV--D TYPYFVIGAL HLISSAVLGA GALFHTFKAE S--DLKEA--
                                ATLGWGVGAG G---EVV--N TYPYFVIGIL HLVASAVLGA GGLFHVFRAP A--ILYNA--
                                ARLGYGLGAG G---TIV--D SHPYFVVGAV HLISSAFLGF GGIFHALKGP A--TLSG---
                                ATLGFGVGAG G---EVV--N TYPYFIIGIL HLVASAVLGA GGLFHVFRAP A--ILYNA--
                                ATLGWGVGSG G---EII--D TYPYFVIGML HLVASAVLGA GGLFHVFRGP A--VLSEA--
                                ASLGWGVGMG G---EVV--D TYPYFVIGML HLVASAVLAA GGLFHVFRSP R--ILYNA--
                                ATLGFGVGAG G---EIV--N TYPYFVIGAL HLISSAVLGA GALFHTFKSP K--SLRDA--
                                ARLGWGISAN G---TII--D TYPYFVVGIL HLAASAVLGA GGLFHVFRGP V--ILKDA--
                                ASLGWGVGMG G---EVV--D TYPYFVIGML HLVASAVLAA GGLFHVFRSP R--ILYNA--
                                ARLGWGLGNN G---AIA--Q TDDWFVIGAI HLISAAFLGA GGLFHALKGP E--RLDRT--
                                ARLGWGLGNN G---AIA--Q TDDWFAIGAI HLISAAFLGA GGLFHALKGP E--RLDRT--
                                ARLGYGLGDG G---TIV--D SHPYFVVGAV HLISSAFLGF GGIFHTLKGP E--TLDG---
                                ATLGWGVGAG G---EIV--D TYPYFAIGIL HLAASAVLGA GGLFHVFRSS K--ILHNS--
                                ATLGFGIGSG G---QVV--N TYPYFVIGAL HLISSAVLGA GALFHTFKGP R--NLKDA--
                                ATLGWGVGSG G---QIV--D TYPYFVIGVL HLISSAVLGA GALFHATKGP A--QLKDA--
                                ASLGLGVGSG G---EVL--D TDIYFAVGAI HLISSAFLGF GGIFHALRGP A--VLDP---
                                ATLGWGVGSG G---QIV--D TYPYFVIGAL HLISSAVLGA GALFHSAKGP A--QLKDA--
                                ASLGLGVGSG G---EVL--D TDIYFAVGAI HLISSAFLGF GGIFHALRGP A--VLDP---
                                ASLGLGVGSG G---EVL--D TDIYFAVGAI HLISSAFLGF GGIFHALRGP A--VLDP---
                                ATLGIGIKAG G---EVI--D TYPYYVIGML HLISSAVLGA GGIYHAVLGP K--KLDP---
                                ATLGFGVGAG G---QVV--D TYPYFVIGAL HLISSAVLGA GALFHTFKAP K--NLKDA--
                                ATLGFGVGQG G---EVI--D TYSFFVIGVL HLISSAVLGA GALFHLLQAP N--DLKTT--
                                ARLGWGVGSG G---TIT--D TYPYFVIGIF HLVASAVLGA GGLFHVFRGP S--ILKNG--
                                ATLGFGVGDG G---IVV--D TYPYFAIGVI HLISSAVLAA GGLFHTFKAP K--NLKDA--
                                ATLGWGVGNG G---EIV--N TYPYFVIGML HLVASAVLGA GGLFHVFRSA P--ILHNA--
                                ATLGLGVGAG G---QIV--D TYPMFVVGAV HLISSAVLGA GALYHTFRAP S--DLKGA--
                                ATLGWGVGEG G---QVT--D TYPYFVIGVI HLISSAVLGA GALFHTFKAP E--DLTTA--
                                ATLGFGVGEK G---QII--D IYPFFVIGSI HLISSAVLGA GALFHLLRVP E--TLKDS--
                                ATLGWGVGVG G---EVV--D TYPYFVIGIL HLVASAVLGA GGLFHVFRAP A--ILYNA--
                                ATLGFGVGEK G---QII--D IYPFFVIGSI HLISSAVLGA GALFHLLRVP E--TLKDS--
                                ATLGFGVGQG G---EIV--D TYSFFVIGVL HLVSSAVLGA GALFHLLKAP Q--DLKTT--
                                ATLGFGVGEK G---QII--D IYPFFVIGSI HLISSAVLGA GALFHLLRVP E--TLKDS--
                                ATLGFGVGQG G---EIV--D TYSFFVIGVL HLVSSAVLGA GALFHLLKAP Q--DLKTT--
                                ATLGFGVGAG G---QVV--D TYPYFVIGAL HIISSAVLGA GAIFHTLKGP E--NLKDA--
                                ATLGFGVGAG G---QVV--D TYPYFVIGAL HIISSAVLGA GAIFHTLKGP E--NLKDA--
                                ATLGFGVGEK G---QII--D IYPFFVIGSI HLISSAVLGA GALFHLLRVP E--TLKDS--
                                ATLGFGVGEK G---QII--D IYPFFVIGSI HLISSAVLGA GALFHLLRVP E--TLKDS--
                                ATLGFGVGEK G---QII--D IYPFFVIGSI HLISSAVLGA GALFHLLRVP E--TLKDS--
                                ATLGFGVGEK G---QII--D IYPFFVIGSI HLISSAVLGA GALFHLLRVP E--TLKDS--
                                ATLGFGVGAG G---QVV--D TYPYFVIGAL HIISSAVLGA GALFHTLKGP E--NLKDA--
                                ATLGLGVGEG G---KIV--D TYPYFVVGVV HLVSSAVLGA GALFHAFKAP A--DLKES--
                                ATLGFGVGEK G---QII--D IYPFFVIGSI HLISSAVLGA GALFHLLRVP E--TLKDS--
                                ATLGFGVGEK G---QII--D IYPFFVIGSI HLISSAVLGA GALFHLLRVP E--TLKDS--
                                ATLGFGVGQG G---EVI--D SYSFFIIGVL HLISSAVLGA GALFHLLQAP N--DLKTT--
                                ATLGFGVGAG G---QVI--D TYPYFVIGAL HIISSAVLGA GAIFHTLKGP E--NLKDA--
                                ATLGFGVGEG G---QVV--T TYPFFVIGAI HLISSAVLGA GGLFHALRAP S--DLKDA--
                                ATLGWGVGAG G---QVF--D TYPYFVIGVL HLIASAVLGA GGLFHVFRAP A--ILYNN--
                                ATLGFGVGEK G---QII--D IYPFFVIGSI HLISSAVLGA GALFHLLRVP E--TLKDS--
                                ATLGFGVGEG G---QVI--N TYPYFVIGAL HLISSAVLGA GALFHTFKAP K--NLKDA--
                                ATLGFGVGAG G---QVV--D TYPYFVIGAL HIISSAVLGA GAIFHTLKGP E--NLKDA--
                                ATLGLGVGDG G---QVV--D TYPFFVVGAV HLISSAVLGA GALFHTFKAP E--DLKTA--
                                ASLGWGVGPD G---TVV--D TYPYFVIGVL HLVSSAVVGA GGLYHTFGGP G--DLKE---
                                ATLGFGVGAG G---QVV--D TYPYFVIGAL HIISSAVLGA GAIFHTLKGP E--NLKDA--
                                ATLGWGVGAG G---GVV--N TYPYFIIGIL HLVASAVLGA GGLFHVFRAP A--ILYNA--
                                ATLGLGVGDG G---QVV--D TYPFFVVGAV HLISSAVLGA GALFHTFKAP E--DLKTA--
                                ATLGLGVGDG G---QVV--D TYPFFVVGAV HLISSAVLGA GALFHTFKAP E--DLKTA--
                                ATLGLGVGDG G---QVV--D TYPFFVVGAV HLISSAVLGA GALFHTFKAP E--DLKTA--
                                AGLGWGIGAN G---LVT--D TYPYLVIAIL HLVSSAVLGA GGLFHVFKGV A--NLNDG--
                                ATLGLGVGNG G---EVV--S TYPFFVVGAV HLISSAVLGA GALFHTFKAE S--DLKEA--
                                ATLGFGVGAG G---QVV--D TYPYFVIGAL HLISSAVLGA GALFHTFKAP R--NLKES--
                                ATLGLGVGKG G---QIV--D TYPYFVVGAV HLISSAVLGA GALFHTFRAP Q--DLKEA--
                                ATLGLGVGSG G---AVT--D TYPYFVIGSI HLISSAVLGA GALFHTVRGN S--NLKAA--
                                ATLGIGVGDG G---IVT--D TYPYFAIGMV HLISSAVLGA GALFHTFKGP R--SLEDS--
                                ATLGFGVADG G---KIV--D TYPYFVIGAV HLISSAVLGA GGLFHTFKGP K--NLKDA--
                                ATLGLGVGNG G---QVM--D TYPYFVVGAV HLISSAVLGA GALFHMLRVP E--DLKTA--
                                ATLGWGVGDG G---QVV--D TYPYFVIGVV HLISSAVLAA GALFHTLRAP E--DLKTA--
                                ARLGWGVNSG N---EVI--S LYPYFVVGML HLVASAVLGA GGLFHVFRGA A--NLKDA--
                                ATLGWGVGTG G---QIV--D TYPYFVIGTL HLIASAVLGA GGLFHVFRSP A--ILYTV--
                                ASLGLGVGSN G---EVV--D TYLYIVVGGV HLISSAVLGA GALFHAFKAP A--DLADA--
                                ATLGLGVGDG G---QVV--D TYPYFVVGVV HLISSAVLAA GALFHTLRAP E--DLKTA--
                                ATLGLGIGKS G---AVV--D TYPYFVIGVV HLISSAVLGA GALFHTFKAP E--NLKDA--
                                ATLGFGVGAG G---QVV--D TYPYFVIGAL HIISSAVLGA GAIFHTLKGP E--NLKDA--
                                ATLGFGVGAG G---QVV--N TYPYFVIGAL HLISSAVLGA GALFHTFKGP R--NLKNT--
                                ATLGFGVGAG G---QVV--D TYPYFVIGAL HLISSAVLGA GALFHTFKAP K--NLKDA--
                                ATLGLGVGEG G---QVV--D TYPMFVVGAV HLISSAVLGA GALFHTFKAP V--DLKEA--
                                AMLGIGIGAG G---QVV--N TYPYFIIGAL HLISSAVLGA GALFHTFKAP R--NLKNT--
                                ATLGFGVGAG G---QVV--D TYPYFVIGAL HLISSAVLGA GALFHTFKAP R--NLENA--
                                ATLGFGVGEG G---VVL--D TYPYFVIGAL HLISSAVLGA GALFHTFKAP S--NLRDA--
                                ATLGFGVGAG G---QVV--D TYPYFVIGAL HLISSAVLGA GALFHTFKAP R--NLENA--
                                ATLGFGVGAG G---QVV--D TYPYFVIGAL HLISSAVLGA GALFHTFKAP R--NLKDA--
                                ATLGLGIGKG G---AVV--D TYPYFVVGIV HLISSAVLGA GALFHTFKAP A--NLKDA--
                                ATLGFGIGDG G---QVL--D TYPFFVIGIL HLISSGVLGA GALFHTFKAP A--NLKDI--
                                ATLGLGIEGN G----AI--N TEPYFVIGAI HLISSAVLAA GGLFHVLRGP Q--DLKTA--
                                ATLGLGVGKG G---QIV--D TYPYFVVGAV HLISSAVLGA GALFHTFRAP Q--DLKKA--
                                ATLGLGVGDG G---QVT--D TYPLFVVGAV HLIASAVLGA GALFHTFRAP S--DLAAA--
                                ATLGFGVGAG G---QVV--D TYPYFVIGAL HLISSAVLGA GALLHTFKAP K--NLKDA--
                                ATLGLGITGN G----TI--N TEPYFVIGAI HLISSVVLAA GGLFHVLRGP Q--DLKAT--
                                ATLGFGVGAG G---QVV--D TYSYFVIGAL HLISSAVLGA GALFHTFKAP K--NLKDA--
                                ASLGIGVGEG G---TII--D SYSYFVIGSI HLISSAVLAA GALFHLTKTP S--SLKEL--
                                ATLGLGIGEN G---QVI--D TYPYYVIAML HLISSAVLGA GGIYHGVLGP E--KLDQ---
                                ATLGLGVANG G---EVI--D TYPYFVVGAV HLISSAVLGA GALFHTFRAP E--DLSKA--
                                ATLGWGVGEG G---QIV--D TYPYFVVGAI HLISSAFLGA GALFHTFKAP E--NLKSA--
                                ATLGLGVGQG G---QIV--D TYPYFVVGAV HLISSAVLGA GALFHAFKAP E--SLKNA--
                                ATLGWGVGDG G---QIV--D TYPYFVVGAI HLISSAVLGA GALFHTFKAP E--DLKTA--
                                ATLGFGIGEG G---KVV--D LYPYFVIGAV HLISSAVLGA GALFHTFRAP H--DLSTA--
                                ATLGFGIGEG G---KVV--D LYPYFVIGAV HLISSAVLGA GALFHTFRAP H--DLSTA--
                                ATLGLGVGDG G---KVI--D TYPYFVVGAV HLISSAVLGA GALFHTFRAP E--DLKTA--
                                ATLGWGVGDG G---QIV--D TYPYFVIGSI HLIASAVLGA GALFHTLRAP A--DLSTL--
                                ATLGFGVGVG G---QVV--D TYPYFVIGAL HIISSAVLGA GALFHTLRGP E--NLKDA--
                                ATLGWGVGDG G---QIV--D TYPYFVIGRI HLIASAVLGA GALFHTLRAP A--DLSTL--
                                ATLGFGVGEK G---QII--D IYPFFVIGSI HLISSAVLGA GALFHLLRVP E--TLKDS--
                                ATLGFGISQD G----TI--N TYPYFVIGAI HLIASAVLGA GGLFHTLKAP E--DLKTT--
                                ATLGWGVGEG G---AVI--D TYPYFVIGTI HLISSAFLGA GALFHTLKAP D--DLKKA--
                                ATLGLGVGQD G----AI--N TYPYFVIGAI HLISSAVLGA GGLFHTLKAP E--DLKIT--
                                ATLGFGIGEE G---KVV--D LYPYFVIGAV HLISSAVLGA GALFHTFRAP H--DLSTA--
                                ATLGLGVSDG I----MV--D TYPAFVVGAV HLVSSAVLAA GALFHLVKGE E--DLSKA--
                                ATLGWGVSEG G---AVI--D TYPYFVIGSI HLISSPFLGA GALFHILKAP D--DLKKA--
                                ATLGWGVGVG G---QVI--D TYPYFVIGVL HLIASAVLGA GGLFHVFRTP A--ILYNN--
                                ASLGLGIGEG G---QIV--D TFPYFAVGVV HLVSSAVIGA GGLYHSLRGP A--ILKEG--
                                ATLGFGVGAG G---QIV--D TYSYFVIGAL HLISSAVLGA GALFHTFKAP Q--SLKDS--
                                ATLGWGVGNN G---EVI--D TYPYFVIGML HLVASAVLAA GGLFHVFRSP S--VLCSG--
                                ATLGLGLGDG G---QVT--D TYPYFVVGVV HLIASAVLGA GALFHLLRAP E--SLETA--
                                ATLGFGIGDG G---QVV--D TYPYFVIGAV HLIASAVLAA GALFHTFRAP Q--DLSTA--
                                ASLGIGVGEG G---TII--D SYSYFVIGSI HLISSAVLAA GALFHLTKTP A--NLKEL--
                                ATLGWGVGEG G---QIV--D TYPYFVIGAI HLISSAFLGA GALYHVLKAP E--DLNKA--
                                ATLGFGVGQG G---QVV--D PYPYFVIGVL HLISSAVLAA GTLFHLLRVP P--DLKQV--
                                ATLGWGVGEG G---KIV--D TYPYFVMGAI HLISSAFLGA GALYHSLKAP E--DLSKA--
                                ATLGFGVGEG G---QVV--D TYPYFVIGAI HLISSAVLGA GALFHAFKAP A--NLKDA--
                                ASLGLGVGDG G---KIV--D LYPYFVVGVV HLIASAVLGA GALFHTFKAP A--SLKDA--
                                ATLGLGVGDG G---QVV--D TYPFFVVGAV HLISSAVLGA GALFHTFKAP A--NLKDA--
                                ASLGLGVGAG G---QIV--D TYPMFVVGAI HLISSAVLGA GALHHVFGAS G--NLQET--
                                ATQGWSQVSD G---QVT--D TYPFFAFGVV LLVSAAVFTA GTLFHRSQVP A--SLEES--
                                ATLGIGIGAG G---QIV--D TYPYFIIGAL HLISSAVLGA GALFHTFKAP R--NLKNT--
                                ASLGIGVGKG G---QVI--D TYPYFLIGII HLISSAVLGA GGLFHSLKGP A--ILKDS--
                                ATLGWGIGSG G---QVV--D TYPYFVIGVI HLVASAVFGA GALYHALKGP E--DLSQS--
                                ATLGLGVSDG G----LV--D TYPAFVVGTV HLVSSAVLAA GALFHLVKGE A--DLRQA--
                                AAEGIGIGAG G---VIV--D PQTIFAVGMV HIIAGAVLGA GALFHLLKAP H--DLSEA--
                                ASLGIGVGEG G---VII--D TYSYFVIGTL HLISSAVLAA GALFHLTKTP A--SLKGL--
                                VTLGFGVGEG G---AVT--D TYPYFVIGAL HVISSAVLGA GALFHTFKGP K--NLKDA--
                                ASLGFGVGEG G---VIT--D TQPYYATAAL HLVSSAVLAA AGIWHQFRAP E--DLSQS--
                                ARLGWGVGSG G---VIV--D TYPYFIIGVI HLVGCAVYAA GALYHSVKGA A--VLSDA--
                                ASLGFGVGEG G---VIA--D MQPYYATAIL HLVSSAVLAA AGIWHQFRAP E--DLSQA--
                                ASLGFGVGEG G---AIA--D MQPYYATAIL HLVSSAVLAA AGIWHQFRAP E--DLGQA--
                                ATLGWGVSKG G---QVV--D TYPYFVVGAI HLISSAVLGA GALFHTFKGE S--DLKQA--
                                ATLGLGVGEG G---QVV--D TYPMFVVGAV HLISSAVLGA GALFHTFKAP A--NLKEA--
                                ATLGFGVGEG G---MIV--D TYPYFVIGVV HLISSAVFGA GALFHTFKAP E--NLKDS--
                                ATLGIGIGNG G---EVV--N SYPYFVIGSI HLISSAVLGA GALFHTVRGN MDGNLKDA--
                                ATLGWGVGQG G---QVV--D TYPYFVVGAI HLISSAVLGA GALFHTFKGE S--DLKQA--
                                AALGVSVGPG G---EIL--D TYPYFVIGVL HLTLSAVLAA GGLYHTFKGP N--VLADDE-
                                ATLGFGIGPD G---TVV--D TYPYFVIGIL HLVTSAVLGA GGLFHTFKGP A--ILAE---
                                ARLGLGIGAE G---QVI--D PYPYLAIGVL HLAASAVLAA GGLYHVFRGP A--VLKDG--
                                ATLGFGIGPD G---TVV--D TYPYFVIGIL HLVTSAVLGA GGLFHTFKGP A--ILAE---
                                AALGFGIGLD G----TV--D TYPYFVIGVL HLVASAVLAA GGLYHVFGGS P--VLEES--
                                ATEGWGVGSG G---AIV--D TYSWFAIGVI HIVAAGVLAA GALFHRGRLP S--SLGMA--
                                ATQGWSQISD G---QVT--D TYPFFAFGVV LLVSAAVFTA GTLFHRSQVP A--SLEES--
                                ATQGWSQVSD G---QVT--D TYPFFAFGVV LLVSAAVFTA GTLFHRWQVP A--SLEES--
                                ATQGWGVLN- N---QVI--D TQPYFRIAVV LIISSLVFAF GTWFHRTKVA E--SLEEE--
                                ATLGWGVGPG G---QIV--N TFPYVAIASI HLVAAGVLAG GAYFHQTQLP P--SLDME--
                                ATQGWGVLN- N---QAI--D TQPYFRIAVV LIISSLVFAV GTWFHRTKVA E--SLEEE--
                                ATQGWGVLN- N---QAI--D TQPYFRIAVV LIISSLVFGF GTWFHRTKVA P--SLEDE--
                                ATQGWGVGAN G---AIA--N TFPFLAIGAI HIVAAGVLAG GAYFHRTRLS P--NLDME--
                                ATQGWSQVSD G---QVT--D TYPFFAFGVV LLVSATVFTA GTLFHRWQVP A--SLEES--
                                ATQGWGVLN- N---QVI--H TQPYFRIAIV LIVSSLVFAF GTWFHRTKVA E--SLEDE--
                                ATEGWGLGAG G---EIV--N TGVWSSIGAI HIVAAIVLAG GAYFHYTQLP A--SLAIA--
                                ASLGFGVGEG G---VIL--D TQPYYATAVL HLVSSAVLAA AGIWHQFRAP E--DLGQA--
                                ASLGLGLGAD A---TIT--N TEPYIAIAAF HLVSSAVLGA AGIWHTLRAP K--DLSKA--
                                AGLGFGLGEN G---VIL--D TEPYIAIAAF HMVSSAVLGA AGFWHLFRSP K--DLSEA--
                                AGLGFGVGES S---VIV--D QQPLIAIAAF HLVSSAVLGA AGIWHTLRAP R--DLSEA--
                                ASLGLGLGTD A---TIS--N TEPYIAIAAF HLVSSAVLGA AGIWHTLRAP K--DLSKA--
                                ASLGLGLDAS A---TIANT- -EPYIAIAAF HLVSSAVLGA AGIWHTLRAP K--DLSVA--
                                AGLGFGYDGV G---TQLDQ- -QPYIAIAAF HLVSSAVLGA AGLWHTLRAP K--DLGEA--
                                AAEGIGFGSG G---ILN--D PQQLVAVGMV HIIAGAVLGA GALFHILKAP L--DLSDA--
                                ATLGLGIEGN G----AI--N TEPYFVIGAI HLISSAVLAA GGLFHVLRGP Q--DLKTA--
                                VNLGWGTNNI E--------- --AWFAIAIL HLASSAVLAA GGLFHVFNKH S--TNYAVG-
                                AAEGIGIGAG G---VLD--D PKTIVAVGMV HIIAGAVLGA GALFHLLKAP H--DLSDA--
                                ANLGWGMENT D--------- --VWIAIAVL HLASSAVLAA GGLFHVFNQR S--TQYAVG-
                                AALGLGVGNG G---QIV--E PFPYLAVAGF HLVAAGVLAW GAWFHREKLP A--SLEMT--
                                AGLGMGVGDG G---VIV--D QQPLIVVAAT HLVSSAVLGA AGIWHTLRCP K--DLSET--
                                ARLGLGVGEG G---VIA--H AEPIIAIAAF HLVSAAVLAA GGMWHLFRAP T--DLGTT--
                                AGLGLGVGDG G---VIV--D SQPLIVVAAT HLVSSAVLGA AGIWHTLRAP K--DLSES--
                                ASLGLGLGEA G---TIV--N TEPYIAIAAF HLVSSAVLGA AGIWHTLRAP K--DLSEA--
                                AGLGIAVGSG G---EIL--S TYPYFVIGVL HFFVAAFCCA GGLFHTIAGE A--KLGDYP-
                                AGLGIAVGSG G---EIL--S TYPYFVIGVL HFFVAAFCCA GGLFHTIAGE A--KLGDYP-
                                ASLGLGLDAN G---TIA--N TEPYIAIAAF HLVSSAVLGA AGIWHTLRAP K--DLSEA--
                                ARCGWGVGAG G---VIV--D TYPYFAIGMI HLIAAAIFGA GALYGVTKGP K--ILSESE-
                                AGLGFGVGES S---VIV--D QQPLIAIAAF HLVSSAVLGA AGIWHTLRAP K--DLSEA--
                                AREGFGVGEG G---VLL--D TYPAFAVGMI HLVAAAVFAS GALFHILTGP K--SFADSD-
                                ATLGIGFDAD G----VMMGD TKPVLAIAIV HLVSSMVLAA GGLLHSLLLP G--NLEESD-
                                SRVGFGVGAG G---AVV--D TYPFFAVGMI HLFAAAVFGS GAIFHILTGP K--VLADSD-
                                AREGFGVGSG G---VIV--D TYIYFAIGMI HLFAAAVFAS GALYHIVTGP K--NFADSE-
                                ATLGIGFDAN G----VAMGD TKPVLAIAIV HLVSSMVLAA GGLLHSLLLP G--NLEDSD-
                                ATLGIGFDAN G----VAMGD TKPVLAIAIV HLVSSMVLAA GGLLHSLLLP G--NLEDSD-
                                ATLGIGFDAN G----VAMGD TKPVLAIAIV HLVSSMVLAA GGLLHSLLLP G--NLEDSD-
                                ATLGIGFDAN G----VAMGD TKPVLAIAIV HLVSSMVLAA GGLLHSLLLP G--NLEDSE-
                                ATLGIGFDAN G----VAMGD TKPVLAIAIV HLVSSMVLAA GGLLHSLLLP G--NLEDSD-
                                ATLGIGFDAN G----VAMGD TKPVLAIAIV HLVSSMVLAA GGLLHSLLLP G--NLEDSD-
                                AREGFGVGSG G---VIV--D TYVYFAIGMI HLFAAAVFAS GALYHIVTGP K--NFADSE-
                                AALGFGVGSG G---VVT--N TFVFTQIGAI HMVSSFVLFG GAYYHAKIGP T--VLADGG-
                                AAEGIGVGPG G---VVM--D TFPYFAIAFV HWVASLVLLF GGYYHLAVGP S--DLSKGG-
                                ATLGIGFDAN G----VAMGD TKPVLAIAIV HLVSSMVLAA GGLLHSLLLP G--NLEDSD-
                                AAEGFGVGPG G---VVT--N TFVYTQIGAI HMVASFVLFF GAYFHAKMGP A--DLTEGG-
                                ATLGIGFDAN G----VAMGD TKPVLAIAIV HLVSSMVLAA GGLLHSLLLP G--NLEDSD-
                                AAEGFGVGAG G---VVT--N PAVYVQVALV HMVASIVLFF GAYYHAQIGP A--DLSQGG-
                                AGLGIGGIEN G---VITET- -YGIVVICTL HLIFSAVLGA GGLLHSTKFA G--DLADYS-
                                ATLGIGFDAN G----VAMGD TKPVLAIAIV HLVSSMVLAA GGLLHSLLLP G--NLEDSD-
                                ATLGIGFDAN G----VAMGD TKPVLAIAIV HLVSSMVLAA GGLLHSLLLP G--NLEDSD-
                                AALGFGVGSG G---VVT--N TFVFTQIGAI HMVSSFVLFG GAYFHAKIGP S--VLADGG-
                                AGLGIGGVSN G---VITEP- -YGCTVVAVL HLIFSGVLGA GGLLHSMRYE G--DLGSYP-
                                AGLGIGGVSN G---VITEP- -YGCTVIAVL HLIFSGVLGA GGLLHSMRYE G--DLGNYP-
                                AGLGIGGVSN G---VITEP- -YGCTVIAVL HLIFSGVLGA GGLLHSMRYE G--DLGNYP-
                                AGLGLGGISN G---VFTDT- -YQLLVVAIL HLILSGVYGG GGMLHAFRYE E--KLESYP-
                                AGLGLGGISN G---VFTDT- -YQLLVVAIL HLILSGVYGG GGMLHAFRYE E--KLESYP-
                                AALGVGVGAG G---ESV--D TYPFFVIGVL HFFIAAVCCA AGLFHTFRGE T--DLNDAP-
                                AALGVGVGAG G---EIV--D TYPFFVIGVL HFFIAAVCCA AGLFHTFRGE T--DLNDAP-
                                ARAGWGVAAG G---AVV--D TYPYFAIAMI HLVAAAILGA GALYGVTKGP K--VLADSE-
                                AGLGIGGVSN G---VITEP- -YGCTVVAVL HLIFSGVLGA GGLLHSMRYE G--DLGNYP-
                                AALGIGFDAN G----VVMGD TKPVVVIAIV HLILSMVYAG GGLLHSVLLP G--DLQEAD-
                                AAEGFGVGAG G---VVT--N PGVYVQVALV HMVASVVLFF GAYYHAQIGP A--DLSQGG-
                                ARAGWGVAAG G---AVV--D TYPYFAIAMI HLVAAAILGA GALYGVTKGP K--VLADSE-
                                AALGIGFDAN G----VAMGD TKPVVVIAIV HLILSMVYAG GGLLHSVLLP G--DLQEAD-
                                ATLGIGFDEA G----TFVGG -TTVTAIAIV HLVLSMVYGA GGLLHSLTFP G--DMQDSE-
                                AGLGIGGIEN G---VITDP- -YGIIVISTL HLIFSAVLGA GGLLHSNKFA G--DLGDYP-
                                ATLGIGFDET G----TFVGG -TAVTSIAIV HLILSMVYGA GGLLHSLFFP G--DMQDSE-
                                AGIGIGGVEN G---VITEP- -YGIVVICTL HLIFSAVLGA GGLLHSNKFA G--DLGDYP-
                                AQLGIGGIEN G---VITEP- -YGCTVIAVL HLIFSGVLGA GGILHSTRYD G--DLGNYP-
                                AGIGIGGVEN G---VITEP- -YGIVVICTL HLIFSAVLGA GGLLHSNKFA G--DLGDYP-
                                ATLGIGYDET G----AFVGG -SSVIAVAIV HLVASMVYGA GGLLHSLFFS G--DMQDSE-
                                ATLGIGFDET G----TFVGG -STVIAVAVV HLVASMVYGA GGLLHSLLFA G--DMQDSQ-
                                AGIGIGGIEN G---VITEP- -YGIVVICTL HLIFSAVLGA GGLLHSNKFA G--DLGDYP-
                                AGIGIGGVEN G---VITEP- -YGIVVICTL HLIFSAVLGA GGLLHSNKFA G--DLGDYP-
                                AGIGIGGVEN G---VITEP- -YGIVVICTL HLIFSAVLGA GGLLHSNKFA G--DLGDYP-
                                AGIGIGGIEN G---VITEP- -YGIVVICTL HLIFSAVLGA GGLLHSNKFA G--DLGDYP-
                                AQLGIGGIEN G---VITEP- -YGCTVIAVL HLIFSGVLGA GGILHSTRYD G--DLGNYP-
                                AQLGIGGIEN G---VITEP- -YGCTVIAVL HLIFSGVLGA GGILHSTRYD G--DLGNYP-
                                AGIGIGGIEN G---VITEP- -YGIVVICTL HLIFSAVLGA GGLLHSNKFA G--DLGDYP-
                                AGIGIGGIEN G---VITEP- -YGIVVICTL HLIFSAVLGA GGLLHSNKFA G--DLGDYP-
                                AGIGIGGIEN G---VITEP- -YGIVVICTL HLIFSAVLGA GGLLHSNKFA G--DLGDYP-
                                AGIGIGGIEN G---VITEP- -YGIVVICTL HLIFSAVLGA GGLLHSNKFA G--DLGDYP-
                                AAEGIGVGPG G---VVT--S TFPYFAIAYV HWVASLVLLF GGYYHLAVGP A--DLSKGG-
                                AGIGIGGIEN G---VITEP- -YGIVVICTL HLIFSAVLGA GGLLHSNKFA G--DLGDYP-
                                ATIGVGFDEA G----VWTGA --GVLTIAIV HLILSMVYGA GGLMHAIYFP D--DMQKSN-
                                AGIGIGGIEN G---VITEP- -YGIVVICTL HLIFSAVLGA GGLLHSNKFA G--DLGDYP-
                                ATLGIGFDET G----TFVGG -SAVVAVAVC HLVGSMAYGA GGLMHSLLFS S--DMQESS-
                                ATLGIGFDEA G----TFVGG -TTVTAIAIV HLVLSMVYGA GGLLHSLTFP G--DMQDSE-
                                AAFGMGVEPG G---I-I--D TSTYTLSAFG HLFGAAVFAF GAFFHTRVAP G--ELGEI--
                                AALGIGFDET G----AFVGG -SAVVAVAVC HLVGSMAYGA GGLMHSLLFS S--DMQESS-
                                ASIGIGFDEA G----VWTGA --GVLTIAIV HLILSMVYGA GGLMHAIYFP D--DMQKSS-
                                AALGIGFDET G----AFVGG -SAVVAVAVC HLVGSMAYGA GGLMHSLLFS S--DMQESS-
                                ASVGIGFDEA G----VWTGA --GVVTIAIV HLILSMVYGA GGLMHAIYFP D--DMQKSN-
                                ASIGIGFDPT G---TVFDGT --SIAFIGVF HLICSMVYAG AGLLHSLIFS E--DTQNSSG
                                AGLGIGGIEN G---VITDS- -YGMLVVAVL HLIFSAVYAG GAMLHSFRYK E--DLGEYP-
                                ASIGIGFDPT G---TVFDGT --SIAFIGVF HLICSMVYAG AGLLHSLLFS E--DTQNSSG
                                ASVGIGFDEA G----VWTGA --GVVTLAIL HLILSMVYGA GGLLHAIYFP D--DMQKSN-
                                ASLGIGFDQA G----AWTGQ --DVAFVGIF HLICSFVYAL AGLLHSVIFS E--DTQNSSG
                                AGLGIGGIEN G---VITDS- -YGMLVVAVF HLIFSAVYAG GAMLHSFRYK E--DLGEYP-
                                AGLGIGGIEN G---VITDS- -YGMLVVAVF HLIFSAVYAG GAMLHSFRYK E--DLGEYP-
                                AGLGIGGIEN G---VITDS- -YGMLVVAVF HLIFSAVYAG GAMLHSFRYK E--DLGEYP-
                                ASIGIGFDPT G---TVLDGT --SIAFIGVF HLICSMVYAG AGLLHSLIFS E--DTQNSSG
                                AGLGIGGIEN G---VITDS- -YGMLVVAVF HLIFSAVYAG GAMLHSFRYK E--DLGEYP-
                                AGLGIGGIEN G---VITDS- -YGMLVVAVF HLIFSAVYAG GAMLHSFRYK E--DLGEYP-
                                AGLGIGGIEN G---VITDS- -YGMLVVAVF HLIFSAVYAG GAMLHSFRYK E--DLGEYP-
                                ASIGLGFDEA G----VWTGV --GVATIAIF HLIFSMVYGG GGLLHAILFE E--NVEDSE-
                                ASVGIGFDEA G----AWTGA --GVATIAIF HLIFSMVYGG GGLLHAVLFE E--NVEDSE-
                                ASLGIGFDEA G----VWTGA --GVATIAIF HLIFSAVYGT AGLAHSLLFD P--DLQDGP-
                                ASLGIGFDEA G----VWTGA --GVATIAIF HLIFSAVYGT AGLAHSLFFD P--DLKEGP-
                                AGLGIGGVSN G---VITEP- -YGCTVIAVL HLIFSGVLGA GGLLHSMRYE G--DLGNYP-
                                ASIGIGFDQA G----AWTGQ --DVAFIGIF HLICSFVYGL AGLLHSIVFS E--DTQNSSG
                                ASIGIGFDEA G----AWTGA --GVASIAIV HLVLSMVYGA GGLLHSVLFV G--DMQDSE-
                                ASIGIGFDEA G----AWTGA --GVASIAIV HLVLSMVYGA GGLLHSVLFV G--DMQDSE-
                                ASIGIGFDDA G----VWTGA --NVASVAIV HIIASLVYAG GALSHSLLFD G--DLADGP-
                                ASIGIGFDQA G----VWTGQ --DVAFIGIF HLICSFVYAL AGLLHSIVFS E--DTQNSSG
                                AQLGIGGIEN G---VITEP- -YGCTVIAVL HLIFSGVLGA GGILHSTRYD G--DLGNYP-
                                ASIGIGFDQA G----VWTGQ --DVAFIGIF HLICSFVYAL AGLLHSRVFS P--DTQNSSG
                                ASLGIGFDEA G----VWTGA --GVATIAIF HLIFSMVYGG AGLAHSLFFD P--DLNEGP-
                                AQLGIGGIEN G---VITEP- -YGCTVIAVL HLIFSGVLGA GGILHSTRYD G--DLGNYP-
                                ASIGIGFDEA G----VWTGV --GVANIAIL HLILSMVYGG GGLLHSVYFT G--DMQDSE-
                                ASIGIGFDEA G----VWTGA --GVATIAIF HLIFSMVYGG GGLLHGVLFD E--NVEDSE-
                                ASIGIGLDEA G----AWTGA --GVASIAIV HLVLSMVYGA GGLLHSVLFV G--DMQDSE-
                                ASIGIGFDDA G----VWTGA --GVATIAIL HLILSMVYGG GGLLHSVYFT G--DMQDSE-
                                ASVGIGFDDA G----VWTGV --GVANIAIL HLILSMVYGG GGLLHSVYFT G--DMQDSQ-
                                ASLGLGFDEA G----VWTGA --GVATIAIF HLIFSAVYGT AGLAHSLLFD P--DLKDGP-
                                ASIGIGFDEA G----AWTGV --GVATIAIV HLILSMVYGG GGLLHGILFD E--NVEDSE-
                                ASLGIGFDEA G----VWTGA --GVATIAIF HLIFSMVYGG AGLAHSLFFD P--DLQGGP-
                                ASIGIGFDEA G----AWTGV --GVATIAIV HLILSMVYGG GGLLHGILFD E--NVEDSE-
                                ASVGIGFNDA G----VWTGV --GVANIAIL HLILSMVYGG GGLLHSVYFT G--DMQQSE-
                                ASLGIGFDEA G----VWTGA --GVATIAIF HLIFSLVYGG AGLLHSLLFD P--DLQSGP-
                                ASLGLGFDEA G----VWTGA --GVATIAIF HLIFSAVYGT AGLAHSLLFD P--DLKDGP-
                                ASIGIGFDPT G---TVFDGT --SIAFIGVF HLICSMVYAG AGLLHSLIFS E--DTQNSSG
                                AGLGLGGISN G---VFTDT- -YQLLVVAIL HLILSGVYGG GGMLHAFRYE E--KLESYP-
                                AAFGLGFDEA G----VWTGV --GVAAVAIV HLVLSMVYGG GALLHAVYFE A--DVADSE-
                                AGLGLGGISN G---VFTDT- -YQLLVVAIL HLILSGVYGG GGMLHAFRYE E--KLESYP-
                                ASIGIGFDDA G----VWTGA --NVASVAIV HIIASLVYAG GALSHSLLFD G--DLADGP-
                                AAFGVGFDEA G----AWTGV --GVAAVAIV HLVLSMVYGG GALLHAVYFE A--DVADSE-
                                ATLGIGVGDG G---VITDT- -YPIVVTAVL HLVLSMVYAA GGLMHSLLFN G--DIGEMG-
                                ATLGIGVGDG G---VITDT- -YPIVVTAVL HLVLSMVYAA GGLMHSLLFN G--DIGQMG-
                                AGLGIGGVSN G---VITEP- -YGCTVIAVL HLIFSGVLGA GGLLHSMRYE G--DLGNYP-
                                GGLGIGGIAN G---VFTDT- -YQLLVVAIL HLILSGVYAA GGMLHAFRYE E--KLENYP-
                                ATLGIGFDET G----TFVGG -SAVVAVAVC HLVGSMAYGA GGLMHSLLFS S--DMQESS-
                                ASLGLGFDEA G----VWTGA --GVATIAIF HLIFSAVYGT AGLAHSLLFD P--DLKDGP-
                                ATLGFGVGNG G---EVI--N TYPYFVVAVL HIISSAVLGA GGIYHALLGP E--VLPKN--
                                ATLGFGVGNG G---AII--D TYPYFVIGVL HLVSSAVLGA GGIYHALLGP E--VLAEN--
                                ATLGFGVGAG G---QVV--S TYPYFVISVL HLIPSVILAA GGIYHSLLGP E--VLEDN--
                                ATLGFGVGAG G---QVV--S TYPYFVISVL HLIPSVILAA GGIYHSLLGP E--VLEDN--
                                ATLGFGVGAG G---QVV--S TYPYFVISVL HLIPSVILAA GGIYHSLLGP E--VLEDN--
                                ATLGFGVGAG G---QVV--S TYPYFVISVL HLIPSVILAA GGIYHSLLGP E--VLEDN--
                                ATLGFGVGAG G---QVV--S TYPYFVISVL HLIPSVILAA GGIYHSLLGP E--VLEDN--
                                AALGFGVGPG G---EIV--D TYPLFAIGVL HLVASAVLGA GGLYHALLGP A--VLRRD--
                                ATLGFGVGAG G---QVV--S TYPYFVISVL HLIPSVILAA GGIYHSLLGP E--VLEDN--
                                ATLGFGVGAG G---QVI--S TYPYFVISVL HLIPSVILAA GGIYHSLLGP E--VLEDN--
                                ATLGFGVGAG G---QVI--S TYPYFVISVL HLIPSVILAA GGIYHSLLGP E--VLEDN--
                                ATLGFGVGAG G---QVV--S TYPYFVISVL HLIPSVILAA GGIYHSLLGP E--VLEDN--
                                ATLGFGVGAG G---QVI--S TYPYFVISVL HLIPSVILAA GGIYHSLLGP E--VLEDN--
                                ATLGFGVGAG G---QVI--S TYPYFVISVL HLIPSVILAA GGIYHSLLGP E--VLEDN--
                                TALGFGVGSE G---EVI--S TYPYFVIAVL HLVSSAVLGA GGIYHALIGP E--VLPQD--
                                ATLGFGVGAG G---QVI--S TYPYFVISVL HLIPSVILAA GGIYHSLLGP E--VLEDN--
                                ASLGLGVGSG G---QII--D TYPYFVVGVL HLISSAVLAA GGLYHSLLTP D--KLTKD--
                                ATLGLGVGEG G---QVI--D TYPYFVIGVV HLISSAVLGA GGLYHALLGP E--VLEEN--
                                ATLGFGVGVG G---EIV--D TYPYFVIGVL HLISSAVLGA GGIYHALLGP D--VLEEN--
                                ATLGFGVGEG G---QMI--D TYPYFVIGVL HLVSSAVLAA GGLYHSLLGP E--VLEDN--
                                ATLGFGVGEG G---QMI--D TYPYFVIGVL HLVSSAVLAA GGLYHSLLGP E--VLEDN--
                                ATLGFGVGEG G---QMI--D TYPYFVIGVL HLVSSAVLAA GGLYHSLLGP E--VLEDN--
                                ATLGFGVGVG G---EIV--D TYPYFVIGVL HLISSAVLGA GGIYHALLGP D--VLEEN--
                                ATLGFGVGDR G---QIV--D TYPYVVIGVL HLISSAVLGA GGIYHAVLGP A--VLDDN--
                                TTLGFGVGSG G---EVI--S TYPYFVIAVL HLISSAVLGA GGVYHALIGP E--VLPQD--
                                ATLGLGVGAD G---QII--D TYPYLMVGML HLVSSAVLGA GGVYHALLGP E--VLPEN--
                                ATLGFGVGDR G---QIV--D TYPYVVIGVL HLISSAVLGA GGIYHAVLGP A--VLDDN--
                                ATLGFGVGDR G---QIV--D TYPYVVIGVL HLISSAVLGA GGIYHAVLGP A--VLDDN--
                                ATLGFGVGAG G---QVI--S TYPYFVISVL HLIPSVILAA GGIYHSLLGP E--VLEDN--
                                ATLGLGVGNG G---AII--D TYPYFVIGVL HLISSAVLGA GGIYHALLGP E--VLAEN--
                                ASLGLGVGSG G---QII--D TYPYFVVGVL HLISSAVLAA GGLYHSLLTP D--KLTKD--
                                ASLGLGVGSG G---QII--D TYPYFVVGVL HLISSAVLGA GGLYHSLLTP D--KLTKD--
                                ASLGLGVGSG G---QII--D TYPYFVVGVL HLISSAVLGA GGLYHSLLTP D--KLTND--
                                ATLGFGIGDG G---KII--D IYPYFVIGVL HLVSSAVLGA GGIYHALLGP K--VLAEN--
                                ATLGFGVGDG G---EVI--N TYPYFVVAVL HIISSAVLGA GGIYHALLGP E--VLPKN--
                                ASLGLGVGSG G---QII--D TYPYFVVGVL HLISSAVLGA GGLYHSLLTP D--KLTKD--
                                ATLGFGVGAG G---QVV--S TYPYFVISVL HLIPSVILAA GGIYHSLLGP E--VLEDN--
                                ATLGLGVGAN G---EII--D TYPYFAIGVV HLVSSAILGA GGIYHAVLGP E--KLDE---
                                ATLGFGVGDG G---QIV--D TYPYFVIGVL HLVSSTVLGA GGLYHALLGP D--VLDDN--
                                ATLGIGVGDG G---QII--D TYPYFVIGVF HLISSAVLGA GGLYHALLGQ E--VLESN--
                                ASLGLGVGAG G---QIV--D TYPYFAIGVV HLISSAVLGA GGIYHSLLGP K--VLPQN--
                                ATLGFGVGDG G---QII--D TYPYFVIGVV HLVSSAVLGA GGIYHALLGP E--VLAEN--
                                ATLGFGVGDG G---QII--D TYPYFVIGVL HLISSAVLGA GGIYHAVLGP R--VLAEN--
                                ATLGFGVGAG G---QVI--S TYPYFVVAVL HLIPSVILAA GGLYHALLGP E--VLEDN--
                                ATLGFGIGDG G---QII--D TYPYFVIGVV HLVSSAVLAA GGIYHALLGP E--VLPEN--
                                ATLGLGVGDG G---QIV--N AYPMFVVGVL HLISSAVLGA GGIYHSLIAP T--LLKQD--
                                ATLGLGVGAG G---QVI--S TYPYFVVAVL HLIPSVILAA GGLYHALLGP E--VLEDN--
                                ATLGFGVGAG G---QAI--S TYPYFVVAVL HLIPSVILAA GGLYHALLGP E--VLEDN--
                                ATLGLGVGAG G---QVI--S TYPYFVISVL HLIPSVILAA GGIYHSLLGP E--VLQDN--
                                ATLGFGVGAG G---QVV--S TYPYFVIAVL HLIPSVILAA GGLYHALLGP E--VLEDN--
                                ATLGFGVGDR G---QII--D TYPYFAIGVL HLVSSAVLGA GGIYHALLGP D--VLPKN--
                                ATLGLGVGAS G---QIV--D TYPYLVIGVM HLISSAVLGA GGIYHSLLGP E--VLQDN--
                                ATLGFGVGAG G---QIT--S TYPYFVISVL HLIPSVILAA GGIYHSLLGP E--VLEDN--
                                ARLGFGVSAG G---QVV--D TYPYFVIGVL HLISSAVLGA GGLYHSLLGP S--ILPKN--
                                ATLGFGVGAG G---QVT--S TYPYFVISVL HLIPSVILAA GGIYHSLLGP E--VLEDN--
                                ATLGFGVGAG G---QIT--S TYPYFVISVL HLIPSVILAA GGIYHSLLGP E--VLEDN--
                                ATLGFGLGPN G---AIA--D TYPYLVVGML HLVSAAVLGA GGIYHAVLGP E--VLPTD--
                                ATLGFGVGAG G---QIT--S TYPYFVISVL HLIPSVILAA GGIYHSLLGP E--VLEDN--
                                ATLGFGLGPD G---AIA--D TYPYLVVGML HLVSAAVLGA GGIYHAVLGP E--VLPTD--
                                AALGIGVGAD G---AIV--N TYPYFVIGAV HLISSAFLGA GGIYHAVLGP E--KLDIK--
                                ASLGLGIGPN G---EVV--D TYPYFVVGVV HLVSSAILGA GGIYHSVLGP D--TLDE---
                                ATYGLGIGEG G---IIV--D TYPFLAIGMF HLVASAVLGA GGIYHSFLGP D--QLKQD--
                                ATYGLGIGEG G---IIV--D SYPFLAVGMF HLVASAVLGA GGLYHSFLGP D--QLKQD--
                                ASLGLGIGPN G---EVV--D TYPYFVVGVV HLVSSAILGA GGIYHSVLGP D--TLDEK--
                                ATLGIGVGGE G---QII--D TVPYFSIGVV HLISSAILGA GGIYHAVLGP E--TLDVK--
                                ASLGFGVGAN G---QIM--S PDPYFAIGVI HLIGSAILGA GGIYHAVLGP E--KLDEK--
                                ASLGIGVNAE G---VVT--D PYPFFVVGVL HLIASAVLGA GGIFHALLGP E--VLSKG--
                                ASLGIGVNAE G---VVT--D PYPFFVVGVL HLIASAVLGA GGIFHALLGP E--VLSKG--
                                ASLGIGVEAG S---GAI--D TYPYFVIGVL HLISSAVLGA GGIYHALLGP D--VLPQN--
                                ASLGIGVNAE G---VVT--D PYPFFVVGVL HLIASAVLGA GGIFHALLGP E--VLSKG--
                                ATLGIGVNAE G---VAT--D PYPFFVVGVL HLIASAVLGA GGIFHALLGP E--VLAKG--
                                ASLGIGIGSD G---QSI--N TYPYFLIGMV HLVSSAVLGA GGLYHAVLGP E--KLDV---
                                ATLGIGVNAE G---VAT--D PYPFFVVGVL HLIASAVLGA GGIFHALLGP E--VLSKG--
                                AALGIGVGAD G---RIL--D IYPYFAIGAV HLVSSAILGA GGIYHAALGP A--RLDE---
                                ATLGFGVGAG G---QIT--S TYPYFVISVL HLIPSVILAA GGIYHSLLGP E--VLEDN--
                                ARLGYGVSDG G---IVN--D LYPYYVIGVV HLVSSTVLAA GGLFHALIGP A--TLAID--
                                ASLGIGVEAG S---GAI--D TYPYFVIGVL HLISSAVLGA GGIYHALLGP D--VLPQN--

                                ---------- -YPFFGYDWR DK--NKMTTI LGIHLILLGI GAFLLVIKAM FLSGVYDTWA
                                ---------- -FPFFGYVWK DR--NKMTTI LGIHLILLGV GAFLLVFKAL YFGGVYDTWA
                                ---------- -FPFFGYVWK DR--NKMTTI LGIHLILLGI GAFLLVFKAL YFGGVYDTWA
                                ---------- -FPFFGYVWK DR--NKMTTI LGIHLILLGL GAFLLVLKAL YFGGVYDTWA
                                ---------- -FPFFGYVWK DR--NKMTTI LGIHLILLGI GAFLLVLKAL YFGGVYDTWA
                                ---------- -FPFFGYVWK DR--NKMTTI LGIHLILLGI GAFLLVLKAL YFGGVYDTWA
                                ---------- -FPFFGYVWK DR--NKMTTI LGIHLILLGI GAFLLVLKAL YFGGVYDTWA
                                ---------- -FPFFGYVWK DR--NKMTTI LGIHLILLGL GAFLLVFKAL YFGGVYDTWA
                                ---------- -FPFFGYVWK DR--NKMTTI LGIHLILLGV GAFLLVFKAL YFGGVYDTWA
                                ---------- -FPFFGYAWK DR--NKMTTI LGIHLILLGA GAFLLVLKAL FFGGIYDTWA
                                ---------- -FPFFGYVWK DR--NKMTTI LGIHLILLGV GAFLPVLKAL YFGGVYDTWA
                                ---------- -FPFFGYVWK DR--NKMTTI LGIHLILLGV GAFLLVFKAL YFGGIYDTWA
                                ---------- -FAFFGYVWK DR--NKMTTI LGIHLILLGV GAFLLVLKAL YFGGVYDTWA
                                ---------- -LPFFGYVWK DR--SKMTTI LGIHLILLGV GAFLLVLKAL YFGGVYDTWA
                                ---------- -FPFFGYVWK DK--SKMTTI LGIHLILLGA GAFLLVLKSV YFGGVYDTWA
                                ---------- -FPFFGYVWK DK--NKMTTI LGIHLVLLGL GAFLLVFKAS FFGGVYDTWA
                                ---------- -FPFFGYVWK DK--NKMTTI LGIHLILLGA GAFLLVFKAL YFGGIYDTWA
                                ---------- -FPFFGYVWK DK--NKMTTI LGIHLILLGA GAFLLVFKAL YFGGIYDTWA
                                ---------- -FPFFGYDWR DK--NKMTTI LGIHLILLGI GSFLLVVKAM FFGGIYDTWA
                                ---------- -FPFFGYDWR DK--NKMTTI IGIHLILLGI GSFLLVIKAS FVGGIYDTWA
                                ---------- -FPFFGYDWR DK--NKMTTI LGIHLVLLGI GSFLLVIKAM FVGGIYDTWA
                                ---------- -FSFFGYDWR DK--NKMTTI LGIHLILLGI GAFLLVIKAL FIGGIYDTWA
                                ---------- -FPFFGYDWR DK--NKMTTI LGIHLVLLGI GSFLLVIKAL FFGGVYDTWA
                                ---------- -FPFFGYDWK DK--NKMTTI IGIHLILLGS GALLLVLKAM FFGGVYDTWA
                                ---------- -FPFFGYDWK DK--NKMTTI IGIHLILLGS GALLLVLKAM FFGGVYDTWA
                                ---------- -FPFFGYDWR DK--NKMTTI LGIHLVLLGI GAFLLVIKSL FVGGVYDTWA
                                ---------- -FPFFGYVWK DK--NKMTTI LGIHLVLLGF GALLLVAKAV WFGGVYDTWA
                                ---------- -FPFFGYVWK DK--NKMTTI LGIHLVVLGI GAFLFVWKAM YFGGIYDTWA
                                ---------- -FPFFGYVWK DK--NKMTTI LGIHLIVLGV GAYLLVWKAC YFGGVYDTWA
                                ---------- -FPFFGYTWR DK--NKMTNI LGFHLLILGV GAWLLVLKAM YFGGVYDTWA
                                ---------- -FPFFGYDWR DK--NKMTTI LGIHLCLLGS GAFLLVAKAM YIGGVYDTWA
                                ---------- -YPFFGYLWK DK--NKMTTI LGIHLVLLGI GAWLLVWKAM YFGGVYDTWA
                                ---------- -FPFFGYVWK DK--NKMTTI LGIHLIVLGI GAWLLVWKAL YFGGVYDTWA
                                ---------- -YPFFGYVWK DK--NKMTNI LGYHLIMLGL GAWLLVWKAM YFGGVYDTWA
                                ---------- -FPFFGYVWK DK--NKMTTI LGIHLVLLGF GAWLLVWKAM YFGGIYDTWA
                                ---------- -FPFFGYVWK DK--NKMTTI LGIHLILLGA GALLLVGKAM YFGGVYDTWA
                                ---------- -FPFFGYVWK DK--NKMTTI LGIHLILLGA GAFLLVFKAL YFGGLYDTWA
                                ---------- -FPFFGYVWK DK--NKMTTI LGIHLVLLGL GALLLTLKAQ YLGGVYDTWA
                                ---------- -FPFFGYVWK DK--NKMTTI LGIHLIVLGF GAYLLVWKAM YFGGLYDTWS
                                ---------- -FPFFGYVWK DK--NKMTTI LGIHLILLGL GCWLLVWKAM YLGGLYDTWA
                                ---------- -FPFFGYSWK DK--NKMTTI LGIHLLLLGA GALLLVGKAV FFGGIYDTWA
                                ---------- -FPFFGYVWK DK--NKMTTI LGIHLILLGA GALLLVAKAI WFGGLYDTWA
                                ---------- -SSFFGYDWK DK--NKMTTI LGFHLIVLGI GALLLVAKAM FFGGLYDTWA
                                ---------- -SSFFGYDWK DK--NKMTTI LGFHLIVLGI GALLLVAKAM FFGGLYDTWA
                                ---------- -SSFFGYDWK DK--NKMTTI LGFHLIVLGI GAFLLVLKAM FFGGVYDTWA
                                ---------- -SSFFGYDWK DK--NQMTNI IGYHLILLGL GAFLLVFKAM FFGGVYDTWA
                                ---------- -SSFFGYDWK DK--NKMTNI IGFHLIILGS GAFLLVLKAM FFGGLYDTWA
                                ---------- -SSFFGYDWK DK--NKMTNI IGFHLIILGS GALLLVLKAM FFGGLYDTWA
                                ---------- -SSFFGYDWK DK--NKMTNI IGFHLIMLGC GAFLLVLKAM FFGGLYDTWA
                                ---------- -SNFFGYDWK DK--NQMTNI IGYHLILLGL GAFLLVIKAM FLGGVYDTWA
                                ---------- -SSFFGYDWK DK--NKMTNI IGFHLIILGC GALLLVLKAM FFGGVYDTWA
                                ---------- -SSFFGYDWK DK--NKMTNI IGFHLIILGC GALLLVLKAM FFGGVYDTWA
                                ---------- -SSFFGYDWK DK--NKMTNI IGFHLIILGC GALLLVLKAM FFGGVYDTWA
                                ---------- -SSFFGYDWK DK--NKMTNI IGFHLIILGC GALLLVLKAM FFGGLYDTWA
                                ---------- -SSFFGYDWK DK--NKMTNI IGFHLILLGL GAFLLVAKAM FFGGLYDSWA
                                ---------- -SSFFGYDWK DK--NKMTSI IGFHLIILGC GALLLVLKAM FFGGLYDTWA
                                ---------- -SSFFGYDWK DK--NKMTSI IGFHLIILGC GALLLVLKAM FFGGLYDTWA
                                ---------- -SSFFGYDWK DK--NKMTNI IGFHLIILGC GALLLVLKAM FFGGVYDTWA
                                ---------- -SSFFGYDWK DK--NKMTNI IGFHLIILGC GALLLVLKAM FFGGLYDTWA
                                ---------- -SSFFGYDWK DK--NKMTSI IGFHLIILGC GALLLVLKAM FFGGLYDTWA
                                ---------- -SSFFGYDWK DK--NKMTNI IGFHLIILGC GALLLVLKAM FFGGLYDTWA
                                ---------- -SSFFGYDWK DK--NKMTNI IGFHLIILGC GALLLVLKAT FFGGVYDTWA
                                ---------- -SSFFGYDWK DK--NKMTNI IGFHLIILGC GALLLVLKAM FFGGVYDTWA
                                ---------- -SSFFGYDWK DK--NKMTNI IGFHLIILGC GALLLVLKAM FFGGLYDTWA
                                ---------- -SSFFGYDWK DK--NKMTTI LGFHLIMLGL GALLLVAKAM FFGGVYDTWA
                                ---------- -SSFFGYDWK DK--NKMTNI IGFHLIILGC GALLLVLKAM FFGGVYDTWA
                                ---------- -SSFFGYDWK DK--NQMTNI IGYHLILLGC GALLLVAKAM FFGGVYDTWA
                                ---------- -SSFFGYDWK DK--NKMTNI IGFHLIILGC GALLLVLKAM FFGGLYDTWA
                                ---------- -SSFFGYDWK DK--NKMTNI IGFHLIILGC GALLLVLKAM FFGGLYDTWA
                                ---------- -SSFFGYDWK DK--NKMTNI IGFHLIILGC GALLLVLKAM FFGGVYDTWA
                                ---------- -SSFFGYDWK DK--NKMTNI IGFHLIILGC GALLLVLKAM FFGGLYDTWA
                                ---------- -SSFFGYDWK DK--NKMTNI IGFHLIILGC GALLLVLKAM FFGGVYDTWA
                                ---------- -SSFFGYDWK DK--NKMTNI IGFHLIILGC GALLLVLKAM FFGGLYDTWA
                                ---------- -SSFFGYDWK DK--NKMTNI IGFHLIILGC GALLLVLKAM FFGGLYDTWA
                                ---------- -SSFFGYDWK DK--NKMTTI IGFHLIILGC GALLLVLKAM FFGGVYDTWA
                                ---------- -SSFFGYDWK DK--NKMTNI IGFHLIILGC GALLLVLKAM FFGGVYDTWA
                                ---------- -SSFFGYDWK DK--NKMTNI IGFHLIILGC GALLLVLKAM FFGGLYDTWA
                                ---------- -SSFFGYDWK DK--NKMTNI IGFHLIILGC GALLLVLKAM FFGGIYDTWA
                                ---------- -SSFFGYDWK DK--NKMTNI IGFHLIILGC GALLLVLKAM FFGGVYDTWA
                                ---------- -SSFFGYDWK DK--NQMTNI IGYHLIILGI GAFLLVFKAM FFGGVYDTWA
                                ---------- -SSFFGYDWK DK--NKMTTI IGFHLIILGC GALLLVLKAM FFGGVYDTWA
                                ---------- -SSFFGYDWK DK--NQMTNI LGYHLIILGF GALLLVAKAM AFGGLYDTWA
                                ---------- -SSFFGYDWK DK--NKMTNI IGFHLIILGS GALLLVLKAM FFGGIYDTWA
                                ---------- -SSFFGYDWK DK--NKMTTI IGFHLIILGC GALLLVLKAM FFGGVYDTWA
                                ---------- -SSFFGYDWK DK--NKMTNI IGFHLIILGC GALLLVLKAM FFGGVYDTWA
                                ---------- -SSFFGYDWK DK--NQMTNI IGYHLILLGL GAFLLVFKAM FFGGVYDTWA
                                ---------- -SSFFGYDWK DK--NKMTNI IGFHLIILGT GALLLVLKAM FFGGIYDTWA
                                ---------- -SAFFGYDWK DK--NKMTNI IGFHLIILGC GALLLVLKAM FFGGVYDTWA
                                ---------- -SSFFGYDWK DK--NKMTNI IGFHLIILGC GALLLVLKAM FFGGVYDTWA
                                ---------- -SSFFGYDWK DK--NKMTNI IGFHLIILGC GALLLVLKAM FFGGVYDTWA
                                ---------- -SAFFGYDWK DK--NKMTNI IGFHLIILGC GALLLVLKAM FFGGVYDTWA
                                ---------- -SAFFGYDWK DK--NKMTNI IGFHLIILGC GALLLVLKAM FFGGVYDTWA
                                ---------- -SSFFGYDWK DK--NKMTNI IGFHLIILGV GALLLVLKAM FFGGVYDTWA
                                ---------- -SRFFGYDWK DK--NQMTNI LGYHLIILGC GALLLVAKAM AFGGLYDTWA
                                ---------- -SSFFGYDWK DK--NKMTNI IGFHLIVLGC GALLLVLKAM FFGGVYDTWA
                                ---------- -SAFFGYDWK DK--NKMTNI IGFHLIILGC GALLLVLKAM FFGGVYDTWA
                                ---------- -SSFFGYDWK DK--NKMTNI IGFHLIILGC GALLLVLKAM FFGGVYDTWA
                                ---------- -SSFFGYDWK DK--NQMTNI IGYHLILLGC GALLLVFKAM FFGGVYDTWA
                                ---------- -SAFFGYDWK DK--NKMTNI IGFHLIILGC GALLLVLKAM FFGGVYDTWA
                                ---------- -SSFFGYDWK DK--NKMTNI IGFHLIILGC GALLLVLKAM FFGGLYDTWA
                                ---------- -SSFFGYDWK DK--NKMTNI IGFHLIILGC GALLLVLKAM FFGGVYDTWA
                                ---------- -SSFFGYDWK DK--NKMTNI IGFHLIILGC GALLLVLKAM FFGGVYDTWA
                                ---------- -SSFFGYDWK DK--NKMTNI IGFHLIILGC GALLLVLKAM FFGGIYDTWA
                                ---------- -SSFFGYDWK DK--NKMTNI IGFHLIILGC GALLLVLKAM FFGGLYDTWA
                                ---------- -SSFFGYDWK DK--NQMTNI IGYHLILLGV GALLLVAKAM AFGGLYDTWA
                                ---------- -SSFFGYDWK DK--NKMTNI IGFHLIILGC GALLLVLKAM FFGGVYDTWA
                                ---------- -SSFFGYDWK DK--NKMTNI IGFHLIILGI GALLLVLKAM FFGGLYDTWA
                                ---------- -SSFFGYDWK DK--NKMTNI IGFHLIILGC GALLLVLKAM FFGGLYDTWA
                                ---------- -SSFFGYDWK DK--NKMTNI IGFHLIILGC GALLLVLKAM FFGGIYDTWA
                                ---------- -SSFFGYDWK DK--NKMTNI IGFHLIILGC GALLLVLKAM FFGGVYDTWA
                                ---------- -SSFFGYDWK DK--NKMTNI IGFHLIILGF GALLLVAKAM FFGGLYDTWA
                                ---------- -SSFFGYDWK DK--NKMTTI LGFHLIVLGC GALLLVLKAM FFGGVYDTWA
                                ---------- -SSFFGYDWK DK--NKMTNI IGFHLIILGC GALLLVLKAM FFGGLYDTWA
                                ---------- -SSFFGYDWK DK--NKMTNI IGFHLIILGS GALLLVLKAM FFGGIYDTWA
                                ---------- -SSFFGYDWK DK--NKMTNI IGFHLIILGC GALLLVLKAM FFGGVYDTWA
                                ---------- -SSFFGYDWK DK--NKMTNI IGFHLIILGS GALLLVLKAM FFGGVYDTWA
                                ---------- -SSFFGYDWK DK--NKMTTI IGFHLIILGV GALLLVLKAM FFGGLYDTWA
                                ---------- -SSFFGYDWK DK--NKMTNI IGFHLIILGC GALLLVLKAM FFGGVYDTWA
                                ---------- -SSFFGYDWK DK--NKMTNI IGFHLIILGC GALLLVLKAM FFGGVYDTWA
                                ---------- -SSFFGYDWK DK--NQMTNI IGYHLILLGF GALLLVFKAM FFGGVYDTWA
                                ---------- -SSFFGYDWK DK--NKMTNI IGFHLIILGF GALLLVAKAM FFGGLYDTWA
                                ---------- -SSFFGYDWK DK--NKMTNI IGFHLIILGC GALLLVLKAM FFGGLYDTWA
                                ---------- -SSFFGYDWK DK--NQMTNI IGYHLILLGL GAFLLVAKAM FFGGLYDTWA
                                ---------- -SSFFGYDWK DK--NQMTNI IGYHLILLGC GALLLVFKAM FFGGVYDTWA
                                ---------- -SNFFGYDWK DK--NQMTNI IGYHLILLGC GALLLVFKAM FFGGVYDTWA
                                ---------- -SSFFGYDWK DK--NQMTNI IGYHLIILGL GAFLLVIKAV FLGGVYDTWA
                                ---------- -SSFFGYDWK DK--NKMTTI LGFHLIVLGI GALLLVAKAI AFGGLYDTWA
                                ---------- -SSFFGYDWK DK--NKMTNI IGFHLIILGF GALLLVAKAM FFGGLYDTWA
                                ---------- -SNFFGYDWK DK--NQMTNI IGYHLILLGC GALLLVFKAM FFGGVYDTWA
                                ---------- -SNFFGYDWK DK--NQMTNI IGYHLILLGC GALLLVFKAM FFGGVYDTWA
                                ---------- -YSFFGYDWK DK--NKMTTI LGFHLIVLGI GAFLLVFKAM FFGGVYDTWA
                                ---------- -SNFFGYDWK DK--NQMTNI IGYHLILLGC GALLLVFKAM FFGGVYDTWA
                                ---------- -SNFFGYDWK DK--NQMTNI IGYHLILLGC GALLLVFKAM FFGGVYDTWA
                                ---------- -SAFFGYDWK DK--NKMTNI IGFHLIILGC GALLLVLKAM FFGGVYDTWA
                                ---------- -SSFFGYDWK DK--NKMTNI IGFHLIILGF GALLLVAKAM FFGGLYDTWA
                                ---------- -YSFFGYDWK DK--NKMTTI LGFHLIVLGI GAFLLVFKAM FFGGVYDTWA
                                ---------- -SSFFGYDWK DK--NQMTNI IGYHLILLGG GCLLLVAKAM FFGGVYDTWA
                                ---------- -SSFFGYDWK DK--NKMTNI IGFHLIILGS GALLLVLKAM FFGGVYDTWA
                                ---------- -SNFFGYDWK DK--NQMTNI IGYHLILLGC GALLLVFKAM FFGGVYDTWA
                                ---------- -YSFFGYDWK DK--NKMTTI LGFHLIVLGI GAFLLVFKAM FFGGVYDTWA
                                ---------- -SSFFGYDWK DK--NKMTNI IGFHLIILGC GALLLVLKAM FFGGVYDTWA
                                ---------- -SSFFGYDWK DK--NQMTNI IGYHLILLGC GALLLVFKAM FFGGVYDTWA
                                ---------- -SSFFGYDWK DK--NQMTNI IGYHLILLGA GALLLVAKAM FFGGLYDTWA
                                ---------- -SSFFGYDWK DK--NQMTNI IGYHLILLGC GALLLVFKAM FFGGVYDTWA
                                ---------- -SSFFGYDWK DK--NKMTNI IGFHLIILGC GALLLVLKAM FFGGVYDTWA
                                ---------- -SAFFGYDWK DK--NKMTNI IGFHLIILGC GALLLVLKAM FFGGVYDTWA
                                ---------- -SSFFGYDWK DK--NQMTNI IGYHLIILGC GALLLVFKAM FFGGVYDTWA
                                ---------- -SSFFGYDWK DK--NKMTTI LGIHLILLGL GALLLVAKAM AFGGLYDTWA
                                ---------- -YSFFGYDWK DK--NKMTTI LGFHLIVLGI GAFLLVFKAM FFGGVYDTWA
                                ---------- -SSFFGYDWK DK--NQMTNI IGYHLILLGC GALLLVFKAM FFGGVYDTWA
                                ---------- -SSFFGYDWK DK--NKMTNI IGFHLIILGV GALLLVLKAM FFGGVYDTWA
                                ---------- -SAFFGYDWK DK--NKMTNI IGFHLIILGC GALLLVLKAM FFGGVYDTWA
                                ---------- -SSFFGYDWK DK--NQMTNI IGYHLILLGC GALLLVFKAM FFGGVYDTWA
                                ---------- -SAFFGYDWR DK--NKMTTI LGFHLVVLGL GAFLLVIKAM FVGGVYDTWA
                                ---------- -SSFFGYDWK DK--NQMTNI IGYHLILLGA GALLLVVKAM FFGGLYDTWA
                                ---------- -SAFFGYDWK DK--NKMTNI IGFHLIILGI GALLLVLKAM FFGGLYDTWA
                                ---------- -SSFFGYDWK DK--NQMTNI IGYHLILLGL GALLLVIKAM FFGGVYDTWA
                                ---------- -YSFFGYDWK DK--NKMTTI LGFHLIVLGI GAFLLVFKAM FFGGVYDTWA
                                ---------- -SSFFGYDWK DK--NKMTNI LGFHLIILGL GALLLVLKAM FFGGLYDTWA
                                ---------- -YSFFGYDWK DK--NKMTTI LGFHLIVLGI GALLLVFKAM FFGGVYDTWA
                                ---------- -SSFFGYDWK DK--NKMTNI IGFHLIILGL GAFLLVLKAM FFGGVYDTWA
                                ---------- -SSFFGYDWK DK--NKMTNI IGFHLIILGC GALLLVLKAM FFGGVYDTWA
                                ---------- -SSFFGYDWK DK--NQMTNI IGYHLILLGG GCLLLVAKAM FFGGVYDTWA
                                ---------- -SSFFGYDWK DK--NKMTNI IGFHLIILGC GALLLVLKAM FFGGVYDTWA
                                ---------- -SSFFGYDWK DK--NKMTNI IGFHLIILGI GAFLLVLKAM FFGGVYDTWA
                                ---------- -SSFFGYDWK DK--NKMTNI IGFHLIILGL GAFLLVLKAM FFGGVYDTWA
                                ---------- -SSFFGYDWK DK--NKMTNI IGFHLIILGL GAFLLVLKAM FFGGVYDTWA
                                ---------- -SSFFGYDWK DK--NKMTNI IGFHLIILGL GAFLLVLKAM FFGGVYDTWA
                                ---------- -STFFSQDWK DK--NQMTNI IGYHLILLGL GAFLLVFKAM FFGGVYDTWA
                                ---------- -SSFFGYDWK DK--NKMTNI IGFHLIILGC GALLLVLKAM FFGGVYDTWA
                                ---------- -SSFFGYDWK DK--NKMTNI IGFHLILLGC GALLLVLKAM FFGGVYDTWA
                                ---------- -SSFFGYDWK DK--NQMTNI IGYHLILLGL GAFLLVFKAM FFGGVYDTWA
                                ---------- -STFFGYDWK DK--NQMTNI IGYHLLMLGG GALLLVAKAM FFGGVYDTWA
                                ---------- -SSFFGYDWK DK--NQMTNI IGYHLILLGG GCLLLVAKAM FFGGVYDTWA
                                ---------- -SSFFGYDWK DK--NKMTNI IGFHLIILGC GALLLVLKAM FFGGVYDTWA
                                ---------- -SSFFGYDWK DK--NKMTNI IGFHLILLGC GALLLVLKAM FFGGVYDTWA
                                ---------- -SSFFGYDWK DK--NKMTNI IGFHLILLGC GALLLVLKAM FFGGVYDTWA
                                ---------- -SAFFGYDWK DK--NKMTSI LGFHLIVLGI GALLLVAKAM FFGGVYDTWA
                                ---------- -SSFFGYDWK DK--NKMTTI IGFHLIILGG GALLLVLKAM FFGGLYDTWA
                                ---------- -SSFFGYDWK DK--NQMTNI IGYHLILLGC GALLLVFKAM FFGGVYDTWA
                                ---------- -SSFFGYDWK DK--NKMTNI IGFHLIILGC GAFLLVLKAM FFGGVYDTWA
                                ---------- -SSFFGYDWK DK--NQMTNI IGYHLILLGC GALLLVFKAM FFGGVYDTWA
                                ---------- -SSFFGYDWK DK--NQMTNI IGYHLILLGC GALLLVFKAM FFGGVYDTWA
                                ---------- -SSFFGYDWK DK--NQMTNI IGYHLILLGC GALLLVFKAM FFGGVYDTWA
                                ---------- -SSFFGYDWK DK--NKMTTI LGFHLIVLGL GALLLVAKAM FFGGLYDTWA
                                ---------- -SSFFGYDWK DK--NQMTNI IGYHLIVLGF GALLLVFKAM FFGGLYDTWA
                                ---------- -SSFFSQDWK DK--NQMTNI IGYHLILLGL GAFLLVIKAC FLGGVYDTWA
                                ---------- -SSFFGYDWK DK--NKMTTI IGFHLIILGC GALLLVLKAM FFGGVYDTWA
                                ---------- -SSFFGYDWK DK--NQMTNI IGYHLILLGF GALLLVFKAM FFGGLYDTWA
                                ---------- -SSFFGYDWK DK--NKMTTI IGIHLILLGC GAFLLVLKAC VFGGVYDTWA
                                ---------- -SSFFGYDWK DK--NQMTNI IGYHLILLGC GALLLVFKAM FFGGLYDTWA
                                ---------- -SSFFGYDWK DK--NQMTNI IGYHLILLGC GALLLVFKAM FFGGVYDTWA
                                ---------- -SSFFGYDWK DK--NQMTNI IGYHLILLGC GALLLVLKAC VFGGVYDTWA
                                ---------- -SSFFGYDWK DK--NQMTNI IGYHLILLGC GALLLVFKAM FFGGVYDTWA
                                ---------- -SSFFGYDWK DK--NQMTNI IGYHLIVLGF GALLLVFKAM FFGGLYDTWA
                                ---------- -SSFFGYDWK DK--NQMTNI IGYHLILLGC GALLLVFKAM FLGGVYDTWA
                                ---------- -SSFFGYDWK DK--NQMTNI IGYHLILLGC GALLLVLKAC VFGGVYDTWA
                                ---------- -STFFSQDWK DK--NQMTNI IGYHLILLGL GAFLLVFKAM FFGGVYDTWA
                                ---------- -SSFFGYDWK DK--NQMTNI IGYHLILLGC GALLLVFKAM FLGGVYDTWA
                                ---------- -SSFFGYDWK DK--NKMTNI IGFHLIILGC GALLLVLKAM FFGGVYDTWA
                                ---------- -SSFFGYDWK DK--NQMTNI IGYHLILLGC GALLLVLKAC VFGGVYDTWA
                                ---------- -SSFFGYDWK DK--NKMTNI IGFHLIILGF GALLLVAKAM FFGGLYDTWA
                                ---------- -SSFFGYDWK DK--NQMTNI IGYHLILLGC GALLLVFKAM FLGGVYDTWA
                                ---------- -SSFFGYDWK DK--NQMTNI IGYHLILLGC GALLLVLKAC VFGGVYDTWA
                                ---------- -SSFFGYDWK DK--NQMTNI IGYHLILLGL GAFLLVFKAM FFGGLYDTWA
                                ---------- -SSFFSQDWK DK--NQMTNI IGYHLILLGL GAFLLVIKAC FVGGVYDTWA
                                ---------- -SSFFGYDWK DK--NQMTNI IGYHLILLGC GAFLLVLKAT FFGGVYDTWA
                                ---------- -SSFFGYDWK DK--NQMTNI IGYHLILLGC GAFLLVFKAM FFGGLYDTWA
                                ---------- -SSFFGYDWK DK--NQMTNI IGYHLILLGL GAFLLVFKAM FFGGVYDTWA
                                ---------- -SSFFGYDWK DK--NQMTNI IGYHLILLGC GALLLVFKAM FFGGVYDTWA
                                ---------- -SSFFSQDWK DK--NQMTNI IGYHLILLGL GAFLLVIKAC FLGGVYDTWA
                                ---------- -SSFFSQDWK DK--NQMTNI IGYHLILLGL GAFLLVIKAC FLGGVYDTWA
                                ---------- -SSFFGYDWK DK--NKMTSI IGFHLIILGC GALLLVIKAM FVGGLYDTWA
                                ---------- -SSFFGYDWK DK--NQMTNI IGYHLILLGL GAFLLVFKAM FFGGVYDTWA
                                ---------- -SSFFGYDWK DK--NQMTNI IGYHLILLGC GALLLVFKAM FFGGVYDTWA
                                ---------- -SSFFGYDWK DK--NQMTNI IGYHLILLGL GAFLLVFKAM FFGGVYDTWA
                                ---------- -SNFFGYDWK DK--NKMTSI IGFHLIILGL GAFLLVIKAM FVGGVYDSWA
                                ---------- -SSFFGYDWK DK--NQMTNI IGYHLILLGC GAFLLVFKAM FFGGVYDTWA
                                ---------- -SAFFGYDWK DK--NKMTTI IGIHLVLLGC GALLLVLKAC VFGGVYDSWA
                                ---------- -SQFFGYDWK DK--NKMTTI IGIHLILLGC GAFLLVIKAM FLGGLYDTWA
                                ---------- -SNFFGYDWK DK--NKMTSI IGFHLIMLGL GAFLLVIKAM FVGGVYDSWA
                                ---------- -SSFFGYDWK DK--NQMTNI IGYHLIILGC GAFLLVFKAM FFGGVYDTWA
                                ---------- -SSFFGYDWK DK--NKMTSI IGFHLIILGC GALLLVIKAM FVGGLYDTWA
                                ---------- -SAFFGYDWK DK--NKMTTI LGFHLIVLGI GAFLLVFKAV FFGGVYDPWA
                                ---------- -SSFFGYDWK DK--NKMTSI IGFHLIILGC GALLLVIKAM FVGGLYDTWA
                                ---------- -SSFFGYDWK DK--NQMTNI IGYHLILLGI GALLLVFKAM FFGGVYDTWA
                                ---------- -SSFFGYDWK DK--NQMTNI IGYHLILLGL GAFLLVFKAM SFGGVYDTWA
                                ---------- -SNFFGYDWK DK--NKMTSI IGFHLIMLGL GAFLLVIKAM FVGGVYDSWA
                                ---------- -SSFFGYDWK DK--NKMTTI LGFHLVVLGI GALLLVFKAM FFGGVYDTWA
                                ---------- -SSFFGYDWR DK--DKMTSI LGFHLVILGI GALLLVIKAM FVGGLYDTWA
                                ---------- -SSFFGYDWR DK--DKMTSI LGFHLVILGI GALLLVIKAM FVGGLYDTWA
                                ---------- -SSFFGYDWK DK--NQMTNI IGYHLILLGL GAFLLVFKAM FFGGVYDTWA
                                ---------- -SSFFGYDWK DK--NQMTNI IGYHLIILGI GAFLLVFKAM FFGGVYDTWA
                                ---------- -SSFFGYDWK DK--NQMTNI IGYHLILLGC GALLLVFKAM FFGGVYDTWA
                                ---------- -SSFFGYDWK DK--NKMTSI IGFHLIILGC GALLLVIKAM FVGGLYDTWA
                                ---------- -SSFFGYDWK DK--NQMTNI IGYHLIILGL GAFLLVFKAM FFGGVYDTWA
                                ---------- -SSFFGYDWK DK--NKMTSI IGFHLIILGI GALLLVFKAV FFGGVYDTWA
                                ---------- -SNFFQQDWK DK--NQMTNI IGYHLILLGC GALLLVFKAT LFGGVYDTWA
                                ---------- -SNFFGYDWK DK--NKMTSI IGFHLIILGL GAFLLVIKAM FVGGVYDSWA
                                ---------- -SNFFGYDWK DK--NQMTNI IGYHLILLGC GALLLVFKAM FFGGVYDTWA
                                ---------- -SSFFGYDWK DK--NQMTNI IGYHLIILGL GAFLLVFKAM FFGGVYDTWA
                                ---------- -FPFFGYVWK DR--NKMTTI LGIHLILLGI GAFLLVFKAL YFGGVYDTWA
                                ---------- -SNFFGYDWK DK--NQMTNI IGYHLILLGC GALLLVFKAM FFGGVYDTWA
                                ---------- -SAFFGYDWK DK--NKMTSI IGFHLIILGC GALLLVLKAM FFGGLYDTWA
                                ---------- -SNFFGYDWK DK--NQMTNI IGYHLILLGC GALLLVFKAM FFGGVYDTWA
                                ---------- -SSFFGYDWK DK--NQMTNI IGYHLILLGC GALLLVFKAM FFGGVYDTWA
                                ---------- -SSFFGYDWK DK--NQMTNI IGYHLILLGG GALLLVFKAM FFGGVYDTWA
                                ---------- -SAFFGYDWK DK--NKMTSI IGFHLIILGI GALLLVFKAM FFGGVYDTWA
                                ---------- -SNFFGYDWK DK--NQMTNI IGYHLILLGC GALLLVFKAM FFGGVYDTWA
                                ---------- -SNFFGYDWK DK--NQMTNI IGYHLILLGC GALLLVFKAM FFGGVYDTWA
                                ---------- -SSFFGYDWK DK--NQMTNI IGFHLILLGC GALLLVAKAM FFGGVYDTWA
                                ---------- -FPFFGYVWK DR--NKMTTI LGIHLILLGI GAFLLVFKAL YFGGVYDTWA
                                ---------- -SNFFGYDWK DK--NQMTNI IGYHLILLGC GALLLVFKAM FFGGVYDTWA
                                ---------- -SSFFGYDWK DK--NQMTNI IGYHLILLGC GALLLVFKAM FFGGVYDTWA
                                ---------- -SSFFGYDWK DK--NKMTNI IGFHLIMLGC GAFLLVLKAM FFGGVYDTWA
                                ---------- -FPFFGYVWK DR--NKMTTI LGIHLILLGI GAFLLVFKAL FFGGVYDTWA
                                ---------- -SSFFGYDWK DK--NQMTNI IGYHLILLGI GALLLVFKAM FFGGVYDTWA
                                ---------- -SSFFGYDWK DK--NQMTNI IGYHLILLGC GALLLVFKAM FFGGVYDTWA
                                ---------- -SSFFGYDWK DK--NQMTNI IGFHLILLGC GALLLVAKAM FFGGVYDTWA
                                ---------- -SSFFGYDWK DK--NQMTNI IGYHLILLGC GALLLVFKAM FFGGVYDTWA
                                ---------- -SNFFGYDWK DK--NKMTSI IGFHLIILGL GAFLLVIKAM FVGGVYDSWA
                                ---------- -SAFFGYDWK DK--NKMTTI IGFHLIVLGL GALLLVIKAM FVGGVYDSWA
                                ---------- -SDFFSQDWK DK--NQMTNI IGYHLILLGC GAFLLVFKAM FFGGVYDTWA
                                ---------- -SSFFGYDWK DK--NQMTNI IGYHLILLGC GALLLVFKAM FFGGVYDTWA
                                ---------- -SAFFGYDWK DK--NKMTSI IGFHLIILGC GALLLVIKAM FVGGLYDTWA
                                ---------- -SSFFGYDWK DK--NQMTNI IGYHLILLGC GALLLVFKAM FFGGVYDTWA
                                ---------- -SSFFGYDWK DK--NKMTNI IGFHLIMLGC GAFLLVLKAM FFGGVYDTWA
                                ---------- -SSFFGYDWK DK--NKMTNI IGFHLIILGC GALLLVLKAM FFGGVYDTWA
                                ---------- -SSFFGYDWK DK--NQMTNI IGFHLILLGL GALLLVAKAM FFGGVYDTWA
                                ---------- -SSFFGYDWK DK--NQMTNI IGYHLILLGG GALLLVLKAC VFGGVYDTWA
                                ---------- -SSFFQQDWK DK--NQMTNI IGYHLILLGI GALLLVFKAT LFGGVYDTWA
                                ---------- -SSFFGYDWR DK--NKMTTI LGFHLIVLGL GALLLVLKAM FFGGVYDTWA
                                ---------- -FPFFGYVWK DK--NKMTTI LGIHLVLLGF GAWLLVWKAM YFGGLYDTWA
                                ---------- -SNFFSQDWK DK--NQMTNI IGYHLILLGL GAFLLVFKAM FFGGVYDTWA
                                ---------- -SSFFGYDWK DK--NQMTNI IGYHLIILGC GALLLVFKAM FFGGLYDTWA
                                ---------- -SNFFSQDWK DK--NQMTNI IGYHLILLGL GAFLLVFKAM FFGGVYDTWA
                                ---------- -FPFFGYDWR DK--NKMTTI LGIHLVLLGI GCFLLVAKAC FVGGIYDTWA
                                ---------- -SSFFGYEWR DK--NQMTNI IGYHLILLGI GALLLVFKAM FFGGVYDSWA
                                ---------- -FPSFGYDWR DK--NKMTTI LGIHLVLLGL GALLLVVKAM FLGGVYDTWA
                                ---------- -SDFFGYDWK DK--DKMTSI IGFHLILLGC GALLLVIKAM FVGGLYDTWA
                                ---------- -FPFFGYVWK DR--NKMTTI LGIHLILLGL GAFLLVFKAL YFGGVYDTWA
                                ---------- -SSFFSQDWR DK--NQMTNI IGYHLILLGV GCLLXVFKAM FFGGVYDTWA
                                ---------- -SSFFGYDWK DK--NQMTNI IGYHLILLGG GALLLVFKAM FFGGVYDSWA
                                ---------- -SNFFGYDWE DK--DKMTTI LGYHLVILGI GALLLVAKAM FFGGLYDTWA
                                ---------- -APLFGYDWR DK--NKMTTI LGIHLCLLGI GAFLLVAKAM YIGGVYDTWA
                                ---------- -SSFFSQDWR DK--NQMTNI IGYHLILLGV GCLLLVFKAM FFGGVYDTWA
                                ---------- -SSFFSQDWR DK--NQMTNI IGYHLILLGV GALLLVFKAM FFGGVYDTWA
                                ---------- -SSFFSQDWR DK--NQMTNI IGYHLILLGV GALLLVFKAM FFGGVYDTWA
                                ---------- -SAFFSQDWR DK--NQMTNI IGYHLILLGV GALLLVFKAM FFGGVYDTWA
                                ---------- -SAFFSQDWR DK--NQMTNI IGYHLILLGV GALLLVFKAM FFGGVYDTWA
                                ---------- -SSFFSQDWR DK--NQMTNI IGYHLILLGV GALLLVFKAM FFGGVYDTWA
                                ---------- -STFFSQDWR DK--NQMTNI IGYHLILLGV GALLLVFKAM FFGGVYDTWA
                                ---------- -STFFSQDWR DK--NQMTNI IGYHLILLGV GCLLLVFKAM FFGGVYDTWA
                                ---------- -SSFFSQDWR DK--NQMTNI IGYHLILLGV GALLLVFKAM FFGGVYDTWA
                                ---------- -STFFSQDWR DK--NQMTNI IGYHLILLGV GCLLLVFKAM FFGGVYDTWA
                                ---------- -STFFSQDWR DK--NQMTNI IGYHLILLGV GALLLVFKAM FFGGVYDTWA
                                ---------- -SSFFSQDWR DK--NQMTNI IGYHLILLGV GCLLLVFKAM FFGGVYDTWA
                                ---------- -SSFFSQDWR DK--NQMTNI IGYHLILLGV GCLLLVFKAM FFGGVYDTWA
                                ---------- -FPFFGYTWK DK--NKMTTI LGIHLIILGL GAWLLVIKAT LLGGVYDTWA
                                ---------- -SAFFGYDWK DK--NKMTTI LGIHLILLGL GAFLLVIKAM FFGGLYDTWA
                                ---------- -SAFFSQDWR DK--NQMTNI IGYHLILLGV GALLLVFKAM FFGGVYDTWA
                                ---------- -SAFFSQDWR DK--NQMTNI IGYHLILLGV GALLLVFKAM FFGGVYDTWA
                                ---------- -STFFSQDWR DK--NQMTNI IGYHLILLGV GCLLLVFKAM FFGGVYDTWA
                                ---------- -STFFSQDWR DK--NQMTNI IGYHLILLGV GCLLLVFKAM FFGGVYDTWA
                                ---------- -SAFFSQDWR DK--NQMTNI IGYHLILLGV GALLLVFKAM FFGGVYDTWA
                                ---------- -STFFSQDWR DK--NQMTNI IGYHLILLGV GALLLVFKAM FFGGVYDTWA
                                ---------- -SSFFSQDWR DK--NQMTNI IGYHLILLGV GCLLLVFKAM FFGGVYDTWA
                                ---------- -SSFFSQDWR DK--NQMTNI IGYHLILLGV GALLLVFKAM FFGGVYDTWA
                                ---------- -SSFFSQDWR DK--NQMTNI IGYHLILLGV GCLLLVFKAM FFGGVYDTWA
                                ---------- -SSFFSQDWR DK--NQMTNI IGYHLILLGV GCLLLVFKAM FFGGVYDTWA
                                ---------- -SSFFGYDWK DK--NQMTNI IGYHLILLGC GALLLVFKAM FFGGVYDSWA
                                ---------- -STFFSQDWR DK--NQMTNI IGYHLILLGV GCLLLVFKAM FFGGVYDTWA
                                ---------- -STFFSQDWR DK--NQMTNI IGYHLILLGV GCLLLVFKAM FFGGVYDTWA
                                ---------- -STFFSQDWR DK--NQMTNI IGYHLILLGV GCLLLVFKAM FFGGVYDTWA
                                ---------- -SSFFGYDWK DK--NKMTNI IGFHLIILGL GAFLLVLKAM FFGGVYDTWA
                                ---------- -STFFSQDWR DK--NQMTNI IGYHLILLGV GCLLLVFKAM FFGGVYDTWA
                                ---------- -SSFFSQDWR DK--NQMTNI IGYHLILLGV GCLLLVFKAM FFGGVYDTWA
                                ---------- -STFFSQDWR DK--NQMTNI IGYHLILLGV GCLLLVFKAM FFGGVYDTWA
                                ---------- -FPFFGYDWR DK--NKMTTI LGIHLCLLGV GSFLLVIKAM YLGGVYDTWA
                                ---------- -SSFFSQDWR DK--NQMTNI IGYHLILLGV GCLLLVFKAM FFGGVYDTWA
                                ---------- -SSFFSQDWR DK--NQMTNI IGYHLILLGV GCLLLVFKAM FFGGVYDTWA
                                ---------- -SSFFSQDWR DK--NQMTNI IGYHLILLGV GCLLLVFKAM FFGGVYDTWA
                                ---------- -SSFFSQDWR DK--NQMTNI IGYHLILLGV GCLLLVFKAM FFGGVYDTWA
                                ---------- -FPFFGYDWK DK--NKMTTI LGIHLILLGL GAFLLVAKAM WFGGVYDTWA
                                ---------- -FPFFGYDWK DK--NKMTTI LGIHLILLGL GAFLLVAKAM WFGGVYDTWA
                                ---------- -SSFFSQDWR DK--NQMTNI IGYHLILLGV GCLLLVFKAM FFGGVYDTWA
                                ---------- -SSFFSQDWR DK--NQMTNI IGYHLILLGV GCLLLVFKAM FFGGVYDTWA
                                ---------- -SSFFSQDWR DK--NQMTNI IGYHLILLGV GCLLLVFKAM FFGGVYDTWA
                                ---------- -SSFFSQDWR DK--NQMTNI IGYHLILLGV GCLLLVFKAM FFGGVYDTWA
                                ---------- -SSFFSQDWR DK--NQMTNI IGYHLILLGV GCLLLVFKAM FFGGVYDTWA
                                ---------- -SSFFGYDWK DK--NKMTNI IGFHLIILGL GAFLLVLKAM FFGGVYDTWA
                                ---------- -FPFFGYDWK DK--NKMTTI LGIHLILLGL GAFLLVAKAM WFGGVYDTWA
                                ---------- -FPFFGYDWK DK--NKMTTI LGIHLILLGL GAFLLVAKAM WFGGVYDTWA
                                ---------- -SAFFSQDWR DK--NQMTNI IGYHLILLGV GCLLLVFKAM FFGGVYDTWA
                                ---------- -SAFFSQDWR DK--DQMTNI IGYHLILLGV GCLLLVFKAM FFGGVYDTWA
                                ---------- -SAFFSQDWR DK--NQMTNI IGYHLILLGV GCLLLVFKAM FFGGVYDTWA
                                ---------- -SDWWGYDWE DK--EKMMQI LGIHLIFLGL GALLFAAKAM FFGGLYDPWA
                                ---------- --GFYDFDWT DK--DKVTSI LGYHLIALGL GALLLVARAM YLGGLYDTWA
                                ---------- -SDWWGYDWE DK--EKMMQI LGIHLIFLGI GALAFAAKAM FFGGLYDPWA
                                ---------- -SSFFGYDWK DK--NQMTNI IGYHLILLGV GALLLVFKAM FFGGVYDTWA
                                ---------- --GFFNFDWT DK--DKVTSI LGYHLIALGV AAFLLVGKAM LWGGLYDTWA
                                ---------- -SAFFSQDWR DK--NQMTNI IGYHLILLGV GALLLVFKAM FFGGVYDTWA
                                ---------- --GFFDFDWS DK--DKVTSI LGYHLIALGV AAFLLVGKAM LWGGLYDTWA
                                ---------- --GFFDFDWS DK--DKVTSI LGYHLIALGV AAFLLVGKAM LWGGLYDTWA
                                ---------- --GFFNFDWS DK--DKVTSI LGYHLIALGV AAFLLVGKAM LWGGLYDTWA
                                ---------- --GFFNFDWS DK--DKVTSI LGYHLIALGV AAFLLVGKAM LWGGLYDTWA
                                ---------- --GFFNFDWS DK--DKVTSI LGYHLIALGV AAFLLVGKAM LWGGLYDTWA
                                ---------- --GFFNFDWS DK--DKVTSI LGYHLIALGV AAFLLVGKAM LWGGLYDTWA
                                ---------- --GFFNFDWS DK--DKVTSI LGYHLIALGI AAFLLVGKAM LWGGLYDTWA
                                ---------- --GFFNFDWS DK--DKVTSI LGYHLIALGV AAFLLVGKAM LWGGLYDTWA
                                ---------- --GFFNFDWS DK--DKVTSI LGYHLIALGV AAFLLVGKAM LWGGLYDTWA
                                ---------- --GFFDFDWS DK--DKMTSI IGYHLIALGI GAFLLVGKAM FWGGLYDTWL
                                ---------- --GFFDFDWS DK--DKMTSI IGYHLIALGI GAFLLVGKAM FWGGLYDTWL
                                ---------- --GFFNFDWS DK--DKVTSI LGYHLIALGV GALLLVCKAM FWGGLYDTWA
                                ---------- --GFYDFDWT DK--DKVTSI LGYHLIALGL GALLLVARAM YLGGLYDTWA
                                ---------- --GFYDFDWT DK--DKVTSI LGYHLIALGL GALLLVARAM YLGGLYDTWA
                                ---------- --GFFNFDWT DK--DKVTSI LGFHLIALGI AAYVLVGKAM FWGGLYDTWV
                                ---------- --GFFNFDWT DK--DKISSI LGYHLIALGV AAFLLVGKAT LWGGLYDTWA
                                ---------- --GFFDFDWR DK--NKVTSI LGFHLIALGV AAYLLVGKAM IWGGLYDTWA
                                ---------- -FPFFGYDWR DK--NKMTTI LGIHLCLLGL GSLLLVAKAM YLGGIYDTWA
                                ---------- --GFFDFDWA DK--DKITTI LGFNLISLGV AALLFVGKAM FWGGLYDTWA
                                ---------- AFPFFSTDWR DK--NQMTNI LGFHLIVLGI GSLLFSLNWM YLGGAYDTWA
                                ---------- DFPFFSTDWR DK--NQMTNI LGFHLVVLGV GALLWSINWM YIGGAYDTWA
                                ---------- DFPFFSTDWR DK--NQMTNI LGYHLVVLGV GALFFVADWM FIGGAYDTWA
                                ---------- DFPFFSTDWR DK--NQMTNI LGYHLIVLGV GALFFVFNWM FVGGAYDTWA
                                ---------- --GFYDFDWS DK--KKITDI LGYNLIALGI GALLLVCKAM FWGGIYDTWL
                                ---------- --GFFDFDWG DR--AKVAQI LGFHILVLGL FALLFVGKAM FWGGLYDPWA
                                ---------- DFPFFSTDWR DK--NQMTNI LGYHLIVLGV GALFFVFNWM FVGGAYDTWA
                                ---------- DFPFFSTDWR DK--NQMTNI LGYHLIVLGV GALAWSVNWC FIGGAYDTWA
                                ---------- DFPFFSTDWR DK--NQMTNI LGYHLIVLGV GALAWSVNWC FIGGAYDTWA
                                ---------- DFPFFSTDWR DK--NQMTNI LGYHLIVLGV GALAWSINWC FIGGAYDTWA
                                ---------- DFPFFSTDWR DK--NQMTNI LGYHLIVLGV GALAWSVNWC FIGGAYDTWA
                                ---------- AFPFFSTDWR DK--NQMTNI LGYHLCVLGV GALAWTVNWC FIGGAYDTWA
                                ---------- ISPFFRLDWK DK--NQMTNI LGYNLIFLGW GALALILKAC FFGGIYDTWA
                                ---------- DFPFFSTDWR DK--NQMTNI LGYHLIVLGV GALAWSVNWC FIGGAYDTWA
                                ---------- DFPFFSTDWR DK--NQMTNI LGYHLIVLGV GALAWSVNWC FIGGAYDTWA
                                ---------- SSPFFRLDWK DK--NQMTNI LGYNLIFLGW GALALVLKAC FFGGIYDTWA
                                ---------- SSPFFRLDWK DK--NQMTNI LGYNLIFLGW GALALILKAC FFGGIYDTWA
                                ---------- SSPFFRLDWK DK--NQMTNI LGYNLIFLGW GALALILKAC FFGGIYDTWA
                                ---------- SSPFFRLDWK DK--NQMTNI LGYNLIFLGW GALALILKAC FFGGIYDTWA
                                ---------- SSPFFRLDWK DK--NQMTNI LGYNLIFLGW GALALVLKAC FFGGIYDTWA
                                ---------- SSPFFRLDWK DK--NQMTNI LGYNLIFLGW GALALILKAC FFGGIYDTWA
                                ---------- DFPFFSTDWR DK--NQMTNI LGFHLVVLGV GALLWSINWM YIGGAYDTWA
                                ---------- DFPFFSTDWR DK--NQMTNI LGFHLVVLGV GALLWSINWM YIGGAYDTWA
                                ---------- --GFFQFDWT DR--AKVAQI LGFHIAILGI FALLFAAKAM YWGGLYDPWA
                                ---------- EFPFFSTDWR DK--DQMTTI LGRHLCVLGL GAIAFAANWQ FLGGLYDTWA
                                ---------- EFPFFSTDWR DK--DQMTTI LGRHLCVLGL GAIAFSINWQ FLGGLYDTWA
                                ---------- EFPFFSTDWR DK--DQMTTI LGRHLCVLGL GAVAFAVNWQ FLGGLYDTWA
                                ---------- EFPFFSTDWR DK--DQMTTI LGRHLCVLGL GAVAFAVNWQ FLGGLYDTWA
                                ---------- EFPFFSTDWR DK--DQMTTI LGRHLCVLGL GAIAFSVNWQ FLGGLYDTWA
                                ---------- --GFFGYDWK DK--NKMTTI LGIHLILLGI GCFLLVAKAC WFGGIYDPWF
                                ---------- --GFFGYDWK DK--NKMTTI LGIHLILLGI GAFLLVAKAC WFGGLYDPWY
                                ---------- KTPFFGYRWE DA--DKMTTI LGIHLVLLGV GAFLLVAKAM YFGGLYDTTI
                                ---------- RFSFFGYRWE DA--NKMTTI LGIHLVLLGV GAGLLVAKAM FFGGLYDATV
                                ---------G RFPFFGYDWA DT--NKMTTI LGIHLVLLGV GAFLLVAKAM YFGGLYDPNV
                                ---------- RFSFFGYRWS DA--NKMTTI LGIHLVLLGW GAGLLVAKAM FFGGLYDSTV
                                ---------G RFSFFGYDWA DT--NKMTTI LGIHLVLLGV GAFLLVTKAM YFGGLYDPNV
                                ---------- QSGFFGYSWA DG--DKMTTI IGIHLILLGF GAFLLVAKAI AFGGLYDPAV
                                ---------- RSGFFGYSWA DG--DKMTTI IGIHLILLGF GAFLLVAKAM AFGGLYDPAV
                                ---------- QSGFFGYSWA DG--DKMTTI IGIHLILLGF GAFLLVAKAI AFGGLYDPAV
                                ---------G RFSFFGYDWA DT--NKMTTI LGIHLVLLGV GAFLLVAKAM YFGGLYDPNV
                                ---------- RSGFFGYSWA DG--DKMTTI IGIHLILLGF GAFLLVAKAI AFGGLYDPAV
                                ---------N RFRFFGYDWA DT--GKMTTI LGIHLVLLGI GAFLLVAKAM YFGGLYDPAV
                                ---------G RFPWFGYDWK DT--NKMTTI LGIHLVLLGC GAFLLVAKAM YFGGLYDPNI
                                ---------G RFPLFGYDWK DT--NKMTTI LGIHLVLLGC GAFLLVAKAM YFGGLYDPNI
                                ---------G RFPLFGYNWA DT--NKMTTI LGIHLILLGF GAFLLVAKAM YYGGLYDPNI
                                ---------N RFRFFGYDWA DT--GKMTTI LGIHLVLLGI GAFLFVAKAM YFGGLYDPAV
                                ---------G RFSFFGYDWA DT--NKMTTI LGIHLVLLGI GAFLLVAKAM YFGGLYDPNV
                                ---------G RFPLFGYDWK DT--DKMTTI LGIHLVLLGC GAFLLVAKAM YFGGLYDPNI
                                ---------G RFPLFGYDWK DT--DKMTTI LGIHLVLLGC GAFLLVAKAM YFGGLYDPNI
                                ---------N RFRFFGYDWA DT--AKMTTI LGIHLVLLGI GAFLLVAKAM YFGGLYDPAV
                                ---------G RFPLFGYDWK DT--DKMTTI LGIHLVLLGC GAFLLVAKAM YFGGLYDPNI
                                ---------G RFPLFGYDWS DT--GKMTTI LGIHLVLLGC GAFLLVAKAM YFGGLYDPNI
                                ---------G RFPLFGYDWK DT--DKMTTI LGIHLVLLGC GAFLLVAKAM YFGGLYDPNI
                                ---------G RFPLFGYDWK DT--DKMTTI LGIHLVLLGC GAFLLVAKAM YFGGLYDPNI
                                ---------G RVPFFGYDWS DT--GKMTTI LGIHLVLLGC GAFLLVAKAM YFGGLYDPNV
                                ---------- RFSFFGYRWQ DA--NKMTTI LGIHLVLLGF GAGLLVAKAI FFGGLYDSTV
                                ---------- QFSFFGYRWN DT--RKMTTI LGIHLVLLGV GAGLFVAKAM LYGGLYDPII
                                ---------G RFPSFGYDWK DS--DKMTTI LGIHLVLLGC GAFLLVAKAM YFGGLYDPNI
                                ---------- RFSFFGYRWQ DA--DKMTTI LGIHLVLLGL GAFLLVAKSM FFGGLYDPEV
                                ---------G RFPLFGYDWK DT--DKMTTI LGIHLVLLGC GAFLLVAKAM YFGGLYDPNI
                                ---------- NFPFFGYRWD DA--NKMTTI LGIHLVLLGI GAFLLVAKAT ILGGIYDPVV
                                ---------R RFPFFGYSWS DG--NKMTTI LGIHLILLGI GAFLLVAKAM AFGGLYDPSV
                                ---------- RTPFFGYRWE DA--DKMTTI LGIHLTLLGL GAALLVAKAM YFSGLYDTTI
                                ---------- RFSFFGYRWE DA--NKMTTI LGIHLVLLGL GAGLLVAKAM FFGGLYDSMV
                                ---------- KFSFFSYRWE DA--NKMTTI LGIHLVLLGL GAGLLVAKAM FFGGLYDSTV
                                ---------K TVPAFGYDWG DK--NKMTSI LGIHLVLLGV GALLLVAKAM FFGGLYDPSV
                                ---------- RFSFFGYRWE DA--NKMTTI LGIHLVLLGL GAGLLVAKAM FFGGLYDSTV
                                ---------- RFSFFGYRWE DA--NKMTTI LGIHLVLLGL GAGLLVAKAL FFGGLYDSMV
                                ---------- KFSFFGYRWN DA--RKMTTI LGIHLVLLGI GAGLLVAKAM FFGGLYDPTI
                                ---------- KFSFFGYRWD DP--GKMTTI LGIHLVLLGF GALLLVAKAM AYGGLYDPVI
                                ---------- QFPFFGYRWD DS--NKMTTI LGIHLTLLGV AALALVFKAM FWGGIYDPLT
                                ---------- KFSFYGYTWD NA--KKMTDI LGFHLVLLGV AALAFVAKAM FWGGIYDPLV
                                ---------- KFSFYGYTWD NA--KKMTDI LGFHLVLLGV AALAFVAKAM FWGGIYDPLV
                                --------DK FAGFFGYDWQ DQ--RKMTSI LGIHLILLGI GAWLLVAKAM FWGGLFDPGF
                                --------ST FAGFFGYDWK DK--DKMTTI LGIHLILLGV GAWLLVAKAM FWGGLFDPNV
                                ---------- --SAFAYDWE DK--DKMTNI LGIHLILLGI GAWLLVAKAV FWGGLFDPAF
                                --------SS FAGFFGYDWK DK--DKMTTI LGIHLVLLGI GAWLLVAKAM LWGGIFDPHI
                                ---------K KFPFFGYSWS DT--NKMTTI LGIHLILLGL GAFLLVEKAM YFGGLYDPAI
                                ---------- RFSFFGYRWE DA--NKMTTI LGIHLILLGL GAGLLVAKSM FFGGLYDANL
                                ---------- KFPFFGYNWE DS--NKMTTI LGIHLVLLGV GAFLLVLKAI AFGGLYDPEL
                                --------SS YMGFFGYDWK DK--DKMTTI LGIHLVLLGV GAWLLVAKAM LWGGIYDPNI
                                ---------- RFSFFGYRWE DA--NKMTTI LGIHLILLGL GAGLLVAKSM FFGGLYDANL
                                ---------- RFSFFGYRWE DA--NKMTTI LGIHLILLGL GAGLLVAKSM FFGGLYDANL
                                ---------R RFSFFGYDWK DA--RKMTTI LGIHLTLLGI GALLFVAKAT SFGGLYDADL
                                ---------K KFPFFRYSWS DT--NKMTTI LGIHLILLGL GAFLLVEKAM YFGGLYDPAI
                                ---------R RFSFFGYDWK DA--RKMTTI LGIHLTLLGI GALLFVAKAT SFGGLYDADL
                                ---------K KFPFFGYSWS DT--NKMTTI LGIHLILLGL GAFLLVEKAM YLGGLYDPAI
                                ---------T QFSFFGYDWK DG--NKMTTI LGIHLILLGL GALLLVAKAM FFGGIYDPAI
                                ---------- TSGFFGYKWD DT--DKMTTI LGIHLVLLGV GAFMLAAKAM FFGGLYDSSI
                                --------QS FAGFFGYDWK DQ--RKMTSI LGIHLILLGI GAWLLVAKAM FWGGLFDPWF
                                ---------T KYDFFGYDWK DT--NKMTNI LGFHLVLLGL GAFLLVAKAM YFGGLYDPAV
                                ---------R KFPFFSYDWK DQ--NKMTTI IGIHLVLLGG GALLLVAKAM FFGGLYDPNL
                                ---------R KFPFFSYDWK DQ--NKMTTI IGIHLVLLGG GALLLVAKAM FFGGLYDPNL
                                ---------T QFSFFGYDWK DS--NKMTTI LGIHLILLGL GALLLVAKAM FFGGIYDPAI
                                ---------K KFPFFSYDWE DQ--NKMTTI LGIHLVLLGG GALLLVAKAM FFGGLYDPNL
                                ---------- KFSFFGYRWQ DA--NQMTNI LGIHLVLLGL GAGLLVAKAI FFGGLYDSNL
                                ---------- KFPFFGYRWD DA--SQMTTI LGIHLMLLGT GALLLVAKAI AWGGLYDPAI
                                ---------N KFPLFSYDWQ DQ--DKMTTI LGIHLVLLGG GALLLVAKAM FFGGLYDPNL
                                ---------- RFSFFGYRWQ DA--NKMTTI LGIHLVLLGL GAGLLVAKAV FFGGLYDPTL
                                ---------- --KGFGYDWK DG--NKMTTI LGIHLVLLGM GAALLVMKAT RFGGIYDPLI
                                ---------- --G-FGYDWQ DG--KKMTSI LGIHLVLLGI GAALLVLKAN QWGGIYDPLV
                                ---------- --QGFGYDWQ DG--KKMTSI LGIHLVLLGI GAALLVLKAN QWGGIYDPLV
                                ---------- --QAFGYDWK DG--GKMTSI LGIHLVMLGI GALLLVLKAT HFGGIYDPLV
                                ---------N RFRFFGYDWA DT--GKMTTI LGIHLVLLGI GAFLLVAKAM YFDGLYDPAV
                                ---------- ---GFGYDWQ DG--KKMTSI LGIHLVLLGI GAALLVLKAN QWGGIYDPLV
                                ---------N SSEFFSYQWE DT--YKMTNI IGIHLGLLGL GAFLLVAKAM FFGGLYDPTI
                                --------GG RAAKFHYEWN DS--KKLSLI LGHHLIVLGF GAFLLVLKAM FFGGIYDTHL
                                --------GG QVAKFHYEWN DS--QKLGLI LGHHLIVLGF GAFLLVLKAM FFGGVYDTHS
                                --------GG QVAKFHYEWN DS--QKLGLI LGHHLIVLGF AAFLLVLKAM FFGGVYDTHL
                                --------GG QVAKFHYEWN DS--QKLGLI LGHHLIVLGF GAFLLVLKAM FFGGVYDTHL
                                --------GG QVAKFHYEWN DP--QKLGLI LGHHLIVLGF GAFLLVLKAM FFGGVYDTHL
                                --------GG QVAKFHYEWN DS--QKLGLI LGHHLIVLGF GAFLLVLKAM FFGGVYDTHL
                                --------GG QVAKFHYEWN DS--QKLGLI LGHHLIVLGF GAFLLVLKAM FFGGVYDTHL
                                --------GG QVAKFHYEWN DS--QKLGLI LGHHLIVLGF AAFLLVLKAM FFGGVYDTHS
                                --------GG QVAKFHYEWN DS--QKLGLI LGHHLIVLGF AAFLLVLKAM FFGGVYDTHL
                                --------GG QTARFHYEWN DP--KQLGLI LGHHLIILGL GAFLLVLKAM FFGGIYDTNF
                                --------SG RAPKFHYEWT DP--KKLSFI LGHHLIFLGV GALLLVAKAM VFGGIYDAAV
                                --------GG QVAKFHYEWN DS--QKLGLI LGHHLIVLGF AAFLLVLKAM FFGGVYDTHS
                                ---------- RFPRYGYRWD DQ--KAMTNI LGTHLILLGL GAGLLVLKAT KFGGLYDSSL
                                --------GG IVAKFHYEWN DP--KKLGFI LGNHLIVLGL GAFLLVLKAM FFGGIYDANL
                                ---------- --SRFGYYWQ DG--NKMTTI LGIHLVLLGV GAFLLVLKAT HFGGLYDPLV
                                --------GG IVAKFHYEWD DP--KKLGFI LGNHLIILGL GAFLLVLKAM YFGGIYDANL
                                --------GG RTARFHYEWN DP--KQLGLI LGHHLIILGL GAFLLVIKSM FFGGIYDTHL
                                --------GG QVAKFHYEWN DP--KQLSLI LGHHLIILGL GAFLLVLKAM IFGGIYDTNL
                                -------G-A NAKKFHYEWS DP--KQLSLI LGHHLIFLGI AALLFVAKAM FFGGIYDPAV
                                --------GG QTAKFHYEWN DP--KQLGLI LGHHLIILGL GAFLLVLKAM IFGGIYDTNL
                                ---------- --KGFGYNWQ DG--KKMTTI LGIHLVLLGV GALLLVLKAT HWGGVYDPLM
                                --------GG RAAKFHFEWN DP--KKLGFI LGHHLIFLGA GALLLVAKAM FFGGLYDSVI
                                --------SG QAKKFHFDWN DP--KQLGII LGHHLLFLGV GALLLVAKAM YWGGLYDAAS
                                ---------- --G-FGYDWT DG--KKMTSI LGIHLILLGI GSSLLVLKAV QWGGLYDPVV
                                --------SK PAQNFHFDWN DS--KKLGII LGHHLLFLGV GALLLVAKAM FFGGIYDSTL
                                --------GG QTAKFHYEWN DP--KQLGLI LGHHLIILGL GAFLLVLKAT IFGGIYDTNL
                                ---------- ---RYAYDWS DG--DKMTEI LGSHLVLLGG GALLLVAKAM FLGGLYDPLT
                                --------GG QAAKFHYEWN DA--KQLGLI LGHHLIILGL GAFLLVLKAT IFGGIYDTNL
                                --------GG QVAKFHYEWY DP--KKLGFI LGHHLIILGF GALLLVAKAM FFGGIYDANI
                                --------GG QVARFHYEWN DP--QQLGLI LGHHLIFLGL GAFLLVLKAM FFGGVYDPNF
                                --------RG QARKFHFEWD EP--KKLSFI LGHHLLFLGV GALLLVAKAM FWGGLYDSTI
                                -------T-G QAKKFHYEWN DA--KQLGLI LGHHLLFLGV AALLFVAKAM NWGGIYDPAI
                                --------GG QVAKFHYEWN DP--QQLGLI LGHHLIFLGL GAFLLVLKAM FFGGVYDPNF
                                ---------- --GFFNYRWD DA--NKMTQI LGIHLVLLGL GAWLLVLKAT TFGGLYDPAV
                                ---------- --GFFNYRWD DA--NKMTQI LGIHLVLLGL GAWLLVLKAT TFGGLYDPAV
                                ---------- ---SYAYDWN DG--DKMTQI LGSHLVLLGG GALLLVAKAI FLGGLYDPLT
                                --------GG NAAKFHYEWN DP--KQLGLI LGHHLIILGC GAFLLVLKAM FFGGIYDTEI
                                --------SG RARKFHFEWD DP--KKLSFI LGHHLIFLGV GALLLVGKAM FWGGLYDSTI
                                --------GG RAAKFHFEWN DP--KKLGFI LGHHLIFLGV GALLLAAKAM YFGGLYDATI
                                ---------K AFPLFSYDWQ DK--NKMTTI LGIHLVLLGL GAWLLVLKAV VFGGLFDPVA
                                --------GG RAAKFHFEWN DP--KKLGFI LGHHLIFLGV GALLLAAKAM YFGGLYDAAI
                                ---------K AFPLFSYDWQ DK--NKMTTI LGIHLVLLGL GAWLLVLKAV VFGGLFDPVA
                                ---------K AFPLFSYDWQ DK--NKMTTI LGIHLVLLGL GAWLLVLKAV VFGGLFDPVA
                                ---------- --KGFGYNWE DG--NKMTTI LGIHLVLLGL GAALLVIKAT ALGGIYDPLV
                                --------TG RARKFHFTWD DP--KKLGFI LGHHLIFLGV GALLLVGKAM FWGGIYDSTI
                                --------EG SARRFHFDWD DP--KKLGII LGHHLLFLGI GALLLVGKAM YWGGLYDSTT
                                -------G-A NAKKFHYEWS DP--KQLSLI LGHHLIFLGM AALLFVAKAM FFGGIYDPAV
                                --------TG QARKFHFEWD DA--KQLGII LGHHLLFLGV GALLLAAQAM FFGGLYDAAS
                                --------GG NTAKFHYEWN DP--KQLGLI LGHHLIILGC GAFLLVLKAM FFGGIYDANL
                                --------SG GAGNFHFEWG DP--KQLGMI LGHHLLFLGI GALLLAGKAM FFGGLYDVNI
                                --------KG FAKNFHFDWE NP--KQLGII LGHHLLFLGI GALLLVGKAM YWGGLYDSTT
                                --------SS PGKKFHFDWS EP--RQLGVI LGHHLLFLGI AALLLVAKAM YWGGLYDATI
                                --------GG WVARFHYEWN DP--KQLGLI LGHHLIILGL GAFLLVIKAM FVGGIYDTTL
                                --------SS PGKKFHFDWS EP--RQLGVI LGHHLLFLGI AALLLVAKAM YWGGLYDATI
                                --------EG GASRFHFEWD DP--KKLGII LGHHLLFLGV AALLLVGKAM FWGGIYDSTT
                                --------SG LGKKFHFDWS EP--RQLGVI LGHHLLFLGI AALLLVAKAM YWGGLYDATI
                                --------EG GASRFHFEWD DP--KKLGII LGHHLLFLGV AALLLVGKAM FWGGIYDSTT
                                --------TG RARKFHFEWD DP--NKLGFI LGHHLLFLGA GALLLVARAM FWGGLYDTTI
                                --------TG RARKFHFEWD DP--NKLGFI LGHHLLFLGA GALLLVAKAM FWGGLYDTTI
                                --------SG PGKKFHFDWS EP--RQLGVI LGHHLLFLGI AALLLVAKAM YWGGLYDATI
                                --------SG PGKKFHFDWS EP--RQLGVI LGHHLLFLGI AALLLVAKAM YWGGLYDATI
                                --------SG PGKKFHFDWS EP--RQLGVI LGHHLLFLGI AALLLVAKAM YWGGLYDATI
                                --------SG PGKKFHFDWS EP--RQLGVI LGHHLLFLGI AALLLVAKAM YWGGLYDATI
                                --------TG RARKFHFEWD DP--NKLGFI LGHHLLFLGA GALLLVAKAM FWGGLYDTTI
                                --------QG TARKFHFEWD DT--KQLGII LGHHLLFLGI GALLLAGKAM YWGGIYDSVS
                                --------SG PGKKFHFDWS EP--RQLGVI LGHHLLFLGI AALLLVAKAM YWGGLYDATI
                                --------SG PGKKFHFDWS EP--RQLGVI LGHHLLFLGI AALLLVAKAM YWGGLYDATI
                                --------EG GARRFHFEWD DP--KKLGII LGHHLLFLGI GALLLVGKAM YWGGLYDSTT
                                --------TG RARKFHFEWD DP--NKLGFI LGHHLLFLGA GALLLVAKAM FWGGLYDTTI
                                --------KG IARRFHFDWD DP--KQLGII LGHHLLFLGM GALLLVGKAM YWGGLYDAAS
                                --------GG RTAKFHYEWN DP--KQLSLI LGHHLIILGL GAFLLVLKAM FFGGIYDTHL
                                --------SG PGKKFHFDWS EP--RQLGVI LGHHLLFLGI AALLLVARAM YWGGLYDATI
                                --------TG RARKFHFTWD DP--KKLGFI LGHHLIFLGV GALLLVGKAM FWGGIYDSTI
                                --------TG RARKFHFEWD DP--NKLGFI LGHHLLFLGA GALLLVAKAM FWGGLYDTTI
                                --------QG QAKKFHFDWE DP--KQLGLI LGHHLLFLGM GALLLVAKAM YFGGLYDAAT
                                -------GPA RAPKFHYDWS DG--NKLTFI FGHHLIFLGV GAFLFVLKAT VFGGIFDATL
                                --------TG RARKFHFEWD DP--NKLGFI LGHHLLFLGA GALLLVAKAM FWGGLYDTTI
                                --------GG QAAKFHYEWN DA--KQLGLI LGHHLIILGL GAFLLVLKAT VFGGIYDSNV
                                --------QG QAQKFHFDWE DP--KQLGLI LGHHLLFLGM GALLLVAKAM YFGGLYDAAT
                                --------QG QAKKFHFDWE DP--KQLGLI LGHHLLFLGM GALLLVAKAM YFGGLYDAAT
                                --------QG QAQKFHFDWE DP--KQLGLI LGHHLLFLGM GALLLVAKAM YFGGLYDAAT
                                -------Q-A RAVKFHYEWN DP--QKMGFI LGHHLIFLGV AALLFVGKAT LWGGIYDSVV
                                --------NG QARKFHFEWN DP--AQLGMI LGHHLLFLGA GALLLVAKAM FFGGLYDAAS
                                --------TG FARKFHFEWN DH--KQLGLI LGHHLLFLGI AALLLVGKAM FWGGIYDSTI
                                --------TG QARKFHFEWE KP--ESLGFI LGHHLLFLGA GALLLVAKAM FFGGIYDATI
                                --------NG PARRFYFEWD DP--AKLGVI LGHHLLFLGV GALALVAKAT QWGGLYDSTI
                                --------TG QARRFHFEWD DP--KQLGII LGHHLLFLGV GALLLAAKAM FFGGLYDAAS
                                --------SG RAAKFHFEWN DP--KKLGFI LGHHLLFLGA GALLLAAKAM FFGGLYDAAS
                                --------SG QARKFHFDWN DP--RQLGLI LGHHLLFLGM GALLLVAKAT VWGGLYDVGS
                                --------KG QAKKFHFEWD DP--KQLGLI LGHHLLFLGA GALLLVAKAM YWGGLYDAAT
                                -------S-G RAAKFHYEWN DP--KQLGFI LGHHLIFLGV AALLFVGKAM FWGGIYDSVA
                                --------GG RVARFHYEWN DP--KQLGLI LGHHLIILGL GAFLLVLKAM FLGGIYDTHL
                                --------SG RANQFDFNWD DP--KKLGFI LGIHLVFLGL GALLFVLWAT AWNGLYDPSI
                                --------KG QAKKFHFEWD DP--KQLGLI LGHHLLFLGA GALLLVAKAM YWGGLYDAAS
                                --------TG GAKNFHFEWD DP--KKLGII LGHHLLFLGF GALLLVAKAM YFGGLYDATT
                                --------TG RARKFHFEWD DP--NKLGFI LGHHLLFLGA GALLLVAKAM FWGGLYDTTI
                                --------TG FARKFHFEWN DP--KQLGLI LGHHLLFLGI AALLLVGKAV FWGGLYDSTI
                                --------TG RARKFHFTWD DP--KKLGFI LGHHLIFLGL GALLLVGKAM FWGGLYDSTI
                                --------RG KARNFHFEWG DT--KQLGII LGHHLLFLGL GALALVAKAM FFGGLYDVNI
                                --------LG FARKFHFEWD DA--KQLGLI LGHHLLFLGI AALLLVSKAM FWGGLYDSTI
                                --------KG QARKFHFEWD DP--KQLGLI LGHHLLFLGV AALLLVGKAM FWGGIYDTNI
                                --------SG RARKFHFDWD DP--KKLGFI LGHHLLFLGV AALLLVGKAM FWGGIYDATI
                                --------KG QARKFHFEWD DP--KQLGLI LGHHLLFLGV AALLLVGKAM FWGGIYDTNI
                                --------TG RARKFHFTWD DP--KKLGFI LGHHLIFLGL GALLLVGKAM FWGGLYDSTI
                                --------TG QAKQFHFEWD DP--KKLGII LGHHLLFLGF GALLLAAKAM YFDGLYDATT
                                --------KG RAAKFHFEWN DP--KKLGFI LGHHLLFLGA GALLLVGKAM FWGGIYDATI
                                --------TG PARRFHFDWE DP--KQLGLI LGHHLLLLGL GAFLLVVKAM YFGGLYDTAT
                                --------TG QARKFHFEWE KP--ETLGFI LGHHLLLLGI GALLLVTKAM FFGGIYDATI
                                --------SG AAKRFHFDWN DP--KQLGLI LGHHLLFLGV GALLLVAKAT TWGGLYDAAS
                                --------TG RARKFHFTWD DP--KKLGFI LGHHLIFLGL GALLLVGKAM FWGGLYDSTI
                                --------TG RARRFHFDWE DP--KQLGLI LGHHLLLLGL GAFLLVAKAM YFGGLYDTAT
                                --------TG RARKFHFTWD DP--KKLGFI LGHHLIFLGL GALLLVGKAM FWGGLYDSTI
                                --------KG FAKNFHFEWS DS--RKLGII LGHHLLFLGA GALMLAAKAM YLGGLYDSTI
                                ---------- --QGFGYDWQ DG--KKMTSI LGIHLVLLGI GAALLVLKAN QWGGIYDPLV
                                --------SG RAKLFDFKWD DP--KQLGLI LGHHLLFLGA GALLLAAKAM YWGGLYDAAT
                                --------QG RAKMFDFSWE DP--AKLGLI LGHHLLFLGM GALLLVGKAM YWGGLYDATT
                                --------PG LAKRFHFEWE NP--RQLGII LGHHLLFLGT GALLLVAKAC WWGGLYDAAT
                                --------SG RAKRFHFEWD DP--KQLGLI LGHHLLFLGA GALLLVGKAM YWGGLYDAAS
                                --------TG RARRFHFRWD DP--KQLGII LGHHLLFLGF GALLLVLKAT IWGGLYDANL
                                --------TG RARRFHFRWD DP--KQLGII LGHHLLFLGF GALLLVLKAT IWGGLYDANL
                                --------TG QAKKFHFEWN DP--KQLGLI LGHHLLFLGF GALLLVAKAM YWGGLYDAAS
                                --------QG QGKKFHFTWE NP--QQLGII LGHHLLFLGA GALLLAGKAM YWGGLYDATS
                                --------TG RARKFHFEWN DP--DKLGII LGHHLLFLGA GALLLVGKAM FWGGLYDTTI
                                --------KG QGKKFHFTWE NP--QQLGII LGHHLLFLGA GALLLAGKAM YWGGLYDATT
                                --------SG PGKKFHFDWS EP--RQLGVI LGHHLLFLGI AALLLAAKAM YWGGLYDATI
                                --------DG TAKKFHFEWE DP--KQLGMI LGHHLLLLGF GALLFVAKAM YFGGLYDAAT
                                --------EG QAKKFHFDWD DP--AKLGLI LGHHLLFLGF GALLLAGKAM YWGGLYDATT
                                --------DG TAKKFHFEWE EP--KQLGMI LGHHLLLLGL GALLLVAKAM YFGGLYDAAT
                                --------TG RARRFHFRWD DP--KQLGII LGHHLLFLGF GALLLVLKAT IWGGLYDANL
                                --------SG RAKKFHFNWE DP--KKLGFI LGHHLLFLGM GAILLVLWAT KWHGLYDPAL
                                --------EG QAKKFHFDWD DP--AKLGLI LGHHLLFLGF GALLLAGKAM YWGGLYDSTT
                                --------GG RTAQFHYEWN DP--KQLSLI LGHHLIILGL GAFLLVLKAM FFGGIYDTNL
                                --------PA RAPKFDFDWG DG--KRLGFI LGHHLILLGL GALFLVLWAV -FFGIYDPVI
                                --------SG QARKFHFEWN DH--KKLGLI LGHHLLFLGL GALLLVGKAI FWGGLYDATI
                                --------NG IVRRFHYEWD DP--KQLGLI LGHHLIILGL GALLLVAKAM FFGGIYDTHS
                                --------KG QARRFHFAWD DP--KQLGII LGHHLLFLGA GALLLVAKAM YWGGLYDATT
                                --------KG RARLFHFRWD DP--KQLGLI LGHHLLFLGL GALLLVLKAT VWGGLYDANL
                                --------KG FAKNFHFEWT DS--RKLGII LGHHLLFLGA GALLLTAKAM YWGGLYDSTI
                                --------QG QAKMFHFTWD DS--AKLGLI LGHHLLFLGA GALLLAGKAM YWGGLYDATT
                                --------KG PARRFHFEWD DP--KQLGVI LGHHLLFLGA GALLLVAKAM YWGGLYDATL
                                --------QG QAKMFHFAWD DP--AKLGLI LGHHLLFLGA GALLLAGKAM YWGGLYDATT
                                --------QG QARKFHFEWD SP--AQLGLI LGHHLLFLGA GALLLVAKAT TWGGLYDATT
                                --------EG QAKKFHFDWE DP--KQLGLI LGHHLLFLGT GALLFAWYAM -NGGLYDTAT
                                --------PG QARKFHFEWN DP--AQLGLI LGHHLLFLGA GALLLVAKAT TWGGLYDATT
                                --------DG KAKSFHFEWD SDPKAQLGMI LGHHLLFLGI ACLLFVMKAT TWGGLYDPAL
                                -------KNP LARQYHFSWD DP--KKLSFI LGNHLIFLGI GALLLVAKAM FFGGLYDANI
                                --------TG AARKFHFEWN DP--KQLGLI LGHHLLFLGA AALLLVGKAM FWGGLYDSVT
                                --------SY RASKFHFEWN DP--IKLGFI LGHHLIMLGL GAFLFVFWCY -SHGIYDPVI
                                -------DFE FAKNFHFEWD DA--AKLGNI LGHHLLTLGY AALLFVIWLR F-HGVYDSTI
                                --------SG RAKEFHFDWD DP--KKLGLI LGHHLLFLGM GALGLVLWAT QWHGLYDPTV
                                -------S-G RASTYHFEWD NT--EQLSRI LGHHLLILGF YALLFAARGM FWGGLYDPDI
                                --------NG FAKNFHFEWS DS--RKLGII LGHHLLFLGA GALLLAAKAM YFGGLYDATI
                                --------NG QARKFHFEWD DH--KQLGLI LGHHLLFLGV AALLLVGKAM FWGGIYDATI
                                -------E-G QARKFHFSWD DP--KQLGLI LGHHLIFLGL GAIAFVEWAQ R-FGIYDPAQ
                                -------DVE RAQKFHFEWD DT--KKSGFI LGHHLIFIGV ACLLFVGWAA T-YGIYDPTI
                                -------Q-G QARKFHFSWD NP--KKLGFI LGHHLIFLGL GAIAFVELAK R-VGIYDPAQ
                                -------Q-G RAGKFHFSWD DP--KKLGFI LGHHLIFLGL GAIAFVELAK R-IGIYDPAQ
                                --------SG NARKFHFEWN DP--KQLGLI LGHHLLFLGA GALLLVAKAM FWGGLYDSTI
                                --------RG KASDFHFAWD DP--QQLGII LGHHLLFLGL GALALVAKAM FFGGLYDVNI
                                --------SS QAKKFHFDWN NA--KQLGII LGHHLLFLGA GALLLAAKAM FWGGLYDATT
                                --------DG PAQNFAFDWN NP--AKVGLI LGHHLLFLGA GALLLVAKAT RWGGLYDSTI
                                --------SG NARKFHFEWN DP--KQLGLI LGHHLLFLGA GALLLVAKAM FWGGLYDSTI
                                -------GDT LAPKFEYTWG EP--KKLSFI LGHHLLFLGA ACLAFAANAS FGGGIYDPTV
                                -------GGA LAPKFHYDWG DT--KQLSLI LGHHLLLLGI LCLAFVAKAM FWGGVYDASL
                                -------S-Q QVASFHYDWD NP--KQLSNI LGAHLLFLGF GALLFVGKAM IWGGLYDPAI
                                -------GGA LAPKFHYDWG DT--KQLSLI LGHHLLLLGI LCLAFVAKAM FWGGVYDASL
                                -------ENS RAVKFHYEWN DH--RQLGLI LGHHLIFLGV AALLFVLKAT TWGGIYDPTV
                                -------SGN -AAKFHFEWQ DA--RKLGFI LGHHLSILGL GALLFVIKAQ FFGGLYDSSI
                                -------KNP LARQYHFSWD DP--KKLSFI LGNHLIFLGI GALLLVAKAM FFGGLYDANI
                                -------KNP LARQYHFSWD DP--KKLSFI LGNHLIFLGI GALLLVAKAM FFGGLYDANI
                                -------KPV -ARRYHFSWD DP--KKLGLI LGNHLIFLGL GALLVAAKAM FFGGLYDANL
                                -------FGR -AAKFHFTWD DA--KTLGVI LGHHLLILGL GSLLLVAKAM VFGGLYDANT
                                -------KLL -ARRYHFSWD DP--KKLGLI LGNHLIFLGL GALLVAAKAM FFGGLYDANL
                                -------KLP -ARRYHFSWD DP--KKLGAI LGNHLIFLGI GALLVAAKAM FFGGLYDANV
                                -------RGN -ASKFHFNWD DP--KQLGFI LGHHLAILGL GALLLVAKAM FFGGLYDATL
                                -------KNP LARQYHFSWN DP--KKLSFI LGNHLIFLGI GALLLVAKAM FFGGLYDANI
                                -------KPA -ARRYHFNWD DP--NKLGLI LGNHLIFLGL GALLIAAKAM FFGGLYDAHL
                                -------PKN -AAKFHFEWQ DA--SKLGFI LGHHLIFLGL GALLLVVKAQ YFGGLYDAYS
                                -------Q-G QARKFHFSWD DP--KQLGII LGHHLVFLGL GAIAFVELAQ R-VGIYDPAQ
                                -------E-G RAEKFHFEWD DP--KKLTFI LGHHLIFLGL GAIAFVEWAQ H-HGIYDTAI
                                -------E-G RAKKFHFTWD DP--NKLTFI LGHHLIFLGL GAIAFVEWAK R-HGIYDTAA
                                -------E-G RAQKFHFEWS DD--KKLTFI LGHHLIFLGL GAIAFVEWAK R-HGIYDSAI
                                -------E-G RAEKFHFEWD DP--KKLTFI LGHHLIFLGL GVIAFVEWAQ H-HGIYDTAL
                                --------EG RAQNFHFEWD DA--KKLTFI LGHHLIFLGL GVIAFVEWAK -HHGIYDTAI
                                --------EG RAKKFDFAWD DP--KKLSFI LGHHLIFLGL GAIAFVEWAK -HHGIYDAAL
                                -------S-G AARTYHFEWD DT--AQLGRI LGHHLLILGL YALLFVGWAM FWGGLYDPDL
                                --------TG PARRFHFDWE DP--KQLGLI LGHHLLLLGL GAFLLVAKAM YFGGLYDTAT
                                -------DDR IMAKEEGLWS NP--ETLSFI LGQHLIILGF AASLFVLKAT RLGGIYDPLA
                                -------S-G AARTYHFEWD NT--TQLSRI LGHHLLILGL YTLLFVGWAM FWGGLYDPDL
                                -------NDI IMAKNKGLWS NP--ETLGFI LGQHLIFLGF AALLFVFKAI RFGGIYDPVL
                                -------APP -VVKFHFRWD DE--AKLGLI LGHHLLMLGL GALLLVAKAM WFGGLYDATL
                                -------T-G RAKKFDFSWD DP--KKLTFI LGHHLIFLGL GVIAFVEWAR V-HGIYDASL
                                -------Q-G GAKRFNFDWE DP--AKLGVI LGHHLIFLGL GAIAFVELAK R-VGIYDPAL
                                -------T-G RAKKFDFSWD DP--KKLTFI LGHHLIFLGL GVIAFVEWAR V-HGIYDASL
                                -------E-G RANRFHFEWD DP--KKLTFI LGHHLIFLGL GVIAFVEWAK R-HGIYDTAI
                                -------EGS WAAQFDYDWD DF--ESLSSI LGHHLLCLGV ACLLFACNAA FGNGLYDPLV
                                -------EGS WAAQFDYDWD DF--ESTSSI LGHHLLCLGV ACLLFACNAA FGNGLYDPLV
                                -------E-G RAQKFHFEWD DA--KKLTFI LGHHLIFLGL GVIAFVEWAK H-HGIYDTAI
                                -------FA- GARRFHFEWD DF--EAQGRI LGHHLIFLGA ACLLFATWAC -THGVYDPVA
                                -------E-G RAQKFHFEWS DS--KKLTFI LGHHLIFLGL GAIAFVEWAK R-HGIYDSAI
                                -------SD- AGRRFHFEWD DF--ETQGRI LGHHLIFLGL ATFLFAGWAM -THGIYDPNA
                                --------VA KARKFNIEWD NP--DKLTFI LGHHLIILGF AVIAFVEWAR -VHGVYDPAI
                                -------SA- ASQRFHFEWD DF--ETQGRI LGHHLLFLGS GALLFVVWAA -THGIYDPNV
                                -------FP- GVRRFHFEWD DF--ETQGRI LGHHLIFLGL GTFLFTAWGA -THGFYDSSI
                                --------VA RARKFNIEWD NP--DKLTFI LGHHLIILGF AVIAFVEWAR -VHGIYDPAI
                                --------VA KARKFNIEWD NP--DKLTFI LGHHLIILGF AVIAFVEWAR -VHGIYDPAI
                                --------VA RARKFNIEWD NP--DKLTFI LGHHLIILGF AVIAFVEWAR -VHGIYDPAI
                                --------VA RARKFNIEWD NP--DKLTFI LGHHLIILGF AVIAFVEWAR -VHGIYDPAI
                                --------VA KARKFNIEWD NP--DKLTFI LGHHLIILGF AVIAFVEWAR -VHGIYDPAI
                                --------VA KARKFNIEWD NP--DKLTFI LGHHLIILGF AVIAFVEWAR -VHGIYDPAL
                                -------FP- GVKRFHFEWD DF--ATQGRI LGHHLLFLGA GAFLFTFWGA -THGFYDPSI
                                -------RG- NTEQFAFSWD DP--KKLGYI LGHHLVLIGT GALLFVLWIK -FHGIYDPTI
                                -------RG- NTKRFAFDWD DP--KQLGYI LGNHLLFIGF ASILFAGWII -SHGIYDPTI
                                --------VA RARKFNIEWD NP--DKLTFI LGHHLIFLGL AVIAFVEWAR -VHGIYDPAI
                                -------RG- NTERFAFEWD DP--KQLGYI LGNHLLFIGF ASLIFVAWMK -FHGIYDPSV
                                --------IA RARKFNIEWD NP--DKLTFI LGHHLLFLGF AVIAFVEWAR -VHGIYDPAI
                                -------RG- NTAKFSFEWD DP--KRLGYI LGNHLIFIGF ASLIFVGWMK -YHGLYDPTV
                                -------ETS KPRKFDFEWD DP--DKLTFI LGHHLIFLGI GAIWFVEWAK -WHGIYDPAI
                                --------IA RARKFNIEWD NP--DKLTFI LGHHLLFLGF AVIAFVEWAR -VHGIYDPAI
                                --------IA RARKFNIEWD NP--DKLTFI LGHHLPFLGF AVTAFVEWAR -VHGIYDPAI
                                -------RG- NTDQFAFSWD DP--KKLGYI LGHHLVLIGT GALLFVLWIK -FHGIYDPTI
                                -------EGS RAKKFDFEWD DP--DRLTFI LGHHLIFLGL GNIQFVEWAR -IHGIYDSTQ
                                -------EGS RAKKFDFEWD DP--DRLTFI LGHHLIFLGL GNIQFVEWAR -IHGIYDSAQ
                                -------EGS RAKKFDFEWD DP--DRLTFI LGHHLIFLGL GNIQFVEWAR -IHGIYDSAQ
                                -------ATS RANKFKFDWN DP--DRLTFI LGHHLLFLAA GNIQFVEWAR -VHGIYDPVA
                                -------ATS RANKFKFDWN DP--DRLTFI LGHHLLFLAA GNIQFVEWAR -VHGIYDPVA
                                -------DDS YAAAFRYEWD DF--ESLSTI VGHHLVFISV ACLIFAVNAT YGTGMYDINT
                                -------DDS YAAAFRYEWD DF--ESLSTI VGHHLVFISV ACLIFAVNAT YGTGMYDINT
                                -------FS- GAQRFHFEWD DF--ETQGRI LGHHLLVLGA ACLLFATWAC -THGVYDPVA
                                -------DSA RAKKFDFEWD DP--DRLTFI LGHHLIFLGL GNIQFVEWAR -IHGIYDAAK
                                --------LE KARKFSLSWD DP--DKLTFI LGHHLIFFGV ACIWFVEWAK -WHGIYDPAL
                                -------RG- NTAKFSFEWD DP--KRLGYI LGNHLIFIGF ASLIFVGWIK -YHGLYDPTL
                                -------FS- GAQRFHFEWD DF--ETQGRI LGHHLLFLGA ACLLFATWAC -THGVYDPVA
                                --------LE KARKFSLSWD DP--DKLTFI LGHHLIFFGV ACIWFVEWAK -WHGIYDPAL
                                --------VL QARKFKLEWD NP--DNQTFI LGHHLIFLGV ANIQFVEWAR -IHGIWDAAA
                                -------ENS KPQKFDFEWD DP--DKLTFI LGHHLIFLGI GAIWFVEWAR -VHGIYDPAI
                                --------VA QARKFKLEWD NP--DNQTFI LGHHLIFLGV ANIQFVEWAR -IHGIWDAAA
                                -------ENS KPQKFDFEWD DP--DKLTFI LGHHLIFLGL GAIMFVEWAR -IHGIYDPAI
                                -------EGS RPKKFDFEWD DP--DKLTFI LGHHLIFLGL ANIQFVEWAQ -YHGIWDSAL
                                -------ENS KPQKFDFEWD DP--DKLTFI LGHHLIFLGL GAIMFVEWAR -IHGIYDPAI
                                --------VA QARKFKLEWD NP--DNQTFI LGHHLIFFGV ACIWFVEWAK -WHGIYDPSL
                                --------VA QARKFKLEWD NP--DNQTFI LGHHLIFLGI ANIQFVEWAR -VHGIWDSAA
                                -------ENS KPQKFDFEWD DP--DKLTFI LGHHLIFLGL GAIMFVEWAR -IHGIYDPAI
                                -------ENS KPQKFDFEWD DP--DKLTFI LGHHLIFLGL GAIMFVEWAR -IHGIYDPAI
                                -------ENS KPQKFDFEWD DP--DKLTFI LGHHLIFLGL GAIMFVEWAR -IHGIYDPVI
                                -------ENS KPQKFDFEWD DP--DKLTFI LGHHLIFLGL GAIMFVEWAR -IHGIYDPAI
                                -------EGS RPKKFDFEWD DP--DKLTFI LGHHLIFLGL ANIQFVEWAQ -YHGIWDTAL
                                -------EGS RPKKFDFEWD DP--DKLTFI LGHHLIFLGL ANIQFVEWAQ -YHGIWDTAL
                                -------ENS KPQKFDFEWD DP--DKLTFI LGHHLIFLGL GAIMFVEWAR -IHGIYDPAI
                                -------ENS KPQKFDFEWD DP--DKLTFI LGHHLIFLGL GAIMFVEWAR -IHGIYDPAI
                                -------ENS KPQKFDFEWD DP--DKLTFI LGHHLIFLGL GAIMFVEWAR -IHGIYDPAI
                                -------ENS KPQKFDFEWD DP--DKLTFI LGHHLIFLGL GAIMFVEWAR -IHGIYDPAI
                                -------RG- NTKNFAFDWD DP--KQLGYI LGNHLLFIGF ASLLFAGWII -NHGIYDPTI
                                -------ENS KPQKFDFEWD DP--DKLTFI LGHHLIFLGL GAIMFVEWAR -IHGIYDPAI
                                --------VA QARKFKLEWD NP--DNQTFI LGHHLILFGI ACAWFVEWAR -IHGIYDPAI
                                -------ENS KPQKFDFEWD DP--DKLTFI LGHHLIFLGL GSIMFVEWAR -IHGIYDPAI
                                --------VP QARKFKLEWD NP--DNQTFI LGHHLIFFGV ACIWFVEWAR -IHGVYDPAI
                                --------VL QARKFKLEWD NP--DNQTFI LGHHLIFLGV ANIQFVEWAR -IDGIWDAAA
                                -------EG- RGSKWEFEWD DP--EKLGFI LGHHLLLLGF TALLFVGWIR -FHGIYDPAI
                                --------VP QARKFKLEWD NP--DNQTFI LGHHLIFFGV ACIWFVEWAR -IHGIYDPAI
                                --------VA QARKFKLEWD NP--DNQTFI LGHHLILFGI ACAWFVEWAR -IHGIYDPAI
                                --------VP QARKFKLEWD NP--DNQTFI LGHHLIFFGV ACIWFVEWAR -IHGIYDPAI
                                --------VA QARKFKLEWD NP--DNQTFI LGHHLILFGL ACAWFVEWAR -IHGIYDPAI
                                LFADDRPEHR QAARYKLEWD NP--DNQTFI LGHHLIFFGV ACIWFVEWAR -IHGIYDPAI
                                -------KDS RPNKFDFSWG DP--DRLTFI LGHHLLFLGL GCVQFVEWAK -YHGIYDPAL
                                LWADDRPEHR QASRYKLEWD NP--DNQTFI LGHHLIFFGV ACIWFVEWAR -IHGIYDPAI
                                --------VP QARKFKLEWD NP--DNQTFI LGHHLILFGL ACAWFVEWAR -IHGIYDPAI
                                LFADGRPEHR QAARFKLEWD NP--DNQTFI LGHHLVFFGV ANIWFVEWAR -VHGIYDPAI
                                -------QGS RPNKFDFKWD DP--DRLTFI LGHHLLFLGL GCVQFVEWAK -YHGIYDPAM
                                -------QGS RPNKFDFKWD DP--DRLTFI LGHHLLFLGL GCVQFVEWAK -YHGIYDPAM
                                -------QGS RPNKFDFKWD DP--DRLTFI LGHHLLFLGL GCVQFVEWAK -YHGIYDPAM
                                LFADDRPEHR QAARYKLEWD NP--DNQTFI LGHHLIFFGV ACIWFVEWAR -IHGIYDPAI
                                -------KGS RPNKFDFKWD DP--DRLTFI LGHHLLFLGL GCVQFVEWAK -YHGIYDPAM
                                -------QGS RPNKFDFKWD DP--DRLTFI LGHHLLFLGL GCVQFVEWAK -YHGIYDPAM
                                -------QGS RPNKFDFKWD DP--DRLTFI LGHHLLFLGL GCVQFVEWAK -YHGIYDPAM
                                --------VL QAKKFKLEWN NP--DNQTFI LGHHLIFFGV ACIWFVEWAR -IHGIYDPAV
                                --------VL QAKKFKLEWN NP--DNQTFI LGHHLIFFGV ACIWFVEWAR -IHGIYDPAL
                                --------IP TTKKFKLEWD NP--DNLTFI LGHHLIFFGV ANIWFVEWAR -WHGIYDPAI
                                --------IG RVDKFKLDWD SP--DNLTFI LGHHLIFLGV ANIWFVEWAR -VHGIYDPAI
                                -------DGS RAKKFDFEWD DP--DRLTFI LGHHLIFLGL GNIQFVEWAR -IHGIYDSAQ
                                LFAEGRPEHR QAARYKLEWD NP--DNQTFI LGHHLIFFGV ACIWFVEWAK -WHGIYDPAL
                                --------VP QARKFKLEWD NP--DNQTFI LGHHLLFFGV ACIWFVEWAR -IHGIYDPAL
                                --------VP QARKFKLEWD NP--DNQTFI LGHHLLFFGV ACIWFVEWAR -IHGIYDPAI
                                --------GP TTQKFKLEWD NP--DNLTFI LGHHLIFFGV ACIAFVEWAR -IHGIYDPAI
                                LFAEGRPEHR QAARYKLEWD NP--DNQTFI LGHHLIFFGV ACIWFVEWAR -IHGIYDPAI
                                -------EGS RPKKFDFEWD DP--DKLTFI LGHHLIFLGL ANIQFVEWAQ -YHGIWDTAL
                                LFADDRPEHR QAARYKLEWD NP--DNQTFI LGHHLIFFGV ACIWFVEWAK -WHGIYDPAI
                                --------IG RVDKFKLEWD NP--NNLTFI LGHHLIFLGV ANIWFVEWAR -VHGIYDPAL
                                -------EGS RPKKFDFEWD DP--DKLTFI LGHHLIFLGL ANIQFVEWAQ -YHGIWDTAL
                                --------VP QARKFKLEWD NP--DNQTFI LGHHLIFFGV ANIWFVEWAR -IHGIYDPAI
                                --------VL QAQKFKLEWN NP--DNQTFI LGHHLVFMGV ACVWFVEWAR -IHGIYDPAL
                                --------VP QARKFKLEWD NP--DNQTFI LGHHLLFFGV ACIWFVEWAR -IHGIYDPAI
                                --------VP QARKFKLEWD NP--DNQTFI LGHHLLFFGV ANIWFVEWAR -IHGIYDPAI
                                --------VP QARKFKLEWD NP--DNQTFI LGHHLLFFGV ANIWFVEWAR -IHGIYDPAI
                                --------IP TTKKFKLEWD NP--DNLTFI LGHHLIFFGV ANIWFVEWAR -WHGIYDPAI
                                --------VL QAKKFKLEWN NP--DNQTFI LGHHLIFMGV ACAWFVEWAR -IHGIYDPAL
                                --------IG RVDKFKLEWG NP--DNMTFI LGHHLIFLGV ANIWFVEWAR -VHGIYDPAI
                                --------VL QAKKFKLEWN NP--DNQTFI LGHHLIFMGV ACAWFVEWAR -IHGIYDPAL
                                --------VP QARKFKLEWD NP--DNQTFI LGHHLLFFGV ANIWFVEWAR -IHGIYDPAI
                                --------IG RVDKFKLEWD SP--DNLTFI LGHHLIFLGV ANIWFVEWAR -VHGIYDPAV
                                --------IP TTKKFKLEWD NP--DNLTFI LGHHLIFFGV ANIWFVEWAR -WHGIYDPAI
                                LFADDRPEHR QAARYKLEWD NP--DNQTFI LGHHLIFFGV ACIWFVEWAR -IHGIYDPAI
                                -------STS RANKFKFDWN DP--DRLTFI LGHHLLFLAA GNIQFVEWAK -WHGIYDSAS
                                --------VP RARKFKLEWN NP--DNQTFI LGHHLFFFGM ACIAFVEWAR -IHGIYDPAI
                                -------ATS RANKFKFDWN DP--DRLTFI LGHHLLFLAA GNIQFVEWAR -VHGIYDPVA
                                --------GP TTQKFKLEWD NP--DNLTFI LGHHLIFFGV ACIAFVEWAR -IHGIYDPAI
                                --------VP RARKFKLEWN NP--DNQTFI LGHHLFFFGM ACIAFVEWAR -IHGIYDPAI
                                --------VK WARKFDFKWD DP--DKLTFI LGHHLFLLGL GNVQFVEWAK -YYGLYDNAE
                                --------VK WARKFDFKWD DP--DKLTFI LGHHLFLLGL GNVQFVEWAK -YYGLYDNAE
                                -------DGS RAKKFDFEWD DP--DRLTFI LGHHLIFLGL GNIQFVEWAR -IHGIYDSAQ
                                -------ESS RANKFKFDWN DP--DRLTFI LGHHLLFLAA GNIQFVEWAR -VHGIYDPAV
                                --------VP QARKFKLEWD NP--DNQTFI LGHHLIFFGV ACIWFVEWAR -IHGVYDPAI
                                --------IP TTKKFKLEWD NP--DNLTFI LGHHLIFFGV ANIWFVEWAR -WHGIYDPAI
                                -------QNS FAGFFGYDWD DK--DKMTSI IGIHLILLGV GAFLLVSKAM FWGGVFDPWA
                                --------KT FSGFFGYDWE DE--DKMTTI IGIHLLLLGF GAWLLVAKAL FWGGLYDPDV
                                --------PT LAGFFGYDWK DK--DKMTTI LGIHLVILGV GAWLLVAKAM FWGGLFDPWV
                                --------PT LAGFFGYDWK DK--DKMTTI LGIHLVILGV GAWLLVAKAM FWGGLFDPWV
                                --------PT LAGFFGYDWK DK--DKMTTI LGIHLVILGV GAWLLVAKAM FWGGLFDPWV
                                --------PT LAGFFGYDWK DK--DKMTTI LGIHLVILGV GAWLLVAKAM FWGGLFDPWV
                                --------PT LAGFFGYDWK DK--DKMTTI LGIHLVILGV GAWLLVAKAM FWGGLFDPWV
                                --------ET FLGFFGYDWQ DT--DRMTNI LGIHLVMLGI GAWLLVAKAM LWGGLFDPAA
                                --------PT LAGFFGYDWK DK--DKMTTI LGIHLVILGL GAWLLVAKAM FWGGLFDPWV
                                --------PT LGGFFGYDWK DK--DKMTTI LGIHLVILGV GAWLLVAKAM FWGGLFDPWV
                                --------PT LAGFFGYDWK DK--DKMTTI LGIHLVILGL GAWLLVAKAM FWGGLFDPWV
                                --------PT LAGFFGYDWK DK--DKMTTI LGIHLVILGL GAWLLVAKAM FWGGLFDPWV
                                --------PT LAGFFGYDWK DK--DKMTTI LGIHLVILGL GAWLLVAKAM FWGGLFDPWV
                                --------PT LAGFFGYDWK DK--DKMTTI LGIHLVILGV GAWLLVAKAM FWGGLFDPWV
                                -------NQR FAGFFGYDWA DK--DKMTTI LGIHLTFLGI GAFLLVSKAM FWGGLFDPWA
                                --------PT LAGFFGYDWK DK--DKMTTI LGIHLVILGV GAWLLVAKAM FWGGLFDPWV
                                --------ST FAGFFGYDWE DS--DKMTTI IGIHLILLGV GAWLLVAKAM FWGGLFDPWA
                                --------RT FAGFFGYDWK DS--SKMTTI LGIRLVLLGL GAFLLVFKAM FWGGIFDPWA
                                --------PT FAGFFGYDWK DG--DKMTTI IGIHLIFLGI GAFLLVFKAM FWGGLFDPWA
                                --------RT FAGFFGYDWK DP--DKMTTI LGVHLMLLGA GAWLLVAKAM FWGGLFDPWA
                                --------RT FAGFFGYDWK DP--DKMTTI LGVHLMLLGA GAWLLVAKAM FWGGLFDPWA
                                --------RT FAGFFGYDWK DP--DKMTTI LGVHLMLLGA GAWLLVAKAM FWGGLFDPWA
                                --------RT FAGFFGYDWK NG--DKMTTI IGIHLIFLGI GAFLLVFKAM FWGGLFDPWT
                                --------PS FPGLFGYDWE DE--DKMTTI IGIHLLLLGF GAWLLVAKAL FWGGLYDPAV
                                -------KQR FAGFFGYDWQ DK--DKMTTI LGIHLIFLGI GAFLLVSKAM FWGGIFDPWA
                                --------HT FSGFFGYDWQ DD--DKMTTI VGIHLLLLGV GAWLLVAKAM FVGGLYDPAI
                                --------PS FPGLFGYDWE DE--DKMTTI IGIHLLLLGF GAWLLVAKAL FWGGIYDPAV
                                --------PS FPGLFGYDWE DE--DKMTTI IGIHLLLLGF GAWLLVAKAL FWGGLYDPAV
                                --------PT LAGFFGYDWK DK--DKMTTI LGIHLVILGV GAWLLVAKAM FWGGLFDPWV
                                --------KT FSGFFGYDWE DE--DKMTTI IGIHLLLLGV GAWLLVAKAL FWSGLYDPDV
                                --------ST FAGFFGYDWE DS--DKMTTI IGIHLILLGV GAWLLVAKAM FWGGLFDPWA
                                --------GT FVGFFGYDWE DS--DKMTTI IGIHLILLGV GAWLLVAKAM FWGGLFDPWA
                                --------GT FAGFFGYDWE DS--DKMTTI IGIHLILLGV GAWLLVAKAM FWGGLFDPWA
                                --------KN FPGSFGYNWE DE--DKMTTI IGIHLVLLGL GAFLLVLKAT IWGGIYDPSV
                                -------QNS FAGFFGYDWD DK--DKMTSI IGIHLILLGV GAFLLVSKAM FWGGVFDPWA
                                --------GT FAGFFGYDWE DS--DKMTTI IGIHLILLGV GAWLLVAKAL FWGGLFDPWA
                                --------PT LAGFFGYDWK DK--DKMTTI LGIHLVILGV GAWLLVAKAM FWGGLFDPWV
                                ---------- --KGFGYQWN DG--NKMTTI LGIHLVLLGI GALMLVVKAV YGSGLYDPAI
                                --------RT FAGFFGYDWK DS--EKMTTI LGIHLILLGI GALLLVAKGM FWGGLFDPWA
                                -------KYN FQGFFGYDWQ DE--NKMTSI IGIHLVLLGL GAYLLVFKAM FWGGLFDPWA
                                --------KT FFGSFGYDWE DK--DKMTSI IGIHLLLLGA GAWLLVAKAL FWGGLYDPHV
                                --------NQ FPGFFGYDWE DE--DKMTTI IGIHLLLLGA GAWLLVAKAL FWGGLYDPAV
                                --------SS FPGFFGYDWK DE--DKMTTI IGIHLLLLGL GAWLLVAKAL FWGGLYDPAV
                                --------PT LAGFFGYDWK DK--DKITSI LGIHLVLLGL GALLLVAKAM FWGGLFDPWA
                                --------NQ FPGFFGYDWE DE--DKMTTI IGIHLLLLGA GAWLLVAKAL FWGGLYDSTV
                                --------DT FAGFFGYDWE DT--DKMTTI IGIHLVLLGT GAFLLAFKAM FWGGIFDPWV
                                --------PT LAGFFGYDWK DK--DKITSI LGIHLVLLGL GALLLVAKAM FWGGLFDPWA
                                --------PT LAGFFGYDWK DK--DKITSI LGIHLVILGL GALLLVAKAM FWGGLFDPWA
                                --------PT WAGFFGYDWK DK--DKMTTI LGIHLTLLGL GALALVAKAM FWGGLFDPWA
                                --------PT LAGFFGYDWK DK--DKVTSI LGIHLILLGL GALLLVAKAM FWGGLFDPWA
                                --------QT FPGSFGYDWQ DE--DKMTTI IGIHLLLLGL GAWLLVGKAL FWGGLYDPVV
                                --------PT FAGFFGYDWK DK--DKMTTI LGIHLTLLGV GALLLVAKAM FWGGLFDPGA
                                --------PT LAGFFGYDWK DT--DKMTTI LGIHLMLLGL GALLLVAKAM FWGGLFDPWV
                                --------HT FFGSFGYDWE DK--DKMTTI IGIHLLLLGL GAWLLVGKAM FWGGVYDPIA
                                --------PT LAGFFGYDWK DT--DKMTTI LGIHLMLLGL GALLLVAKAM FWGGLFDPWV
                                --------PT LAGFFGYDWK DT--DKMTTI LGIHLMLLGL GALLLVAKAM FWGGLFDPWV
                                -------RAN FSGFFGYDWR DK--DKMTTI IGIHLLLLGS GAFLLVAKAM AWGGLYDPAI
                                --------PT LAGFFGYDWK DT--DKMTTI LGIHLMLLGL GALLLVAKAM FWGGLFDPWV
                                -------RAN FSGFFGYDWR DK--DKMTTI IGIHLLLLGS GAFLLVAKAM AWGGLYDPAI
                                ---------- --G-FGYKWE DG--QKMTSI LGIHLVLLGI GALFLALKAS LFGGLYDPAI
                                ---------- --KGFGYKWE DK--AKMTSI LGIHLVLLGL GALLLVVKAV SLDGLYDPAL
                                --------GS FAGFFGYDWK DD--RKMTTI IGIHLVLLGL GAWLLVAQAM FGGGLYDPDL
                                --------SS FAGFFGYDWK DD--RKMTTI IGIHLVLLGL GAWLLVAKAM FWGGLYDPEL
                                ---------- ---GFGYKWE DK--AKMTSI LGIHLVLLGL GALLLVVKAV SLDGLYDPAL
                                ---------- ---GFGYDWE NG--GKMTSI LGIHLVLLGM GALLLVLKAT VVGGLYDPAI
                                ---------- ---GFGYQWE DG--RKMTSI LGIHLVLLGV GALLLVLKAV FIGGLYDPAI
                                --------KT FAEFFGYDWE DD--DKMTTI LGIHLLLLGL GAWLLVAKAL FWGGLYDAQL
                                --------KT FAEFFGYDWE DD--DKMTTI LGIHLLLLGL GAWLLVAKAL FWGGLYDAQL
                                --------RT FSGFFGYDWK DA--DKMTNI LGIHLILLGL GAWLLVAKAL FWGGLFDAST
                                --------KT FAEFFGYDWE DD--DKMTTI LGIHLLLLGL GAWLLVAKAL FWGGLYDANL
                                --------ET FAEFFGYDWE DD--DKMTTI LGIHLLLLGL GAWLLVAKAL FWGGLYDAQL
                                ---------- --KGFGYNWQ DG--RKMTTI LGIHLVLLGL GALLLVIKAV LLDGLYDPAL
                                --------KT FAEFFGYDWE DD--DKMTTI LGIHLLLLGL GAWLLVAKAL FWGGLYDAQL
                                ---------- --QGFGYRWT DG--DKMTSI LGIHLVLLGL GALLLVVKAT FVGGLYDPNV
                                --------PT LAGFFGYDWK DT--DKMTTI LGIHLMLLGL GALLLVAKAM FWGGLFDPWV
                                --------DT FAGDFGYDWT DP--NKMTSI LGTHLAVLGC GAWLLVVKAM FWGGLYDANL
                                --------RT FSGFFGYDWK DA--DKMTNI LGIHLILLGL GAWLLVAKAL FWGGLFDAST

                                PG-----GGD VRLVSNPTLN P-AIIFRYLL KSPFGG--DG WIVSVNNMED VIGGHIWIGV
                                PG-----GGD VRKITNLTLS P-SVIFGYLL KSPFGG--EG WIVSVDDLED IIGGHVWLGS
                                PG-----GGD VRKITNLTLS P-SVIFGYLL KSPFGG--EG WIVSVDDLED IIGGHVWLGS
                                PG-----GGD VRKITNLTLS P-GVIFGYLL KSPFGG--EG WIVSVDDLED IIGGHVWLGS
                                PG-----GGD VRKITNLTLS P-SVIFGYSL KSPFGG--EG WIVSVDDLED IIGGHVWLGS
                                PG-----GGD VRKITNLTLS P-SVIFGYLL KSPFGG--EG WIVSVDDLED IIGGHVWLGS
                                PG-----GGD VRRITNLTLS P-SVIFGYLL KSPFGG--EG WIVSVDDLED IIGGHVWVGA
                                PG-----GGD VRRITNLTLS P-SIIFGYLL KSPFGG--EG WIVSVDDLED IIGGHVWLGS
                                PG-----GGD VRKITNLTLS P-SVIFGYLL KSPFGG--EG WIVSVDDLED IIGGHVWLGF
                                PG-----GGD VRKITNLTLS P-NTIFGFLL KSPFGG--EG WIVSVDNLED IIGGHFWLGS
                                PG-----GGD VRKITNPTLN P-SAIFGYLL KSPFGG--EG WIVSVDNLED VIGGHVWLGS
                                PG-----GGD VRKITNLTLN P-STIFGYLL KSPFGG--EG WIVSVDNLED LIGGHVWLGS
                                PG-----GGD VRRITNLTLD P-SVLFGYLL KSPFGG--EG WIVSVDNLED IIGGHVWLGS
                                PG-----GGD VRKITNLTLS P-SVIFGYLL ESPFGG--EG WIVSVDNLED IIGGHVWLGS
                                PG-----GGD VRKITNLTLS P-SILFGYLL KSPFGG--EG WIISVDNLED IIGGHVWLGS
                                PG-----GGD VREITNLTLS P-SIIFGYLL KSPFGG--EG WIVSVDNLED IIGGHVWLGL
                                PG-----GGD VRKITNLTLS P-GVIFGYLL KSPFGG--EG WIVSVDNLED IIGGHVWLGS
                                PG-----GGD VRKITNLTLS P-GVIFGYLL KSPFGG--EG WIVSVDNLED IIGGHVWLGS
                                PG-----GGD VRYVTNPTLN P-GVIFGYVL KSPFGG--DG WVVSINNLED LVGGHVWVGV
                                PG-----GGD VRFINNPTLN P-VIIFGYLL KSPFGG--DG WLVSVNNMED LVGGHIWVGV
                                PG-----GGD VRFINSPTLN P-LVIFGYVL KAPFGG--DG WIMSINNMED LVGGHIWVGV
                                PG-----GGD IRFITNPTLN P-AIIFSYLL KSPFGG--EG WIVGVNNMED VIGGHIWIGV
                                PG-----GGD VRLISNPTLN P-AIIFGYVL KSPFGG--DG WIVSVNNMED VIGGHVWIGV
                                PG-----GGD VRVISNPTLN P-TVIFSYIT KSPWGG--DG WIVSVDNMED IIGGHIWLAF
                                PG-----GGD VRVISNPTLN P-TVIFGYLT KSPWGG--EG WIISVDNMED VIGGHIWIAF
                                PG-----GGD VRFVSNPTLN P-LVIFGYVL KSPFGG--DG WIVSVNNMED LIGGHVWIGI
                                PG-----GGD VRVITNPTYD P-SIIFGYLL KSPFGG--EG WITSVDNMED IIGGHIWIGF
                                PG-----GGD VRIVTNPTLN P-GIIFGYLL KSPFGG--DG WICSVDNLED VVGGHIWIGS
                                PG-----GGD VRIITDPTLS P-AVIFGYLL KSPFGG--EG WICSVDNMED VIGGHIWIGN
                                PG-----GGD VRIITNPTTN P-SVVFGYLL KSPFGG--DG WIVSVDNMED IIGGHIWIGT
                                PG-----GGD VRLITTPTLN P-IVIFGYVF RSPFGG--DG WVVSVNNMED VIGGHVWVGV
                                PG-----GGD VRVISYPTYD P-SVIFGYLL KSPFGG--DG WIISVDNMED VIGGHIWIGT
                                PG-----GGD VRIISNPTIS P-AVIFGYLL KSPFGG--DG WIVSVDNLED IIGGHIWIGT
                                PG-----GGD VRVITNPTTN A-AVIFGYLV KSPFGG--DG WICSVDNMED IIGGHIWIGT
                                PG-----GGD VRYITNPTLS P-FVIFGYIL KSPFGG--DG WIPSVDNMED VIGGHIWIGS
                                PG-----GGD VRVITNPTGN P-ATIFGYLL KSPFGG--EG WICSVDNMED IIGGHLWIGF
                                PG-----GGD VRKITNITLN P-GVIFGYLL KSPFGG--EG WIVSVDNLED IVGGHVWLGS
                                PG-----GGD VRIISNPTTS P-RVILGYLL KSPFGG--DG WIVSVDNMED VIGGHLYIGW
                                PG-----GGD VRLVTNPTLD P-SVIISYIF RSPFGG--DG WICSVDNLED VVGGHIWIGT
                                PG-----GGD VRIVTNPTLN P-AVIFGYIL KSPFGG--DG WICSVDNLED IVGGHVWVGT
                                PG-----GGG VRKITNLTLS P-AVVFGYLL KSPFGG--EG WIVSVDNLED IIGGHVWLGS
                                PG-----GGD VRKITNITLN P-STIFGYLL KSPFGG--EG WIVSVDNMED IVGGHVWLGI
                                PG-----GGD VRVITNPTLD P-RVIFGYLL KSPFGG--EG WIVSVNNLED VVGGHIWIGL
                                PG-----GGD VRVITNPTLD P-TVIFGYLL KSPFGG--DG WIVSVNNLED VVGGHIWIGL
                                PG-----GGD VRVITNPTLN P-AVIFGYVL KSPFGG--DG WIVSVDNMED IIGGHIWLGL
                                PG-----GGD VRVITNPTLN P-VTIFGYLL KSPFGG--EG WIVSVNNMED VIGGHIWVGF
                                PG-----GGD VRVITNPTLN P-AIIFGYVA KSPFGG--EG WIVSVGNLED LVGGHIWVGI
                                PG-----GGD VRVITNPTLN P-AVIFGYLI KSPFGG--DG WIVSVDNLED VVGGHIWIAL
                                PG-----GGD VRVINNPTLN P-AVIFGYLL KSPFGG--EG WIVSVDNLED IVGGHIWIGL
                                PG-----GGD VRVITNPTLN P-ATIFGYLL KSPFGG--DG WIVSVDNMED VIGGHIWVGL
                                PG-----GGD VRVITNPTLN P-AIIFGYLL KAPFGG--EG WIISVDNMED VIGGHIWIAL
                                PG-----GGD VRVITNPTLN P-AVIFGYLI KAPFGG--EG WIVSVDNMED VIGGHIWIAL
                                PG-----GGD VRVITNPTLN P-ATIFGYLI KSPFGG--EG WIVSVNNMED IIGGHIWVAF
                                PG-----GGD VRVITNPTLN P-AVIFGYIL KSPFGG--EG WIVSVDNLED VVGGHIWVGF
                                PG-----GGD VRVVTNPTLN P-AVIFGYLL KSPFGG--EG WIVSVNNLED IVGGHIWLGL
                                PG-----GGD VRVISNPTLN P-AVIFGYLL KSPFGG--EG WIVSVNNLED VVGGHIWVGL
                                PG-----GGD VRVISNPTLN P-AVIFGYLL KSPFGG--EG WIVSVNNLED VVGGHIWVGL
                                PG-----GGD VRVITNPTLN P-AVIFGYLL KAPFGG--EG WIVSVNNLED VIGGHIWVAL
                                PG-----GGD VRVITNPTLN P-ATIFGYLI KAPFGG--EG WIISVDNLED VVGGHIWIAV
                                PG-----GGD VRVISNPTLN P-AVIFGYLL KSPFGG--EG WIVSVNNLED VVGGHIWVGL
                                PG-----GGD VRVITNPTLN P-AVIFGYLI KSPFGG--DG WIVSVDNLED VVGGHIWVAL
                                PG-----GGD VRVITNPTLN P-ASIFGYLI KSPFGG--EG WIVSVNNMED IIGGHIWVAF
                                PG-----GGD VRVITNPTLN P-AVIFGYLL KAPFGG--EG WIVSVNNMED VIGGHIWVAL
                                PG-----GGD VRVITNPTLN P-GVIFGYLL KSPFGG--EG WIVSVDNLED VVGGHIWVAF
                                PG-----GGD VRVITNPTLN P-AIIFGYLL KAPFGG--EG WIISVNNMED IIGGHIWVGL
                                PG-----GGD VRVITNPTLN P-AIIFGYLI KAPFGG--EG WIISVDNMED VIGGHIWIAL
                                PG-----GGD VRVITNPTLN P-AVIFGYLT RSPFGG--EG WIVSVNNMED IIGGHIWVGL
                                PG-----GGD VRVITNPTLN P-AIIFGYLI KSPFGG--DG WIVSVSNLED VVGGHIWIAL
                                PG-----GGD VRVITNPTLN P-ATIFGYLL KSPFGG--EG WIVSVNNLED VVGGHIWVAL
                                PG-----GGD VRVITNPTLN P-AVIFGYLI KSPFGG--EG WIVSVDNMED VIGGHIWIAL
                                PG-----GGD VRVITNPTLN P-ATIFGYLL KSPFGG--EG WIVSVNNLED VVGGHIWVAL
                                PG-----GGD VRVITNPTLN P-AIIFGYLI KSPFGG--EG WIVSVDNMED VIGGHIWIAF
                                PG-----GGD VRVITNPTLN P-AVIFGYLI KAPFGG--EG WIVSVNNLED VVGGHIWVAL
                                PG-----GGD VRVITNPTLN P-AVIFGYLI KAPFGG--EG WIVSVNNLED VVGGHIWVAL
                                PG-----GGD VRVITNPTLN P-AIIFGYLL KAPFGG--EG WIISVDNMED IIGGHIWVAF
                                PG-----GGD VRVITNPTLN P-AIIFGYLI KSPFGG--EG WIVSVDNMED VIGGHIWIAF
                                PG-----GGD VRVVTSPTLN P-AVIFGYVL KSPFGG--EG WITSVDNLED IVGGHIWVAI
                                PG-----GGD VRVITNPTLN P-AVIFGYLI KSPFGG--EG WIVSVDNLED VIGGHIWIAL
                                PG-----GGD VRVITNPTLN P-AIIFGYLI KAPFGG--EG WIVSVDNMED VIGGHIWIAL
                                PG-----GGD VRVINNPTLN P-VVIFGYLL KAPFGG--EG WIISVNNMED IIGGHIWVGF
                                PG-----GGD VRVITNPTLN P-AVIFGYLL KAPFGG--EG WIISVDNMED IIGGHIWVAF
                                PG-----GGA VRVITNPTLN P-AVIFGYLI KSPFGG--EG WIVSVNNLED VVGGHIWIGL
                                PG-----GGD VRIITNPTLN P-AVIFGYLI KSPFGG--EG WIVSVDNLED VIGGHIWIAF
                                PG-----GGD VRVITNPTLN P-AIIFGYLL KAPFGG--EG WIISVDNMED IIGGHIWVAF
                                PG-----GGD VRVITNPTLN P-AIIFGYLI KSPFGG--EG WIVSVDNMED VIGGHIWIAF
                                PG-----GGD VRIITNPTLD P-GTIFGYLL KAPFGG--EG WIMSVNNMED IIGGHIWVGF
                                PG-----GGD VRIITNPTLN P-AVIFGYLI KSPFGG--EG WIVSVDNLED VIGGHIWIAF
                                PG-----GGD VRVITNPTLN P-AVIFGYLI KAPFGG--EG WIISVDNMED VIGGHIWIGL
                                PG-----GGD VRVITNPTLN P-AIIFGYLI KSPFGG--EG WIVSVDNMED VIGGHIWIAF
                                PG-----GGD VRVITNPTLN P-AVIFGYLI KSPFGG--EG WIVSVNNMED VIGGHIWIAL
                                PG-----GGD VRVITNPTLN P-AIIFGYLI KAPFGG--EG WIISVDNMED VIGGHIWIGL
                                PG-----GGD VRVITNPTLN P-AIIFGYLI KAPFGG--EG WIISVDNMED VIGGHIWIGL
                                PG-----GGD VRVITNPTLN P-AIIFGYLI KSPFGG--DG WIVSVDNLED VIGGHIWIAL
                                PG-----GGD VRVITNPTLN P-SVIFGYLT RSPFGG--EG WLVSVNNLED VVGGHIWVGL
                                PG-----GGD VRVITNPTLN P-AVIFGYLI KSPFGG--DG WIVSVDNMED VIGGHIWVAF
                                PG-----GGD VRVITNPTLN P-AIIFGYLI KAPFGG--EG WIISVDNMED VIGGHIWIGL
                                PG-----GGD VRVITNPTLN P-AVIFGYLI KSPFGG--EG WIVSVDNMED VIGGHIWVAF
                                PG-----GGD VRVITNPTLN P-AVIFGYLT KAPFGG--EG WIISVNNMED IIGGHIWIGL
                                PG-----GGD VRVITNPTLN P-AIIFGYLI KAPFGG--EG WIISVDNMED VIGGHIWIGL
                                PG-----GGD VRIITNPTLN P-AVIFGYVL KSPFGG--EG WIVSVDNLED VVGGHIWIAF
                                PG-----GGD VRVITNPTLN P-AVIFGYLI KSPFGG--EG WIVSVDNMED VIGGHIWIAL
                                PG-----GGD VRIITNPTLN P-AVIFGYLI KAPFGG--EG WIISVDNMED IIGGHIWIAF
                                PG-----GGD VRVITNPTLN P-AVIFGYLI KSPFGG--EG WIVSVDNLED VIGGHIWIAL
                                PG-----GGD VRVITNPTLN P-AIIFGYLA KSPFGG--EG WIVSVNNLED VVGGHIWVGL
                                PG-----GGD VRVVTNPTLN P-AIIFGYLL KSPFGG--DG WIVSVNNLED IVGGHIWVAL
                                PG-----GGD VRVITNPTLN P-AVIFGYLI KSPFGG--DG WIVSVNNMED VIGGHIWVAL
                                PG-----GGD VRVITNPTLN P-AVIFGYLI KSPFGG--EG WIISVDNLED VVGGHIWIAF
                                PG-----GGD VRVITNPTLN P-AVIFGYVI KSPFGG--EG WIVSVDNLED VVGGHIWIAF
                                PG-----GGD VRVITNPTLN P-AVIFGYLI KAPFGG--EG WIISVNNLED VIGGHIWIAL
                                PG-----GGD VRIITNPTLN P-AVIFGYLI KAPFGG--EG WIISVDNMED IIGGHIWIAF
                                PG-----GGD VRIITNPTLN P-AVIFGYVI KSPFGG--EG WIVSVDNLED VVGGHIWIAF
                                PG-----GGD VRVITNPTLN P-AVIFGYLV KSPFGG--EG WLVSVNNMED VIGGHIWIGF
                                PG-----GGD VRIITNPTLN P-AVIFGYVL KSPFGG--EG WIVSVDNLED VVGGHIWVAF
                                PG-----GGD VRIITNPTLN P-AVIFGYLI KSPFGG--EG WIVSVDNLED VIGGHIWIAF
                                PG-----GGD VRIITNPTLN P-AVIFGYLI KAPFGG--EG WIISVDNMED IIGGHIWIAF
                                PG-----GGD VRVITNPTLN P-AVIFGYLI KSPFGG--DG WIVSVDNMED VIGGHIWIAF
                                PG-----GGD VRVITNPTLN P-AVIFGYLL KSPFGG--EG WIVSVDNLED VVGGHIWVAL
                                PG-----GGD VRIITNPTLN P-AVIFGYLI KAPFGG--EG WIISVDNMED IIGGHIWIAF
                                PG-----GGD VRIITNPTLN P-AVIFGYLI KAPFGG--EG WIISVDNMED IIGGHIWIAF
                                PG-----GGD VRVITNPTLN P-AVIFGYLI KAPFGG--EG WIISVDNMED IIGGHIWVGL
                                PG-----GGD VRIITNPTLN P-AVIFGYVI KSPFGG--EG WIVSVDNLED VVGGHIWIAF
                                PG-----GGD VRVITNPTLN P-AVIFGYVI KSPFGG--EG WIVSVDNLED VVGGHIWIAF
                                PG-----GGD VRVVTNPTLN P-AVIFGYLA KSPFGG--DG WIVSVDNLED IVGGHIWVGL
                                PG-----GGD VRVITNPTLN P-AVIFGYLT KAPFGG--EG WIISVNNMED IIGGHIWVGL
                                PG-----GGD VRVITNPTLN P-ATIFGYLL KAPFGG--EG WIISVNNMED IIGGHIWVGL
                                PG-----GGD VRVITNPTLN P-AVIFGYLL KAPFGG--EG WIIGVNNMED IIGGHIWIGL
                                PG-----GGD VRVITNPTLN P-AVIFGYLT RSPFGG--DG WIISVDNLED VVGGHIWIGL
                                PG-----GGD VRIITNPTLN P-AVIFGYVI KSPFGG--EG WIVSVDNLED VVGGHIWIAF
                                PG-----GGD VRVITNPTLN P-AVIFGYLT KAPFGG--EG WIISVNNMED IIGGHIWIGL
                                PG-----GGD VRIITNPTLN P-AVIFGYLT KAPFGG--EG WIISVNNMED IIGGHIWIGL
                                PG-----GGD VRTITNPTLN P-VDIFGYLF SSPFGG--SG WIVGVNNMED IIGGHIWVGL
                                PG-----GGD VRIITNPTLN P-AVIFGYLT KAPFGG--EG WIISVNNMED IIGGHIWIGL
                                PG-----GGD VRVITNPTLN P-AVIFGYLT KAPFGG--EG WIISVNNMED IIGGHIWIGL
                                PG-----GGD VRVITNPTLN P-AVIFGYLI KAPFGG--EG WIISVDNMED IIGGHIWIAF
                                PG-----GGD VRIITNPTLN P-AVIFGYVI KSPFGG--EG WIVSVDNLED VVGGHIWIAF
                                PG-----GGD VRTITNPTLN P-VDIFGYLF SSPFGG--SG WIVGVNNMED IIGGHIWVGL
                                PG-----GGD VRIITNPTLN P-AVIFGYLV RSPFGG--EG WIVSVNNMED IIGGHIWLGL
                                PG-----GGD VRVITNPTLN P-AVIFGYLI KSPFGG--EG WIVSVDNLED VIGGHIWIAF
                                PG-----GGD VRVITNPTLN P-AVIFGYLT KAPFGG--EG WIISVNNMED IIGGHIWIGL
                                PG-----GGD VRTITNPTLN P-VDIFGYLF SSPFGG--SG WIVSVNNMED IIGGHIWVGL
                                PG-----GGD VRVITNPTLN P-AVIFGYLI KAPFGG--EG WIISVNNMED IIGGHIWIAL
                                PG-----GGD VRVITNPTLN P-ARIFGYLT KAPFGG--EG WIVSVNNMED IIGGHIWVGL
                                PG-----GGD VRLVTNPTLN P-AKIFGYLT KAPFGG--EG WIVSVDNLED IVGGHIWVGI
                                PG-----GGD VRVISNPTLN P-AIIFGYLT KAPFGG--EG WIISVNNMED IIGGHIWVGL
                                PG-----GGD VRVITNPTLN P-AIIFGYLI KSPFGG--DG WIVGVDNMED IIGGHIWIAF
                                PG-----GGD VRVITNPTLN P-AVIFGYLI KAPFGG--EG WIISVDNMED IIGGHIWIAF
                                PG-----GGD VRVITNPTLN P-AIIFGYLL KAPFGG--EG WIVGVDNMED IIGGHIWVGL
                                PG-----GGD VRIITNPTLN P-AVIFGYLL KAPFGG--EG WIVSVDNLED VVGGHIWIGL
                                PG-----GGD VRTITNPTLN P-VDIFGYLF SSPFGG--SG WIVGVNNMED IIGGHIWVGL
                                PG-----GGD VRVITNPTLN P-ARIFGYLT KAPFGG--EG WIVSVNNMED IIGGHIWVGL
                                PG-----GGD VRVITNPTLN P-AVIFGYLI KSPFGG--EG WIVSVDNLED VIGGHIWVAF
                                PG-----GGD VRVITNPTLN P-AVIFGYLI KAPFGG--EG WIISVDNMED IIGGHIWIAF
                                PG-----GGD VRVITNPTLN P-AIIFGYLL KAPFGG--EG WIVGVDNMED IIGGHIWVGL
                                PG-----GGD VRIINNPTLN P-AVIFGYLL RSPFGG--EG WLVGVNNMED IIGGHIWVGL
                                PG-----GGD VRLVTNPTLN P-AKIFGYLL KAPFGG--EG WLISVDNLED IVGGHIWVGF
                                PG-----GGD VRIITNPTLN P-AVIFGYVL KSPFGG--EG WIVSVDNLED VVGGHIWVAF
                                PG-----GGD VRVITNPTLN P-AKIFGYLT KAPFGG--EG WIISVDNMED IIGGHIWIGF
                                PG-----GGD VRTITNPTLN P-VDIFGYLF SSPFGG--SG WIVGVNNMED IIGGHIWVGL
                                PG-----GGD VRVITNPTLN P-AVIFGYLI KSPFGG--EG WIVSVDNLED VVGGHIWVAL
                                PG-----GGD VRAINNPTLN P-VDIFGYVV GSPFGG--SG WIVGVDNMED IIGGHIWVGI
                                PG-----GGD VRVITNPTLN P-AVIFGYLL KSPFGG--DG WIVGVDNMED IIGGHIWVGL
                                PG-----GGD VRVITNPTLN P-AVIFGYLL KSPFGG--EG WIVSVNNMED VIGGHIWIAL
                                PG-----GGD VRIITNPTLN P-AVIFGYLT RSPFGG--EG WIVSVNNMED IIGGHIWLGL
                                PG-----GGD VRVITNPTLN P-AVIFGYLL KSPFGG--DG WIVGVDNMED IIGGHIWVGL
                                PG-----GGD VRVITNPTLN P-AVIFGYLL KSPFGG--DG WIVGVDNMED IIGGHIWVGL
                                PG-----GGD VRVITNPTLN P-AVIFGYLL KSPFGG--DG WIVGVDNMED IIGGHIWVGL
                                PG-----GGD VRVITNPTLN P-AVIFGYLL KSPFGG--DG WIIGVDNMED IIGGHIWVGL
                                PG-----GGD VRVITNPTLN P-AVIFGYLL KSPFGG--DG WIIGVDNMED IIGGHIWVGL
                                PG-----GGD VRIISNPTLN P-AVIFGYLL KSPFGG--DG WIVSVDNLED VIGGHIWIGL
                                PG-----GGD VRVITNPTLN P-AVIFGYLL KSPFGG--EG WIVSVNNMED VIGGHIWIAL
                                PG-----GGD VRVITNPTLN P-AVIFGYLT RSPFGG--DG WIVGVDNMED IIGGHIWIGL
                                PG-----GGD VRIITNPTLN P-ATIFGYLV KAPFGG--EG WIISVNNMED IIGGHIWVGF
                                PG-----GGD VRVITNPTLN P-AVIFGYLT KAPFGG--EG WIIGVDNMED IIGGHIWIAL
                                PG-----GGD VRIITNPTLN P-AVIFGYLV RSPFGG--EG WIVSVNNMED IIGGHIWLGL
                                PG-----GGD VRVITNPTLN P-AVIFGYLL KSPFGG--EG WIVSVNNMED VIGGHIWIAL
                                PG-----GGD VRIITNPTLN P-AVIFGYLA RSPFGG--EG WIVGVDNMED IIGGHIWIGL
                                PG-----GGD VRVITNPTLN P-AVIFGYLA RSPFGG--EG WIVGVDNMED IIGGHIWIGL
                                PG-----GGD VRVITNPTLN P-AVIFGYLT RSPFGG--EG WIVSVDNLED VIGGHIWVGL
                                PG-----GGD VRMVTNPTLN P-AVIFGYVL KSPFGG--EG WIVSVNNLED IVGGHIWVAI
                                PG-----GGD VRVITNPTLN P-AIIFGYLL KAPFGG--EG WIISVNNMED IIGGHIWIGL
                                PG-----GGD VRIISNPTLN P-AVIFGYLF TSPFGG--EG WLVGVNNMED VIGGHIWVGL
                                PG-----GGD VRIINNPTLN P-LVIFGYLL KAPFGG--EG WIIGVDNMED IIGGHIWIGL
                                PG-----GGD VRVITNPTLN P-AVIFGYLI RSPFGG--EG WIISVNNMED VIGGHIWLGL
                                PG-----GGD VRIINNPTLN P-LVIFGYLL KAPFGG--EG WIIGVDNMED IIGGHIWIGL
                                PG-----GGD VRLITNPTLN P-ATIFGYLT RSPFGG--DG WIVGVNNLED VVGGHIWVGL
                                PG-----GGD VRVITNPTIN P-VVIFGYLL NSPFGG--EG NIVGVDNLED VVGGHIWIGL
                                PG-----GGD VRVITNPTLN P-AVIFGYLL ASPFGG--EG WIVGVNNMED IIGGHIWVGL
                                PG-----GGD VRVISNPTLN P-AVIFGYLL SSPFGG--EG WIVGVNNMED VIGGHIWVAL
                                PG-----GGD VRVITNPTIN P-VVIFGYLL NSPFGG--EG NIVGVDNLED VVGGHIWIGL
                                PG-----GGD VRIISNPTLN P-AVIFGYLL SSPFGG--DG WIIGVNNMED IIGGHIWIGL
                                PG-----GGD VRVITNPTIN P-VVIFGYLL NSPFGG--EG NIVGVNNLED VVGGHIWIGL
                                PG-----GGD VRVISNPTLN P-AIIFGYLV KAPFGG--EG WIISVNNMED IIGGHIWIGL
                                PG-----GGD VRVITNPTLN P-AVIFGYLV GSPFGG--DG WIVGVNNMED IIGGHIWVGL
                                PG-----GGD VRVITNPTLN P-AIIFGYLL KAPFGG--EG WIISVNNMED IIGGHIWIGL
                                PG-----GGD VRVITNPTLN P-VVIFGYLL NSPFGG--EG NIVGVNNLED VVGGHIWIGL
                                PG-----GGD VRIINNPTLN P-LVIFGYLL KAPFGG--EG WMIGVDNMED IIGGHIWIGL
                                PG-----GGD VRIITNPTLN P-AVIFGYLV GSPFGG--DG WIVGVNNMED IIGGHIWVGL
                                PG-----GGD VRIISNPTLN P-AVIFGYLL KSPFGG--DG WIVSVDNLED VIGGHIWIGL
                                PG-----GGD VRIINNPTLN P-LVIFGYLL KAPFGG--EG WMIGVDNMED IIGGHIWIGL
                                PG-----GGD VRVITNPTLN P-AVIFGYLI KAPFGG--EG WIISVDNMED IIGGHIWIAL
                                PG-----GGD VRIITNPTLN P-AVIFGYLA GSPFGG--DG WIVGVNNMED IIGGHIWVGL
                                PG-----GGD VRIITNPTLN P-AVIFGYVI KSPFGG--EG WIVSVDNLED VVGGHIWIAF
                                PG-----GGD VRIINNPTLN P-LVIFGYLL KAPFGG--EG WMIGVDNMED IIGGHIWIGL
                                PG-----GGD VRVITNPTLN P-AVIFGYLV GSPFGG--DG WIVGVNNMED IIGGHIWVGL
                                PG-----GGD VRVITNPTIN P-VVIFGYIL NSPFGG--EG NIVGVDNLED VVGGHIWIGL
                                PG-----GGD VRIITNPTLN P-AVIFGYLA TSPFGG--EG WICGVNNMED IIGGHIWVGL
                                PG-----GGA VRVITNPTLN P-VKIFGYVL GSPFGG--DG WIIGVNSMED IIGGHIWVGI
                                PG-----GGD VRVITNPTIN P-VVIFGYIL NSPFGG--EG NIVGVDNLED VVGGHIWIGL
                                PG-----GGD VRIITNPTLN P-GAIFGYLT KAPFGG--EG WIIGVDNMED IIGGHIWIGL
                                PG-----GGD VRVITNPTLN P-AVIFGYLV KAPFGG--EG WIIGVNNMED IIGGHIWIGL
                                PG-----GGD VRVITNPTLN P-GVIFGYLA SSPFGG--EG WIVGVNNMED IIGGHIWIGL
                                PG-----GGD VRVITNPTLN P-GVIFGYLA TSPFGG--EG WICGVNNMED IIGGHIWVGM
                                PG-----GGD VRVITNPTLN P-AVIFGYVL KSPFGG--EG SIVSVNNLED VVGGHIWVAL
                                PG-----GGD VRVIANPTLN P-AAIFGYLA KAPFGG--EG WIIGVDNMED IIGGHIWIGL
                                PG-----GGD VRIINNPTLN P-AVIFGYLT KAPFGG--EG WIIGVDNMED IIGGHIWIGL
                                PG-----GGD VRVIANPTLN P-AAIFGYLA KAPFGG--EG WIIGVNNMED IIGGHIWIGL
                                PG-----GGA VRLITNPTLN P-GVIFGYLV DAPFGG--EG WIIGVNNMED IIGGHIWIGL
                                PG-----GGD VRVITNPTLN P-AVIFGYLT KAPFGG--EG WIVGVNNMED IIGGHIWVGL
                                PG-----GGD VRIITNPTLN P-AKILGYLT DTPFGG--KG WIIGVDNMED IIGGHIWIAL
                                PG-----GGD VRVVTNPTLD P-TIIFGYLF SAPFGG--SG NIIGVDNLED IVGGHIWIGF
                                PG-----GGA VRLITNPTLN P-AVIFGYLV DAPFGG--EG WIIGVNNMED IIGGHIWIGL
                                PG-----GGD VRIITNPTLN P-AVIFGYLT KAPFGG--EG WIIGVNNMED IIGGHIWVGL
                                PG-----GGD VRVISNPTLN P-AVIFGYVL KSPFGG--EG SIVSVNNLED VVGGHIWVAL
                                PG-----GGD VRIINNPTLN P-ATIFGYLI GSPFGG--DG WIVGVDNMED IIGGHIWVGL
                                PG-----GGD VRVISNPTLN P-AVIFGYVL KSPFGG--EG SIVSVDNLED VVGGHIWVAL
                                PG-----GGD VRIITNPTLN P-AIIFGYLI KAPFGG--EG WFISVNNMED IIGGHIWVGL
                                PG-----GGD VRIITNPTLN P-GAIFGYLT KAPFGG--EG WIIGVDNMED IIGGHIWIGL
                                PG-----GGA VRLITNPTLN P-AVIFGYLV DAPFGG--EG WIIGVNNMED IIGGHIWIGL
                                PG-----GGD VRVITNPTLN P-ATIFGYLV GSPFGG--DG WIVGVDNMED VIGGHIWVGI
                                PG-----GGD VRLVTNPTLN P-AIIFGYLL KAPFGG--EG WIISVNNLED VVGGHIWVGL
                                PG-----GGD VRLVTNPTLN P-AIIFGYLL KAPFGG--EG WIISVNNLED VVGGHIWVGL
                                PG-----GGD VRIITNPTLN P-GAIFGYLT KAPFGG--EG WIIGVDNMED IIGGHIWIGL
                                PG-----GGD VRVINNPTLN P-VVIFGYLL KAPFGG--EG WIISVNNMED IIGGHIWVGF
                                PG-----GGD VRVITNPTLN P-ATIFGYLV KAPFGG--EG WIVGVSNMED IIGGHIWIGL
                                PG-----GGD VRVITNPTLN P-AVIFGYVL RSPFGG--EG SIVSVDNLED VVGGHIWVAL
                                PG-----GGD VRVIANPTLN P-AAIFGYLV KAPFGG--EG WIIGVDNMED IIGGHIWIGL
                                PG-----GGD VRVINNPTLN P-AAIFGYLL SSPFGG--DG WIIGVDNMED IIGGHIWVGL
                                PG-----GGD VRVITNPTLD P-AVIWGYLV GAPFGG--NG WIVGVNSMED IIGGHIWIGL
                                PG-----GGA VRLITNPTLN P-GVIFGYLV DAPFGG--EG WIIGVANMED IIGGHIWIGL
                                PG-----GGD VRVITNPTLN P-AVIFGYLT KAPFGG--EG WIISVNNMED IIGGHIWIGL
                                PG-----GGD VRVIANPTLN P-AAIFGYLV KAPFGG--EG WIIGVDNMED IIGGHIWIGL
                                PG-----GGD VRKITNLTLS P-SVIFGYLL KSPFGG--EG WIVSVDDLED IIGGHVWLGS
                                PG-----GGD VRIITNPTLN P-AVIFGYLT KAPFGG--EG WIISVNNMED IIGGHIWIGL
                                PG-----GGD VRVISNPTLN P-AVIFGYVL RSPFGG--EG SIVSVDNLED VVGGHIWVAL
                                PG-----GGD VRVITNPTLN P-AVIFGYLT KAPFGG--EG WIISVNNMED IIGGHIWIGL
                                PG-----GGD VRIISNPTLN P-AVIFGYLF KAPFGG--EG WIIGVNNMED IIGGHIYIGL
                                PG-----GGD VRVITNPTLN P-AIIFGYLL KAPFGG--EG WIVGVDNMED IIGGHIWVGL
                                PG-----GGD VRVINNPTLN P-AAIFGYLL SSPFGG--EG WIIGVDNMED IIGGHIWVGL
                                PG-----GGD VRVITNPTLN P-AVIFGYLT KAPFGG--EG WIISVNNMED IIGGHIWIGL
                                PG-----GGD VRIITNPTLN P-AVIFGYLT KAPFGG--EG WIISVNNMED IIGGHIWIGL
                                PG-----GGD VRVINNPTLD P-SVIFGYLV KAPFGG--VG SIIGVDNMED IIGGHIWVGL
                                PG-----GGD VRKITNLTLS P-SVIFGYLL KSPFGG--EG WIVSVDDLED IIGGHVWLGS
                                PG-----GGD VRIITNPTLN P-AVIFGYLT KAPFGG--EG WIISVNNMED IIGGHIWIGL
                                PG-----GGD VRIISNPTLN P-AVIFGYLF KAPFGG--EG WMIGVNNMED IIGGHIYVGL
                                PG-----GGD VRVITNPTLN P-AVIFGYLL KSPLGG--SG WLIGVDNMED VIGGHIWVGL
                                PG-----GGD VRKITNLTLT P-SVIFGYLL KSPFGG--EG WIVSVDDLED LIGGHLWLGS
                                PG-----GGD VRVITNPTLN P-AIIFGYLI KAPFGG--EG WIVSVNNMED IIGGHIWVGL
                                PG-----GGD VRIISNPTLN P-AVIFGYLF KAPFGG--EG WIIGVNNMED IIGGHIYVGL
                                PG-----GGD VRVINNPTLD P-SVIFGYLV KAPFGG--VG SIIGVDNMED IIGGHIWVGL
                                PG-----GGD VRIISNPTLN P-AVIFGYLF KAPFGG--EG WMIGVNNMED IIGGHIYVGL
                                PG-----GGA VRLITNPTLN P-GVIFGYLV DAPFGG--EG WIIGVANMED IIGGHIWIGL
                                PG-----GGD VRIITNPTLN P-AVIFGYLT TSPFGG--EG WIIGVNNMED IIGGHIWIGL
                                PG-----GGD VRIITNPTLD P-GVIWGYLT KAPFGG--EG WIISVNNMED IIGGHIWIGL
                                PG-----GGD VRIIANPTLN P-GVIFGYLF KAPFGG--EG WMIGVNNMED IIGGHIYVGL
                                PG-----GGD VRVISNPTLN P-AIIFGYVL RSPFGG--EG SIVSVDNLED VVGGHIWVAL
                                PG-----GGD VRIISNPTLN P-GVIFGYLF KAPAGG--EG WIIGVNNMED IIGGHIYVGL
                                PG-----GGD VRVITNPTLN P-AVIFGYLL KSPLGG--SG WLIGVDNMED VIGGHIWVGL
                                PG-----GGD VRIITNPTLN P-AVIFGYVL KSPLGG--SG WLIGVDNMED IIGGHIWVGL
                                PG-----GGD VRIITNPTLN P-AVIFGYLL RAPFGG--EG WMIGVDNMED IIGGHIWIGL
                                PG-----GGD VRVITNPTLN P-AIIFGYLL GSPFGG--DG WIVGVNNMED IIGGHIWVGL
                                PG-----GGD VRVITNPTLD P-AVIWGYVV GAPFGG--DG WIVGVNSMED IIGGHIWIGL
                                PG-----GGD VRVITNPTLN P-AVIFGYLA KSPFGG--EG WLMGVDNMED IIGGHIWVGF
                                PG-----GGD VRIISNPTVS P-GVIFGYLL KSPFGG--DG WIVSVDNMED IVGGHIWIGT
                                PG-----GGD VRVITNPTLN P-ATIFGYLL SAPFGG--EG WIIGVNNMED IIGGHIWVGL
                                PG-----GGD VRVITNPTIN P-VVIFGYVF NSPFGG--EG NIIGVDNLED VVGGHIWIGL
                                PG-----GGD VRLITNPTLN P-ATIFGYLT AAPFGG--EG WIIGVDNMED IIGGHIWIGL
                                PG-----GGD VRIVTAPTLN P-LIIFGYVL KSPFGG--DG WILSVNNIED IVGGHIWMGF
                                PG-----GGA VRIISNPTLN P-AVIFGYLV DAPFGG--EG WIIGVNNMED IIGGHIWIGL
                                PG-----GGD VRVITNPTID P-RVIFGYVL NSPFGG--AG SFAGVDNLED VIGGHIWVGF
                                PG-----GGD VRIITNPTLN P-VKIFGYVL ASPFGG--KG NMVGVNNLED VVGGHIWIGL
                                PG-----GGD VRKITNLTLS P-SIIFGYLL KSPFGG--EG WIVSVDDLED IIGGHVWLGS
                                PG-----GGD VRLITNPTLS P-GVIFGYLT RAPFGG--EG WIIGVNSMED IIGGHIWLGL
                                PG-----GGD VRVINNPTLN P-AVIFGYLT KAPFGG--EG WIIGVDNMED IIGGHIWIGL
                                PG-----GGQ VRVVTSPTWS F-GVFLDYIT RSPFGE--SG WIVSVNNLED IVGGHIWVGV
                                PG-----GGD VRLIKNPTLN P-LVIFGYVF KSPFGG--DG WIISINNMED LVGGHIWVGI
                                PG-----GGD VRIITNPTLS P-GVIFGYLF RAPFGG--EG WIIGVNSMED IIGGHIWLGL
                                PG-----GGD VRLITNPTLS P-AVIFGYLT AAPFGG--EG WIIGVNSMED IIGGHIWVGL
                                PG-----GGD VRMITNPTLS P-AVIFGYLT AAPFGG--EG WIIGVNSMED IIGGHIWVGL
                                PG-----GGD VRLITNPTLS P-GVIFGYLT RAPFGG--EG WIIGVNSMED IIGGHIWIGL
                                PG-----GGD VRLITNPTLS P-AVIFGYLT RAPFGG--EG WIIGVNSMED IIGGHIWIGL
                                PG-----GGD VRLITNPTLN P-GVIFGYLT RAPFGG--EG WIIGVDSMED IIGGHIWIGL
                                PG-----GGD VRIITNPTLS P-GVIFGYLT RAPFGG--EG WIIGVNSMED IIGGHIWIGL
                                PG-----GGD VRLITNPTLD P-GVIFGYLF RAPFGG--EG WIIGVNSMED IIGGHIWLGL
                                PG-----GGD VRLITNPTLN P-GVIFGYLT RAPFGG--EG WIIGVDSMED IIGGHIWIGL
                                PG-----GGD VRLITNPTLD P-GVVFGYLF RAPFGG--EG WIIGVNSMED IIGGHIWLGL
                                PG-----GGD VRIITNPTLS P-GVIFGYLT RAPFGG--EG WIIGVNSMED IIGGHIWIGL
                                PG-----GGD VRLITNPTLD P-GVIFGYLF RAPFGG--EG WIIGVNSMED IIGGHIWLGL
                                PG-----GGD VRLITNPTLD P-GVIFGYLF RAPFGG--EG WIIGVNSMED IIGGHIWLGL
                                PG-----GGD VRIIANPTLN P-GPIFRYIF TSPFGG--DG WICGVDNMED IIGGHIWIGT
                                PG-----GGD VRVITNPTVN P-LVIFGYIL SSPFGG--SG NIIGVNNLED VVGGHIWIGI
                                PG-----GGD VRLITNPTLS P-GVVFGYLT RAPFGG--EG WIIGVDSMED IIGGHIWLGL
                                PG-----GGD VRLISNPTLS P-GVIFGYLT RAPFGG--EG WIIGVDSMED IIGGHIWIGL
                                PG-----GGD VRLITNPTLD P-GVIFGYLF RAPFGG--EG WIIGVNSMED IIGGHIWLGL
                                PG-----GGD VRLITNPTLD P-GVIFGYLF RAPFGG--EG WIIGVNSMED IIGGHIWLGL
                                PG-----GGD VRLITNPTLD P-GVIFGYLF RAPFGG--EG WIIGVNSMED IIGGHIWLGL
                                PG-----GGD VRLITNPTLD P-GVIFGYLF RAPFGG--EG WIIGVNSMED IIGGHIWLGL
                                PG-----GGD VRLITNPTLD P-GVIFGYLF RAPFGG--EG WIIGVNSMED IIGGHIWLGL
                                PG-----GGD VRLITNPTLN P-GVIWGYLF RAPFGG--EG WIIGVDSMED IIGGHIWIGL
                                PG-----GGD VRLITNPTLD P-GVIFGYLF RAPFGG--EG WIIGVNSMED IIGGHIWLGL
                                PG-----GGD VRLITNPTLD P-GVIFGYLF RAPFGG--EG WIIGVNSMED IIGGHIWLGL
                                PG-----GGD VRVINNPTLN P-AVIFGYLT KAPFGG--EG WIIGVDNMED IIGGHIWIGL
                                PG-----GGD VRLITNPTLD P-GVIFGYLF RAPFGG--EG WIIGVNSMED IIGGHIWLGL
                                PG-----GGD VRLITNPTLD P-GVIFGYLF RAPFGG--EG WIIGVNSMED IIGGHIWLGL
                                PG-----GGD VRLITNPTLN P-GVIFGYLF RAPFGG--EG WIIGVNSMED IIGGHIWLGL
                                PG-----GGD VRVITNPTLN P-AVIFGYLL KSPFGG--DG WIIGVDNMED IIGGHIWVGL
                                PG-----GGD VRLITNPTLD P-GVIFGYLF RAPFGG--EG WIIGVNSMED IIGGHIWLGL
                                PG-----GGD VRMITNPTLD P-GVIFGYLT RAPFGG--EG WIIGVNSMED IIGGHIWLGL
                                PG-----GGD VRLITNPTLD P-GVIFGYLF RAPFGG--EG WIIGVNSMED IIGGHIWLGL
                                PG-----GGD VRFITTPTLN P-IVIFGYVF RSPFGG--DG WVVAVNNMED IIGGHIWVGI
                                PG-----GGD VRLITNPTLD P-GVIFGYLF RAPFGG--EG WIIGVNSMED IIGGHIWLGL
                                PG-----GGD VRMITNPTLD P-GVIFGYLF RAPFGG--EG WIIGVNSMED IIGGHIWLGL
                                PG-----GGD VRMITNPTLN P-AVIFGYLA RSPWGG--QG WIVGVDNMED IIGGHIWLGI
                                PG-----GGD VRMITNPTLN P-TVIFGYLA RSPWGG--QG WIVGVDNMED IIGGHIWLGI
                                PG-----GGD VRVITNPTLN P-AVIFGYLF KSPFGG--EG WIISVDNMED VIGGHIYIGI
                                PG-----GGD VRVITNPTLN P-AVIFGYLF KSPFGG--EG WIISVDNMED VIGGHIYIGI
                                PG-----GGD VRMITNPTLD P-GVIFGYLF RAPFGG--EG WIIGVNSMED IIGGHIWLGL
                                PG-----GGD VRLITNPTLD P-GVIFGYLF RAPFGG--EG WIIGVNSMED IIGGHIWLGL
                                PG-----GGD VRMITNPTLN P-AVIFGYLA HSPWGG--QG WIVGVDNMED IIGGHIWLGI
                                PG-----GGD VRLITNPTLD P-GVIFGYLF RAPFGG--EG WIIGVNSMED IIGGHIWLGL
                                PG-----GGD VRMITNPTLN P-TVIFGYLA RSPWGG--QG WIVGVDNMED IIGGHIWLGI
                                PG-----GGD VRVITNPTLN P-AVIFGYLL KSPFGG--DG WIIGVDNMED IIGGHIWVGL
                                PG-----GGD VRVITNPTLN P-AVIFGYLF KSPFGG--DG WIISVDNMED VIGGHIYIGI
                                PG-----GGD VRVITNPTLN P-AVIFGYLF KSPFGG--DG WIISVDNMED VIGGHIYIGI
                                PG-----GGD VRTITNPTLN P-AVIFGYLA RSPWGG--QG WIVGVDNMED IIGGHIWLGI
                                PG-----GGD VRMITNPTLS P-AVIFGYLA RSPWGG--EG WIVGVDNMED IIGGHIWLGI
                                PG-----GGD VRMITNPTLN P-AVIFGYLA HSPWGG--RG WIVGVDNMED IIGGHIWLGI
                                PG-----GGN VRLITNPTWN L-GTFLGYIT RSPWGE--GG WIVSVNNLED VVGGHLLVGV
                                PG-----GGD VRVVTNPTLD P-RIIFGYLF KGFTGG--AG NIASVNNLED IVGGHIWMGS
                                PG-----GGN VRLITNPTWN L-GTFLGYIT RSPWGE--GG WIVSVNNLED VVGGHLLVGV
                                PG-----GGD VRVISNPTLN P-AVIFGYLI KAPFGG--EG WIVSVNNMED IIGGHIWVGL
                                PG-----GGD VRLITNPTLD P-RIIFGYLF KGFTGG--SG NIASVDNLED LVGGHIWIGS
                                PG-----GGD VRLITNPTLS P-GVIFGYLT RAPFGG--EG WIIGVNSMED IIGGHIWLGL
                                PG-----GGG VRIVTNPTLD P-RVIFGYLF KGFTGG--AG NIASVDNLED LVGGHIWIGS
                                PG-----GGA VRLVTNPTLD P-RVIFGYLF KGFTGG--AG NIASVDNLED LVGGHIWIGS
                                PG-----GGG VRLVTNPTLD P-RVIFGYLF KGFTGG--AG NIASVNNLED LVGGHIWIGS
                                PG-----GGG VRIVTNPTLD P-RVIFGYLF KGFTGG--AG NIASVDNLED LVGGHIWIGS
                                PG-----GGG VRLVTNPTLD P-RVIFGYLF KGFTGG--AG NIASVDNLED LVGGHIWIGS
                                PG-----GGG VRLVTNPTLD P-RVIFGYLF KGFTGG--AG NIASVDNLED LVGGHIWIGS
                                PG-----GGG VRIVTNPTLD P-RVIFGYLF KGFTGG--AG NIASVDNLED LVGGHIWIGS
                                PG-----GGA VRLVTNPTLD P-RIIFGYLF KGFTGG--AG NIASVDNLED LVGGHIWIGS
                                PG-----GGA VRLVTNPTLD P-RIIFGYLF KGFTGG--AG NIASVDNLED LVGGHIWIGS
                                PG-----GGG VRLVTNPTLD P-RVIFGYFF KSPLGG--SG WIVSVDNLED IVGGHIWMGG
                                PG-----GGG VRLVTNPTLD P-RVIFGYFF KSPLGG--SG WIVSVDNLED IVGGHIWMGG
                                PG-----GGE VRFVTNPTLD P-RIIFGYVF RNITGG--QG NIVSVNNLED LVGGHIWMGG
                                PG-----GGD VRVVTNPTLD P-RIIFGYLF KGFTGG--AG NIASVNNLED IVGGHIWMGS
                                PG-----GGD VRVVTNPTLD P-RIIFGYLF KGFTGG--AG NIASVNNLED IVGGHIWMGS
                                PG-----GGD VRLITSPTLD P-RIIFGYVF SPITGG--KG NIVSVDNLED LVGGHIWMGG
                                PG-----GGD VRLVTHPTLD P-RIIFGYLF KGITGG--AG NIAGVNNLED LVGGHIWMGG
                                PG-----GGD VRLVTNPTLD P-RIIFGYLL KPFTGG--QG SIVSVNNLED LVGGHIWIGG
                                PG-----GGD VRYITTPTLN P-IVIFGYVF RSPFGG--DG WVVSVNNMED LVGGHIWVGV
                                PG-----GGD VRLISHPTLN P-LTIFGYLV RSPYGE--QG WIIGVNNLED IVGGHIYIGI
                                PG-----GGE VRLI-NPTLD P-RVIFGYLV STPWGG--QG WIVGVNSMED IVGGHVYLAV
                                PG-----GGE VRLI-NPTLD P-RVIFGYLV STPWGG--QG WIVGVNSMED IVGGHVYLGV
                                PG-----GGE VRLV-SPTLD P-RVILGYLF RSPWGG--AG SIIGVNSIED IVGGHVYVGI
                                PG-----GGE VRLV-SPTLD P-RVILGYLF RSPWGG--AG SIIGVNSIED IVGGHVYVGI
                                PG-----GGD VRLVTNPTLD P-RVIFGYFF RNPLGG--SG WLVSVDNLED IIGGHIWMGS
                                PG-----GGD VRLITNPTLD P-RVIFGYLF KNPLGG--GG WLVSVDNLED VVGGHIWIGS
                                PG-----GGE VRLV-SPTLD P-RVILGYLF RSPWGG--AG SIIGVNSIED IVGGHVYVGI
                                PG-----GGE VRLV-NPTLD P-RVILGYLF RSPWGG--AG SIIGVNSIED IVGGHVYVGV
                                PG-----GGE VRLV-NPTLD P-RVILGYLF RSPWGG--AG SIIGVNSIED IVGGHVYVGI
                                PG-----GGE VRLV-NPTLD P-RVILGYLF RSPWGG--AG SIIGVNSIED IVGGHVYVGI
                                PG-----GGE VRLV-NPTLD P-RVILGYLF RSPWGG--AG SIIGVNSIED IVGGHVYVGV
                                PG-----GGE VRLV-NPTLD P-RVILGYLF RSPWGG--AG SIIGVNSIED IVGGHVYVGV
                                PG-----GGD VRLITSPTLD P-GVIFGYLF SSPWGG--NG WITGVNSMED IVGGHIYVAV
                                PG-----GGE VRLV-NPTLD P-RVILGYLF RSPWGG--AG SIIGVNSIED IVGGHVYVGI
                                PG-----GGE VRLV-NPTLD P-RVILGYLF RSPWGG--AG SIIGVNSIED IVGGHVYVGV
                                PG-----GGD VRLITSPTLD P-GVIFGYVF SSPWGG--TG WITGVNSMED LIGGHIYVAA
                                PG-----GGD VRLITSPTLD P-GVIFGYVF SSPWGG--TG WITGVNSMED LIGGHIYVAA
                                PG-----GGD VRLITSPTLD P-GVIFGYVF SSPWGG--TG WITGVNSMED LIGGHIYVAA
                                PG-----GGD VRLITSPTLD P-GVIFGYVF SSPWGG--TG WITGVNSMED LIGGHIYVAA
                                PG-----GGD VRLITSPTLD P-GVIFGYVF SSPWGG--TG WITGVNSMED LIGGHIYVAA
                                PG-----GGD VRLITSPTLD P-GVIFGYVF SSPWGG--TG WITGVNSMED LIGGHIYVAA
                                PG-----GGE VRLI-NPTLD P-RIIFGYLL STPWGG--GG WMVGVNSMED IVGGHVYLGV
                                PG-----GGE VRLI-NPTLD P-RIIFGYLL STPWGG--GG WMVGVNSMED IVGGHVYLGV
                                PG-----GGD VRLVTNPTLD P-RIIFGYLI KRPTGG--EG WIVSVNNLED IIGGHIWIGC
                                PG-----GGE VRLI-TPTTD P-GIIFGYLF QTPWGG--GG NMVGVNSVED IVGGHYYLGI
                                PG-----GGE VRLI-TPTTD P-GIIFGYLF QTPWGG--GG NMVGVNSVED IVGGHYYLGI
                                PG-----GGE VRLI-TPTTD P-GIIFGYLF QTPWGG--GG NMVGVNSVED IVGGHYYLGI
                                PG-----GGE VRLI-TPTTD P-GIIFGYLF QTPWGG--GG NMVGVNSVED IVGGHYYLGI
                                PG-----GGE VRLI-TPTTD P-GIIFGYLF QTPWGG--GG NMVGVNSVED IVGGHYYLGI
                                FDNNNQWAGQ VRTVTNPTLD P-TVIFGYVL KSPFGG--DG WIISVDNLED IIGGHIWIGA
                                YENANQWAGQ VRVVTNPTLD P-SIIFGYVL KSPFGG--GG WIISVDNLED VVGGHIWIGI
                                G--------Q VRVISEPTFN P-AVIFGYLF GA----GGTH WLASVDNLED VVGGHIWVGI
                                G--------E VRIVSNPTLN S-VVIFGYLF GG----GGQH WIAGVNNLED LVGGHIWVGI
                                E--------D VRVITNPTLD P-TVIYGYLF GA----IGKF WIAGVDNLED VVGGHIWVGL
                                G--------E VRVVSSPTWN S-AVIFGYLF GG----GGKH WIAGVNNLED LVGGHIWVSI
                                E--------D VRVITNPTLD P-TVIYGYLF GA----MGRF WIAGVDNLED VVGGHIWVGG
                                Q--------N VRVINNPTLN P-AVIFGYLF GT----VGKN WIAGVSNLED VVGGHIWVGL
                                E--------N VRVINNPTLN P-AVIFGYLF GT----VGKN WIAGVSNLED VVGGHIWVGL
                                E--------N VRVINNPTLN P-AVIFGYLF GT----VGKN WIAGVSNLED VVGGHIWVGL
                                E--------D VRVITNPTLD P-TVIYGYLF GA----IGRF WIAGVDNLED VVGGHIWVGG
                                E--------N VRVINNPTLN P-AVIFGYLF GT----VGKN WIAGVSNLED VVGGHIWVGL
                                E--------N VRVVTNPTLN P-ARIYGYLF GA----VGNF WIAGVDNLED VVGGHIWVGG
                                E--------N VRVVTNPTLN P-GAIFGYLF GA----IAKF WIAGVDNLED VVGGHIWVGG
                                E--------N VRVITNPTLN P-GAIFGYLF GA----IAKF WIAGVDNLED VVGGHIWVGG
                                E--------N VRVITNPTLN P-AVIFGYLV GA----IGKN WIASVDNLED VVGGHIWVGG
                                E--------N VRVVTNPTLN P-ARIYGYLF GA----VGNF WIAGVDNLED VVGGHIWVGG
                                E--------N VRLVTNPTLD P-TVIYGYLF GA----VGRF WIAGVDNLED VVGGHIWVGG
                                E--------N VRVVTNPTLN P-GAIFGYLF GA----IAKF WIAGVDNLED VVGGHIWVGG
                                E--------N VRVITNPTLN P-GAIFGYLF GA----IAKF WIAGVDNLED VVGGHIWVGG
                                E--------N VRVVTNPTLN P-ARIYGYLF GA----VGNF WIAGVDNLED VVGGHIWVGG
                                E--------N VRVITNPTLN P-GAIFGYLF GA----IAKF WIAGVDNLED VVGGHIWVGG
                                E--------N VRVITNPTLN P-AVIFGYLF GA----IGKF WIAGVDNLED VVGGHIWIGG
                                E--------N VRVITNPTLN P-GAIFGYLF GA----IAKF WIAGVDNLED VVGGHIWVGG
                                E--------N VRVITNPTLN P-GAIFGYLF GA----ITKF WIAGVDNLED VVGGHIWVGG
                                E--------N VRVITNPTLN P-AVIFGYLF GA----IRKF WIAGVDNLED VVGGHIWVGA
                                G--------Q VRVVSHPTWN S-ITIFSYLF GG----GGQH WLAGVNNLED LVGGHIWISI
                                G--------E VRVIDHPNLN A-IAIFGYVF GA----VGKN WLASVNNLED VVGGHIWVGI
                                E--------N VRVITNPTLN P-GAIFGYLF GA----IAKF WIAGVDNLED VVGGHIWVGG
                                A--------E VRSIAHPTLN P-AVIFGYLF GA----GGRF WIASVDNLEA VVGGHIWVGV
                                E--------N VRVITNPTLN P-GAIFGYLF GA----IAKF WIAGVDNLED VVGGHIWVGG
                                Q--------N VRVVSNPTLD P-SVIFGYFF GT----QGKY WLASVDNLED VIGGHIWIGA
                                S--------D VRVVSDPTLN P-APIFGYLV DA----SGRN WLAGVDNLED LVGGHVWIGI
                                Q--------N VRVISNPTLN P-ATIFGYLF GV----NGKN WIAGVDNLED VVGGHIWVSI
                                G--------E VRVVSNPTWN S-AIIFGYLF GG----GGKH WIAGVNNLED LVGGHIWVSI
                                G--------E VRVISHPTWN S-GVIFGYLF GG----GGKH WIAGVNNLED LVGGHIWVGI
                                E--------N VRVVTEPTLD P-ARIFGYFF GG----IGKH WLASVNNLED IVGGHIWIGL
                                G--------E VRVVSNPTWN S-AIIFGYLF GG----GGKH WIAGVNNLED LVGGHIWVSI
                                G--------E VRVVSNPTWN S-AIIFGYLF GG----GGKH WIAGVNNLED LVGGHIWVSI
                                G--------E VRALANPNLD I-LTTLGYLF GG----IGRD WIASVNNLED VVGGHVWVAI
                                Q--------N VRVIYDPTLN P-TTIFGYLF GT----QGRF WLAGVNSLED VVGGHIWIGA
                                H--------Q LRQITSPTLN P-GVIFGYLL GT----QGKF WLAGVDNLED VVGGHIWIGL
                                E--------N VRVITDPTLE P-GTIFGYLF GT----QGKF WLAGVDNLED VIGGHIWIGA
                                E--------N VRVITDPTLE P-GTIFGYLF GT----QGKF WLAGVDNLED VIGGHIWIGA
                                N------GGD VRVISNPTLN P-FTIFSYLF PF----HGLS GMAAVNNLED VVGGHIWVGL
                                GS-----GGA VRVITNPTLN P-FKIFSYLF PI----HGSL GMVAVDNLED VVGGHIWVGL
                                N------GGD VRIITNPTLN P-FTIFSYLT PA----HGAA GMAAVDNLED VVGGHIWVGL
                                GA-----GGD VRVISNPTLN P-LKILSYLF PA----HGAT GMAAVDNLED VIGGHIWVGL
                                E--------N VRVINNPTLK P-GVIFGYFF GA----IGEN WIASVDNLED VVGGHIWIGG
                                G--------E VRVISHPTWN S-TVIFGYLF GG----GGRN WIAGVNNLED LVGGHIWVSI
                                E--------S VRTISNPTLN P-FTIYSYFF GL----NGKF WLASVDNLED VVGGHIWIGT
                                GT-----GGD VRLISSPTLN P-FRIFSYLF PV----HGAT GMAAVDNLED VIGGHIWVGL
                                G--------E VRVISHPTWN S-TVIFGYLF GG----GGRN WIAGVNNLED LVGGHIWVSI
                                G--------E VRVISHPTWN Y-TVIFGYLF GG----GGRN WIAGVNNLED LVGGHIWVSI
                                A--------T VRLVSDPTLN P-VRIFGYLF GA----VGQN WIAGVDNLED IVGGHIWIAA
                                E--------N VRVINNPTLK P-GVIFGYFF GA----IGEN WIASVDNLED VVGGHIWIGG
                                A--------T VRLVSDPTLN P-VRIFGYLF GA----VGQN WIAGVDNLED IVGGHIWIAA
                                E--------N VRVINNPTLK P-GVIFGYFF GA----IGEN WIASVDNLED VVGGHIWIGG
                                E--------N VREVTNPTLN P-GVIFGYLF GA----VERN WIAGVDNLED VIGGHIWIGA
                                E--------N VRIITDPTLS P-AKIFGYFL GT----EGNF WLAGVDSLED VVGGHILLGL
                                N------GGQ VRIISNPTLN P-FVIFSYLF PV----HGLA GMAAVNNLED VVGGHIWVGL
                                E--------N VRVIEQPTLN P-GIIYGYFF GA----VGKN WIAGVNNLED VVGGHIWVGA
                                E--------T VRTVSNPTLS P-ATIFGYLF GA----EGKH WLAAVDNLED VVGGHIWIAI
                                E--------T VRTVSNPTLS P-ATIFGYLF GA----EGRH WLAAVDNLED VVGGHIWIAI
                                E--------N VRGVTNPTLN P-SVIFGYLF GV----VERN WIAGVDNLED VIGGHIWIGA
                                E--------T VRAVSNPTLS P-ATIFGYLF GA----EGKH WLAAVDNLED VVGGHIWIAL
                                G--------E VRVINHPTWN F-TVIFSYLI GS-----HKY WIAGVNNLED LVGGHIWVSI
                                H--------N VRLITNPTLN P-VPIFSYLL GT----QGKF WIASVNNLED VVGGHIWVGV
                                E--------T VRTVSNPTLS P-GTIFGYLV GA----EGKH WLAAVNNLED VVGGHIWIAL
                                G--------E VRVISHPTWN F-ATIFSYLF GS-----HKY WIAGVDNLED LVGGHIWVSI
                                E--------Q VRLV-QPNLD P-GQIFGYLV GISPDGWTMT GMASVNSLED VIGGHVWVSI
                                G--------E VRIV-EPNLD P-IRIFGYLF GFSPDGWTIT GMASVNNLED IVGGHLWVSL
                                G--------E VRIV-EPNLD P-IRIFGYLF GFSPDGWTIT GMASVNNLED IVGGHLWVSL
                                N--------D VRLI-NPNLD P-ARIFGYLF GLDGTGWNIA GLASVNNLED VIGGHVWVSV
                                E--------N VRVVTNPTLN P-ARIYGYLF GA----VGNF WIAGVDNLED VVGGHIWVGG
                                G--------E VRIV-EPNLD P-IRIFGYLF GFSPDGWTIT GMASVNNLED IVGGHLWVSL
                                G--------E VRVISDPTLN P-LIIYGYQT H--------- -FASVDNLED VVGGHIWVSI
                                G--------D VRLISNPTLD P-ATIFGYLI GMKDGSWTLL GMASVDNLED AIGGHIWVGL
                                E--------D VRLISNPTLD P-VKIFSYLV GLKDGNWTLL GMASVDNLED VIGGHIWIGL
                                G--------D VRLISNPTLD P-VKIFSYLV GLKDGNWTLL GMASVDNLED VVGGHIWIGL
                                G--------D VRLISNPNLD P-VKIFSYLV GLKDGNWTLL GMASVDNLED VVGGHIWIGL
                                G--------D VRLISNPNLD P-VKIFSYLV GLKDGNWTLL GMASVDNLED VVGGHIWIGL
                                G--------D VRLISNPNLD P-VKIFSYLV GLKDGNWTLL GMASVDNLED VIGGHIWIGL
                                G--------D VRLISNPNLD P-VKIFSYLV GLKDGNWTLL GMASVDNLED VVGGHIWIGL
                                E--------D VRLISNPTLD P-VKIFSYLV GLKDGNWTLL GMASVDNLED VIGGHIWIGL
                                G--------D VRLISNPNLD P-VKIFSYLV GLKDGNWTLL GMASVDNLED VVGGHIWIGL
                                G--------N VRLISNPNLN P-EIIFGYLF GLKDGSWTPL GMASVDNLED VIGGHIWIGF
                                G--------N VRIISSPTLN P-VTIFGYLF GIVDGGWNPL GMAAVNNLED VIGGHIWIGM
                                G--------D VHLISNPTLD P-VKIFSYLV GLKDGNWTLL GMASVDNLED VIGGHIWIGL
                                G--------Q LHLVTNPTLN P-VVIVGYLL GL----QSPD WIAGVTSLED IVGGHVWVSV
                                G--------N VRLISNPTLD P-SIIFGYLV GLKDGSWNFL GMASVDNLED VIGGHIWVGL
                                D--------R VRLV-EPNLN P-LRIFCYLF GFSPHGWTLA GMASVDNLED LVGGHVWVGV
                                G--------E VRLISNPTLD P-NIIFGYLV GLKDGSWNLL GMASVDNLED VIGGHIWVGL
                                G--------D VRLVTSPTLN P-IVIFSYLV GLKDHVWHPL GIASVDNLED VIGGHIWVGG
                                G--------N VRLISNPNLN P-ATIFGYLI GLKDGSWTLL GMASVDNLED VIGGHIWIGL
                                G--------E VRLVANPTID P-FTIFGYLF GFADGRWNPL GMAAVNNLED VIGGHIWIGA
                                G--------N VRLISNPNLN P-ATIFGYLV GLKDGSWTPL GMASVDNLED VIGGHIWIGL
                                E--------R VRLI-QPNLN P-ACIFGYLL GFSPNGWTMT GMASVNNLED VIGGHVWVGV
                                G--------D LRVVTDPTLS P-LTIYGYQT H--------- -FAAVDNLED LVGGHIYVGF
                                Q--------T VRIVTEPTLD P-FVIYGYQT H--------- -FASVDNLED LVGGHIYVGV
                                E--------Q VRLV-QPNLD P-VRIFGYLF GFTPTGWHIT GMAAVDNLED VVGGHVWVSL
                                G--------V VRVVSNPTLD P-LTIYTYQT H--------- -FASINSLED LVGGHIYVGL
                                G--------N VRLISNPNLN P-ATIFGYLV GLKDGSWTPL GMASVDNLED VIGGHIWIGL
                                Q--------S VHTVA-PNLN P-AEIFGYLF A------GKF WLAGVDNLED VVGGHLYIGI
                                G--------D VRLISNPNLN P-ATIFGYLV GLKDGSWTPL GMASVDNLED VIGGHIWISF
                                A--------E VRLIDNPTLD P-KIIFGYLF GLKDGAWTAL GMASVDNLED VIGGHIWIGL
                                G--------D VRLISNPNLD P-MTIFGYLV GMKDGSWNVL GMASVDNLED VIGGHIWIGC
                                H--------A VRVVTNPTLN P-FTIYGYQT H--------- -FASVNNLED LVGGHIYVGL
                                N--------N VRVITNPTLD P-FTIFGYLF GFVDGHWNPL GMAAVNNLED VIGGHIWVGV
                                G--------D VRLISNPNLE P-MTIFGYLV GMKDGSWNVL GMASVDNLED VIGGHIWIGC
                                G--------R VQLVSDLNWD L-GQIFGYFF GA----GGRY WLASVNDLPT IVGAHAWLGA
                                G--------R VQLVSDLNWD L-GQIFGYFF GA----GGRY WLASVNDLPT IVGAHAWLGA
                                Q--------S VHTV-APNTN P-AEIFGYLF AG--KFW--- -LAGVDNLED VVGGHLYIGI
                                D--------A VRVISNPTLE P-GTIFGYLT SLKDGQNTLL GMASVNNLED VIGGHIWIGL
                                H--------E VRLVSQPTLN P-FVIYGYQT H--------- -FATVNNLKD LVGGHIYVGL
                                H--------D VRLVTSPNLN P-LAIYGYQT H--------- -FASVDNLED LVGGHIYVGL
                                G--------E VRLVS-PNWN P----FGHLL GI----EGRH WIAGVDTLED VVGGHLWLGL
                                H--------D VRLVTSPNLN P-LAIYGYQT H--------- -FASVDNLED LVGGHIYVGL
                                G--------E VRLVS-PNWN P----FGHLL GI----EGRH WIAGVDTLED VVGGHLWLGL
                                G--------E VRLVS-PNWN P----FGHLL GI----EGRH WIAGVDTLED VVGGHLWLGL
                                E--------K VRLV-QPNLN P-VRIFGYLF GYSPNGWTIT GMASVDNLED VIGGHVWVSL
                                H--------D VRVVTDPTLN P-LVIYGYQT H--------- -FASVNNLED LVGGHIYVGL
                                E--------A VRLVTQPTLD P-LVIYGYQT H--------- -FASVNSLED LVGGHIYVGF
                                G--------E VHLVANPTID P-FTIFDYLF GFADGRWNPL GMAAVNNLED IIGGHIWVGA
                                E--------T VRTVTNPTLN P-LVIYGYQF H--------- -FASVDNLED LVGGHIYVGV
                                G--------E VRLISNPTLN P-ATIFGYIV GSHNGQQTFL GMASVDNLED VIGGHIWVGL
                                Q--------D VRVVTDPTLN P-ATIFGYQT H--------- -FASVDNLED LVGGHIFVGF
                                E--------T VRIISNPTLD P-LTIYGYQT H--------- -FASITSLED LVGGHVFVGI
                                G--------A VRVVSEPTLD P-WVIYGYQT H--------- -FATVDNLED LVGGHIYVGL
                                G--------N VHLISHPNLN P-TTIFGYLV GIKDGSWNIL GIASVDNLED VIGGHIWIGL
                                G--------A VRVVSEPTLD P-WVIYGYQT H--------- -FATVDNLED LVGGHIYVGL
                                E--------A VRLVTQPTLD P-LVIYGYQT H--------- -FAAVDSLED LIGGHIYVGA
                                G--------A VRVVSEPTLD P-WVIYGYQT H--------- -FATVDNLED LVGGHIYVGL
                                E--------A VRLVTQPTLD P-LVIYGYQT H--------- -FAAVDSLED LIGGHIYVGA
                                H--------D VRVITEPTLN P-FVIFGYQT H--------- -FASVDNLED VVGGHIYVGL
                                H--------D VRVVTEPTLN P-FVIFGYQT H--------- -FASVDNLED VVGGHIYVGL
                                G--------A VRVVSEPTLD P-WVIYGYQI H--------- -FATVDNLED LVGGHIYVGL
                                G--------A VRVVSEPTLD P-WVIYGYQT H--------- -FATVDNLED LVGGHIYVGL
                                G--------A VRVVSEPTLD P-WVIYGYQI H--------- -FATVDNLED LVGGHIYVGL
                                G--------A VRVVSEPTLD P-WVIYGYQT H--------- -FATVDNLED LVGGHIYVGL
                                H--------D VRVVTEPTLN P-FVIFGYQT H--------- -FASVDNLED VVGGHIYVGL
                                Q--------T VRTVSAPTLD P-FVIYGYQT H--------- -FASVNNLED LVGGHIYVGL
                                G--------A VRVVSEPTLD P-WVIYGYQT H--------- -FATVDNLED LVGGHIYVGL
                                G--------A VRVVSEPTLD P-WVIYGYQT H--------- -FATVDNLED LVGGHIYVGL
                                E--------T VRLVTQPTLD P-LVIYGYQT H--------- -FASVNNLED LVGGHIYVGF
                                H--------D VRVVTEPTLN P-FVIFGYQT H--------- -FASVDNLED VVGGHICVGL
                                E--------M VRVVTQPTLD P-LVIYGYQT H--------- -FASVDNLED LVGGHIYVGL
                                G--------D VRLITNPSLN P-GTIFGYLV GLKDHIWHPL GLASVDNLED VIGGHIWIGG
                                G--------A VRVVSEPTLD P-WVIYGYQT H--------- -FATVDNLED LVGGHIYVGL
                                H--------D VRVVTDPTLN P-LVIYGYQT H--------- -FATVNNLED LIGGHIYVGL
                                H--------D VRVVTEPTLN P-FVIFGYQT H--------- -FASVDNLED VVGGHIYVGL
                                Q--------T VRLVTEPTLN P-ATIYGYQT H--------- -FATIDNLED LVGGHIYVGV
                                G--------E VRTVS-PTLN P-FPLLGYIA GIADGGWTIQ GMTSVSNLED LVGGHILIGA
                                H--------D VRVVTEPTLN P-FVIFGYQT H--------- -FASVDNLED VVGGHIYVGL
                                Q--------N VRLITNPNLN P-ATIFGYLV GLKDGNWTPL GMASVDNLED VIGGHIWISF
                                Q--------T VRLVTEPTLN P-ATIYGYQT H--------- -FATIDNLED LVGGHIYVGV
                                Q--------T VRLVTEPTLN P-ATIYGYQT H--------- -FATIDNLED LVGGHIYVGV
                                Q--------T VRLVTEPTLN P-ATIYGYQT H--------- -FATIDNLED LVGGHIYVGV
                                G--------N VRIISDPTLN P-VPIFGYLV GLNDGVWNPL GMAAVNSLED IVGGHIWVGV
                                Q--------T VRVVTNPTLD P-LTIYGYQT H--------- -FASVDNLED LVGGHIYVAI
                                H--------D VRVVTNPTLN P-FIIYGYQT H--------- -FATVNNLED LIGGHIYVGL
                                Q--------E VRVVTEPTLN P-AVIYGYQT H--------- -FASVNNLED LIGGHIYVGA
                                G--------E VRMVTNITLD P-TVIFGYQT H--------- -FASVNSLED LVGGHVYVGT
                                E--------T VRTVTNPTLN P-LVIYGYQF H--------- -FASVDNLED LVGGHIYVGV
                                Q--------T VRVVSSPTLN P-FVIYGYQT H--------- -FASVNNLED LVGGHIFVGL
                                Q--------T VRVVTEPTLN P-AIIYGYQT H--------- -FASVNNLED LVGGHVYVGV
                                Q--------T VRLVTEPTLN P-AVIYGYQT H--------- -FVSVDNLED LVGGHIYVGV
                                G--------N VRLVTEPTLN P-AIIFGYLF GLKDGVWNPW GMAAVDNLED VIGGHIWVGV
                                Q--------D VRLISHPTLN P-EIIFSYLV GMKNGSWNIL GLASVDNLED VIGGHIWIGC
                                G--------E VRRVTSPTLN P-ATILGYGF GLEG----RY WIAGVDNLED IVGGHIYVAI
                                Q--------T VRLVTEPTLN P-AVIYGYQT H--------- -FVSVDNLED LVGGHIYVGV
                                Q--------T VRLVTTPTLD P-LVIYGYQT H--------- -FATVNSLED LVGGHIYVGF
                                H--------D VRVVTEPTLN P-FVIFGYQT H--------- -FASVDNLED VVGGHIYVGL
                                H--------A VRVVTNPTLN P-FVIYGYQT H--------- -FATVNNLED LVGGHIYVGL
                                H--------D VRVITDPTLN P-LVIYGYQT H--------- -FASVNNLED LVGGHIYVGL
                                Q--------D VRVVTDPTLN P-ATIFGYQT H--------- -FASVDNLED LVGGHVYVGF
                                H--------A VRVVTNPTLN P-LVIYGYQT H--------- -FVNVNNLED LIGGHIYVGL
                                H--------D VRLVTEPTLN P-FVIYGYQT H--------- -FASVDNLED LVGGHIYVGF
                                H--------N VRTVVNPTLN P-LVIFGYQT H--------- -FASVNNLED LIGGHIYVGL
                                H--------D VRLVTEPTLN P-FVIYGYQT H--------- -FATVDNLED LVGGHIYVGF
                                H--------D VRVVTDPTLN P-LVIYGYQT H--------- -FATVNNLED LVGGHIYVGL
                                Q--------T VRLVTNPTLD P-LVIYGYQT H--------- -FATVNSLED LVGGHIYVGF
                                H--------A VRLVNSPTLN P-FVIYGYQT H--------- -FATVNNLED LVGGHIYVGV
                                Q--------T VRLVTEPTLD P-AVIYGYQT H--------- -FATVDNLED IVGGHIYVGV
                                Q--------D VRVVTEPTLN P-AIIYGYQT H--------- -FASVNNLED LVGGHVYVGL
                                Q--------T VRLVTQPTLN P-AVIYGYQT H--------- -FASIDNLED LVGGHVYVGV
                                H--------D VRVVTDPTLN P-LVIYGYQT H--------- -FATVNNLED LVGGHIYVGL
                                Q--------T VRLVTAPTLD P-SVIYGYQT H--------- -FASVDNLED IVGGHIYVGV
                                H--------D VRVVTDPTLN P-LVIYGYQT H--------- -FATVNNLED LVGGHIYVGL
                                H--------A VRVVTEPTLN P-LTIYGYQT H--------- -FADVNSLED LVGGHIYVGI
                                G--------E VRIV-EPNLD P-IRIFGYLF GFSPDGWTIT GMASVNNLED IVGGHLWVSL
                                Q--------T VRLVTNPTLN P-AVIYGYQT H--------- -FASVNNLED LVGGHIYVGL
                                Q--------T VRLVEHPTLD F-ATIYGYQT H--------- -FASISSLED LVGGHIYVGF
                                Q--------T VRLVTNPTLN P-AVIYGYQT H--------- -FASLDNLED LVGGHIFVGV
                                Q--------T VRVVSEPTLN P-FVIYGYQT H--------- -FASVNNLED LVGGHVYVGV
                                Q--------T VRLITQPTLD P-FVIYGYQT H--------- -FASINSLED LVGGHIYIAI
                                Q--------T VRLITQPTLD P-FVIYGYQT H--------- -FASINSLED LVGGHIYIAI
                                Q--------T VRIVTAPTLN P-AIIYGYQT H--------- -FASVDNLED LVGGHIYVSI
                                Q--------T VRLVSSPTLD P-LVIYGYQT H--------- -FASISSLED LVGGHIFVGF
                                H--------D VRVVTEPTLN P-FVIFGYQT H--------- -FASVDNLED VVSGHIYVGL
                                Q--------T VRLVSQPTLD P-LVIYGYQT H--------- -FASISSLED LVGGHIFVGF
                                G--------A VRVVSEPTLD P-WVIYGYQT H--------- -FATVDNLED LVGGHIYVGL
                                E--------T VRVVTEPTLS P-ATIYGYQT H--------- -FATVDNLED IVGGHIYVGA
                                Q--------T VRLVTNPTLD V-MTIYGYQT H--------- -FASISSLED LVGGHIYVGI
                                E--------T VRIVTEPTLN P-ASIYGYQT H--------- -FATVDNLED IVGGHIYVGA
                                Q--------T VRLVAQPTLD P-FVIYGYQT H--------- -FASINSLED LVGGHIYIAI
                                G--------E VRLITNPTLD I-ATIYGYQT H--------- -FASIDNLED LVGGHAFVGT
                                Q--------T VRLVTNPTLD A-MTIYGYQT H--------- -FASISSLED LVGGHIYVGI
                                G--------D VRSITNPTLN P-GIIFGYLV GLKDHTWHPL GIATVDNLED VIGGHIWIGG
                                G--------E VRTVTSPTLN P-FTIFGYQT H--------- -FVETNTLED LIGGHVYVAI
                                H--------D VRVVTDPTIN P-LVIYGYQT H--------- -FASVNNLED LVGGHIYVGL
                                A--------A VRLITNPTVE P-SRIFGYLV GLKDSQWTLL GMASVDNLED VIGGHIWIAG
                                E--------T VRIISQPTLD P-LVIYSYQT H--------- -FASISSLED LVGGHIYVGL
                                H--------E VRLVTQPTLD P-FVIYGYQT H--------- -FASINNLED LVGGHIYVAV
                                H--------A VRVVTEPTLN P-LTIYGYQT H--------- -FADVNNLED LVGGHIYVGL
                                Q--------S VRIIEHPTLD L-ATIYGYQT H--------- -FASISSLED LVGGHIYVGI
                                Q--------Q VRLVSQPTLD P-LVIYGYQT H--------- -FVSISSLED LVGGHIYVGL
                                Q--------S VRIIEHPTLD L-ATIYGYQT H--------- -FASISSLED LVGGHIYVGI
                                Q--------S VRLV-QPTLD P-LVIYGYQT H--------- -FASVNNLED LVGGHVFVGV
                                Q--------T VRAVTAPTLD P-LTIFGYQT H--------- -FATVDNLED IVGGHIFVGL
                                Q--------T VRLV-QPTLD P-LVIYGYQT H--------- -FASVNNLED LVGGHVFVGV
                                Q--------D VRLV-SPTLN P-ATIFGYQT H--------- -FATVNNLED LVGGHAFVGF
                                G--------Q VRVVTEPTLS P-GIIIDRIG ---------- HLFDVNNLED VVGGHIYVGA
                                H--------A VRVVTNPTLN P-LVIYGYQT H--------- -FVDVNNLED LVGGHIYVGL
                                G--------E VRSVMSPTLN P-VTIFTYQT H--------- -FVDTNSLED LVGGHIYVAT
                                G--------E VRVVTNPGAT ILSVLFEYGW FTP-----DH NPYFVNNLED LASGHAYIAV
                                G--------N VRLISQPTLD L-ATIYGYQT H--------- -FASIDSLED LVGGHAFVGA
                                Q--------D VRLVTNPTLN P-AVIFGYQT ---------- HFDSVDNLED IVGGHIFVGL
                                H--------A VRVVTEPTLN P-LTIYGYQT H--------- -FADVNSLED LVGGHIYVGI
                                H--------N VRVVTAPTLN P-FVIFGYQT H--------- -FANVNNLED LVGGHIFVGF
                                Q--------I VRTV-QPNID L-GMVWGYQT ---------- NFISISSLED VVGGHAVLSF
                                G--------E VRTV-GPSLN I-VRILKYGW AVP-----GF NPFLVDNLDD VMSGHLFVAI
                                Q--------V VRTV-QPNID L-GMVWSYQT ---------- NFISISSLED VVGGHAVLSF
                                Q--------V VRTV-QPNID L-GMVWGYQT ---------- NFIGISSLED VIGGHAVLSF
                                G--------E VRVVTDPTLN P-LTIYGYQT H--------- -FASVNNLED LVGGHIYVGI
                                Q--------A VRVVTDPSLN P-ATIFGYQT H--------- -FASVDNLED LVGGHVYVGF
                                Q--------T VRTINHPTLD P-FIIYGYQT H--------- -FASLNSLED LVGGHIYVGV
                                G--------E VRTITDVTLN P-AIIFSYQF N--------- -FANITSLED LVGGHVFVGV
                                G--------E VRVVTDPTLN P-LTIYGYQT H--------- -FASVNNLED LVGGHIYVGI
                                G--------D VHQIS-PNLN P-LPMLGYIF GIANGGWTPI GMAAVDNMET LVGGHFLIGA
                                G--------T VHTVS-PNLN P-ADIFGYVF GFNHGQFNGL GMSSVDNLPD IIGGHVYIGI
                                A--------N TRLITAPTLD P-QIIFGYLV GLNHGEWTPL GMASVETLED VVGGHIWVGG
                                G--------T VHTVS-PNLN P-ADIFGYVF GFNHGQFNGL GMSSVDNLPD IMGGHVYIGI
                                G--------T VHTIDNPTLN P-ATIFGYLF GRNHGVWSAQ GLASVSTLQD VVGGHAWIGA
                                D--------E VRLVSSPTLN P-GIIWDYKT ---------- HLFDVNSLED LVGGHIYVAV
                                G--------Q VRVVTEPTLS P-GIIIDRIG ---------- HLFDVNNLED VVGGHIYVGA
                                G--------Q VRVVTEPTLS P-GIIIDRIG ---------- HLFDVNNLED VVGGHIYVGA
                                G--------A VRVVTNPTLN P-LVIGDRIL ---------- HLFTVNNLED VVGGHIYAGV
                                G--------Q VRLVTAPTLD F-ATLWNYRT ---------- HLFDVNNLED LVGGHIYVGA
                                G--------A VRVVTNPTLN P-LVISDRIL ---------- HLFTVNNLED VVGGHIYAGV
                                G--------A VRVVTNPTLN P-LVIGDRIL ---------- HLFAVNNLED VVGGHIYASL
                                G--------E VRVVSDPTLD V-GTIFSYRT ---------- HLFDVNNLED LVGGHIYVAV
                                G--------Q VRVVNDPTLN P-GIIIDRIG ---------- HLFDVNNLED VVGGHIYVGA
                                G--------A VRVVTNPTLN P-LTIGDRIL ---------- HLFTVNNLED VVGGHIYAGI
                                D--------S VRVVTNPTLD P-ATIWDYRT ---------- HLFDVRSLED LVGGHIYVSI
                                Q--------V VRTV-QPNID L-GMVWGYQT ---------- NFIGISRLED VVGGHAVLSF
                                G--------A VRKV-EPNID L-GMVWSYQT ---------- NFLSISSLED VMGGHAVLAF
                                G--------A VRTV-EPNID F-GMVWNYQT ---------- SFLSINSLED VMGGHAVLAF
                                G--------A VRRV-EPNID L-GMVWSYQA ---------- NFLSISSLED VVGGHAVLAF
                                G--------A VRKV-EPNID L-GMVWSYQT ---------- NFLSISSLED VMGGHAVLAF
                                G--------A VRQV-EPNI- DLGMVWGYQT N--------- -FLSISSLED VMGGHAVLAF
                                G--------A VRTV-EPNI- DLGMVWGYQT N--------- -FLSISSLED VMGGHAVLAF
                                Q--------E VRLVTDPTLS P-SVIFGYQT ---------- HFDSVDNLED IVGGHIFIAA
[truncated: 415,932 more chars]
