# Supplementary material for: Time-resolved comparative molecular evolution of oxygenic photosynthesis
Source: Biochim Biophys Acta Bioenerg. 2021 Jun 1;1862(6):148400. doi: 10.1016/j.bbabio.2021.148400 (PMC8047818; doi:10.1016/j.bbabio.2021.148400)
Supplement: Supplementary file 1 — Supplementary material: sequence alignments and trees [file mmc1.zip › Figure_1_S1_S5_CP43_CBP_MLtree.txt]

(913_Prochlorococcus_marinus_XM:0.00000055,918_Prochlorococcus_marinus_st:0.01882145,((882_Prochlorococcus_marinus_st:0.02510333,(883_Prochlorococcus_sp._MIT_06:0.01999168,(900_Prochlorococcus_sp._MIT_06:0.04993985,(905_Prochlorococcus_marinus:0.00372808,907_Prochlorococcus_marinus_su:0.00000001)0.994000:0.04453873)0.992000:0.05479066)0.445000:0.01778694)0.972000:0.08337435,(((892_Prochlorococcus_marinus_XM:0.00567078,916_Prochlorococcus_marinus_st:0.00000001)1.000000:0.17318202,((909_Prochlorococcus_marinus_st:0.03715407,(885_Prochlorococcus_sp._MIT_06:0.03886769,(897_Prochlorococcus_marinus_su:0.03183274,906_Prochlorococcus_sp._MIT_06:0.04782605)0.333000:0.01232502)0.506000:0.02285568)1.000000:0.20814748,(884_Prochlorococcus_marinus_XM:0.00000013,(910_Prochlorococcus_marinus_st:0.00000001,(904_Prochlorococcus_marinus_st:0.00000890,932_Prochlorococcus_sp._MIT_08:0.00000016)0.000000:0.00429744)0.965000:0.01679253)0.993000:0.11680811)1.000000:0.18619959)0.491000:0.06213847,(((902_Prochlorococcus_sp._MIT_06:0.01854776,(908_Prochlorococcus_marinus_st:0.04034406,(899_Prochlorococcus_sp._MIT_06:0.03802427,903_Prochlorococcus_marinus_su:0.02186242)0.652000:0.00898222)0.978000:0.04197958)1.000000:0.19013096,(891_Prochlorococcus_marinus_XM:0.00000030,(889_Prochlorococcus_marinus_st:0.00416242,901_Prochlorococcus_marinus_st:0.01881740)0.472000:0.00411163)0.999000:0.13681663)0.971000:0.08336774,(((865_Prochlorococcus_sp._MIT_08:0.00328651,(911_Prochlorococcus_marinus_st:0.00394386,(869_Prochlorococcus_marinus_XM:0.01502756,877_Prochlorococcus_marinus_st:0.00566847)0.000000:0.00000012)0.769000:0.00363509)0.951000:0.06156548,(872_Prochlorococcus_marinus_su:0.12916457,(893_Prochlorococcus_marinus_st:0.00654785,(896_Prochlorococcus_sp._MIT_06:0.03862151,888_Prochlorococcus_sp._MIT_06:0.04454822)0.148000:0.01496534)0.973000:0.06768755)0.933000:0.06603685)1.000000:0.25622598,((871_Prochlorococcus_marinus_su:0.05737519,(864_Prochlorococcus_sp._MIT_06:0.00872333,(853_Prochlorococcus_sp._MIT_06:0.04534620,861_Prochlorococcus_marinus_st:0.02963925)0.992000:0.05185306)0.619000:0.01458689)1.000000:0.46870295,(((860_Prochlorococcus_marinus_XM:0.00759432,(863_Prochlorococcus_sp._MIT_08:0.00378542,(856_Prochlorococcus_marinus_st:0.00000001,928_Prochlorococcus_marinus_st:0.00000015)0.980000:0.02347514)0.420000:0.00403492)0.999000:0.08985241,(836_Prochlorococcus_sp._MIT_06:0.07082107,(837_Prochlorococcus_marinus_st:0.06350981,(832_Prochlorococcus_sp._MIT_06:0.03565426,(829_Prochlorococcus_marinus_su:0.00000001,858_Prochlorococcus_marinus:0.02693609)0.981000:0.04086756)0.981000:0.05200926)0.967000:0.06091369)0.982000:0.07021932)0.814000:0.03299130,(((824_Prochlorococcus_marinus_st:0.00187669,828_Prochlorococcus_marinus_st:0.00594302)0.997000:0.09777210,(794_Prochlorococcus_marinus_st:0.02347381,(802_Prochlorococcus_marinus_st:0.01130093,(798_Prochlorococcus_marinus_st:0.00000027,(801_Prochlorococcus_marinus_st:0.00386777,(806_Prochlorococcus_marinus_st:0.03446398,(799_Prochlorococcus_sp._RS50:0.00387454,(797_Prochlorococcus_marinus_st:0.00000012,(800_Prochlorococcus_marinus_st:0.00381936,(809_Prochlorococcus_marinus_st:0.00000019,(813_Prochlorococcus_marinus_st:0.01478559,812_Prochlorococcus_marinus_st:0.00485774)0.000000:0.00000019)0.993000:0.03558156)0.781000:0.00394288)0.000000:0.00000012)0.000000:0.00000015)0.817000:0.00387122)0.000000:0.00000027)0.777000:0.00422466)0.892000:0.02093810)0.997000:0.10061632)0.760000:0.06267793,((920_Prochlorococcus_sp._MIT_13:0.01707816,921_Prochlorococcus_sp._MIT_07:0.01804118)1.000000:0.30985218,((((925_Prochlorococcus_sp._MIT_06:0.07933338,(912_Prochlorococcus_sp._MIT_06:0.05204553,(915_Prochlorococcus_marinus_st:0.00000013,(818_Prochlorococcus_marinus:0.01178726,819_Prochlorococcus_marinus_su:0.00000017)0.000000:0.00000047)0.886000:0.02756236)0.985000:0.09023694)1.000000:0.25717842,(866_Prochlorococcus_sp._MIT_07:0.04798966,(878_Prochlorococcus_marinus_st:0.00850674,(874_Prochlorococcus_marinus_st:0.00000016,(873_Prochlorococcus_sp._MIT_13:0.00000014,(880_Prochlorococcus_marinus_st:0.00390063,(881_Prochlorococcus_marinus_st:0.00000012,875_Prochlorococcus_marinus_st:0.01172977)0.000000:0.00000012)0.847000:0.00390983)0.000000:0.00000016)0.730000:0.00337812)0.940000:0.04204727)1.000000:0.24436960)0.999000:0.21413929,((830_Prochlorococcus_marinus_st:0.03000729,(811_Prochlorococcus_marinus_st:0.04422566,(841_Prochlorococcus_marinus_st:0.00382603,((846_Prochlorococcus_marinus_st:0.00000014,((852_Prochlorococcus_marinus_st:0.03559183,835_Prochlorococcus_marinus_st:0.00382125)0.000000:0.00000019,(848_Prochlorococcus_sp._MIT_06:0.00000015,(845_Rhizobiales_bacterium_TMED:0.01154818,(838_Prochlorococcus_marinus_st:0.02343660,847_Prochlorococcus_marinus_st:0.00384935)0.748000:0.00378622)0.892000:0.00773401)0.000000:0.00000019)0.941000:0.00382060)0.000000:0.00000017,(855_Prochlorococcus_sp._HOT_20:0.00764876,(839_Prochlorococcus_marinus_st:0.00381974,(840_Prochlorococcus_sp._RS50:0.00765238,833_Prochlorococcus_marinus_st:0.00000013)0.000000:0.00000013)0.831000:0.00381998)0.000000:0.00000017)0.761000:0.00381601)0.993000:0.04591417)0.613000:0.02571720)1.000000:0.24702954,((834_Prochlorococcus_marinus_XM:0.00819285,(895_Prochlorococcus_sp._MIT_08:0.00000016,(842_Prochlorococcus_marinus_st:0.00000001,(843_Prochlorococcus_marinus_XM:0.00000001,898_Prochlorococcus_marinus_st:0.00000014)0.733000:0.00386246)0.898000:0.01039330)0.287000:0.00464514)1.000000:0.13842881,(((887_Prochlorococcus_sp._MIT_06:0.00000001,922_Prochlorococcus_sp._MIT_06:0.00000014)0.979000:0.02951961,(817_Prochlorococcus_marinus_su:0.00000001,816_Prochlorococcus_marinus:0.03007129)0.776000:0.00640160)0.798000:0.01306762,(823_Prochlorococcus_marinus_st:0.07515467,815_Prochlorococcus_sp._MIT_06:0.04704677)0.481000:0.03235222)0.988000:0.07175464)0.981000:0.08504693)0.890000:0.04998181)0.919000:0.12174800,((((782_Synechococcus_sp._KORDI-10:0.06500678,((766_Synechococcus_sp._CC9311:0.01011715,769_Synechococcus_sp._WH_8020:0.02288578)0.996000:0.07861781,(770_Synechococcus_sp._CC9902:0.08854987,788_Synechococcus_sp._BL107:0.00732965)0.959000:0.04997358)0.605000:0.02812784)0.987000:0.07783622,(767_Synechococcus_sp._TMED19:0.29667887,(773_Synechococcus_sp._TMED187:0.21885007,((779_Synechococcus_sp._MIT_S950:0.01593795,781_Synechococcus_sp._MIT_S950:0.00476143)1.000000:0.12700322,(768_Synechococcus_sp._CC9605:0.03809301,790_Synechococcus_sp._WH_8109:0.02039334)0.996000:0.09006374)0.577000:0.02604060)0.876000:0.02963627)0.358000:0.02280191)0.986000:0.13792850,(780_Cyanobium_sp.:0.40077164,((762_Candidatus_Synechococcus_s:0.02842585,763_Candidatus_Synechococcus_s:0.03036733)0.301000:0.01521374,(765_Candidatus_Synechococcus_s:0.06741553,759_Candidatus_Synechococcus_s:0.05853821)0.706000:0.02458928)0.997000:0.17605306)0.699000:0.11091667)0.071000:0.12300432,((((760_Acaryochloris_sp._RCC1774:0.30114295,((789_Acaryochloris_sp._HICR111A:0.12651174,(822_Acaryochloris_marina:0.00411809,827_Acaryochloris_marina_MBIC1:0.00000017)0.981000:0.09014366)0.975000:0.13895475,((796_Acaryochloris_sp._HICR111A:0.11368683,803_Acaryochloris_marina_MBIC1:0.07676622)1.000000:0.37314269,(795_Acaryochloris_marina_MBIC1:0.25590096,792_Acaryochloris_sp._HICR111A:0.17435413)0.508000:0.10448400)0.986000:0.15316251)1.000000:0.44200530)0.999000:0.35415074,(746_Prochlorothrix_hollandica_:0.31618649,(859_Acaryochloris_sp._RCC1774:0.53231792,((804_Acaryochloris_sp._HICR111A:0.04700900,814_Acaryochloris_marina_MBIC1:0.05959300)0.997000:0.19722432,(807_Acaryochloris_sp._HICR111A:0.09541338,((810_Acaryochloris_sp._HICR111A:0.01734713,825_Acaryochloris_marina_MBIC1:0.02088651)0.993000:0.15110936,(805_Acaryochloris_marina_MBIC1:0.05601597,850_Acaryochloris_sp._HICR111A:0.08634138)1.000000:0.30989762)1.000000:0.26423392)0.990000:0.16922973)1.000000:0.58580042)0.993000:0.30495371)0.971000:0.15593744)0.969000:0.16349993,(719_Prochloron_didemni:0.31739827,745_Candidatus_Atelocyanobacte:0.32776783)0.993000:0.20246542)0.969000:0.13206103,((716_Leptolyngbya_sp._PCC_7375:0.10636548,747_Leptolyngbya_sp._Heron_Isl:0.11023468)1.000000:0.24041843,((659_Phormidesmis_priestleyi_An:0.12007285,730_Synechococcus_sp._PCC_7335:0.19764627)0.999000:0.16670227,(((594_Xenococcus_sp._PCC_7305:0.21679045,((703_Hydrococcus_rivularis_NIES:0.00804177,753_Pleurocapsa_sp._PCC_7327:0.01193946)0.980000:0.06807892,(597_Cyanothece_sp._PCC_7424:0.19724752,(656_Aphanothece_hegewaldii_CCA:0.16385798,(623_Stanieria_sp._PCC_7302:0.11988497,(708_Pleurocapsa_sp._CCALA_161:0.05369590,672_Pleurocapsa_sp._CCALA_161:0.01786706)0.891000:0.03861215)0.997000:0.12286522)0.899000:0.06748134)0.389000:0.02388611)0.824000:0.04582589)0.871000:0.04383938,((612_Moorea_bouillonii_PNG:0.01072661,614_Moorea_producens_JHB:0.01734528)1.000000:0.24439833,(((680_Calothrix_sp._PCC_6303:0.16458862,((((721_Calothrix_sp._PCC_7507:0.10755480,((618_Nostoc_calcicola_FACHB-389:0.00000016,646_Nostoc_linckia_z1:0.04326420)0.915000:0.01788902,(671_Nostoc_sp._KVJ20:0.00856698,(689_Nostoc_sp._Peltigera_membr:0.00424766,(685_Nostoc_sp._Peltigera_membr:0.00853610,678_Nostoc_sp._Peltigera_membr:0.00425292)0.000000:0.00000018)0.935000:0.01718385)0.786000:0.00801839)0.958000:0.04010351)0.915000:0.03216176,(611_Scytonema_tolypothrichoide:0.11886762,603_Scytonema_hofmannii_PCC_71:0.13905280)0.922000:0.03562177)0.185000:0.00728426,((676_Calothrix_sp._NIES-3974:0.08574429,757_Richelia_intracellularis:0.12004865)0.840000:0.05316284,((674_Nodularia_spumigena_CENA59:0.01396393,677_Nodularia_spumigena_CCY941:0.02031789)0.994000:0.06685219,(657_Anabaena_cylindrica_PCC_71:0.06294013,(670_Nostoc_sp._PCC_7524:0.03260821,(673_Nostoc_sp._PCC_7107:0.04728764,742_Nostoc_sp._MBR_210:0.07109926)0.992000:0.05620099)0.924000:0.02966139)0.951000:0.04247617)0.785000:0.03088065)0.883000:0.04177798)0.925000:0.04452242,(637_Fischerella_thermalis_CCME:0.00000018,(((631_Fischerella_thermalis_CCME:0.01271084,(642_Fischerella_sp._NIES-3754:0.00842531,(647_Fischerella_thermalis:0.00000001,650_Fischerella_thermalis_CCME:0.00000014)0.846000:0.00455767)0.000000:0.00000020)0.000000:0.00000020,(669_Fischerella_thermalis_WC44:0.00000001,632_Fischerella_thermalis_CCME:0.00000022)0.000000:0.00000022)0.779000:0.00464509,702_Fischerella_muscicola_CCME:0.02999919)0.487000:0.00450576)0.999000:0.13235804)0.452000:0.02825389)0.706000:0.03308969,(661_Mastigocoleus_testarum_BC0:0.07509484,(621_Rivularia_sp._PCC_7116:0.04079722,660_Calothrix_parasitica_NIES-:0.05350901)1.000000:0.15993096)0.973000:0.07343110)0.962000:0.07682507,(((739_Acaryochloris_sp._RCC1774:0.37328878,(755_Acaryochloris_marina_MBIC1:0.07021430,(774_Acaryochloris_marina_MBIC1:0.10807257,777_Acaryochloris_sp._HICR111A:0.06302965)0.985000:0.11832278)1.000000:0.53290793)0.982000:0.15579639,(658_Leptolyngbya_sp._NIES-3755:0.03192235,683_Leptolyngbya_boryana_IAM_M:0.05701629)0.993000:0.10099260)0.803000:0.02593705,(((731_Cyanothece_sp._PCC_7425:0.19636593,((628_Crocosphaera_watsonii_WH_0:0.00000001,630_Crocosphaera_watsonii_WH_8:0.00000016)0.998000:0.14922556,(619_Cyanothece_sp._ATCC_51142:0.02784812,641_Cyanothece_sp._CCY0110:0.06726153)0.889000:0.05394906)0.994000:0.14279104)0.926000:0.07554933,((728_Pseudanabaena_sp._SR411:0.00731764,(692_Pseudanabaena_frigida:0.03432480,756_Pseudanabaena_biceps_PCC_7:0.13059880)0.279000:0.04901193)1.000000:0.31998746,(((634_Microcystis_aeruginosa_SPC:0.01717593,639_Microcystis_aeruginosa_PCC:0.00000016)0.744000:0.00420808,(629_Microcystis_aeruginosa_NIE:0.00427436,(625_Microcystis_sp._0824:0.00853512,(706_Microcystis_aeruginosa_TAI:0.00426759,636_Microcystis_aeruginosa_PCC:0.00000017)0.000000:0.00000017)0.000000:0.00000013)0.000000:0.00000013)0.000000:0.00000013,((640_Microcystis_aeruginosa_PCC:0.00000001,(633_Microcystis_aeruginosa_PCC:0.00426971,635_Microcystis_flos-aquae_DF1:0.00000012)0.841000:0.00428768)0.000000:0.00000001,(645_Microcystis_aeruginosa_PCC:0.00855448,627_Microcystis_aeruginosa_NIE:0.01718320)0.000000:0.00000016)0.796000:0.00427332)0.999000:0.15712904)0.224000:0.04221473)0.969000:0.07056948,(((696_Gloeomargarita_lithophora_:0.24247429,((624_Roseofilum_reptotaenium_AO:0.14422258,638_Gloeocapsa_sp._PCC_73106:0.18507996)0.196000:0.04531614,(((709_Cyanobacterium_stanieri_PC:0.00000061,717_Cyanobacterium_sp._HL-69:0.03532015)0.996000:0.10219205,(695_Cyanobacterium_aponinum_PC:0.09467762,(729_Geminocystis_sp._NIES-3708:0.05861264,732_Geminocystis_sp._NIES-3709:0.04464240)0.691000:0.02455005)0.845000:0.04630921)0.971000:0.06927208,((701_Synechocystis_sp._PCC_6714:0.02416694,705_Synechocystis_sp.:0.04367536)1.000000:0.15152380,(724_Synechococcus_sp._PCC_6312:0.18809612,(727_Synechococcus_lividus_PCC_:0.08135295,(714_Thermosynechococcus_sp._NK:0.03561779,(698_Thermosynechococcus_elonga:0.00000029,699_Thermosynechococcus_vulcan:0.00368820)0.936000:0.02708403)0.980000:0.09687790)1.000000:0.21873262)0.784000:0.06559339)0.958000:0.08120118)0.911000:0.04257349)0.737000:0.01329903)0.353000:0.02398946,(697_Phormidium_sp._OSCR:0.12228915,((734_Alkalinema_sp._CACIAM_70d:0.27126745,(733_filamentous_cyanobacterium:0.07528167,736_Leptolyngbya_antarctica:0.03751615)0.992000:0.09016028)0.959000:0.08058491,(((707_Limnothrix_rosea_IAM_M-220:0.06173462,713_Leptolyngbya_sp._PCC_7376:0.02973924)0.994000:0.11934285,(686_Synechococcus_sp._NIES-970:0.07031745,(681_Synechococcus_sp._PCC_7117:0.00437984,775_Synechococcus_sp._PCC_7002:0.00000016)0.949000:0.04294540)0.986000:0.10385310)1.000000:0.18864031,((653_Arthrospira_sp._O9.13F:0.00000016,(648_Arthrospira_platensis_NIES:0.00851733,(652_Arthrospira_maxima_CS-328:0.00000018,654_Arthrospira_sp._PCC_8005:0.00430529)0.819000:0.00426090)0.000000:0.00000016)0.999000:0.09048451,(694_Leptolyngbya_sp._O-77:0.12089012,((595_Phormidium_ambiguum_IAM_M-:0.06769384,(667_Oscillatoria_acuminata_PCC:0.00000055,663_Lyngbya_lagerheimii:0.01767549)0.995000:0.09710811)0.751000:0.01881070,(700_Oscillatoriales_cyanobacte:0.08945493,(684_Synechococcus_elongatus_PC:0.18218029,662_Leptolyngbya_sp._hensonii:0.11826407)0.832000:0.02090398)0.745000:0.00672965)0.927000:0.02504994)0.319000:0.00888548)0.271000:0.02468220)0.270000:0.01163496)0.225000:0.02028470)0.906000:0.03856411)0.980000:0.05775840,(643_Halomicronema_hongdechlori:0.20634473,(722_Limnoraphis_robusta_CS-951:0.20270632,(668_Hydrocoleum_sp._CS-953:0.03925651,679_Trichodesmium_erythraeum_I:0.07633599)0.986000:0.09720949)0.945000:0.05793239)0.896000:0.02590520)0.666000:0.00703281)0.931000:0.03764875)0.567000:0.03839979)0.849000:0.03297289)0.870000:0.04825931)0.817000:0.04401964,((((741_Chroococcales_cyanobacteri:0.04954219,(748_Chroococcidiopsis_sp._TS-8:0.06539128,(735_Gloeocapsa_sp._PCC_7428:0.00486195,738_Chroogloeocystis_siderophi:0.03347916)0.844000:0.02481337)0.923000:0.04066485)1.000000:0.36710383,(744_cyanobacterium_TDX16:0.02369667,(711_Chroococcidiopsis_cubana_C:0.00000001,(720_Chroococcidiopsis_thermali:0.00791953,740_Chroococcidiopsis_sp._CCAL:0.03679993)0.697000:0.00402200)0.758000:0.02564671)0.998000:0.26738347)1.000000:0.43292907,((743_Halomicronema_hongdechlori:0.18391280,(726_Xenococcus_sp._PCC_7305:0.17389664,752_Synechococcus_sp._PCC_7335:0.24034809)0.997000:0.17199601)0.865000:0.10118805,(737_Synechococcus_sp._63AY4M2:0.25706693,772_Gloeomargarita_lithophora_:0.41197985)0.802000:0.09631089)0.986000:0.22945595)0.999000:0.47526473,(666_Cyanobacteria_bacterium_SW:0.40517857,(((573_Moorea_producens_JHB:0.41787183,(((598_Nostoc_sp._Peltigera_membr:0.01362536,((585_Nostoc_sp._Peltigera_membr:0.04056055,588_Nostoc_sp._Peltigera_membr:0.00706764)0.605000:0.00539308,(570_Nostoc_sp._KVJ20:0.04868668,(600_Nostoc_calcicola_FACHB-389:0.05576327,651_Nostoc_linckia_z1:0.08061849)0.997000:0.06276020)0.966000:0.03573679)0.815000:0.02466980)0.996000:0.09441604,(626_Calothrix_sp._PCC_7507:0.16127413,((602_Nodularia_spumigena_CENA59:0.01138900,606_Nodularia_spumigena_CCY941:0.01205231)1.000000:0.13227206,(723_Calothrix_sp._PCC_6303:0.44322153,(665_Anabaena_cylindrica_PCC_71:0.15636902,(644_Nostoc_sp._PCC_7524:0.04495514,(584_Nostoc_sp._MBR_210:0.19853136,718_Nostoc_sp._PCC_7120:0.06608659)0.549000:0.03011198)0.982000:0.09112674)0.754000:0.05597137)0.776000:0.04737063)0.919000:0.03882603)0.293000:0.01633088)0.877000:0.05021724,((559_Scytonema_hofmannii_PCC_71:0.20890876,(610_Richelia_intracellularis:0.17827854,622_Calothrix_sp._NIES-3974:0.18376452)0.997000:0.13011424)0.925000:0.05309100,((((566_Fischerella_thermalis_CCME:0.00468037,(563_Fischerella_thermalis:0.00000001,(565_Fischerella_sp._NIES-3754:0.01412634,(564_Fischerella_thermalis_CCME:0.00470084,569_Fischerella_thermalis_CCME:0.00935676)0.905000:0.01396396)0.929000:0.01428486)0.000000:0.00000001)0.885000:0.01365335,(560_Fischerella_thermalis_CCME:0.00000001,568_Fischerella_thermalis_CCME:0.00931150)0.886000:0.00994305)0.895000:0.01881895,(561_Fischerella_thermalis_CCME:0.02387424,575_Fischerella_muscicola_CCME:0.05095192)0.765000:0.00954904)1.000000:0.20373333,(601_Mastigocoleus_testarum_BC0:0.29076140,(581_Rivularia_sp._PCC_7116:0.06343809,583_Calothrix_parasitica_NIES-:0.05858447)0.999000:0.15127056)0.970000:0.09138932)0.837000:0.03248765)0.137000:0.02003673)1.000000:0.38236902)0.969000:0.13870088,((725_Cyanobacteria_bacterium_SW:0.66962007,((776_Leptolyngbya_sp._PCC_7375:0.26647990,771_Leptolyngbya_sp._Heron_Isl:0.09504616)1.000000:1.03159993,((664_Pleurocapsa_sp._CCALA_161:0.35832307,(750_Acaryochloris_sp._RCC1774:1.02543466,655_Xenococcus_sp._PCC_7305:0.29474345)0.718000:0.12968235)0.961000:0.12207861,(604_Aphanothece_hegewaldii_CCA:0.18144227,(586_Pleurocapsa_sp._PCC_7327:0.03539573,620_Hydrococcus_rivularis_NIES:0.04171019)1.000000:0.28494268)0.927000:0.15083620)0.868000:0.06231112)0.899000:0.08652786)0.946000:0.10169290,(649_Prochloron_didemni:0.53254888,((712_Prochlorothrix_hollandica_:0.00000038,754_Prochlorothrix_scandica:0.01459624)0.999000:0.49168240,(764_Acaryochloris_sp._RCC1774:0.39533293,((821_Acaryochloris_marina:0.00427053,820_Acaryochloris_marina_MBIC1:0.00000001)1.000000:0.45524298,(783_Acaryochloris_marina_MBIC1:0.01062888,785_Acaryochloris_sp._HICR111A:0.03935530)0.998000:0.40100060)1.000000:0.70663053)0.991000:0.37343509)0.956000:0.22556947)0.997000:0.37454365)0.385000:0.05652645)1.000000:0.33237078,((605_Acaryochloris_sp._RCC1774:0.87587604,(((567_Roseofilum_reptotaenium_AO:0.17150911,(571_Leptolyngbya_sp._hensonii:0.20011825,((550_Leptolyngbya_sp._PCC_7376:0.34242880,590_Rubidibacter_lacunae_KORDI:0.20517294)0.886000:0.04863615,(508_Trichodesmium_erythraeum_I:0.16627564,(587_Gloeocapsa_sp._PCC_73106:0.27569062,(555_Crocosphaera_watsonii_WH_0:0.00000015,562_Crocosphaera_watsonii_WH_0:0.00000001)1.000000:0.19032870)0.873000:0.06943378)0.780000:0.03024906)0.929000:0.05813116)0.765000:0.02862543)1.000000:0.32670766,(591_Leptolyngbya_sp._hensonii:0.15694849,(543_Roseofilum_reptotaenium_AO:0.31098182,((596_Gloeocapsa_sp._PCC_73106:0.33663057,(549_Crocosphaera_watsonii_WH_0:0.07056457,(551_Crocosphaera_watsonii_WH_0:0.00000014,(554_Crocosphaera_watsonii_WH_8:0.00000015,693_Crocosphaera_watsonii_WH_0:0.00000017)0.000000:0.00000015)0.586000:0.01749634)0.825000:0.17995183)0.896000:0.09937537,(617_Trichodesmium_erythraeum_I:0.26731869,(582_Rubidibacter_lacunae_KORDI:0.37985080,552_Leptolyngbya_sp._PCC_7376:0.36002938)0.889000:0.06633517)0.871000:0.05479793)0.665000:0.07520973)0.400000:0.03390284)1.000000:0.47655944)0.988000:0.19262356,((((496_Anabaena_cylindrica_PCC_71:0.18443606,(517_Nostoc_sp._PCC_7524:0.02041635,523_Nostoc_sp._PCC_7120:0.04449381)0.991000:0.07730026)0.937000:0.03869195,((519_Nostoc_calcicola_FACHB-389:0.05420881,(461_Nostoc_sp._Peltigera_membr:0.00445297,(458_Nostoc_sp._Peltigera_membr:0.00000008,462_Nostoc_sp._Peltigera_membr:0.02382367)0.000000:0.00000008)0.988000:0.05750472)0.962000:0.05326651,(536_Calothrix_sp._PCC_7507:0.11225366,(474_Nodularia_spumigena_CCY941:0.00763407,490_Nodularia_spumigena_CENA59:0.03552431)1.000000:0.12595222)0.780000:0.01820642)0.245000:0.01198721)1.000000:0.18352976,(515_filamentous_cyanobacterium:0.21512096,540_Oscillatoria]_sp._PCC_6506:0.15469145)0.996000:0.16319576)0.962000:0.09201444,(((580_Synechococcus_sp._JA-3-3Ab:0.00843702,589_Synechococcus_sp._65AY6A5:0.00844659)0.869000:0.01197325,(572_Synechococcus_sp._63AY4M2:0.00419136,(578_Synechococcus_sp._JA-2-3Ba:0.01694689,574_Synechococcus_sp._60AY4M2:0.00000015)0.000000:0.00000026)0.697000:0.00546817)1.000000:0.52881725,((460_filamentous_cyanobacterium:0.17610714,((546_Limnothrix_sp._P13C2:0.01302606,548_Limnothrix_sp._CACIAM_69d:0.00685132)1.000000:0.40579793,(557_Leptolyngbya_sp._Heron_Isl:0.03239138,558_Leptolyngbya_sp._PCC_7375:0.06971130)1.000000:0.48510701)0.794000:0.08502691)0.990000:0.12389063,(((469_Richelia_intracellularis:0.13912252,522_Calothrix_sp._NIES-3974:0.16160273)0.998000:0.19414332,(463_Calothrix_sp._PCC_6303:0.28514566,(438_Mastigocoleus_testarum_BC0:0.22414613,(502_Rivularia_sp._PCC_7116:0.07797413,506_Calothrix_parasitica_NIES-:0.08388415)0.996000:0.17721411)0.984000:0.11380407)0.919000:0.06294629)0.986000:0.12968663,(479_Cyanobacteria_bacterium_QS:0.40846908,(((498_Euhalothece_sp._KZN_001:0.00209757,497_Dactylococcopsis_salina_PC:0.01058389)0.998000:0.12888517,(486_Cyanobacteria_bacterium_SW:0.09808560,459_Halothece_sp._PCC_7418:0.04394922)0.928000:0.05631867)1.000000:0.25998655,((494_Moorea_bouillonii_PNG:0.01694510,(495_Moorea_producens_PAL-8-15-:0.00508930,(500_Moorea_producens_JHB:0.01374148,(493_Moorea_producens_PAL:0.00457205,488_Moorea_producens_3L:0.00000017)0.936000:0.02156455)0.403000:0.00821409)0.868000:0.01666290)1.000000:0.24761168,((577_Leptolyngbya_valderiana_BD:0.00000001,579_Geitlerinema_sp._FC_II:0.00429616)1.000000:0.30533581,(((446_Pleurocapsa_sp._PCC_7327:0.01657186,456_Hydrococcus_rivularis_NIES:0.01803277)0.998000:0.10686829,(430_Aphanothece_hegewaldii_CCA:0.10814226,(525_Pleurocapsa_sp._CCALA_161:0.43041984,513_Xenococcus_sp._PCC_7305:0.27917840)0.938000:0.12185624)0.903000:0.07810409)0.973000:0.06509513,(((455_Cyanobacteria_bacterium_QS:0.00429954,(452_Cyanobacteria_bacterium_QH:0.00000001,453_Cyanobacteria_bacterium_QS:0.00000001)0.000000:0.00000001)1.000000:0.17623832,(537_Scytonema_hofmannii_PCC_71:0.19748905,((482_Fischerella_muscicola_CCME:0.01300193,(((487_Fischerella_sp._NIES-3754:0.00424822,(485_Fischerella_thermalis_CCME:0.00000015,489_Fischerella_major_NIES-592:0.00856765)0.000000:0.00000015)0.900000:0.00870488,((478_Fischerella_thermalis_CCME:0.00000013,(476_Fischerella_thermalis:0.00000001,(477_Fischerella_thermalis_CCME:0.00000001,501_Fischerella_thermalis_WC55:0.00000001)0.000000:0.00000001)0.858000:0.00425727)0.901000:0.00861061,(470_Fischerella_thermalis_CCME:0.00856654,(473_Fischerella_thermalis_CCME:0.00000017,481_Fischerella_thermalis_CCME:0.00856223)0.931000:0.01288907)0.738000:0.00433624)0.746000:0.00402776)0.775000:0.00435941,(484_Fischerella_thermalis_CCME:0.01744013,(480_Fischerella_thermalis_CCME:0.00427892,483_Fischerella_thermalis_CCME:0.00000014)0.960000:0.01704694)0.000000:0.00000016)0.873000:0.00870622)0.935000:0.02600760,(((547_cyanobacterium_TDX16:0.01721791,(544_Chroococcidiopsis_cubana_C:0.00425826,(539_Cyanosarcina_cf._burmensis:0.00425825,(542_Chroococcidiopsis_sp._CCAL:0.00426934,592_Chroococcidiopsis_thermali:0.00430143)0.785000:0.00427705)0.000000:0.00000016)0.795000:0.00883577)1.000000:0.09661196,(535_Chroococcales_cyanobacteri:0.03146810,(532_Chroococcidiopsis_sp._TS-8:0.02106152,(521_Gloeocapsa_sp._PCC_7428:0.00000014,526_Chroogloeocystis_siderophi:0.00861986)0.765000:0.00609146)0.800000:0.01152963)0.997000:0.08800907)0.968000:0.05199812,533_Nostoc_sp._Lobaria_pulmona:0.05791928)0.078000:0.01075659)1.000000:0.16544029)0.978000:0.07456687)0.522000:0.02521307,509_Desertifilum_sp._IPPAS_B-1:0.23645012)0.819000:0.01799712)0.311000:0.01320659)0.517000:0.03260105)0.784000:0.03471724)0.542000:0.04070981)0.830000:0.04198322)0.938000:0.06627023)0.532000:0.03369156)0.765000:0.02161545)0.953000:0.08348326)0.411000:0.05042802)0.972000:0.15913043,((((613_Synechococcus_sp._JA-3-3Ab:0.00000024,(615_Synechococcus_sp._JA-2-3Ba:0.00430413,616_Synechococcus_sp._60AY4M2:0.00000018)0.764000:0.00430456)1.000000:0.53159444,(((448_Calothrix_sp._NIES-3974:0.15763914,472_Richelia_intracellularis:0.17985150)0.995000:0.14012710,((466_Nostoc_calcicola_FACHB-389:0.05703296,(420_Nostoc_linckia_z1:0.06814995,(422_Nostoc_sp._KVJ20:0.02199502,(468_Nostoc_sp._Peltigera_membr:0.00000014,(465_Nostoc_sp._Peltigera_membr:0.00837099,471_Nostoc_sp._Peltigera_membr:0.00417931)0.796000:0.00418554)0.955000:0.02259882)0.911000:0.01910369)0.226000:0.01389518)0.963000:0.04236812,(445_Calothrix_sp._PCC_7507:0.12512127,((504_Nodularia_spumigena_CCY941:0.00000015,(510_Nodularia_spumigena_CENA59:0.00418545,507_Nodularia_spumigena_CCY941:0.00000001)0.000000:0.00000001)1.000000:0.08985059,(531_Anabaena_cylindrica_PCC_71:0.10333111,541_Nostoc_sp._PCC_7120:0.08419740)0.992000:0.07997047)0.024000:0.01579748)0.383000:0.01416789)0.947000:0.04890705)0.993000:0.10294918,(((450_filamentous_cyanobacterium:0.20676952,(607_Limnothrix_sp._P13C2:0.00791908,608_Limnothrix_sp._CACIAM_69d:0.00000244)1.000000:0.57743786)0.942000:0.11062154,((599_Leptolyngbya_sp._Heron_Isl:0.04333646,609_Leptolyngbya_sp._PCC_7375:0.13248886)1.000000:0.42297577,((505_Rubidibacter_lacunae_KORDI:0.28928469,(475_Trichodesmium_erythraeum_I:0.16182143,(454_Roseofilum_reptotaenium_AO:0.18176637,534_Leptolyngbya_sp._hensonii:0.29986048)0.301000:0.01590015)0.466000:0.02798564)0.370000:0.03421274,(520_Leptolyngbya_sp._PCC_7376:0.28419790,(491_Gloeocapsa_sp._PCC_73106:0.24023453,(492_Crocosphaera_watsonii_WH_0:0.00000014,499_Crocosphaera_watsonii_WH_0:0.00000001)1.000000:0.20500296)0.931000:0.08173667)0.000000:0.01069438)0.995000:0.17559511)0.947000:0.09705880)0.967000:0.08465032,(576_Acaryochloris_sp._RCC1774:0.76202522,(419_filamentous_cyanobacterium:0.13841448,464_Oscillatoria]_sp._PCC_6506:0.11627923)0.894000:0.07755906)0.880000:0.06670731)0.910000:0.04732315)0.826000:0.05819965)0.964000:0.10536569,((428_Moorea_producens_PAL-8-15-:0.00915040,(425_Moorea_bouillonii_PNG:0.00761063,(424_Moorea_producens_JHB:0.00822269,426_Moorea_producens_3L:0.00414998)0.961000:0.02168975)0.322000:0.02281483)1.000000:0.29563366,((511_Leptolyngbya_valderiana_BD:0.00472889,514_Geitlerinema_sp._FC_II:0.00000003)1.000000:0.49475585,((((457_Cyanobacteria_bacterium_QS:0.41401115,(516_Cyanobacteria_bacterium_QS:0.00402508,(503_Cyanobacteria_bacterium_QH:0.00000001,512_Cyanobacteria_bacterium_QS:0.00395267)0.750000:0.00389651)0.999000:0.18115291)0.963000:0.08781425,(467_Desertifilum_sp._IPPAS_B-1:0.32177417,((444_Nostoc_sp._Lobaria_pulmona:0.05810899,(433_Scytonema_hofmannii_PCC_71:0.18364392,(441_Fischerella_muscicola_CCME:0.00969139,((443_Fischerella_thermalis_CCME:0.03526301,(436_Fischerella_thermalis_CCME:0.01589251,(442_Fischerella_thermalis:0.00386220,451_Fischerella_thermalis_CCME:0.01179296)0.755000:0.00391233)0.743000:0.00501870)0.748000:0.01114789,((440_Fischerella_thermalis_CCME:0.00000015,(437_Fischerella_sp._NIES-3754:0.00387681,449_Fischerella_major_NIES-592:0.01576904)0.782000:0.00389480)0.000000:0.00000015,(431_Fischerella_thermalis_CCME:0.01162166,432_Fischerella_thermalis_CCME:0.00000014)0.973000:0.01952200)0.745000:0.00733382)0.953000:0.02456613)0.942000:0.02794503)0.652000:0.02031882)0.814000:0.01732007,((439_cyanobacterium_TDX16:0.01166699,(553_Chroococcidiopsis_sp._CCAL:0.03242964,(434_Chroococcidiopsis_cubana_C:0.00391214,429_Chroococcidiopsis_thermali:0.00000001)0.000000:0.00000001)0.901000:0.01616046)1.000000:0.15400019,(435_Chroococcales_cyanobacteri:0.02309799,(423_Chroogloeocystis_siderophi:0.01193893,(427_Gloeocapsa_sp._PCC_7428:0.00393979,421_Chroococcidiopsis_sp._TS-8:0.03256052)0.000000:0.00000017)0.947000:0.03416985)0.977000:0.06583217)0.955000:0.06729771)0.995000:0.12485897)0.915000:0.04814304)0.679000:0.02408911,(530_Halothece_sp._PCC_7418:0.02913575,(538_Cyanobacteria_bacterium_SW:0.11347526,(527_Euhalothece_sp._KZN_001:0.00000013,528_Dactylococcopsis_salina_PC:0.00416307)0.993000:0.07967873)0.325000:0.03789821)1.000000:0.31797950)0.911000:0.05575233,(556_Xenococcus_sp._PCC_7305:0.51205463,(524_Aphanothece_hegewaldii_CCA:0.23667788,(518_Hydrococcus_rivularis_NIES:0.03985748,529_Pleurocapsa_sp._PCC_7327:0.03250709)0.998000:0.21513805)0.356000:0.06193669)0.983000:0.11174466)0.370000:0.03771519)0.612000:0.03977705)0.502000:0.05594597)0.782000:0.03577193,((405_Gloeobacter_violaceus_PCC_:0.08211960,411_Gloeobacter_kilaueensis_JS:0.07662641)1.000000:0.40955667,((341_Synechococcus_sp._JA-2-3Ba:0.02616274,(342_Synechococcus_sp._65AY6Li:0.00000026,(349_Synechococcus_sp._65AY6A5:0.00325736,350_Synechococcus_sp._JA-3-3Ab:0.00000013)0.907000:0.00650011)0.815000:0.01479137)1.000000:0.20708995,((((019_Chlorokybus_atmophyticus:0.06228617,(010_Chaetosphaeridium_globosum:0.07011320,(025_Chara_vulgaris:0.04752778,(024_Klebsormidium_flaccidum:0.08525202,(020_Zygnema_circumcarinatum:0.03771605,((015_Psilotum_nudum:0.05559765,((013_Cycas_taitungensis:0.01311150,(001_Liriodendron_tulipifera:0.00331922,(002_Illicium_oligandrum:0.01643137,(((004_Populus_trichocarpa:0.00324353,(267_Paenarthrobacter_nicotinov:0.00000014,(271_Halomonas_heilongjiangensi:0.01973674,(006_Arabidopsis_thaliana:0.01028600,257_Staphylococcus_aureus_subs:0.00343077)0.760000:0.00346420)0.677000:0.00324746)0.743000:0.00335293)0.744000:0.00335043,(003_Amborella_trichopoda:0.00981965,(018_Nymphaea_alba:0.01321609,298_synthetic_construct:0.00709757)0.946000:0.01320641)0.000000:0.00000015)0.852000:0.00335818,(017_Sorghum_bicolor:0.03354743,005_Chloranthus_spicatus:0.00323445)0.744000:0.00324430)0.000000:0.00000024)0.784000:0.00328174)0.984000:0.02044429)0.765000:0.00340148,(009_Ginkgo_biloba:0.01944828,(010_Pinus_thunbergii:0.03295074,(016_Welwitschia_mirabilis:0.05030035,012_Cryptomeria_japonica:0.00677719)0.781000:0.00826995)0.871000:0.00968011)0.810000:0.00533551)0.909000:0.01526690)0.496000:0.00685834,(008_Anthoceros_angustus:0.04108584,(011_Physcomitrella_patens:0.00761012,014_Marchantia_polymorpha:0.00925525)0.968000:0.02089469)0.722000:0.00388225)0.902000:0.01898008)0.524000:0.01854192)0.851000:0.01399042)0.939000:0.02891983)0.414000:0.01925067)0.345000:0.01197318,(012_Mesostigma_viride:0.10858442,((021_Nephroselmis_astigmatica:0.10711797,((016_Coccomyxa_subellipsoidea_C:0.05855787,(013_Floydiella_terrestris:0.09248847,017_Chlamydomonas_reinhardtii:0.06752601)0.975000:0.04294114)0.886000:0.01914387,(289_Opitutae_bacterium_TMED67:0.11212006,(316_Gammaproteobacteria_bacter:0.15127298,(018_Pyramimonas_parkeae:0.06129585,(023_Pycnococcus_provasolii:0.05479508,(011_Prasinoderma_coloniale:0.09617347,022_Verdigellas_peltata:0.09788154)0.704000:0.04338992)0.838000:0.02764494)0.322000:0.01098563)0.910000:0.02973010)0.849000:0.01219263)0.766000:0.01738601)0.040000:0.00786297,015_Ostreococcus_tauri:0.13258141)0.860000:0.02150282)0.935000:0.02419974)0.995000:0.05407005,((007_Cyanophora_paradoxa:0.02912129,008_Cyanophora_biloba:0.04549915)1.000000:0.11941420,(((001_Cyanidioschyzon_merolae_st:0.07489802,005_Cyanidium_caldarium:0.12410416)0.977000:0.06685646,((006_Gracilaria_ferox:0.04647555,009_Porphyra_purpurea:0.03930029)0.827000:0.03662942,(003_Rhodochaete_parvula:0.10987166,(002_Porphyridium_sordidum:0.07607958,(004_Heterosigma_akashiwo:0.05986313,(293_bacterium_TMED277:0.13039880,(302_Oceanospirillales_bacteriu:0.16376159,(014_Phaeodactylum_tricornutum:0.02651564,(336_Thermoplasmatales_archaeon:0.04176382,378_Thalassiosira_weissflogii:0.03626086)0.547000:0.01365200)1.000000:0.11191805)0.391000:0.02705780)0.243000:0.02446506)0.979000:0.05165953)0.235000:0.01317625)0.053000:0.02204097)0.953000:0.04610411)0.988000:0.08336577,295_Gloeomargarita_lithophora_:0.26051844)0.000000:0.01367856)0.911000:0.02427025)0.961000:0.04802102,((058_Synechococcus_sp._PCC_6312:0.04992670,((((379_Oscillatoriales_cyanobacte:0.24450648,(((355_Chroococcidiopsis_cubana_C:0.00676119,(372_Chroococcidiopsis_thermali:0.00000001,373_Chroococcidiopsis_sp._CCAL:0.00324226)0.740000:0.00306369)1.000000:0.14233905,((375_Calothrix_sp._PCC_7507:0.16758926,376_Calothrix_sp._NIES-3974:0.10671331)0.601000:0.02283466,((358_Fischerella_sp._NIES-4106:0.02138110,((367_Fischerella_sp._NIES-3754:0.00308697,368_Fischerella_major_NIES-592:0.00000013)0.807000:0.00571068,(364_Fischerella_thermalis:0.00000026,((363_Fischerella_thermalis_CCME:0.00000012,366_Fischerella_muscicola_CCME:0.01550339)0.816000:0.00308650,(362_Fischerella_thermalis_CCME:0.00308723,(365_Fischerella_thermalis_CCME:0.00309838,(360_Fischerella_thermalis_CCME:0.00306966,361_Fischerella_thermalis_CCME:0.00310502)0.881000:0.00625577)0.791000:0.00307696)0.000000:0.00000020)0.000000:0.00000026)0.756000:0.00366314)0.949000:0.02327729)0.999000:0.11029819,(371_Mastigocoleus_testarum_BC0:0.06817929,374_Calothrix_parasitica_NIES-:0.13607210)0.998000:0.08744095)0.771000:0.03666518)0.972000:0.06784880)0.880000:0.03720493,((385_Halomicronema_hongdechlori:0.20479689,403_Synechococcus_sp._PCC_7335:0.24420557)1.000000:0.25215324,(384_Pleurocapsa_sp._CCALA_161:0.25404783,(369_Pleurocapsa_sp._PCC_7327:0.00223424,370_Hydrococcus_rivularis_NIES:0.01922165)0.999000:0.13206741)0.985000:0.10633426)0.880000:0.05197385)0.844000:0.05991545)1.000000:0.35560155,(301_Acaryochloris_sp._RCC1774:0.19011414,(354_Acaryochloris_sp._HICR111A:0.00773185,356_Acaryochloris_marina_MBIC1:0.01094783)1.000000:0.30118177)0.996000:0.16282440)0.915000:0.07239305,055_Synechococcus_lividus_PCC_:0.01279494)0.640000:0.00340603,052_Thermosynechococcus_elonga:0.03250096)0.986000:0.04668672)0.971000:0.04489163,((((244_Rubidibacter_lacunae_KORDI:0.15364546,(173_Cyanobacteria_bacterium_QS:0.08513675,((171_Cyanobacteria_bacterium_QS:0.00327882,(153_Cyanobacteria_bacterium_QH:0.00327657,162_Cyanobacteria_bacterium_QH:0.00000025)0.000000:0.00000025)0.751000:0.00328846,(149_Cyanobacteria_bacterium_QH:0.00327023,144_Cyanobacteria_bacterium_QS:0.00326100)0.000000:0.00000015)0.999000:0.10796251)0.939000:0.05436585)0.959000:0.05043412,(125_Neosynechococcus_sphagnico:0.09961810,((193_Crinalium_epipsammum_PCC_9:0.11232801,140_Phormidium_ambiguum_IAM_M-:0.09749566)0.983000:0.05615835,((167_Desertifilum_sp._IPPAS_B-1:0.08351851,288_Oscillatoria_acuminata_PCC:0.10844546)0.942000:0.03936723,((200_Cyanothece_sp._PCC_7425:0.12895805,((196_Mastigocoleus_testarum_BC0:0.05426739,(284_Richelia_intracellularis:0.06489371,(270_Richelia_intracellularis_H:0.00703517,283_Richelia_intracellularis_H:0.00391381)0.965000:0.03261527)1.000000:0.10432160)0.432000:0.02772411,(203_Scytonema_tolypothrichoide:0.09809402,((185_Hapalosiphon_sp._MRB220:0.00000064,(191_Fischerella_sp._NIES-4106:0.01007058,192_Hapalosiphonaceae_cyanobac:0.00682721)0.799000:0.01363678)0.965000:0.02758564,(178_Fischerella_thermalis_CCME:0.00000018,(174_Fischerella_thermalis_CCME:0.00337701,(180_Fischerella_sp._NIES-3754:0.00000015,(179_Fischerella_muscicola_CCME:0.00676287,(182_Fischerella_thermalis_CCME:0.00337797,(348_Fischerella_thermalis_WC24:0.00000012,(332_Fischerella_thermalis_WC55:0.00000001,181_Fischerella_thermalis:0.00000024)0.000000:0.00000001)0.000000:0.00000012)0.852000:0.00338026)0.000000:0.00000015)0.000000:0.00000027)0.773000:0.00680486)0.953000:0.02459948)0.931000:0.03447089)0.862000:0.02124618)0.975000:0.04830451)0.845000:0.03480553,(((239_Cyanobacteria_bacterium_SW:0.06827965,(252_Halothece_sp._PCC_7418:0.00934513,263_Dactylococcopsis_salina_PC:0.03184126)0.482000:0.02851523)0.999000:0.11128926,(278_Coleofasciculus_chthonopla:0.06191101,(232_Moorea_producens_JHB:0.00000041,((254_Moorea_producens_PAL:0.00000012,277_Moorea_producens_3L:0.00000001)0.888000:0.00950249,(243_Moorea_producens_PAL-8-15-:0.00268066,236_Moorea_bouillonii_PNG:0.02633764)0.897000:0.01379449)0.947000:0.02512539)1.000000:0.15057585)0.967000:0.04319109)0.909000:0.02266924,(((225_Planktothricoides_sp._SR00:0.11428426,(139_Trichodesmium_erythraeum_I:0.12867708,(((211_Arthrospira_platensis_YZ:0.00000015,(214_Arthrospira_platensis_str.:0.00000001,218_Arthrospira_platensis_NIES:0.00324775)0.775000:0.00321520)0.906000:0.00972268,(197_Arthrospira_sp._O9.13F:0.00337863,199_Arthrospira_maxima_CS-328:0.00000025)0.756000:0.00340898)0.996000:0.05218121,((300_Lyngbya_aestuarii_BL_J:0.00924792,328_Lyngbya_sp._PCC_8106:0.00000016)0.896000:0.01914385,(230_Limnoraphis_robusta_CS-951:0.02045364,(((251_Planktothrix_agardhii:0.00000001,256_Planktothrix_agardhii_NIVA:0.00342891)0.927000:0.01564742,(229_Planktothrix_paucivesicula:0.00601145,231_Oscillatoriales_cyanobacte:0.00738895)0.252000:0.00845299)0.858000:0.01567776,(247_Planktothrix_sp._PCC_11201:0.00345347,(224_Planktothrix_tepida_PCC_92:0.01349971,242_Planktothrix_serta_PCC_892:0.02404036)0.934000:0.01356803)0.754000:0.00489650)1.000000:0.06151239)0.277000:0.01107368)0.990000:0.04356680)0.090000:0.02233591)0.589000:0.00570237)0.851000:0.02164020,((285_Geitlerinema_sp._FC_II:0.02859878,(266_Phormidium_sp._OSCR:0.00763472,275_Phormidium_willei_BDU_1307:0.00000001)0.996000:0.07090815)0.999000:0.06375635,294_Roseofilum_reptotaenium_AO:0.10929889)0.057000:0.01301002)0.929000:0.02231243,(((253_Leptolyngbya_sp._PCC_7375:0.02928721,287_Leptolyngbya_sp._Heron_Isl:0.03005409)1.000000:0.11009711,(222_Aphanocapsa_montana_BDHKU2:0.10813928,((216_Phormidium_tenue_NIES-30:0.00334625,(212_Leptolyngbya_sp.:0.00668580,(208_filamentous_cyanobacterium:0.00000012,(219_filamentous_cyanobacterium:0.00679029,286_Leptolyngbya_antarctica:0.03835433)0.205000:0.00328159)0.876000:0.00667205)0.000000:0.00000025)0.912000:0.01707912,(234_Halomicronema_hongdechlori:0.12596526,205_filamentous_cyanobacterium:0.05006618)0.847000:0.02878866)0.951000:0.04185548)0.609000:0.02275633)0.997000:0.07630600,(249_Gloeocapsa_sp._PCC_73106:0.11449978,((274_Synechococcus_sp._NIES-970:0.00731887,((261_Synechococcus_sp._PCC_7003:0.00335415,(269_Synechococcus_sp._PCC_7310:0.00000001,276_Synechococcus_sp._PCC_7002:0.00330621)0.741000:0.00328131)0.772000:0.00501983,(280_Leptolyngbya_sp._PCC_7376:0.01994992,282_Limnothrix_rosea_IAM_M-220:0.01476947)0.846000:0.00917852)0.788000:0.00877922)1.000000:0.10414910,((((353_Candidatus_Synechococcus_s:0.01021142,(352_Candidatus_Synechococcus_s:0.01701525,351_Candidatus_Synechococcus_s:0.01112316)0.000000:0.00000012)0.820000:0.00706597,((340_Candidatus_Synechococcus_s:0.00000001,347_Candidatus_Synechococcus_s:0.00336602)0.772000:0.00338258,(345_Candidatus_Synechococcus_s:0.00336905,339_Candidatus_Synechococcus_s:0.00000001)0.000000:0.00000001)0.850000:0.00700493)1.000000:0.10524963,(359_Synechococcus_sp._RCC307:0.03508537,(299_Synechococcus_sp._TMED19:0.02093413,((346_Synechococcus_sp._BL107:0.00341725,(344_Synechococcus_sp._CC9902:0.00000015,(337_Synechococcus_sp._KORDI-52:0.00000013,((343_Synechococcus_sp._WH_8109:0.00339858,(334_Synechococcus_sp._WH_8102:0.00686530,338_Synechococcus_sp._CC9605:0.00000001)0.000000:0.00000001)0.862000:0.00678918,(327_Synechococcus_sp._KORDI-10:0.00574208,(314_Synechococcus_sp._KORDI-49:0.00000025,324_Synechococcus_sp._TMED205:0.00000001)0.793000:0.00524516)0.933000:0.01319453)0.640000:0.00694227)0.982000:0.02533098)0.000000:0.00000015)0.940000:0.02159299,((330_Synechococcus_sp._CC9311:0.01123889,333_Synechococcus_sp._WH_8020:0.00000014)0.908000:0.01553782,(((326_Synechococcus_sp._WH_7805:0.00355365,329_Synechococcus_sp._WH_7803:0.00659486)0.886000:0.00679031,(331_Synechococcus_sp._RS9916:0.01410860,(323_Synechococcus_sp._RS9917:0.00870742,322_Synechococcus_sp._XM-24:0.02280721)0.850000:0.00847966)0.800000:0.00646134)0.766000:0.00352464,((312_Synechococcus_sp._MIT_S950:0.01354288,321_Synechococcus_sp._MIT_S950:0.00000013)0.972000:0.01383559,((320_Synechococcus_sp._MED-G68:0.00671015,(310_Synechococcus_sp._WH_8016:0.00335250,335_Synechococcus_sp._TMED66:0.00000014)0.000000:0.00000014)0.957000:0.01391919,((307_Cyanobium_sp._CACIAM_14:0.01343032,(319_Cyanobium_gracile_PCC_6307:0.00336644,(311_Cyanobium_sp._NIES-981:0.00335063,(308_Cyanobium_sp._PCC_7001:0.00000025,(325_Synechococcus_sp._GFB01:0.00711327,((392_Prochlorococcus_sp._MIT_07:0.00574865,(400_Prochlorococcus_marinus_st:0.00664357,(397_Prochlorococcus_sp._MIT_13:0.00000018,((395_Prochlorococcus_marinus_st:0.00331825,399_Prochlorococcus_sp._MIT_13:0.00330833)0.950000:0.00993283,(396_Prochlorococcus_marinus_st:0.00330571,398_Prochlorococcus_marinus_st:0.00000012)0.763000:0.00327386)0.903000:0.00659004)0.000000:0.00000015)0.967000:0.03298206)1.000000:0.22998806,((380_Prochlorococcus_marinus_XM:0.02661039,(381_Prochlorococcus_marinus_st:0.00000014,(401_Prochlorococcus_marinus_st:0.00000013,402_Prochlorococcus_marinus_st:0.00341403)0.992000:0.02095014)0.823000:0.01855259)0.994000:0.07925685,((410_Prochlorococcus_sp._MIT_06:0.01190244,((408_Prochlorococcus_marinus_su:0.00000001,409_Prochlorococcus_marinus_st:0.00341911)0.940000:0.01821047,(406_Prochlorococcus_marinus_st:0.02458399,407_Prochlorococcus_sp._MIT_06:0.01734056)0.000000:0.00706274)0.931000:0.01861989)1.000000:0.15489169,((393_Prochlorococcus_marinus_st:0.00339721,(((390_Prochlorococcus_marinus_st:0.00000013,387_Prochlorococcus_marinus_st:0.01023764)0.000000:0.00000013,(391_Prochlorococcus_marinus_st:0.01052261,394_Prochlorococcus_marinus_st:0.00681371)0.887000:0.00685251)0.849000:0.00340169,(388_Prochlorococcus_marinus_st:0.00000014,389_Prochlorococcus_marinus_st:0.00339927)0.000000:0.00000014)0.000000:0.00000012)0.931000:0.02017923,(382_Prochlorococcus_marinus_su:0.01603322,(383_Prochlorococcus_marinus_st:0.00000015,386_Prochlorococcus_marinus_st:0.00339355)0.972000:0.02729561)0.956000:0.03111815)0.755000:0.04548203)0.536000:0.03217187)1.000000:0.21152151)1.000000:0.22532705)0.742000:0.00677415)0.783000:0.00353434)0.978000:0.02518315)0.696000:0.00356743)0.838000:0.00785339,((318_Synechococcus_sp._Baikal-G:0.01451054,((304_Cyanobium_sp.:0.00789523,305_Synechococcus_sp._SynAce01:0.02201843)0.953000:0.01866346,(303_Cyanobium_sp.:0.01234131,315_Synechococcus_sp._WH_5701:0.01275102)0.853000:0.00737050)0.939000:0.01958990)0.968000:0.02379443,(306_Synechococcus_lacustris_st:0.04535552,(309_Cyanobium_usitatum_str._To:0.00000012,313_cyanobacterium_BACL30_MAG-:0.00000001)0.936000:0.01727461)0.828000:0.00907447)0.754000:0.00780153)0.983000:0.02916040)0.737000:0.00303475)0.729000:0.00377536)0.992000:0.03353333)0.893000:0.01401129)0.945000:0.02085728)0.538000:0.01382264)0.919000:0.04552581)1.000000:0.18777787,((((202_Phormidesmis_priestleyi_An:0.02100080,221_Phormidesmis_priestleyi:0.01976120)0.968000:0.03252695,227_Leptolyngbya_foveolarum:0.01693148)0.678000:0.00895549,226_Synechococcus_sp._PCC_7335:0.03951246)1.000000:0.11782322,(279_Xenococcus_sp._PCC_7305:0.04599343,((290_Chondrocystis_sp._NIES-410:0.03231876,292_Pleurocapsa_sp._CCALA_161:0.03271488)0.985000:0.04082664,(233_Stanieria_cyanosphaera_PCC:0.00934308,237_Stanieria_sp._NIES-3757:0.00420670)0.991000:0.05121133)0.919000:0.02763476)0.986000:0.05771529)0.900000:0.04236231)0.924000:0.03775400)0.728000:0.01570695)0.415000:0.02152613)0.809000:0.01631551)0.971000:0.03359115)0.178000:0.01451548)0.880000:0.01776439)0.668000:0.01664482)0.955000:0.02497603)0.811000:0.00980408)0.457000:0.01149564,((062_Leptolyngbya_sp._hensonii:0.08484819,(((245_Chamaesiphon_minutus_PCC_6:0.01035504,246_Chamaesiphon_polymorphus_C:0.00676790)1.000000:0.16536770,((296_Pseudanabaena_sp._PCC_7367:0.10984354,(206_Pseudanabaena_biceps_PCC_7:0.00326765,((201_Pseudanabaena_sp._SR411:0.00461427,(210_Pseudanabaena_sp._ABRG5-3:0.01431517,204_Pseudanabaena_frigida:0.00497397)0.428000:0.00325068)0.931000:0.01157254,(291_Pseudanabaena_sp.:0.03361041,(220_Oscillatoriales_cyanobacte:0.00642799,223_Pseudanabaena_sp.:0.00000037)0.971000:0.02598410)0.916000:0.01585534)0.751000:0.00316634)1.000000:0.05897516)0.859000:0.01845229,(317_Synechococcus_sp._PCC_7502:0.08400572,235_Cyanobacteria_bacterium_M5:0.15070282)0.107000:0.02844588)0.999000:0.12999011)0.821000:0.04931724,(130_Nostocales_cyanobacterium_:0.05572785,((067_Tolypothrix_bouteillei_VB5:0.02190936,077_Scytonema_hofmannii_PCC_71:0.01565369)0.962000:0.03203179,(((238_Chroogloeocystis_siderophi:0.00728195,(228_Chroococcidiopsis_sp._TS-8:0.01448816,(240_Gloeocapsa_sp._PCC_7428:0.00001145,(250_Chroococcales_cyanobacteri:0.01549384,(259_Aliterella_atlantica_CENA5:0.02356014,281_Chlorogloea_sp._CCALA_695:0.02310244)0.985000:0.03955757)0.816000:0.01666709)0.742000:0.00703358)0.621000:0.00348838)1.000000:0.09384206,(073_cyanobacterium_TDX16:0.00324722,(070_Chroococcidiopsis_thermali:0.00000026,069_Chroococcidiopsis_sp._CCAL:0.00356358)0.000000:0.00000013)0.987000:0.04472885)0.991000:0.05999234,(172_Nostoc_minutum_NIES-26:0.03196614,(((086_Nostoc_piscinale_CENA21:0.00385378,087_Nostoc_sp._MBR_210:0.00936377)0.946000:0.01656507,((082_Calothrix_sp._HK-06:0.00550725,084_Calothrix_sp._NIES-4071:0.00563989)0.977000:0.03685231,((060_Calothrix_elsteri_CCALA_95:0.05589145,117_Calothrix_sp._NIES-4101:0.01445854)0.913000:0.01967936,(081_Calothrix_sp._PCC_6303:0.04353085,(090_Calothrix_parasitica_NIES-:0.01791227,194_Rivularia_sp._PCC_7116:0.02641129)1.000000:0.07303219)0.646000:0.00698073)0.967000:0.03288377)0.864000:0.01166557)0.921000:0.01407905,(074_Nostoc_sp._NIES-4103:0.01990973,((((176_Trichormus_variabilis_ATCC:0.00000060,(184_Trichormus_variabilis_NIES:0.00000001,190_Nostoc_sp._PCC_7120:0.00337726)0.751000:0.00336964)0.986000:0.02464085,(076_Nostoc_sp._NIES-3756:0.00000026,071_Nostoc_sp._NIES-2111:0.00338921)0.970000:0.02027819)0.989000:0.03618111,(119_Chrysosporum_ovalisporum:0.02178847,(103_Nodularia_spumigena_CCY941:0.01032347,154_Nodularia_sp._NIES-3585:0.03992257)0.793000:0.00629818)0.906000:0.01490888)0.891000:0.01010160,((114_Anabaena_cylindrica_PCC_71:0.02216612,((061_Cylindrospermum_sp._NIES-4:0.03032568,106_Cylindrospermum_stagnale_P:0.02021034)0.929000:0.01591490,((215_Cuspidothrix_issatschenkoi:0.02069502,((128_Cylindrospermopsis_sp._CR1:0.00000026,(131_Raphidiopsis_brookii_D9:0.00327821,(132_Cylindrospermopsis_racibor:0.00328070,(123_Raphidiopsis_curvata_NIES-:0.00328329,115_Cylindrospermopsis_racibor:0.00328509)0.000000:0.00000027)0.000000:0.00000013)0.000000:0.00000026)0.984000:0.03631037,(079_Sphaerospermopsis_kisselev:0.00551884,092_Nostoc_azollae_0708:0.02144538)0.757000:0.01412210)0.963000:0.02726290)0.817000:0.00765609,(064_Anabaena_sp._CRKS33:0.04436498,((147_Anabaena_sp._90:0.00000015,(159_Anabaena_sp._MDT14b:0.00000013,165_Anabaena_sp._LE011-02:0.00331613)0.734000:0.00333279)0.877000:0.01351504,(101_Aphanizomenon_flos-aquae_L:0.00000028,(109_Anabaena_sp._AL93:0.00000012,(105_Aphanizomenon_flos-aquae_2:0.00000013,(112_Anabaena_sp._WA102:0.00000015,104_Dolichospermum_compactum_N:0.00336455)0.855000:0.00336682)0.838000:0.00336774)0.913000:0.00674690)0.913000:0.01016591)0.999000:0.03903252)0.890000:0.01303565)0.941000:0.02190837)0.855000:0.01282005)0.702000:0.00579303,(((091_Anabaenopsis_circularis_NI:0.00000014,116_Nostoc_cycadae_WK-1:0.00000001)0.870000:0.00843552,(122_Nostoc_sp._PCC_7107:0.03551318,((108_Calothrix_sp._NIES-2098:0.01251255,((110_Nostoc_sp._T09:0.01006595,(164_Nostoc_sp._RF31Y:0.01076256,((066_Hassallia_byssoidea_VB5121:0.00326859,075_Tolypothrix_sp._NIES-4075:0.00651780)0.961000:0.02722094,(088_Tolypothrix_campylonemoide:0.00621525,(094_Scytonema_sp._HK-05:0.00331779,097_Scytonema_sp._NIES-4073:0.00000013)0.817000:0.00712941)0.995000:0.05397077)1.000000:0.06087641)0.862000:0.00907235)0.900000:0.01132300,(151_Calothrix_sp._PCC_7507:0.04806222,((098_Calothrix_sp._NIES-2100:0.01992745,129_Calothrix_brevissima_NIES-:0.01037763)0.994000:0.03050257,(102_Tolypothrix_sp._PCC_7601:0.00324252,(089_Tolypothrix_tenuis_PCC_710:0.00000012,085_Nostoc_carneum_NIES-2107:0.00322626)0.748000:0.00323253)0.911000:0.00988646)0.000000:0.00000051)0.896000:0.01137253)0.782000:0.00946730)0.796000:0.01740051,((120_Nostoc_calcicola_FACHB-389:0.02916806,(121_Nostoc_sp._KVJ20:0.00618034,((135_Nostoc_sp._ATCC_53789:0.00556322,((134_Nostoc_sp._Peltigera_membr:0.00000012,217_Nostoc_sp._Peltigera_membr:0.00325572)0.804000:0.00652310,(124_Nostoc_punctiforme_PCC_731:0.00000014,(141_Nostoc_sp._Lobaria_pulmona:0.00620310,(148_Nostoc_punctiforme_NIES-21:0.00353606,169_Nostoc_sp._Peltigera_membr:0.02301429)0.246000:0.00334292)0.895000:0.00687086)0.000000:0.00000035)0.853000:0.00757743)0.830000:0.00662464,(113_Nostoc_commune_HK-02:0.00651459,126_Nostoc_flagelliforme_CCNUN:0.00995099)0.747000:0.00423062)0.923000:0.01266970)0.890000:0.01199486)0.915000:0.02398851,(100_Nostoc_linckia_z3:0.00000067,(096_Nostoc_sp._ATCC_43529:0.01313300,127_Nostoc_linckia_NIES-25:0.00651622)0.932000:0.01654454)0.989000:0.03582241)0.965000:0.02867226)0.809000:0.00876592)0.792000:0.01333818)0.919000:0.01511443,(083_Nostoc_sp._CENA543:0.00981983,(065_Nostoc_sp._PCC_7524:0.00000050,(158_Calothrix_sp._NIES-3974:0.06287029,072_Calothrix_sp._336/3:0.05892996)0.450000:0.02563517)0.954000:0.02043874)0.747000:0.00462611)0.841000:0.00787219)0.744000:0.00369831)0.952000:0.01564772)0.749000:0.00368944)0.867000:0.00895107)0.940000:0.01824927)0.000000:0.00677445)0.956000:0.04181240)0.825000:0.03183630)0.368000:0.01509200)0.839000:0.01942615,(198_Merismopedia_glauca_CCAP_1:0.14084539,((063_Oscillatoriales_cyanobacte:0.08603549,(((099_Cyanobacterium_sp._IPPAS_B:0.06152191,186_Cyanobacterium_stanieri_PC:0.01609990)0.955000:0.03201415,(241_Cyanobacterium_aponinum_PC:0.02847654,(273_Geminocystis_sp._NIES-3708:0.00000030,357_Geminocystis_sp._NIES-3709:0.02467361)0.982000:0.04655801)0.693000:0.02670142)0.974000:0.03788837,((207_Snowella_sp.:0.05147091,(195_Synechocystis_sp._PCC_6803:0.00434470,209_Synechocystis_sp._PCC_6714:0.00000001)0.965000:0.02806862)0.959000:0.03199626,((166_Cyanothece_sp._ATCC_51142:0.00757738,(160_Cyanothece_sp._CCY0110:0.00636065,262_Crocosphaera_watsonii_WH_8:0.08164616)0.516000:0.00366860)0.940000:0.02404528,((138_Aphanothece_hegewaldii_CCA:0.03833265,((152_Microcystis_aeruginosa_PCC:0.00357356,145_Microcystis_sp._T1-4:0.00331831)0.000000:0.00000012,(146_Microcystis_aeruginosa_PCC:0.00000015,(143_Microcystis_aeruginosa_NIE:0.00332063,(142_Microcystis_aeruginosa_PCC:0.00000026,(264_Microcystis_aeruginosa_PCC:0.00333691,(255_Microcystis_aeruginosa_PCC:0.00000013,(258_Microcystis_aeruginosa_NIE:0.00000015,(265_Microcystis_aeruginosa_PCC:0.00000014,(260_Microcystis_aeruginosa_NIE:0.00333416,268_Microcystis_aeruginosa_TA0:0.00333191)0.000000:0.00000014)0.858000:0.00333428)0.841000:0.00333694)0.000000:0.00000012)0.840000:0.00333299)0.000000:0.00000026)0.853000:0.00332060)0.000000:0.00000012)0.997000:0.06134690)0.929000:0.03500693,(111_Cyanothece_sp._PCC_8801:0.03099938,(157_Cyanothece_sp._PCC_7822:0.00922466,(133_Pleurocapsa_sp._PCC_7327:0.07236361,137_Cyanothece_sp._PCC_7424:0.03562754)0.586000:0.02845733)0.960000:0.04297124)0.801000:0.02907400)0.851000:0.01882739)0.515000:0.02144922)0.664000:0.02564110)0.993000:0.06384309)0.942000:0.02381202,((155_Limnothrix_sp._P13C2:0.00000012,163_Limnothrix_sp._CACIAM_69d:0.00000001)1.000000:0.10327436,((161_Geitlerinema_sp._PCC_7407:0.06866498,(183_Synechococcus_elongatus_PC:0.00331334,213_Synechococcus_sp.:0.01323869)1.000000:0.09716857)0.897000:0.03567878,(059_Leptolyngbya_sp._O-77:0.02253368,(093_filamentous_cyanobacterium:0.00000014,248_filamentous_cyanobacterium:0.00000001)0.998000:0.06570316)0.916000:0.03570482)0.791000:0.01582859)0.823000:0.00917287)0.845000:0.01071547)0.880000:0.01294523)0.847000:0.01199404)0.910000:0.01958630,(078_Microcoleus_sp._PCC_7113:0.05523319,((068_Leptolyngbya_frigida_ULC18:0.07032833,(118_Phormidesmis_priestleyi_UL:0.03146477,136_Leptolyngbya_sp.:0.10125141)0.923000:0.04455005)0.797000:0.02904100,(((095_Oscillatoriales_cyanobacte:0.02370536,107_Oscillatoria]_sp._PCC_6506:0.02469425)0.996000:0.05082989,(080_Microcoleus_vaginatus_FGP-:0.00813124,(177_filamentous_cyanobacterium:0.01001965,(150_Oscillatoria_nigro-viridis:0.01545952,188_Tychonema_bourrellyi_FEM_G:0.02608719)0.334000:0.00533051)0.947000:0.01897786)0.903000:0.01576081)0.996000:0.07380778,(187_Alkalinema_sp._CACIAM_70d:0.09260094,(170_Leptolyngbya_boryana_IAM_M:0.00925000,(156_Leptolyngbya_sp._NIES-2104:0.01105715,168_Leptolyngbya_sp._NIES-3755:0.00949687)0.989000:0.04038427)0.883000:0.01666727)0.994000:0.06524855)0.389000:0.01493218)0.924000:0.03125645)0.946000:0.02229735)0.854000:0.01793749)0.973000:0.05123164)0.970000:0.10783400)0.858000:0.11080312)1.000000:0.52905737)0.312000:0.05513789)0.995000:0.24871464)1.000000:0.34616089)0.122000:0.08265275)0.875000:0.07169080)0.926000:0.07307603)0.835000:0.04556574)0.939000:0.11850245)1.000000:0.36891798)1.000000:0.35693817)0.992000:0.19811668)0.999000:0.22637668)0.977000:0.09650065)0.982000:0.09260695)0.902000:0.05189578)0.303000:0.03772779)0.760000:0.02143688)0.999000:0.14949033)1.000000:0.22873108);
