# Supplementary material for: Time-resolved comparative molecular evolution of oxygenic photosynthesis
Source: Biochim Biophys Acta Bioenerg. 2021 Jun 1;1862(6):148400. doi: 10.1016/j.bbabio.2021.148400 (PMC8047818; doi:10.1016/j.bbabio.2021.148400)
Supplement: Supplementary file 1 — Supplementary material: sequence alignments and trees [file mmc1.zip › Figure_2_Alpha_Beta_NJtre.txt]

((((((((((((((((((((((((220_Leptolyngbya_sp._hensonii:0.03058,(188_Leptolyngbya_frigida:0.02501,(168_Phormidesmis_priestleyi:0.03178,160_Phormidesmis_priestleyi:0.02129)88:0.01041)31:0.00421)14:0.00439,(((095_Limnothrix_sp._PR1529:0.01429,087_Oscillatoriales_cyanobacterium:0.01643)98:0.01624,078_Alkalinema_sp._CACIAM_70d:0.03402)19:0.00447,((071_Leptolyngbya_boryana:0.00842,020_Leptolyngbya_sp._NIES-3755:0.00554)54:0.00178,027_Leptolyngbya_sp._NIES-2104:0.01388)99:0.0158)4:0.0037)5:0.00239,(150_Leptolyngbya_sp.:0.03839,126_Leptolyngbya_sp._DLM2.Bin15:0.04262)20:0.00337)0:0.00243,(213_Neosynechococcus_sphagnicola:0.03766,(210_Leptolyngbya_sp._O-77:0.03708,023_Oscillatoriales_cyanobacterium_MTP1:0.02996)25:0.00337)4:0.00537)0:0.00033,(((((313_Mastigocoleus_testarum:0.0213,(275_Calothrix_parasitica:0.0064,234_Rivularia_sp._PCC_7116:0.00757)99:0.01798)28:0.00366,(225_cyanobacterium_TDX16:0.03008,(159_Scytonema_hofmannii:0.01361,128_Tolypothrix_bouteillei:0.00874)89:0.01004)21:0.00343)2:0.00158,((((199_Mastigocladopsis_repens:0.01391,((074_Nostocales_cyanobacterium_HT-58-2:0.01005,073_Tolypothrix_campylonemoides:0.00951)27:0.00052,053_Scytonema_tolypothrichoides:0.00926)91:0.0133)25:0.00584,((((((((165_Nostoc_sp._Lobaria_pulmonaria_5183_cyanobiont:0.01775,(((138_Nostoc_sp._Peltigera_membranacea_cyanobiont_210A:0.00043,123_Nostoc_sp._Peltigera_malacea_cyanobiont_DB3992:0.00237)64:0.00334,(124_Nostoc_sp._Peltigera_membranacea_cyanobiont_232:0.0058,112_Nostoc_sp._KVJ20:0.00537)39:0.00151)25:0.001,(110_Nostoc_sp._ATCC_53789:0.00146,100_Nostoc_sphaeroides:0.00133)85:0.0069)67:0.00248)70:0.00511,063_Nostoc_calcicola:0.00685)41:0.00261,(067_Nostoc_sp._PA-18-2419:0.01109,((042_Nostoc_sp._ATCC_43529:0,035_Nostoc_linckia:0)68:0.0019,040_Nostoc_linckia:0.00089)71:0.00357)48:0.00189)41:0.0035,((147_Cylindrospermum_sp._NIES-4074:0.01333,094_Cylindrospermum_stagnale:0.0146)94:0.00766,038_Nostoc_minutum_NIES-26:0.00767)31:0.00248)10:0.00491,083_Trichormus_variabilis:0.01076)1:0.0014,((((((((((157_Aphanizomenon_flos-aquae:0.00392,(145_Anabaena_sp._90:0.0022,107_Dolichospermum_sp._UHCC_0315A:0.00339)27:0.0012)22:0.00265,(((132_Anabaena_sp._WA113:0,127_Aphanizomenon_flos-aquae_MDT14a:0)89:0.00472,((091_Aphanizomenon_flos-aquae_WA102:0,088_Aphanizomenon_flos-aquae_LD13:0)84:0.00321,076_Anabaena_sp._MDT14b:0.00238)21:0.00093)10:0.00104,119_Anabaena_sp._WA102:0.00317)18:0.00129)19:0.00299,(154_Anabaena_sp._AL09:0,129_Anabaena_sp._LE011-02:0)100:0.02341)26:0.00171,103_Dolichospermum_compactum:0.00644)53:0.00373,((093_Dolichospermum_circinale:0,084_Anabaena_sp._CRKS33:0)57:0.00056,086_Dolichospermum_planctonicum:0.00223)100:0.01684)26:0.00232,((105_Trichormus_variabilis:0.004,(098_Anabaena_sp._PCC_7108:0.00392,090_Trichormus_sp._NMC-1:0.00725)28:0.00125)22:0.00201,058_Anabaena_cylindrica:0.01091)43:0.00345)29:0.00552,(101_Cuspidothrix_issatschenkoi:0.00814,080_Trichormus_azollae:0.017)10:0.00146)0:0.00052,((144_Calothrix_sp._PCC_7507:0.00786,089_Fortiea_contorta:0.00611)59:0.00655,(((135_Nostoc_carneum:0.0051,(117_Calothrix_brevissima:0.00197,092_Calothrix_sp._NIES-2098:0.00362)45:0.00073)79:0.00394,133_Calothrix_sp._NIES-2100:0.00643)44:0.00218,079_Nostoc_sp._RF31YmG:0.00744)26:0.00298)11:0.00252)0:0.00161,((((118_Raphidiopsis_curvata:0,114_Cylindrospermopsis_raciborskii:0)57:0.0011,106_Cylindrospermopsis_raciborskii:0.00449)55:0.00087,102_Cylindrospermopsis_raciborskii:0.00126)99:0.01328,((116_Sphaerospermopsis_kisseleviana:0,111_Sphaerospermopsis_reniformis:0)98:0.0036,085_Nostocales_cyanobacterium:0.00758)66:0.00578)37:0.00293)4:0.00146,099_Chrysosporum_ovalisporum:0.02764)3:0.00148)0:0.00086,(141_Nostoc_sp._PCC_7107:0.01415,((125_Nostoc_piscinale:0.00444,057_Nostoc_sp._CENA543:0.00673)40:0.00139,(104_Nostoc_sp._NIES-4103:0.0103,066_Nostoc_sp._PCC_7524:0.00367)24:0.0024)13:0.00281)17:0.00292)3:0.00163,((149_Nodularia_sp._NIES-3585:0.00331,109_Nodularia_sp._in_Bacteria:0.00507)53:0.00198,148_Nodularia_spumigena:0.00629)98:0.02275)70:0.01006)8:0.00291,((((((056_Fischerella_thermalis:0,054_Fischerella_thermalis:0)59:0.00275,050_Fischerella_major:4e-005)64:0.0012,(((051_Fischerella_thermalis_CCMEE_5319:0.0027,(043_Fischerella_thermalis:0,039_Fischerella_thermalis:0)20:0.0001)27:9e-005,049_Fischerella_thermalis:0.00262)44:0.00036,034_Fischerella_thermalis:0.00228)61:0.00123)82:0.00356,((048_Fischerella_sp._NIES-4106:0.00174,044_Fischerella_muscicola:0.00385)46:0.00152,041_Fischerella_muscicola:0.00168)81:0.00424)90:0.00959,(055_Chlorogloeopsis_fritschii:0.00831,052_Fischerella_sp._PCC_9605:0.01683)78:0.0065)29:0.00413,(045_cyanobacterium_PCC_7702:0.01708,029_Calothrix_sp._NIES-3974:0.02203)24:0.00133)18:0.00545)0:0.00103,(((((192_Calothrix_elsteri:0.02853,046_Calothrix_sp._NIES-4101:0.01057)58:0.00326,153_Calothrix_parietina:0.02698)38:0.00233,((070_Calothrix_sp._PCC_7103:0,065_Calothrix_desertica:0)66:0.00134,069_Calothrix_sp._HK-06:0.00145)100:0.0145)48:0.00718,(075_Calothrix_sp._336/3:0.01382,((036_Hassallia_byssoidea_VB512170:0.0045,030_Tolypothrix_sp._NIES-4075:0.00388)99:0.01036,033_Scytonema_hofmanni_UTEX_B_1581:0.0147)70:0.00894)26:0.00497)3:0.00307,((097_Richelia_intracellularis:0.01682,077_Richelia_intracellularis:0.01111)94:0.01314,081_Calothrix_rhizosoleniae:0.02319)32:0.00353)1:0.00086)1:0.00359)7:0.00257,096_Desertifilum_sp._IPPAS_B-1220:0.03776)4:0.00342,(238_Oscillatoriales_cyanobacterium_JSC-12:0.03319,((((211_Thermosynechococcus_sp._NK55a:0.00585,(205_Thermosynechococcus_sp._CL-1:0.00041,191_Thermosynechococcus_elongatus_PKUAC-SCTE542:0.00238)91:0.00701)72:0.00409,207_Synechococcus_lividus:0.01209)99:0.01951,022_Synechococcus_sp._PCC_6312:0.03378)63:0.00947,173_Cyanothece_sp._PCC_7425:0.0424)11:0.00456)3:0.00182)2:0.00229)0:0.00021,((240_Leptolyngbya_sp._JSC-1:0.02487,178_Geitlerinema_sp._PCC_7407:0.02541)18:0.00212,(231_filamentous_cyanobacterium_CCP2:0.0377,018_Leptolyngbya_ohadii:0.02096)40:0.00685)3:0.00378)0:0.00188,((298_Cyanobacteria_bacterium_UBA11369:0.03012,(((296_Cyanobacteria_bacterium_UBA8543:0.021,181_Microcoleus_sp._PCC_7113:0.02369)47:0.00474,182_Crinalium_epipsammum:0.03495)17:0.0036,259_Merismopedia_glauca:0.03174)1:0.00124)0:0.00325,(230_Acaryochloris_sp._RCC1774:0.02845,(120_Acaryochloris_sp._CCMEE_5410:0.0073,108_Acaryochloris_marina:0.00946)99:0.01079)62:0.01138)0:0.00219)0:0.00058,((((((((363_Hyella_patelloides:0.02476,183_Myxosarcina_sp._GI1:0.0339)27:0.00331,(((330_Pleurocapsa_sp._CCALA_161:0.01695,203_Pleurocapsa_sp._PCC_7319:0.01099)55:0.00279,216_Chondrocystis_sp._NIES-4102:0.01571)83:0.00897,263_Xenococcus_sp._PCC_7305:0.02043)32:0.00293)11:0.00173,((323_Aphanothece_hegewaldii:0.02576,(241_Snowella_sp.:0.02863,221_Synechocystis_sp._PCC_6714:0.02165)39:0.00584)10:0.0017,((((((301_Microcystis_aeruginosa_Ma_AC_P_19900807_S300:0.00279,(292_Microcystis_aeruginosa:0,(290_Microcystis_aeruginosa:0,(287_Microcystis_aeruginosa:0,(282_Microcystis_aeruginosa:0,268_Microcystis_aeruginosa:0)0:0)0:0)0:0)20:0)45:0.00172,((281_Microcystis_aeruginosa:0,(280_Microcystis_aeruginosa:0,(278_Microcystis_panniformis:0,(276_Microcystis_aeruginosa_TA09:0,(274_Microcystis_aeruginosa_Ma_QC_C_20070703_M131:0,(273_Microcystis_aeruginosa:0,(265_Microcystis_aeruginosa:0,(260_Microcystis_aeruginosa_Ma_QC_Ca_00000000_S207:0,255_Microcystis_sp._M_QC_C_20170808_M3Col:0)0:0)0:0)0:0)0:0)0:0)0:0)0:0)25:0.00033,264_Microcystis_aeruginosa:0.00247)31:0.00082)46:0.00183,((291_Microcystis_aeruginosa:0,279_Microcystis_aeruginosa:0)25:0.00032,(267_Microcystis_aeruginosa:0,262_Microcystis_aeruginosa:0)42:0.00247)31:0.00043)22:0.0003,(293_Microcystis_aeruginosa:0,288_Microcystis_aeruginosa:0)45:0.00164)100:0.02841,(167_Gloeothece_citriformis:0.01178,151_Gloeothece_verrucosa:0.01336)66:0.00669)18:0.00167,(277_Aphanothece_sacrum:0.04389,(194_Stanieria_cyanosphaera:0.00126,177_Stanieria_sp._NIES-3757:0.00154)100:0.01492)6:0.00103)2:0.00134)4:0.0015)3:0.00215,((((299_unicellular_cyanobacterium_SU3:0.00575,257_Crocosphaera_subtropica:0.01101)55:0.00144,143_Crocosphaera_chwakensis:0.00688)63:0.0056,(171_Crocosphaera_watsonii:0,158_Crocosphaera_watsonii:0)100:0.0194)54:0.00394,(224_Rippkaea_orientalis:0.01711,(((146_cyanobacterium_endosymbiont_of_Rhopalodia_gibberula:0.00808,134_cyanobacterium_endosymbiont_of_Epithemia_turgida:0.01147)82:0.00645,136_unicellular_cyanobacterium_SU2:0.00545)94:0.00646,121_Cyanothece_sp._UBA12306:0.0198)56:0.00376)58:0.00677)59:0.01038)20:0.00304,(((251_Geminocystis_sp._NIES-3709:0.00565,(246_Geminocystis_sp._NIES-3708:0.00314,242_Geminocystis_herdmanii:0.00245)80:0.00278)100:0.017,((204_Cyanobacterium_sp._HL-69:0,201_Cyanobacterium_sp._IPPAS_B-1200:0)100:0.01802,187_Cyanobacterium_stanieri_PCC_7202:0.00711)89:0.00712)60:0.00337,219_Cyanobacterium_aponinum:0.02306)92:0.01922)28:0.00451,((295_Candidatus_Atelocyanobacterium_thalassa_isolate_SIO64986:0.02526,222_Candidatus_Atelocyanobacterium_thalassa:0.02222)100:0.03074,((072_Leptolyngbya_sp._PCC_7376:0.00912,031_Limnothrix_rosea:0.01044)90:0.00839,((062_Synechococcus_sp._PCC_7003:0.00249,059_Synechococcus_sp._PCC_7002:0.0031)70:0.0011,037_Synechococcus_sp._PCC_7117:0.00173)100:0.0216)82:0.00933)23:0.00693)10:0.00492,(((348_Gloeocapsa_sp._PCC_73106:0.05046,334_Gloeocapsa_sp._DLM2.Bin57:0.02496)72:0.01196,314_Spirulina_subsalsa:0.02442)43:0.00678,(344_Spirulina_major:0.02791,318_Spirulina_sp._DLM2.Bin59:0.01958)98:0.02432)23:0.00379)7:0.00502,((305_Chamaesiphon_polymorphus:0.00832,302_Chamaesiphon_minutus:0.00844)100:0.04346,(((239_Moorea_producens:0.00285,(236_Moorea_producens:0.00179,209_Moorea_bouillonii:0.00379)52:0.00209)49:0.00193,223_Moorea_producens:0.00086)100:0.02937,142_filamentous_cyanobacterium_ESFC-1:0.03698)27:0.00468)8:0.00192)1:0.00132)5:0.00404,375_Gloeomargarita_lithophora:0.0636)24:0.00438,((064_Chlorogloea_sp._CCALA_695:0.00268,060_Synechocystis_sp._PCC_7509:0.00291)100:0.0223,047_Aliterella_atlantica:0.02094)100:0.0401)64:0.00723,(((286_Lyngbya_sp._PCC_8106:0.00883,261_Lyngbya_aestuarii:0.00793)100:0.02143,206_Limnoraphis_robusta:0.01755)92:0.01891,((284_Oscillatoriales_cyanobacterium:0.02907,((((229_Microcoleus_vaginatus:0.00393,215_Oscillatoria_nigro-viridis:0.00445)67:0.00365,218_Oscillatoriales_cyanobacterium:0.00335)44:0.00256,(226_Tychonema_bourrellyi:0.00752,198_Oscillatoriales_cyanobacterium:0.00644)34:0.0005)38:0.00295,212_Microcoleaceae_bacterium_UBA10368:0.00631)41:0.00305)100:0.02707,200_Oscillatoriales_cyanobacterium_USR001:0.03355)88:0.01227)78:0.01378)41:0.00601,(((((((((((414_Cyanobium_sp._MED195:0.00426,402_Synechococcus_sp._MED-G68:0.00157)70:0.00334,(406_Synechococcus_sp._UW179B:0.00136,405_Synechococcus_sp._WH_8016:0.00143)43:0.00085)36:0.00068,(407_Synechococcus_sp._NP17:0.00217,(386_Synechococcus_sp._CC9311:0,381_Synechococcus_sp._WH_8020:0)56:0.00062)71:0.0039)87:0.01169,(((((411_Synechococcus_sp._NAT40:0.00058,351_Synechococcus_sp._MED-G135:-0.00058)100:0.01059,(398_Synechococcus_sp._EAC657:0.00345,(367_Synechococcus_sp._RS9916:0.00602,(366_Synechococcus_sp._BS55D:0,365_Synechococcus_sp._BS56D:0)77:0.00236)19:0.00032)19:0.00149)34:0.0013,(373_Synechococcus_sp._RS9917:0.00259,360_Synechococcus_sp._WH_8101:0.0002)97:0.00643)44:0.0035,((((410_Synechococcus_sp._WH_8102:0,380_Synechococcus_sp._WH_8103:0)77:0.00399,409_Synechococcus_sp._YX04-3:0.00159)76:0.00428,(395_Synechococcus_sp._SAT82:0.00251,((((359_Synechococcus_sp._RS344:0.00017,327_Synechococcus_sp._KORDI-52:-0.00017)59:8e-005,343_Synechococcus_sp._CC9605:-8e-005)51:4e-005,345_Synechococcus_sp._N19:-4e-005)79:0.00316,340_Synechococcus_sp._WH_8109:0.00243)70:0.00315)32:0.00136)17:0.00145,((331_Synechococcus_sp._UW69:0.00064,317_Synechococcus_sp._UW106:0.00215)59:0.00329,((321_Synechococcus_sp._BL107:0,297_Synechococcus_sp._CC9902:0)56:9e-005,294_Synechococcus_sp._MED-G69:0.0027)96:0.00617)32:0.0017)20:0.00168)24:0.00302,392_Synechococcus_sp._CPC35:0.01612)14:0.00223)11:0.00093,(412_Synechococcus_sp._TMED19:-0.00781,389_Synechococcus_sp._KORDI-49:0.01077)53:0.00615)22:0.00567,(((391_Synechococcus_sp._MED850:0.01025,353_Synechococcus_sp._KORDI-100:0.00656)49:0.00092,355_Synechococcus_sp._CC9616:0.00725)84:0.00917,372_Cyanobium_sp._NAT70:0.01148)49:0.00734)25:0.00423,((404_cyanobiont_of_Ornithocercus_magnificus:0.01864,((397_Prochlorococcus_marinus_str._MIT_9303:0.00056,383_Prochlorococcus_sp._MIT_1306:0.00223)69:0.00194,390_Prochlorococcus_sp._MED-G132:0.00331)100:0.02055)24:0.00388,(((((362_Prochlorococcus_sp._SS52:0.00279,356_Prochlorococcus_marinus:-0)2:0,358_Prochlorococcus_marinus_str._SS2:-0)100:0.01244,((((357_Prochlorococcus_sp._MIT_0801:0.00142,350_Prochlorococcus_marinus:0.00137)76:0.0014,339_Prochlorococcus_marinus_XMU1408:0.00279)50:0.00069,(342_Prochlorococcus_marinus:0.00195,332_Prochlorococcus_marinus:0.00084)78:0.00297)94:0.00713,315_Prochlorococcus_marinus:0.00517)83:0.00412)46:0.00189,326_Prochlorococcus_sp._MIT_0601:0.01163)19:0.00157,((312_Prochlorococcus_marinus:0.00478,285_Prochlorococcus_marinus:0.0036)74:0.00427,((((((271_Prochlorococcus_marinus:0.00371,249_Prochlorococcus_marinus:0.00188)15:0.00065,258_Prochlorococcus_marinus:0.00244)12:0.00075,(253_Prochlorococcus_marinus:0.00138,243_Prochlorococcus_marinus:0.00141)42:0.00138)10:0.00066,254_Prochlorococcus_marinus:0.00236)12:0.00078,((269_Prochlorococcus_sp._HOT208_60m_813O14:0,266_Prochlorococcus_marinus:0)67:0.00246,244_Prochlorococcus_marinus:0.00313)18:0.00057)29:0.00269,256_Prochlorococcus_marinus:0.0033)37:0.00205)46:0.00359)58:0.00873)12:0.00268)12:0.00385,((((((((403_Cyanobium_sp._ARS6:0.0024,(401_Synechococcus_sp._UW179A:0.00269,400_Synechococcus_sp._CPC100:0.00289)69:0.00175)100:0.01348,(399_Synechococcus_sp._WH_7805:0.00215,(394_Synechococcus_sp._WH_7803:0,393_Synechococcus_sp._TMED90:0)70:0.00064)98:0.00799)21:0.00482,((309_Synechococcus_sp._TMED185:0.00674,300_Synechococcus_sp._RCC307:0.00443)96:0.00997,(307_Synechococcus_sp._MED-G71:0,303_Synechococcus_sp._TMED155:0)100:0.01483)64:0.00521)6:0.00285,378_Cyanobium_sp._PLM2.Bin73:0.01395)1:0.00125,(((((((387_Synechococcus_sp._BO_8801:0,369_Cyanobium_gracile:0)68:0.00138,371_Aphanothece_minutissima:0.00142)95:0.00736,354_Cyanobium_sp._CACIAM_14:0.00801)41:0.00202,(341_Cyanobium_sp._NIES-981:0.00131,338_Cyanobium_sp._PCC_7001:0.00149)96:0.00632)24:0.00287,322_Synechococcus_sp._GFB01:0.00608)13:0.0015,(((385_Cyanobium_sp.:0.00249,382_Synechococcus_sp._MW101C3:0.0003)100:0.01902,(329_Synechococcus_sp._WH_5701:0.01135,325_Cyanobium_sp.:0.01099)48:0.00305)22:0.0005,319_Synechococcus_sp._1G10:0.00768)48:0.00603)2:0.00095,324_Synechococcus_sp._RSCCF101:0.01471)4:0.00156)2:0.00131,(376_Synechococcus_lacustris:0.0015,352_Synechococcus_sp._Lanier:0.0013)100:0.02057)0:0.00086,((((248_Synechococcus_sp._8F6:0.00564,237_Cyanobium_usitatum:0.01112)91:0.01087,(214_Vulcanococcus_limneticus:0.00398,189_Cyanobium_sp.:0.0072)71:0.00542)25:0.00171,169_Synechococcus_sp._CB0101:0.01247)20:0.00157,195_Cyanobium_sp.:0.0125)14:0.00292)4:0.00194,(311_Synechococcus_sp._CB0205:0.00222,306_Synechococcus_sp._XM-24:0.00337)98:0.01288)2:0.0005)99:0.01335,((((408_Candidatus_Synechococcus_spongiarum:0.01004,384_Candidatus_Synechococcus_spongiarum:0.00672)29:0.00066,(388_Candidatus_Synechococcus_spongiarum_SP3:0.00599,379_Candidatus_Synechococcus_spongiarum:0.01077)53:0.00359)19:0.00069,346_Candidatus_Synechococcus_spongiarum_142:0.01067)100:0.02332,337_Aphanocapsa_feldmannii_277cV:0.03732)93:0.01083)90:0.01092,032_Synechococcus_elongatus_PCC_11801:0.03068)97:0.01473,(((336_Leptolyngbya_sp._BC1307:0.03027,(((247_Leptolyngbya_foveolarum:0.01937,184_Phormidesmis_priestleyi_Ana:0.01136)57:0.00407,185_Phormidesmis_priestleyi:0.0172)46:0.00283,140_Synechococcus_sp._PCC_7335:0.03005)63:0.00375)98:0.02515,(((272_Leptolyngbya_sp._LCM1.Bin17:0.02973,(((250_Leptolyngbya_sp.:0,233_Leptolyngbya_antarctica:0)100:0.01801,156_Leptolyngbya_sp._DLM2.Bin27:0.00992)74:0.0077,((190_Phormidium_tenue:0.00617,(115_Leptolyngbya_sp._KIOST-1:0.00821,082_Nodosilinea_nodulosa:0.00576)78:0.00333)50:0.00257,170_filamentous_cyanobacterium_CCP3:0.00858)65:0.00416)90:0.01565)63:0.0049,(217_filamentous_cyanobacterium_CCP5:0.04162,176_Halomicronema_hongdechloris:0.01983)74:0.00697)57:0.00811,(208_Leptolyngbya_sp._Heron_Island_J:0.00953,196_Leptolyngbya_sp._PCC_7375:0.0184)100:0.03461)31:0.00331)23:0.00172,(252_Leptolyngbya_sp._PCC_6406:0.03252,061_Prochlorothrix_hollandica:0.05128)31:0.00477)23:0.00403)33:0.01015)6:0.00094,(((172_Geitlerinema_sp._PCC_9228:0.06408,(163_Oscillatoria_acuminata:0.04858,028_Oscillatoria_sp._PCC_10802:0.02126)36:0.00666)15:0.00384,((((026_Chroococcales_cyanobacterium_IPPAS_B-1203:0.00265,025_Gloeocapsopsis_sp._AAB1__1H9:0.00015)67:0.00157,019_Chroogloeocystis_siderophila:0.00109)89:0.00502,015_Gloeocapsa_sp._PCC_7428:0.00591)52:0.00297,024_Chroococcidiopsis_sp._TS-821:0.01056)100:0.02752)6:0.00245,068_Planktothricoides_sp._SR001:0.06081)0:0.00268)0:0.00222,((((((((368_Phormidium_sp._HE10JO:0.00416,349_Phormidium_sp._SL48-SHIP:0.00143)81:0.00483,(364_Phormidium_sp._OSCR:0.00225,361_Phormidium_sp._GEM2.Bin31:0.00334)81:0.00432)90:0.00681,328_Phormidium_willei:0.00987)100:0.0287,(289_Geitlerinema_sp._PCC_7105:0.00187,283_Leptolyngbya_valderiana:0.00092)100:0.02378)76:0.00697,310_Oscillatoriales_cyanobacterium:0.05388)52:0.00647,(245_Hormoscilla_sp._GUM007:0.00959,155_Hormoscilla_sp._GUM202:0.00717)100:0.03723)28:0.00463,(((270_Arthrospira_sp._O9.13F:0.01023,(((235_Arthrospira_platensis:0,232_Arthrospira_platensis:0)34:0.00146,228_Arthrospira_sp._PLM2.Bin9:0.00133)54:0.00194,227_Arthrospira_platensis:0.00092)75:0.00254)100:0.04337,(((((((193_Planktothrix_rubescens:0.00124,175_Planktothrix_paucivesiculata_PCC_9631:0.00155)54:0.00069,179_Planktothrix:0.00197)54:0.00092,174_Planktothrix_agardhii:0.00058)34:0.0008,(180_Planktothrix_sp._UBA8407:0.00124,162_Oscillatoriales_cyanobacterium_CG2_30_40_61:0.00155)53:0.00141)57:0.00191,164_Planktothrix_sp._PCC_11201:0.00067)93:0.00611,113_Planktothrix_serta_PCC_8927:0.00187)100:0.01358,166_Planktothrix_tepida:0.01476)98:0.01451)70:0.01058,(186_Okeania_hirsuta:0.02266,(152_Trichodesmium_erythraeum:0.0161,122_Hydrocoleum_sp._CS-953:0.02301)60:0.00473)96:0.01957)28:0.00497)4:0.00145,(347_Roseofilum_reptotaenium_AO1-A:0.0529,130_Phormidium_ambiguum:0.04486)8:0.00359)0:0.00283)19:0.00375,((335_Cyanobacteria_bacterium_QS_8_64_29:0.07222,(320_Cyanobacteria_bacterium_QS_1_48_34:0,316_Cyanobacteria_bacterium_QH_1_48_107:0)100:0.05348)95:0.0199,(197_Rubidibacter_lacunae:0.03211,((161_Halothece_sp._PCC_7418:0.00977,139_Dactylococcopsis_salina:0.01258)59:0.00273,131_Euhalothece_natronophila:0.0142)100:0.02739)97:0.01627)81:0.01189)42:0.01043,((((((021_Pseudanabaena_biceps:0.01331,(017_Pseudanabaena_sp._UWO311:0.00409,(014_Pseudanabaena_sp._BC1403:0.00145,012_Pseudanabaena_sp.:0.00134)86:0.00435)78:0.00581)51:0.00171,013_Oscillatoriales_cyanobacterium_CG2_30_44_21:0.00775)76:0.00568,(((010_Pseudanabaena_sp._SR411:0.00223,009_Pseudanabaena_sp.:0.00335)27:0.00157,005_Pseudanabaena_frigida:0.00636)19:0.00112,(008_Pseudanabaena_sp.:0.0022,004_Pseudanabaena_sp._ABRG5-3:0.00339)21:0.00105)79:0.00568)100:0.04023,007_Pseudanabaena_sp._PCC_6802:0.03661)45:0.00701,006_Pseudanabaena_sp._PCC_7367:0.05611)41:0.00637,011_Synechococcus_sp._PCC_7502:0.04991)68:0.01792)24:0.00254,304_Cyanobacteria_bacterium:0.08389)52:0.00991,(016_Synechococcus_sp._JA-2-3Ba2-13:0.07988,003_Synechococcus_sp._PCC_7336:0.0542)76:0.01403)34:0.00508,(002_Gloeobacter_kilaueensis:0.03554,001_Gloeobacter_violaceus_beta:0.03988)100:0.04557)100:0.02444,((((((bVamGB_GCA_003242885.1:0.06232,bVamGB_GCA_003175915.1:0.05221)71:0.00966,(bVamGB_GCA_001899315.1:0.04978,bVamGB_GCA_001464165.1a:0.04798)82:0.0145)47:0.0034,(bVamGB_GCA_003153555.1a:0.00513,bVamGB_GCA_003151275.1:0.00325)100:0.04898)100:0.033,((((bVamGB_GCA_003258795.1:0.04667,((((((bVamGB_GCA_003258725.1:0.02051,bVamGB_GCA_002450015.1:0.0186)49:0.0074,(bVamGB_GCA_900321735.1:0.0296,bVamGB_GCA_002102975.1:0.02906)24:0.00069)70:0.01503,((((bVamGB_GCA_003150395.1:0.0241,((bVamGB_GCA_000438175.1:0.00745,bVamGB_GCA_001765415.1beta:0.00931)59:0.00064,bVamGB_GCA_000437435.1:0.01591)94:0.01135)28:0.00212,((bVamGB_GCA_900321895.1d:0.01345,bVamGB_GCA_000431315.1:0.01169)89:0.01559,(bVamGB_GCA_001917115.1:0.00152,bVamGB_GCA_000433095.1:0.00127)100:0.02726)3:0.00043)14:0.00363,(bVamGB_GCA_001899335.1:0.03378,bVamGB_GCA_002309875.1:0.02768)26:0.00264)18:0.0085,bVamGB_GCA_002297005.1:0.03241)11:0.00294)7:0.00232,((bVamGB_GCA_900313115.1:0.01726,bVamGB_GCA_002103075.1:0.01626)63:0.00683,bVamGB_GCA_002481545.1:0.03254)66:0.01143)15:0.00391,((((((bVamGB_GCA_003258735.1:0,bVamGB_GCA_002405805.1:0)100:0.01225,bVamGB_GCA_002103105.1:0.01289)63:0.00553,(bVamGB_GCA_002438405.1:0.00422,bVamGB_GCA_002102825.1:0.00416)95:0.01125)51:0.0052,bVamGB_GCA_001899395.1:0.02632)63:0.00907,(bVamGB_GCA_900319365.1:0.02535,(bVamGB_GCA_900314375.1:0.004,bVamGB_GCA_002361485.1:0.00438)100:0.02341)79:0.00856)73:0.01926,((bVamGB_GCA_900320675.1:0.02028,bVamGB_GCA_002309425.1:0.02441)51:0.00445,bVamGB_GCA_002350725.1:0.02138)81:0.01563)8:0.00332)12:0.00328,bVamGB_GCA_002293275.1:0.04189)27:0.00141)97:0.01997,bVamGB_GCA_000980375.1:0.05691)100:0.03565,(bVamGB_GCA_001784565.1:0.05026,bVamGB_GCA_001784535.1:0.0531)100:0.03267)95:0.01766,(bVamGB_GCA_001899385.1:0.14524,(bVamGB_GCA_001784585.1:0.03056,bVamGB_GCA_001784555.1:0.03368)100:0.0531)94:0.01509)48:0.00704)38:0.00246,((bVamGB_GCA_003149345.1:0.00392,bVamGB_GCA_003149375.1:0.00167)68:0.00151,bVamGB_GCA_001858525.1:0.0062)100:0.08453)48:0.01048,(bSerGB_GCA_002783405.1b:0.09879,bSerGB_GCA_002083825.1beta:0.11629)59:0.01013)57:0.00426)86:0.01824,(bMarGB_GCA_003242895.1:0.13213,(((bMarGB_GCA_003265895.1c:0.06749,((bMarGB_GCA_002716725.1:0.01732,bMarGB_GCA_002697535.1:0.0134)99:0.02704,bMarGB_GCA_002690645.1:0.04201)94:0.02194)86:0.01314,bMarGB_GCA_002433595.1:0.08044)46:0.0052,bMarGB_GCA_002296285.1beta:0.07223)100:0.03274)98:0.03365)99:0.02481,(((bMarGB_GCA_003242895.1n:0.1406,bMarGB_GCA_001783275.1:0.16667)26:0.00889,(((bMarGB_GCA_002774365.1:0.07665,bMarGB_GCA_001771545.1:0.07419)100:0.03616,bMarGB_GCA_001771575.1:0.11887)35:0.00996,(bMarGB_GCA_001771535.1:0.0116,bMarGB_GCA_001771505.1:0.01354)100:0.11266)10:0.00606)29:0.00656,(((bMarGB_GCA_001771615.1:0.0914,bMarGB_GCA_001772335.1:0.08758)86:0.01794,bMarGB_GCA_001771585.1:0.09387)51:0.01045,bMarGB_GCA_001771365.1:0.08366)52:0.01731)100:0.04479)100:0.05652,((bVamGB_GCA_003153555.1b:0.07672,bVamGB_GCA_001464165.1:0.06574)100:0.10093,(492_Leptolyngbya_valderiana:0.1784,((((((491_Microcoleaceae_bacterium_UBA10368:0.04439,(488_Oscillatoriales_cyanobacterium_CG2_30_44_21:0.03138,461_Pseudanabaena_sp.:0.03008)95:0.01868)84:0.01756,(484_Calothrix_elsteri:0.0149,475_Nostoc_sp._Peltigera_membranacea_cyanobiont_232:0.01583)100:0.05431)100:0.04578,((490_Hydrococcus_rivularis:0.08017,487_Phormidium_ambiguum:0.08463)72:0.01086,(((465_Microcystis_aeruginosa_Ma_QC_C_20070703_M131:0.00298,458_Microcystis_aeruginosa_TA09:0.00261)41:0.00138,((462_Microcystis_novacekii_Mn_MB_F_20050700_S1:0.00279,459_Microcystis_wesenbergii_Mw_QC_S_20081001_S30:0)57:0.00142,(460_Microcystis_aeruginosa:0,(453_Microcystis_aeruginosa_Ma_MB_F_20061100_S20D:0,(452_Microcystis_aeruginosa:0,446_Microcystis_viridis_Mv_BB_P_19951000_S68:0)0:0)0:0)45:0.00137)42:0.00139)66:0.00402,(451_Microcystis_sp._M_QC_C_20170808_M3Col:0,449_Microcystis_aeruginosa_Ma_QC_Ca_00000000_S207:0)98:0.00819)100:0.08674)96:0.01463)90:0.0239,(((483_Synechococcus_sp._PCC_7336:0.11354,((481_unicellular_cyanobacterium_SU2:0.07244,((((450_Crocosphaera_subtropica_ATCC_51142:0,448_Crocosphaera_subtropica:0)64:0.00144,447_Crocosphaera_chwakensis:0.00135)82:0.00486,445_unicellular_cyanobacterium_SU3:0.00347)64:0.0036,444_Cyanothece_sp._BG0011:0.00703)100:0.06136)100:0.03727,((((480_Nodularia_spumigena:0.00476,478_Nodularia_spumigena:0.00642)83:0.0064,476_Nodularia_spumigena:0.01089)100:0.04205,(437_Anabaena_sp._CA__ATCC_33047:0.0024,435_Anabaena_sp._4-3:0.00039)100:0.0587)100:0.03386,455_Mastigocoleus_testarum:0.09563)54:0.00832)13:0.00488)27:0.00265,(468_Geitlerinema_sp._PCC_7105:0.0033,(464_Geitlerinema_sp._FC_II:0.00133,463_Leptolyngbya_valderiana:0.00146)69:0.00222)100:0.11126)38:0.01049,((((441_Synechococcus_sp._PCC_7117:0.00781,((440_Synechococcus_sp._PCC_73109:0.00012,439_Synechococcus_sp._BDU_130192:0.00268)61:0.00157,438_Synechococcus_sp._PCC_8807:0.00112)83:0.00369)89:0.00685,434_Synechococcus_sp._PCC_7003:0.01075)100:0.05293,(436_Geitlerinema_sp._PCC_7407:0.05294,((433_Fischerella_thermalis:0.00246,431_Fischerella_thermalis_CCMEE_5319:0.00033)100:0.01008,430_Fischerella_thermalis:0.01201)100:0.04448)24:0.003)32:0.00088,432_Leptolyngbya_sp._LCM1.Bin17:0.06385)100:0.05063)52:0.00689)56:0.0101,(489_Euhalothece_natronophila:0.03241,(486_Halothece_sp._PCC_7418:0,485_Halothece_sp._PCC_7418:0)100:0.03184)100:0.08416)50:0.00807,((470_Leptolyngbya_sp._Heron_Island_J:0.03569,466_Leptolyngbya_sp._PCC_7375:0.02856)100:0.09541,((482_Gloeocapsa_sp._DLM2.Bin57:0.12245,(479_Pleurocapsa_sp._PCC_7319:0.05342,((474_Hyella_patelloides:0,471_Hyella_patelloides_LEGE_07179:0)100:0.04459,473_Xenococcus_sp._PCC_7305:0.04201)52:0.007)100:0.05545)55:0.01115,(472_Leptolyngbya_sp._DLM2.Bin15:0.1189,((456_Synechococcus_sp._PCC_7335:0,454_Synechococcus_sp._PCC_7335:0)100:0.08995,((443_Acaryochloris_sp._RCC1774:0,442_Acaryochloris_sp._RCC1774:0)100:0.04445,(457_Acaryochloris_sp._CCMEE_5410:0.00104,(477_Acaryochloris_marina_MBIC11017:0.00209,467_Acaryochloris_marina:0.00071)56:0.00141)100:0.05859)100:0.03535)94:0.01992)48:0.00591)86:0.01839)58:0.00951)36:0.00791)44:0.00547)100:0.0597):0.138625,((((((((((((452_Synechococcus_sp._PCC_73109:0,(451_Synechococcus_sp._PCC_7117:0,(450_Synechococcus_sp._PCC_8807:0,449_Synechococcus_sp._BDU_130192:0)0:0)0:0)69:0.0013,448_Synechococcus_sp._PCC_11901:0.00149)85:0.00421,447_Synechococcus_sp._PCC_7003:0.00688)100:0.04368,(436_Leptolyngbya_sp.:0.0402,(423_Leptolyngbya_sp._LCM1.Bin17:0.03348,(416_Geitlerinema_sp._PCC_7407:0,413_Geitlerinema_sp._PCC_7407:0)100:0.03635)61:0.00327)81:0.00798)90:0.0105,((429_Fischerella_thermalis_CCMEE_5319:0.00104,428_Fischerella_thermalis:0.00175)100:0.02948,426_Fischerella_thermalis:0.02962)100:0.02419)98:0.03104,404_Mastigocoleus_testarum:0.08653)92:0.01671,(((412_Nodularia_spumigena:0.00899,411_Nodularia_spumigena:0.01615)100:0.05237,(403_Anabaena_sp._4-3:0.00488,402_Anabaena_sp._CA__ATCC_33047:0.0063)100:0.0471)100:0.03616,((398_Leptolyngbya_valderiana:0.00146,397_Geitlerinema_sp._FC_II:0.00133)75:0.00224,396_Geitlerinema_sp._PCC_7105:0.00329)100:0.09695)35:0.00795)17:0.00531,417_Synechococcus_sp._PCC_7336:0.10981)26:0.00397,((427_unicellular_cyanobacterium_SU2:0.05954,(((422_Cyanothece_sp._BG0011:0.00148,408_unicellular_cyanobacterium_SU3:0.00132)54:0.00209,410_Crocosphaera_subtropica:0.00078)43:0.003,419_Crocosphaera_chwakensis:0.00619)100:0.05106)100:0.05019,(421_Halothece_sp._PCC_7418:0.03011,418_Euhalothece_natronophila:0.03414)100:0.0881)28:0.00411)97:0.02154,(((((((((446_Microcystis_viridis:0.00546,((443_Microcystis_aeruginosa_TA09:0.00147,440_Microcystis_novacekii_Mn_MB_F_20050700_S1:0.00132)17:0.00058,(441_Microcystis_wesenbergii_Mw_QC_S_20081001_S30:0.00147,(439_Microcystis_aeruginosa_Ma_QC_C_20070703_M131:0,(438_Microcystis_aeruginosa:0,437_Microcystis_aeruginosa_Ma_MB_F_20061100_S20D:0)0:0)40:0.00132)52:0.00082)18:0.0008)33:0.00058,434_Microcystis_aeruginosa:0.00262)82:0.00702,445_Microcystis_sp._M_QC_C_20170808_M3Col:0.01385)100:0.05098,432_Hydrococcus_rivularis:0.05888)95:0.01878,425_Phormidium_ambiguum:0.07359)69:0.00931,394_Cyanothece_sp._UBA12306:0.07955)84:0.01278,((444_Microcoleaceae_bacterium_UBA10368:0.04138,(435_Nostoc_sp._Peltigera_membranacea_cyanobiont_232:0.02545,433_Calothrix_elsteri:0.01925)99:0.02213)82:0.013,(442_Oscillatoriales_cyanobacterium_CG2_30_44_21:0.02418,431_Pseudanabaena_sp.:0.01772)100:0.03442)100:0.04953)79:0.01513,(430_Leptolyngbya_sp._DLM2.Bin15:0.10349,((420_Pleurocapsa_sp._PCC_7319:0.05012,(401_Xenococcus_sp._PCC_7305:0.02038,399_Hyella_patelloides:0.02152)98:0.01713)100:0.04163,((407_Acaryochloris_marina:0,406_Acaryochloris_sp._CCMEE_5410:0)100:0.03824,405_Acaryochloris_sp._RCC1774:0.04835)100:0.0363)99:0.02846)40:0.00673)41:0.00698,(415_Leptolyngbya_sp._Heron_Island_J:0.03704,414_Leptolyngbya_sp._PCC_7375:0.04118)100:0.08863)58:0.00587)63:0.01058,(VamGB_GCA_003151275.1a:0.10623,SerGB_GCA_002783405.1a:0.09768)100:0.04599)100:0.06113,((((((((((((388_Synechococcus_sp._TMED155:-0.00231,295_Synechococcus_sp._MED-G71:0.00231)99:0.01126,((372_Synechococcus_sp._TMED169:0.00682,360_Synechococcus_sp._TMED19:0.01027)57:0.00184,337_Synechococcus_sp._RCC307:0.01029)84:0.00638)99:0.01236,(301_Synechococcus_lacustris:0.00169,291_Synechococcus_sp._Lanier:0.0011)100:0.02825)77:0.01386,((((377_Aphanothece_minutissima:0,(373_Cyanobium_gracile:0,361_Synechococcus_sp._BO_8801:0)0:0)100:0.01486,336_Cyanobium_sp._CACIAM_14:0.01866)68:0.01572,((((370_Cyanobium_sp.:0.01333,((330_Synechococcus_sp._GFB01:0.00479,(314_Synechococcus_sp._8F6:0.00233,(313_cyanobacterium_BACL30_MAG-120619-bin27:0,306_Cyanobium_usitatum:0)82:0.00325)65:0.00321)61:0.00524,303_Cyanobium_sp._PLM2.Bin73:0.0109)35:0.00368)12:0.00094,319_Synechococcus_sp._Baikal-G1:0.01668)7:0.00208,((255_Synechococcus_sp._CB0205:0.01076,206_Synechococcus_sp._CB0101:0.0088)58:0.00413,226_Vulcanococcus_limneticus:0.00979)30:0.00123)21:0.00464,(274_Cyanobium_sp._PCC_7001:0.00989,267_Cyanobium_sp._NIES-981:0.00966)63:0.01444)52:0.00529)42:0.00733,(((308_Synechococcus_sp._WH_5701:0.01266,302_Synechococcus_sp._1G10:0.00968)100:0.0185,258_Cyanobium_sp.:0.02322)80:0.01153,237_Synechococcus_sp._MW101C3:0.03645)26:0.00116)13:0.00474)18:0.00311,((((((387_Synechococcus_sp._TMED187:0,(385_Synechococcus_sp._UW140:0,338_Synechococcus_sp._UW105:0)0:0)100:0.00887,236_Synechococcus_sp._RS9916:0.01069)81:0.00519,(300_Synechococcus_sp._WH_8101:0.00138,296_Synechococcus_sp._RS9917:0.00142)100:0.01139)46:0.0038,((((369_Synechococcus_sp._MED-G68:0.00472,364_Cyanobium_sp._MED195:0.00645)58:0.00255,345_Synechococcus_sp._NP17:0.00919)51:0.00229,(269_Synechococcus_sp._WH_8020:0.00129,251_Synechococcus_sp._CC9311:0.0015)93:0.00861)80:0.00808,(343_Synechococcus_sp._UW179A:0.01353,((326_Synechococcus_sp._WH_7803:0.00248,317_Synechococcus_sp._WH_7805:0.00032)96:0.00679,310_Synechococcus_sp._EAC657:0.00414)83:0.00464)79:0.00613)52:0.00367)75:0.01039,(335_cyanobiont_of_Ornithocercus_magnificus:0.03059,277_Synechococcus_sp._RSCCF101:0.02248)58:0.00927)27:0.00216,((((384_Synechococcus_sp._RS344:-0.00047,334_Synechococcus_sp._N5:0.00047)98:0.006,((368_Synechococcus_sp._WH_8103:0.00199,358_Synechococcus_sp._WH_8102:0.0008)57:0.00068,294_Synechococcus_sp._YX04-3:0.00177)94:0.00555)93:0.00624,(((382_Cyanobium_sp._SAT1300:0,331_Synechococcus_sp._BL107:0)90:0.00299,339_Synechococcus_sp._CC9902:0.00539)77:0.00288,356_Synechococcus_sp._ARS1019:0.00487)72:0.00372)64:0.0052,((352_Cyanobium_sp._NAT70:0.01083,((333_Synechococcus_sp._KORDI-100:0,323_Synechococcus_sp._TMED20:0)69:0.00192,320_Synechococcus_sp._CC9616:0.00088)99:0.0084)67:0.00456,254_Synechococcus_sp._KORDI-49:0.01547)39:0.00207)95:0.01659)50:0.0068)25:0.00625,(((((386_Prochlorococcus_marinus:0.00078,380_Prochlorococcus_marinus:0.00201)92:0.00495,((381_Prochlorococcus_marinus:0,379_Prochlorococcus_marinus:0)58:0.00122,366_Prochlorococcus_marinus:0.00157)91:0.00572)60:0.00399,(357_Prochlorococcus_marinus:0,(355_Prochlorococcus_marinus:0,(354_Prochlorococcus_marinus:0,(350_Prochlorococcus_marinus_alpha:0,(349_Prochlorococcus_sp._HOT208_60m_813G15:0,346_Prochlorococcus_marinus:0)0:0)0:0)0:0)0:0)100:0.01021)100:0.02761,((378_Prochlorococcus_marinus:0.00629,((((376_Prochlorococcus_marinus:0,374_Prochlorococcus_marinus:0)44:0.00072,371_Prochlorococcus_sp._MIT_0801:0.00207)67:0.00134,359_Prochlorococcus_marinus_XMU1408:0.0011)68:0.00312,(375_Prochlorococcus_marinus:0.00214,367_Prochlorococcus_sp._MED-G73:0.00065)92:0.00462)42:0.00159)100:0.02365,((340_Prochlorococcus_sp._MIT_0601:0.00382,318_Prochlorococcus_marinus:0.00456)94:0.00961,315_Prochlorococcus:0.01035)98:0.01518)67:0.00525)81:0.00831,312_Prochlorococcus:0.04544)38:0.00624)45:0.00731,((383_Candidatus_Synechococcus_spongiarum:0.01203,((363_Candidatus_Synechococcus_spongiarum:0.00638,(351_Synechococcus_sp._UBA8638:0,347_Candidatus_Synechococcus_spongiarum:0)92:0.00479)32:0.0006,362_Candidatus_Synechococcus_spongiarum_SP3:0.0051)56:0.0027)100:0.03193,353_Aphanocapsa_feldmannii_288cV:0.04429)69:0.01092)85:0.03982,(((((((((((((((365_Calothrix_parasitica:0.00506,348_Rivularia_sp._PCC_7116:0.00611)100:0.04214,((((344_Scytonema_hofmannii:0.01167,327_Tolypothrix_bouteillei:0.01347)100:0.02521,((329_Tolypothrix_campylonemoides:0.01646,(324_Mastigocladopsis_repens:0.00635,(305_Scytonema_sp._HK-05:0.00156,297_Scytonema_sp._NIES-4073:0.00124)86:0.005)87:0.00693)72:0.00668,(321_Nostocales_cyanobacterium_HT-58-2:0.01482,299_Scytonema_tolypothrichoides:0.01312)63:0.00441)87:0.01348)32:0.00436,((((((((332_Fischerella_sp._NIES-4106:0.01071,292_Westiellopsis_prolifica:0.00885)41:0.00318,(279_Fischerella_muscicola:0.00182,(278_Fischerella_sp._PCC_9431:0,273_Hapalosiphon_sp._MRB220:0)60:0.00098)79:0.00517)38:0.00176,(286_Fischerella_muscicola:0.00395,282_Fischerella_thermalis:0.00164)90:0.00805)42:0.00446,((284_Fischerella_thermalis:0.00095,281_Fischerella_thermalis:0.00184)82:0.00312,276_Fischerella_thermalis:0.00216)85:0.00809)68:0.00421,260_Fischerella_sp._PCC_9605:0.01811)59:0.00638,304_cyanobacterium_PCC_7702:0.02236)33:0.00127,288_Chlorogloeopsis_fritschii:0.02587)82:0.01322,((137_Calothrix_rhizosoleniae:0.02601,096_Richelia_intracellularis:0.02706)67:0.00749,(082_Scytonema_millei:0.00452,056_cyanobacterium_TDX16:0.00386)100:0.03028)31:0.00346)25:0.00297)26:0.00596,((((309_Chrysosporum_ovalisporum:0.03074,((180_Tolypothrix_sp._NIES-4075:0.00526,142_Scytonema_hofmanni_UTEX_B_1581:0.00312)75:0.00343,169_Hassallia_byssoidea_VB512170:0.00942)95:0.01536)6:0.00142,((275_Calothrix_parietina:0.0388,(((242_Cylindrospermopsis_raciborskii:0.00198,(227_Cylindrospermopsis_raciborskii:0.00184,214_Raphidiopsis_curvata:0.00096)34:0.00051)45:0.00147,219_Cylindrospermopsis_raciborskii:0.00269)100:0.02167,178_Nostocales_cyanobacterium:0.02088)34:0.00664)8:0.00378,((((((((((272_Anabaena_sp._AL09:0.00388,153_Anabaena_sp._WA113:0.00171)38:0.00076,(248_Anabaena_sp._LE011-02:0,(239_Anabaena_sp._MDT14b:0,161_Dolichospermum_compactum:0)0:0)65:0.00245)52:0.00222,150_Aphanizomenon_flos-aquae:0.00364)66:0.00344,159_Cuspidothrix_issatschenkoi:0.00993)37:0.00525,(163_Anabaena_sp._CRKS33:0,155_Dolichospermum_circinale:0)100:0.01235)31:0.00395,((197_Trichormus_azollae:0.01231,167_Trichormus_sp._NMC-1:0.01283)21:0.00346,((130_Anabaena_sp._PCC_7108:0,078_Trichormus_variabilis:0)57:0.00154,072_Anabaena_cylindrica:0.00125)98:0.00904)7:0.00318)7:0.00032,(247_Cylindrospermum_stagnale:0.01153,160_Cylindrospermum_sp._NIES-4074:0.01082)25:0.00469)4:0.00407,((((264_Fortiea_contorta:0.01477,207_Nostoc_sp._NIES-4103:0.01317)31:0.00424,(111_Nostoc_linckia:0,097_Nostoc_linckia:0)100:0.01093)6:0.00302,(((235_Nostoc_sp._PA-18-2419:0.00315,179_Nostoc_calcicola:0.00243)85:0.00746,086_Nostoc_sp._ATCC_43529:0.00656)26:0.00224,((117_Nostoc_sp._106C:0,094_Nostoc_sp._RF31YmG:0)93:0.0067,((((116_Nostoc_sp._T09:0,114_Nostoc_carneum:0)30:0.00112,093_Calothrix_brevissima:0.00168)42:0.0006,090_Calothrix_sp._NIES-2098:0.00197)43:0.00109,071_Calothrix_sp._NIES-2100:0.00432)48:0.00118)63:0.00767)5:0.00191)2:0.00226,(((133_Nostoc_sp._PCC_7120:0.00193,106_Trichormus_variabilis:0.00086)99:0.00913,099_Nostoc_sp._PCC_7524:0.0073)61:0.00659,((131_Nostoc_piscinale:0.00331,110_Nostoc_sp._MBR_210:0.00507)91:0.00866,121_Nostoc_sp._PCC_7107:0.01417)51:0.00488)13:0.00433)0:0.00108)0:0.00225,(((244_Nostoc_minutum_NIES-26:0.0134,((((146_Nostoc_punctiforme_NIES-2108:0.00185,(112_Nostoc_flagelliforme:0.002,089_Nostoc_punctiforme:0.0008)32:0.0006)43:0.00128,098_Nostoc_sp._ATCC_53789:0.0013)50:0.00482,(145_Nostoc_sphaeroides:0.00447,141_Nostoc_commune:0.00391)42:0.00275)23:0.00103,(140_Nostoc_sp._Lobaria_pulmonaria_5183_cyanobiont:0.00303,134_Nostoc_sp._KVJ20:0.00256)47:0.00296)30:0.00381)10:0.001,(176_Nostoc_sp._Peltigera_membranacea_cyanobiont_232:0.00496,135_Nostoc_sp._Peltigera_membranacea_cyanobiont_210A:0.00621)62:0.00467)21:0.00604,((243_Nodularia_spumigena:0.00517,(238_Nodularia_sp._NIES-3585:0.00314,222_Nodularia_spumigena:0.00245)39:0.00046)78:0.00365,230_Nodularia_sp._in_Bacteria:0.00732)98:0.0141)5:0.00128)3:0.00365,253_Calothrix_sp._PCC_7507:0.02795)2:0.0019)9:0.00187)21:0.00764,((194_Calothrix_sp._NIES-3974:0.02652,(173_Calothrix_sp._NIES-4101:0.01891,164_Calothrix_elsteri:0.0174)78:0.00709)48:0.00464,152_Calothrix_sp._HK-06:0.03488)63:0.01201)20:0.00346,(270_Mastigocoleus_testarum:0.05364,168_Calothrix_sp._336/3:0.04972)31:0.00548)18:0.00032)32:0.01015)27:0.00441,225_Phormidium_ambiguum:0.07244)14:0.00154,((((316_Oscillatoriales_cyanobacterium:0.03765,208_Planktothricoides_sp._SR001:0.03218)59:0.00949,((252_Phormidium_sp._SL48-SHIP:0.01543,((224_Phormidium_sp._OSCR:0.00637,195_Phormidium_sp._HE10JO:0.0048)51:0.00347,165_Phormidium_willei:0.0082)51:0.0031)99:0.01813,166_Leptolyngbya_valderiana:0.03549)78:0.00856)36:0.00744,039_Coleofasciculus_chthonoplastes:0.05958)6:0.00464,((((((203_Synechocystis_sp._PCC_7509:0.00149,190_Chlorogloea_sp._CCALA_695:0.00131)100:0.01967,088_Aliterella_atlantica:0.01935)96:0.01881,083_Oscillatoria_sp._PCC_10802:0.03915)39:0.00767,(((148_Moorea_producens:0.00103,144_Moorea_bouillonii:0.00177)81:0.0044,(123_Moorea_producens:0,109_Moorea_producens:0)97:0.00724)100:0.03921,(014_Crinalium_epipsammum:0.03815,(009_Microcoleus_sp._PCC_7113:0,007_Microcoleus_sp._PCC_7113:0)100:0.03448)52:0.01054)17:0.00533)4:0.00434,080_Merismopedia_glauca:0.04707)0:0.00188,(((057_Gloeocapsa_sp._PCC_7428:0.00508,049_Chroogloeocystis_siderophila:0.00609)60:0.00226,033_Chroococcidiopsis_sp._TS-821:0.00896)67:0.00347,(052_Chroococcales_cyanobacterium_IPPAS_B-1203:0.0044,046_Gloeocapsopsis_sp._AAB1__1H9:0.00677)96:0.00832)100:0.03805)1:0.00407)0:0.00333)0:0.00169,(186_Oscillatoriales_cyanobacterium_USR001:0.02929,(((185_Oscillatoriales_cyanobacterium:0.00513,151_Tychonema_bourrellyi:0.00325)58:0.00231,(120_filamentous_cyanobacterium_Phorm_46:0.00126,119_filamentous_cyanobacterium_Phorm_6:0.00153)94:0.00584)58:0.00433,(((143_Oscillatoriales_cyanobacterium:0,125_Oscillatoriales_cyanobacterium:0)99:0.00371,076_Oscillatoria_nigro-viridis:0.00467)34:0.00242,((103_Oscillatoriales_cyanobacterium:0.00437,091_Microcoleus_vaginatus:0.00401)39:0.00202,075_Oscillatoriales_cyanobacterium:0.00363)35:0.00174)49:0.00372)100:0.01752)98:0.02793)0:0.00231,(((193_Hormoscilla_sp._GUM007:0.00191,187_Hormoscilla_sp._GUM202:0.00088)100:0.05271,139_Roseofilum_reptotaenium_AO1-A:0.05311)36:0.00524,068_Desertifilum_sp._IPPAS_B-1220:0.06135)16:0.00746)1:0.00333,(((342_Gloeocapsa_sp._DLM2.Bin57:0.0271,322_Gloeocapsa_sp._PCC_73106:0.03156)100:0.03501,((((((311_Cyanobacterium_sp._IPPAS_B-1200:0.0152,280_Cyanobacterium_stanieri_PCC_7202:0.01273)85:0.0091,154_Cyanobacterium_aponinum:0.02149)70:0.00484,(266_Geminocystis_sp._NIES-3708:0.00956,(259_Geminocystis_herdmanii:0.01278,240_Geminocystis_sp._NIES-3709:0.00956)55:0.00144)100:0.01488)95:0.02221,((((184_Xenococcus_sp._PCC_7305:0.02697,(032_Stanieria_sp._NIES-3757:0.00136,029_Stanieria_cyanosphaera:0.00143)100:0.02893)68:0.0069,(((067_Pleurocapsa_sp._CCALA_161:0.01595,018_Chondrocystis_sp._NIES-4102:0.01478)83:0.00853,043_Pleurocapsa_sp._PCC_7319:0.01926)49:0.00373,048_Hyella_patelloides:0.02242)66:0.00879)26:0.0043,050_Myxosarcina_sp._GI1:0.03527)22:0.0028,((172_Leptolyngbya_sp._PCC_7376:0.00651,162_Limnothrix_rosea:0.00746)100:0.01392,(074_unclassified_Synechococcus:0.00371,069_Synechococcus_sp._PCC_7003:0.00467)100:0.01828)97:0.02481)24:0.00569)16:0.00539,(((113_Spirulina_major:0.0347,038_Spirulina_subsalsa:0.03514)55:0.00662,061_Spirulina_sp._DLM2.Bin59:0.03799)74:0.01184,100_filamentous_cyanobacterium_ESFC-1:0.04615)13:0.00079)9:0.00647,((261_Snowella_sp.:0.04287,188_Synechocystis_sp._PCC_6714:0.03255)97:0.02144,((((250_Candidatus_Atelocyanobacterium_thalassa:0.01318,246_Candidatus_Atelocyanobacterium_thalassa_isolate_SIO64986:0.00916)100:0.02151,((((249_Rippkaea_orientalis:0.01918,(183_cyanobacterium_endosymbiont_of_Rhopalodia_gibberula:0.01499,138_cyanobacterium_endosymbiont_of_Epithemia_turgida:0.01574)86:0.00593)50:0.00708,157_Cyanothece_sp._UBA12306:0.02138)9:0.00085,(189_unicellular_cyanobacterium_SU2:0.01908,((171_Crocosphaera_watsonii_alpha:0.00187,147_Crocosphaera_watsonii:0.00093)100:0.01703,(((104_Cyanothece_sp._BG0011:0.00314,102_Crocosphaera_chwakensis:0.00524)51:0.00281,084_unicellular_cyanobacterium_SU3:0.00618)55:0.00299,087_Crocosphaera_subtropica:0.00872)65:0.00526)45:0.00442)56:0.0066)14:0.00081,095_Aphanothece_sacrum:0.02236)25:0.00203)63:0.0067,(136_Pleurocapsa_minor:0,127_Hydrococcus_rivularis:0)100:0.03649)37:0.00609,((((((234_Microcystis_aeruginosa:0,(220_Microcystis_aeruginosa:0,218_Microcystis_aeruginosa:0)0:0)44:0.00159,(233_Microcystis_sp._0824:0,(229_Microcystis_sp._M_QC_C_20170808_M3Col:0,(215_Microcystis_novacekii_Mn_MB_F_20050700_S1:0,(212_Microcystis_aeruginosa:0,(204_Microcystis_aeruginosa:0,(200_Microcystis_aeruginosa:0,(198_Microcystis_aeruginosa:0,196_Microcystis_aeruginosa:0)0:0)0:0)0:0)0:0)0:0)0:0)26:0.00121)34:0.00081,202_Microcystis_aeruginosa:0.00182)47:0.00138,((231_Microcystis_aeruginosa_Ma_SC_T_19800800_S464:0.00159,(213_Microcystis_wesenbergii_Mw_QC_S_20081001_S30D:0,(210_Microcystis_aeruginosa:0,(209_Microcystis_aeruginosa:0,192_Microcystis_aeruginosa:0)0:0)0:0)30:0.00121)36:0.00071,(217_Microcystis_aeruginosa_Ma_QC_Ca_00000000_S207:0,(216_Microcystis_aeruginosa_Ma_AC_P_19900807_S299:0,(199_Microcystis_aeruginosa_Ma_QC_Ch_20071001_S25:0,177_Microcystis_aeruginosa:0)0:0)0:0)68:0.00192)39:0.00085)100:0.034,126_Aphanothece_hegewaldii:0.03365)62:0.00536,(149_Gloeothece_citriformis:0.01265,115_Gloeothece_verrucosa:0.0097)100:0.0228)69:0.00784)19:0.00361)30:0.00773)13:0.00404)17:0.0111,(((341_Limnoraphis_robusta:0.02656,(325_Lyngbya_aestuarii:0.01331,256_Lyngbya_sp._PCC_8106:0.01741)85:0.009)100:0.02827,((((((((290_Planktothrix_agardhii:0.00183,283_Planktothrix_agardhii:0.00096)79:0.00304,271_Planktothrix_sp._PCC_11201:0.00504)49:0.0017,232_Oscillatoriales_cyanobacterium_CG2_30_40_61:0.00542)13:0.00027,265_Planktothrix_sp._UBA8402:0.00503)19:0.00101,268_Planktothrix_paucivesiculata_PCC_9631:0.00875)89:0.01223,(263_Planktothrix_tepida:0.01418,257_Planktothrix_serta_PCC_8927:0.01375)66:0.00633)99:0.02508,(262_Arthrospira_platensis:0.00811,(245_Arthrospira_sp._TJSD092:0.0027,241_Arthrospira_platensis:0.00289)92:0.00596)100:0.03009)52:0.00516,(((289_Hydrocoleum_sp._CS-953:0,287_Hydrocoleum_sp._CS-953:0)100:0.01881,156_Trichodesmium_erythraeum:0.0175)71:0.00666,223_Okeania_hirsuta:0.02414)100:0.02316)58:0.00886)49:0.00453,063_Oscillatoria_acuminata:0.0596)11:0.00674)0:0.00044)0:0.0011,(((((221_Synechococcus_elongatus:0.00196,175_Synechococcus:0.00084)79:0.00262,158_Synechococcus_elongatus_PCC_11801:0.00263)100:0.04905,107_Prochlorothrix_hollandica:0.04846)81:0.01681,((128_Limnothrix_sp._PR1529:0,124_Limnothrix_sp._CACIAM_69d:0)100:0.01376,085_Oscillatoriales_cyanobacterium:0.01417)100:0.05107)14:0.00731,(211_Chamaesiphon_minutus:0.00321,201_Chamaesiphon_polymorphus:0.00517)100:0.07507)2:0.00234)0:0.00481,(((293_Rubidibacter_lacunae:0.06544,(228_Dactylococcopsis_salina:0.01965,(182_Halothece_sp._PCC_7418:0.01473,174_Euhalothece_natronophila:0.01879)71:0.00417)100:0.04118)45:0.01313,191_Geitlerinema_sp._PCC_9228:0.07513)10:0.00603,(181_Gloeomargarita_lithophora:0.07014,006_Synechococcus_sp._PCC_7336:0.09188)13:0.00696)0:0.00157)0:0.00212,(((((077_Pseudanabaena_sp.:0.00294,(073_Pseudanabaena_sp._SR411:0,054_Pseudanabaena_frigida:0)77:0.00264)61:0.00485,((064_Pseudanabaena_sp._BC1403:0,060_Pseudanabaena_sp.:0)93:0.00625,(055_Pseudanabaena_sp._UWO310:0.00188,037_Pseudanabaena_sp._UWO311:0.00092)52:0.00278)56:0.00177)53:0.00502,(065_Oscillatoriales_cyanobacterium_CG2_30_44_21:0.00675,(062_Pseudanabaena_sp._ABRG5-3:0.00292,045_Pseudanabaena_sp.:0.00267)65:0.00431)34:0.00131)100:0.03376,058_Synechococcus_sp._PCC_7502:0.04359)96:0.03614,((((((((070_Alkalinema_sp._CACIAM_70d:0.04041,((044_Leptolyngbya_sp._NIES-2104:0.00103,040_Leptolyngbya_sp._NIES-3755:0.00177)99:0.00849,028_Leptolyngbya_boryana:0.008)100:0.03373)48:0.00802,021_Leptolyngbya_frigida:0.04484)11:0.00068,(013_Phormidesmis_priestleyi:0.01313,012_Phormidesmis_priestleyi:0.01201)100:0.03887)23:0.00562,(025_Leptolyngbya_sp._hensonii:0.05239,024_Geitlerinema_sp._PCC_7407:0.05096)10:0.00066)6:0.00433,027_Neosynechococcus_sphagnicola:0.0545)10:0.00375,(026_Pseudanabaena_sp._PCC_7367:0.06088,((022_Acaryochloris_sp._RCC1774:0.03164,(010_Acaryochloris_sp._CCMEE_5410:0,008_Acaryochloris_marina:0)100:0.02981)91:0.01497,020_Leptolyngbya_sp._DLM2.Bin15:0.04905)24:0.00681)23:0.00761)4:0.0055,(((042_Synechococcus_lividus:0.00994,(035_Thermosynechococcus_sp._NK55a:0.0084,030_Thermosynechococcus_sp._CL-1:0.00557)71:0.00346)100:0.02671,(005_Synechococcus_sp._PCC_6312:0.03761,003_Cyanothece_sp._PCC_7425:0.03502)44:0.00247)97:0.02423,004_Leptolyngbya_sp._O-77:0.06065)28:0.00628)1:0.00461,((051_Leptolyngbya_sp._IPPAS_B-1204:0,047_Leptolyngbya_sp._JSC-1:0)100:0.05212,(034_filamentous_cyanobacterium_CCP2:0.04073,019_Leptolyngbya_ohadii:0.03748)86:0.01353)53:0.00709)2:0.00464)0:0.00143)0:0.00351,(((285_Leptolyngbya_sp._BC1307:0.03273,108_Synechococcus_sp._PCC_7335:0.03152)50:0.00492,((101_Phormidesmis_priestleyi:0.01991,081_Phormidesmis_priestleyi_Ana:0.0192)69:0.00719,092_Leptolyngbya_foveolarum:0.02349)35:0.00371)100:0.02706,(((((((((129_Leptolyngbya_sp.:0.00192,122_Leptolyngbya_antarctica:0.00087)99:0.00775,(059_Phormidium_tenue:0.0014,053_Leptolyngbya_sp.:0.0014)94:0.00588)50:0.00236,036_Leptolyngbya_sp._DLM2.Bin27:0.00968)63:0.00628,031_Leptolyngbya_sp._KIOST-1:0.01744)37:0.00068,017_Nodosilinea_nodulosa:0.01931)89:0.00878,023_Leptolyngbya_sp._LCM1.Bin17:0.02477)85:0.00774,016_filamentous_cyanobacterium_CCP5:0.03228)73:0.01195,(015_Leptolyngbya_sp._PCC_6406:0.04912,011_Halomicronema_hongdechloris:0.04306)40:0.00405)76:0.01331,(079_Leptolyngbya_sp._PCC_7375:0.01568,066_Leptolyngbya_sp._Heron_Island_J:0.00946)100:0.05231)32:0.00441)32:0.00844)0:0.00273,328_Synechococcus_sp._ARS1019:0.09812)3:0.00183,(170_Leptolyngbya_sp.:0.04881,132_Oscillatoriales_cyanobacterium_JSC-12:0.04616)85:0.02708)15:0.00718,(002_Gloeobacter_kilaueensis_alpha:0.02984,001_Gloeobacter_violaceus_alpha:0.02603)100:0.06868)15:0.00547,(205_Cyanobacteria_bacterium_QH_1_48_107:0.08514,041_Synechococcus_sp._JA-2-3Ba2-13:0.09643)25:0.00587)23:0.00356)95:0.03504,((((((VamGB_GCA_003242885.1:0.05578,((VamGB_GCA_003153555.1:0.00355,VamGB_GCA_003151275.1:0.00483)100:0.05251,(VamGB_GCA_001899315.1:0.02951,VamGB_GCA_001464165.1:0.03194)100:0.02473)63:0.00713)100:0.04266,(VamGB_GCA_001784585.1:0.02848,VamGB_GCA_001784555.1:0.02459)100:0.08999)82:0.01712,((VamGB_GCA_003149345.1:0.00291,VamGB_GCA_003149375.1:0.00267)60:0.00147,VamGB_GCA_001858525.1:0.00558)100:0.10642)31:0.00734,(SerGB_GCA_002783405.1b:0.06352,SerGB_GCA_002482705.1:0.0566)100:0.06398)25:0.00677,((((VamGB_GCA_003258795.1:0.04786,((((VamGB_GCA_003258725.1:0.02065,VamGB_GCA_002369055.1:0.02125)76:0.0109,VamGB_GCA_900321735.1:0.03531)68:0.00987,VamGB_GCA_002297005.1:0.03959)80:0.01478,(((VamGB_GCA_900321205.1:0.01646,VamGB_GCA_002102975.1:0.01147)100:0.02341,((VamGB_GCA_900313115.1:0.02099,VamGB_GCA_002103075.1:0.02371)55:0.00673,VamGB_GCA_002481545.1:0.03736)89:0.00969)36:0.00777,VamGB_GCA_000980375.1:0.04698)13:0.00292)12:0.00125)31:0.00821,VamGB_GCA_900313795.1:0.06447)16:0.00268,((((((VamGB_GCA_003258735.1:0.00363,VamGB_GCA_002405805.1:0.00195)100:0.02074,((VamGB_GCA_002438405.1:0,VamGB_GCA_002102825.1:0)100:0.02014,VamGB_GCA_002103105.1:0.02176)49:0.0023)62:0.01102,VamGB_GCA_001899395.1:0.04402)59:0.00514,(VamGB_GCA_900319365.1:0.03669,(VamGB_GCA_900314375.1:0.00174,VamGB_GCA_002361485.1:0.00384)100:0.0372)82:0.01225)71:0.00832,((((VamGB_GCA_003150395.1:0.02043,VamGB_GCA_000431315.1:0.02426)53:0.00638,(((VamGB_GCA_001917115.1:0.00461,VamGB_GCA_000433095.1:0.00657)81:0.00732,VamGB_GCA_000438175.1:0.00894)75:0.00806,(VamGB_GCA_000437435.1:0.02044,VamGB_GCA_001765415.1alpha:0.01587)62:0.00504)55:0.00646)64:0.00791,((VamGB_GCA_900320675.1:0.02819,VamGB_GCA_002350725.1:0.03326)46:0.00487,VamGB_GCA_002309425.1:0.03444)65:0.00784)52:0.0055,VamGB_GCA_001899335.1:0.03519)58:0.0077)48:0.00987,VamGB_GCA_002293275.1:0.06046)30:0.00499)100:0.03613,(VamGB_GCA_001784615.1:0.0769,(VamGB_GCA_001784565.1:0.05568,VamGB_GCA_001784535.1:0.05046)93:0.01898)93:0.02034)73:0.02055)30:0.01058,SerGB_GCA_002083825.1alpha:0.12468)42:0.00594)58:0.01161,VamGB_GCA_001899385.1:0.15008)92:0.01301,(MarGB_GCA_003242895.1b:0.1549,((((MarGB_GCA_003265895.1:0.05889,MarGB_GCA_002690645.1:0.0626)53:0.00673,((MarGB_GCA_002719695.1:0.00772,MarGB_GCA_002716725.1:0.00625)100:0.01619,MarGB_GCA_002697535.1:0.02005)100:0.0426)89:0.01697,MarGB_GCA_002296285.1alpha:0.08716)85:0.01286,MarGB_GCA_002433595.1b:0.09755)100:0.04921)94:0.02064)94:0.02102,((MarGB_GCA_003242895.1a:0.15626,(((MarGB_GCA_002774365.1:0.08267,MarGB_GCA_001771545.1:0.07655)100:0.06939,MarGB_GCA_001771575.1:0.15682)40:0.00833,(((MarGB_GCA_001771615.1:0.11389,(MarGB_GCA_001771365.1:0.11011,MarGB_GCA_001772335.1:0.10218)34:0.01236)26:0.01014,MarGB_GCA_001771585.1:0.11598)49:0.00573,(MarGB_GCA_001771535.1:0.01216,MarGB_GCA_001771505.1:0.01298)100:0.11609)82:0.01612)42:0.00475)90:0.02076,MarGB_GCA_001783275.1:0.18675)64:0.00505)100:0.04114):0.169765)100;
