# Supplementary material for: Time-resolved comparative molecular evolution of oxygenic photosynthesis
Source: Biochim Biophys Acta Bioenerg. 2021 Jun 1;1862(6):148400. doi: 10.1016/j.bbabio.2021.148400 (PMC8047818; doi:10.1016/j.bbabio.2021.148400)
Supplement: Supplementary file 1 — Supplementary material: sequence alignments and trees [file mmc1.zip › Figure_2_Alpha_Beta_NJtree_alignment.phy]

1046   630
MarGB_GCA_002296285.1alpha      ---------- ----MNIKPE EITAILEKEI ENLDWKVNVK EVGYVLQVGD GIARVY----
MarGB_GCA_002433595.1b          ---------- ----MGIKTE EITAILEEQI KAFDVNVESK EIGRVLQIGD GIARVH----
MarGB_GCA_001772335.1           ---------- -------MPE DLSAIIKKRI GEFQSASKVE EVGTVIESGD GIIRIK----
MarGB_GCA_001771365.1           ---------- -------MKE NIAAILKKKI EDFTAASRLE EVGYVLESGD GIVRLS----
MarGB_GCA_001771505.1           ----MK---- ------NDMP SISDILKKKI LEFEAETKAE YVGKVIESGD GIAHIK----
MarGB_GCA_001771535.1           ----MK---- ------NETP SISDILKKKI LEFEAETKAE YVGKVIESGD GIAHIK----
MarGB_GCA_001771545.1           --MVEF---- ------PQFE QVLAEIKKNL KGFKAEIKAE EVGLVTESGD GIAHVT----
MarGB_GCA_001771575.1           --MSDM---- ------KNYH NISEAIKKRI EEFEAQAKVD EVGIVLESGD GIARIR----
MarGB_GCA_001771585.1           ---------- --------ME EISSIIKKRI MDFTPVSKAE EVGTVIESGD GIVYIS----
MarGB_GCA_001771615.1           -----M---- ------PEKI DLSQIIKRGI AEFSPESKIE KVGVVVESGD GIIHIA----
MarGB_GCA_001783275.1           --MVNE---- ----KAEEKI NLVDKILEQI KVYREEINAQ EVGIVLDSGD GIARIG----
MarGB_GCA_002690645.1           ---------- ----MKFKPE EITSIIESQI KDFELSVEEK ETGKVLQVGD GIARIY----
MarGB_GCA_002697535.1           ---------- ----MKIKPE EITGVIEEQI KNFDMNVEEK ETGKVLQVGD GIARVY----
MarGB_GCA_002716725.1           ---------- ----MKFKPE EITGVIEEQI KNFDMNVEEK ETGKVLQVGD GIARVY----
MarGB_GCA_002719695.1           ---------- ----MKFKPE EITGVIEDQI KNFDMNVEEK ETGKVLQVGD GIARVY----
MarGB_GCA_002774365.1           --MVDF---- ------PNFK AVLEEIREDA RSFRSQVQPE EVGVVTESGD GIAHVT----
MarGB_GCA_003265895.1           ---------- ----MKVKPE EITSIIQNEI RNFEIKVDVQ ETGQVLQVGD GIARIY----
MarGB_GCA_003242895.1a          ----MQ---- ------FDTE KIKTILKKKV DSYESSSKVE EIGMVLQCGD GIARIG----
MarGB_GCA_003242895.1b          ---------- ----MNIRPE EIVEILTNRI KQYEQKVEIE DLGTVIQVGD NIARIY----
SerGB_GCA_002083825.1alpha      ---------- ---MISIRPD EIAAVIKQQI ENYSAELTVT NTGTVLEVGD GIARVH----
SerGB_GCA_002482705.1           ---------- ---MLSIQPD EITSILKEQI KKYERELTDT STGTVLSVGD GIARVY----
SerGB_GCA_002783405.1a          ---------M STEELKAKVE ALFTELSAAR ENFTPSLSLR ETGTITSVAT GFVKVS----
SerGB_GCA_002783405.1b          ---------- ---MLSIQPD EITSILKEQI KKYERELTDT STGTVLSVGD GIARIY----
VamGB_GCA_003151275.1a          -------MRE DPENLESIFD TTFASINAVR QTLTPQLILR EVGTISEVST GIAKVR----
VamGB_GCA_001765415.1alpha      ---------- ---MALIKPD EISSIIKSKI ENYDLQTEVS NTGTVIEVGD GIARVY----
VamGB_GCA_002103105.1           ---------- ---MALIQPD EISSIIKSKI DNYELQTEVS NTGSVLEVGD GIARVY----
VamGB_GCA_002102975.1           ---------- ---MAVINPD EISSILKENI RNYEAKAEIS NIGSVLEVGD GIARIY----
VamGB_GCA_002103075.1           ---------- ---MTVINPD EISSIIKENI TNYEAKTEIS NVGSVLEIGD GIARIY----
VamGB_GCA_002102825.1           ---------- ---MALIQPD EISSIIKSKI DNYELQTEVS NTGTVLEIGD GIARAY----
VamGB_GCA_002293275.1           ---------- ---MALIKPD EISSIIKSKV ENFNIQTEVS NTGTVIEVGD GIARIY----
VamGB_GCA_002297005.1           ---------- ---MAVINPD EITSIIKTKV ENYDSVTEIS NIGTVLEIGD GIARLY----
VamGB_GCA_002309425.1           ---------- ---MALIKPD EISSIIKNKI ENYESVTEIS GIGTVLDVGD GIARIY----
VamGB_GCA_002350725.1           ---------- ---MALIKPD EISSIIRSKI ENFDIKTEIS NTGSVLDIGD GIARVY----
VamGB_GCA_002361485.1           ---------- ---MTLIQPD EISSIIKSKI ENYNLQTEVS NIGSVLEVGD GIARVY----
VamGB_GCA_002369055.1           ---------- ---MVAIKPD EISSIIREKI ENYEAKTEVS NVGSVLEVGD GIARVY----
VamGB_GCA_002405805.1           ---------- ---MVLIQPD EISSIIKEKI DNYELQTEIS NTGTVLEIGD GIARVY----
VamGB_GCA_002438405.1           ---------- ---MALIQPD EISSIIKSKI DNYELQTEVS NTGTVLEIGD GIARAY----
VamGB_GCA_002481545.1           ---------- ---MSVISPD EISSILKSNI ENYEAKTEVS NVGSVLEIGD GIARVY----
VamGB_GCA_000437435.1           ---------- ---MALIKPD EISSIIKGKI ENYDIQTEVS NTGTVIEVGD GIARIY----
VamGB_GCA_000438175.1           ---------- ---MALIKPD EISSIIKSKI ENYDIQSEVS NTGTVIEVGD GIARIY----
VamGB_GCA_000431315.1           ---------- ---MVLIKPD EISSIIKSKI ENYESQTEIA NTGKVIEVGD GIARIY----
VamGB_GCA_000433095.1           ---------- ---MALIQPD EISSIIKSKI ENYDVQTEVS NTGTVIEIGD GIARIY----
VamGB_GCA_001858525.1           ---------- ----MALRAE EISSILKEKL ASYESDVSVS NVGTVLEVGD GIARIY----
VamGB_GCA_000980375.1           ---------- ---MATIRPD EITSIIKAKI ENYASEMEVS NIGSVLEVGD GIARVY----
VamGB_GCA_001464165.1           ---------- ----MAIRPD EITSVLKQQL EQYRSALNVS NVGSVLQVGD GIARIY----
VamGB_GCA_001784535.1           ---------- ---MPSIRPD EISSIIRSKI EQYENTLDVA DIGTVIEVGD GIARIY----
VamGB_GCA_001784565.1           ---------- ---MVNIRPD EISSIIKAKI EKYESTLEIS DIGTVLEVGD GIARVY----
VamGB_GCA_001784555.1           ---------- ----MAIKTD EIVSILKEEI SQYQEKLTVS NVGSVISVGD GIARVH----
VamGB_GCA_001784585.1           ---------- ----MAIKTD EIVSILKEQI DQYQGKLTVS NVGTVISVGD GIARIH----
VamGB_GCA_001784615.1           ---------- ---MTSIRPD EISSIIRSKI EQYESILEIS DVGTVIEVGD GIARIY----
VamGB_GCA_001917115.1           ---------- ---MALIQPD EISSIIKSKI ENYDVQTEVS NTGTVIEIGD GIARIY----
VamGB_GCA_001899315.1           ---------- ----MAIRPD EITSVLKSQL ENYRSSLNVT NVGSVLQVGD GIARIY----
VamGB_GCA_001899385.1           ---------- ---MVSIYPE DITNILKEQI TNYKESLEKK DYGTVISCGD CIANVY----
VamGB_GCA_001899395.1           ---------- ---MALIKPD EISSIIKSKI DNYELQTEVS NTGTVLEVGD GIARIY----
VamGB_GCA_001899335.1           ---------- ---MTTIKPD EISSIIRSKI ENYELRTEVS NTGSVIEVGD GIARIY----
VamGB_GCA_900313115.1           ---------- ---MTVINPD EISSIIKSNI ENYSTKTEVS NVGSVLEIGD GIARVY----
VamGB_GCA_900313795.1           ---------- ---MATIRPE EITSILKTKI ENYNVETDVN SIGSVLSVGD GIARLY----
VamGB_GCA_900314375.1           ---------- ---MALIQPD EISSIIKSKI ENYDLHTEVS NIGSVLEVGD GIARVY----
VamGB_GCA_900319365.1           ---------- ---MALIQPD EISSIIKNKI ENYELQTEVA NTGTVIEVGD GISRVY----
VamGB_GCA_900320675.1           ---------- ---MAVIKPD EISSIIRSKI ENFEARTEVS NIGSVIEIGD GIARIY----
VamGB_GCA_900321205.1           ---------- ---MAVINPD EISSILKENI KNYEAKAEVS NIGSVLEVGD GIARIY----
VamGB_GCA_900321735.1           ---------- ---MVAIKPD EISSIIREKI QNFETTTEIS NVGSVLEVGD GITRIY----
VamGB_GCA_003151275.1           ---------- ----MAIRPD EITSILKQQL DKYRSTLNVS NVGSVLSVGD GIARIY----
VamGB_GCA_003153555.1           ---------- ----MAIRPD EITSILKEQL DKYRSTLNVS NVGSVLSVGD GIARIY----
VamGB_GCA_003150395.1           ---------- ---MALIKPD EISSIIKSKI ENYDLHSEVS NTGTVIEIGD GIARVY----
VamGB_GCA_003149375.1           ---------- ----MALRAE EISSILKEKL ASYESDVSVS NVGTVLEVGD GIARIY----
VamGB_GCA_003149345.1           ---------- ----MALRAE EISSILKEKL ASYESDVSVS NVGTVLEVGD GIARIY----
VamGB_GCA_003258735.1           ---------- ---MVLIQPD EISSIIKEKI DNYELQTEIS NTGTVLEIGD GIARIY----
VamGB_GCA_003258725.1           ---------- ---MVAIKPD EISSIIRDKI KNYETKTEVS NVGSVLEVGD GIARVY----
VamGB_GCA_003258795.1           ---------- ---MALIKPD EISSIIKEKI QNYEAQTEIS NVGSVLELGD GIARIY----
VamGB_GCA_003242885.1           ---------- ----MAIKPD EITSILKAQL DKYQASLNVS NVGSVLQVGD GIARVY----
001_Gloeobacter_violaceus_alph  ---------- ---MFTIRPD EISSVIRDQI QKYNTELQVT NVGTVLQVGD GIARVY----
002_Gloeobacter_kilaueensis_al  ---------- --MVFSIRPD EISSVIRDQI QKYNNELQVS NVGTVLQVGD GIARVY----
003_Cyanothece_sp._PCC_7425     ---------- ---MVSIRPD EISSIIRQQI EQYDQQVKVE NVGTVLQVGD GIARVY----
004_Leptolyngbya_sp._O-77       ---------- ---MVAIRPD EISSIIRQQI EQYDQQVKVS NVGTVLQVGD GIARVY----
005_Synechococcus_sp._PCC_6312  ---------- ---MVSIRPD EISSIIRQQI EQYDQAIKVD NVGTVLQVGD GIARVY----
006_Synechococcus_sp._PCC_7336  ---------- ---MATIRPD EISSIIKQQI EQYNQEVQVS NVGTVLQVGD GIARIY----
007_Microcoleus_sp._PCC_7113    ---------- --MMVSIRPD EISSIIRQQI EQYDQDVKVS NVGTVLQVGD GIARIY----
008_Acaryochloris_marina        ---------- ---MVSIRPD EISNIIRQQI EQYDQQVKVD NVGTVLQVGD GIARVY----
009_Microcoleus_sp._PCC_7113    ---------- ---MVSIRPD EISSIIRQQI EQYDQDVKVS NVGTVLQVGD GIARIY----
010_Acaryochloris_sp._CCMEE_54  ---------- ---MVSIRPD EISNIIRQQI EQYDQQVKVD NVGTVLQVGD GIARVY----
011_Halomicronema_hongdechlori  ---------- ---MVSIRPD EISSIIRQQI EQYDQEVKVS NVGTVLQVGD GIARIY----
012_Phormidesmis_priestleyi     ---------- ---MAAIRPD EISNIIRQQI ESYDQGVKVS NVGTVLQVGD GIARIY----
013_Phormidesmis_priestleyi     ---------- ---MAAIRPD EISNIIRQQI ESYDQGVKVS NVGTVLQVGD GIARIY----
014_Crinalium_epipsammum        ---------- ---MISIRPD EISNIIRQQI EQYDQDVKVA NVGTVLQVGD GIARIY----
015_Leptolyngbya_sp._PCC_6406   ---------- ---MVSIRPD EISSIIRQQI EQYDQSVQVS NVGTVLQIGD GIARIY----
016_filamentous_cyanobacterium  ---------- ---MVSIRPD EISSIIRQQI EQYDQEVKVT NVGTVLQVGD GIARIY----
017_Nodosilinea_nodulosa        ---------- ---MVSIRPD EISSIIKQQI EQYNQEVKVS NVGTVLQVGD GIARIY----
018_Chondrocystis_sp._NIES-410  ---------- ---MVSIRPD EISSIIRQQI ESYEQDVQVS NVGTVLQVGD GIARIY----
019_Leptolyngbya_ohadii         ---------- --MAISIRPD EISSIIRQQI EQYDQDVKVS NVGTVLQVGD GIARVY----
020_Leptolyngbya_sp._DLM2.Bin1  ---------- ---MVSIRPD EISNIIRQQI EQYDQDVKVS NVGTVLQVGD GIARIY----
021_Leptolyngbya_frigida        ---------- ---MVSIRPD EISSIIRQQI EQYDQKVNVS NVGTVLQVGD GIARVY----
022_Acaryochloris_sp._RCC1774   ---------- ---MVSIRPD EISNIIRQQI EQYDQKVKVD NVGTVLQVGD GIARVY----
023_Leptolyngbya_sp._LCM1.Bin1  ---------- ---MVSIRPD EISSIIKQQI EQYNQDVKVS NVGTVLQVGD GIARIY----
024_Geitlerinema_sp._PCC_7407   ---------- ---MVSIRPD EISSIIRQQI EQYEQEVKVS NVGTVLQVGD GIARVY----
025_Leptolyngbya_sp._hensonii   ---------- ---MVSIRPD EISNIIRQQI EQYDQDVKVS NVGTVLSVGD GIARVY----
026_Pseudanabaena_sp._PCC_7367  ---------- ---MVSIRPD EISNIIKQQI EQYNQEMQVS NVGTVLQVGD GIARIY----
027_Neosynechococcus_sphagnico  ---------- ---MVSIRPD EISSIIRQQI EQYDQDVKVS NVGTVLQVGD GIARIY----
028_Leptolyngbya_boryana        ---------- ---MAAIRPD EISNIIRQQI ETYDQGVKVQ NVGTVLQVGD GIARIY----
029_Stanieria_cyanosphaera      ---------- ---MVSIRPD EISSIIRQQI ESYDQEVQIS NVGTVLQVGD GIARIY----
030_Thermosynechococcus_sp._CL  ---------- ---MVSIRPD EISSIIRQQI EQYEQSIKVD NVGTVLQVGD GIARVY----
031_Leptolyngbya_sp._KIOST-1    ---------- ---MVSIRPD EISSIIKQQI EQYNQEVKVS NVGTVLQVGD GIARIY----
032_Stanieria_sp._NIES-3757     ---------- ---MVSIRPD EISSIIRQQI ESYDQEVQIS NVGTVLQVGD GIARIY----
033_Chroococcidiopsis_sp._TS-8  ---------- ---MISIRPD EISSIIQQQI EQYDQEVKVA NVGTVLQVGD GIARIY----
034_filamentous_cyanobacterium  ---------- --MAISIRPD EISNIIRQQI QQYDQDVQMS NVGTVLSVGD GIARVY----
035_Thermosynechococcus_sp._NK  ---------- ---MVSIRPD EISSIIRQQI EQYEQSIKVD NVGTVLQVGD GIARVY----
036_Leptolyngbya_sp._DLM2.Bin2  ---------- ---MVSIRPD EISSIIKQQI EQYNQEVKVS NVGTVLQVGD GIARIY----
037_Pseudanabaena_sp._UWO311    ---------- ---MVSIRPD EISNIIKQQI ANYNQELQVS NVGTVLQVGD GIARVY----
038_Spirulina_subsalsa          ---------- ---MVSIRPD EISNIIRQQI ESYDQDVQVS NVGTVLQVGD GIARIY----
039_Coleofasciculus_chthonopla  ---------- ---MVSIRPD EISSIIRQQI EQYDQEVKVS NVGTVLQVGD GIARVY----
040_Leptolyngbya_sp._NIES-3755  ---------- ---MAAIRPD EISNIIRQQI ETYDQGVKVA NVGTVLQVGD GIARIY----
041_Synechococcus_sp._JA-2-3Ba  ---------- ---MPTIRPD EISTIIKQQI EQYNQEMQVS NVGTVLQVGD GIARIY----
042_Synechococcus_lividus       ---------- ---MVSIRPD EISSIIRQQI EQYEQSINVD NVGTVLQVGD GIARVY----
043_Pleurocapsa_sp._PCC_7319    ---------- ---MVSIRPD EISSIIRQQI ESYEQDVQVS NVGTVLQVGD GIARIY----
044_Leptolyngbya_sp._NIES-2104  ---------- ---MAAIRPD EISNIIRQQI ETYDQGVKVA NVGTVLQVGD GIARIY----
045_Pseudanabaena_sp.           ---------- ---MVSIRPD EISNIIKQQI ANYNQELQVS NVGTVLQVGD GIARVY----
046_Gloeocapsopsis_sp._AAB1__1  ---------- ---MISIRPD EISSIIQQQI EQYDQEVKVA NVGTVLQVGD GIARIY----
047_Leptolyngbya_sp._JSC-1      ---------- --MAISIRPD EVSSIIRQQI EQYDQEVKVS NVGTVLQVGD GIARVY----
048_Hyella_patelloides          ---------- ---MVSIRPD EISSIIRQQI ESYSQEVQVS NVGTVLQVGD GIARIY----
049_Chroogloeocystis_siderophi  ---------- ---MISIRPD EISSIIQQQI EQYDQEVKVA NVGTVLQVGD GIARIY----
050_Myxosarcina_sp._GI1         ---------- ---MVSIRPD EISSIIRQQI ESYEQDVKVS NVGTVLQIGD GIARVY----
051_Leptolyngbya_sp._IPPAS_B-1  ---------- --MAISIRPD EVSSIIRQQI EQYDQEVKVS NVGTVLQVGD GIARVY----
052_Chroococcales_cyanobacteri  ---------- ---MISIRPD EISSIIQQQI EQYDQEVKVA NVGTVLQVGD GIARIY----
053_Leptolyngbya_sp.            ---------- ---MVSIRPD EISSIIKQQI EQYNQEVKVS NVGTVLQVGD GIARIY----
054_Pseudanabaena_frigida       ---------- ---MVSIRPD EISNIIKQQI ANYNQELQVS NVGTVLQVGD GIARVY----
055_Pseudanabaena_sp._UWO310    ---------- ---MVSIRPD EISNIIKQQI ANYNQELQVS NVGTVLQVGD GIARVY----
056_cyanobacterium_TDX16        ---------- ---MISIRPD EISSIIQQQI EQYDQEVKVA NVGTVLQVGD GIARIY----
057_Gloeocapsa_sp._PCC_7428     ---------- ---MISIRPD EISSIIQQQI EQYDQEVKVA NVGTVLQVGD GIARIY----
058_Synechococcus_sp._PCC_7502  ---------- ---MVAIRPD EISNIIKQQI EQYNEQLQVS NVGTVLQVGD GIARVY----
059_Phormidium_tenue            ---------- ---MVSIRPD EISSIIKQQI EQYNQEVKVS NVGTVLQVGD GIARIY----
060_Pseudanabaena_sp.           ---------- ---MVSIRPD EISNIIKQQI ANYNQELQVS NVGTVLQVGD GIARVY----
061_Spirulina_sp._DLM2.Bin59    ---------- ---MVSIRPD EISNIIRQQI ESYDQDVQVS NVGTVLQVGD GIARVY----
062_Pseudanabaena_sp._ABRG5-3   ---------- ---MVSIRPD EISNIIKQQI ANYNQELQVS NVGTVLQVGD GIARVY----
063_Oscillatoria_acuminata      ---------- ---MISIRPD EISNIIRQQI ESYDTDVKVS NVGTVLQVGD GIARIY----
064_Pseudanabaena_sp._BC1403    ---------- ---MVSIRPD EISNIIKQQI ANYNQELQVS NVGTVLQVGD GIARVY----
065_Oscillatoriales_cyanobacte  ---------- ---MVSIRPD EISNIIKQQI ANYNQELQVS NVGTVLQVGD GIARVY----
066_Leptolyngbya_sp._Heron_Isl  ---------- ---MVSIRPD EISSIIKQQI EQYDQDVKVS NMGTVLQVGD GIARIY----
067_Pleurocapsa_sp._CCALA_161   ---------- ---MVSIRPD EISNIIKQQI ESYEQDVQVS NVGTVLQVGD GIARVY----
068_Desertifilum_sp._IPPAS_B-1  ---------- ---MVSIRPD EISSIIRQQI EQYDQEVKVS NVGTVLQVGD GIARIY----
069_Synechococcus_sp._PCC_7003  ---------- ---MISIRPD EISSIIRQQI ESYDQKVQVD NVGTVLQVGD GIARIY----
070_Alkalinema_sp._CACIAM_70d   ---------- ---MAAIRPD EISSIIRQQI EQYNQDVKVS NVGTVLQVGD GIARVY----
071_Calothrix_sp._NIES-2100     ---------- --MSISIRPD EISSIIQQQI EQYDQEVKVA NVGTVLQVGD GIARIY----
072_Anabaena_cylindrica         ---------- --MSISIRPD EISNIIQQQI EQYDQEVKVA NVGTVLQVGD GIARIY----
073_Pseudanabaena_sp._SR411     ---------- ---MVSIRPD EISNIIKQQI ANYNQELQVS NVGTVLQVGD GIARVY----
074_unclassified_Synechococcus  ---------- ---MISIRPD EISSIIRQQI ESYDQKVQVD NVGTVLQVGD GIARIY----
075_Oscillatoriales_cyanobacte  ---------- ---MAAIRPD EISSIIRQQI EQYDQDVKVS NVGTVLQVGD GIARIY----
076_Oscillatoria_nigro-viridis  ---------- ---MAAIRPD EISSIIRQQI EQYDQDVKVS NVGTVLQVGD GIARIY----
077_Pseudanabaena_sp.           ---------- ---MVSIRPD EISNIIKQQI ANYNQELQVS NVGTVLQVGD GIARVY----
078_Trichormus_variabilis       ---------- --MSISIRPD EISNIIQQQI EQYDQEVKVA NVGTVLQVGD GIARIY----
079_Leptolyngbya_sp._PCC_7375   ---------- ---MVSIRPD EISSIIKQQI EQYDQDVKVS NVGTVLQVGD GIARIY----
080_Merismopedia_glauca         ---------- ---MISIRPD EISNIIKQQI EQYDRDVKVS NVGTVLQVGD GIARIY----
081_Phormidesmis_priestleyi_An  ---------- ---MVSIRPD EISSIIQKQI EEYDQSVKAD SVGTVLQVGD GIARIY----
082_Scytonema_millei            ---------- ---MISIRPD EISSIIQQQI EQYDQEVKVA NVGTVLQVGD GIARIY----
083_Oscillatoria_sp._PCC_10802  ---------- ---MVSIRPD EISSIIKQQI EQYDQEVKVS NVGTVLQVGD GIARIY----
084_unicellular_cyanobacterium  ---------- ---MVSIRPD EISSIIREQI ESYDQSVQVS NVGTVLQVGD GTARIY----
085_Oscillatoriales_cyanobacte  ---------- ---MIAIRPD EISSIIQQQI EQYDKEVKVA DVGTVLQVGD GIARIY----
086_Nostoc_sp._ATCC_43529       ---------- --MSISIRPD EISSIIQQQI EQYDQEVKVA NVGTVLQVGD GIARIY----
087_Crocosphaera_subtropica     ---------- ---MVSIRPD EISSIIREQI ESYDQSVQVS NVGTVLQVGD GTARIY----
088_Aliterella_atlantica        ---------- --MSISIRPD EISNIIQQQI EQYDQGVKVA NVGTVLQVGD GIARIY----
089_Nostoc_punctiforme          ---------- --MSISIRPD EISSIIQQQI EQYDQEVKVA NVGTVLQVGD GIARIY----
090_Calothrix_sp._NIES-2098     ---------- --MSISIRPD EISSIIQQQI EQYDQDVKVA NVGTVLQVGD GIARIY----
091_Microcoleus_vaginatus       ---------- ---MAAIRPD EISSIIRQQI EQYDQDVKVS NVGTVLQVGD GIARIY----
092_Leptolyngbya_foveolarum     ---------- ---MVSIKPD EISSIIQQQI EQYDQEVKAD SVGTVLQIGD GIARIY----
093_Calothrix_brevissima        ---------- --MSISIRPD EISSIIQQQI EQYDQDVKVA NVGTVLQVGD GIARIY----
094_Nostoc_sp._RF31YmG          ---------- --MSISIRPD EISNIIQQQI EQYDQDVKVA NVGTVLQVGD GIARIY----
095_Aphanothece_sacrum          ---------- ---MVSIRPD EISSIIRQQI ESYDQSVQVS NVGTILQVGD GTARIY----
096_Richelia_intracellularis    ---------- --MSISIRPD EISSIIQQQI EQYDQEVKIA NVGTVLQVGD GIARIY----
097_Nostoc_linckia              ---------- --MSISIRPD EISSIIQQQI EQYDQEVKVA NVGTVLQVGD GIARIY----
098_Nostoc_sp._ATCC_53789       ---------- --MSISIRPD EISSIIQQQI EQYDQEVKVA NVGTVLQVGD GIARIY----
099_Nostoc_sp._PCC_7524         ---------- --MSISIRPD EISSIIQQQI EQYDQEVKVA NVGTVLQVGD GIARIY----
100_filamentous_cyanobacterium  ---------- ---MVSIRPD EISSIIRQQI ESYEQDVQVS NVGTVLQVGD GIARVY----
101_Phormidesmis_priestleyi     ---------- ---MISIRPD EISSIIQKQI EEYDQSVKAD SIGTVLQVGD GIARIY----
102_Crocosphaera_chwakensis     ---------- ---MVSIRPD EISSIIRDQI ESYDQSVQVS NVGTVLQVGD GTARIY----
103_Oscillatoriales_cyanobacte  ---------- ---MAAIRPD EISSIIRQQI EQYDQDVKVS NVGTVLQVGD GIARIY----
104_Cyanothece_sp._BG0011       ---------- ---MVSIRPD EISSIIREQI ESYDQSVQVS NVGTVLQVGD GTARIY----
106_Trichormus_variabilis       ---------- --MSISIRPD EISSIIQQQI EQYDQEVKVA NVGTVLQVGD GIARIY----
107_Prochlorothrix_hollandica   ---------- ---MVSIRPD EISNIIRQQI EEYSEDVKVS NVGTVLQVGD GIARIY----
108_Synechococcus_sp._PCC_7335  ---------- ---MVSIRPD EISSIIQQQI EQYDQDVKAD SVGTVLQVGD GIARIY----
109_Moorea_producens            ---------- ---MISIRPD EISSIIRQQI QGYNQGFAVS NVGTVLQVGD GIARIY----
110_Nostoc_sp._MBR_210          ---------- --MSISIRPD EISSIIQQQI EQYDQEVKVA NVGTVLQVGD GIARIY----
111_Nostoc_linckia              ---------- --MSISIRPD EISSIIQQQI EQYDQEVKVA NVGTVLQVGD GIARIY----
112_Nostoc_flagelliforme        ---------- --MSISIRPD EISSIIQQQI EQYDQEVKVA NVGTVLQVGD GIARIY----
113_Spirulina_major             ---------- ---MVSIRPD EISNIIRQQI ESYDQDVQVS NVGTVLQVGD GIALIY----
114_Nostoc_carneum              ---------- --MSISIRPD EISSIIQQQI EQYDQDVKVA NVGTVLQVGD GIARIY----
115_Gloeothece_verrucosa        ---------- ---MVSIRPD EISSIIRQQI ESYDQQVQVS NVGTVLQVGD GTARIY----
116_Nostoc_sp._T09              ---------- --MSISIRPD EISNIIQQQI EQYDQDVKVA NVGTVLQVGD GIARIY----
117_Nostoc_sp._106C             ---------- --MSISIRPD EISNIIQQQI EQYDQDVKVA NVGTVLQVGD GIARIY----
119_filamentous_cyanobacterium  ---------- ---MAAIRPD EISNIIRQQI EQYDQDVKTS NVGTVLQVGD GIARIY----
120_filamentous_cyanobacterium  ---------- ---MAAIRPD EISNIIRQQI EQYDQDVKTS NVGTVLQVGD GIARIY----
121_Nostoc_sp._PCC_7107         ---------- --MSISIRPD EISSIIQQQI EQYDQEVKVA NVGTVLQVGD GIARIY----
122_Leptolyngbya_antarctica     ---------- ---MVSIRPD EISSIIKQQI EQYNQEVKVS NVGTVLQVGD GIARIY----
123_Moorea_producens            ---------- ---MISIRPD EISSIIRQQI QGYNQGFAVS NVGTVLQVGD GIARIY----
124_Limnothrix_sp._CACIAM_69d   ---------- ---MIAIRPD EISSIIQQQI EQYDKDVKVA DVGTVLQVGD GIARIY----
125_Oscillatoriales_cyanobacte  ---------- ---MAAIRPD EISNIIRQQI EQYDQEVKTS NVGTVLQVGD GIARIY----
126_Aphanothece_hegewaldii      ---------- ---MVSIRPD EISSIIRQQI ESYDQDIQVS NVGTVLQVGD GTARIY----
127_Hydrococcus_rivularis       ---------- ---MVSIRPD EISSIIRQQI EAYDKQVQVS NIGTVLQVGD GTARIY----
128_Limnothrix_sp._PR1529       ---------- ---MIAIRPD EISSIIQQQI EQYDKDVKVA DVGTVLQVGD GIARIY----
129_Leptolyngbya_sp.            ---------- ---MVSIRPD EISSIIKQQI EQYNQEVKVS NVGTVLQVGD GIARIY----
130_Anabaena_sp._PCC_7108       ---------- --MSISIRPD EISNIIQQQI EQYDQEVKVA NVGTVLQVGD GIARIY----
131_Nostoc_piscinale            ---------- --MSISIRPD EISSIIQQQI EQYDQEVKVA NVGTVLQVGD GIARIY----
132_Oscillatoriales_cyanobacte  ---------- ---MVSIRPD EISSIIRQQI EQYDQDVKAS NVGTVLQVGD GIARIY----
133_Nostoc_sp._PCC_7120         ---------- --MSISIRPD EISSIIQQQI EQYDQEVKVA NVGTVLQVGD GIARIY----
134_Nostoc_sp._KVJ20            ---------- --MSISIRPD EISSIIQQQI EQYDQEVKVA NVGTVLQVGD GIARIY----
135_Nostoc_sp._Peltigera_membr  ---------- --MSISIRPD EISSIIQQQI EQYDQEVKVA NVGTVLQVGD GIARIY----
136_Pleurocapsa_minor           ---------- ---MVSIRPD EISSIIRQQI EAYDKQVQVS NIGTVLQVGD GTARIY----
137_Calothrix_rhizosoleniae     ---------- --MSISIRPD EISSIIQQQI EQYDQEVKVA NVGTVLQVGD GIARIY----
138_cyanobacterium_endosymbion  ---------- ---MFSIRPD EISSIIRQQI ESYDQTVTVS NVGTVLQVGD GTARIY----
139_Roseofilum_reptotaenium_AO  ---------- ---MVAIRPD EISSIIQQQI EQYDQDVKVS EVGTVLQVGD GIARIY----
140_Nostoc_sp._Lobaria_pulmona  ---------- --MSISIRPD EISSIIQQQI EQYDQEVKVA NVGTVLQVGD GIARIY----
141_Nostoc_commune              ---------- --MSISIRPD EISSIIQQQI EQYDQEVKVA NVGTVLQVGD GIARIY----
142_Scytonema_hofmanni_UTEX_B_  ---------- --MAINIRPD EISSIIQKQI EQYDQDVKVA NVGTVLQVGD GIARIY----
143_Oscillatoriales_cyanobacte  ---------- ---MAAIRPD EISNIIRQQI EQYDQEVKTS NVGTVLQVGD GIARIY----
144_Moorea_bouillonii           ---------- ---MISIRPD EISSIIRQQI QGYNQGFAVS NVGTVLQVGD GIARIY----
145_Nostoc_sphaeroides          ---------- --MSISIRPD EISSIIQQQI EQYDQEVKVA NVGTVLQVGD GIARIY----
146_Nostoc_punctiforme_NIES-21  ---------- --MSISIRPD EISSIIQQQI EQYDQEVKVA NVGTVLQVGD GIARIY----
147_Crocosphaera_watsonii       ---------- ---MVSIRPD EISSIIRQQI ESYDQTVTVS NVGTVLQVGD GTARIY----
148_Moorea_producens            ---------- ---MISIRPD EISSIIRQQI QGYNQGFAVS NVGTVLQVGD GIARIY----
149_Gloeothece_citriformis      ---------- ---MVSIRPD EISSIIRQQI ESYDQQVQVS NVGTVLQVGD GTARIY----
150_Aphanizomenon_flos-aquae    ---------- --MSISIRPD EISSIIQQQI EQYDQEVKVA NVGTVLQVGD GIARIY----
151_Tychonema_bourrellyi        ---------- ---MAAIRPD EISNIIRQQI EQYDQDVKTS NVGTVLQVGD GIARIY----
152_Calothrix_sp._HK-06         ---------- --MSISIKPD EISSIIQQQI EQYDKEVKVA NVGTVLQIGD GVARVY----
153_Anabaena_sp._WA113          ---------- --MSISIRPD EISSIIQQQI EQYDQEVKVA NVGTVLQVGD GIARIY----
154_Cyanobacterium_aponinum     ---------- ---MVAIRPD EISSIIRQQI ESYDQQVQVS NVGTVLQVGD GTARIY----
155_Dolichospermum_circinale    ---------- --MSISIRPD EISSIIQQQI EQYDQEVKVA NVGTVLQVGD GIARIY----
156_Trichodesmium_erythraeum    ---------- ---MVSIRPD EISQIIRDQI EQYEQDVKVS NVGTVLQVGD GIARVY----
157_Cyanothece_sp._UBA12306     ---------- ---MVSIRPD EISSIIRQQI ESYDQTVTVS NVGTVLQVGD GTARIY----
158_Synechococcus_elongatus_PC  ---------- ---MVSIRPD EISSIIRQQI EQYSQDVKVE NVGTVLQVGD GIARIY----
159_Cuspidothrix_issatschenkoi  ---------- --MSISIRPD EISSIIQQQI EQYDQEVKVA NVGTVLQVGD GIARIY----
160_Cylindrospermum_sp._NIES-4  ---------- --MSISIRPD EISSIIQQQI EQYDQEVKVA NVGTVLQVGD GIARIY----
161_Dolichospermum_compactum    ---------- --MSISIRPD EISSIIQQQI EQYDQEVKVA NVGTVLQVGD GIARIY----
162_Limnothrix_rosea            ---------- ---MINIRPD EISSIIRQQI ESYDQKVQVD NVGTVLKVGD GIARIY----
163_Anabaena_sp._CRKS33         ---------- --MSISIRPD EISSIIQQQI EQYDQEVKVA NVGTVLQVGD GIARIY----
164_Calothrix_elsteri           ---------- --MSISIRPD EISSIIQQQI EQYDQGVKVA NVGTVLQIGD GVARVY----
165_Phormidium_willei           ---------- ---MVAIRPD EISSIIQKQI EDYDQDVKVS NVGTVLQVGD GIARVY----
166_Leptolyngbya_valderiana     ---------- ---MVAIRPD EISSIIQKQI QEYDQEIQVS NVGTVLQVGD GIARIY----
167_Trichormus_sp._NMC-1        ---------- --MSISIRPD EISNIIQQQI EQYDQEVKVA NVGTVLQVGD GIARIY----
168_Calothrix_sp._336/3         ---------- --MSISIRPD EISSIIQQQI EQYDQGVKVA NVGTVLQVGD GIARVY----
169_Hassallia_byssoidea_VB5121  ---------- --MAINIRPD EISSIIQRQI EQYDQDVKVA NVGTVLQVGD GIARIY----
170_Leptolyngbya_sp.            ---------- ---MVSIRPD EISSIIRQQI EQYDQGIKTS NVGSVLSVGD GIARIY----
171_Crocosphaera_watsonii_alph  ---------- ---MVSIRPD EISSIIRQQI ESYDQTVTVS NVGTVLQVGD GTARIY----
172_Leptolyngbya_sp._PCC_7376   ---------- ---MINIRPD EISSIIRQQI ESYDQKVQVD SVGTVLKVGD GIARIY----
173_Calothrix_sp._NIES-4101     ---------- --MSISIRPD EISSIIQQQI EQYDQGVKVA NVGTVLQVGD GVARVY----
174_Euhalothece_natronophila    ---------- ---MVSIKPD EISSIIRQQI EQYDQSVQVS NVGTVLQIGD GIARIY----
175_Synechococcus               ---------- ---MVSIRPD EISSIIRQQI EQYSQDVKVE NVGTVLQVGD GIARIY----
176_Nostoc_sp._Peltigera_membr  ---------- --MSISIRPD EISSIIQQQI EQYDQEVKVA NVGTVLQVGD GIARIY----
177_Microcystis_aeruginosa      ---------- ---MVAIRPD EISTIIRQQI ESYNQEVQVS NVGTVLQVGD GTARIY----
178_Nostocales_cyanobacterium   ---------- --MSISIRPD EISSIIQQQI EQYDKDVKVA NVGTVLQVGD GIARIY----
179_Nostoc_calcicola            ---------- --MSISIRPD EISSIIQQQI EQYDQEVKVA NVGTVLQVGD GIARIY----
180_Tolypothrix_sp._NIES-4075   ---------- --MAINIRPD EISSIIQRQI EQYDQDVKVA NVGTVLQVGD GIARIY----
181_Gloeomargarita_lithophora   ---------- ---MISIRPD EISQIIRQQI EQYDQTVQVA NVGTVLQVGD GIARIY----
182_Halothece_sp._PCC_7418      ---------- ---MVSIKPD EISSIIRQQI ESYDQSVQVS NVGTVLQVGD GIARIY----
183_cyanobacterium_endosymbion  ---------- ---MVSIRPD EISSIIRQQI ESYDQTVTVS NVGTVLQVGD GTARIY----
184_Xenococcus_sp._PCC_7305     ---------- ---MVSIRPD EISNIIRQQI ESYEQDVQVS NVGTVLQVGD GIARIY----
185_Oscillatoriales_cyanobacte  ---------- ---MAAIRPD EISNIIRQQI EQYDQDVKTS NVGTVLQVGD GIARIY----
186_Oscillatoriales_cyanobacte  ---------- ---MAAIRPD EISSIIRQQI EQYDQDVKVS NVGTVLQVGD GIARIY----
187_Hormoscilla_sp._GUM202      ---------- ---MVAIRPD EISSIIRQQI EQYDQQVKAQ NVGTVLQVGD GIARIY----
188_Synechocystis_sp._PCC_6714  ---------- ---MVSIRPD EISSIIRQQI ESYDQSVQVS NVGTVLQVGD GTARIY----
189_unicellular_cyanobacterium  ---------- ---MVSIRPD EISSIIRQQI ESYDQTVTVS NVGTVLQVGD GTARIY----
190_Chlorogloea_sp._CCALA_695   ---------- --MAISIRPD EISSIIQQQI EQYDQNVKVD NVGTVLQVGD GIARIY----
191_Geitlerinema_sp._PCC_9228   ---------- ---MVSIKPE EISSIIRQQI EEYDQEVQVS NVGTVLQVGD GIARIY----
192_Microcystis_aeruginosa      ---------- ---MVAIRPD EISTIIRQQI ESYNQEVQVS NVGTVLQVGD GTARIY----
193_Hormoscilla_sp._GUM007      ---------- ---MVAIRPD EISSIIRQQI EQYDQQVKAQ NVGTVLQVGD GIARIY----
194_Calothrix_sp._NIES-3974     ---------- --MSISIRPD EISSIIQQQI EQYDQGVKVA NVGTVLQVGD GVARVY----
195_Phormidium_sp._HE10JO       ---------- ---MVAIRPD EISSIIQKQI EDYDQDVKVS NVGTVLQVGD GIARVY----
196_Microcystis_aeruginosa      ---------- ---MVAIRPD EISTIIRQQI ESYNQEVQVS NVGTVLQVGD GTARIY----
197_Trichormus_azollae          ---------- --MSISIRPD EISNIIQQQI EQYNQEVKVA NVGTVLQVGD GIARIY----
198_Microcystis_aeruginosa      ---------- ---MVAIRPD EISTIIRQQI ESYNQEVQVS NVGTVLQVGD GTARIY----
199_Microcystis_aeruginosa_Ma_  ---------- ---MVAIRPD EISTIIRQQI ESYNQEVQVS NVGTVLQVGD GTARIY----
200_Microcystis_aeruginosa      ---------- ---MVAIRPD EISTIIRQQI ESYNQEVQVS NVGTVLQVGD GTARIY----
201_Chamaesiphon_polymorphus    ---------- ---MISIRPD EISSIIRQQI EQYTQDVKSS NVGTVLQVGD GIARVY----
202_Microcystis_aeruginosa      ---------- ---MVAIRPD EISTIIRQQI ESYNQEVQVS NVGTVLQVGD GTARIY----
203_Synechocystis_sp._PCC_7509  ---------- --MAISIRPD EISSIIQQQI EQYDQNVKVD NVGTVLQVGD GIARIY----
204_Microcystis_aeruginosa      ---------- ---MVAIRPD EISTIIRQQI ESYNQEVQVS NVGTVLQVGD GTARIY----
205_Cyanobacteria_bacterium_QH  ---------- --MAISIKPD EISSIIRKQI EQYDQEVKVS NVGTVLQAGD GVARIY----
206_Synechococcus_sp._CB0101    ---------- ---MVSIRPD EISAILKQQI ADYDKSVSVS NVGTVLQIGD GIARIY----
207_Nostoc_sp._NIES-4103        ---------- --MSISIRPD EISSIIQQQI EQYDQEVKVA NVGTVLQVGD GIARIY----
208_Planktothricoides_sp._SR00  ---------- ---MISIRPD EISNIIRQQI EQYDQDVKVS NVGTVLQVGD GIARIY----
209_Microcystis_aeruginosa      ---------- ---MVAIRPD EISTIIRQQI ESYNQEVQVS NVGTVLQVGD GTARIY----
210_Microcystis_aeruginosa      ---------- ---MVAIRPD EISTIIRQQI ESYNQEVQVS NVGTVLQVGD GTARIY----
211_Chamaesiphon_minutus        ---------- ---MISIRPD EISSIIRQQI EQYTQDVKSS NVGTVLQVGD GIARVY----
212_Microcystis_aeruginosa      ---------- ---MVAIRPD EISTIIRQQI ESYNQEVQVS NVGTVLQVGD GTARIY----
213_Microcystis_wesenbergii_Mw  ---------- ---MVAIRPD EISTIIRQQI ESYNQEVQVS NVGTVLQVGD GTARIY----
214_Raphidiopsis_curvata        ---------- --MSISIKPD EISSIIQQQI EQYDQEVKVA NVGTVLQVGD GIARIY----
215_Microcystis_novacekii_Mn_M  ---------- ---MVAIRPD EISTIIRQQI ESYNQEVQVS NVGTVLQVGD GTARIY----
216_Microcystis_aeruginosa_Ma_  ---------- ---MVAIRPD EISTIIRQQI ESYNQEVQVS NVGTVLQVGD GTARIY----
217_Microcystis_aeruginosa_Ma_  ---------- ---MVAIRPD EISTIIRQQI ESYNQEVQVS NVGTVLQVGD GTARIY----
218_Microcystis_aeruginosa      ---------- ---MVAIRPD EISTIIRQQI ESYNQEVQVS NVGTVLQVGD GTARIY----
219_Cylindrospermopsis_racibor  ---------- --MSISIKPD EISSIIQQQI EQYDQEVKVA NVGTVLQVGD GIARIY----
220_Microcystis_aeruginosa      ---------- ---MVAIRPD EISTIIRQQI ESYNQEVQVS NVGTVLQVGD GTARIY----
221_Synechococcus_elongatus     ---------- ---MVSIRPD EISSIIRQQI EQYSQDVKVE NVGTVLQVGD GIARIY----
222_Nodularia_spumigena         ---------- --MSISIRPD EISSIIQQQI EQYDQEVKVA NVGTVLQVGD GIARIY----
223_Okeania_hirsuta             ---------- ---MVSIRPD EISQIIRDQI EQYDQDVKVS NVGTVLQVGD GIARIY----
224_Phormidium_sp._OSCR         ---------- ---MVAIRPD EISSIIQKQI EDYDQDVKVS NVGTVLQVGD GIARVY----
225_Phormidium_ambiguum         ---------- ---MISIRPD EISSIIRQQI EQYDQKVDVT NVGTVLQVGD GIARIY----
226_Vulcanococcus_limneticus    ---------- ---MVSIRPD EISAILKQQI ADYDKSVSVS NVGTVLQIGD GIARVY----
227_Cylindrospermopsis_racibor  ---------- --MSISIKPD EISSIIQQQI EQYDQEVKVA NVGTVLQVGD GIARIY----
228_Dactylococcopsis_salina     ---------- ---MVSIKPD EISSIIRQQI ENYDQSVQVS NVGTVLQVGD GIARIY----
229_Microcystis_sp._M_QC_C_201  ---------- ---MVAIRPD EISTIIRQQI ESYNQEVQVS NVGTVLQVGD GTARIY----
230_Nodularia_sp._in_Bacteria   ---------- --MSISIRPD EISSIIQQQI EQYDQEVKVA NVGTVLQVGD GIARIY----
231_Microcystis_aeruginosa_Ma_  ---------- ---MVAIRPD EISTIIRQQI ESYNQEVQVS NVGTVLQVGD GTARIY----
232_Oscillatoriales_cyanobacte  ---------- ---MVAIRPD EISSIIQQQI EQYDQDVKET NVGTVLQVGD GIARIY----
233_Microcystis_sp._0824        ---------- ---MVAIRPD EISTIIRQQI ESYNQEVQVS NVGTVLQVGD GTARIY----
234_Microcystis_aeruginosa      ---------- ---MVAIRPD EISTIIRQQI ESYNQEVQVS NVGTVLQVGD GTARIY----
235_Nostoc_sp._PA-18-2419       ---------- --MSISIRPD EISSIIQQQI EQYDQEVKVA NVGTVLQVGD GIARIY----
236_Synechococcus_sp._RS9916    ---------- ---MVSIRPD EISAILKQQI EDYDKSVSVS NVGTVLQVGD GIARVY----
237_Synechococcus_sp._MW101C3   ---------- ---MVSIRPD EISAILKQQI EDYDKSVSVS NVGTVLQVGD GIARVY----
238_Nodularia_sp._NIES-3585     ---------- --MSISIRPD EISSIIQQQI EQYDQEVKVA NVGTVLQVGD GIARIY----
239_Anabaena_sp._MDT14b         ---------- --MSISIRPD EISSIIQQQI EQYDQEVKVA NVGTVLQVGD GIARIY----
240_Geminocystis_sp._NIES-3709  ---------- -----MIRPD EIASIIRQQI ESYDQQVQVS NVGTVLQIGD GIARVY----
241_Arthrospira_platensis       ---------- ---MVSIRPD EIANIIKDQI EQYGQDVKVS NVGTVLQVGD GIARIY----
242_Cylindrospermopsis_racibor  ---------- --MSISIKPD EISSIIQQQI EQYDQEVKVA NVGTVLQVGD GIARIY----
243_Nodularia_spumigena         ---------- --MSISIRPD EISSIIQQQI EQYDQEVKVA NVGTVLQVGD GIARIY----
244_Nostoc_minutum_NIES-26      ---------- --MSISIRPD EISNIIQQQI EQYDQEVKVA NVGTVLQVGD GIARIY----
245_Arthrospira_sp._TJSD092     ---------- ---MVSIRPD EIANIIRDQI EQYGQDVKVS NVGTVLQVGD GIARIY----
246_Candidatus_Atelocyanobacte  ---------- ---MVSIRPD EISSIIRQQI ESYDQSVQVS NVGTVLQVGD GTARIH----
247_Cylindrospermum_stagnale    ---------- --MSISIRPD EISSIILQQI EQYDEDVKVA NVGTVLQVGD GIARIY----
248_Anabaena_sp._LE011-02       ---------- --MSISIRPD EISSIIQQQI EQYDQEVKVA NVGTVLQVGD GIARIY----
249_Rippkaea_orientalis         ---------- ---MVSIRPD EISSIIRQQI ESYDQTVTVS NVGTVLQVGD GTARIY----
250_Candidatus_Atelocyanobacte  ---------- ---MVSIRPD EISSIIRQQI ESYDQSVQVS NVGTVLQVGD GTVRIH----
251_Synechococcus_sp._CC9311    ---------- ---MVSIRPD EISAILKQQI EDYDKSVSVT NVGTVLQVGD GIARVY----
252_Phormidium_sp._SL48-SHIP    ---------- ---MVAIRPD EISSIIQKQI EDYDQDVKVS NVGTVLQVGD GIARVY----
253_Calothrix_sp._PCC_7507      ---------- --MSISIRPD EISSIIQQQI EQYDQEVKVA NVGTVLQVGD GIARIY----
254_Synechococcus_sp._KORDI-49  ---------- ---MVSIRPD EISAILKQQI EDYDKSVSVS NVGTVLTVGD GIARVY----
255_Synechococcus_sp._CB0205    ---------- ---MVSIRPD EISAILKQQI ADYDKSVSVS NVGTVLQVGD GIARVY----
256_Lyngbya_sp._PCC_8106        ---------- ---MVSIRPD EISSIIEQQI KQYDQDVKVS NVGTVLQVGD GIARIY----
257_Planktothrix_serta_PCC_892  ---------- ---MVAIRPD EISSIIQQQI EQYDQDVKET NVGTVLQVGD GIARIY----
258_Cyanobium_sp.               ---------- ---MVSIRPD EISAILKQQI EDYDKSVSIS NVGTVLQVGD GIARVY----
259_Geminocystis_herdmanii      ---------- -----MIRPD EIASIIRQQI ESYDQQVQVS NVGTVLQIGD GIARVY----
260_Fischerella_sp._PCC_9605    ---------- --MAISIRPD EISSIIQQQI EQYDQQVKVA NVGTVLQVGD GIARVY----
261_Snowella_sp.                ---------- ---MVSIRPD EISNIIRQQI ESYDQDVQVS NVGTVLQVGD GTARIY----
262_Arthrospira_platensis       ---------- ---MVSIRPD EIANIIKDQI EQYGQDVKVS NVGTVLQVGD GIARIY----
263_Planktothrix_tepida         ---------- ---MVAIRPD EISSIIQQQI EQYDQDVKET NVGTVLQVGD GIARIY----
264_Fortiea_contorta            ---------- --MSISIRPD EISSIIQQQI EQYDQEVKVA NVGTVLQVGD GIARIY----
265_Planktothrix_sp._UBA8402    ---------- ---MVAIRPD EISSIIQQQI EQYDQDVKET NVGTVLQVGD GIARIY----
266_Geminocystis_sp._NIES-3708  ---------- -----MIRPD EIASIIRQQI ESYDQQVQVS NVGTVLQIGD GIARVY----
267_Cyanobium_sp._NIES-981      ---------- ---MVSIRPD EISAILKQQI EDYDKSVSVS NVGTVLQIGD GIARVY----
268_Planktothrix_paucivesicula  ---------- ---MVAIRPD EISSIIQQQI EQYDQDVKET NVGTVLQVGD GIARIY----
269_Synechococcus_sp._WH_8020   ---------- ---MVSIRPD EISAILKQQI EDYDKSVSVS NVGTVLQVGD GIARVY----
270_Mastigocoleus_testarum      ---------- --MSISIRPD EISSIIQQQI EQYDQDVKVQ NVGTVLQVGD GIARIY----
271_Planktothrix_sp._PCC_11201  ---------- ---MVAIRPD EISSIIQQQI EQYDQDVKET NVGTVLQVGD GIARIY----
272_Anabaena_sp._AL09           ---------- --MSISIRPD EISSIIQQQI EQYDQEVKVA NVGTVLQVGD GIARIY----
273_Hapalosiphon_sp._MRB220     ---------- --MAISIRPD EISSIIQQQI EQYDQQVKVA NVGTVLQIGD GIARVY----
274_Cyanobium_sp._PCC_7001      ---------- ---MVSIRPD EISAILKQQI EDYDKSVSVS NVGTVLQIGD GIARVY----
275_Calothrix_parietina         ---------- --MSISIRPD EISSIIQQQI EQYDQDVKVA NVGTVLQVGD GIARVY----
276_Fischerella_thermalis       ---------- --MAISIRPD EISSIIQQQI EQYDQQVKVA NVGTVLQVGD GIARVY----
277_Synechococcus_sp._RSCCF101  ---------- ---MVSIRPD EISAILKQQI EDYDKSVSVS NVGTVLQVGD GIARIY----
278_Fischerella_sp._PCC_9431    ---------- --MAISIRPD EISSIIQQQI EQYDQQVKVA NVGTVLQIGD GIARVY----
279_Fischerella_muscicola       ---------- --MAISIRPD EISSIIQQQI EQYDQQVKVA NVGTVLQIGD GIARVY----
280_Cyanobacterium_stanieri_PC  ---------- ---MINIRPD EIANIIRQQI ESYDEQVQVS NVGTVLQVGD GIARIY----
281_Fischerella_thermalis       ---------- --MAISIRPD EISSIIQQQI EQYDQQVKVA NVGTVLQVGD GIARVY----
282_Fischerella_thermalis       ---------- --MAISIRPD EISSIIQQQI EQYDQQVKVA NVGTVLQVGD GIARVY----
283_Planktothrix_agardhii       ---------- ---MVAIRPD EISSIIQQQI EQYDQDVKET NVGTVLQVGD GIARIY----
284_Fischerella_thermalis       ---------- --MAISIRPD EISSIIQQQI EQYDQQVKVA NVGTVLQVGD GIARVY----
285_Leptolyngbya_sp._BC1307     ---------- ---MVSIRPD EISSIIQQQI EQYDQNVKAD SVGTVLQIGD GIARIY----
286_Fischerella_muscicola       ---------- --MAISIRPD EISSIIQQQI EQYDQQVKVA NVGTVLQVGD GIARVY----
287_Hydrocoleum_sp._CS-953      ---------- ---------- ---QIIRDQI EQYDQDVKVS NVGTVLQVGD GIARIY----
288_Chlorogloeopsis_fritschii   ---------- --MAISIRPD EISSIIQQQI EQYDQQVKVA NVGTVLQVGD GIARVY----
289_Hydrocoleum_sp._CS-953      ---------- ---------- MRXQIIRDQI EQYDQDVKVS NVGTVLQVGD GIARIY----
290_Planktothrix_agardhii       ---------- ---MVAIRPD EISSIIQQQI EQYDQDVKET NVGTVLQVGD GIARIY----
291_Synechococcus_sp._Lanier    ---------- ---MVSIRPD EISAILKQQI EDYDKSISVS NVGTVLQVGD GIARIY----
292_Westiellopsis_prolifica     ---------- --MAISIRPD EISSIIQQQI EQYDQQVKVA NVGTVLSIGD GISRVY----
293_Rubidibacter_lacunae        ---------- --MATSIRPD EISSIIRQQI EQYDQDIQVS NVGTVLQVGD GIARVY----
294_Synechococcus_sp._YX04-3    ---------- ---MVSIRPD EISAILKQQI EDYDKSVSVS NVGTVLTVGD GIARVY----
295_Synechococcus_sp._MED-G71   ---------- ---MVSIRPD EISAILKQQI EDYDKSVSVS NVGTVLQVGD GIARIY----
296_Synechococcus_sp._RS9917    ---------- ---MVSIRPD EISAILKQQI EDYDKSVSVS NVGSVLQVGD GIARVY----
297_Scytonema_sp._NIES-4073     ---------- --MAISIRPD EISNIIQQQI EQYDQQVKVA NVGTVLQVGD GIARIY----
299_Scytonema_tolypothrichoide  ---------- --MAISIRPD EISNIIQQQI EQYDQQVKVA NVGTVLQVGD GIARIY----
300_Synechococcus_sp._WH_8101   ---------- ---MVSIRPD EISAILKQQI EDYDKSVSVS NVGSVLQVGD GIARVY----
301_Synechococcus_lacustris     ---------- ---MVSIRPD EISAILKQQI EDYDKSISVS NVGTVLQVGD GIARIY----
302_Synechococcus_sp._1G10      ---------- ---MVSIRPD EISAILKQQI EEYDKSVSVS NVGTVLSVGD GIARIY----
303_Cyanobium_sp._PLM2.Bin73    ---------- ---MVSIRPD EISAILKQQI EDYDKSVSVS NVGTVLQIGD GISRVY----
304_cyanobacterium_PCC_7702     ---------- --MAISIRPD EISSIIQQQI EQYDQQVKVA NVGTVLQVGD GIARVY----
305_Scytonema_sp._HK-05         ---------- --MAISIRPD EISNIIQQQI EQYDQQVKVA NVGTVLQVGD GIARIY----
306_Cyanobium_usitatum          ---------- ---MVSIRPD EISAILKQQI EDYDKSVSVS NVGTVLQIGD GIARVY----
308_Synechococcus_sp._WH_5701   ---------- ---MVSIRPD EISAILKQQI EDYDKSVSVS NVGTVLSVGD GIARIY----
309_Chrysosporum_ovalisporum    ---------- --MSISIRPD EISSIIQQQI EQYDQEVKVA NVGTVLQVGD GIARIY----
310_Synechococcus_sp._EAC657    ---------- ---MVSIRPD EISAILKQQI EDYDKSVSVS NVGSVLQVGD GIARVY----
311_Cyanobacterium_sp._IPPAS_B  ---------- ---MINIRPD EIANIIRQQI ESYDEQVQVS NVGTVLQVGD GIARVY----
312_Prochlorococcus             ---------- ---MVSIRPD EISAILKQQI SDYDKSVSVS NVGTVLQIGD GIARVY----
313_cyanobacterium_BACL30_MAG-  ---------- ---MVSIRPD EISAILKQQI EDYDKSVSVS NVGTVLQIGD GIARVY----
314_Synechococcus_sp._8F6       ---------- ---MVSIRPD EISAILKQQI EDYDKSVSVS NVGTVLQIGD GIARVY----
315_Prochlorococcus             ---------- ---MVSIRPD EISSILKKQI ADYDKSVSVS NVGTVLQIGD GIARVY----
316_Oscillatoriales_cyanobacte  ---------- ---MVAIRPD EISSIIQQQI EQYDSDLQVS DVGTVLQVGD GIARIY----
317_Synechococcus_sp._WH_7805   ---------- ---MVSIRPD EISAILKQQI EDYDKSVSVS NVGSVLQVGD GIARVY----
318_Prochlorococcus_marinus     ---------- ---MVSIRPD EISSILKQQI ANYDKSVSVS NVGTVLQIGD GIARIY----
319_Synechococcus_sp._Baikal-G  ---------- ---MVSIRPD EISAILKQQI ADYDKSVSVS NVGTVLQIGD GIARVY----
320_Synechococcus_sp._CC9616    ---------- ---MVSIRPD EISAILKKQI EDYDKSVSVS NVGSVLQVGD GIARVY----
321_Nostocales_cyanobacterium_  ---------- --MAISIRPD EISSIIQQQI EQYDQQVKVA NVGTVLQVGD GIARIY----
322_Gloeocapsa_sp._PCC_73106    ---------- ---MISIRPD EISNIIRQQI ESYDQQVEVT NVGTVLSIGD GTARVH----
323_Synechococcus_sp._TMED20    ---------- ---MVSIRPD EISAILKKQI EDYDKSVSVS NVGSVLQVGD GIARVY----
324_Mastigocladopsis_repens     ---------- --MAISIRPD EISNIIQQQI EQYDQQVKVA NVGTVLQVGD GIARIY----
325_Lyngbya_aestuarii           ---------- ---MVSIRPD EISSIIQQQI QQYDQDVKVS NVGTVLQVGD GIARIY----
326_Synechococcus_sp._WH_7803   ---------- ---MVSIRPD EISAILKQQI EDYDKSVSVS NVGSVLQVGD GIARVY----
327_Tolypothrix_bouteillei      ---------- --MAISIRPD EISNIIQQQI EQYDQQVKVQ NVGTVLQVGD GIARIY----
328_Synechococcus_sp._ARS1019   ---------- ---MVKIRPD EISSVIRQQI EQYTQEAQVV NVGTVLQVGD GIARIY----
329_Tolypothrix_campylonemoide  ---------- --MAISIRPD EISNIIQQQI EQYDQQVKVA NVGTVLQVGD GIARIY----
330_Synechococcus_sp._GFB01     ---------- ---MVSIRPD EISAILKQQI EDYDKSVSVS NVGTVLQIGD GISRVY----
331_Synechococcus_sp._BL107     ---------- ---MVSIRPD EISAILKQQI EDYDKSVSVS NVGSVLQVGD GIARVY----
332_Fischerella_sp._NIES-4106   ---------- --MAISIRPD EISSIIQQQI EQYDQQVKVA NVGTVLSIGD GISRVY----
333_Synechococcus_sp._KORDI-10  ---------- ---MVSIRPD EISAILKKQI EDYDKSVSVS NVGSVLQVGD GIARVY----
334_Synechococcus_sp._N5        ---------- ---MVSIRPD EISAILKQQI EDYDKSVSVS NVGTVLTVGD GIARVY----
335_cyanobiont_of_Ornithocercu  ---------- ---MVSIRPD EISAILKQQI EDYDRSVSVS NVGTVLQFGD GIARIY----
336_Cyanobium_sp._CACIAM_14     ---------- ---MVSIRPD EISAILKQQI ADYDKSVSVS NVGTVLQVGD GIARIY----
337_Synechococcus_sp._RCC307    ---------- ---MVSIRPD EISAILKQQI EDYDKSVSVS NVGTVLQVGD GIARVY----
338_Synechococcus_sp._UW105     ---------- ---MVSIRPD EISAILKQQI EDYDKSVSVS NVGTVLQVGD GIARVY----
339_Synechococcus_sp._CC9902    ---------- ---MVSIRPD EISAILKQQI EDYDKSVSVS NVGSVLQVGD GIARVY----
340_Prochlorococcus_sp._MIT_06  ---------- ---MVSIRPD EISSILKKQI ADYDKSVSVS NVGTVLQIGD GIARIY----
341_Limnoraphis_robusta         ---------- ---MVAIRPD EISSIIQQQI QQYDQDVKVS NVGTVLQVGD GIARIY----
342_Gloeocapsa_sp._DLM2.Bin57   ---------- ---MISIRPD EISNIIRQQI ESYDQQVQVT NVGTVLQVGD GTARVY----
343_Synechococcus_sp._UW179A    ---------- ---MVSIRPD EISAILKQQI EDYDKSVSVS NVGSVLQVGD GIARVY----
344_Scytonema_hofmannii         ---------- --MAISIRPD EISNIIQQQI EQYDQQVKVN NVGTVLQVGD GIARIY----
345_Synechococcus_sp._NP17      ---------- ---MVSIRPD EISAILKQQI EDYDKSVSVS NVGSVLQVGD GIARVY----
346_Prochlorococcus_marinus     ---------- ---MVSIRPD EISSILKQQI TDYDQSVSVS NVGTVLQIGD GIARIY----
347_Candidatus_Synechococcus_s  ---------- ---MVSIRPD EISAILKQQI EDYDKTVSVS NVGTVLQVGD GIARIY----
348_Rivularia_sp._PCC_7116      ---------- --MAISIRPD EISNIIQQQI EQYDQQVKVA NVGTVLSVGD GIARIY----
349_Prochlorococcus_sp._HOT208  ---------- ---MVSIRPD EISSILKQQI TDYDQSVSVS NVGTVLQIGD GIARIY----
350_Prochlorococcus_marinus_al  ---------- ---MVSIRPD EISSILKQQI TDYDQSVSVS NVGTVLQIGD GIARIY----
351_Synechococcus_sp._UBA8638   ---------- ---MVSIRPD EISAILKQQI EDYDKTVSVS NVGTVLQVGD GIARIY----
352_Cyanobium_sp._NAT70         ---------- ---MVSIRPD EISAILKQQI EDYDKSVSVS NVGTVLQVGD GIARVY----
353_Aphanocapsa_feldmannii_288  ---------- ---MVSIRPD EISAILKQQI EDYDRSVSVS NVGTVLQVGD GIARIY----
354_Prochlorococcus_marinus     ---------- ---MVSIRPD EISSILKQQI TDYDQSVSVS NVGTVLQIGD GIARIY----
355_Prochlorococcus_marinus     ---------- ---MVSIRPD EISSILKQQI TDYDQSVSVS NVGTVLQIGD GIARIY----
356_Synechococcus_sp._ARS1019   ---------- ---MVSIRPD EISAILKQQI EDYDKSVSVS NVGTVLQVGD GIARVY----
357_Prochlorococcus_marinus     ---------- ---MVSIRPD EISSILKQQI TDYDQSVSVS NVGTVLQIGD GIARIY----
358_Synechococcus_sp._WH_8102   ---------- ---MVSIRPD EISAILKQQI EDYDKSVSVS NVGSVLTVGD GIARVY----
359_Prochlorococcus_marinus_XM  ---------- ---MVSIRPD EISSILKQQI ADYDKSVSVS NVGTVLQIGD GIARVY----
360_Synechococcus_sp._TMED19    ---------- ---MVSIRPD EISAILKQQI EDYDKSVSVS NVGTVLQVGD GIARIY----
361_Synechococcus_sp._BO_8801   ---------- ---MVSIRPD EISAILKKQI ADYDKSVSVS NVGTVLQIGD GIARVY----
362_Candidatus_Synechococcus_s  ---------- ---MVSIRPD EISAILKQQI EDYDKSVSVS NVGTVLQVGD GIARIY----
363_Candidatus_Synechococcus_s  ---------- ---MVSIRPD EISTILKQQI EDYDKSVSVS NVGTVLQVGD GIARIY----
364_Cyanobium_sp._MED195        ---------- ---MVSIRPD EISAILKQQI EDYDKSVSVS NVGSVLQVGD GIARVY----
365_Calothrix_parasitica        ---------- --MAISIRPD EISNIIQQQI EQYDQQVKVA NVGTVLQVGD GIARIY----
366_Prochlorococcus_marinus     ---------- ---MVSIRPD EISSILKQQI TDYDQSVSVS NVGTVLQIGD GIARIY----
367_Prochlorococcus_sp._MED-G7  ---------- ---MVSIRPD EISSILKEQI ADYDKSVSVS NVGTVLQIGD GIARVY----
368_Synechococcus_sp._WH_8103   ---------- ---MVSIRPD EISAILKQQI EDYDKSVSVS NVGSVLTVGD GIARVY----
369_Synechococcus_sp._MED-G68   ---------- ---MVSIRPD EISAILKQQI EDYDKSVSVS NVGSVLQVGD GIARVY----
370_Cyanobium_sp.               ---------- ---MVSIRPD EISAILKQQI ADYDKSVSVS NVGTVLQIGD GIARVY----
371_Prochlorococcus_sp._MIT_08  ---------- ---MVSIRPD EISSILKQQI ADYDKSVSVS NVGTVLQIGD GIARVY----
372_Synechococcus_sp._TMED169   ---------- ---MVSIRPD EISAILKQQI EDYDKSVSVS NVGTVLQIGD GIARVY----
373_Cyanobium_gracile           ---------- ---MVSIRPD EISAILKKQI ADYDKSVSVS NVGTVLQIGD GIARVY----
374_Prochlorococcus_marinus     ---------- ---MVSIRPD EISSILKQQI ADYDKSVSVS NVGTVLQIGD GIARVY----
375_Prochlorococcus_marinus     ---------- ---MVSIRPD EISSILKEQI ADYDKSVSVS NVGTVLQIGD GIARVY----
376_Prochlorococcus_marinus     ---------- ---MVSIRPD EISSILKQQI ADYDKSVSVS NVGTVLQIGD GIARVY----
377_Aphanothece_minutissima     ---------- ---MVSIRPD EISAILKKQI ADYDKSVSVS NVGTVLQIGD GIARVY----
378_Prochlorococcus_marinus     ---------- ---MVSIRPD EISSILKQQI ADYDKSVSVS NVGTVLQIGD GIARVY----
379_Prochlorococcus_marinus     ---------- ---MVSIRPD EISSILKQQI TDYDQSVSVS NVGTVLQIGD GIARIY----
380_Prochlorococcus_marinus     ---------- ---MVSIRPD EISSILKQQI TDYDQSVNVS NVGTVLQIGD GIARIY----
381_Prochlorococcus_marinus     ---------- ---MVSIRPD EISSILKQQI TDYDQSVSVS NVGTVLQIGD GIARIY----
382_Cyanobium_sp._SAT1300       ---------- ---------- ---------- ---------- NVGSVLQVGD GIARVY----
383_Candidatus_Synechococcus_s  ---------- ---MVSIRPD EISAILKQQI EDYDKSVSVS NVGTVLQVGD GIARIH----
384_Synechococcus_sp._RS344     ---------- ---MVSIRPD EISAILKQQI EDYDKSVSVS NVGTVLTVGD GIARVY----
385_Synechococcus_sp._UW140     ---------- ---MVSIRPD EISAILKQQI EDYDKSVSVS NVGSVLQVGD GIARVY----
386_Prochlorococcus_marinus     ---------- ---MVSIRPD EISSILKQQI TDYDQSVSVS NVGTVLQIGD GIARIY----
387_Synechococcus_sp._TMED187   ---------- ---MVSIRPD EISAILKQQI EDYDKSVSVS NVGSVLQVGD GIARVY----
388_Synechococcus_sp._TMED155   ---------- ---MVSXRPD EISAILKQQI EDYDKSVSVS NVGTVLQVGX GIARIY----
394_Cyanothece_sp._UBA12306     ---------- ---MLEALID ETFTTFDKVL TKQQATLKLQ EIGTVTSVGQ GIARVT----
396_Geitlerinema_sp._PCC_7105   --------MN RNRELLSVLG ETFSAFDRAL ADYHPELHSR EVGLVKSVSS GIAKVA----
397_Geitlerinema_sp._FC_II      --------MN RNRELLSVLG ETFSAFDRAL ADYHPELHPR EVGLVKSVSS GIAKVA----
398_Leptolyngbya_valderiana     --------MN RNRELLSVLG ETFSAFDRAL ADYHPELHPR EVGLVKSVSS GIAKVA----
399_Hyella_patelloides          ------MTDI HSLSWQNLLD ETVAISQQVL DRHNLQLQIE EVGTVTYLGG GIARAV----
401_Xenococcus_sp._PCC_7305     ---------- MLNVFQDLLD ETVAISQQVL DNHKPQLQIE EIGTLTYLGG GIARAV----
402_Anabaena_sp._CA__ATCC_3304  -------MHK NHQPLQTLID NTLTTFEQVL NNYHPQLQTR EIGVVKSVSQ GIASVA----
403_Anabaena_sp._4-3            -------MHK NHQPLQTLID NTLTTFEQVL NNYHPQLQTR EIGVVKSVSQ GIASVA----
404_Mastigocoleus_testarum      -------MED STNYLRVVIN DTGEVFQQVL NSYHAQINIR ETGIVKSVGR SIAHIS----
405_Acaryochloris_sp._RCC1774   ------MATP ELDILKPVLE DVFAAFEQVE GQYPFELRSQ EVGTVTSLGH GIARAT----
406_Acaryochloris_sp._CCMEE_54  ------MEAP KLDILKPVLQ HIFAAFDQVE GQYPFELQSQ EIGIVTSLGH GIARAT----
407_Acaryochloris_marina        ------MEAP KLDILKPVLQ HIFAAFDQVE GEYPFELQSQ EIGIVTSLGH GIARAT----
408_unicellular_cyanobacterium  ---------- MEKTLQTVLE NTLTQLDETL KKYQAKIQPR EIGILKSIDQ GVAKVI----
410_Crocosphaera_subtropica     ---------- MEKTLQTVLE NTLTQLDETL NNYQAKIQPR EIGILKSIDQ GVAKVI----
411_Nodularia_spumigena         ---------M NKNPLQTLLN NTFTTFEQVL NNYQPQIQTR EIGIIKSLTQ GIANIS----
412_Nodularia_spumigena         ---------M NKNPLQTLLN NTFTTFEQVL NNYQPQIQTR EIGIIKSLTQ GIANIS----
413_Geitlerinema_sp._PCC_7407   ------MMNS TSQRVQAVCH DACAIIAQVL THYPAALTLR ETGLVQSVRP GIARVT----
414_Leptolyngbya_sp._PCC_7375   -----MEELR TSAPLMNAFT QTLASFVQAR EQTSLELNCQ EVGTVTFLGN SIARVA----
415_Leptolyngbya_sp._Heron_Isl  -----MQNTK SSTSLTTALD QTLASFAQAR TQTTLELTCR EVGTVTFLGN SIARVV----
416_Geitlerinema_sp._PCC_7407   -------MNS TSQRVQAVCH DACAIIAQVL THYPAALTLR ETGLVQSVRP GIARVT----
417_Synechococcus_sp._PCC_7336  ------MNGD CQKPLQATLE ETFELMGRSL ESYRPVLESR EVGSVRSVGE GIATVA----
418_Euhalothece_natronophila    -------MNE DDSPLTRLVD KTFSQWETLL DQYRFPLQAH EVGIVQSVSS GIATVS----
419_Crocosphaera_chwakensis     ---------- MEKTLKTVLE NTITQLDKKL NNYQAKIQPQ EIGILKSIDQ GVAKVI----
420_Pleurocapsa_sp._PCC_7319    ------MVNI NSLSYQNLLD ETLTISQQVL DNYNPQLQIE EVGTVTYLGG GIARAV----
421_Halothece_sp._PCC_7418      -------MNE DNHPLTHLVE TTFSQWESVL DQYRFPLQAH EVGIVKSVSS GIATVS----
422_Cyanothece_sp._BG0011       ---------- MEKTLKTVLE NTLTQLNETL NNYQAKIQPR EIGILKSIDQ GVAKVI----
423_Leptolyngbya_sp._LCM1.Bin1  -------MNP TSQQVQAACN EACATINQVL ASYAAPLVLR ETGLVQSVRP GIARIS----
425_Phormidium_ambiguum         ------MANQ ANQTLQGILE NPFAPLEQVL TAYKPELHIQ EVGIVKFIGH DIARVD----
426_Fischerella_thermalis       -------MNK TSRQVQAACH DAFTILEQVL ANYQPTVTIR ETGIVQSVKS GIARVA----
427_unicellular_cyanobacterium  ---------- MENALKKVLE KTFTQFERGL TTYHLQIQPQ EIGWVKSIDQ GVATIT----
428_Fischerella_thermalis       -------MNK TSRQVQAACH DAFTILEQVV ANYQPTITIR ETGIVQSVKP GIARVA----
429_Fischerella_thermalis_CCME  -------MNK TSRQVQAACH DAFTILEQVV ANYQATITIR ETGIVQSVKP GIARVA----
430_Leptolyngbya_sp._DLM2.Bin1  -------MTQ SNVFLQSALD QALQTFDQAV QNHQPELASQ EVGTVTYLGN GIARVV----
431_Pseudanabaena_sp.           --MTNQSEIA LEKSLQTVLE DTFATYTEVI DRHPSHLRSR EIGIIQSIGK GIARVV----
432_Hydrococcus_rivularis       -------MNP DDNILQLLLD DTFSTFDRVL ADLRMELKSQ EIGIVRSVGH GIARVS----
433_Calothrix_elsteri           --------MK QEETLQTVLQ DNFALYTQVL DRHEAKLRSQ EIGIVQSIGQ GIAKVA----
434_Microcystis_aeruginosa      -------MNR DEQALHRLLE DTFSTCQRIL GEQRPQLKYR EIGTVNFIGQ GIARIA----
435_Nostoc_sp._Peltigera_membr  -------MQQ TEETLQTVLQ DTFALYTQVL DRHEAKLRSQ EIGIVQSIGQ GIAKIA----
436_Leptolyngbya_sp.            -------MNS PRQQVQATCT EACATIEQVL ATHQATLTLR ETGRVQSVRP GIARIT----
437_Microcystis_aeruginosa_Ma_  -------MNR DEQALHRLLE DTFSSCQRIL GEQRPQLKYR EIGTVNFIGQ GIARIA----
438_Microcystis_aeruginosa      -------MNR DEQALHRLLE DTFSTCQRIL GEQRPQLKYR EIGTVNFIGQ GIARIA----
439_Microcystis_aeruginosa_Ma_  -------MNR DEQALHRLLE DTFSTCQRIL GEQRPQLKYR EIGTVNFIGQ GIARIA----
440_Microcystis_novacekii_Mn_M  -------MNR DEQALHRLLE DTFSSCQRIL GEQRPQLKYR EIGTVNFIGQ GIARIA----
441_Microcystis_wesenbergii_Mw  -------MNR DEQALHRLLE DTFSTCQRIL GEQRPQLKYR EIGTVNFIGQ GIARIA----
442_Oscillatoriales_cyanobacte  --MNYQSEIA LEKSLQTVLE DTFATYAEVV DLHSSQLRSQ EIGIVQSIGK GIARVV----
443_Microcystis_aeruginosa_TA0  -------MNR DERALHRLLE DTFSTCQRIL GEQRPQLKYR EIGTVNFIGQ GIARIA----
444_Microcoleaceae_bacterium_U  -------MHQ TEEALQTVLQ DTFALYAQVL DRHQAKLRSQ EIGIVQSIGQ GIARII----
445_Microcystis_sp._M_QC_C_201  -------MNR DEQALHRLLE DTFSTCKRIL GEQRPQLKYR EIGTVNFIGQ GIARIA----
446_Microcystis_viridis         -------MNR DEQALHRLLE DTFSTCQRIL GEQRPQLKYR EIGTVNFIGQ GIARIA----
447_Synechococcus_sp._PCC_7003  -------MEP QAPSLQGTYT EALQQIRQTL ATFPAQLTFR ETGVVESVRP GIARVK----
448_Synechococcus_sp._PCC_1190  -------MES LAQSLQGTYT EALQQIQQTL ATFPAQLTFR ETGVVESVRP GIARVK----
449_Synechococcus_sp._BDU_1301  -------MEL LAQSLQGTYT EALQQIQQTL ATFPAQLTFR ETGVVESVRP GIARVK----
450_Synechococcus_sp._PCC_8807  ---------- MAQSLQGTYT EALQQIQQTL ATFPAQLTFR ETGVVESVRP GIARVK----
451_Synechococcus_sp._PCC_7117  ---------- MAQSLQGTYT EALQQIQQTL ATFPAQLTFR ETGVVESVRP GIARVK----
452_Synechococcus_sp._PCC_7310  ---------- MAQSLQGTYT EALQQIQQTL ATFPAQLIFR ETGVVESVRP GIARVK----
bMarGB_GCA_002296285.1beta      ---------- ---------- ---------- ----MSTITQ SKGKITQIIG PVVDFKFERG
bMarGB_GCA_002433595.1          ---------- ---------- ---------- ------MSKT TNGHIVQVIG PVVDFEFARG
bMarGB_GCA_001772335.1          ---------- ---------- ---------- --------MN NKGRVISVIG AIIEAQFPAD
bMarGB_GCA_001771365.1          ---------- ---------- ---------- --------MD NKGKVVEVMG AVIDVQFPPG
bMarGB_GCA_001771505.1          ---------- ---------- ---------- ---------M VEGRIVQIIG PVLDVQFPSD
bMarGB_GCA_001771535.1          ---------- ---------- ---------- ---------M IEGRIVQIIG PVLDVQFPTD
bMarGB_GCA_001771545.1          ---------- ---------- ---------- -------MAQ HIGRLERVIG PIIDVQFDPQ
bMarGB_GCA_001771575.1          ---------- ---------- ---------- ---------- MNGKIIQIIG PIIDVQFPPD
bMarGB_GCA_001771585.1          ---------- ---------- ---------- -------MNK ATGRVVQVVG TVIDAQFPQD
bMarGB_GCA_001771615.1          ---------- ---------- ---------- ---------M NKGKVIAVSG AVIEVQFAKE
bMarGB_GCA_001783275.1          ---------- ---------- ---------- ------MEKQ NIGKIVQVIG PIIDVKFSQN
bMarGB_GCA_002690645.1          ---------- ---------- ---------- -------MSN KKGKVTQIIG PVVDFKFDAG
bMarGB_GCA_002697535.1          ---------- ---------- ---------- ---------M SKGKINQVIG PVVDFKFDTG
bMarGB_GCA_002716725.1          ---------- ---------- ---------- ---------M SKGKINQVIG PVVDFKFESG
bMarGB_GCA_002774365.1          ---------- ---------- ---------- -------MSQ NIGRLEQVVG PIIDVQFPPD
bMarGB_GCA_003265895.1c         ---------- ---------- ---------- -------MSN PKGRITQIIG PVVDFKFPTG
bMarGB_GCA_003242895.1n         ---------- ---------- ---------- -------MKE NFGKVVRVVG PIIDVEFPSD
bMarGB_GCA_003242895.1          ---------- ---------- ---------- -------MSK KIGKIMQIIG PVVDIQFAQA
bSerGB_GCA_002083825.1beta      ---------- ---------- ---------- --MTATATQG QIGEITQVIG PVLDVHFPAG
bSerGB_GCA_002783405.1b         ---------- ---------- ---------- -MTDTAVKTE RIGTISQIMG PVVDVSFAGG
bVamGB_GCA_001765415.1beta      ---------- ---------- ---------- ----METLTK QEGLITKIIG PVIDVEFQQG
bVamGB_GCA_002103105.1          ---------- ---------- ---------- ----METLTA TEGLITKVIG PVVDVEFPSG
bVamGB_GCA_002102975.1          ---------- ---------- ---------- ----METLNK NEGLITQIIG PVIDVEFAQG
bVamGB_GCA_002103075.1          ---------- ---------- ---------- MTVLEYELAL NEGQITQIIG PVIDVEFPHG
bVamGB_GCA_002102825.1          ---------- ---------- ---------- ----METLTA TEGLITKIIG PVVDVEFPSG
bVamGB_GCA_002293275.1          ---------- ---------- ---------- ----MKTLTK NEGLITKIIG PVIDVEFAQG
bVamGB_GCA_002297005.1          ---------- ---------- ---------- ----MEVLEQ TQGLITQIIG PVIDVEFQSG
bVamGB_GCA_002309425.1          ---------- ---------- ---------- ----METLNK NEGLITKIVG PVIDVEFQPG
bVamGB_GCA_002309875.1          ---------- ---------- ---------- ----MQTLNK NEGLITQIIG PVIDVEFQQG
bVamGB_GCA_002350725.1          ---------- ---------- ---------- ----METLNK NEGLITKIIG PVIDVEFQSG
bVamGB_GCA_002361485.1          ---------- ---------- ---------- ----MET-LT AEGVITKIIG PVIDVEFPDG
bVamGB_GCA_002405805.1          ---------- ---------- ---------- ----METLTA TEGLITKVIG PVVDVEFPSG
bVamGB_GCA_002438405.1          ---------- ---------- ---------- ----METLTA TEGLITKIIG PVVDVEFPSG
bVamGB_GCA_002450015.1          ---------- ---------- ---------- ----MEVLAK NEGLITQIIG PVIDVEFQQG
bVamGB_GCA_002481545.1          ---------- ---------- ---------- MVTAECELGI HEGQITQVIG PVIDVVFPSG
bVamGB_GCA_000437435.1          ---------- ---------- ---------- ----MDTLTK NEGLITKIIG PVIDIEFQQG
bVamGB_GCA_000438175.1          ---------- ---------- ---------- ----MDTLTK NEGLITKIIG PVIDVEFQQG
bVamGB_GCA_000431315.1          ---------- ---------- ---------- ----METLAK NEGIITKIIG PVIDVEFHQD
bVamGB_GCA_000433095.1          ---------- ---------- ---------- ---MDNTLTK NEGLITKIIG PVIDVEFQQG
bVamGB_GCA_001858525.1          ---------- ---------- --------MV QVMHKTAEKT STGVITQVIG PVVDVQFPAG
bVamGB_GCA_000980375.1          ---------- ---------- ---------- ----MTVLAE NEGLITQIIG PVIDVEFSNG
bVamGB_GCA_001464165.1a         ---------- ---------- ---------- ---MSTVLEK TQGQVVQVIG PVVDVEFPGG
bVamGB_GCA_001464165.1          ---------- ---------- ---------- --MPNEANTP NIGTVVAVRG SVVDVKFEK-
bVamGB_GCA_001784535.1          ---------- ---------- ---------- --MSAVIEEK TTGLITQVIG PVIDVEFPGG
bVamGB_GCA_001784565.1          ---------- ---------- ---------- --MSNAIEEK TKGIITQVIG PVVDVEFPAG
bVamGB_GCA_001784555.1          ---------- ---------- ---------- ---MTIALQK EEGIISQVIG PVIDVEFQPG
bVamGB_GCA_001784585.1          ---------- ---------- ---------- ---MTATISK EEGMISRIIG PVIDVEFAPG
bVamGB_GCA_001917115.1          ---------- ---------- ---------- ---MDNTLTK NEGLITKIIG PVIDVEFQQG
bVamGB_GCA_001899315.1          ---------- ---------- ---------- ---MSTVLEK TQGQVVQVIG PVVDVEFPGG
bVamGB_GCA_001899385.1          ---------- ---------- ---------- -MNSLTTNIE LKGKIIRIIG PVIDLEFEEE
bVamGB_GCA_001899395.1          ---------- ---------- ---------- ----MEALTA TEGLITKVIG PVIDVEFPSG
bVamGB_GCA_001899335.1          ---------- ---------- ---------- ----METLNK NEGIITKIIG PVIDVEFQPG
bVamGB_GCA_900313115.1          ---------- ---------- ---------- MVALDYELAL NEGQITQVIG PVIDVEFPHG
bVamGB_GCA_900314375.1          ---------- ---------- ---------- ----MET-LT AEGLITKIIG PVIDVEFPDG
bVamGB_GCA_900319365.1          ---------- ---------- ---------- ----METLTT SKGLITKVIG PVIDVEFPDG
bVamGB_GCA_900320675.1          ---------- ---------- ---------- ----METLNK NEGLITKIIG PVIDVEFQSG
bVamGB_GCA_900321735.1          ---------- ---------- ---------- ----MEVLAK NEGLITQIIG PVIDVEFQQG
bVamGB_GCA_900321895.1d         ---------- ---------- ---------- ----METLNK NEGLITKIIG PVIDVEFQQE
bVamGB_GCA_003151275.1          ---------- ---------- ---------- -MSTV--LTA KEGRVVQVIG PVIDVEFPDG
bVamGB_GCA_003153555.1a         ---------- ---------- ---------- -MSTVLTATA KEGRVVQVIG PVIDVEFPDG
bVamGB_GCA_003153555.1b         MIESKS---- ---------- ---------H GVTEQASSAT NMGAVVAVRG SVVDIRFDT-
bVamGB_GCA_003175915.1          ---------- ---------- ---------- ---MSTSVQS AQGKVVQVIG PVVDVEFGEG
bVamGB_GCA_003150395.1          ---------- ---------- ---------- ----MEILNK NEGLITKIIG PVIDVEFQAG
bVamGB_GCA_003149375.1          ---------- ---------- --------MV QVMHQTAEKT STGVVTQVIG PVVDVQFPAG
bVamGB_GCA_003149345.1          ---------- ---------- --------MV QVMHQTAEKT STGVITQVIG PVVDVQFPAG
bVamGB_GCA_003258735.1          ---------- ---------- ---------- ----METLTA TEGLITKVIG PVVDVEFPSG
bVamGB_GCA_003258725.1          ---------- ---------- ---------- ----MEVLAK NEGLITQIIG PVIDVEFQQG
bVamGB_GCA_003258795.1          ---------- ---------- ---------- ----METLTK NEGLITQVIG PVVDVEFPQG
bVamGB_GCA_003242885.1          ---------- ---------- ---------- ---MSAVLEA TQGKVVQVIG PVVDVEFSSG
001_Gloeobacter_violaceus_beta  ---------- ---------- ---------- ---MVTTTAK NVGYITQIIG PVVDAEFPEG
002_Gloeobacter_kilaueensis     ---------- ---------- ---------- ---MVTTTAV NEGYVTQVIG PVVDAEFPQG
003_Synechococcus_sp._PCC_7336  ---------- ---------- ---------- ---MVTTTAT NIGYVTQVIG PVIDAEYPNG
004_Pseudanabaena_sp._ABRG5-3   ---------- ---------- ---------- --MVTTAEKV SVGRITKIIG PVVDAEFPSG
005_Pseudanabaena_frigida       ---------- ---------- ---------- --MVTTAEKV SVGRITKIIG PVVDAEFPSG
006_Pseudanabaena_sp._PCC_7367  ---------- ---------- ---------- --MVTTAEKT NVGYVTQIIG PVVDVEFPDG
007_Pseudanabaena_sp._PCC_6802  ---------- ---------- ---------- --MVTTAEKT NTGYITKIIG PVVDVEFPNG
008_Pseudanabaena_sp.           ---------- ---------- ---------- --MVTTAEKV SVGRITKIIG PVVDAEFPSG
009_Pseudanabaena_sp.           ---------- ---------- ---------- --MVTTAEKV SVGRITKIIG PVVDAEFPSG
010_Pseudanabaena_sp._SR411     ---------- ---------- ---------- --MVTTAEKV SVGRITKIIG PVVDAEFPSG
011_Synechococcus_sp._PCC_7502  ---------- ---------- ---------- --MVTTAEKT NIGYITKVIG PVVDVEFPNG
012_Pseudanabaena_sp.           ---------- ---------- ---------- --MVTTAEKV SVGSITKVIG PVVDAEFPSG
013_Oscillatoriales_cyanobacte  ---------- ---------- ---------- --MVTTAEKV SVGRITKIIG PVVDAEFPSG
014_Pseudanabaena_sp._BC1403    ---------- ---------- ---------- --MVTTAEKV SVGSITKVIG PVVDAEFPSG
015_Gloeocapsa_sp._PCC_7428     ---------- ---------- ---------- --MVTTAEKA NIGYITQIIG PVVDVKFPEG
016_Synechococcus_sp._JA-2-3Ba  ---------- ---------- ---------- -MVTATATAT NVGYITQVIG PVIDAEFPSG
017_Pseudanabaena_sp._UWO311    ---------- ---------- ---------- --MVTTAEKV SVGSITKVIG PVVDAEFPSG
018_Leptolyngbya_ohadii         ---------- ---------- ---------- --MVTTAEKT NVGYITQIIG PVVDVKFPAG
019_Chroogloeocystis_siderophi  ---------- ---------- ---------- --MVTTAEKA NIGYITQIIG PVVDVKFPEG
020_Leptolyngbya_sp._NIES-3755  ---------- ---------- ---------- --MVTTAEKT NIGYITQIIG PVLDVRFPGG
021_Pseudanabaena_biceps        ---------- ---------- ---------- --MAITAEKV SVGRITKIIG PVVDAEFPSG
022_Synechococcus_sp._PCC_6312  ---------- ---------- ---------- --MVTTVERA NVGYITQIIG PVVDIEFPNG
023_Oscillatoriales_cyanobacte  ---------- ---------- ---------- --MVTTAEKT NVGYITQIIG PVVDVKFPVG
024_Chroococcidiopsis_sp._TS-8  ---------- ---------- ---------- --MVTTAEKA NIGYITQIIG PVVDVKFPEG
025_Gloeocapsopsis_sp._AAB1__1  ---------- ---------- ---------- --MVTTAEKA NIGYITQIIG PVVDVKFPEG
026_Chroococcales_cyanobacteri  ---------- ---------- ---------- --MVTTAEKA NIGYITQIIG PVVDVKFPEG
027_Leptolyngbya_sp._NIES-2104  ---------- ---------- ---------- --MVTTAEKT NIGYITQIIG PVLDVRFPDG
028_Oscillatoria_sp._PCC_10802  ---------- ---------- ---------- --MVTTAEKT NVGYLTQIIG PVVDVKFPGG
029_Calothrix_sp._NIES-3974     ---------- ---------- ---------- --MVTTAEKT NVGYITQVIG PVVDVKFTGG
030_Tolypothrix_sp._NIES-4075   ---------- ---------- ---------- --MVTTAEKT NIGYITQIIG PVVDVKFPTG
031_Limnothrix_rosea            ---------- ---------- ---------- ---MVATQEK TLGKITQVIG PVIDAEFPSG
032_Synechococcus_elongatus_PC  ---------- ---------- ---------- --MVTTTEKT NIGYIRQVIG PVVDVEFPAG
033_Scytonema_hofmanni_UTEX_B_  ---------- ---------- ---------- --MVTTAEKT NIGYITQIIG PVVDVKFPTG
034_Fischerella_thermalis       ---------- ---------- ---------- --MVTTAEKT NIGYITQIIG PVVDVKFPSG
035_Nostoc_linckia              ---------- ---------- ---------- --MVTTAEKT NIGYITQIIG PVVDVKFPGG
036_Hassallia_byssoidea_VB5121  ---------- ---------- ---------- --MVTTAEKT NIGYITQIIG PVVDVKFPTG
037_Synechococcus_sp._PCC_7117  ---------- ---------- ---------- ---MVATQEK TLGKITQIIG PVIDAEFPSG
038_Nostoc_minutum_NIES-26      ---------- ---------- ---------- --MVTTAEKT NIGYITQIIG PVVDVKFPSG
039_Fischerella_thermalis       ---------- ---------- ---------- --MVTTAEKT NIGYITQIIG PVVDVKFPSG
040_Nostoc_linckia              ---------- ---------- ---------- --MVTTAEKT NIGYITQIIG PVVDVKFPGG
041_Fischerella_muscicola       ---------- ---------- ---------- --MVTTAEKT NIGYITQIIG PVVDVKFPSG
042_Nostoc_sp._ATCC_43529       ---------- ---------- ---------- --MVTTAEKT NIGYITQIIG PVVDVKFPGG
043_Fischerella_thermalis       ---------- ---------- ---------- --MVTTAEKT NIGYITQIIG PVVDVKFPSG
044_Fischerella_muscicola       ---------- ---------- ---------- --MVTTAQKT NIGYITQIIG PVVDVKFPSG
045_cyanobacterium_PCC_7702     ---------- ---------- ---------- --MVTTAETT KIGYITQIIG PVVDVKFPSG
046_Calothrix_sp._NIES-4101     ---------- ---------- ---------- --MVTTANKT NIGYITQVIG PVVDVKFPDG
047_Aliterella_atlantica        ---------- ---------- ---------- --MVTTAEKA NIGYITQIIG PVVDVKFPNG
048_Fischerella_sp._NIES-4106   ---------- ---------- ---------- --MVTTAEKT NIGYITQIIG PVVDVKFPSG
049_Fischerella_thermalis       ---------- ---------- ---------- --MVTTAEKT NIGYITQIIG PVVDVKFPSG
050_Fischerella_major           ---------- ---------- ---------- --MVTTAEKT NIGYITQIIG PVVDVKFPSG
051_Fischerella_thermalis_CCME  ---------- ---------- ---------- --MVTTAEKT NIGYITQIIG PVVDVKFPSG
052_Fischerella_sp._PCC_9605    ---------- ---------- ---------- --MVTTAEKT NIGYITQIIG PVVDVKFPSG
053_Scytonema_tolypothrichoide  ---------- ---------- ---------- --MVTTAEKT NIGYITQVIG PVVDVKFPNG
054_Fischerella_thermalis       ---------- ---------- ---------- --MVTTAEKT NIGYITQIIG PVVDVKFPSG
055_Chlorogloeopsis_fritschii   ---------- ---------- ---------- --MVTTAENT KIGYITQIIG PVVDVKFPRG
056_Fischerella_thermalis       ---------- ---------- ---------- --MVTTAEKT NIGYITQIIG PVVDVKFPSG
057_Nostoc_sp._CENA543          ---------- ---------- ---------- --MVTTAEKT NIGYITQIIG PVVDVKFPGG
058_Anabaena_cylindrica         ---------- ---------- ---------- --MVTTAEKT NIGYITQIIG PVVDVKFPSG
059_Synechococcus_sp._PCC_7002  ---------- ---------- ---------- ---MVATQEK TLGKITQIIG PVIDAEFPSG
060_Synechocystis_sp._PCC_7509  ---------- ---------- ---------- --MVTTAEKA NIGYITQIIG PVVDVKFPNG
061_Prochlorothrix_hollandica   ---------- ---------- ---------- ---MVTTTKQ NVGYIRQIIG PVVDVEFPEG
062_Synechococcus_sp._PCC_7003  ---------- ---------- ---------- ---MVATQEK TLGKITQIIG PVIDAEFPSG
063_Nostoc_calcicola            ---------- ---------- ---------- --MVTTAQKT NIGYITQIIG PVVDVKFPGG
064_Chlorogloea_sp._CCALA_695   ---------- ---------- ---------- --MVTTAEKA NIGYITQIIG PVVDVKFPNG
065_Calothrix_desertica         ---------- ---------- ---------- --MVTTAEKT NIGYITQVIG PVVDVKFPSG
066_Nostoc_sp._PCC_7524         ---------- ---------- ---------- --MVTTAEKT NIGYITQIIG PVVDVKFPGG
067_Nostoc_sp._PA-18-2419       ---------- ---------- ---------- --MVTTAEKT NIGYITQIIG PVVDVKFPGG
068_Planktothricoides_sp._SR00  ---------- ---------- ---------- --MVTTLEKT NVGFITQIIG PVVDIRFPSG
069_Calothrix_sp._HK-06         ---------- ---------- ---------- --MVTTAEKT NIGYITQVIG PVVDVKFPSG
070_Calothrix_sp._PCC_7103      ---------- ---------- ---------- --MVTTAEKT NIGYITQVIG PVVDVKFPSG
071_Leptolyngbya_boryana        ---------- ---------- ---------- --MVTTAEKT NIGYITQIIG PVLDVRFPGG
072_Leptolyngbya_sp._PCC_7376   ---------- ---------- ---------- ---MVATQEQ TLGKITQVIG PVIDAEFPSG
073_Tolypothrix_campylonemoide  ---------- ---------- ---------- --MVTTAEKT NIGYITQVIG PVVDVKFPNG
074_Nostocales_cyanobacterium_  ---------- ---------- ---------- --MVTTAEKT NIGYITQVIG PIVDVKFPSG
075_Calothrix_sp._336/3         ---------- ---------- ---------- --MVTTAEKT NIGYITQIIG PVVDVKFPGG
076_Anabaena_sp._MDT14b         ---------- ---------- ---------- --MVTTAEKT NIGYITQVIG PVVDVKFPGG
077_Richelia_intracellularis    ---------- ---------- ---------- --MVTTAEKT NIGYITQIIG PVVDVKFASG
078_Alkalinema_sp._CACIAM_70d   ---------- ---------- ---------- ----MVTTAA STGYITQVIG PVIDIKFPGG
079_Nostoc_sp._RF31YmG          ---------- ---------- ---------- --MVTTAEKT NIGYITQIIG PVVDVKFPGG
080_Trichormus_azollae          ---------- ---------- ---------- --MVTTAEKT NIGYITQIIG PVVDVKFPGG
081_Calothrix_rhizosoleniae     ---------- ---------- ---------- --MVTTAEKT NIGYITQIIG PVVDVKFATG
082_Nodosilinea_nodulosa        ---------- ---------- ---------- --MVTTAEKT NVGYVTQVIG PVVDIKFPAG
083_Trichormus_variabilis       ---------- ---------- ---------- --MVTTAEKT NIGYITQIIG PVVDVKFPSG
084_Anabaena_sp._CRKS33         ---------- ---------- ---------- --MVTTAEKT NIGYITQIIG PVVDVKFPGG
085_Nostocales_cyanobacterium   ---------- ---------- ---------- --MVTTAEKT NIGYITQVIG PVVDVKFPGG
086_Dolichospermum_planctonicu  ---------- ---------- ---------- --MVTTAEKT NIGYITQIIG PVVDVKFPGG
087_Oscillatoriales_cyanobacte  ---------- ---------- ---------- --MVTTTEKT NVGYITQIIG PVIDVKFPGG
088_Aphanizomenon_flos-aquae_L  ---------- ---------- ---------- --MVTTAEKT NIGYITQVIG PVVDVKFPGG
089_Fortiea_contorta            ---------- ---------- ---------- --MVTTAEKT NIGYITQIIG PVVDVKFPGG
090_Trichormus_sp._NMC-1        ---------- ---------- ---------- --MVTTAEKT NIGYITQIIG PVVDVKFPGG
091_Aphanizomenon_flos-aquae_W  ---------- ---------- ---------- --MVTTAEKT NIGYITQVIG PVVDVKFPGG
092_Calothrix_sp._NIES-2098     ---------- ---------- ---------- --MVTTAEKT NIGYITQIIG PVVDVKFPGG
093_Dolichospermum_circinale    ---------- ---------- ---------- --MVTTAEKT NIGYITQIIG PVVDVKFPGG
094_Cylindrospermum_stagnale    ---------- ---------- ---------- --MVTTAEKT NIGFITQIIG PVVDVKFPGG
095_Limnothrix_sp._PR1529       ---------- ---------- ---------- --MVTTTEKT NVGYITQVIG PVIDVKFPGG
096_Desertifilum_sp._IPPAS_B-1  ---------- ---------- ---------- --MVATTDKT NVGQITQIIG PVVDVEFQSG
097_Richelia_intracellularis    ---------- ---------- ---------- --MVTTAEKT NIGYITQIIG PVIDVKFANG
098_Anabaena_sp._PCC_7108       ---------- ---------- ---------- --MVTTAEKT NIGYITQIIG PVVDVKFPGG
099_Chrysosporum_ovalisporum    ---------- ---------- ---------- --MVTTAEKT NIGYITQVIG PIVDVKFPNG
100_Nostoc_sphaeroides          ---------- ---------- ---------- --MVTTAEKT NIGYITQIIG PVVDVKFPGG
101_Cuspidothrix_issatschenkoi  ---------- ---------- ---------- --MVTTAEKT NIGYITQVIG PVVDVKFPGG
102_Cylindrospermopsis_racibor  ---------- ---------- ---------- --MVTTAEKT NIGYITQVIG PVVDVKYPGG
103_Dolichospermum_compactum    ---------- ---------- ---------- --MVTTAEKT NIGYITQVIG PVVDVKFPGG
104_Nostoc_sp._NIES-4103        ---------- ---------- ---------- --MVTTAEKT NIGYITQIIG PVVDVKFPGG
105_Trichormus_variabilis       ---------- ---------- ---------- --MVTTAEKT NIGYITQIIG PVVDVKFPGG
106_Cylindrospermopsis_racibor  ---------- ---------- ---------- --MVTTAEKT NIGYITQVIG PVVDVKYPGG
107_Dolichospermum_sp._UHCC_03  ---------- ---------- ---------- --MVTTAEKT NIGYITQVIG PVVDVKFPGG
108_Acaryochloris_marina        ---------- ---------- ---------- ---MVTTTNK NTGYISQIIG PVLDVEFPSG
109_Nodularia_sp._in_Bacteria   ---------- ---------- ---------- --MVTTAEKT NIGYITQIIG PVVDVKFAGG
110_Nostoc_sp._ATCC_53789       ---------- ---------- ---------- --MVTTAEKT NIGYITQIIG PVVDVKFPGG
111_Sphaerospermopsis_reniform  ---------- ---------- ---------- --MVTTAEKT NIGYITQVIG PVVDVKFPGG
112_Nostoc_sp._KVJ20            ---------- ---------- ---------- --MVTTAEKT NIGYITQIIG PVVDVKFPGG
113_Planktothrix_serta_PCC_892  ---------- ---------- ---------- --MVSTAEKT QVGYVTQIIG PVVDIKFPSG
114_Cylindrospermopsis_racibor  ---------- ---------- ---------- --MVTTAEKT NIGYITQVIG PVVDVKYPGG
115_Leptolyngbya_sp._KIOST-1    ---------- ---------- ---------- --MVTTAEKT NVGYVTQVIG PVVDIKFPAG
116_Sphaerospermopsis_kisselev  ---------- ---------- ---------- --MVTTAEKT NIGYITQVIG PVVDVKFPGG
117_Calothrix_brevissima        ---------- ---------- ---------- --MVTTAEKT NIGYITQIIG PVVDVKFPGG
118_Raphidiopsis_curvata        ---------- ---------- ---------- --MVTTAEKT NIGYITQVIG PVVDVKYPGG
119_Anabaena_sp._WA102          ---------- ---------- ---------- --MVTTAEKT NIGYITQVIG PVVDVKFPGG
120_Acaryochloris_sp._CCMEE_54  ---------- ---------- ---------- ---MVTTTNK NTGYISQIIG PVLDVEFPSG
121_Cyanothece_sp._UBA12306     ---------- ---------- ---------- --MVAVTEQT NVGKITQVIG PVVDAEFPSG
122_Hydrocoleum_sp._CS-953      ---------- ---------- ---------- --MVSTAEKT NVGYITQIIG PVVDAKFPSG
123_Nostoc_sp._Peltigera_malac  ---------- ---------- ---------- --MVTTAEKT NIGYITQIIG PVVDVKFPGG
124_Nostoc_sp._Peltigera_membr  ---------- ---------- ---------- --MVTTAEKT NIGYITQIIG PVVDVKFPGG
125_Nostoc_piscinale            ---------- ---------- ---------- ---MVTAEKT NIGYITQIIG PVVDVKFPGG
126_Leptolyngbya_sp._DLM2.Bin1  ---------- ---------- ---------- --MVTTAEKT NVGYVTQVIG PVVDIKFNSG
127_Aphanizomenon_flos-aquae_M  ---------- ---------- ---------- --MVTTAEKT NIGYITQVIG PVVDVKFPGG
128_Tolypothrix_bouteillei      ---------- ---------- ---------- --MVTTAEKT NIGYITQVIG PVVDVKFPGG
129_Anabaena_sp._LE011-02       ---------- ---------- ---------- --MVTTAEKT NIGYITQVIG PVIDVKFPGG
130_Phormidium_ambiguum         ---------- ---------- ---------- --MVATTEKT NIGRITQIIG PVVDVEFSSG
131_Euhalothece_natronophila    ---------- ---------- ---------- --MVSTQTKT NVGRIVQIIG PVVDVEFPTG
132_Anabaena_sp._WA113          ---------- ---------- ---------- --MVTTAEKT NIGYITQVIG PVVDVKFPGG
133_Calothrix_sp._NIES-2100     ---------- ---------- ---------- --MVTTAEKT NIGYITQIIG PVVDVKFPGG
134_cyanobacterium_endosymbion  ---------- ---------- ---------- --MVAVTEQT NVGKITQIIG PVVDAEFSSG
135_Nostoc_carneum              ---------- ---------- ---------- --MVTTAEKT NIGYITQIIG PVVDVKFPGG
136_unicellular_cyanobacterium  ---------- ---------- ---------- --MVAVTEQT NVGKITQVIG PVVDAEFPSG
138_Nostoc_sp._Peltigera_membr  ---------- ---------- ---------- --MVTTAEKT NIGYITQIIG PVVDVKFPGG
139_Dactylococcopsis_salina     ---------- ---------- ---------- --MVSTTTKT SVGRIVQVIG PVVDVEFPTG
140_Synechococcus_sp._PCC_7335  ---------- ---------- ---------- --MVSTAEKT NTGYITQIIG PVLDVKFPNG
141_Nostoc_sp._PCC_7107         ---------- ---------- ---------- --MVTTAEKT NIGYITQIIG PVVDVKFPGG
142_filamentous_cyanobacterium  ---------- ---------- ---------- --MVATTDKT NVGKITQIIG PVVDVEFPSG
143_Crocosphaera_chwakensis     ---------- ---------- ---------- --MVATQQET SVGKITQVIG PVVDAEFPSG
144_Calothrix_sp._PCC_7507      ---------- ---------- ---------- --MVTTAEKT NIGYITQIIG PVVDVKFPGG
145_Anabaena_sp._90             ---------- ---------- ---------- --MVTTAEKT NIGYITQVIG PVVDVKFPGG
146_cyanobacterium_endosymbion  ---------- ---------- ---------- --MVAVTEQT NVGKITQVIG PVVDAEFPSG
147_Cylindrospermum_sp._NIES-4  ---------- ---------- ---------- --MVTTAEKT NIGYITQIIG PVVDVKFPGG
148_Nodularia_spumigena         ---------- ---------- ---------- --MVTTAEKT NIGYITQIIG PVVDVKFAGG
149_Nodularia_sp._NIES-3585     ---------- ---------- ---------- --MVTTAEKT NIGYITQIIG PVVDVKFSGG
150_Leptolyngbya_sp.            ---------- ---------- ---------- --MVTTTEKK SIGYITQIIG PVLDIKFPNG
151_Gloeothece_verrucosa        ---------- ---------- ---------- ---MVATTEQ TVGKITQVIG PVVDAEFPSG
152_Trichodesmium_erythraeum    ---------- ---------- ---------- --MVSTLEKT NVGSITQIIG PVVDVKFPSG
153_Calothrix_parietina         ---------- ---------- ---------- --MVTTAEKT NIGYITQVIG PVVDVKFPGG
154_Anabaena_sp._AL09           ---------- ---------- ---------- --MVTTAEKT NIGYITQVIG PVIDVKFPGG
155_Hormoscilla_sp._GUM202      ---------- ---------- ---------- --MVATTEQT NVGIITQIIG PVVDVEFSTG
156_Leptolyngbya_sp._DLM2.Bin2  ---------- ---------- ---------- --MVTTAEQT NVGYITQIIG PVVDIKFTAG
157_Aphanizomenon_flos-aquae    ---------- ---------- ---------- --MVTTAEKT NIGYITQVIG PVVDVKFPGG
158_Crocosphaera_watsonii       ---------- ---------- ---------- --MVATTQET SVGKITQIIG PVVDAEFPSG
159_Scytonema_hofmannii         ---------- ---------- ---------- --MVTTAEKT NIGYITQVIG PVVDVKFPGG
160_Phormidesmis_priestleyi     ---------- ---------- ---------- --MVTTAEKT NIGHITQIIG PVLDVKFSNG
161_Halothece_sp._PCC_7418      ---------- ---------- ---------- --MVSTKEKT NVGRIVQVIG PVVDVEFPTG
162_Oscillatoriales_cyanobacte  ---------- ---------- ---------- --MVSTAEKT NVGHVTQIIG PVVDIKFPSG
163_Oscillatoria_acuminata      ---------- ---------- ---------- --MVATAEKT NVGHITQIIG PVIDAKFPAG
164_Planktothrix_sp._PCC_11201  ---------- ---------- ---------- --MVSTAEKT NVGHVTQIIG PVVDIKFPSG
165_Nostoc_sp._Lobaria_pulmona  ---------- ---------- ---------- --MVTTAEKT NIGYITQIIG PVVDVKFPGG
166_Planktothrix_tepida         ---------- ---------- ---------- --MVTTAEKT HVGYITQIIG PVVDVKFPSG
167_Gloeothece_citriformis      ---------- ---------- ---------- ---MVATTEQ TVGKITQVIG PVVDAEFPSG
168_Phormidesmis_priestleyi     ---------- ---------- ---------- --MVTTAEKT NIGHITQIIG PVLDVKFSNG
169_Synechococcus_sp._CB0101    ---------- ---------- ---------- --MAAATATG TKGIIRQVIG PVIDVEFPAG
170_filamentous_cyanobacterium  ---------- ---------- ---------- --MVTTAEKT NVGYVTQVIG PVVDIKFPAG
171_Crocosphaera_watsonii       ---------- ---------- ---------- --MVATTQET SVGKITQIIG PVVDAEFPSG
172_Geitlerinema_sp._PCC_9228   ---------- ---------- ---------- --MVQAAEKT NVGYITQIIG PVVDVKFPSG
173_Cyanothece_sp._PCC_7425     ---------- ---------- ---------- --MVTTTEKT NIGYITQIIG PVLDIEYPSG
174_Planktothrix_agardhii       ---------- ---------- ---------- --MVSTAEKT NVGHVTQIIG PVVDIKFPSG
175_Planktothrix_paucivesicula  ---------- ---------- ---------- --MVSTAEKT NVGHVTQIIG PVVDIKFPSG
176_Halomicronema_hongdechlori  ---------- ---------- ---------- --MVTTAEKT NIGYITQVIG PVVDVKFPGG
177_Stanieria_sp._NIES-3757     ---------- ---------- ---------- --MVATTDKT NIGKITQIIG PVIDAVFSTG
178_Geitlerinema_sp._PCC_7407   ---------- ---------- ---------- --MVTTTEKT NVGRITQVIG PVVDVEFPTG
179_Planktothrix                ---------- ---------- ---------- --MVSTAEKT NVGHVTQIIG PVVDIKFPSG
180_Planktothrix_sp._UBA8407    ---------- ---------- ---------- --MVSTAEKT NVGHVTQIIG PVVDIKFPSG
181_Microcoleus_sp._PCC_7113    ---------- ---------- ---------- --MVTTTEKT NTGVIIQIIG PVVDVEFSTG
182_Crinalium_epipsammum        ---------- ---------- ---------- --MVTTTEKT NIGRITQIIG PVLDVEFSAG
183_Myxosarcina_sp._GI1         ---------- ---------- ---------- --MVATTDKT TTGKITQVIG PVIDAEFPSG
184_Phormidesmis_priestleyi_An  ---------- ---------- ---------- --MVSTAEKT NIGYITQVIG PVLDVKFPGK
185_Phormidesmis_priestleyi     ---------- ---------- ---------- --MVSTAEKV NTGYITQIIG PVLDVKFPGN
186_Okeania_hirsuta             ---------- ---------- ---------- --MVSTAEKT NVGQITQIIG PVVDAKFPSG
187_Cyanobacterium_stanieri_PC  ---------- ---------- ---------- --MVATKEKT NVGKITQVIG PVVDAEFPSG
188_Leptolyngbya_frigida        ---------- ---------- ---------- --MVTTTEKT HIGYITQIIG PVLDVKFPSG
189_Cyanobium_sp.               ---------- ---------- ---------- --MAAATATG TKGIVRQVIG PVLDVEFPAG
190_Phormidium_tenue            ---------- ---------- ---------- --MVTTAEQT NVGYITQVIG PVVDIKFTAG
191_Thermosynechococcus_elonga  ---------- ---------- ---------- --MVTSAERT NVGFITQVIG PVVDIEFPSG
192_Calothrix_elsteri           ---------- ---------- ---------- --MVTTANKT NIGYITQVIG PVVDVKFPGG
193_Planktothrix_rubescens      ---------- ---------- ---------- --MVSTAEKT NVGRVTQIIG PVVDIKFPSG
194_Stanieria_cyanosphaera      ---------- ---------- ---------- --MVATTDKT NIGKITQIIG PVIDAVFSTG
195_Cyanobium_sp.               ---------- ---------- ---------- MAAAAPAASG TQGVVKQVIG PVLDVEFPAG
196_Leptolyngbya_sp._PCC_7375   ---------- ---------- ---------- --MVTTAEKT NTGYITQIIG PVVDVKFPAG
197_Rubidibacter_lacunae        ---------- ---------- ---------- --MVSTAEKT NVGRIVQVIG PVVDVEFSSG
198_Oscillatoriales_cyanobacte  ---------- ---------- ---------- --MVSTATKT NVGYITQIIG PVVDVKFPGG
199_Mastigocladopsis_repens     ---------- ---------- ---------- --MVTTAEKT NIGYITQVIG PVVDVKFSGG
200_Oscillatoriales_cyanobacte  ---------- ---------- ---------- --MVSTAEKT NVGYITQIIG PVVDVKFPTG
201_Cyanobacterium_sp._IPPAS_B  ---------- ---------- ---------- --MVATKEKT NVGKITQVIG PVVDAEFPSG
203_Pleurocapsa_sp._PCC_7319    ---------- ---------- ---------- --MVATTDKT NTGKITQIIG PVLDAEFPSG
204_Cyanobacterium_sp._HL-69    ---------- ---------- ---------- --MVATKEKT NVGKITQVIG PVVDAEFPSG
205_Thermosynechococcus_sp._CL  ---------- ---------- ---------- --MVISAERT NVGFITQVIG PVVDIEFPSG
206_Limnoraphis_robusta         ---------- ---------- ---------- --MVSTEQKT NVGYITQIIG PVVDAKFPAG
207_Synechococcus_lividus       ---------- ---------- ---------- --MVTTAERT NVGFITQVIG PVIDIEFPSG
208_Leptolyngbya_sp._Heron_Isl  ---------- ---------- ---------- --MVTTAEKT NTGYITQIIG PVVDVKFPAG
209_Moorea_bouillonii           ---------- ---------- ---------- --MVGTAEQT NTGAIAQIIG PVVDVEFPSG
210_Leptolyngbya_sp._O-77       ---------- ---------- ---------- --MVTTAEKT NIGYITQVIG PVVDVRFPSG
211_Thermosynechococcus_sp._NK  ---------- ---------- ---------- --MVISAERT NVGFITQVIG PVVDIEFPSG
212_Microcoleaceae_bacterium_U  ---------- ---------- ---------- --MVSTAVQT HVGYITQIIG PVVDVKFPGG
213_Neosynechococcus_sphagnico  ---------- ---------- ---------- --MVTTVEKA NIGYITQIIG PVVDVKFSAG
214_Vulcanococcus_limneticus    ---------- ---------- ---------- MAAAAPAASG TKGIIRQVIG PVLDVEFPAG
215_Oscillatoria_nigro-viridis  ---------- ---------- ---------- --MVSTAEKT NVGYITQIIG PVVDVKFPGG
216_Chondrocystis_sp._NIES-410  ---------- ---------- ---------- --MVATTDKT NIGKITQIIG PVLDAEFPSG
217_filamentous_cyanobacterium  ---------- ---------- ---------- --MSTTAEKT NVGYITQVIG PVIDAKFASG
218_Oscillatoriales_cyanobacte  ---------- ---------- ---------- --MVSTATKT NVGYITQIIG PVVDVKFPGG
219_Cyanobacterium_aponinum     ---------- ---------- ---------- --MVAVQEKT NVGKITQIIG PVVDAEFPSG
220_Leptolyngbya_sp._hensonii   ---------- ---------- ---------- --MVTTAEKT NIGYITQVIG PVVDLRFSSG
221_Synechocystis_sp._PCC_6714  ---------- ---------- ---------- --MVAVKEAT NVGKITQVIG PVIDARFPSG
222_Candidatus_Atelocyanobacte  ---------- ---------- ---------- --MVATKKQL KAGKVTQIIG PVIDAEFPSG
223_Moorea_producens            ---------- ---------- ---------- --MVGTAEQT NTGAIAQIIG PVVDVEFPSG
224_Rippkaea_orientalis         ---------- ---------- ---------- --MVAVTEQT NVGKITQVIG PVVDAEFPSG
225_cyanobacterium_TDX16        ---------- ---------- ---------- --MVTTAEKT GIGYITQIIG PVVDVKFPAG
226_Tychonema_bourrellyi        ---------- ---------- ---------- --MVSTAVKT NVGYITQIIG PVVDVKFPGG
227_Arthrospira_platensis       ---------- ---------- ---------- --MVSTAEKT KIGYITQVIG PVVDIKFPDG
228_Arthrospira_sp._PLM2.Bin9   ---------- ---------- ---------- --MVSTAEKT KIGYITQVIG PVVDIKFPDG
229_Microcoleus_vaginatus       ---------- ---------- ---------- --MVSTAEKT NVGYITQIIG PVVDVKFPGG
230_Acaryochloris_sp._RCC1774   ---------- ---------- ---------- --MVSTTEKT NIGYISQVIG PVIDVEYPSG
231_filamentous_cyanobacterium  ---------- ---------- ---------- --MVTTAETT NVGYITQIIG PVVDVKFSTG
232_Arthrospira_platensis       ---------- ---------- ---------- --MVSTAEKT KIGYITQVIG PVVDIKFPDG
233_Leptolyngbya_antarctica     ---------- ---------- ---------- --MVTTAEQT NVGYITQIIG PVVDIKFTPG
234_Rivularia_sp._PCC_7116      ---------- ---------- ---------- --MVSTAEKT NTGYITQIIG PVVDVKFPNG
235_Arthrospira_platensis       ---------- ---------- ---------- --MVSTAEKT KIGYITQVIG PVVDIKFPDG
236_Moorea_producens            ---------- ---------- ---------- --MVGTAEQT NTGAIAQIIG PVVDVEFPSG
237_Cyanobium_usitatum          ---------- ---------- ---------- --MAAATATG TKGTVRQVIG PVLDVEFPAG
238_Oscillatoriales_cyanobacte  ---------- ---------- ---------- --MVTTTEQK NIGYITQIIG PVVDIKFPNG
239_Moorea_producens            ---------- ---------- ---------- --MVGTAEQT NTGAIAQIIG PVVDVEFPSG
240_Leptolyngbya_sp._JSC-1      ---------- ---------- ---------- --MVTTAEKT NIGYISQVIG PVVDVRFPAG
241_Snowella_sp.                ---------- ---------- ---------- ---MVAVQEK AIGKITQIIG PVIDARFPSG
242_Geminocystis_herdmanii      ---------- ---------- ---------- --MVAVQEKT NVGKIVQVIG PVVDAEFPSG
243_Prochlorococcus_marinus     ---------- ---------- ---------- MVATPSTSSQ TKGVVRQVIG PVLDVEFPAG
244_Prochlorococcus_marinus     ---------- ---------- ---------- MVATPSTSSQ TKGVVRQVIG PVLDVEFPAG
245_Hormoscilla_sp._GUM007      ---------- ---------- ---------- -----MATET NLGTITQIIG PVVDVEFSTG
246_Geminocystis_sp._NIES-3708  ---------- ---------- ---------- --MVAVQEKT NVGKIVQVIG PVVDAEFPSG
247_Leptolyngbya_foveolarum     ---------- ---------- ---------- --MVSTAEKT GIGYITQIIG PVLDVKFPGD
248_Synechococcus_sp._8F6       ---------- ---------- ---------- --MAAATATG TKGIVRQVIG PVLDVEFPAG
249_Prochlorococcus_marinus     ---------- ---------- ---------- MVATPSTSSQ TKGIVRQVIG PVLDVEFPAG
250_Leptolyngbya_sp.            ---------- ---------- ---------- --MVTTAEQT NVGYITQIIG PVVDIKFTPG
251_Geminocystis_sp._NIES-3709  ---------- ---------- ---------- --MVAVQEKT NVGKIIQVIG PVVDAEFPSG
252_Leptolyngbya_sp._PCC_6406   ---------- ---------- ---------- --MVTTAEKT NVGHITQIIG PVVDIKFTTG
253_Prochlorococcus_marinus     ---------- ---------- ---------- MVATPSTSSQ TKGVVRQVIG PVLDVEFPAG
254_Prochlorococcus_marinus     ---------- ---------- ---------- MVATPSTSSQ TKGVVRQVIG PVLDVEFPAG
255_Microcystis_sp._M_QC_C_201  ---------- ---------- ---------- ---MVATTET NVGKIVQIIG PVIDAEFPSG
256_Prochlorococcus_marinus     ---------- ---------- ---------- MVATPSTSSQ TKGVVRQVIG PVLDVEFPAG
257_Crocosphaera_subtropica     ---------- ---------- ---------- --MVATTQET SVGKITQVIG PVVDAEFPSG
258_Prochlorococcus_marinus     ---------- ---------- ---------- MVATPSTSSQ TKGVVRQVIG PVLDVEFPAG
259_Merismopedia_glauca         ---------- ---------- ---------- --MVTTTDKK NIGRITLIIG PVVNVEFANG
260_Microcystis_aeruginosa_Ma_  ---------- ---------- ---------- ---MVATTET NVGKIVQIIG PVIDAEFPSG
261_Lyngbya_aestuarii           ---------- ---------- ---------- --MVTTEQRT NVGYITQVIG PVVDAKFPGG
262_Microcystis_aeruginosa      ---------- ---------- ---------- ---MVATTET NVGKIVQIIG PVIDAEFPSG
263_Xenococcus_sp._PCC_7305     ---------- ---------- ---------- --MVATTDKT NVGKITQVIG PVIDAEFPSG
264_Microcystis_aeruginosa      ---------- ---------- ---------- ---MVATTET NVGKIVQIIG PVIDAEFPSG
265_Microcystis_aeruginosa      ---------- ---------- ---------- ---MVATTET NVGKIVQIIG PVIDAEFPSG
266_Prochlorococcus_marinus     ---------- ---------- ---------- MVATPSTSSQ TKGVVRQVIG PVLDVEFPAG
267_Microcystis_aeruginosa      ---------- ---------- ---------- ---MVATTET NVGKIVQIIG PVIDAEFPSG
268_Microcystis_aeruginosa      ---------- ---------- ---------- ---MVATTET NVGKIVQIIG PVIDAEFPSG
269_Prochlorococcus_sp._HOT208  ---------- ---------- ---------- MVATPSTSSQ TKGVVRQVIG PVLDVEFPAG
270_Arthrospira_sp._O9.13F      ---------- ---------- ---------- --MVSTAEKT KIGYITQVIG PVVDIKFPDG
271_Prochlorococcus_marinus     ---------- ---------- ---------- MVATPSTSSQ TKGVVRQVIG PVLDVEFPAG
272_Leptolyngbya_sp._LCM1.Bin1  ---------- ---------- ---------- --MVTTAEKT NVGYITQIIG PVVDVKFASG
273_Microcystis_aeruginosa      ---------- ---------- ---------- ---MVATTET NVGKIVQIIG PVIDAEFPSG
274_Microcystis_aeruginosa_Ma_  ---------- ---------- ---------- ---MVATTET NVGKIVQIIG PVIDAEFPSG
275_Calothrix_parasitica        ---------- ---------- ---------- --MVSTAEKT QTGYITQIIG PVVDVKFPNG
276_Microcystis_aeruginosa_TA0  ---------- ---------- ---------- ---MVATTET NVGKIVQIIG PVIDAEFPSG
277_Aphanothece_sacrum          ---------- ---------- ---------- --MVATSEQT NVGKITQVIG PVVDAEFPSG
278_Microcystis_panniformis     ---------- ---------- ---------- ---MVATTET NVGKIVQIIG PVIDAEFPSG
279_Microcystis_aeruginosa      ---------- ---------- ---------- ---MVATTET NVGKIVQIIG PVIDAEFPSG
280_Microcystis_aeruginosa      ---------- ---------- ---------- ---MVATTET NVGKIVQIIG PVIDAEFPSG
281_Microcystis_aeruginosa      ---------- ---------- ---------- ---MVATTET NVGKIVQIIG PVIDAEFPSG
282_Microcystis_aeruginosa      ---------- ---------- ---------- ---MVATTET NVGKIVQIIG PVIDAEFPSG
283_Leptolyngbya_valderiana     ---------- ---------- ---------- --MVTTAEKT NTGYITQIIG PVVDAKFPSG
284_Oscillatoriales_cyanobacte  ---------- ---------- ---------- --MVSTATKT NVGYITQIIG PVVDVKFPGG
285_Prochlorococcus_marinus     ---------- ---------- ---------- MVATPSTSAP AKGVVRQVIG PVLDVEFPAG
286_Lyngbya_sp._PCC_8106        ---------- ---------- ---------- --MVTTEQRT NVGYITQVIG PVVDVKFSAG
287_Microcystis_aeruginosa      ---------- ---------- ---------- ---MVATTET NVGKIVQIIG PVIDAEFPSG
288_Microcystis_aeruginosa      ---------- ---------- ---------- ---MVATTET NVGKIVQIIG PVIDAEFPSG
289_Geitlerinema_sp._PCC_7105   ---------- ---------- ---------- --MVTTAEKT NTGYITQIIG PVVDAKFPSG
290_Microcystis_aeruginosa      ---------- ---------- ---------- ---MVATTET NVGKIVQIIG PVIDAEFPSG
291_Microcystis_aeruginosa      ---------- ---------- ---------- ---MVATTET NVGKIVQIIG PVIDAEFPSG
292_Microcystis_aeruginosa      ---------- ---------- ---------- ---MVATTET NVGKIVQIIG PVIDAEFPSG
293_Microcystis_aeruginosa      ---------- ---------- ---------- ---MVATTET NVGKIVQIIG PVIDAEFPSG
294_Synechococcus_sp._MED-G69   ---------- ---------- ---------- MVASAPASAG TKGVIRQVIG PVLDVEFPAG
295_Candidatus_Atelocyanobacte  ---------- ---------- ---------- --MVATKKQL KVGKITQIIG PVIDAEFPSG
296_Cyanobacteria_bacterium_UB  ---------- ---------- ---------- --MVTTTETT NTGVITQIIG PVVDVEFPSG
297_Synechococcus_sp._CC9902    ---------- ---------- ---------- MVASAPASAG TKGVIRQVIG PVLDVEFPAG
298_Cyanobacteria_bacterium_UB  ---------- ---------- ---------- ---------- -MGRITQIIG PVVDVEFATG
299_unicellular_cyanobacterium  ---------- ---------- ---------- --MVATTQET STGKITQVIG PVVDAEFPSG
300_Synechococcus_sp._RCC307    ---------- ---------- ---------- MAAAAKATSG TKGVVRQVIG PVLDVEFPAG
301_Microcystis_aeruginosa_Ma_  ---------- ---------- ---------- ---MVATTET NVGKIVQIIG PVIDAEFPSG
302_Chamaesiphon_minutus        ---------- ---------- ---------- --MATTAEKT NVGKLTQVIG PVVDVEFTGG
303_Synechococcus_sp._TMED155   ---------- ---------- ---------- MAAAANATTG TKGIVRQVIG PVLDVEFPAG
304_Cyanobacteria_bacterium     ---------- ---------- ---------- --MSVSAKTK NLGRTTQIIG PVLDVTFPPG
305_Chamaesiphon_polymorphus    ---------- ---------- ---------- --MATTAEKT NVGKLTQVIG PVVDVEFTGG
306_Synechococcus_sp._XM-24     ---------- ---------- ---------- --MAAATATG TKGIVRQVIG PVIDVEFPAG
307_Synechococcus_sp._MED-G71   ---------- ---------- ---------- MAAAANATTG TKGIVRQVIG PVLDVEFPAG
309_Synechococcus_sp._TMED185   ---------- ---------- ---------- MAAAAKATSG TKGVVRQVIG PVLDVEFPAG
310_Oscillatoriales_cyanobacte  ---------- ---------- ---------- --MVTTAEKT NSGFVTQVIG PVVDVKFPAG
311_Synechococcus_sp._CB0205    ---------- ---------- ---------- --MAAATATG TKGIVRQVIG PVIDVEFPAG
312_Prochlorococcus_marinus     ---------- ---------- ---------- MVATPSTSAP TKGVVRQVIG PVLDVEFPAG
313_Mastigocoleus_testarum      ---------- ---------- ---------- --MVTTAEKT NIGYITQVIG PVVDVKFPGG
314_Spirulina_subsalsa          ---------- ---------- ---------- --MVATTEQT NIGKISQIIG PVVDVDFSGS
315_Prochlorococcus_marinus     ---------- ---------- ---------- MAPAATASTG TKGIVRQVIG PVLDVEFPAG
316_Cyanobacteria_bacterium_QH  ---------- ---------- ---------- --MVKTREKT STGQITQIIG PVVDVEFSSG
317_Synechococcus_sp._UW106     ---------- ---------- ---------- MVASAPASAG TKGVIRQVIG PVLDVEFPAG
318_Spirulina_sp._DLM2.Bin59    ---------- ---------- ---------- --MVATTETT NVGRITQVIG PVVDVQFPIG
319_Synechococcus_sp._1G10      ---------- ---------- -------MAA ASATSGASTG IKGIVRQVIG PVLDVEFPAG
320_Cyanobacteria_bacterium_QS  ---------- ---------- ---------- --MVKTREKT STGQITQIIG PVVDVEFSSG
321_Synechococcus_sp._BL107     ---------- ---------- ---------- MVASAPASAG TKGVIRQVIG PVLDVEFPAG
322_Synechococcus_sp._GFB01     ---------- ---------- ---------- --MAAATATG TKGIVRQVIG PVLDVEXPAG
323_Aphanothece_hegewaldii      ---------- ---------- ---------- ---MVATTET NVGKIIQVIG PVVDAEFPSG
324_Synechococcus_sp._RSCCF101  ---------- ---------- ---------- MHMAATASAG TTGVVRQVIG PVLDVEFPAG
325_Cyanobium_sp.               ---------- ---------- ---------- MAAAAPVNTG TKGVVRQVIG PVLDVEFPAG
326_Prochlorococcus_sp._MIT_06  ---------- ---------- ---------- MAPAATASTG TKGIVRQVIG PVLDVEFPAG
327_Synechococcus_sp._KORDI-52  ---------- ---------- ---------- MVASAPASAG TKGVIRQVIG PVLDVEFPAG
328_Phormidium_willei           ---------- ---------- ---------- --MVSTAQKT NTGYITQIIG PVIDAKFPTG
329_Synechococcus_sp._WH_5701   ---------- ---------- -------MAA APATSGASTG TKGIVRQVIG PVLDVEFPAG
330_Pleurocapsa_sp._CCALA_161   ---------- ---------- ---------- --MVATTDKT TTGKITRIIG PVLDAEFPSG
331_Synechococcus_sp._UW69      ---------- ---------- ---------- MVASAPASAG TKGVIRQVIG PVLDVEFPAG
332_Prochlorococcus_marinus     ---------- ---------- ---------- MAASATATVG TKGIVRQVIG PVLDVEFPAG
334_Gloeocapsa_sp._DLM2.Bin57   ---------- ---------- ---------- ----MVATTD TIGKITQVIG PVVDAQFPSG
335_Cyanobacteria_bacterium_QS  ---------- ---------- ---------- --MVSTQQKT GVGRVVQIIG PVVDVEFPSG
336_Leptolyngbya_sp._BC1307     ---------- ---------- ---------- --MVSTAEKT STGYITQVIG PILDVKFPGK
337_Aphanocapsa_feldmannii_277  ---------- ---------- ---------- -MPSTAAAAG TRGVIRQVIG PVVDVEFPSG
338_Cyanobium_sp._PCC_7001      ---------- ---------- ---------- --MAAATATG TKGIVRQVIG PVLDVEFPAG
339_Prochlorococcus_marinus_XM  ---------- ---------- ---------- MAASATATVG TKGIVRQVIG PVLDVEFPAG
340_Synechococcus_sp._WH_8109   ---------- ---------- ---------- MVASAPASAG TKGVIRQVIG PVLDVEFPAG
341_Cyanobium_sp._NIES-981      ---------- ---------- ---------- --MAAATATG TKGIVRQVIG PVLDVEFPAG
342_Prochlorococcus_marinus     ---------- ---------- ---------- MAASATATVG TKGVVRQVIG PVLDVEFPAG
343_Synechococcus_sp._CC9605    ---------- ---------- ---------- MVASAPASAG TKGVIRQVIG PVLDVEFPAG
344_Spirulina_major             ---------- ---------- ---------- --MVATTEKT NIGRITRVIG PVIDVEFPSG
345_Synechococcus_sp._N19       ---------- ---------- ---------- MVASAPASAG TKGVIRQVIG PVLDVEFPAG
346_Candidatus_Synechococcus_s  ---------- ---------- ---------- -MTVTADAST TQGTIRQVIG PVLDVEFASG
347_Roseofilum_reptotaenium_AO  ---------- ---------- ---------- --MVATSEQT SVGKIVQIIG PVIDAEFPSG
348_Gloeocapsa_sp._PCC_73106    ---------- ---------- ---------- ---MVATTDT NVGKITQVIG PVIDAEFPSG
349_Phormidium_sp._SL48-SHIP    ---------- ---------- ---------- --MVSTAQKT NTGYITQIIG PVIDAKFPTG
350_Prochlorococcus_marinus     ---------- ---------- ---------- MATSATSTVG TKGIVRQVIG PVLDVEFPAG
351_Synechococcus_sp._MED-G135  ---------- ---------- ---------- --MAAAATAG TKGVVRQVIG PVLDVEFPAG
352_Synechococcus_sp._Lanier    ---------- ---------- ---------- MAAAATATTG AKGIVRQVIG PVLDVEFPAG
353_Synechococcus_sp._KORDI-10  ---------- ---------- ---------- MVASAPASAG TKGVVRQVIG PVLDVEFPAG
354_Cyanobium_sp._CACIAM_14     ---------- ---------- ---------- MAAAAPAVPG TKGIVRQVIG PVLDVEFPAG
355_Synechococcus_sp._CC9616    ---------- ---------- ---------- MVASAPASAG TKGVVRQVIG PVLDVEFPAG
356_Prochlorococcus_marinus     ---------- ---------- ---------- MAAAATASTG TKGVVRQVIG PVLDVEFPAG
357_Prochlorococcus_sp._MIT_08  ---------- ---------- ---------- MAASATSTVG TKGIVRQVIG PVLDVEFPAG
358_Prochlorococcus_marinus_st  ---------- ---------- -------MIL MAAAATASTG TKGVVRQVIG PVLDVEFPAG
359_Synechococcus_sp._RS344     ---------- ---------- ---------- MVASAPASAG TKGVIRQVIG PVLDVEFPAG
360_Synechococcus_sp._WH_8101   ---------- ---------- ---------- MAAAAPASAG TKGVVRQVIG PVLDVEFPAG
361_Phormidium_sp._GEM2.Bin31   ---------- ---------- ---------- --MVSTAEKT NTGYITQIIG PVIDAKFPTG
362_Prochlorococcus_sp._SS52    ---------- ---------- ---------- MAAAATASTG TKGVVRQVIG PVLDVEFPAG
363_Hyella_patelloides          ---------- ---------- ---------- --MVATTDKT NVGKITQVIG PVIDAEFTAG
364_Phormidium_sp._OSCR         ---------- ---------- ---------- --MVSTAEKT NTGYITQIIG PVIDAKFPTG
365_Synechococcus_sp._BS56D     ---------- ---------- ---------- MAAAAPASAG TKGVVRQVIG PVLDVEFPAG
366_Synechococcus_sp._BS55D     ---------- ---------- ---------- MAAAAPASAG SKGVVRQVIG PVLDVEFPAG
367_Synechococcus_sp._RS9916    ---------- ---------- ---------- --MAAAATAG TKGVVRQVIG PVLDVEFPAG
368_Phormidium_sp._HE10JO       ---------- ---------- ---------- --MVSTAQKT NTGYITQIIG PVIDAKFPTG
369_Cyanobium_gracile           ---------- ---------- ---------- MAAAAPAVPG TKGTVRQVIG PVLDVEFPAG
371_Aphanothece_minutissima     ---------- ---------- ---------- MAAAAPAVPG TKGTVRQVIG PVLDVEFPAG
372_Cyanobium_sp._NAT70         ---------- ---------- ---------- MVASAPVSAG TKGVVRQVIG PVLDVEFPAG
373_Synechococcus_sp._RS9917    ---------- ---------- ---------- MAAAAPASAG TKGVVRQVIG PVLDVEFPAG
375_Gloeomargarita_lithophora   ---------- ---------- ---------- --MVATAEQT NVGRIVQVIG PVLDVEFAPG
376_Synechococcus_lacustris     ---------- ---------- ---------- MAAAATATTG AKGIVRQVIG PVLDVEFPAG
378_Cyanobium_sp._PLM2.Bin73    ---------- ---------- ---------M AATATGTTTG TKGIIRQVIG PVIDVEFPAG
379_Candidatus_Synechococcus_s  ---------- ---------- ---------- -MTATAAAST TPGTIRQIIG PVVDVEFASG
380_Synechococcus_sp._WH_8103   ---------- ---------- ---------- MVASAPASAG TKGVIRQVIG PVLDVEFPAG
381_Synechococcus_sp._WH_8020   ---------- ---------- ---------- MAAAAPASTG SKGVVRQVIG PVLDVEFPAG
382_Synechococcus_sp._MW101C3   ---------- ---------- ---------- MAAAAPVNTG SKGVVRQVIG PVLDIEFPAG
383_Prochlorococcus_sp._MIT_13  ---------- ---------- ---------- MAAAATATAG TKGVIRQVIG PVLDVEFPAG
384_Candidatus_Synechococcus_s  ---------- ---------- ---------- -MTATAAAST TQGTIRQVIG PVVDVEFASG
385_Cyanobium_sp.               ---------- ---------- ---------- MAAAAPVNTG SKGVVRQVIG PVLDIEFPAG
386_Synechococcus_sp._CC9311    ---------- ---------- ---------- MAAAAPASTG SKGVVRQVIG PVLDVEFPAG
387_Synechococcus_sp._BO_8801   ---------- ---------- ---------- MAAAAPAVPG TKGTVRQVIG PVLDVEFPAG
388_Candidatus_Synechococcus_s  ---------- ---------- ---------- -MTATAAAPT AQGTIRQVIG PVVDVEFASG
389_Synechococcus_sp._KORDI-49  ---------- ---------- ---------- MVASAPASAG TKGVVRQVIG PVLDVEFPAG
390_Prochlorococcus_sp._MED-G1  ---------- ---------- ---------- MAAAATATAG TKGVVRQVIG PVLDVEFPAG
391_Synechococcus_sp._MED850    ---------- ---------- ---------- MVASAPASAG TKGVVRQVIG PVLDVEFPAG
392_Synechococcus_sp._CPC35     ---------- ---------- ---------- MVASAPASAG TKGVIRQVIG PVLDVEFPAG
393_Synechococcus_sp._TMED90    ---------- ---------- ---------- MAAAAPASAG TXGVVRQVIG PVLDVEFPAG
394_Synechococcus_sp._WH_7803   ---------- ---------- ---------- MAAAAPASAG TKGVVRQVIG PVLDVEFPAG
395_Synechococcus_sp._SAT82     ---------- ---------- ---------- MVASAPASAG TKGVIRQVIG PVLDVEFPAG
397_Prochlorococcus_marinus_st  ---------- ---------- ---------- MAAAATATAG TKGVVRQVIG PVLDVEFPAG
398_Synechococcus_sp._EAC657    ---------- ---------- ---------- MAAAAPASAG TKGVVRQVIG PVLDVEFPAG
399_Synechococcus_sp._WH_7805   ---------- ---------- ---------- MAAAAPASAG TNGVVRQVIG PVLDVEFPAG
400_Synechococcus_sp._CPC100    ---------- ---------- ---------- MAAAAPASAG TKGVVRQVIG PVLDVEFPAG
401_Synechococcus_sp._UW179A    ---------- ---------- ---------- MAAAAPASAG TKGVVRQVIG PVLDVEFPAG
402_Synechococcus_sp._MED-G68   ---------- ---------- ---------- MAAAAPASTG SKGVVRQVIG PVLDVEFPAG
403_Cyanobium_sp._ARS6          ---------- ---------- ---------- MAAAAPASAG TKGVVRQVIG PVLDVEFPAG
404_cyanobiont_of_Ornithocercu  ---------- ---------- ---------- MAATAPTSAG TKGFVRQVIG PVLDVEFPAG
405_Synechococcus_sp._WH_8016   ---------- ---------- ---------- MAAAAPASTG SKGVVRQVIG PVLDVEFPAG
406_Synechococcus_sp._UW179B    ---------- ---------- ---------- MAAAAPASTG SKGVVRQVIG PVLDVEFPAG
407_Synechococcus_sp._NP17      ---------- ---------- ---------- MAAAAPASTG FKGVVRQVIG PVLDVEFPAG
408_Candidatus_Synechococcus_s  ---------- ---------- ---------- -MTATAAAST TQGTIRQVIG PVVDVEFASG
409_Synechococcus_sp._YX04-3    ---------- ---------- ---------- MVASAPASAG TKGVIRQVIG PVLDVEFPSG
410_Synechococcus_sp._WH_8102   ---------- ---------- ---------- MVASAPASAG TKGVIRQVIG PVLDVEFPAG
411_Synechococcus_sp._NAT40     ---------- ---------- ---------- --MAAAATAG TKGVVRQVIG PVLDVEFPAG
412_Synechococcus_sp._TMED19    ---------- ---------- ---------- MVASAPASAG TKGVVRQVIG PVLDVEFPAG
414_Cyanobium_sp._MED195        ---------- ---------- ---------- MAAAAPASTG SKGVVRQVIG PVLDVEFPAG
430_Fischerella_thermalis       -----M---- ---------- ------NVLH TSNDQTHAAI NTGTIVSVRG SVVDAHFPQ-
431_Fischerella_thermalis_CCME  -----M---- ---------- ------NFLH TSDEQTHPAI NTGTIVSVRG SVVDAYFPQ-
432_Leptolyngbya_sp._LCM1.Bin1  ---------- ---------- ---------- MVQPPAQPLT NVGTVVSVRG SVVDAWFPK-
433_Fischerella_thermalis       -----M---- ---------- ------NFLH TSDEQTHPAI NTGTIVSVRG SVVDAYFPQ-
434_Synechococcus_sp._PCC_7003  ---------- ---------- ---------M QSTHHSPTTT NHGKVVSVRG SVVDVYFPQ-
435_Anabaena_sp._4-3            ---------- ---------- ---------- MRQSVNLSLC SQGTVVSVRG SVVDIRFTH-
436_Geitlerinema_sp._PCC_7407   ---------- ---------- ---------- -MQNPTELSS NAGSVVSIRG SVVDVRFPQ-
437_Anabaena_sp._CA__ATCC_3304  ---------- ---------- ---------- MRQSVNLSLC SQGTVVSVRG SVVDIRFTH-
438_Synechococcus_sp._PCC_8807  ---------- ---------- ---------M PSTHQPPTTT NIGKVVSVRG SVVDVCFPQ-
439_Synechococcus_sp._BDU_1301  ---------- ---------- ---------M PSTHQPPTTT NIGKVVSVRG SVVDVCFPQ-
440_Synechococcus_sp._PCC_7310  ---------- ---------- ---------M PSTHQPPTTT NIGKVVSVRG SVVDVCFPQ-
441_Synechococcus_sp._PCC_7117  ---------- ---------- ---------M PSTHQPPRTI NIGKVVSVRG SVVDVCFSQ-
442_Acaryochloris_sp._RCC1774   MIQTQF---- ---------- ------V--- -SKEGRPLVP SQGQVIAIRG SVVDVYFQD-
443_Acaryochloris_sp._RCC1774   ---------- ---------- ---------- -------MVP SQGQVIAIRG SVVDVYFQD-
444_Cyanothece_sp._BG0011       ---------- ---------- ---------- MQASNGYSQV NHGKVLAIRS SVVDIYFDE-
445_unicellular_cyanobacterium  ---------- ---------- ---------- MQATNGHSKV NHGKVLAIRS SVIDIYFEE-
446_Microcystis_viridis_Mv_BB_  -MN------- ---------- ---------- --DQRDINKL NAGSVVSVRG SIIDVYFSQ-
447_Crocosphaera_chwakensis     ---------- ---------- ---------- MQAANGNSKV NHGKVLAIRS SVVDIYFEE-
448_Crocosphaera_subtropica     ---------- ---------- ---------- MQATNGYSQL NCGKVLAIRS SVVDIYFEK-
449_Microcystis_aeruginosa_Ma_  -MN------- ---------- ---------- --DQRDINKL NAGSVVSVRG SIIDVYFSQ-
450_Crocosphaera_subtropica_AT  ----MT---- ---------- ------RLTY MQATNGYSQL NCGKVLAIRS SVVDIYFEK-
451_Microcystis_sp._M_QC_C_201  -MN------- ---------- ---------- --DQRDINKL NAGSVVSVRG SIIDVYFSQ-
452_Microcystis_aeruginosa      -MN------- ---------- ---------- --DQRDINKL NAGSVVSVRG SIIDVYFSQ-
453_Microcystis_aeruginosa_Ma_  -MN------- ---------- ---------- --DQRDINKL NAGSVVSVRG SIIDVYFFQ-
454_Synechococcus_sp._PCC_7335  ---------- ---------- ---------- ----MDPEGA AVGTVTAIRG SVVDVRFPH-
455_Mastigocoleus_testarum      ---------- ---------- ---------- MTAYQVADQT KLGKVVSVRG SIIDVQFPK-
456_Synechococcus_sp._PCC_7335  MASSPN---- ---------- ------HYRS ATYTVDPEGA AVGTVTAIRG SVVDVRFPH-
457_Acaryochloris_sp._CCMEE_54  MLQSPA---- ---------- ------I--- --SVATSYSP CQGKVVAIRG SVVDVHFSD-
458_Microcystis_aeruginosa_TA0  -MN------- ---------- ---------- --DQRDINKL NAGSVVSVRG SIIDVYFSQ-
459_Microcystis_wesenbergii_Mw  -MN------- ---------- ---------- --DQRDINKL NAGSVVSVRG SIIDVYFSQ-
460_Microcystis_aeruginosa      -MN------- ---------- ---------- --DQRDINKL NAGSVVSVRG SIIDVYFSQ-
461_Pseudanabaena_sp.           -MNSNQ---- ---------- ------NVIS NSHKNHSPEQ NIGSVISVRS SIVDVYFPK-
462_Microcystis_novacekii_Mn_M  -MN------- ---------- ---------- --DHRDINKL NAGSIVSVRG SIIDVYFSQ-
463_Leptolyngbya_valderiana     ---------- ---------- ---------- --MRDESQNN RVGTIVSVRG SVIDARFEP-
464_Geitlerinema_sp._FC_II      ---------- ---------- ---------- --MRDESQNN RVGTIVSVRG SVIDARFEP-
465_Microcystis_aeruginosa_Ma_  -MN------- ---------- ---------- --DQRDINKL NAGSVVSVRG SIIDVYFSQ-
466_Leptolyngbya_sp._PCC_7375   ---------- ---------- ---------- --MRSIVTGA VSGRVIAVRG SVVDLYFPG-
467_Acaryochloris_marina        MLQSPA---- ---------- ------I--- --SVATSYCP CQGKVVAIRG SVVDVHFSD-
468_Geitlerinema_sp._PCC_7105   ---------- ---------- ---------- --MRDESQNN RVGTIVSVRG SVVDARFEP-
470_Leptolyngbya_sp._Heron_Isl  ---------- ---------- ---------- ---------M AAGTVIAVRG SVVDLHFPD-
471_Hyella_patelloides_LEGE_07  ---------- ---------- ---------- ---MAISMII NQGKVISIRG SVVDVLFSH-
472_Leptolyngbya_sp._DLM2.Bin1  ---------- ---------- ------MTIA SSPSNIDSKV VCGTIAAIRG SVVDVHFPD-
473_Xenococcus_sp._PCC_7305     ---------- ---------- ---------- -------MTT SQGQVISIRG SVVDVLFPH-
474_Hyella_patelloides          ---------- ---------- ---------- -------MII NQGKVISIRG SVVDVLFSH-
475_Nostoc_sp._Peltigera_membr  ---MES---- ---------- ------DIKS SSQSNHSQEQ NLGSILSVRS SIIDIHFPK-
476_Nodularia_spumigena         ---------- ---------- ---------- MQQTLDLCQV NRGRVVSVRG SVIDVRFSQ-
477_Acaryochloris_marina_MBIC1  ---------- ---------- ---------- ---------- ---------- -MVDVHFSD-
478_Nodularia_spumigena         ---------- ---------- ---------- MQQTLDLCQL NRGKVVSVRG SVIDVRFSQ-
479_Pleurocapsa_sp._PCC_7319    ---------- ---------- ---------- -------MVV NQGKVIAIRG SVVDVLFPD-
480_Nodularia_spumigena         ---------- ---------- ---------- MQQTLDLCQL NRGKVVSVRG SVIDVRFSQ-
481_unicellular_cyanobacterium  ---------- ---------- ---------- MQECHSHPQL HQGQVIAIRS SVIDISFEG-
482_Gloeocapsa_sp._DLM2.Bin57   ---------- ---------- ---------- MYQQLESPPT NQGTVVAIRG SVVDIAFDD-
483_Synechococcus_sp._PCC_7336  ---------- ---------- ---------- ---------M NRGKVVSFRG SVIDVQFSQ-
484_Calothrix_elsteri           ---MEP---- ---------- ------NIKS SSQSNHSQEQ NLGSILSVRS SIIDIHFPK-
485_Halothece_sp._PCC_7418      ---------- ---------- ---------- ---------M KWGEIVALRG TVVDVRFSD-
486_Halothece_sp._PCC_7418      ---------- ---------- --------MV QSHFTTKQGL KWGEIVALRG TVVDVRFSD-
487_Phormidium_ambiguum         -MN------- ---------- ---------- --NCEDINLN NTGTVVSVRG SIVDALFPQ-
488_Oscillatoriales_cyanobacte  -MNNHQ---- ---------- ---------- SIQSNYSSAQ NIGSVISVRS SIVDVHFPK-
489_Euhalothece_natronophila    ---------- ---------- ---------- ---MLSQLAT RQGEIVALRG TVVDVRFQD-
490_Hydrococcus_rivularis       ---------- ---------- ---------- ---------M NQGTVVSVRG SVIDAYFPK-
491_Microcoleaceae_bacterium_U  -MNGNQ---- ---------- ------SIKS SSLSNHSQEQ NLGSVISVRS SIIDIHFPK-
492_Leptolyngbya_valderiana     ---------- ---------- ---------- ------MTGD QIGHIVSLQG GIADIRFSD-

                                GLENVMAGEM VKF------- -SESVYGMVF NLEENNVGCV ILGDADKVKE GDVVERTNKV
                                GLDNVMAGEL VRF------- -PSDVMGMVF NLEQDSVGCV IFGTGNAVRE GDQVERTGKV
                                GLPGALAGEM VEF------- -PGKIFGMVF NLEREDILAV LLGPHTAIKE GDLVKSTGRV
                                GLPSAMSNEM IEFTN----- ---KTYGIAF NLEREQVVAV LLGQHTAVKE GDVAKLTGRI
                                GLPQAMAGEM IEFQS----- ---GIFGLVF NLERDQMVAV ILGSHTSVKE GMWAKCTSRV
                                GLPQAMAGEM IEFQS----- ---GIFGLVF NLERDQIVAV ILGSHTSVKE GMWAKCTGRV
                                GLPHAMMGEM LKFSA----- ---GVYGLVF NLEVEEVICI LLGAHTSVRE GDTARCTGHI
                                GLSSAQVGGM IEFPN----- ---NIYGLVS NLERDEITAM ILAGHVSVRE GDWAKNLHRL
                                GLPSAMYLEM IEFPN----- ---KVYGIAF NLELDQVVVV ILGAHTDVKE GDHARLTGRV
                                GLPNAMAGEM IDFPN----- ---GYTGMVF DLEREIAQAV LFGPHTAVRE GDFARCTGRV
                                GLPGALVGEM LDFGE----- ---GVSGVVF NLEMEEVVAI ILNRHVMVKE GHAVKKTGRI
                                XLENAMAXEL IKFSA----- ---DVYGVVF NLEEDNVGCV IXGQSTLVKE XDTVERTXRI
                                GLENVMSGEL VKF------- -ASGVQGVVL NLEEDNVGVV ILGNGATIKE GDVVERTKRI
                                GLESVMSGEL VKF------- -ASGVHGVVL NLEEDNVGVV ILGNGSSIKE GDLVERTKRI
                                GLESVMSGEL VKF------- -ASGVQGVVL NLEEDNVGVV ILGNGSSIKE GDVVERTKRI
                                GLPHAMMGET LHFSS----- ---GISGLVL NLEVEEVICI LLGPHTAVRE GDTARCTGRI
                                GLENAMAGEM IKF------- -SSNVYGVVL NLEEENVGCV ILGNGESIKE GDTVERTGRI
                                GLPNAMYGEM VEFPD----- ---NKYGIVF NLERDEILTI ILCRHTEVKE GAWVKSTGQI
                                GLMNAKSGEL LAF------- -GNDTFGIAL NLEENNIGCI ILGSDTNIQE GDKVRTTGRV
                                GLSSAMSGEL LDF------- -GNDVFGMAL NLEEDNVGAV ILGDYKKIQE GDLVKSTGRI
                                GLEKAMAGEL LDF------- -GNGTVGMVF NLEADSVGAV IFGSGRNIRE GDTVKTTGRV
                                GLPGVGFDEL VVFPD----- ---NVLGIAF NIDAEEVGVV LLGEYWKLQA GDEVRRTGRV
                                GLEAAKAGEL LDF------- -GNGIVGMVF NLEEDSVGAV IFGNGRTIKE GDTVKTTGRV
                                GLPNVAFDEL IKFPD----- ---GLLGIAF DVDEDEIGVV LLGEYWNLRA GDQVERTGRV
                                GLRNVMSNEL VTFED----- -GKNTLGITM NLDEDNVGIV ILGEYTQIKE GMTVKTTGRI
                                GLRNVMANEL VTFED----- -GNDTLGIAM NLEEDNVGIV ILGEYTNIKE GTTVKTTGRI
                                GLRNVMSNEL VEFED----- -GKGTLGITL NLEEDNVGVV ILGEYTHIKE GMTVKTTGRI
                                GLRNVMSNEL VEFDD----- -GKGTLGITL NLEEDNVGVV ILGEYTHIKE GMTVRTTGRI
                                GLRNVMANEL VQFED----- -GEGTLGIAM NLEEDNVGIV ILGEYTNIKE GTVVKTTGRI
                                GLRNVMANEL VVIDD----- -GNDTLAMAL NLDEDNVGVV ILGEYKQIKE GMTAKTTGKI
                                GLRNVMSNEL VEFQD----- -GKGTLGITL NLEEDNVGVV ILGDYQHIKE GMTVKTTGRI
                                GLRNVMASEL VVFDD----- -GKDTLGITM NLDEDNVGVV ILGDYTAIKE GMIVKTTGRI
                                GLRNVMSSEL VVFED----- -GQDTLGITM NLDEDNVGVV ILGDYTKIKE GMTVRTTGRI
                                GLRNVMANEL VQFED----- -GNSTLGIAM NLEENDVGVV ILGDYTQIRE GTVVKTTGRI
                                GLRSVMSGEL VEFED----- -NNGTLGITM NLEEDNVGVV ILGDYTHIKE GMTVKTTNRI
                                GLRNVMANEL VQFED----- -GHSTLGIAM NLDEDNVGVV ILGEYTNIKE GTVVKTTGRI
                                GLRNVMANEL VQFED----- -GEGTLGIAM NLEEDNVGIV ILGEYTNIKE GTVVKTTGRI
                                GLRNVMSNEL VEFED----- -GRGTLGITL NLEEDNVGVV ILGEYTHIKE GMIVKTTGRI
                                GLRNVMSNEL VTFED----- -GKNTLGITM NLEEDNVGVV ILGEYTQIKE GMTVKTTGKI
                                GLRNVMSNEL VTFED----- -GKNTLGITM NLDEDNVGVV ILGEYTQIKE GMTVKTTGRI
                                GLQNVMSNEL IVFED----- -GRDTLGITL NLDEDNVGVV ILGEYTQIKE GMTVKTTGRI
                                GLRNVMSNEL VTFDD----- -GKNTLGITM NLDEDNVGVV ILGEYTQIKE GMTVKTTGRI
                                GLRAAMSGEL VEFSD----- -GHNTMGMVL NLEEDNVGVV IMGEYTHIQE GQMVKSTGRI
                                GLRNAMSNEL VEFED----- -GKGTLGITL NLEEDNVGVV ILGEYQHIKE GMTVKTTGRI
                                GMEKAMAGEL VEFDD----- -PEKTRGMVL NLEEDNVGVV ILGEGRKISE GMEVRTTGKI
                                GLRKAMSGEL VEFED----- -GHGTHGMVL NLEEDNVGVV IMGEYIHIKE GMVVKTTGKI
                                GLRNAMAGEL VQFED----- -GHGTEGMVL NLEEDNVGVV VMGEYIHIKE GMTVKTTGKI
                                GLEKAMSSEL VEFDD----- -KDKTVGMVL NLEEDSVGIV LFGDARDVRE GTQVKTTGRI
                                GLEMAMSSEL LEFDD----- -KDKTLGMVL NLEEDSVGVV LFGAAKEVRE GTQVKTLGRI
                                GLRKVMASEL IEFQD----- -GHGTLGLVL NLDEDSVGAV VLGEYKYIKE GMIAKTTGKI
                                GLRNVMSNEL VTFDD----- -GKNTLGITM NLDEDNVGVV ILGEYTQIKE GMTVKTTGRI
                                GMEKAMAGEL VEFDD----- -EEKTMGMVL NLEEDNVGVV VLGEGRKIFE GMEVRTTGKI
                                GLSQAMQQEL VQFDD----- -PENTMGMVL NLENDFVGIV LFGQGINIKY GSKVYATGKI
                                GLRNVMSNEL VQFED----- -GHGTLGIAM NLEEDNVGVV ILGDFMEIKE GTVVKTTGEI
                                GLRNVMSSEL VRFED----- -GEGTLGITM NLEEDNVGVV ILGDYTHIKE GMTVKTTGEI
                                GLRNVMSNEL VEFDD----- -GKGTLGITL NLEEDNVGVV ILGEYTHIKE GMIVRTTGRI
                                GLKNAMSSEL VEFDD----- -ENNTLGMIL NLEEDNVGVV ILGDYTHIKE GMTVRTTGRI
                                GLRNVMANEL VQFED----- -GNSTLGIAM NLEENDVGVV ILGDYTEIRE GTVVKTTGRI
                                GLRNVMANEL VEFDD----- -GNSTLGMAM NLEDDNVGVV ILGDYTHIKE GTVVKTTGRI
                                GLRNVMASEL VVFED----- -GYDTLGITM NLDEDNVGVV ILGDYTHIKE GMTVKTTGRI
                                GLRNVMSNEL VEFED----- -GKGTLGITL NLEEGNVGVV ILGEYTQIKE GMTVKTTGRI
                                GLRNVMSGEL VEFED----- -GKGTLGIAM NLEEDNVGAV ILGDYTHIKE GMTVKTTNRI
                                GMEKAMAGEL VEFED----- -EDRTAGMVL NLEEDNVGVV ILGEGRKIYE GMTVKTTGKI
                                GMEKAMAGEL VEFED----- -EERTAGMVL NLEEDNVGVV ILGEGRKIYE GMTVKTTGKI
                                GLRNVMSNEL VVFED----- -GKDTLGITL NLEEDNVGIV ILGEYTQIKE GMTVKTTGRI
                                GLRGAMSGEL VEFAD----- -GHNTMGMVL NLEEDNVGVV IMGEYTHIQE GQMVKSTGRI
                                GLRGAMSGEL VEFAD----- -GHNTMGMVL NLEEDNVGVV IMGEYTHIQE GQMVKSTGRI
                                GLRNVMANEL VQFED----- -GHSTLGIAM NLDEDNVGVV ILGEYTNIKE GTVVKTTGRI
                                GLRNVMSGEL VEFED----- -GKGTLGITM NLEEDNVGVV ILGDYTHIKE GMTVRTTSRI
                                GLRNVMSNEL VEFQD----- -GKGTLGITL NLEEGNVGVV ILGEYQHIKE GMLVKTTGRI
                                GMEKAMSGEL VEFAD----- -EDKTYGMVL NLEEDNVGVV ILGEGRKIRE GMEVRTTGRI
                                GLEKCMASEL LEFE------ --DGTIGIAL NLEEDNVGAV LMGAGRTIEE GSTVRATGRI
                                GLEKCAASEL LEFE------ --DGTIGIAL NLEEDNVGAV LMGEGVHIQE GSTVRATGRI
                                GLEKVMASEL LEFE------ --DGTVGIAL NLEEDNVGVV LMGEGRDLEE GSTVRSTGRV
                                GLENVMASEL LEFE------ --DGTIGLAL NLEEDSVGAV LMGEGLNIQE GSTVRSTGRV
                                GLDKAMSSEL LEFE------ --DGTVGIAL NLEEDNVGVV LMGEGLDIEE GSTVRSTGKI
                                GLDKAMASEL LEFE------ --DGTVGIAL NLEEDNVGAV LMGAGRSIQE GSSVKSTGKI
                                GLEKCMAGEL VEFE------ --DGEVGIAL NLEADNVGAV LMGDGRGIQE GSSVTATGKI
                                GLEQAMAGEL LDFE------ --DGTVGIAL NLEEDNVGAV LMGDGRDLQE GSTVRSTGKI
                                GLEKCMAGEL VEFE------ --DGEVGIAL NLEADNVGAV LMGDGRGIQE GSSVTATGKI
                                GLEQAMAGEL LDFE------ --DGTVGIAL NLEEDNVGAV LMGDGRDLQE GSTVRSTGKI
                                GLDKCMASEL LEFE------ --DGTVGIAL NLEEDNVGAV LMGAGRGIQE GSPVTATGKI
                                GLEKAMSGEL LDFE------ --DGSVGIAL NLEEDNVGAV LMSNGRTIQE GSSVTASGKI
                                GLEKAMSGEL LDFE------ --DGSVGIAL NLEEDNVGAV LMSNGRTIQE GSSVTASGKI
                                GLDKVMSGEL VEFE------ --DGSVGIAL NLEEDNVGAV LMSDGRNIQE GSSVKATGKI
                                GLEKVMAGEL LEFE------ --DGTVGIAL NLEEDNVGAV LLGDGRQVQE GSPVTATGKI
                                GLENVMASEL LEFE------ --DGTVGIAL NLEEDNVGAV LMGDGINIKE GSPVTATGKI
                                GLENAMSGEL LEFE------ --DGTVGIAL NLEEDNVGAV LMGDGINIKE GSAVTATGKI
                                GLEQAMAGEL LEFE------ --DGTVGIAL NLEEDNVGAV LMGNGFNIQE GSTVKATGKI
                                GLQQAMAGEL LEFE------ --DGTVGIAL NLEEDNVGAV LMGDGLGIQE GSTVRSTGKI
                                GLEGSMAGEL LEFE------ --DGTVGIAL NLEEDNVGAV LMGNGRSIQE GSTVTSTGRI
                                GLDKAMAGEL VEFE------ --DGSVGMAL NLEEDNVGVV LMSDGLSIQE GSSVTSTGRI
                                GLEKAMAGEL LEFE------ --DGTVGIAL NLEEDNVGAV LMGDGRGLQE GSSVKSTGKI
                                GLENAMSGEL LEFE------ --DGTVGIAL NLEEDNVGAV LMGNGIDIRE GSSVAATGKI
                                GLDKVMAGEL VEFE------ --DGTVGIAL NLEADNVGVV LMGNGRTIQE GSSVTATGKI
                                GLDRVMASEL LEFE------ --DGTVGIAF NLEEDNVGVV LMGDGRSIQE GSSVTSTGRI
                                GLDNAMAGEL LEFE------ --DGTVGIAL NLEEDNVGAV LMGEGRGISE GSSVKSTGKI
                                GLEQVKAGEL LEFA------ --DGTVGIAQ NLEEDNVGAV LMGDGRAIQE GSTVTSTGRI
                                GLEKCMAGEL VQFE------ --DGSVGMAL NLEEDNVGAV LMSDGRSIQE GSSVTATGKI
                                GLEQAMAGEL LEFE------ --DGTVGIAL NLEEDNVGAV LMGDGRDIQE GSTVKATAKI
                                GLDKVMASEL VEFE------ --DGTVGIAL NLEEDNVGVV LMGDGLGIEE GSTVRATGRI
                                GLETAMSGEL LEFE------ --DGTVGIAL NLEEDNVGAV LMGDGINIKE GSAVTATGKI
                                GLEQAMAGEL LEFE------ --DGTVGIAL NLEEDNVGAV LMGDGRDIQE GSTVKATAKI
                                GLEKAMAGEL LEFE------ --DGTVGVAL NLEEDNVGAV LIGEGREIQE GSSVTATGKI
                                GLDRVMASEL LEFE------ --DGTIGIAL NLEEDNVGAV LMGEGRGIQE GSTVKATSKI
                                GLDKVMASEL VEFE------ --DGTVGIAL NLEEDNVGVV LMGDGLGIEE GSTVRATGKI
                                GLENAMSGEL LEFE------ --DGTVGIAL NLEEDNVGAV LMGDGVNIKE GSAVTATGKI
                                GLEQCMAGEL LEFE------ --DGTVGIAL NLEEDNVGVV LMGEGRKIAE GSSVKATGRI
                                GLEKVMAGEF VEFE------ --DGTVGIAL NLEEDNVGAV LMGDGFGIQE GSTVKATGKI
                                GLDQCMAGEL VEFE------ --DGTVGIAL NLEEDNVGVV LMGEGLDIQE GSSVKATGKI
                                GLEKCMSGEL VQFE------ --DGSVGMAL NLEEDNVGAV LMSDGRSIQE GSSVTSTGRI
                                GLDKVMASEL LEFE------ --DGTTGIAL NLEEDNIGAV LIGSGRNIQE GSTVKSTGKI
                                GLDKVMASEL VEFE------ --DGTVGIAL NLEEDNVGVV LMGAGLGIEE GSTVRATGKI
                                GLEQAMAGEL LEFE------ --DGTVGIAL NLEEDNVGAV LMGTGFGIQE GSTVKATSKI
                                GLEKCMSGEL VQFE------ --DGSVGMAL NLEEDNVGAV LMSDGRSIQE GSSVTSTGRI
                                GLEQCMAGEL LEFE------ --DGTVGIAL NLEEDNVGVV LMGEGRKIAE GSSVKATGRI
                                GLEKAMAGEL LEFE------ --DGTVGVAL NLEEDNVGAV LIGEGREIQE GSSVTATGKI
                                GLEQVMAGEL VEFE------ --DGTVGIAQ NLEEDNVGAV LMGDGINIQE GSSVTATGRI
                                GLEQAMAGEL LEFE------ --DGTIGIAL NLEEDNVGAV LMGNGFGIQE GSTVKATGKI
                                GLEKAMAGEL LEFE------ --DGTVGVAL NLEEDNVGAV LIGEGREIQE GSSVTATGKI
                                GLEQAMAGEL LEFE------ --DGTVGIAL NLEEDNVGAV LMGDGFGIQE GSTVNATGQI
                                GLEQVMAGEL VEFE------ --DGTVGIAQ NLEEDNVGAV LMGDGINIQE GSSVTATGRI
                                GLEKAMASEL LEFE------ --DGTVGVAL NLEEDNVGAV LIGEGREIQE GSSVTATGKI
                                GLENAMSGEL LEFE------ --DGTVGIAL NLEEDNVGAV LMGDGINIRE GSAVTATGKI
                                GLEQCMAGEL LEFE------ --DGTVGIAL NLEEDNVGVV LMGEGRKIAE GSSVKATGRI
                                GLEQCMAGEL LEFE------ --DGTVGIAL NLEEDNVGVV LMGEGRKIAE GSSVKATGRI
                                GLEKAMAGEL LEFE------ --DGTVGIAL NLEEDNVGAV LMGEGRDIQE GSSVTATGKI
                                GLEKAMAGEL LEFE------ --DGTVGVAL NLEEDNVGAV LIGEGREIQE GSSVTATGKI
                                GLEKAMSGEL LEFE------ --DGTVGIAL NLEEDNVGAV LMGAGREIAE GSSVKSTGKI
                                GLENAMSGEL LEFE------ --DGTVGIAL NLEEDNVGAV LMGDGINIRE GSAVTATGKI
                                GLEQCMAGEL LEFE------ --DGTVGIAL NLEEDNVGVV LMGEGRKIAE GSSVKATGRI
                                GLQTAMSGEL VEFE------ --DGTVGIAL NLEEDNVGVV LMGAGLGIQE GSTVKATGKI
                                GLEQCMAGEL LEFE------ --DGTVGIAL NLEEDNVGVV LMGEGRKIAE GSSVKATGRI
                                GLEKAMSGEL LEFQ------ --DGTVGIAL NLEEDNVGAV LMGDGHDIQE GSSVTSTGKI
                                GLEQCMAGEL LEFE------ --DGTVGIAL NLEEDNVGVV LMGEGRKIAE GSSVKATGRI
                                GLEQCMAGEL LEFE------ --DGTVGIAL NLEEDNVGVV LMGEGRKIAE GSSVKATGRI
                                GLEQAMASEL LEFE------ --DGTVGIAL NLEEDNVGAV LMGDGRKLKE GSSVKSTGKI
                                GLEQAMAGEL LEFE------ --DGTVGIAL NLEEDNVGAV LMGNGFGIQE GSTVKASGKI
                                GLDKAMSGEL LEFE------ --DGTVGIAL NLEEDNVGAV LMGEGRDIQE GSSVTSTGRI
                                GLEQAMAGEL LEFE------ --DGTVGIAL NLEEDNVGAV LMGDGRDIQE GSSVKSTGRI
                                GLDQAMAGEL LEFE------ --DGSVGISF NLEEDNVGVV LMSDGRTIQE GSTVTATGRI
                                GLEKAMAGEL LEFE------ --DGTVGIAQ NLEEDNVGAV LMGEGREIQE GSSVTATGRI
                                GLEKAMAGEL LEFE------ --DGTIGIAQ NLEEDNVGAV LMGEGREIQE GSSVTATGRI
                                GLEQCMAGEL LEFE------ --DGTVGIAL NLEEDNVGVV LMGEGRKIAE GSSVKATGRI
                                GLEQAMAGEL LEFE------ --DGTVGIAL NLEEDNVGAV LMGDGRDIQE GSSVKSTGRI
                                GLDKAMSGEL LEFA------ --DGTVGIAL NLEQDNVGAV LMGQGLGIQE GSAVTATGRI
                                GLDKVMSGEL LEFA------ --DGTVGIAL NLEEDNVGAV LMGQGLGIQE GSAVTATGRI
                                GLEQCMAGEL LEFE------ --DGTVGIAL NLEEDNVGVV LMGEGRKIAE GSSVKATGRI
                                GLEKAMAGEL LEFE------ --DGTIGIAQ NLEEDNVGAV LMGEGREIQE GSSVIATGRI
                                GLDQAMASEL LEFE------ --DGTVGIAL NLEEDNVGAV LMGDGRKLSE GSTVKSTGKI
                                GLEKAMAGEL LDFE------ --DGTVGIAL NLEEDNVGAV LMGEGREIQE GSSVIASGKI
                                GLDNTMAGEL LEFE------ --DGTAGIAL NLEEDNVGAV LMGTGRQIQE GGTVKSTGKI
                                GLEKAMAGEL LDFE------ --DGTVGIAL NLEEDNVGAV LMGEGRDIQE GSSVTATGKI
                                GLEKVMAGEL LEFV------ --DGTIGIAL NLEEDNVGAV LMGEGREIQE GSSVTATGKI
                                GLEQCMAGEL LNFE------ --DGTVGIAL NLEEDNVGAV LMGTGLDIQE GSTVQATGKI
                                GLQNAMAGEL LEFE------ --DGTVGIAL NLEENDVGAV LMGDGLNIQE GSTVRATSKI
                                GLEKAMAGEL LEFE------ --DGTVGIAQ NLEEDNVGAV LMGEGLEIQE GSSVTATGRI
                                GLEQCMAGEL LEFE------ --DGTIGIAL NLEEDNVGAV LMGTGFGIQE GSSVQATGKI
                                GLEKAMAGEL LEFE------ --DGSIGIAQ NLEEDNVGAV LMSEGRDIQE GSSVTATGKI
                                GLEKAMAGEL LEFE------ --DGTIGIAQ NLEEDNVGAV LMGEGLEIQE GSSVTATGRI
                                GLEKAMAGEL LEFE------ --DGTIGIAQ NLEEDNVGAV LMGEGREIQE GSSVTATGRI
                                GLDKAMSGEL LEFA------ --DGTVGIAL NLEQDNVGAV LMGQGLGIQE GSAVTATGRI
                                GLDNTMAGEL LEFD------ --DGTTGIAL NLEEDNVGAV LMGTGIGIQE GSTVKSTGKI
                                GLEKAMAGEL LEFE------ --DGTVGIAQ NLEEDNVGAV LMGEGREIQE GSSVTATGRI
                                GLEKAMAGEL LEFE------ --DGTVGIAQ NLEEDNVGAV LMGEGREIQE GSSVTATGRI
                                GLEQAMAGEL LEFE------ --DGTVGIAL NLEEDNVGAV LMGTGFGIQE GSTVKATGKI
                                GLEKAMAGEL LDFE------ --DGTVGIAL NLEEDNVGAV LMGAGRQIQE GSTVTATGKI
                                GLEKAMAGEL LEFE------ --DGTVGIAQ NLEEDNVGAV LMGEGLEIQE GSSVTATGRI
                                GLEKAMAGEL LEFE------ --DGTIGIAQ NLEEDNVGAV LMGEGLEIQE GSSVTATGRI
                                GLEKAMAGEL LEFE------ --DGTVGIAQ NLEEDNVGAV LMGEGRDIQE GSTVTATGRI
                                GLENAMAGEL LDFE------ --DGTVGIAL NLEEDNVGAV LMGDGFGIQE GSTVNATGRI
                                GLDNTMAGEL LEFE------ --DGTAGIAL NLEEDNVGAV LMGTGRYIQE GSTVKSTGKI
                                GLEQCMAGEL LEFE------ --DGTIGIAL NLEEDNVGAV LMGTGLDIQE GSTVQATGKI
                                GLDKAMSGEL LEFA------ --DGTVGIAL NLEQDNVGAV LMGQGLGIQE GSAVTATGRI
                                GLEQCMAGEL LEFE------ --DGTIGIAL NLEEDNVGAV LMGTGLDIQE GSSVQATGKI
                                GLEKAMAGEL LEFE------ --DGTVGIAQ NLEEDNVGAV LMGEGREIQE GSTVTATGRI
                                GLEQAMSGEL LEFE------ --DGTVGIAL NLEEDNVGAV LMGQGREIQE GSTVKATGRI
                                GLDNTMAGEL LEFD------ --DGTIGIAL NLEEDNVGAV MMGTGRQVLE GSTVKSTGKI
                                GLEKCMAGEL LEFE------ --DGTVGIAL NLEQDNVGAV LMGDGLQIQE GSSVTATGKI
                                GLEKAMAGEL LEFE------ --DGTVGIAQ NLEEDNVGAV LMGTGNSIQE GSSVRATGRI
                                GLEKAMAGEL LEFE------ --DGTVGIAQ NLEEDNVGAV LMGEGLEIQE GSSVTATGRI
                                GLEKAMAGEL LEFE------ --DGTIGIAQ NLEEDNVGAV LMGEGLEIQE GSSVTATGRI
                                GLESVMAGEL VEFE------ --DGTVGIAL NLEEDNVGVV LMGNGFGIQE GSTVKSTGKI
                                GLEKAMAGEL LEFE------ --DGTVGIAQ NLEEDNVGAV LMGEGREIQE GSSVTATGRI
                                GLQQAMAQEL LEFE------ --DGTIGIAL NLEEDNVGAV LMGAGYGIQE GSTVKATGKI
                                GLEKAMAGEL LEFE------ --DGTVGIAQ NLEEDNVGAV LMGEGREIQE GSSVTATGRI
                                GLEKAMAGEL LEFE------ --DGTVGIAQ NLEEDNVGAV LMGEGREIQE GSSVTATGRI
                                GLDKAMSGEL LEFA------ --DGTIGIAL NLEEDNVGAV LMGQGLGIEE GSAVIATGRI
                                GLDKAMSGEL LEFA------ --DGTVGIAL NLEEDNVGAV LMGQGLGIEE GSAVIATGRI
                                GLEKAMAGEL LEFE------ --DGTIGIAQ NLEEDNVGAV LMGTGNNIQE GSSVRATGKI
                                GLENAMSGEL LEFA------ --DGTVGIAL NLEEDNVGAV LMGDGINIRE GSAVTATGKI
                                GLEKCMAGEL LEFE------ --DGTVGIAL NLEQDNVGAV LMGDGLQIQE GSSVTATGKI
                                GLQNAMAGEL LEFE------ --DGTVGIAL NLEENDVGAV LMGDGLNIQE GSTVRATGKI
                                GLDKAMSGEL LEFA------ --DGTVGIAL NLEEDNVGAV LMGQGLGIEE GSAVTATGRI
                                GLEQAMAGEL LEFQ------ --DGTIGIAL NLEEDNVGAV LMGDGFGIQE GGTVRATGRI
                                GLEQAMAGEL LEFE------ --DGTVGIAL NLEEDNVGAV LMGEGFGIQE GSTVKATGKI
                                GLQNAMAGEL LEFE------ --DGTVGIAL NLEENDVGAV LMGDGLNIQE GSTVRATGKI
                                GLENAMSGEL LEFA------ --DGTVGIAL NLEEDNVGAV LMGDGINIRE GSAVTATGKI
                                GLEKAMAGEL LEFE------ --DGTIGIAQ NLEEDNVGAV LMGEGREIQE GSSVIATGRI
                                GLEKAMAGEL LEFE------ --DGTVGIAQ NLEEDNVGAV LMGTGNNIQE GSSVRATGRI
                                GLEKAMASEL LEFE------ --DGSIGIAL NLEEDDVGAV LMSDGRGIEE GSSVKSTGRI
                                GLEKAMAGEL LEFE------ --DGTVGIAQ NLEEDNVGAV LMGEGREIQE GSTVTATGRI
                                GLEKAMSGEL LEFE------ --DGTIGIAQ NLEEDNVGAV LMGEGLEIQE GSSVTATGRI
                                GLEKAMSGEL LEFE------ --DGTIGIAQ NLEEDNVGAV LMGEGLEIQE GSSVTATGKI
                                GLEQAMAGEL LEFE------ --DGTVGIAL NLEEDNVGAV LMGEGFGIQE GSTVKATGKI
                                GLDKAMAGEL LNFE------ --DGTVGIAL NLEEDNVGAV LMGDGRQIQE GSSVTATGKI
                                GLEQAMAGEL LEFE------ --DGTIGIAL NLEEDNVGAV LMGTGLDIQE GSTVKATGKI
                                GLDNAMAAEL VEFE------ --DGTVGIVL NLEEDNVGAV LMGDGTNIQE GSSVRATGRI
                                GLEKAMSGEL LEFE------ --DGTIGIAQ NLEEDNVGAV LMGEGIEIQE GSSVTATGRI
                                GLEKAMSGEL LEFE------ --DGTVGIAQ NLEEDNVGAV LMGEGLEIQE GSSVTATGRI
                                GLEKAMAGEL LEFE------ --DGTIGIAQ NLEEDNVGAV LMGEGRQIQE GSSVTATGRI
                                GLDKAMSGEL LEFA------ --DGTVGIAL NLEEDNVGAV LMGQGLGIEE GSAVTATGRI
                                GLEKCMAGEL LEFE------ --DGTVGIAQ NLEQDNVGAV LMGDGLNIQE GSSVTATGKI
                                GLEKAMSGEL LEFE------ --DGTIGIAQ NLEEDNVGAV LMGEGLEIQE GSSVTATGRI
                                GLEKAMSGEL LEFE------ --DGTIGIAQ NLEEDNVGAV LMGEGLEIQE GSSVTATGRI
                                GLEQCMAGEL LEFE------ --DGTIGIAL NLEEDNVGAV LMGTGFGIQE GSTVKATGKI
                                GLEKCMAGEL LEFE------ --DGTVGIAQ NLEQDNVGAV LMGDGLNIQE GSSVTATGKI
                                GLQQAMAQEL LEFE------ --DGTIGIAL NLEEDNVGAV LMGSGYGIQE GSTVKATGRI
                                GLEKAMAGEL LEFE------ --DGTIGIAQ NLEEDNVGAV LMGEGRSIQE GSSVTATGRI
                                GLDKAMSGEL LEFA------ --DGTVGIAL NLEEDNVGAV LMGQGLGIEE GSAVIATGRI
                                GLEKAMAGEL LEFE------ --DGTIGLAL NLEEDNVGAV LMGEGRNIQE GSTVTATGRI
                                GLEKAMAGEL LEFE------ --DGTIGIAQ NLEEDNVGAV LMGEGRSIQE GSSVTATGKI
                                GLDQAMAGEL LEFE------ --DGTVGIAL NLEQDNVGAV LMGDGLDIQE GSSVKATGKI
                                GLEKAMAGEL LEFE------ --DGTIGIAQ NLEEDNVGAV LMGQGRDIQE GSSVTATGKI
                                GLDKVMAGEL VEFA------ --DGTVGIAQ NLEEDNVGAV LMGEGREIQE GSAVTATGRI
                                GLEQAMAGEL LEFE------ --DGTIGIAL NLEEDNVGAV LMGTGFGIQE GSTVKATGKI
                                GLQQVMSGEL VEFE------ --DGTTGIAL NLEEDNVGAV LMGEGRNIQE GSTVKATGKI
                                GLEKAMAGEL LEFE------ --DGTIGIAQ NLEEDNVGAV LMGEGRQIQE GSSVTATGRI
                                GLEKAMAGEL LEFE------ --DGTIGIAQ NLEEDNVGAV LMGEGREIQE GSSVTATGKI
                                GLEKAMAGEL LEFE------ --DGTIGIAQ NLEEDNVGAV LMGEGRSIQE GSSVTATGRI
                                GLEQAMSGEL LEFE------ --DGTVGIAL NLEEDNVGAV LMGDGRDIQE GSNVKATGRI
                                GLEKAMAGEL LEFE------ --DGTIGIAQ NLEEDNVGAV LMGQGRDIQE GSSVTATGKI
                                GLEKAMAGEL LEFE------ --DGTIGIAL NLEEDNVGVV LMGEGRNIQE GSTVTATGRI
                                GLEQAMAGEL LEFE------ --DGTVGIAL NLEEDNVGAV LMGEGREIQE GSSVKSTGKI
                                GLEKTMAGEL LEFE------ --DGTIGIAL NLEEDTVGAV LMGDGIHIQE GSSVTATGKI
                                GLEKAMAGEL LEFE------ --DGTIGIAQ NLEEDNVGAV LMGEGREIQE GSSVTATGRI
                                GLDQAMAGEL LDFE------ --DGTVGLAF NLEEDNVGVV LLGDGREIQE GSSVTATGKI
                                GLEKAMAGEL LEFE------ --DGTIGIAQ NLEEDNVGAV LMGEGREIQE GSSVTATGRI
                                GLDQVMANEL LEFE------ --DGSIGIAL NLEEDDVGAV LMSGGRGIEE GSVVKSTGKI
                                GLEQCMAGEL LEFE------ --DGTIGIAL NLEEDNVGAV LMGTGFGIQE GSTVKATGKI
                                GLEQAMSGEL LEFE------ --DGTVGIAL NLEEDNVGAV LMGDGRDIQE GSSVKATGRI
                                GLEKAMAGEL LEFE------ --DGTIGIAL NLEEDNVGVV LMGEGLDIQE GSTVTATGRI
                                GLDKVMAGEL VEFE------ --DGTVGIAL NLEEDNVGAV LMGSGRGIQE GSSVKATGKI
                                GLQQVMSGEL VEFE------ --DGTTGIAL NLEEDNVGAV LMGEGRNIQE GSTVKATGKI
                                GLEKAMSGEL LEFE------ --DGTIGIAQ NLEEDNVGAV LMGEGLEIQE GSSVTATGRI
                                GLQQAMSGEL LEFE------ --DGTVGIAL NLEEDNVGAV LMGDGFGIKE GGTVKATGKI
                                GLEKVMAGEL VEFE------ --DGTVGIAQ NLEEDNVGAV LMGEGRNIQE GSTVTATGKI
                                GLEKAMAGEL LEFE------ --DGTVGIAQ NLEEDNVGAV LMGEGLEIQE GSSVTATGRI
                                GLEKAMAGEL LEFE------ --DGTIGIAQ NLEEDNVGAV LMGEGRDIQE GSSVTATGRI
                                GLDKVMASEL LEFS------ --DGTVGVAL NLEQDNVGAV LMGSGRDISE GSTVKATGKI
                                GLDKVMAGEL VEFD------ --DGTIGIAL NLEEDNVGAV LMGSGRGIQE GSSVKATGKI
                                GLEQAMAGEL LEFE------ --DGTIGIAL NLEEDNVGAV LMGTGLDIQE GSTVKATGRI
                                GLEQAMAGEL LDFE------ --DGTVGIAL NLEEDNVGAV LMGDGIEIQE GSTVKATGKI
                                GLDKAMSGEL LEFA------ --DGTVGIAL NLEEDNVGAV LMGQGLGIEE GSAVIATGRI
                                GLDKAMAGEL LEFT------ --DGTVGLVL NLEEDNVGAV LMGQGLGIQE GSAVTATGRI
                                GLEKAMAAEL LEFE------ --DGTIGIAL NLEEDNVGAV LMGEGRDIQE GSSVTSTGKI
                                GLEQVMSQEL LEFE------ --DGTIGIAL NLEEDNVGAV LMGDGFGIQE GSTVKTTGQI
                                GLEQAMAGEL LEFE------ --DGTIGIAL NLEEDNVGAV LMGTGFGIQE GSTVKATGKI
                                GLEKAMAGEL LEFE------ --DGSIGIAL NLEEDNVGAV LMSEGRDIQE GSTVKATGKI
                                GLEKVMAGEL VEFE------ --EGTIGIAL NLEEDNVGAV LMGEGRDIQE GSSVKATGRI
                                GLQQAMSGEL LEFE------ --DGTVGIAL NLEEDNVGAV LMGDGFGIKE GGTVKATGKI
                                GLEKAMAAEL LEFE------ --DGTIGIAL NLEEDNVGAV LMGEGRDIQE GSSVTSTGKI
                                GLEKAMAGEL LEFE------ --DGTVGIAL NLEEDNVGAV LMGEGREIQE GSTVTATGRI
                                GLEQAMAGEL LEFE------ --DGTVGIAL NLEEDNVGVV LMGEGRDIQE GSSVKSTGKI
                                GLQQAMSGEL LEFE------ --DGTVGIAL NLEEDNVGAV LMGDGFGIKE GGTVKATGKI
                                GLEKAMAGEL LEFE------ --DGTIGIAQ NLEEDNVGAV LMGEGRNIQE GSSVTATGRI
                                GLQQAMSGEL LEFE------ --DGTVGIAL NLEEDNVGAV LMGDGFGIKE GGTVKATGKI
                                GLQQAMSGEL LEFE------ --DGTVGIAL NLEEDNVGAV LMGDGFGIKE GGTVKATGKI
                                GLQQAMSGEL LEFE------ --DGTVGIAL NLEEDNVGAV LMGDGFGIKE GGTVKATGKI
                                GLDKVMSGEL VEFE------ --DASVGLAL NLEADNVGVV LMSNGRDIQE GSAVKATGKI
                                GLQQAMSGEL LEFE------ --DGTVGIAL NLEEDNVGAV LMGDGFGIKE GGTVKATGKI
                                GLEKAMAGEL LEFE------ --DGSIGIAL NLEEDNVGAV LMSEGRDIQE GSTVKATGKI
                                GLQQAMSGEL LEFE------ --DGTVGIAL NLEEDNVGAV LMGDGFGIKE GGTVKATGKI
                                GLDKVMAGEL LEFE------ --DGTIGIAL NLEEDNVGAV LMGEDRGIQE GSSVKATGRI
                                GLDQVMAGEL VQFE------ --DGTEGIAL NLEDDNVGAV LMGEGRGIQE GSTVKATGKI
                                GLEKAMAGEL LEFE------ --DGTVGIAQ NLEEDNVGAV LMGEGHDIQE GSSVTATGRI
                                GLEQVMAGEL VEFE------ --DGTVGIAL NLEEDNVGAV LMGDGRDIQE GSSVTATGKI
                                GLQQAMSGEL LEFE------ --DGTVGIAL NLEEDNVGAV LMGDGFGIKE GGTVKATGKI
                                GLQQAMSGEL LEFE------ --DGTVGIAL NLEEDNVGAV LMGDGFGIKE GGTVKATGKI
                                GLDKVMSGEL VEFE------ --DASVGLAL NLEADNVGVV LMSNGREIQE GSAVKATGKI
                                GLQQAMSGEL LEFE------ --DGTVGIAL NLEEDNVGAV LMGDGFGIKE GGTVKATGKI
                                GLQQAMSGEL LEFE------ --DGTVGIAL NLEEDNVGAV LMGDGFGIKE GGTVKATGKI
                                GLEQVMSGEL LEFE------ --DGTVGIAQ NLEEDNVGAV LMGEGRNIQE GSTVTATAKI
                                GLQQAMSGEL LEFE------ --DGTVGIAL NLEEDNVGAV LMGDGFGIKE GGTVKATGKI
                                GLQQAMSGEL LEFE------ --DGTVGIAL NLEEDNVGAV LMGDGFGIKE GGTVKATGKI
                                GLQQAMSGEL LEFE------ --DGTVGIAL NLEEDNVGAV LMGDGFGIKE GGTVKATGKI
                                GLQQAMSGEL LEFE------ --DGTVGIAL NLEEDNVGAV LMGDGFGIKE GGTVKATGKI
                                GLEQVMSGEL LEFE------ --DGTVGIAQ NLEEDNVGAV LMGEGRNIQE GSTVTATAKI
                                GLQQAMSGEL LEFE------ --DGTVGIAL NLEEDNVGAV LMGDGFGIKE GGTVKATGKI
                                GLQQVMSGEL VEFE------ --DGTTGIAL NLEEDNVGAV LMGEGRNIQE GSTVKATGKI
                                GLEKAMAGEL LEFE------ --DGTIGIAQ NLEEDNVGAV LMGQGLDIQE GSSVTATGRI
                                GLDKVMAGEL VEFS------ --DGTVGIAQ NLEEDNVAAV LMGEGREIQE GSAVTATGRI
                                GLEQAMAGEL LEFE------ --DGTVGIAL NLEEDNVGVV LMGEGRDIQE GSSVKSTGKI
                                GLDKVMSGEL LEFE------ --DGTIGIAL NLEQDNVGAV LMGEGREIQE GSTVKATGKI
                                GLEQVMAGEL VQFE------ --DGTEGIAL NLEDDNVGAV LMGEGRGIQE GSTVKATGKI
                                GLEQVMSGEL LEFE------ --DGTVGIAQ NLEEDNVGAV LMGEGRNIQE GSTVTATAKI
                                GLDQVMAGEL VEFE------ --DGTVGIAL NLEEDNVGAV LMGSGRGIQE GSSVKSTGRI
                                GLQQAMSGEL LEFE------ --DGTVGIAL NLEEDNVGAV LMGDGFGIKE GGTVKATGKI
                                GLEKAMAGEL LEFE------ --DGTIGIAQ NLEEDNVGAV LMGQGLDIQE GSSVTATGKI
                                GLQQAMSGEL LEFE------ --DGTVGIAL NLEEDNVGAV LMGDGFGIKE GGTVKATGKI
                                GLDKVMSGEL LEFA------ --DGTIGIAL NLEEDNVGAV LMGEGREIQE GSAVTATGRI
                                GLQQAMSGEL LEFE------ --DGTVGIAL NLEEDNVGAV LMGDGFGIKE GGTVKATGKI
                                GLQQAMSGEL LEFE------ --DGTVGIAL NLEEDNVGAV LMGDGFGIKE GGTVKATGKI
                                GLEKAMAGEL LEFE------ --DGTVGIAQ NLEEDNVGAV LMGEGLEIQE GSSVTATGRI
                                GLQQAMAGEL LEFE------ --DGTEGIAL NLEDDNVGAV LMGEGNGIQE GSTVRATGKI
                                GLEQVMAGEL LEFE------ --DGTEGIAL NLEDDNVGVV LMGEGISIQE GSTVKATGRI
                                GLEKAMAGEL LEFE------ --DGTIGIAQ NLEEDNVGAV LMGQGLEIQE GSSVTATGRI
                                GLEKAMAGEL LEFE------ --DGTIGIAQ NLEEDNVGAV LMGEGRSIQE GSSVTATGRI
                                GLDKVMSGEL VEFE------ --DGTVGIAL NLEADNVGVV LMGDGIGIQE GSNVKATGKI
                                GLDKAMAGEL LEFT------ --DGTVGIAL NLEEDNVGAV LMGEGLEIQE GSAVTATGRI
                                GLQQVMSGEL LEFE------ --DGTVGIAQ NLEEDNVGAV LMGEGRNIQE GSTVTATAKI
                                GLEKAMAGEL LEFE------ --DGTIGIAQ NLEEDNVGAV LMGQGLEIQE GSSVTATGRI
                                GLEKAMAGEL LEFE------ --DGTVGIAQ NLEEDNVGAV LMGEGIEIQE GSSVTATGKI
                                GLDKAMAGEL LEFA------ --DGTVGIAL NLEEDNVGAV LMGEGLEIQE GSAVTATGRI
                                GLEQAMAGEL LEFE------ --DGTIGIAL NLEEDNVGAV LMGTGLDIQE GSTVKATGKI
                                GLEKAMAGEL LEFE------ --DGTIGIAQ NLEEDNVGAV LMGEGLEIQE GSSVTATGRI
                                GLEKAMAGEL LEFE------ --DGTIGIAQ NLEEDNVGAV LMGEGRSIQE GSSVTATGRI
                                GLEQAMAGEL LEFE------ --DGTVGIAL NLEEDNVGAV LMGTGLDIQE GSTVKATGKI
                                GLEQAMAGEL LEFE------ --DGTIGIAL NLEEDNVGAV LMGTGLDIQE GSTVKATGKI
                                GLQQVMAGEL VEFE------ --DGTEGIAL NLEDDNVGIV LMGEGLGIQE GSTVRATGKI
                                GLEQAMAGEL LEFE------ --DGTVGIAL NLEEDNVGVV LMGEGLDIQE GSSVTSTGKI
                                GLEKAMAGEL LQFE------ --DGTIGIAQ NLEEDNVGAV LMGEGLKIQE GSTVTATGKI
                                GLQQAMAGEL LEFE------ --DGTEGIAL NLEDDNVGAV LMGEGLGIQE GSTVKATGKI
                                GLEQVMAGEL IQFE------ --DGTEGIAL NLEDDNVGAV LMGEGRGIQE GSTVKATGKI
                                GLDKAMSSEL LEFE------ --DGTIGIAL NLEEDNVGAV LMGDGHKIEE GSSVTGTGRI
                                GLDKVMSGEL LEFA------ --EGTIGIAL NLEEDNVGAV LMGEGRDIQE GSPVTATGRI
                                GLQQAMAGEL LEFE------ --DGTEGIAL NLEDDNVGAV LMGEGLGIQE GSTVKASGRI
                                GLDKVMSGEL VEFE------ --DGTIGIAL NLEADNVGVV LMGDGVGIQE GSNVKATGKI
                                GLEKAMSQEL LEFE------ --DGTIGIAL NLEEDNVGAV LMGEGHEIQE GSTVTATGKI
                                GLEKAMSQEL LEFE------ --DGTIGIAL NLEEDNVGAV LIGDGFGIQE GSTVKATGKI
                                GLDKAMAGEL LEFA------ --DGTIGVAL NLEEDNVGAV LMGEGLEIQE GSAVTATGRI
                                GLDKVMSGEL LEFA------ --EGTIGIAL NLEEDNVGAV LMGEGRDIQE GSAVTATGRI
                                GLEKAMAGEL LQFE------ --DGTVGIAQ NLEEDNVGAV LMGQGLNIQE GSSVTATGKI
                                GLDKAMSGEL LEFA------ --DGTIGIAL NLEEDNVGAV LMGEGREIQE GSAVTATGRI
                                GLDKVMSGEL VEFE------ --DGTVGIAL NLEADNVGVV LMGDGIGIQE GSNVKATGKI
                                GLQQVMAGEL VQFE------ --DGTEGIAL NLEDDNVGVV LMGEGRGIQE GSTVKATGKI
                                GLDKAMSGEL LEFA------ --DGTIGIAL NLEEDNVGAV LMGEGREIQE GSAVTATGRI
                                GLQQVMAGEL VEFE------ --DGTEGIAL NLEDDNVGVV LMGEGLGIQE GSTVRATGKI
                                GLDKVMAGEL LEFE------ --DGTIGIAL NLEEDNVGAV LMGSGLNIQE GSSVTATTKI
                                GLDKAMSGEL LEFA------ --DGTIGIAL NLEEDNVGAV LMGEGREIQE GSAVTATGRI
                                GLEKAMAGEL LEFE------ --DGTIGIAQ NLEEDNVGAV LMGEGRSIQE GSSVTATGKI
                                GLEKAMAGEL LEFE------ --DGTVGIAL NLEEDNVGAV LMGEGHSIQE GSTVTATGKI
                                GLQQVMAGEL VEFE------ --DGTEGIAL NLEDDNVGVV LMGEGGGIQE GSTVKATGKI
                                GLEKAMAGEL LDFE------ --DGTVGIAF NLEEDNVGTV LLGEGRQIQE GSTVTATGKI
                                GLEKAMAGEL LEFE------ --DGTVGIAL NLEEDNVGAV LMGEGHAIQE GSTVTATGKI
                                GLQQAMAGEL VEFE------ --DGTEGIAL NLEDDNVGAV LMGEGLGIQE GSTVKATGRI
                                GLEKAMAGEL LEFE------ --DGTVGIAL NLEEDNVGAV LMGEGHSIQE GSTVTATGKI
                                GLEKAMAGEL LEFE------ --DGTVGIAL NLEEDNVGAV LMGEGHSIQE GSTVTATGKI
                                GLDKVMAGEL VEFE------ --DGTVGIAL NLEQDNVGVV LMGDGLDIQE GSSVKATGKI
                                GLEKAMAGEL LEFE------ --DGTVGIAL NLEEDNVGVV LMGEGHSIQE GSTVTATGKI
                                GLEKAMAGEL LEFE------ --DGTVGIAL NLEEDNVGAV LMGEGHSIQE GSTVTATGKI
                                GLDKAMSGEL LEFA------ --DGTIGIAL NLEEDNVGAV LMGEGREIQE GSAVTATGRI
                                GLEKAMAGEL LEFE------ --DGTVGIAL NLEEDNVGVV LMGEGHSIQE GSTVTATGKI
                                GLDNAMAGEL LEFE------ --DGTRGIAL NLEEDNVGAV LMGTGRQIQE GSTVKSTGEI
                                GLEKAMAGEL LEFE------ --DGTVGIAL NLEEDNVGVV LMGEGHSIQE GSTVTATGKI
                                GLDKVMAGEL VEFA------ --DGTIGIAQ NLEEDNVGAV LMGEGREIQE GSAVTATGRI
                                GLEKAMAGEL LEFE------ --DGTIGLAL NLEEDNVGAV LMGEGHEIQE GSTVTATGKI
                                GLDKVMAGEL VEFA------ --DGTIGIAQ NLEEDNVGAV LMGEGREIQE GSAVTATGRI
                                GLDKAMSGEL LEFA------ --DGTIGIAL NLEEDNVGAV LMGEGREIQE GSAVTATGRI
                                GLEQVMAGEL VVFE------ --DGTEGLAL NLEDDNVGVV LMGEGVGIQE GGTVKATGKI
                                GLEKAMAGEL LEFE------ --DGTVGIAL NLEEDNVGAV LMGEGHSIQE GSTVTATGKI
                                GLEKVMAGEL VEFE------ --DGTVGITL NLEEDNVGVV LMGSGLGIQE GSSVKATGRI
                                GLQQAMAGEL LEFE------ --DGTEGIAL NLEDDNVGAV LMGEGYGIQE GSTVKATGKI
                                GLDNVMAGEL VVFE------ --DGTEGLAL NLEDDNVGVV LMGEGYGIQE GSTVKATGKI
                                GLQQAMAGEL LEFE------ --DGTEGIAL NLEDDNVGAV LMGEGLGIQE GSTVRATGKI
                                GLDKAMAGEL LEFE------ --DGTIGIAQ NLEEDNVGAV LMGEGRDIQE GSSVTATGRI
                                GLDKAMAGEL LEFE------ --DGTIGIAQ NLEEDNVGAV LMGEGRDIQE GSSVTATGRI
                                GLQQAMAGEL LEFE------ --DGTEGIAL NLEDDNVGAV LMGEGLGIQE GSTVRATGKI
                                GLEQVMAGEL VVFE------ --DGTEGLAL NLEDDNVGVV LMGEGVGIQE GGTVKATGKI
                                GLQQVMSGEL VQFD------ --DGSEGIAL NLEDDNVGAV LLAEGVGIQE GSTVKATGRI
                                GLQQVMAGEL VEFE------ --DGTEGIAL NLEDDNVGVV LMGEGLGIQE GSTVKATGKI
                                GLEKVMAGEL VEFE------ --DGTVGIAL NLEEDNVGVV LMGEGLEIQE GSTVTATGKI
                                GLDKAMAGEL LEFE------ --DGTIGIAQ NLEEDNVGAV LMGEGRDIQE GSSVTATGRI
                                GLQQVMAGEL VQFE------ --DGTEGIAL NLEDDNVGVV LMGEGRGIQE GSTVKATGKI
                                GLQQVMSGEL VQFD------ --DGSEGIAL NLEDDNVGAV LLTDGIGIRE GSTVKATTRI
                                GLEKAMAGEL VEFE------ --DGTVGILQ NLEEDNVGAV LMGQGLNIQE GSSVTATGRI
                                GLQQVMAGEL VEFE------ --DGTEGIAL NLEDDNVGAV LMGEGLGIQE GSTVRATGKI
                                GLDKVMAGEL VEFE------ --DGTVGIAL NLEQDNVGVV LMGDGLDIQE GSNVKATGKI
                                GLEQVMAGEL VEFE------ --DGTEGIAL NLEDDNVGAV LMGEGVGIQE GSTVKATGKI
                                GLQQVMAGEL VQFE------ --DGTEGIAL NLEDDNVGVV LMGEGRGIQE GSTVKATGKI
                                GLQQVMAGEL VQFE------ --DGTEGIAL NLEDDNVGVV LMGEGRGIQE GSTVKATGKI
                                GLEKAMAGEL VEFE------ --DGTEGIAL NLEDDNVGAV LMGEGLGIQE GSTVKATGKI
                                GLQQTMAGEL LEFE------ --DGTIGVAL NLEEDNVGAV LMGEGRDIQE GSSVKSTGKI
                                GLQQVMAGEL VEFE------ --DGTEGIAL NLEDDNVGAV LMGEGLGIQE GSTVRATGKI
                                GLEKVMAGEL VEFE------ --DGTEGIAL NLEDDNVGAV LMGEALGVQE GSTVKSTGKI
                                GLEQVMAGEL VQFE------ --DGTEGIAL NLEDDNVGIV LMGEGRGIQE GSTVKATGKI
                                GLQEAMAGEL LEFE------ --DGTEAIAL NLEDDNVGAV LMGEGLGIQE GSTVKATGKI
                                GLDKVMAGEL LEFE------ --DGTIGIAQ NLEEDNVGAV LMGEGRDIQE GSSVTATGKI
                                GLDRVMAGEL VEFE------ --DGTIGIAL NLEQDNVGVV MMGDGLKIQE GSSVKTTGRI
                                GLQEAMAGEL LEFE------ --DGTEAIAL NLEDDNVGAV LMGEGLGVQE GSTVKATGKI
                                GLDKAMAGEL LEFE------ --DGTIGIAQ NLEEDNVGAV LMGEGRDIQE GSSVTATGRI
                                GLDQAMSSEL LEFQ------ --DGTIGIAL NLEEDNVGAV LMGDGHKIEE GSSVTATGRI
                                GLQQVMAGEL VEFE------ --DGTEGIAL NLEDDNVGAV LMGEGLGIQE GSTVRATGKI
                                GLDKVMASEL LEFE------ --DGTVGIAQ NLEEDNVGAV LIGDGRQIQE GSSVTATGRI
                                GLEKVMSGEL LEFQ------ --DGTIGVAL NLEADNVGAV LMGDGLKIQE GDSVKATGKI
                                GLDKAMAGEL LEFE------ --DGTIGIVQ NLEEDNVAAV LMGEGRDIQE GSSVTATGRI
                                GLQQVMAGEL VQFE------ --DGTEGIAL NLEDDNVGVV LMGEGRGIQE GSTVKATGKI
                                GLQQAMAGEL LEFE------ --DGTEGIAL NLEDDNVGAV LMGEGLGIQE GSTVKATGKI
                                GLEKAMAGEL LEFE------ --DGTVGIAL NLEEDNVGAV LMGEGHAIQE GSTVTATGKI
                                GLQEAMAGEL LEFE------ --DGTEAIAL NLEDDNVGAV LMGEGLGVQE GSTVKATGKI
                                GLQQAMAGEL LEFE------ --DGTEGIAL NLEDDNVGAV LMGEGYGIQE GSTVKATGKI
                                GLQQVMAGEL VEFE------ --DGTEGIAL NLEDDNVGAV LMGEGLGIRE GSTVKSTGKI
                                GLENVMAGEL VLFE------ --DGTEGLAL NLEDDNVGAV LMGEGLGIQE GSSVKATGRI
                                GLDKVMAGEL VVFE------ --DGTEGLAL NLEDDNVGVV LMGEGYGIQE GSTVKATGKI
                                GLQQAMAGEL LEFE------ --DGTEGIAL NLEDDNVGAV LMGEGNGIQE GSTVRATGKI
                                GLQQAMAGEL LEFE------ --DGTEGIAL NLEDDNVGAV LMGEGLGIQE GSTVKATGKI
                                GLEQVMAGEL VEFE------ --DGTEGIAL NLEDDNVGAV LMGEALGVQE GSTVKSTGKI
                                GLDKAMSSEL LEFQ------ --DGTIGIAL NLEEDNVGAV LMGEGRGIEE GSSVIATGRI
                                GLDKVMAGEL VEFE------ --EGTVGVAL NLEQDNVGVV LMGNGVTIQE GSSVKATGRI
                                GLQEVMAGEL VEFE------ --DGTEGIAL NLEDDNVGAV LMGEGLGIQE GSTVRATGKI
                                GLDKAMASEL LEFE------ --DGTVGIAQ NLEEDNVGAV LIGDGRQIQE GSSVTATGRI
                                GLQQVMAGEL VEFE------ --DGTEGIAL NLEDDNVGIV LMGEGIGIQE GSTVRATGKI
                                GLDQVMAGEL LEFE------ --DGTEGIAL NLEDDNVGAV LMGEALGVQE GSNVKSTGKI
                                GLEQAMAGEL LEFA------ --DGTEGIAL NLESDNVGAV LMGEGHGISE GSSVKATGKI
                                GLEKAMAGEL LEFE------ --DGTAGVAL NLEEDNVGAV LMGDGRQIQE GSTVTATGKI
                                GLDQVMAGEL LEFE------ --DGTEGIAL NLEDDNVGAV LMGEALGVQE GSNVKSTGKI
                                GLDQVMAGEL LEFE------ --DGTEGIAL NLEDDNVGAV LMGEALGVQE GSNVKSTGKI
                                GLEQAMAGEL LEFA------ --DGTEGIAL NLESDNVGAV LMGEGHGISE GSSVKATGKI
                                GLQQAMAGEL LEFE------ --DGTEAIAL NLEDDNVGAV LMGEGRGIQE GSTVKATGKI
                                GLEQCMAGEL VEFV------ --DGTEGIAL NLEDDNVGAV LMGEGREIQE GSTVKATGKI
                                GLDQVMAGEL LEFE------ --DGTEGIAL NLEDDNVGAV LMGEALGVQE GSNVKSTGKI
                                GLDQVMAGEL LEFE------ --DGTEGIAL NLEDDNVGAV LMGEALGVQE GSNVKSTGKI
                                GLQQAMAGEL LEFE------ --DGTEGIAL NLEDDNVGAV LMGEGLGVQE GSTVKATGKI
                                GLDQVMAGEL LEFE------ --DGTEGIAL NLEDDNVGAV LMGEALGVQE GSNVKSTGKI
                                GLQQAMAGEL LEFE------ --DGTEGIAL NLEDDNVGAV LMGEGLGIQE GSTVKATGKI
                                GLEKVMAGEL VEFE------ --DGTEGIAL NLEDDNVGVV LMGEALGVQE GSTVKATGKI
                                GLDKVMAGEL VVFE------ --DGTEGLAL NLEDDNVGVV LMGEGYGIQE GSTVKATGKI
                                GLEQVMAGEL VLFE------ --DGTEGLAL NLEDDNVGVV LMGEGLGIQE GSTVKATGRI
                                GLEQAMAGEL LEFA------ --DGTEGIAL NLESDNVGAV LMGEGHGISE GSSVKATGKI
                                GLEQAMAGEL LEFA------ --DGTEGIAL NLESDNVGAV LMGEGHGISE GSSVEATGKI
                                GLQQVMAGEL VEFE------ --DGTEGIAL NLEDDNVGVV LMGQGLGIQE GSTVRATGKI
                                GLEKAMAGEL LEFE------ --DGTAGVAL NLEEDNVGAV LMGDGRQIQE GSTVTATGKI
                                GLDQVMAGEL LEFE------ --DGTEGIAL NLEDDNVGAV LMGEALGVQE GSNVKSTGKI
                                GLEQVMAGEL VEFE------ --DGTEGIAL NLEDDNVGVV LMGEALGVQE GSTVKATGKI
                                GLQQAMAGEL LEFE------ --DGTEGIAL NLEDDNVGAV LMGEGLGIQE GSTVKATGKI
                                GLQQVMAGEL VEFE------ --DGTEGIAL NLEDDNVGIV LMGQGLGIQE GSTVRATGKI
                                GLEQVMAGEL VQFE------ --DGTEGIAL NLEDDNVGAV LMGEGRGIQE GSTVKATGKI
                                GLEKVMAGEL VEFE------ --DGTEGIAL NLEDDNVGVV LMGEALGVQE GSTVKATGKI
                                GLDKVMAGEL VVFE------ --XGTEGLAL NLEDDNVGVV LMGEGYGIQE GSTVKATGKX
                                GLEQVMAGEL VLFE------ --DGTEGLAL NLEDDNVGVV LMGEGLGIQE GSTVKATGRI
                                GLEKVMAGEL VEFE------ --DGTEGIAL NLEDDNVGVV LMGEALGVQE GSTVKATGKI
                                GLEQVMAGEL VEFE------ --DGTEGIAL NLEDDNVGVV LMGEALGVQE GSTAKATGKI
                                GLEKVMAGEL VEFE------ --DGTEGIAL NLEDDNVGVV LMGEALGVQE GSTVKATGKI
                                GLEQVMAGEL VLFE------ --DGTEGLAL NLEDDNVGVV LMGEGLGIQE GSTVKATGRI
                                GLEKVMAGEL VEFE------ --DGTEGIAL NLEDDNVGVV LMGEALGVQE GSTVKATGKI
                                GLDQVMAGEL LEFE------ --DGTEGIAL NLEDDNVGAV LMGEALGVQE GSNVKSTGKI
                                GLDQVMAGEL LEFE------ --DGTEGIAL NLEDDNVGAV LMGEALGVQE GSNVKSTGKI
                                GLDQVMAGEL LEFE------ --DGTEGIAL NLEDDNVGAV LMGEALGVQE GSNVKSTGKI
                                GLQQAMAGEL LEFE------ --DGTEGIAL NLEDDNVGAV LMGEGLGIQE GSTVKATGKI
                                GLEQAMAGEL LEFS------ --DGTEGIAL NLESDNVGAV LMGEGHGISE GSSVKATGKI
                                GLQQAMAGXL LXFE------ --DGTEGIAL NLEDDNVGAV LMGEGYGXQE GSTVKATGKX
                                GLQQAMAGEL LEFE------ --DGTEGIAL NLEDDNVGAV LMGEGNGIQE GSTVRATGKI
                                GLDQVMAGEL LEFE------ --DGTEGIAL NLEDDNVGAV LMGEALGVQE GSNVKSTGKI
                                GLQQAMAGEL LEFE------ --DGTEGIAL NLEDDNVGAV LMGEGNGIQE GSTVRATGKI
                                GLDNVMAGEL VVFE------ --DGTEGLAL NLXDDNVGVV XMGEGYGIQE GSTVKATGKX
                                GLPNVQAEEV VSFPG----- ---NSLGMVF NLDTDEVGVI LLDKSDTICA GSEVRRTGRV
                                GLPNVKSDEL IYLGD----- ---GVPGIAF NLDVDEVGVI LLGDSDRLKA GDKVRRTGRV
                                GLPNVKSDEL VYLGD----- ---GVPGIAF NLDVDEVGVI LLGDSDRLEA GDKVRRTGRV
                                GLPNVKSDEL VYLGD----- ---GVPGIAF NLDVDEVGVI LLGDSDRLEA GDKVRRTGRV
                                GLPSVQAEEL VKFPG----- ---NCYGMAY NLDRDEVGII LLDDSEDLKA GCEVLRTGRV
                                GLPSVQVEEL VKFPG----- ---NCYGMAY NLDQDEVGII LLDSSEDLKA GCEVLRTGRV
                                GLPSVQADEL LRFPG----- ---NLLGIAF NLDPDEIGVI LLGESEHLQA GDEVQRTKRV
                                GLPSVQADEL LRFPG----- ---NLLGIAF NLDPDEIGVI LLGESGHLQA GDEVKRTKRV
                                GLPGVRADEL LYFSKPGMK- --TPLLGIAF NLDSDQVGAI VLGESKHIEA GSQVYRTGRV
                                GLTHVQSEEL VKFPG----- ---DRMGIAF NLDPEEVGLI LLDDSRSLKA GCEVQRTGRV
                                GLLQVQSEEL VKFPG----- ---DRMGLAF NLDPDEVGLI LLDDGHSLKA GCEVQRTGRV
                                GLLQVQSEEL VKFPG----- ---DRMGLAF NLDPDEVGLI LLDDGHSLKA GCEVQRTGRV
                                GLPNVKADEL VRFPG----- ---DILGIAF NLDVDELGVI LLGNSEHLEA GQEVKRTGKI
                                GLPNVKADEL VRFPG----- ---DILGIAF NLDVDELGVI LLGNSEHLEA GQEVKRTGKI
                                GLPNVKADEL LRFSG----- ---DVLGIAF NLDANEIGVI LLGNSQHLAA GQEVQRTGRV
                                GLPNVKADEL LRFSG----- ---DILGIAF NLDANEIGVI LLGNSQHLAA GQEVQRTGRV
                                GLPGVRADEL VCFPKAGAEA SGEPLLGIAF NLDPEEVGVI LLGDSQHLQA GDEVYRTERV
                                GLPNVRSQEQ VRFAD----- ---GSMGLAF NLDPDEVGVV LLNNYTTIKA GSQVQRTGRV
                                GLPNVRSQEQ VKFAD----- ---GSIGLAF NLDPNEVGVV LLNNHTDIKA GSQVQRTGRV
                                GLPGVRADEL VCFPKAGAEA SGEPLLGIAF NLDPEEVGVI LLGDSQHLQA GDEVYRTERV
                                GLPNVRADEL VRFAG----- ---NVYGIAY NFDPDSLGTI LLGPSEALAV GDKVQRTGRI
                                GLFGVRLDEL IEFPS----- ---GLLGIAF NLDAEEIGVI LLGDSEQVQA GDKVYRLGRI
                                GLPNVKADEL VRFPG----- ---DILGIAF NLDVDELGVI LLGNSEHLEA GQEVKRTGKI
                                GLPGVQAEEL VRFPG----- ---NRFGIAY NLDRNEVGII LLDNSEDLKA GCEVLRTGRV
                                GLFGARLDEL IEFPE----- ---GLLGIAF NLDAEEIGVI LLGDSEGVQA GDKVYRLGRI
                                GLPNVKADEL VRFPG----- ---DILGIAF NLDVDELGVI LLGNSEHLEA GQEVKRTGKI
                                GLPGVRADEL VCFPRAGVGA GGEPLLGIAF NLDPDEVGVI LLGDSQYLQA GDQVYRTERV
                                GLPGVESAEV VRFPG----- ---GLLGLVF NLDPEEVGII LLDKSEHLKA GCEVQRTGRV
                                GLPGVQADEL VCFPRAGVGS GGLPLLGIAF NLDPEEVGVI LLGDSKGLQA GDEVYRTGRV
                                GLPKAEADEL VRFET----- ---GVLGLVF NLDSDQLGVI LLGSHEGLEA GQEVKRTGQV
                                GLPGVQADEL VCFPRAGVGS GKLPLLGIAF NLDPEEVGVI LLGDSKHLQA GDEVYRTGRV
                                GLPGVQADEL VCFPRAGVGS GELPLLGIAF NLDPEEVGVI LLGDSKHLQA GDEVYRTGRV
                                GLPHGQSEEL VLFPG----- ---DRLGMIF NLDPDELGVV LLDDSQGLQA GCDVRRTGRV
                                GLPHVQAEEI VRFTG----- ---GSLGMVF NLDPEEVGVI LLDSNDTLQS GTEVRRTGKV
                                GLPGVQSEEV VLFGG----- ---DGLGMVF NLDPDEVGII LLDKSDRLKA GCEVRRTGRV
                                GLPNVQSEEI VRFTG----- ---GSLGLVF NLDPDEVGVV LLDSSDQLQS GTQVRRTGKV
                                GLPGVKSEEI VCFQG----- ---DSLGMAF NLDIDEVGTI LLDKSEHLKA GDEVRRTGRV
                                GLPNVQSEEI VCFTG----- ---GSLGLVF NLDPEEVGVV LLDSSEQLQS GTEVRRTGKV
                                GLPGLRADEL VSFPRTAVGD GDGVLLGLAF NLDPEEVGVI LLGDSQYLQA GDEVYRTQRV
                                GLPGVKSEEI VCFQG----- ---DSLGMAF NLDIDEVGTI LLDKSEHLKA GDEVRRTGRV
                                GLPGVKSEEI VCFQG----- ---DSLGMAF NLDIDEVGTI LLDKSEHLKA GDEVRRTGRV
                                GLPGVKSEEI VCFQG----- ---DSLGMAF NLDIDEVGTI LLDKSEHLKA GDEVRRTGRV
                                GLPGVKSEEI VCFQG----- ---DSLGMAF NLDIDEVGTI LLDKSEHLKA GDEVRRTGRV
                                GLPGVKSEEI VCFPG----- ---DSLGMAF NLDIDEVGII LLDKSEHLKA GDEVRRTGRV
                                GLPHVQAEEI VRFTG----- ---GSLGMVF NLDPEEVGVI LLDSSDTLQS GMEVRRTGKV
                                GLPGVKSEEI VCFPG----- ---DSLGMAF NLDIDEVGII LLDKSEHLKA GDEVRRTGRV
                                GLPHVQSEEI VRFAG----- ---GSLGMVF NLDPDEVGVI LLDSSDKLQS GTEVRRTGKV
                                GLPGVKSEEI VCFPG----- ---DSLGMAF NLDIDEVGTI LLDKSEHLKA GDEVRRTGRV
                                GLPGVKSEEI VCFLG----- ---DSLGMAF NLDIDEVGII LLDKSEHLKA GDEVRRTGRV
                                GLPNVQADEL VYFSRSS--A GGEPLLGIAF NLDPDEVGVI LLGDSHALQA GDEVYRTERV
                                GLPNVQADEL VYFSHSS--A GGEPLLGIAF NLDPDEVGVI LLGDSHALQA GDEVYRTERV
                                GLPNVQADEL VYFSHSS--A GGEPLLGIAF NLDPDEVGVI LLGDSHALQA GDEVYRTERV
                                GLPNVQADEL VYFSRSS--A GGEPLLGIAF NLDPDEVGVI LLGDSHALQA GDEVYRTERV
                                GLPNVQADEL VYFSHSS--A GGEPLLGIAF NLDPDEVGVI LLGDSHALQA GDEVYRTERV
                                GLPNVQADEL VYFSRSS--A GGEPLLGIAF NLDPDEVGVI LLGDSHALQA GDEVYRTERV
                                QLPAIGNAII VEDK------ ERSIVFETMQ HLGDESVRTV SMTSTDGLVR SMIGTDTGAP
                                SLPNQGDAIE LKRVD---G- -TTIVFETMQ HLGNDVVRAV SMSSTDGLVR GMTATQTGSP
                                KVPKIRSALK IEK------- -PPIMAEVSM LLEDGVVRAV ALLPTDGLKR GTEVIDLDQP
                                HIPAIRNALK IEQ------- -PALIAEVAM QLEENVVRAV ALASTDGLKR GAEVIDIGRP
                                KIPAIRTTLE IKD------- -QKIWAEVAM QLEGGIVRAV SFQPTDGLRR GQKVIDLERV
                                KIPAIRTTLE IKD------- -QKIWAEVAM QLEGGIVRAV SFQPTDGLRR GQKVVDLERV
                                HIPHIRNALE VVQGD----- -QRVIAESAM QLPGNVVRAV ALQPTDGLRR GADVIDLGHP
                                KIPAIRNALQ INYHE-K-DL NLEITAEVAM HLEGGVVRAV SLEPTDGLRR GIDVVDTGKP
                                AIPKIRDALI VKQ------- -PKIVAEVAA QLSGGIVRAV ALFPTDGLSR GTEIFDTGEP
                                QVPKIRTKLI IER------- -PHIVAEVAM LLEGGIVKAV ALHPTDGLRR GTDVIDLGQP
                                NIPDIRSALK IRFKDIKTKQ DKEIIAEIAL QVEGGIVKAV SMQPTEGLSR GMDVIDTGGP
                                QLPEQGNAIE INKDN---G- -DRLVFETMX HLGXDVXXXV AMGSTDGLIR GMFGENXXAP
                                QLPDQGHAIE LKDQQ---G- -KKLVFEVFQ HLGDDVVRTV AMDSTDGLVR GMEGSSTGAP
                                QLPEQGHAIE LTDQE---G- -KKLVFEVFQ HLGDDVVRTV AMDSTDGLVR GMEGRNTEAP
                                HIPGIRNALE VRQGE----- -QRVIAELAM QLPGNVVRAV ALEPTDGLKR GAEVVDLGHP
                                QLPNQGNAIE LTGTK---G- -ERIVFETMQ HLGDDIVRTI SMTSTDGLIR GMEASDTGSP
                                CLPNIRSALE IREKI-SAKK DLYVLAEVAV QLEGNVVRAV STTPTEGVKR GMKVLDKGAD
                                DLPKIFDAIH INKD----D- -TLLVMETIQ HLGNNTVRCI AMESTDGLVR GAEAVNTGEP
                                ELPAIYNALR ISATNEA-GY EIRLTAEVQQ HLGDNRVRAI AMSSTDGLTR GMKVEDTGSP
                                DLPEIYSALR IVR---G-NG ESDLITEVQQ HLGDNGVRTV AMSSTDGLQR GMKVHDTGHP
                                ELPEIYTALH ISK---D-DG -SCVVAEVQQ MLGGNKVRTV AMSSTDGLKR GMKVFNTNEP
                                DLPNIYTALN MFQ---D-D- GTKIVAEVQQ MLGSNKVRTV AMSSTDGLRR GMKVINTNEP
                                ELPEIYNALK IYK---E-DG -SYIVAEVQQ MLGSNRVRTV AMASTDGLKR GMKVENTGEP
                                NLPEIYNALE IIT---D-N- GK-VVAEVQQ MLGANKVRTV AMSSTDGLKR GMKVVNTGEP
                                DLPNIYTALN MFQ---D-D- GTKVVAEVQQ MLGSNKVRTV AMSSTDGLRR GMKVINTNEP
                                QLPEIYTALQ IKG---D-D- GSTIVAEVQQ MLGSNRVRTV AMSSTDGLKR GMTVVNTGEP
                                NLPEIYTALR IYR---E-DG -SYVVAEVQQ MLGSNKVRTV AMSSTDGLKR GMKVENTNSP
                                ELPEIYTALK IAR---D-N- GTFLVAEVQQ MLGSNRVRTV AMASTDGLRR GMKVINTNEP
                                ELPEIYNALK ITC---E-DG -HVVIAEVQQ MLGSNRVRTV AMSSTDGLKR GMKVENTGEP
                                ELPEIYTALR IDT---E-N- GNPIIAEVQQ MLGSNKVRTV AMSSTDGLKR GMKVFNTGEP
                                NLPSIYTALN IYK---E-D- GTKIVTEVEQ MLGSNIVRTV AMSSTDGLQR GMKVINTNEP
                                DLPNIYTALN MFL---D-D- GTKIVAEVQQ MLGSNKVRTV AMSSTDGLRR GMKVVNTNEP
                                DLPNIYTALN MFQ---D-D- GTKVVAEVQQ MLGSNKVRTV AMSSTDGLRR GMKVINTKEP
                                ELPEIYNALK IYK---E-DG -SYVVAEVQQ MLGSNRVRTV AMASTDGLKR GMKVENTYEP
                                NLPEIYNALN ITM---D-D- GSNLVAEVQQ QIGANKVRTV AMASTDGLKR GMKVVDTGEP
                                DLPEIYTALH IYK---E-DG -SYIVAEVQQ MLGSNKVRAV AMASTDGLKR GMKVINTNEP
                                KLPEIYTALH IHK---D-DG -TYVVAEVQQ MLGSNKVRTV AMSSTDGLKR GMKVVNTNEP
                                DLPEIYTALH IMR---E-DG -TYLVAEVQQ MLGSNRVRTV AMSSTDGLKR GMKVINTNEP
                                ELPEIYTALH IYK---E-DG -SYVVAEVQQ MLGSNRVRTV AMSSTDGLKR GMKVINTNEP
                                ELPEIYNALR IEDKDAN-GN PVVLVTEVQQ LLGDNRVRSV AMDSSEGLMR GMKVINTGAP
                                NLPEIFDALE IYT---Q-D- GQKTVAEVQQ LLGENKVRSV AMSSTDGLQR GMKVINTKAP
                                HLPEIYNAIV IEGVNPA-GE HLKVVCEVQL LLGDNRVRSV SMSSTDGMTR GMVVTDTGKP
                                SLPAIHSLLR -------AGD HDQIVIEVLA QRDVHHVRGI AMTPTQGLAR GMAVQDTGGP
                                KLPQIYDALV IKDAYPG-QQ NPDLVAEVQQ LLGENRVRSV AMSSTDGLRR GMEVVNTGEP
                                QLPEIYDALI IKNAFED-AE NPDLVLEAQQ LLGDNRVRSV AMSRTDGLKR GMEVINTGAP
                                FLPDIYTALQ IKGKNAV-NE EVNIVAEVQQ ILGDNKVRAV AMSSTDGLSR GLKVINTKNP
                                QLPDIYTSLV IKTKNSA-NE EISVVAEVQQ ILGDNKVRAV AMSSTDGLSR GMKVTNAKKP
                                ELPEIYTALH INK---D-DG -SYVVAEVQQ MLGSNRVRTV AMSSTDGLKR GMKVINTNEP
                                HLPEIYNALE ITGVNPA-GD TLRVVCEVQQ MLGDNRVRSV AMSSTDGMTR GMIAKDTLQP
                                PPIYGAVYIE DYKKD---GE FVQIVVEVEQ ALGNNQVRTV SMSPTEGLNR GMKAFYRGNQ
                                DLPNIYTALN IFR---K-D- GTKIVAEVQQ MLGSNRVRTV AMSSTDGLKR GMKVINTNEP
                                EVPEIYTALE IYP---E-NG GAKIVTEVQQ MLGSNRVRTV AMSSTDGLKR GMKVINTNEP
                                NLPEIYNALN ITM---D-D- GNILVAEVQQ MLGANKVRTV AMSSTDGLKR GMKVVNTGEP
                                NLPGIYTALN IYK---E-D- GTKIVAEVEQ MLGSNKVRTV AMSSTDGLQR GMKVINTNEP
                                SLPNIYTALD IYT---S-D- GTKIVAEVQQ MLGANKVRTV AMSSTDGLKR GMEVINTNEP
                                ELPEIYTALN ITT---E-S- GETIVTEVQQ MLGSNRVRTV AMSSTDGLKR GMKVINTNEP
                                ELPEIYNALK IYK---E-DG -SYIIAEVQQ MIGSNRVRTV AMASTDGLKR GMKVENTYEP
                                DLPEIYTALH ITK---D-DG -SYVVAEVQQ MLGSNRVRTV AMSSTDGLKR GMKVINTHEP
                                RLPEIYNALE ITGKNPSTGE DIKIVCEVQQ MLGDNRVRTV AMSSTEGLTR GVKGTDTGSP
                                RLPEIYNALE ITGKNPSTGE DIKIVCEVQQ MLGDNRVRTV AMSSTEGLTR GVKGTDTGSP
                                KLPPIYSLLR -------AGD KKQIFIEVLV QRDAFHVRGI ALTPTQGLAR GMLVEDTGGP
                                HLPEIYHALE IKGKNPA-GQ ELRVVCEVQQ MLGDNRVRAV AMSGTEGMTR GMDVVDLKQA
                                DLPEIYTALN IYK---E-DG -SFVVAEVQQ MLGNNRVRTV AMSSTDGLKR GMKVINTNEP
                                ELPEIYNALR IEDKDAN-GN PVVLVTEVQQ LLGDNRVRSV AMDSSEGLMR GMKVINTGAP
                                ELPEIYNALR IEDKDAN-GN PVVLVTEVQQ LLGDNRVRSV AMDSSEGLMR GMKVINTGAP
                                DLPNIYTALN MFL---D-D- GTKIVAEVQQ MLGSNKVRTV AMSSTDGLRR GMKVVNTNEP
                                ELPNIYDALK IYK---N-DG -SYVVAEVQQ MLGSNRVRTV AMASTDGLKR GMKVESTGEP
                                ELPEIYNALK IEK---D-D- GTFVVAEVQQ MLGSNRVRTV TMSSTDGLKR GMKVIDTKDS
                                HLPEIYHALE ISGKNPA-GD DYKVICEVQQ MLGDNRVRTV AMSSTDGMTR GMVATDTKKP
                                DLPAIYNALL IEGKTDS-GL DIRLTCEVQQ LLGDKKVRAV SMSTTDGMVR GMKAIDTGAP
                                ELPAIYNALL IDGKTDS-GQ QIRLTCEVQQ LLGDKKVRAV SMSTTDGLVR GMKVIDTGAP
                                KLPEIYNALK VEATNES-GI EVKVTFEVQQ LLGDNRCRAV AMSSTDGLVR GMEVIDTGAP
                                KIPEIYNAVV VKGKNSA-GQ DINVTCEVQQ LLGDNQVRAV AMSTTDGIVR GMDVTDTGAP
                                KIPEIYNAVV VTGRNSA-GQ DINVTCEVQQ LLGDNQVRAV AMSTTDGIVR GMDVTDTGAP
                                DLPEIYNALI VSGKNPS-GQ DVHVTCEVQQ LLGDNRVRSV AMSGTDGIVR GMKVDDTGSA
                                KMPAIYNALV VQGKNEA-GQ NVNVTCEVQQ LLGDNQVRAV AMSTTDGIVR GMEALDTGAA
                                KIPEIYNAVV VTGKNSA-GQ DINVTCEVQQ LLGDNQVRAV AMSTTDGIVR GMDVTDTGAP
                                KIPEIYNAVV VSGRNSA-GQ DINVTCEVQQ LLGDNQVRAV AMSTTDGIVR GMDVTDTGAP
                                KIPEIYNAVV VTGRNSA-GQ DINVTCEVQQ LLGDNQVRAV AMSTTDGIVR GMDVTDTGAP
                                KLPEIYNALV ISGKNEA-GQ DVRVTCEVQQ LLGDNQVRAV AMSTTDGVVR GMETADTGAA
                                KVPEIYNAVI VTGRNSA-GQ DINVTCEVQQ LLGGNQIRAV AMSTTDGIVR GMSVTDTGAA
                                KVPEIYNAVI VTGRNSA-GQ DINVTCEVQQ LLGDNQVRAV AMSTTDGIVR GMDVTDTGAA
                                KVPEIYNAVI VTGRNSA-GQ DINVTCEVQQ LLGGNQIRAV AMSTTDGIVR GMSVTDTGAA
                                KMPQIYNALI VKGTNES-GQ EVSVTCEVQQ LLGDNQVRAV SMSSTDGLVR GMEASDTGAP
                                KLPEIYNALK VEGTTES-GL KVNVTFEVQQ LLGDNRVRAV AMSSTDGLVR GMPVVDTGAP
                                KVPEIYNAVI VTGRNSA-GQ DINVTCEVQQ LLGGNQVRAV AMSTTDGIVR GMSVTDTGAA
                                QMPRIYNALR VTGKNTS-GA DVAVTCEVQQ LLGDNQIRAV AMSSTDGLVR GMEAVDTGAP
                                KMPQIYNALI VKGTNES-GQ EVSVTCEVQQ LLGDNQVRAV SMSSTDGLVR GMEASDTGAP
                                KMPRIYNALT ISGKTES-GQ DVSVTCEVQQ LLGDNQVRAV AMSTTDGLVR GMEVSDTGAP
                                KVPEIYNAVI VTGRNSA-GQ DINVTCEVQQ LLGDNQVRAV AMSTTDGIVR GMSVTDTGAA
                                KMPSIYNALR VEGKNDA-GL DVAVTFEVQQ LLGDNKVRAV SMSTTDGLVR GMEAVDTGAA
                                KMPKIYNALT IKGTNPA-GQ NVSVTCEVQQ LLGDNQIRAV AMSSTDGLVR GMEVIDTGAP
                                KMPQIYNALI VKGTNES-GQ EVSVTCEVQQ LLGDNQVRAV SMSSTDGLVR GMEVSDTGAP
                                KMPQIYNALI VKGTNES-GQ EVSVTCEVQQ LLGDNQVRAV SMSSTDGLVR GMEASDTGAP
                                KMPQIYNALI VKGTNES-GQ EVSVTCEVQQ LLGDNQVRAV SMSSTDGLIR GMEASDTGAP
                                KMPRIYNALT ISGKTES-GQ DVSVTCEVQQ LLGDNQVRAV AMSSTDGLVR GMEVADSGAP
                                KMPQIYNALT ITGKNEA-GQ DVSVTCEVQQ LLGDNQVRAV SMSTTDGLVR GMEVVDTGAP
                                KMPPIYNALT IKGTNEA-GQ EVSVTCEVQQ LLGDNQVRAV AMSTTDGLVR GMEVVDTGAP
                                KMPQIYNALI VKGTNEA-GQ EISLTCEVQQ LLGDNQVRAV SMSTTDGLVR GMEALDTGAP
                                KLPRIYNALK IQGKNPA-GQ DINITCEVQQ LLGDNQVRAV AMSGTDGLVR GMDVLDTGAP
                                KLPQIYNALV IKGKNEA-GQ ELSVTCEVQQ LLGDRKVRAV SMSTTDGLVR GLEVIDTGAP
                                KMPQIYNALI VKGTNEA-GQ EISLTCEVQQ LLGDNQVRAV SMSTTDGLVR GMEAADTGAP
                                KMPPIYNALR VSGTNEA-GQ KIAITCEVQQ LLGDNQVRAV AMTSTDGLVR GMEAVDTGAP
                                KLPQIYNALT IKGTNEA-GQ EINLTIEVQQ LLGDNQVRAV AMSSTDGLVR GLEVVDTGAP
                                KMPQIYNALI VKGTNEA-GQ EISLTCEVQQ LLGDNQVRAV SMSTTDGLVR GMEAVDTGAP
                                KMPRIYNALK IQGKNPY-GQ EINLTCEVQQ LLGDNQVRAV AMSSTDGLVR GMNILDTGAP
                                KLPQIYNALT IKGTNEA-GQ DINLTVEVQQ LLGDNQVRAV AMSTTDGLVR GLEVVDTGAP
                                KMPPIYNALR VSGTNEA-GQ KIAITCEVQQ LLGDNQVRAV AMTSTDGLVR GMEAVDTGAP
                                KLPQIYNALT IKGTNEA-GQ EINLTIEVQQ LLGDNQVRAV AMSSTDGLVR GLEVVDTGAP
                                KMPPIYNALQ VSGTNEA-GQ KIAITCEVQQ LLGDNQVRAV AMTSTDGLVR GMEAVDTGAP
                                KLPQIYNALT IKGTNEA-GQ EINLTIEVQQ LLGDNQVRAV AMSSTDGLVR GLEVVDTGAP
                                KMPPIYNALR VSGTNEA-GQ KIAITCEVQQ LLGDNQVRAV AMTSTDGLVR GMEAVDTGAP
                                KMPPIYNALQ VSGTNEA-GQ KIAITCEVQQ LLGDNQVRAV AMTSTDGLVR GMEAVDTGAP
                                KMPSIYNALK ITGTNEA-GQ EVSVTCEVQQ LLGDNQVRSV AMSSTDGLVR GMEVVDTGAP
                                KMPRIYNALK ITGKNEA-GQ DVSVTCEVQQ LLGDNQVRAV AMSSTDGLVR GMEALDQGAP
                                QMPQIYNALT VKGTNEA-GQ EVAVTCEVQQ LLGDNQVRAV SMSTTDGLIR GMEAVDTGAP
                                KMPPIYNALQ VSGTNEA-GQ KIAITCEVQQ LLGDNQVRAV AMTSTDGLVR GMEAVDTGAP
                                KMPPIYNALR VSGTNEA-GQ KIAITCEVQQ LLGDNQVRAV AMTSTDGLVR GMEAVDTGAP
                                KMPPIYNALR VSGTNEA-GQ KIAITCEVQQ LLGDNQVRAV AMTSTDGLVR GMEAVDTGAP
                                KMPPIYNALR VSGTNEA-GQ KIAITCEVQQ LLGDNQVRAV AMTSTDGLMR GMEAVDTGAP
                                KMPPIYNALS VTGTNEA-GQ QVSVTCEVQQ LLGDNQVRAV AMTTTDGLVR GMEAADTGAP
                                KMPQIYNALT IKGTNEA-GQ EISVTTEVQQ LLGDNQVRTV AMSSTDGLVR GLEVTDTGAP
                                KMPPIYNALR VSGTNEA-GQ KIAITCEVQQ LLGDNQVRAV AMTSTDGLVR GMEAVDTGAP
                                KMPPIYNALS IKGTNEA-GQ EVSVTCEVQQ LLGDNQVRAV AMSSTDGLVR GMEAVDTGAP
                                KMPPIYNALR VSGTNEA-GQ KIAITCEVQQ LLGDNQVRAV AMTSTDGLVR GMEAVDTGAP
                                KLPQIYNALT IKGTNEA-GQ EINLTIEVQQ LLGDNQVRAV AMSSTDGLVR GLEVIDTGAP
                                KLPQIYNALT IKGTNEA-GQ EINLTVEVQQ LLGDNQVRAV AMSTTDGLVR GLETVDTGAP
                                KMPRIYNALK IQGKNPY-GQ EINLTCEVQQ LLGDNQVRAV AMSSTDGLVR GMDILDTGAP
                                QMPQIYNALT IKGKNEA-GQ EVSVTCEVQQ LLGDTQVRAV SMSTTDGLVR GMEVKDTGAA
                                QLPQIYNALK IEGKNTV-GD TVSVTCEVQQ LLGDKQVRAV SMSTTDGLVR GMEAVDTGAP
                                KMPRIYNALK IQGTNPY-GQ EINLTCEVQQ LLGDNQVRAV AMSSTDGLVR GMDILDTGAA
                                KLPQIYNALT IKGTNEA-GQ EINLTVEVQQ LLGDNQVRTV AMSSTDGLVR GLEVVDTGAP
                                QMPQIYNALT IKGKNEA-GQ EVSVTCEVQQ LLGDTQVRAV SMSTTDGLVR GMEVTDTGAA
                                KMPPIYNALT ITGRNEA-GQ DVSVTCEVQQ LLGDQQVRAV SMSTTDGLVR GMEAVDQGAP
                                KLPQIYNALT IKGTNEA-GQ EINLTIEVQQ LLGDNQVRAV AMSSTDGLVR GLEVVDTGAP
                                KLPQIYNALT IKGTNEA-GQ EINLTIEVQQ LLGDNQVRAV AMSSTDGLVR GLEVVDTGAP
                                KLPKIYNAVN IKGKNGS-GQ EVSVVCEVQQ LLGDNQVRAV SMTSTDGLVR GMEVEDTGKS
                                KMPPIYNALT ITGRNEA-GQ DVSVTCEVQQ LLGDQQVRAV SMSTTDGLVR GMEAVDQGAP
                                KMPPIYNALT ITGRNEA-GQ DVSVTCEVQQ LLGDQQVRAV SMSTTDGLVR GMEAVDQGAP
                                KMPRIYNALS ISGQTES-GQ HVSVTCEVQQ LLGDNQVRAV AMSSTDGLVR GMEVADLGAP
                                KLPRIYNALK VQGKNPA-GQ DINITCEVQQ LLGDNQVRAV AMSGTDGLVR GMEVLDTGAP
                                KMPAIYNALT ITGTNEA-GQ EVSVTTEVQQ LLGDNQVRTV AMSSTDGLVR GLEVVDTGAP
                                KMPQIYNALT IKGTNEA-GQ EISVTTEVQQ LLGDNQVRTV AMSSTDGLVR GLEVVDTGAP
                                KMPQIYNALT VTGSNQA-GQ KVSVTCEVQQ LLGDNQVRAV SMSTTDGLVR GMEAVDTGAP
                                KLPQIYNALT ITGTNEA-GQ NISLTVEVQQ LLGDNQVRAV AMSTTDGLVR GLEVVDTGAP
                                KMPPIYNALT IKGTNEA-GQ ELSVTCEVQQ LLGDNQVRAV AMSSTDGLVR GMEAADTGAP
                                KMPAIYNALN IRAKNAA-GQ EISVTCEVQQ LLGDSQVRAV GMSSTDGLVR GMEVVDTGAP
                                KLPQIYNALT IKGSNEA-GQ DINLTVEVQQ LLGDNQVRAV AMSSTDGLVR GLEVVDTGAP
                                KLPQIYNALT ITGTNEA-GQ NISLTVEVQQ LLGDNQVRAV AMSSTDGLVR GLEAVDTGAP
                                KMPPIYNSLT IKGTNEA-GQ EVSVTCEVQQ LLGDNQVRAV SMSSTDGLVR GMEAVDTGAP
                                EMPKIYNALK IQGTNPA-GN DIAVTCEVQQ LLGDSQVRAV SMSTTDGLVR GMKAVDTGSP
                                KLPQIYNALT IKGTNEA-GQ ELNLTVEVQQ LLGDNQIRAV AMSSTDGLVR GLEVVDTGAP
                                KLPQIYNALT ITGTNEA-GQ QLKLTVEVQQ LLGDNQVRAV AMSTTDGLVR GLEVVDTGAP
                                KLPQIYNALT INGTNEA-GQ EISLTVEVQQ LLGDNQVRAV AMSTTDGLTR GLEVVDTGAP
                                KLPQIYNALT ITGTNEA-GQ QLKLTVEVQQ LLGDNQVRAV AMSTTDGLVR GLEVIDTGAP
                                KLPRIYNALK VQGTNRA-GQ EVSVTCEVQQ LLGDQQVRAV SMSTTDGLVR GMEVEDTGAP
                                KLPQIYNALT ITGTNEA-GQ NISLTVEVQQ LLGDNQVRAV AMSTTDGLVR GLEVVDTGAP
                                KLPQIYNALT IKGTNEA-GQ EINLTVEVQQ LLGDNQVRAV AMSSTDGLVR GLEVVDTGAP
                                KLPQIYNALT ITGTNEA-GQ HINLTVEVQQ LLGDNQVRAV AMSTTDGLVR GLEAVDTGAP
                                KLPQIYNALT ITGTNEA-GQ NISLTVEVQQ LLGDNQVRAV AMSTTDGLVR GLEVVDTGAP
                                KLPQIYNALT IKGSNEA-GQ EINLTVEVQQ LLGDNQVRAV AMSSTDGLVR GLEVVDTGAP
                                KLPQIYNALT ITGTNEA-GQ QLKLTVEVQQ LLGDNQVRAV AMSTTDGLVR GLEVVDTGAP
                                KLPRIYNALT IKGTNEA-GQ TINLTVEVQQ LLGDNQVRAV AMSTTDGLVR GLEVADTGAP
                                KLPRIYNALK VQGTNRA-GQ EVSVTCEVQQ LLGDQQVRAV AMSSTDGLVR GMEVQDTGAP
                                HMPPIYNALK IEGKNPA-GQ DISVVCEVQQ LLGDNQVRAV AMSGTDGLVR GMQAVDLGAP
                                KMPPIYNALT VKGTNEA-GQ ELSVTCEVQQ LLGDNQVRAV AMSSTDGLVR GMGAVDTGAP
                                KLPQIYNALT ITGTNEA-GQ NISLTVEVQQ LLGDNQVRAV AMSSTDGLVR GLEVVDTGAP
                                KLPQIYNALT IKGSNGA-AQ EINLTVEVQQ LLGDNQVRAV AMSSTDGLVR GLEVIDTGAA
                                KLPQIYNALK IVGTNES-GQ EINITVEVQQ LLGDNQVRTV AMSSTEGLVR GFEVTDTGAP
                                KLPQIYNALT IKGINEA-GQ NLSLTVEVQQ LLGDNQVRAV AMSTTDGLVR GLEVVDTGAP
                                KLPQIYNALT IKGTNEA-GQ EINLTVEVQQ LLGDNQVRAV AMSTTDGLVR GLEVVDTGAP
                                KLPQIYNALT ITGTNEA-GQ NISLTVEVQQ LLGDNQVRAV AMSTTDGLVR GLEVVDTGSP
                                KLPQIYNALT IKGTNEA-GQ EINLTVEVQQ LLGDNQVRAV AMSSTDGLVR GLEVVDTGAA
                                KLPQIYNALT IKGTNEA-GQ NLSLTVEVQQ LLGDNQVRAV AMSTTDGLVR GLEVVDTGAP
                                KLPRIYNALT IKGTNEA-GQ TINLTVEVQQ LLGDNQVRAV AMSTTDGLVR GLEVVDTGAP
                                KLPQIYNALT ITGTNEA-GQ NISLTVEVQQ LLGDNQVRAV AMSTTDGLVR GLEVVDTGAP
                                KLPKIYNALK AKGKNAA-GD DVSVTCEVQQ LLGDNQVRAV SMSSTDGLVR GMEVEDTGAP
                                KLPQIYNALT IKGTNET-GQ EIKLTVEVQQ LLGDNQVRTV SMSSTDGLIR GLEVVDTGAP
                                KLPQIYNALK IKGTNEA-GQ EINITVEVQQ LLGDNQVRTV AMSSTEGLVR GFEVSDTGAP
                                KLPQIYNALT IKGTNEA-GQ EINLTVEVQQ LLGDNQVRAV AMSSTDGLTR GLEVVDTGAP
                                KLPQIYNALK IKGTNEA-GQ EINITVEVQQ LLGDNQVRTV AMSSTEGLVR GFEVTDTGAP
                                HLPEIYNALK ISGKNEV-GQ DISIVCEVQQ LLGDGQIRSV SMSTTDGLVR GMEVVDTGAP
                                KLPQIYNALT IKGTNEA-GQ EINLTVEVQQ LLGDNQVRAV AMSTTDGLVR GLEVVDTGAP
                                EMPKIYNALK IQGTNPA-GE DVSVTCEVQQ LLGDSQVRAV SMSSTDGLVR GMKAEDTGSP
                                KLPQIYNALT IKGTNEA-GQ EINLTVEVQQ LLGDNQVRAV AMSSTDGLTR GLEVVDTGAP
                                KLPQIYNALT INGSNEA-GQ KISLTVEVQQ LLGDNQVRAV AMSSTDGLVR GLEVVDTGAP
                                KLPQIYNALT INGTNEA-GQ EINLTVEVQQ LLGDNQVRAV AMSTTDGLVR GLEVVDTGAP
                                KLPQIYNALT ITGTNEA-GQ NISLTVEVQQ LLGDNQVRAV AMSTTDGLVR GLEVVDTGAP
                                KLPKIYNALK ATGKNAA-GD DVSVTCEVQQ LLGDNQVRAV SMSSTDGLVR GMEVTDTGAP
                                NLPRIYNALK IEAKTPA-GN DVSVTCEVQQ LLGDNQVRAV AMSGTDGLVR GMEVVDTGAP
                                NLPEIYNALK ITGQNEA-GQ DVSVTCEVQQ LLGDNQVRAV AMSATDGLVR GMEVIDTRAA
                                KLPQIYNALK IKGTNEA-GQ EINITIEVQQ LLGDNQVRTV AMSSTEGLVR GFEVTDTGAP
                                KLPQIYNALK IKGTNEA-GQ EINITIEVQQ LLGDNQVRTV AMSSTEGLVR GFEVTDTGAP
                                KLPQIYNALT IKGTNEA-GQ EINLTIEVQQ LLGDNQVRAV AMSSTDGLVR GLEVVDTGAP
                                ELPRIYNALT IKGTNTA-GQ EVSVTCEVQQ LLGDSQVRSV AMSSTDGLIR GMEVVDTGAP
                                KLPQIYNALT ITGTNEA-GQ NISLTVEVQQ LLGDNQVRAV AMSTTDGLVR GLEVVDTGSP
                                KMPPIYNALT ITGKNEA-GQ DISVTCEVQQ LLGDNQVRTV AMSSTDGLVR GMDVVDTGAP
                                KLPQIYNALT ITGTNEA-GQ DLSLTVEVQQ LLGDNQIRAV SMSTTDGLVR GLEVVDTGAP
                                KMPQIYNALR IQGKNEA-GQ DVSVTCEVQQ LLGDNQVRAV SMSTTDGLIR GMEAVDTGAP
                                ELPEIYNALR IEEKNES-GN DVAVTCEVQQ LLGDRVVRSV AMSGTDGLVR GMDVTDTGAP
                                KLPQIYNALT ITGTNEA-GQ NISLTVEVQQ LLGDNQVRAV AMSTTDGLVR GLEVVDTGSP
                                KLPQIYNALT IKGSNEA-GQ TINLTVEVQQ LLGDNQVRAV AMSSTDGLVR GLEVVDTGAP
                                KLPRIYNALT IEGTNSS-GA NVSITCEVQQ LLGDNRVRAV AMSGTDGLVR GMEIVDTGAP
                                KLPQIYNALT IKGSNEA-GQ EINLTVEVQQ LLGDNQVRAV AMSSTDGLVR GLEVVDTGAP
                                KLPRIYNALT IEGTNPT-GE TVSVTCEVQQ LLGDNQVRAV AMSGTDGLVR GMEIVDTGAP
                                KLPQIYNALK IKGTNEA-GQ EINITIEVQQ LLGDNQVRTV AMSSTEGLVR GFEVTDTGAP
                                ELPEIYNALR IEGKNQA-GN DVAVTCEVQQ LLGDRVVRSV AMSGTDGLVR GMDAVDTGAP
                                ELPKIYNAIK VTGTNPA-GQ EVTVTCEVQQ LLGDSQVRAV SMSSTDGLVR GMEAEDLGSP
                                KLPRIYNALT IKGSNEA-GQ EINLTVEVQQ LLGDNQVRTV AMSSTDGLVR GLEVVDTGAA
                                KMPKIYNALK VEAKNSA-GQ DIAVTCEVQQ LLGDNQVRSV AMSGTDGLVR GMEATDTGAA
                                KLPRIYNALK VEGKNSA-GN TVSVTCEVQQ LLGDNQVRAV AMSGTDGLVR GMEIVDTGAP
                                KLPQIYNALT IKGTNEA-GQ DINLTVEVQQ LLGDNQVRAV AMSSTDGLVR GLEVVDTGAP
                                KLPQIYNALT ITGTNEA-GQ NISLTVEVQQ LLGDNQVRAV AMSTTDGLVR GLEVVDTGAP
                                KLPRIYNALT IEGTNSA-GV NVSVTCEVQQ LLGDNRVRAV AMSGTDGLVR GMEIVDTGAP
                                KLPRIYNALA IKGTNEA-GQ EINLSVEVQQ LLGDNQVRAV AMSTTDGLVR GLEVVDTGAP
                                KLPQIYNALT IKGSNEA-GQ EIKLTVEVQQ LLGDNQVRTV AMSSTDGLIR GLEVVDTGAP
                                KLPQIYNALT IKGTNEA-GQ EIKLTVEVQQ LLGDNQVRTV SMSSTDGLVR GLEVVDTGAP
                                KMPEIYNAVK VVGTNPA-GT EVNVTCEVQQ LLGDNQIRAV SMSSTDGLVR GMEVMDSGAP
                                KLPRIYNALK VKGTNPS-GA EVNITCEVQQ LLGDNQVRAV AMSSTDGLSR GMDIVDTGAP
                                NLPEIYNALT ITAKNEA-GQ DVSVTCEVQQ LLGDNQVRAV AMSATDGLVR GMEVVDTRAA
                                KMPPIYNALT IRGTNTA-GQ EVSVTCEVQQ LLGDNQVRAV SMSSTEGLVR GMETYDNGSP
                                KLPQIYNALT ITGTNEA-GQ ALSLTVEVQQ LLGDNQIRAV SMSTTDGLVR GLEVVDTGAP
                                KMPQIYNALK IEGKNEA-GQ DVSVTCEVQQ LLGDNQVRAV SMSSTDGLVR GMEAVDTGAA
                                SLPRIYNALK IQGTNPA-GN DVAVTCEVQQ LLGDSQVRAV SMSTTDGLVR GMKVVDTGLP
                                KLPQIYNALT ITGTNEA-GQ NISLTVEVQQ LLGDNQVRAV AMSTTDGLVR GLEVVDTGSP
                                NLPRIYNALK VEGQNSA-GD TVSVTCEVQQ LLGDNQVRAV AMSGTDGLVR GMDIVDSGSP
                                KMPQIYNALT ITGKNEA-GQ DISVTCEVQQ LLGDNQVRTV AMSSTDGLVR GMDVVDTGAP
                                NMPQIYNALT IKGTNEA-GQ EVSVTCEVQQ LLGDNQVRAV AMSTTDGLVR GMEVVDTGAA
                                ELPEIYNALR IEGKNES-GN DVAVTCEVQQ LLGDRVVRSV AMSGTDGLVR GMDVVDTGAP
                                HLPEIYNAVK ISGKNEV-GQ DISIVCEVQQ LLGDGQIRSV SMSTTDGLVR GMEVVDTGAP
                                NMPQIYNALK ISGKNDA-GQ EVAVTCEVQQ LLGDNQVRAV AMSGTDGLVR GMEVVDTGKA
                                HLPEIYNALK ISGKNEV-GQ DISIVCEVQQ LLGDGQIRSV SMSTTDGLVR GMEVVDTGAP
                                KLPQIYNALK IKGTNEA-GQ EINLTVEVQQ LLGDNQVRTV AMSSTEGLVR GLEVTDTGAP
                                KLPEIYNALK ISGKNEV-GQ EVSVVCEVQQ LLGDGQIRSV SMSTTDGLVR GMEVVDTGAP
                                KLPRIYNALT VKGTNPA-GA EVNITCEVQQ LLGDNQVRAV AMSSTDGLVR GMEIIDTGAP
                                NMPQIYNALT IKGTNEA-GQ DVSVTCEVQQ LLGDNQVRAV AMSTTDGLVR GMEVTDTGSP
                                KLPKIYNALR VTGKNSA-GQ DVALTAEVQQ LLGDHRVRAV AMSSTDGLVR GMEAMDTGAS
                                EMPKIYNALR IEGTNPA-GN DVAVTCEVQQ LLGDSQVRAV SMSSTDGLVR GMKVVDLGAP
                                NLPRIYNALK VEGQNFA-GD TVSVTCEVQQ LLGDNQVRAV AMSGTDGLVR GMDIVDSGSP
                                EMPRMYNALR IEGTNEI-GQ QISLVCEVQQ LLGDNQLRSV AMGSTNGLTR NMEVVDTGKP
                                KMPQIYNALL IRGKNQA-GD EVSVTCEVQQ LLGDKQVRAV SMSSTDGLVR GMEVIDTGAP
                                HLPEIYNAVK ISGKNEV-GQ DISIVCEVQQ LLGDGQIRSV SMSTTDGLVR GMEVVDTGAP
                                HLPEIYNAVK ISGKNEV-GQ DISIVCEVQQ LLGDGQIRSV SMSTTDGLVR GMEVVDTGAP
                                ALPQIYNALS ITGTNPT-GK EISVTCEVQQ LLGDSQVRAV AMSSTEGMVR GMEVVDTGAP
                                KMPRIYNALR VEGKNAA-GQ DVAVTCEVQQ LLGDNQVRAV AMSSTDGLVR GMDIVDTGAP
                                KMPQIYNALR VQGKNEA-GE DVTVTCEVQQ LLGDNQIRAV SMSSTDGLIR GMEVVDTGAP
                                HLPEIYNAVK ISGKNEV-GQ DISIVCEVQQ LLGDGQIRSV SMSTTDGLVR GMEVVDTGAP
                                HLPEIYNAVK ISGKNEV-GQ DISIVCEVQQ LLGDGQIRSV SMSTTDGLVR GMEVVDTGAP
                                KMPQIYNALK IAGKNEA-GQ DVSVTCEVQQ LLGGNQVRAV AMSTTDGLVR GMEVVDTGAP
                                KMPQIYNALK IEGKNEA-GQ EVSVTCEVQQ LLGDNTVRAV AMSTTDGLVR GMEVVDTGAP
                                KLPRIYNALR VEGKNPA-GQ DVAVTCEVQQ LLGDNQVRAV AMSGTDGLVR GMEIVDTGAP
                                NLPQIYNALK ISGTNPA-GA EVSVTCEVQQ LLGDSQVRAV SMSTTDGLVR GMEVTDLGAP
                                SLPNIYNALK ITGTNPA-GA EISVTCEVQQ LLGDSQIRAV SMSTTDGLVR GMKVEDLGAP
                                SLPEIYNALT ITAQNEA-GQ DVSVTCEVQQ LLGDNQVRAV AMSGTDGLVR GMEVVDTGAA
                                NLPRIYNALR IEGTNEA-GQ PVAVTCEVQQ LLGDNQVRAV SMTSTDGLVR GMEIVDLGEP
                                KLPAIYNALT IRATNAA-GQ EVAVTGEVQQ LLGDGQVRAV AMSTTDGLVR GMEVVDTGAP
                                KLPKIYNALR IEGKNSA-GQ TVALTAEVQQ LLGDHRVRAV AMSTTDGLVR GMEALDTGAS
                                EMPKIYNALK IQGTNPA-GN EVAVTCEVQQ LLGDSQVRAV SMSTTDGLVR GMKVVDTGLP
                                KMPAIYNALR IQGKNEA-GL DVAVTCEVQQ LLGDNRVRAV AMSSTDGLVR GMEAVDTGAP
                                KMPPIYNALK ITGKNEA-GQ DVSVTCEVQQ LLGDQQVRAV AMSSTDGLVR GMETLDQGAP
                                HLPEIYNAVK ISGKNEV-GQ DISIVCEVQQ LLGDGQIRSV SMSTTDGLVR GMEVVDTGAP
                                KMPRIYNALK VEGKNAA-GQ DVAVTCEVQQ LLGDNQVRAV AMSSTDGLVR GMDIVDTGAP
                                KLPRIYNALR VTGRNSA-GQ DVALTAEVQQ LLGDHRVRAV AMSSTDGLVR GMAALDTGAP
                                ELPSIYNALK IEGTNPA-GQ AVSVTCEVQQ LLGDSQVRAV AMRSTDGLVR GMKVTDLGEP
                                DLPRIYNALR IEGKSEA-GI EVAVTCEVQQ LLGDNQVRAV AMSGTDGLVR GMDAVDTGAP
                                KLPQIYNALT ITGKNEA-GQ DVSVTCEVQQ LLGDSQVRAV SMSTTDGLVR GMEAVDTGES
                                KMPPIYNALT IKGTNEA-GQ EVSVTCEVQQ LLGDNQVRTV AMSSTDGLVR GMEVVDTGAP
                                KLPQIYNALK ISGKNQA-GQ ELSITCEVQQ LLGDSQVRTV SMLSTDGLVR GMEVADTGAP
                                NLPRIYNALR IEGTNEA-GQ TVAVTCEVQQ LLGDNQVRAV SMTTTDGLVR GMEVVDLGKP
                                KMPRIYNALK VEGKNPA-GQ DVSVTCEVQQ LLGDNQVRAV AMSGTDGLVR GMDIVDTGAA
                                NLPRIYNALR IEGTNEA-GQ TVAVTCEVQQ LLGDNQVRAV SMTTTDGLVR GMEVVDLGKP
                                KMPAIYNALR IQGKNEA-GL DVAVTCEVQQ LLGDNRVRAV AMSSTDGLVR GMEAVDTGAP
                                EMPEIYNALT ITGRNEA-GQ DVSVTCEVQQ LLGDNQVRTV AMSTTDGLVR GMEVVDTGAP
                                KMPAIYNALR IQGKNAA-GL DVAVTCEVQQ LLGDNRVRAV AMSSTDGLVR GMEAVDTGAP
                                ELPSIYNALR IEGTNPA-GQ AVAVTCEVQQ LLGDSQVRAV AMLSTDGLVR GMEVTDLGVP
                                KMPQIYNALR IEGKNEA-GQ DVAVTCEVQQ LLGDNQVRSV AMSGTDGLVR GMEVIDTGAP
                                SLPQIYNALT VKGQNAA-GQ EISVTCEVQQ LLGDNQIRAV AMSSTDGLVR GMEAIDTGAP
                                KMPSIYNALR IQGKNEA-GL DVAVTCEVQQ LLGDNRVRAV AMSSTDGLVR GMEVVDTGAP
                                KLPQIYNALT ISGKNEA-GQ DVSVTCEVQQ LLGDSQVRAV SMSTTDGLVR GMEVVDTGKS
                                KMPQIYNALV IKSTDEA-GE DVSVTCEVQQ LLGDHQVRAV SMSSTDGLVR GMEVIDSGAA
                                KLPRIYNALR IEGKNSA-GQ NVALTAEVQQ LLGDHRVRAV AMSTTDGLVR GMEALDTGAP
                                KLPQIYNALT ISGKNEA-GQ DVSVTCEVQQ LLGDSQVRAV SMSTTDGLVR GMEVVDTGES
                                KMPRIYNALK VEGKNPA-GQ DVSVTCEVQQ LLGDNQVRAV AMSGTDGLVR GMDIVDIGSP
                                ELPKIYNALV VKGTNPA-GR EILVTCEVQQ LLGDAQVRAV AMSSTDGMVR GMEVTDLGRP
                                KLPQIYNALT ISGKNEA-GQ EVSVTCEVQQ LLGDSQVRAV SMSTTDGLVR GMEVVDTGES
                                SLPRIYNALR VEGTNSA-GE KVAVTCEVQQ LLGDNQVRAV SMSTTDGLVR GMEIVDTGAP
                                KMPQIYNALT IKATNEA-GQ NVSVTCEVQQ LLGDNQVRAV AMSSTDGLVR GMEAVDTGAP
                                KLPRIYNALK VQGRNSA-GN EVAVTCEVQQ LLGDNQVRAV AMSSTDGLVR GMDVVDTGAP
                                KLPRIYNSLT VEGKNSA-GE TIKITCEVQQ LLGDNQVRAV SMSGTDGLIR GMSVTDSGSP
                                KMPQIYNALR IEGKNEA-GQ DVAVTCEVQQ LLGDNQVRSV AMSGTDGLVR GMEVIDTGAP
                                KLPRIYNALK IQGKNPA-GN DVSVTCEVQQ LLGDNQVRAV AMSGTDGLVR GMDIVDTGAP
                                KLPAIYNALT IKSTNEA-GQ EVSVTCEVQQ LMGDQQVRTV SMSSTDGLVR GMEAVDTGAP
                                KLPQIYNALT ISGKNQA-GQ DVSVTCEVQQ LLGDSQVRAV SMSTTDGLVR GMEAVDTGRS
                                KLPEIYNALK ISGKNEA-GQ EISVVCEVQQ LLGDNQVRSV AMSGTDGLVR GMEATDTGRA
                                KLPEIYNALK ISGKNEA-GQ EVSVVCEVQQ LLGDNQVRSV AMSGTDGLVR GMEATDSGRA
                                KLPQIYNALT ISGKNEA-GQ DVAVTCEVQQ LLGDSQVRAV SMSTTDGLVR GMEVVDTGEA
                                TMPRIYNAIK VSGKNSA-GN DVSVTCEVQQ LLGDNQVRAV SMSATDGLVR GMEVVDTGAP
                                KMPRIYNALR IRGTNTA-GQ EIAVTCEVQQ LLGDDQVRSV AMSSTDGMVR GMEAVDTGAP
                                KLPEIYNALK ISGKNEA-GQ EISVVCEVQQ LLGDNQVRSV AMSGTDGLVR GMEATDSGRA
                                SMPKIYNALK IQGTNPA-GN EVAVTCEVQQ LLGDSQVRTV SMSTTDGLVR GMKVVDTGIP
                                KMPAIYNALI VKGTNEA-GQ EMSVTCEVQQ LLGDNQVRAV SMTSTDGLVR GMEASDTGAP
                                KLPEIYNALK ISGKNEA-GQ EISVVCEVQQ LLGDNQVRSV AMSGTDGLVR GMEATDSGRA
                                KMPQIYNALR IEGKNEA-GQ DVAVTCEVQQ LLGDNQVRSV AMSGTDGLVR GMEVIDTGAP
                                KLPKIYNALR IEAKNSA-GQ LVALTAEVQQ LLGDHRVRAV AMSTTDGLVR GMEAIDTGAP
                                KMPEIYNAVK VRTTNPA-GL EVNVTCEVQQ LLGDNQVRAV AMSSTDGLVR GMEVADTGAP
                                KMPQIYNALR IEGKNEA-GQ DVAVTCEVQQ LLGDNQVRSV AMSGTDGLVR GMDVIDTGAP
                                QMPKIYNALS IKGTNSA-GQ EVSVICEVQQ LLGDNQVRSV AMSSTDGLVR GMEVVDTGAP
                                KLPRIYNALK VQGTNSA-GN EVTVTCEVQQ LLGDNQVRAV AMSSTDGMVR GMDVIDTGAA
                                SLPRIYNAIR VEGTNEA-GQ EVSVTCEVQQ LLGDNQVRAV SMTTTDGLVR GMRIVDLGAP
                                KLPKILNALR IEAKNPA-GQ EIALTAEVQQ LLGDHRVRAV AMSGTDGLVR GMEAIDTGAP
                                KLPKILNALR IEAKNPA-GQ DIALTAEVQQ LLGDHRVRAV AMSGTDGLVR GMEAIDTGAP
                                KMPQIYNALK IEGKNAG-GQ DVSVTCEVQQ LLGDNQVRAV SMSSTDGLMR GMEAVDTGVA
                                SLPRIYNAIR VEGTNEA-GQ EVSVTCEVQQ LLGDNQVRAV SMTTTDGLVR GMRIVDLGAP
                                SLPQIYNAIQ ITGTNPA-GN EVSVTCEVQQ LLGDSQVRAV SMSTTDGLVR GMEAKDLGEP
                                KLPKIYNALR IEGKNSA-GQ QVALTAEVQQ LLGDHRVRAV AMSTTDGLVR GMEALDTGAP
                                KLPKILNALR IEAKNPA-GQ DIALTAEVQQ LLGDHRVRAV AMSGTDGLVR GMEAIDTGAP
                                SMPKIYNALK IQGTNPA-GN EVAVTCEVQQ LLGDSQVRTV SMSTTDGLVR GMKVVDTGIP
                                SLPRIYNAIR VEGTNEA-GQ EVSVTCEVQQ LLGDNQVRAV SMTTTDGLVR GMDIVDLGVP
                                QLPQIYNALT IKGTNPA-GQ EVSVTCEVQQ LLGDAQVRAV SMSSTDGLVR GMEVANTGAP
                                KLPKILNALR IEAKNPA-GQ EIALTAEVQQ LLGDHRVRAV AMSGTDGLVR GMEAIDTGAP
                                KLPKILNALR IEAKNPA-GQ EIALTAEVQQ LLGDHRVRAV AMSGTDGLVR GMEAVDTGAP
                                NLPRIYNALT VKGTNSA-GQ NLSVTCEVQQ LLGDNQVRAV AMSTTDGLVR GMDIVDTGAA
                                KLPKILNALR IEAKNPA-GQ EIALTAEVQQ LLGDHRVRAV AMSGTDGLVR GMEAVDTGAP
                                KLPRIYNALK IEGKNSA-GD TVSVTCEVQQ LLGDNQVRAV AMSGTDGLVR GMDIVDTGAP
                                KLPKILNALR IEAKNPA-GQ EIALTAEVQQ LLGDHRVRAV AMSGTDGLVR GMEAIDTGAP
                                KMPQIYNALK IEGENQA-GQ NVSVTCEVQQ LLGDNQVRAI SMSSTDGLVR GMEVVDTGAP
                                NLPRIYNALT VKGTNSA-GQ NLSVTCEVQQ LLGDNQVRAV AMSTTDGLVR GMDIVDTGAA
                                KMPEIYNALT IKGQNEA-GQ EVSVTCEVQQ LLGDNQVRAV SMSSTDGLVR GMEVVDTGTA
                                KLPRIYNALT VKGTNSA-GQ NLSVTCEVQQ LLGDNQVRAV AMSTTDGLVR GMDIVDTGAA
                                KMPRIYNALK VEGKNSS-GQ DVAVTCEVQQ LLGDNQVRAV AMSGTDGIVR GMEVVDTGAP
                                NLPRIYNALT VKGTNSA-GQ NLSVTCEVQQ LLGDNQVRAV AMSTTDGLVR GMDIVDTGAA
                                NLPRIYNALT VKGTNSA-GQ NLSVTCEVQQ LLGDNQVRAV AMSTTDGLVR GMDIVDTGAA
                                KLPKILNALR IEAKNPA-GQ DIALTAEVQQ LLGDHRVRAV AMSGTDGLVR GMEATDTGAP
                                KLPRIYNALT VKGTNSA-GQ NLSVTCEVQQ LLGDNQVRAV AMSTTDGLVR GMDIVDTGAA
                                NLPRIYNALT VKGTNSA-GQ NLSVTCEVQQ LLGDNQVRAV AMSTTDGLVR GMDIVDTGAA
                                KLPKILNALR IEAKNPA-GQ EIALTAEVQQ LLGDHRVRAV AMSGTDGLVR GMEATDTGAP
                                KLPEIYNALK ISGKNEA-GQ EISVVCEVQQ LLGDNQVRSV AMSGTDGLVR GMEATDTGRA
                                QLPKILNALR IEAKNPA-GQ EIALTAEVQQ LLGDHRVRAV AMSGTDGLVR GMEAIDTGAP
                                QLPKIYNALK ISGTNPA-GN QVSVTCEVQQ LLGDSQIRAV AMSGTDGLVR GMEVVDTGAP
                                NLPRIYNALT VKGTNSA-GQ NLSVTCEVQQ LLGDNQVRAV AMSTTDGLVR GMDIVDTGAA
                                NLPRIYNALT VKGTNSA-GQ NLSVTCEVQQ LLGDNQVRAV AMSTTDGLVR GMDIVDTGAA
                                KMPAIYNALI VKGTNEA-GQ EMSVTCEVQQ LLGDNQVRAV SMTSTDGLVR GMEASDTGAP
                                NLPRIYNALT VKGTNSA-GQ NLSVTCEVQQ LLGDNQVRAV AMSTTDGLVR GMDIVDTGAA
                                KLPRIYNALR VEGTNSA-GA TVSVTCEVQQ LLGDNQVRAV SMSTTDGLVR GMNVIDTGDS
                                NLPRIYNALT VKGTNSA-GQ NLSVTCEVQQ LLGDNQVRAV AMSTTDGLVR GMDIVDTGAA
                                KLPRIYNALT VKGTNSA-GQ NLSVTCEVQQ LLGDNQVRAV AMSTTDGLVR GMDIVDTGAA
                                NLPRIYNALT VKGTNSA-GQ NLSVTCEVQQ LLGDNQVRAV AMSTTDGLVR GMDIVDTGAA
                                NLPRIYNALT VKGTNSA-GQ NLSVTCEVQQ LLGDNQVRAV AMSTTDGLVR GMDIVDTGAA
                                NLPRIYNALT VKGTNSA-GQ NLSVTCEVQQ LLGDNQVRAV AMSTTDGLVR GMDIVDTGAA
                                QLPEIYNALK IEGTNEA-GK EISLTCEVQQ LLGDNQVRAV AMSSTDGLVR GMEVVDTGAA
                                KLPQIYNAIT IAGKNEA-GQ DISVTCEVQQ LLGDSQVRAV SMSTTDGLMR GMEVLDTGEA
                                KLPKILNALR IEAKNPA-GQ DIALTAEVQQ LLGDHRVRAV AMSGTDGLVR GMEATDTGAP
                                KMPEIYNALT IKGQNEA-GQ EVSVTCEVQQ LLGDHQIRAV SMSTTDGLVR GMEVIDTGTA
                                NLPRIYNALT VKGTNSA-GQ NLSVTCEVQQ LLGDNQVRAV AMSTTDGLVR GMDIVDTGAA
                                KLPRIYNALT VKGTNSA-GQ NLSVTCEVQQ LLGDNQVRAV AMSTTDGLVR GMDIVDTGAA
                                QLPEIYNALK IEGTNEA-GK EISLTCEVQQ LLGDHQVRAV AMSSTDGLVR GMEVVDTGAA
                                NLPRIYNALT VKGTNSA-GQ NLSVTCEVQQ LLGDNQVRAV AMSTTDGLVR GMDIVDTGAA
                                KLPRIYNALT VKGTNSA-GQ NLSVTCEVQQ LLGDNQVRAV AMSTTDGLVR GMDIVDTGAA
                                NLPRIYNALT VKGTNSA-GQ NLSVTCEVQQ LLGDNQVRAV AMSTTDGLVR GMDIVDTGAA
                                KLPRIYNALT VKGTNSA-GQ NLSVTCEVQQ LLGDNQVRAV AMSTTDGLVR GMDIVDTGAA
                                KLPKIYNALR VEAKNTS-GQ DVALTAEVQQ LLGDHRVRAV AMSGTDGLVR GMEAVDTGAP
                                KLPRIYNSLV IEGKNSA-GE NLRIVCEVQQ LLGDNQVRAV SMSGTDGLVR GMNITDTGSP
                                KMPQIYNALK IQGQNAA-GQ DVALTCEVQQ LLGDNQVRAV AMSATDGLVR GMEVVDTGAP
                                KLPKIYNALR VEAKNTS-GQ DVALTAEVQQ LLGDHRVRAV AMSGTDGLVR GMEAVDTGAP
                                KMPQIYNALK IEGKNEA-GQ DVSVTCEVQQ LLGDNQVRGV AMSTTDGLVR GMEVVDMGAP
                                KLPRIYNALK VEGKNSA-GN TVSVTCEVQQ LLGDNQVRAV AMSGTDGLVR GMEIVDTGAP
                                KLPRIYNALR IEGKNTA-GQ NIALTAEVQQ LLGDHRIRAV AMSGTDGLVR GMEAVDTGAP
                                NLPRIYNALT VKGTNSA-GQ NLSVTCEVQQ LLGDNQVRAV AMSTTDGLVR GMDIVDTGAA
                                KMPQIYSALK VEGKNEA-GQ DVSVTCEVQQ LLGDNQVRAV AMSTTDGLVR GMDVIDLGAP
                                KLPRIYNALK IEGKNTA-GQ DIALTAEVQQ LLGDHRIRAV AMSTTDGLVR GMEALDTGAP
                                KMPNIYNALI VRGKNEA-GQ ELAVTCEVQQ LLGDHCVRAV SMNATDGLMR GMEVVDTGKP
                                KMPQIYSALK VEGKNDA-GQ DVSVTCEVQQ LLGDNQVRAV AMSTTDGLVR GMDVIDLGAP
                                KLPKIYNALR IEGKNSA-GQ DVALTAEVQQ LLGDHRVRAV AMSGTDGLVR GMDALDTGAP
                                KLPRIYNALK IKGKNTA-GQ DIALTAEVQQ LLGDHRIRAV AMSTTDGLVR GMEALDTGAP
                                KLPRIYNALR IEGKNTA-GQ NIALTAEVQQ LLGDHRIRAV AMSGTDGLVR GMEAVDTGAP
                                SMPKIYNAIK IQGTNSA-GE DVSVTCEVQQ LLGDNQVRGV SMSTTDGIVR GMEVIDTGAA
                                KLPKIYNALR IEGKNSA-GQ DVALTAEVQQ LLGDHRVRAV AMSGTDGLVR GMGALDTGAP
                                KLPKILNALR IESKNPA-GQ DIALTAEVQQ LLGDHRVRAV AMSGTDGLVR GMEATDTGAP
                                KMPPIYNALT ITCTNEA-GQ EVSVTSEVQQ LLGDNQVRAV AMSSTDGLVR GMEVIDTGAP
                                KMPKIYNALR VEGKNEA-GN DVAVTLEVQQ LLGDNQVRAV AMSSTDGLVR GMDAVDTGAP
                                KLPKILNALR IEGKNPA-GQ DIGLTAEVQQ LLGDHRVRAV AMSGTDGLVR GMEAVDTGAP
                                NMPEIYDALR IQGKNEA-GN DVSVTCEVHQ QLGDNQVRSV AMSGTDGLVR GMEVTNTGAP
                                KLPKIYNALR IEGKNPA-GD DVALTAEVQQ LLGDHRVRAV AMSGTDGLVR GMEAVDTGAP
                                KMPRIYNALR ITGKNAA-GN AVDLTCEVQQ LLGDNQVRAV AMSGTDGLVR GMEAQDLGVP
                                KLPRIFNALR IEGRNSA-GQ DVALTAEVQQ LLGDHRVRAV AMSTTDGLVR GMEALDTGAP
                                NMPEIYDALR IQGKNEA-GN DVSVTCEVHQ QLGDNQVRSV AMSGTDGLVR GMEVTNTGAP
                                KLPKIYNALR VEAKNTS-GQ DVALTAEVQQ LLGDHRVRAV AMSGTDGLVR GMEAVDTGAP
                                KLPRIYNALR IEAKNSA-GQ NVALTAEVQQ LLGDHRVRAV AMSSTDGLVR GMEAVDTGAP
                                SLPRIYNALK VRGTNAA-GQ EVTNTCEVQQ LLGDNQVRAV AMSSTDGLVR GMDVVDTGAP
                                KLPRIFNALR IEAKNSA-GQ DVALTAEVQQ LLGDHRVRAV AMSSTDGLVR GMEAIDTGAP
                                KLPRIFNALR IAGRNSA-GQ DIALTAEVQQ LLGDHRVRAI AMSTTDGLVR GMEALDTGAP
                                KLPKILNALR IEGKNPA-GQ SIGLTAEVQQ LLGDHRVRAV AMSGTDGLVR GMEALDTGAP
                                KLPKIYNALR IEGKNPA-GD DVALTAEVQQ LLGDHRVRAV AMSGTDGLVR GMEAVDTGAP
                                KMPSIYNALK VTAKNQS-GE DVSITCEVQQ LLGDNQVRAV SMSSTDGLVR GMEVVDTGTA
                                KLPRIFNALR IEGRNSA-GQ HVALTAEVQQ LLGDHRVRAV SMSTTDGLVR GMEALDTGAP
                                KMPRIYNALK VQATNPA-GQ EVSVTCEVQQ LLGDNQVRAV AMSGTDGLVR GMDIVDTGAA
                                KLPKIYNALR IEGKNPA-GD DVALTAEVQQ LLGDHRVRAV AMSGTDGLVR GMEAVDTGAP
                                KLPSILNALR IEGKNPA-GQ DVALTAEVQQ LLGDHRVRAV AMSGTDGLVR GMEALDTGAP
                                KLPNIYNALR VKTTNEA-GQ EVAVTCEVQQ LLGDNQVRAV AMSTTDGLVR GMDIIDTGAP
                                ELPRIYNSLR IEGKNQV-GD NISITCEVQQ QLGDSQVRAV AMSSTDGLVR GMEVADSGAP
                                DLPQIYNALK ITGTNPA-GV EVSVTCEVQL LLGDSQVRAV AMSTTDGLVR GMEVEDLGAP
                                KLPSIYDALR IEGRNPA-GQ DVAVTCEVQQ LLGDRKVRAV AMSGTDGLVR NMDVIDTGSP
                                QLPKIYNALR IEAKNSA-GQ SIALTAEVQQ LLGDHRVRAV AMSSTDGLVR GMEALDTGAP
                                KLPKILNALR IEAKNPA-GQ DVALTAEVQQ LLGDHRVRAV AMSGTDGLVR GMEAIDTGAP
                                KLPKIYNALR IEGKNPA-GD DVALTAEVQQ LLGDHRVRAV AMSGTDGLVR GMEALDTGAP
                                QLPKIYNALR IEAKNSA-GQ SIALTAEVQQ LLGDHRVRAV AMSSTDGLVR GMEALDTGAP
                                KLPSILNALR IEGKNPA-GQ DVALTAEVQQ LLGDHRVRAV AMSGTDGLVR GMEALDTGAP
                                KLPKIYNALR IEGKNPA-GD DVALTAEVQQ LLGDHRVRAV AMSGTDGLVR GMEAVDTGAP
                                QMPQIYNALR IAGTNAA-GN EVAVTCEVQQ LLGDHQVRAV AMSSTDGLVR GMEAVDTGGA
                                KLPKIYNALR IEGKNPA-GD DVALTAEVQQ LLGDHRVRAV AMSGTDGLVR GMEAVDTGAP
                                DLPSIYDALT IEATNPA-GQ DVAVTCEVQQ LLGDRTVRAV AMSSTDGLVR GMEVTATGKP
                                KLPQVYNAIR VVKQDAD-GQ ERSVTCEVQQ LLGGNQVRAV AMSATDGLTR GMDIVDLGAP
                                QLPNIYNALR IECKNEA-GQ NVAVTCEVQQ LLGDNQVRAV AMSNTDGLIR GMDVVDTGSP
                                KMPSIYNALK VTAKNQA-GE DISITCEVQQ LLGDNQVRAV SMSSTDGLVR GMDVVDTGSA
                                KLPKILNALR IEAKNPA-GQ DVALTAEVQQ LLGDHRVRAV AMSGTDGLVR GMEAADTGAP
                                KLPKILNAIR IEGKNTA-GE QIALTAEVQQ LLGDHRVRAV AMSGTDGLVR GMDAIDTGAA
                                KLPRIFNALE IKGTNSA-GQ AIALTAEVQQ LLGDHRVRAV AMSTTDGLVR GMEALDTGAS
                                KLPKIYNALR IEAKNAS-GQ DVALTAEVQQ LLGDHRVRAV SMSSTDGLVR GMEAVDTGAA
                                KLPKIFNALR IEGTNSA-GQ QVALTAEVQQ LLGDHRVRAV AMSSTDGLVR GMTALDTGAP
                                KLPRIYNALR IEGKNAS-GQ DVALTAEVQQ LLGDHRVRAV SMSSTDGLVR GMEAVDTGAA
                                KLPKILNALR IEGKNPA-GQ DVALTAEVQQ LLGDHRVRAV AMSGTDGLVR GMEAIDTGSA
                                KLPKILNALR IEAKNPA-GQ DVALTAEVQQ LLGDHRVRAV AMSGTDGLVR GMEASDTGAP
                                KLPKILNALR IEGKNPA-GQ DVALTAEVQQ LLGDHRVRAV AMSGTDGLVR GMEAIDTGSA
                                KLPKIYNALR IEGKNPA-GD DVALTAEVQQ LLGDHRVRAV AMSGTDGLVR GMEAVDTGAP
                                KLPKILNALR IEGTNAT-GQ QVALTAEVQQ LLGDHRVRAV AMSSTDGLVR GMEAVDTGAA
                                KMPSIYNALK VTAKNQA-GE DISITCEVQQ LLGDNQVRAV SMSSTDGLVR GMDVIDTGSA
                                KLPKILNALR IEGKNPA-GQ DVALTAEVQQ LLGDHRVRAV AMSGTDGLVR GMEAIDTGSA
                                KMPRIYNALK VAGRNSA-GQ DVAVTCEVQQ LLGDNQVRAV AMSSTDGLIR GMDVTDTGAP
                                KMPSIYNALK VTAKNQA-GE DISITCEVQQ LLGDNQVRAV SMSTTDGLVR GMDVVDTGSA
                                KLPKILNALR IEGTNTT-GE KIALTAEVQQ LLGDHRVRAV AMSGTDGLVR GMEAVDTGAA
                                KLPKILNALR IEGTNTT-GE KIALTAEVQQ LLGDHRVRAV AMSGTDGLVR GMEAVDTGAA
                                KLPKILNAIR IEGKNTA-GE DVALTAEVQQ LLGDHRVRAV AMSGTDGLVR GMEAVDTGAA
                                KMPSIYNALK VTAKNQA-GE DVSITCEVQQ LLGDNQVRAV SMSSTDGLVR GMDVVDTGSA
                                KLPKIFNALR IEGTNSA-GQ QVALTAEVQQ LLGDHRVRAV AMSSTDGLVR GMSALDTGAP
                                KLPKIFNALR IEGTNSA-GQ QVALTAEVQQ LLGDHRVRAV AMSSTDGLVR GMSALDTGAP
                                KLPKIYNALR IEAKNAS-GQ MVALTAEVQQ LLGDHRVRAV SMSSTDGLVR GMEALDTGAP
                                KLPKILNALR IEGTNAT-GQ QVALTAEVQQ LLGDHRVRAV AMSSTDGLVR GMEAVDTGTA
                                KLPKVYDALR IQGRNEA-GQ EVAVTCEVQQ LLGDNTVRTV AMSSTDGLVR GMEVLDLGAP
                                KLPRIFNALE IKGTNSA-GQ AIALTAEVQQ LLGDHRVRAV AMSTTDGLVR GMEALDTGAS
                                KLPRIYNALR VVGQNPA-GQ DVALTAEVQQ LLGDHRVRAV AMSGTDGLVR GMEALDTGAP
                                DLPSIYDALT IEATNPA-GQ DMAVTCEVQQ LLGDRTVRAV AMSSTDGLVR GMEATATGKP
                                KLPKIYNALR VETKNTA-GQ DVALTAEVQQ LLGDHRVRAV AMSGTDGLVR GMEIADTGAP
                                KLPKILNALR IEGTNTA-GE TIGLTAEVQQ LLGDHRVRAV AMSGTDGLVR GMEALDTGSP
                                KLPRIFNAIR VEGRNSS-GQ DIALTAEVQQ LLGDHRVRAV AMSGTDGVVR GMSALDTGAP
                                KLPKILNALR IEGKNPS-GQ DVAITAEVQQ LLGDHRVRAV SMSSTDGLVR GMEALDTGSA
                                DLPSIYDALT IEATNPA-GQ SVAVTCEVQQ LLGDRTVRAV AMSSTDGLVR GMEVAATGQP
                                KLPRIFNAIR VEGRNSS-GQ DIALTAEVQQ LLGDHRVRAV AMSGTDGVVR GMSALDTGAP
                                KLPKILNALR IEGTNTA-GE AIGLTAEVQQ LLGDHRVRAV AMSGTDGLVR GMEALDTGSP
                                KLPKIFNALR IEGKNSA-GQ QVALTAEVQQ LLGDHRVRAV AMSSTDGLVR GMSALDTGAP
                                DLPSIYDALT IEATNPA-GQ SVAVTCEVQQ LLGDRTVRAV AMSSTDGLVR GMEVAATGKP
                                KLPKIYNALR IEAKNTA-GQ DVALTAEVQQ LLGDHRVRAV AMSGTDGLVR GMEAVDTGSP
                                KLPKILNALR IEGKNPS-GQ HIAITAEVQQ LLGDHRVRAV AMSSTDGLIR GMEALDTGSP
                                KLPKIYNALR IEAKNTA-GQ DVALTAEVQQ LLGDHRVRAV AMSGTDGLVR GMEAVDTGAA
                                KLPKIYNALR IEGKNSG-GQ TVALTAEVQQ LLGDHRVRAV AMSGTDGLVR GMEALDTGAP
                                KLPKILNALR IEGTNTA-GQ PVALTAEVQQ LLGDHRVRAV AMSGTDGLVR GMEALDTGAP
                                KLPKILNALR IEGTNTA-GQ PVALTAEVQQ LLGDHRVRAV AMSGTDGLVR GMEALDTGAP
                                KLPKIYNALR IEAKNTS-GQ DVALTAEVQQ LLGDHRVRAV AMSGTDGLVR GMEAVDTGAP
                                KLPKILNALR IDGKNPS-GQ HIAITAEVQQ LLGDHRVRAV AMSSTDGLVR GMEALDTGSA
                                KLPKILNALR IEGKNPA-GQ NVALTAEVQQ LLGDHRVRAV AMSGTDGLVR GMEAVDTGAA
                                KLPKILNALR IEGTNTA-GQ PVALTAEVQQ LLGDHRVRAV AMSGTDGLVR GMEALDTGAP
                                KLPKILNALR IEGTNTA-GQ AVALTAEVQQ LLGDHRVRAV AMSATDGLVR GMQALDTGAP
                                KLPKILNALR IEGTNTA-GQ AVALTAEVQQ LLGDHRVRAV AMSATDGLVR GMGALDTGAP
                                KLPKILNALR IEGKNPA-GE SIGLTAEVQQ LLGDHRVRAV AMSGTDGLVR GMEALDTGSP
                                KLPKILNALR IEATNTA-GQ AVALTAEVQQ LLGDHRVRAV AMSATDGLVR GMEAIDTGAP
                                KLPKILNALR IEATNTS-GQ SVALTAEVQQ LLGDHRVRAV AMSSTDGLVR GMEAVDTGAP
                                KLPKILNALR IEGTNTA-GE KIGLTAEVQQ LLGDHRVRAV AMSGTDGLVR GMEALDTGSP
                                KLPKILNALR IEGTNTA-GE KIGLTAEVQQ LLGDHRVRAV AMSGTDGLVR GMEALDTGSP
                                KLPKILNALR IEGTNPA-GE KIALTAEVQQ LLGDHRVRAV AMSGTDGLVR GMEALDTGSP
                                DLPSIYDALN IEATNPA-GQ GMAVTCEVQQ LLGDRTVRAV AMSSTDGLVR GMEVTATGQP
                                KLPKIYNALR VETKNTA-GQ DVALTAEVQQ LLGDHRVRAV AMSGTDGLVR GMEIADTGAP
                                KLPKIYNALR VETKNTA-GQ DVALTAEVQQ LLGDHRVRAV AMSGTDGLVR GMEIADTGAP
                                KLPKILNAIR IEGKNTA-GE QXALTAEVQQ LLGDHRVRAV AMSGTDGLVR GMDAIDTGAA
                                KLPKIYNALR IEAKNTA-GQ DVALTAEVQQ LLGDHRVRAV AMSGTDGLVR GMEAVDTGSP
                                KLPKILNALR IEGTXTA-GX KIGXTAEVQQ LLGDHRVRAV AMSGTDGLVR GMEALDTGSP
                                RLPDLLNQLN -------AGE NGSVVIEVVA HLNSEVVRGI ALTTTSGLAR GSLVRDTGHP
                                RLPDLLNRLN -------AGE NGSVVIEVVA HLNAEVVRGI ALTTTSGLAR GSPVRDTGHP
                                QLPGYLNRLN -------AGE DGQVVVEVVA HLSADMVRGI ALTPTPGLAR GAPVVDQEQS
                                RLPDLLNRLN -------AGE NGSVVIEVVA HLNAEVVRGI ALTTTSGLAR GSPVRDTGHP
                                QLPSYLHQLN -------AGE EGRIVIEVVA HLNATLVRGI ALTPTSGLAR GATVTDTGHP
                                GLPELYSRLI -------AGE NQDVIIEVMS HVDAETVRGV ALTPTSGLAR ASVVIDTGKP
                                HLPGYLSRLD -------AGE DGSVIIEVIA HLNAEVVRGI ALTPTSGLAR GAPVVDLGRP
                                GLPELYSRLI -------AGE NQDVIIEVMS HVDAETVRGV ALTPTSGLAR ASVVIDTGKP
                                RLPSYLHQLN -------AGE KGQIIIEVVA HLNATLVRGI ALTPTSGLAR GATVTDTGHP
                                RLPSYLHQLN -------AGE KGQIIIEVVA HLNATLVRGI ALTPTSGLAR GATVTDTSHP
                                RLPSYLHQLN -------VGE KGQIIIEVVA HLNATLVRGI ALTPTSGLAR GATVTDTGHP
                                RLPSYLHQLN -------AGE KGQIIIEVVA HLNAILVRGI ALTPTSGLAR GATVTDTGHP
                                SLPELCNLLR -------TGT QHQIAIEVVT YLSANVIRGI ALTPTQGLAR GAQVTDTGQP
                                SLPELCNLLR -------TGT QHQIAIEVVT YLSANVIRGI ALTPTQGLAR GAQVTDTGQP
                                KLPDLYSQLK -------AGE EGEIIIEVVN HLDTHTVRGI GITPISGLAR GSRVINVGKP
                                KLPDLYSQLQ -------AGD EREIIIEVVN HLDAHTVRGI GITPISGLAR GSRVINLGKP
                                RLPELHSQLQ -------AGE DGSVAMEVVA HLNSQLVRAI SLKPTAGLAR GSPVIDTGHP
                                KLPDLYSQLQ -------AGE EGEIIIEVVN HLDAHTVRGI GITPISGLAR GSRVINLGKP
                                KLPDLYSQLQ -------AGD EGEIIIEVVN HLDAHTVRGI GITPISGLAR GSRVINVGKP
                                RLPELHSQLQ -------AGE DGSVAMEVVA HLNPQLVRAI SLKPTAGLAR GSPVIDTGHP
                                KLPDLYSQLQ -------AGD EGEIIIEVVN HLDAHTVRGI GITPISGLAR GSRVINVGKP
                                RLPELHSQLQ -------AGE DGSVAMEVVA HLNPQLVRAI SLKPTAGLAR GSPVIDTGHP
                                RLPELHSQLQ -------AGE DGSVAMEVVA HLNSQLVRAI SLKPTAGLAR GSPVIDTGHP
                                RLPELHSQLQ -------AGE DSSVAMEVVA HLNSQLVRAI SLKPTAGLAR GSPVIDTGHP
                                RVPRLYNLLQ -------AK- -GNIAIEVLS HLSEQTVRGI ALTPVQGLAR GASVTDTGNS
                                PIPEIYNQLK -------AGE NGEIIIEVIT HVNAEIVRGI ALTPTSGLAR GSMVVNTGNS
                                RVPRLYNLLQ -------AK- -GNIAIEVLS HLSEQTVRGI ALTPVQGLAR GASVTDTGNS
                                EVPPLRHLLR -------AGP QAQIAIEGLT YLSANLIRGI ALTPTQGLAR GARVIDTGQP
                                RLPELHSQLQ -------AGE DGSVAMEVVA HLNSQLVRAI SLKPTAGLAR GSPVIDTGHP
                                RLPELHSQLQ -------AGE DGSVAMEVVA HLNSQLVRAI SLKPTAGLAR GSPVIDTGHP
                                RLPELHSQLQ -------AGE DGSVAMEVVA HLNSQLVRAI SLKPTAGLAR GSPVIDTGHP
                                HLPDLYNKLE -------TGK NREIAIEVVS HLSAQVARGV ALAPTAGLAR GEVVIDTQHP
                                RLPELHSQLQ -------AGE DGSVAMEVVA HLNSQLVRAI SLKPTAGLAR GSPVIDTGHP
                                PLPELNHQLK -------AGE NDEIAIEVLS HVDPETVRGI GLTSTSGLAR GTPVRDLGRT
                                PLPELNHQLR -------AGE NDEIAIEVLS HVDPETVRGI GLTSTSGLAR GTPVRDLGRT
                                RLPELHSQLQ -------AGE DGSVAMEVVA HLNSQLVRAI SLKPTAGLAR GSPVIDTGHP
                                TLPALHTQVT -------IG- -GSGTVEVVN YLDAHTVRGI ALVPTDGFAR GTPVKETGLP
                                EVPPLRHLLR -------AGP QAQIAIEGLT YLSANLIRGI ALTPTQGLAR GARVIDTGQS
                                PLPELNHQLR -------AGE NDEIAIEVLS HVDPETVRGI GLTSTSGLAR GTPVRDLGRT
                                ALPALHTQVI -------LG- -GRGTVELVS YLDAHTVRGI ALTSTDGIAR GTGVEETHLP
                                SLPELHSLLT -------AGE NKRVALEIMT YLSSEVVRTI ALTPTQGLAR GSIVNNTGHP
                                QLPNLHDILR -------DD- -RSTAIEVET YLTPHVIRGL ALTPTTGLAR GDRLTSTGTS
                                SLPAVYSLLI -------AGE NKQVALEVMT YPSSGLVRTI ALTPTQGLAR GSIVKNTGHP
                                SLPELHSLLT -------AGE NKRVALEIMT YLSSEVVRTI ALTPTQGLAR GSIVNNTGHP
                                RLPYINSQLQ -------TGK GGNLSIAVVS HLGAQVVRGV ALAPTAGLTR GEIVIDTQQP
                                QLPDVYSQLV -------AGE NDSVVMEVMT HLDAETVRGI ALRPTSGLAR GSVVINTGHP
                                EVPPLRHLLR -------AGP QAQIAIEGLT YLSANLIRGI ALTPTQGLAR GARVIDTGQS
                                QLPDVYSRLV -------AGE NQCVVMEVMT HLDAETVRGI ALTPTSGLAR GSVVINTGHP
                                SLPKPHSLLI -------AGA SNRLALEVMT YLSSEIVRTI ALTPTQGLAR GSTVNDTDRP
                                QLPDVYSRLV -------AGE NQCVVMEVMT HLDAETVRGI ALTPTSGLAR GSVVINTGHP
                                KLPELYSQLK -------AGD DGSISIEVVN HLDPHTVRGI ALTPIASLAR GSKVTNTGEP
                                TLPEIFTVLK -------TGE NQDILVEVFT YLDSHLIRGL ALTPTQGLAR GTKVIDTGHS
                                QLPKLYSQLR -------AGE DGRVVIEVVE QRDAETVRGI ALTPVAGLAR GSPAIATNQP
                                RLPYINSQLK -------TGK GGNLSIEVVS HLSAQVVRGV ALAPTAGLTR GEVVIDTQHP
                                RLPEIYTQLR -------AGE KGEVILEVVN HLNAHVLRSV ALTSTSGLSR SSPVADMGEP
                                RLPEIYTQLR -------AGE KGEVILEVVN HLNAHVLRSV ALTSTSGLSR SSPVADMGEP
                                HLPKLYSQLT -------TGK NGEVAIEVVA HLNAKLVRGI ALMPTDGLAR GSQVIDTHHS
                                HLPALYSKLE -------TGK NGEIAIEVVS HLSTQVVRGV ALAPTAGLAR GEVVIDTQHP
                                HLPEIYSQLQ -------AGD KGEVILEVVN HLSAHVLRSI ALTSTSGLSR SSPVKDMGKP
                                HLPELYHQLA -------AGE NGRVQIEVVA HLNAEMVRAI ALTPTAGLAR GSPVIDRGHS
                                RLPELYSQLQ -------TGK TGNIAIEVVS HLSAQVVRGV ALAPTAGLAR GEIVIDTQHP
                                AVPEIGSRLV -------TLS EPAMTIEVSS LPGADTARGL VLDPAPELRL GLGVRDTCGP

                                MSIPVGENML GRVVDPLGNP IDGAGEIKA- -SGTRPVERI APGVCDRQPV AEPLQTGIKS
                                MSVPVGDALL GRVVDPLGNA IDGRGDIQT- -TDRYNVERV AAGVCDRQPV AEPMQTGIKC
                                MEVPVGEGLI GRVVDAIGEP IDGLGPIKT- -KNFRPVERL APGVIDRTPV SQPLQTGYKL
                                LEVPVGEALL GRVVGALGFP LDGLGEIKT- -QKSRPVEKI APQVVDRTPV NQPLQTGYKA
                                MEVPVGEALI GRIVNGVGIP VDGKGDIVT- -DKHRPVERL APSVVDRVPV DRPLQTGIKL
                                MEVPVGEALI GRIVNGVGVP LDGKGDVVT- -GNHRPVERL APAVVDRVPV DRPLQTGIKL
                                MSVPVGGKLL GRVVNALGQP IDGKGKIET- -NQYRPVEYP APSVIDRVPV DQPLQTGIKL
                                MEVPVGDPLL GRVVNGLGQP LDGKGPIKT- -ERTRPVEAP APAVVDRQPV KEPLQTGYKI
                                MEVPAGEALL GRIVNALGHP IDGRGPVKT- -EKFMPIERM APEVVDRKPV CQPLQTGLKI
                                MQVPVGDALI GRVVNPLGQP IDGGGEIKT- -TKFRPVERL APGVIDRQPV NQPLQTGYKL
                                IEVPVGEQLL GRVIGPLGKP MDGLDDLVC- -DEYYPIENS PPGVIDRKPV DKPLQTGYMM
                                LDVPXGTELL GRVVNPLGEP IDGVGNIET- -NKRYPIERI AAGVCDRQPV XXXLQXGIKC
                                MDIPVGDALL GRVVNPLGEP IDGVGNIDT- -DLRRPIERI APGVCDRQPV SEPLQTGIKC
                                MDIPVGDALL GRVVNPLGEP IDGVGDIDT- -TLRRPIERI APGVCDRQPV SEPLQTGIKC
                                MDIPVGDALL GRVVNPLGEP IDGVGDIVT- -DLRRPIERI APGVCDRQPV SEPLQTGIKC
                                MSVPVGPKLL GRVVNALGQA IDGKEKIKA- -NQYRPLEYP APAVIDRLPV DRPLQTGYKL
                                MDVPVGDELL GRVVDPLGNP LDGAGPIET- -TKRKPIERI AAGVCDRQPV KEPLQTGIKC
                                ISVPVGEALL GRVVNAMGQP IDGQGPIDEK TYRFREIEKI APGVVDRSPV CDPLQTGYKI
                                VGVPVGEQLL GRVVNPLGQP IDGLGEIKT- -KKWRPIERG APGVIDRQPV KQPLQTGLKA
                                AEVPVGDALL GRVVNAIGVP IDGKGPIAT- -DKRRPIEGR APGIIERKSV HEPLQTGIMS
                                VEVPVGEGLL GRVVDTLGRP LDGKGPIES- -TETRKVESP APGIIQRKSV HEPLQTGITA
                                MDIGVGEALL GRVINPLGQA LDQKGPVRP- -QHRLPIERP APHIMDRAPV TVPLQTGIKV
                                VEVPVGEALL GRVVDPLGNP LDGKGPIAA- -SGTRLVESP APGIIQRKSV HEPLQTGLTA
                                TDVAVGDELL GRVIDPLGNP LDGKGAVNA- -KKRLPIERP AAAIMDRAPV TMPLQTGLKV
                                ASVPVGDALI GRIVDPTGKP IDGKGEIDS- -DKTRPIERV APGIVARKSV HQPLQTGLTA
                                ASVPVGEGLI GRIVDPTGKP LDGKGEYPY- -SKTRPIERV APGIVARRSV YEPLQTGLTA
                                ASVPVGDALI GRIVNPTGRP IDGKGDIVT- -DKTRPIERV APGIVARKSV HQPLQTGLTA
                                ASVPVGEGLI GRIVSPTGKA LDGKGDIVY- -SKTRPVERV APGIVARKSV HEPLQTGLTA
                                ASVPVGDGLI GRIVDPTGKP LDGKGDYSY- -SKTRPIERV APGIVARRSV YQPLQTGLTA
                                ASVPVGDGLI GRIVDPTGKA LDGKVDYKY- -KNTRPIEKV APGIVTRKSV NQPLQTGLTA
                                ASAPVGEGLI GRIVSPTGQP LDGKGEIKS- -DKTMPIEKV APGIVARKSV HQPLQTGLTA
                                ASVPVGDGLI GRIVDPTGKP LDGKGEYHY- -EKTRPVERV APGIVTRKSV CQPLQTGLTA
                                AAVPVGYGLI GRIISPTGKA LDGKGEIEY- -TKTRPIERV APGIVTRKSV HQPLQTGLTA
                                ASIPVGDGLI GRIIDPTGKV LDGKGDYQY- -EKTRPIERV APGIVARRSV CQPLQTGLTA
                                ASVPVGDGLI GRIINPTGKA IDGKGDISF- -EKTMPIEKV APGIVARKSV HEPLQTGLTA
                                ASVPVGDGLI GRIVDPTGKP LDGKGEYNY- -SKTRPIERV APGIVTRKSV HEPLQTGLTA
                                ASVPVGDGLI GRIVDPTGKP LDGKGDYSY- -SKTRPIERV APGIVARRSV YQPLQTGLTA
                                ASVPVGDGLI GRIVSPIGAP LDGKGDLQY- -TKTRPVERV APGIVARQPV FQPLQTGLTA
                                ASVPVGDGLI GRIIDPTGKP IDGKGEIES- -SKIRPIERV APGIVARKSV HQPLQTGLTA
                                ASVPVGDGLI GRIVDPTGKP IDGKGEIEA- -SNTRPIERV APGIVARKSV HQPLQTGLTA
                                ASVPVGYGLI GRIIDPTGKP LDGKGEYEY- -SKTRPIERV APGIVTRKSV HQPLQTGLTA
                                ASVPVGDGLI GRIIDPTGKP IDGKGEIIS- -DKTRPIERV APGIVARKSV HQPLQTGLTA
                                ASVPFGEDLL GRVVNPLGLP IDGKGSIEA- -KEYLPVDRK APGIIARKSV HQPLQTGITA
                                ASVPVGDGLI GRIVNPTGKP VDGKGDIHY- -EKTRPVERV APGIVSRKSV HQPLQTGLTA
                                ASVPVGEALL GRVVNPIGIP LDGKGPISA- -TETSPIEVK APGIVSRKSV HEPMMTGIAA
                                ASVPVGDALI GRVVNPLGEP LDGKGAINS- -NKTMPIEKV APGIVSRKSV HQPLQTGLTA
                                ASVPVGENLI GRVVNPLGHP LDGKGPIHS- -DKTMPIEKV APGIVKRQPV CQPLQTGITA
                                ASVPVGDELI GRVVSPIGKP LDGKGEFKS- -NKFRPVEKV APGIIKRQSV CEPLQTGIAA
                                ASVPVGDALI GRVISPIGKP LDGKGEIKS- -NKFRPVEKV APGIIKRRSV CEPLQTGIAA
                                ASVPVGEALI GRIINPIGEP LDGKGPINT- -TKTRAVERV APGIVERRSV YQPLQTGLTS
                                ASVPVGDALI GRIIDPTGKP IDGKGEIVS- -DKSRPIERV APGIVARKSV HQPLQTGLTA
                                ASVPVGEALL GRVVNAIGQP MDGKGPINS- -SEFSPIEVK APGIVSRKSV HEPLMTGIAA
                                ASVPTGNALI GRVIDPLGNP LDGRGNIQS- -DNLRPIEQK ACGIIERKSV NEPLQTGILS
                                ASVPVGDGLI GRIVDPTGKP LDGKGEIHY- -SKIRPIERV APGIVTRKSV HEPLQTGLTA
                                ASVPVGDALI GRIINPTGKP IDGKGDYEY- -SKVRPIERV APGIVARKSV HQPLQTGLTA
                                ASVPVGDSLI GRIVSPTGRP LDGKGDIIS- -DRTRPVERV APGIVARKSV HQPLQTGLTA
                                ASVPVGDELI GRIIDPTGRP IDGKGDIKI- -DKTRAIDTV APGIVTRKPV NEPLQTGLTA
                                ASVPVGDGLI GRIIDPTGKV LDGKGDYQY- -EKTRPIERV APGIVARRSV CQPLQTGLTA
                                ASVPVGDGLI GRIVDPTGKP IDGKGEIKY- -EKTRPIERV APGIVARRSV YQPLQTGLTA
                                ASVPVGEGLI GRIISPTGKP IDGKGEFEY- -TKTRPIERV APGIVTRKSV HQPLQTGLTA
                                ASVPVGDALI GRIVNPTGRP IDGKGDIIS- -DRTRPIERV APGIVARKSV HQPLQTGLTA
                                ASVPTGDGLI GRIINPTGQA IDGKGDIQF- -SKTLPIEKV APGIVARRSV CEPLQTGLTA
                                ASTPVGECML GRVVSPIGEP LDGKGPIAA- -TEFSPIEVK APGIVQRKSV HEPLMTGIAA
                                ASTPVGECML GRVVSPIGQP LDGKGPIAA- -TEFSPIEVK APGIVQRKSV HEPLMTGIAA
                                ASVPVGDGLI GRIIDPTGKP LDGKGEIVS- -DKTRPIERV APGIVARKSV HQPLQTGLTA
                                ASVPFGEDLL GRVVNPLGQP IDGKGNIEA- -KEYLPVDRK APGIIARKSV HQPLQTGITA
                                ASVPFGEDLL GRVVNPLGVP IDGKGSIEA- -KEYLPVDRK APGIIARKSV HQPLQTGITA
                                ASVPVGDGLI GRIVDPTGKP LDGKGEYNY- -SKTRPIERV APGIVTRKSV HEPLQTGLTA
                                ASVPVGEGLI GRIINPTGQA IDGKGEIKS- -DRTMPIEKV APGIVARKSV HEPLQTGLTA
                                ASVPVGDELI GRIVNPTGVA VDGKGDIKA- -TKTRPIEKV APGIITRKSV HEPLQTGLTA
                                ASTPVGEAML GRVVNAIGQP IDGKGPIAT- -TEFRPIEIK APGIVARQSV CEPLMTGISA
                                ASIPVGPAFL GRVVNALAIP IDGKGDIVG- -SETRLLESP APGIIKRKSV YEPLATGITA
                                AQIPVGPAFL GRVVDALARP IDGKGDISA- -ADTRLLESP APGIIKRKSV YEPLATGITA
                                AQVPVGEGAI GRVVDALVRP IDGKGEIHS- -TETRLLESP APGIVQRKSV YEPMQTGITA
                                ASIPVGEAYL GRVVDALARP IDGKGDIAA- -TDSRLLESP APGIVERKSV YEPMQTGITA
                                AAVPVGEAVI GRVVDALVRP IDGKGDIVS- -SETRLLESA APGIIQRKSV YEPMQTGITA
                                AQIPVGPELI GRVVDPLCRV IDGKPEPNC- -SASRLLESP APGIIARKSV CEPLQTGITA
                                AQVPVGEAMI GRVVDALARP IDGKGDIHT- -TESRLIESG APGIIARRSV YEPMQTGITA
                                AQIPVGDALI GRVLDALARP IDGKGDINT- -SETRLIESP APGIIERKSV YEPMQTGITA
                                AQVPVGEAMI GRVVDALARP IDGKGDIHT- -TESRLIESG APGIIARRSV YEPMQTGITA
                                AQIPVGDALI GRVLDALARP IDGKGDINT- -SETRLIESP APGIIERKSV YEPMQTGITA
                                ASVPVGEALL GRTVDALARP IDGKGDIQT- -SETRLIESP APGIIARKSV YEPLQTGITA
                                ARIPVGEAMV GRIVDALARP IDGKGDIQT- -TEFRLIESP APGIIERKSV YEPMQTGITA
                                ARIPVGDAMI GRVVDALARP IDGKGDVQT- -NEFRLIESP APGIIERKSV YEPMQTGITA
                                AQVPVGDAMI GRVVDSLARP IDGKGDIHS- -TEARLIESP APGIIQRRSV YEPMQTGITA
                                ASVPVGDAML GRVVDALARP IDGKGDVAT- -TETRLIDSG APGIIQRKSV YEPMQTGITA
                                ASVPVGDAML GRVVDALGRP LDGKGDVES- -SETRLIDSP APGIIARKSV YEPLQTGITA
                                ASVPVGEALL GRVVDALARP IDGKGDLQT- -SETRLIESP APGIIARKSV YEPMQTGITA
                                ASIPVGEALV GRVVDSLAKP LDGKGDINT- -TETRLIESM APGIIARKSV CEPMQTGITA
                                ASVPVGDAMI GRVVNALARP IDGKGEIQA- -SESRLIESG APGIIERRSV HEPMQTGITA
                                AEVPVGEAMI GRVVDALARP IDGKGDIST- -TETRLIESM APGIIDRKSV YEPMQTGITA
                                AQIPVGEAML GRVVDALARP IDGKGDIHT- -TETRLIESP APGIIERKSV YEPMQTGITA
                                AQIPVGDASI GRVLDALARP LDGKGDLNT- -TESRLIESM APGIIERKSV YEPMQTGITA
                                ASVPVGEAML GRVVDPLGRP IDGKGDVQT- -SETRLIESP APGIIERKSV YEPLQTGITA
                                AQIPVGEAMV GRVVDALARP IDGKGDIHT- -SETRLIESP APGIIERRSV HEPMQTGITA
                                AQIPVGDAMI GRVVDALARP IDGKGEIHT- -TDTRLIESP APGIIERKSV YQPLQTGITA
                                AQVPVGEAFI GRVVDSLARP IDGKGEIHT- -GESRLIESV APGIIARRSV YEPLQTGITA
                                AQIPLGEAMI GRVVDALARP LDGKGEIHT- -TESRLIESP APGIIDRRSV YEPMQTGITA
                                AQIPVGEAMV GRVVDALARP LDGKGDIQT- -TETRLIESP APGIIARKSV CEPMQTGITA
                                ASIPVGEAMI GRVVDALARP IDGKGDINT- -GETRLIESM APGIIARKSV CEPLQTGITA
                                ASVPVGEAVI GRVVDALMRP IDGKGEIHT- -TATRLIESP APGIVQRKSV CEPLQTGITA
                                ASVPVGEAML GRVVDALARP IDGKGDAQT- -TETRLIESP APGIIARKSV YEPLQTGITA
                                ASIPVGEALI GRVVDALARP IDGKGDINT- -GETRLIESM APGIIARKSV CEPLQTGITA
                                AQVPVGEAMI GRVVDALGRP IDGKGDIQT- -SESRLIESP APGIVDRRSV YEPLQTGITA
                                ASIPVGDAML GRVVDSLARP IDGKGDIQT- -AETRLLESG APGIIDRRSV CEPLQTGITA
                                ASIPVGEAAI GRVVDALMRP IDGKGEIHT- -TQTRLIESP APGIVQRKSV CEPLQTGITA
                                ASVPVGEAML GRVVDALGRP IDGKGDVQT- -SETRLIESP APGIIARKSV YEPMQTGITA
                                AQVPVGEAFI GRVVDGLAQP IDGKGEIKA- -SESRLIESP APGIIARKSV FEPLQTGITA
                                AQIPVGDAMV GRVVDALARP IDGKGDIAA- -TDSRLIESG APGIVERRSV YEPMQTGITA
                                AQVPVGEALI GRVVDALARP IDGKGEIQS- -GESRLIESS APGIIARRSV YEPLQTGITA
                                AQIPVGEAMI GRVVDALARP LDGKGDINT- -TETRLIESM APGIIARKSV CEPMQTGITA
                                ASIPVGEALL GRVVDPLCNP LDGKGPIQC- -TESRLIESP APGIVDRRSV YEPLQTGITA
                                ASVPVGEAVI GRVVDALMRP IDGKGEIHA- -TATRLLESP APGIVQRKSV CEPLQTGITA
                                ASIPVGEALI GRVVDSLAEP IDGKGDINT- -SETRLIESM APGIIERKSV CEPLQTGITA
                                AQIPVGEAMI GRVVDALARP LDGKGDINT- -SETRLIESM APGIIARKSV CEPMQTGITA
                                AQIPVGEAFI GRVVDGLAQP IDGKGEIKA- -EETRLIESP APGIIARKSV FEPLQTGITA
                                AQVPVGEAMI GRVIDALGRP IDGKGDIQT- -SESRLIESP APGIVERRSV YEPMQTGITA
                                AAIPVGDALI GRVVDALARP IDGKGDIQA- -SETRLIESS APGIIERKSV YEPMQTGITA
                                ASIPVGEAQV GRVVDSLANP IDGKGDINC- -SDSRLIESM APGIIDRKSV CEPMQTGITA
                                AQVPVGEAMI GRVIDALGRP IDGKGDIQT- -SESRLIESP APGIVARRSV YEPLQTGITA
                                ASIPVGEAVV GRIVDSLARP IDGKGDIDT- -SENRLIESP APGIIARKSV CEPLQTGITA
                                AAIPVGDALI GRVVDALARP IDGKGDIQT- -SETRLIESS APGIIERKSV YEPMQTGITA
                                AQVPVGEAMI GRVIDALGRP IDGKGDIQT- -SESRLIESP APGIVERRSV YEPMQTGITA
                                ASVPVGEAML GRVVDALGRP IDGKGDVAT- -TETRLIESP APGIIARKSV YEPMQTGITA
                                AQIPVGEAFI GRVVDGLAQP IDGKGEIKA- -TETRLIESP APGIIARKSV FEPLQTGITA
                                AQVPVGEAFI GRVVDGLAQP IDGKGEIKA- -TESRLIESP APGIIARKSV FEPLQTGITA
                                AQVPVGEATV GRVVDALGRP IDGKGDINT- -SEFRLIESG APGIVARRSV YEPMQTGITA
                                AQVPVGEAMI GRVIDALGRP IDGKGDVQT- -SESRLIESP APGIVDRRSV YEPMQTGITA
                                AQIPVGDAFI GRVVDALARP IDGKGEIKN- -SDFRLIESP APGIVARKSV FEPLQTGITA
                                ASVPVGEAML GRVVDALGRP IDGKGDVQT- -TETRLIESP APGIIARKSV YEPMQTGITA
                                AQVPVGEGFI GRVVDGLAQP IDGKGEIKA- -SEFRLIESP APGIIARKSV FEPLQTGITA
                                AQIPVGDAMT GRVVDALGQP IDGKGDIHT- -TETRLIESM APGIIDRRSV YEPMQTGITA
                                AQIPVGEAFI GRVVDGLAQP IDGKGDIKS- -TETRLIESP APGIIARKSV FEPLQTGITA
                                AQVPVGDAMI GRVVDALGRP IDGKGDINT- -TESRLLESQ APGIIERRSV YEPMQTGITA
                                AQVPVGEGFI GRVVDGLAQP IDGKGEIKA- -SEFRLIESP APGIIARKSV FEPLQTGITA
                                AQVPVGEAFI GRVVDGLAQP IDGKGEIKA- -DETRLIESP APGIIARKSV FEPLQTGITA
                                AEVPVGEAML GRVVDALARP IDGKGDVAT- -TDSRLLEAP APGIIARKSV YEPMQTGITA
                                AAIPVGEALI GRVVDSLAAP LDGKGEINS- -NETRLIESM APGIIARKSV CEPMQTGITA
                                AQIPVGDAMI GRIVDPLGRP IDGKGDINT- -SETRLIESM APGIIQRRSV YEPLQTGITA
                                AEIPVGEAIV GRVVDALARP LDGKGDIAS- -TDTRLIEFM APGIIARRSV HEPMQTGITA
                                AQIPVGDAMI GRVVDSLARP IDGKGDIAT- -TETRLIESM APGIIARKSV CEPMQTGITA
                                AQVPVGEALV GRVVDALGRP IDGKGDIKS- -SESRLIESP APGIIARRSV HEPMQTGITA
                                AQVPVGEALV GRVVDALGRP IDGKGDLKT- -SETRLIESP APGIIARKSV HEPMQTGITA
                                AQIPVGEAFI GRVVDGLAQP IDGKGEIKA- -TETRLIESP APGIIARKSV FEPLQTGITA
                                AEIPVGEAIV GRVVDALARP IDGKGDIDA- -TDTRLIEFM APGIIARRSV HEPMQTGITA
                                AEVPVGEAML GRVVDALARP IDGKGDIKT- -TESRLIESP APGIVSRRSV YEPMQTGITA
                                AEVPVGEAML GRVVDALARP IDGKGDIKT- -TESRLIESP APGIVSRRSV YEPMQTGITA
                                AQIPVGEAFI GRVVDGLAQP IDGKGDIKS- -TETRLIESP APGIIGRKSV FEPLQTGITA
                                AQVPVGEALV GRVVDALGRP IDGKGDLKT- -TETRLIESP APGIIARKSV HEPMQTGITA
                                AEVPVGDAML GRVVDALARP IDGKGDIAT- -TDSRLLEAP APGIIARKSV YEPMQTGITA
                                AQVGVGEALI GRVVDALGRP IDGKGEINT- -TETRLIESM APGIIERRSV YEPMQTGITA
                                ASVPVGDAML GRVVNTLGEP IDGKGEINT- -SETRLIESP APGIIGRKSV YEPLQTGITA
                                AQVPVGEATI GRVVDALGRP IDGKGDINT- -SDFRLIESG APGIVARRSV YEPMQTGITA
                                AQVPVGDALI GRVVDALGRA IDGKGEINT- -SESRLIESG APGIIARRSV YEPLQTGITA
                                AQVPVGDAMV GRVVDSLGRP IDGKGDINT- -SETRLIESP APGIIARKSV CEPMQTGITA
                                AAIPVGDAIV GRVVDALARP IDGKGDIAS- -TETRLIESM APGIIARKSV CEPMQTGITA
                                AQVPVGEALI GRVVNALGVP IDGKGDIKT- -TESRLIESP APGIIARRSV HEPMQTGITA
                                AQVPVGDAMI GRVVDSLGRP IDGKGDINT- -SESRLIESP APGIIARKSV CEPMQTGITA
                                AQIPVGDAMI GRVVDALARP LDGKGDIQT- -SETRLIESP APGIIARRSV YEPMQTGITA
                                AQIPVGEALI GRVVDALGRP IDGKGDIKS- -SESRLIESP APGIIARRSV HEPMQTGITA
                                AQVPVGEALI GRVVDALGRP IDGKGDIKT- -TESRLIESP APGIIARRSV HEPMQTGITA
                                AEVPVGEAML GRVVDALARP IDGKGEIKT- -TESRLIESP APGIVSRRSV YEPMQTGITA
                                AAVPVGDAML GRVVNTLGEP LDGKGEINT- -SETRLIESP APGIIDRKSV YEPLQTGITA
                                AQVPVGEALI GRVVDALGRP IDGKGDIKS- -SESRLIESP APGIIARRSV HEPMQTGITA
                                AQVPVGEALI GRVVDALGRP IDGKGDIKT- -SDSRLIESP APGIIARRSV HEPMQTGITA
                                AQVPVGDAMI GRVVDALGRP IDGKGDINT- -SETRLIESP APGIVARKSV CEPLQTGITA
                                AQVPVGEALV GRVVDALGRP IDGKGEIKT- -SETRLIESM APGIVARRSV HEPMQTGITA
                                AQIPVGEALI GRVVDALGRP IDGKGDIKS- -SETRLIESP APGIIARRSV HEPMQTGITA
                                AQIPVGEALI GRVVDALGRP IDGKGDIKS- -SESRLIESP APGIIARRSV HEPMQTGITA
                                AQVGVGEALI GRVVDALGRA IDGKGDIKT- -SETRLIESP APGIIARRSV HEPMQTGITA
                                AEVPVGDAMI GRVVDSLGRP IDGKGDINT- -SETRLIESN APGIIARRSV CEPMQTGITA
                                ASVPVGEAML GRVVNTLGEP LDGKGDINT- -TETRLIESP APGIIERKSV YEPLQTGITA
                                AQVPVGDAMV GRVVDSLGRP IDGKGDINT- -SESRLIESP APGIIARKSV CEPMQTGITA
                                AEVPVGEAML GRVVDALARP IDGKGEIKT- -TESRLIESP APGIVSRRSV YEPMQTGITA
                                AQVPVGDAMV GRVVDSLGRP IDGKGDINT- -SETRLIESP APGIIARKSV CEPMQTGITA
                                AQIGVGEALI GRVVDALGRA IDGKGDIKA- -SESRLIESP APGIIARRSV HEPMQTGITA
                                AEVPVGDAFV GRVINALGEP IDGKGDIAA- -SESRLLESE APGIIARRSV YEPMQTGITA
                                ASVPVGESML GRVIDTLGRP IDGKGDINT- -SESRLIESM APGIIERKSV YEPLQTGITA
                                AQVPVGEALI GRVVDGLGRP IDGKGDIQS- -TESRLVESI APGIIARRSV CEPMQTGITA
                                AQIGVGEALI GRVVDALGRA IDGKGDIKS- -SESRLIESP APGIIARRSV HEPMQTGITA
                                AQIPVGEALI GRVVDALGRP IDGKGDIKS- -SETRLIESP APGIIARRSV HEPMQTGITA
                                AQIPVGEALI GRVVDALGRP IDGKGDIKS- -SDSRLIESP APGIIARRSV HEPMQTGITA
                                AQIPVGDAMV GRVVDALAKP IDGKGDIAS- -TESRLIESG APGIIERRSV HEPMQTGITA
                                AQVPVGEALI GRVVDALGRP IDGKGDIKT- -TESRLIESP APGIIARRSV HEPMQTGITA
                                AQVPVGEALV GRIVDALGRP VDGKGPINT- -SETRLLESP APGIVARKSV CEPMQTGITA
                                AQVPVGEALI GRVVDALGRP IDGKGDIKS- -TESRLIESP APGIIARRSV HEPMQTGITA
                                AQVPVGEALI GRVVDALGRP IDGKGDIKT- -SDSRLIESP APGIIARRSV HEPMQTGITA
                                AEVPVGEAML GRVVDALARP IDGKGEIKT- -TETRLIESP APGIVSRRSV YEPMQTGITA
                                AEVPVGEAML GRVVDALARP IDGKGEIKT- -TETRLIESP APGIVSRRSV YEPMQTGITA
                                AQIGVGEALV GRVVDALGRA IDGKGDIKS- -TESRLIESP APGIIARRSV HEPMQTGITA
                                ASVPVGEAML GRVVDALGRP MDGKGDVQT- -DETRLIESP APGIIARKSV YEPMQTGITA
                                AQVPVGEALI GRVVDGLGRP IDGKGDIQS- -TESRLVESI APGIIARRSV CEPMQTGITA
                                AAIPVGDAVV GRVVDALARP IDGKGDIAA- -TETRLIESM APGIIARKSV CEPMQTGITA
                                AEVPVGEAML GRVVDALARP IDGKGDIKT- -TESRLIESP APGIVSRRSV YEPMQTGITA
                                AQVPVGDNLV GRVVDALGRP IDGKGEIMT- -SETRLVESM APGIIARKSV CEPMQTGITA
                                AQVPVGEALI GRVVDALGRP IDGKGAINT- -SETRLIESP APGIVARKSV CEPLQTGITA
                                AAIPVGDAVV GRVVDALARP IDGKGDIAS- -SETRLIESM APGIIARKSV CEPMQTGITA
                                ASVPVGEAML GRVVDALGRP MDGKGDVQT- -DETRLIESP APGIIARKSV YEPMQTGITA
                                AQVPVGEALV GRVVDALGRP IDGKGDLKT- -TETRLIESP APGIIARKSV HEPMQTGITA
                                AQIGVGEALI GRVVDALGRP IDGKGDIKS- -SESRLIESP APGIIARRSV HEPMQTGITA
                                AQVPVGEALI GRVVDALGRP IDGKGEIQT- -SETRLLESM APGIIARKSV CEPMQTGITA
                                AQIGVGEALI GRVVDALGRA IDGKGDIKA- -SESRLIESP APGIIARRSV HEPMQTGITA
                                AQVPVGEALI GRVVDALGRP IDGKGDIKS- -SESRLIESP APGIIARRSV HEPMQTGITA
                                AQVPVGEALI GRVVNALGLP IDGKGDIKS- -SESRLIESP APGIIARRSV HEPMQTGITA
                                AQVPVGEALI GRVVDALGRP IDGKGAINT- -SETRLIESP APGIVARKSV CEPLQTGITA
                                AQIPVGEAVI GRVVDALGRP VDGKGDIKT- -TDTRLIESM APGIIARRSV HEPMQTGITA
                                AQVPVGEAMI GRVVDSLGRP IDGKGDINT- -SETRLIESM APGIIARKSV CEPMQTGITA
                                AQVPVGDAMI GRVVNPLGEA IDGKGDINT- -SESRLIESP APGIIARQSV CEPLQTGITA
                                AQVPVGEALI GRVVDALGRP IDGKGDIKS- -SENRLIESP APGIIARRSV HEPMQTGITA
                                AQVPVGEALI GRVVDALGRP IDGKGDIKT- -SDSRLIESP APGIIARRSV HEPMQTGITA
                                AQVPVGEAMV GRVVDALGRP IDGKGEIKT- -TETRLIESP APGIIERRSV HEPMQTGITA
                                AEVPVGEAML GRVVDALARP IDGKGDIKT- -TESRLIESP APGIVSRRSV YEPMQTGITA
                                AQVPVGEALI GRVVDGLGRP IDGKGDIQS- -TESRLVESM APGIIARRSV CEPMQTGITA
                                AQVPVGEALV GRVVDALGRP IDGKGDIKT- -SDSRLIESP APGIIARRSV HEPMQTGITA
                                AQIPVGEALI GRVVDALGRP IDGKGDIKS- -PESRLIESP APGIIARRSV HEPMQTGITA
                                AQVPIGEAMI GRVVDSLGRP IDGKGDIAT- -TESRLIESP APGIIARKSV CEPMQTGITA
                                AQVPVGEALI GRVVDGLGRP IDGKGDIQS- -TESRLVESM APGIIARRSV CEPMQTGITA
                                AQVPVGEALV SRIVDALGRP IDGKGPINT- -NETRLLESP APGIVARKSV CEPMQTGITA
                                AQVGVGDALI GRVVDALGRP IDGKGDPKT- -TETRLIESP APGIIARRSV HEPMQTGITA
                                AEVPVGEAML GRVVDALARP IDGKGEIKT- -TETRLIESP APGIVARRSV YEPMQTGITA
                                AQVPVGDAII GRVVDALGNP IDGKGEIKS- -TESRLIESM APGIIARRSV HEPMQTGITA
                                AQVAVGDALI GRVVDALGRP IDGKGDPKT- -TETRLIESP APGIIARRSV HEPMQTGITA
                                AQIPVGDALV GRVLDALARP LDGKGDIET- -SETRLIESP APGIVARKSV CEPMQTGITA
                                AQVAVGEALI GRVVDALGRP IDGKGDLKT- -TESRLIESP APGIIARRSV HEPMQTGITA
                                AQVPVGDALV GRVVDGLGRP IDGKGEMKT- -TDSRLLESP APGIIDRRSV YEPMQTGITA
                                AQVPVGEALI GRVVNSLGIP IDGKGDVAT- -TESRLIESM APGIVARKSV CEPMQTGITA
                                AQIPVGDALV GRVVSPLGAP LDGKGDIAA- -SESRLIESP APGIIARRSV HEPMQTGITA
                                AQVGVGEALV GRVVDALGRA IDGKGDLKT- -TETRLIESP APGIIARRSV HEPMQTGITA
                                AQVGVGEALI GRVVDALGRP IDGKGDIKA- -TETRLIESP APGIIARRSV HEPMQTGITA
                                AQVGVGDALI GRVVDALGRP IDGKGDPKT- -TETRLIESP APGIIARRSV HEPMQTGITA
                                AEIPVGDAIV GRVVDALARP LDGKGDIAA- -TDNRLIEFM APGIIDRRSV HEPMQTGITA
                                AQVAVGEALI GRVVDALGRP IDGKGDLKT- -TESRLIESP APGIIARRSV HEPMQTGITA
                                AEIPVGEATV GRVVDALGRP IDGKGEIKS- -SETRLIESM APGIIARRSV HEPMQTGITA
                                AQVPVGEAMI GRVVDALGRP IDGKGDIKT- -NETRLIESG APGIIERKSV CEPLQTGITS
                                AQVPVGEALV GRVVDALGRP IDGKGPLDT- -NENRLIESG APGIIERKSV CEPLQTGITA
                                AQVGVGEALI GRVVDALGRA IDGKGEIKA- -SENRLIESP APGIIARRSV HEPMQTGITA
                                AQIPVGDAMI GRVVDALGQP IDGKGEIKT- -SETRLIESP APGIVSRRSV HEPMQTGITA
                                AQVPVGEAMV GRVIDALGRP IDGKGEIKT- -TETRLIESP APGIIARRSV HEPMQTGITA
                                AQVPVGDALI GRVVDALGRP LDGKGDIAF- -SEMRLIESP APGIIARKSV CEPMQTGITA
                                AQVPIGEAMI GRVVDSLGRP IDGKGDIAT- -TESRLIESS APGIIARKSV CEPMQTGITA
                                AEIPVGDATV GRVVDALARP IDGKGDIAA- -TDNRLIEFM APGIIDRRSV HEPMQTGITA
                                AQIPVGEATI GRVVDALGRP IDGKGDIQS- -SETRLIESM APGIIARRSV HEPMQTGITA
                                ASIPVGEGLK GRIVDSLARP VDGKGEIQT- -DSNRLLESM APGIIERKSV YEPMQTGITA
                                AQIPVGDALV GRVVSPLGAP LDGKGEIAA- -TENRLIESP APGIIARRSV HEPMQTGITA
                                AQVPVGEALI GRVVNALGLP IDGKGEIKS- -SESRLIESP APGIIARRSV HEPMQTGITA
                                AQVPVGEALV GRVVDALGRP IDGKGDIIA- -SETRLVESP APGIVARKSV CEPMQTGITA
                                AQIGVGEALV GRVVDALGRA IDGKGEIKA- -TETRLIESP APGIIARRSV HEPMQTGITA
                                AQVPVGEALI GRVVDGLGRA IDGKGDIKT- -SESRLIESP APGIIARRSV HEPMQTGITA
                                AQVPVGEAMV GRVVDALGRP IDGKGEIKT- -TETRLIESP APGIIARRSV HEPMQTGITA
                                AQIPVGDGMI GRVVDPLGRP IDGKGAVAS- -TENRLLESP APGIVARRSV YEPMQTGITA
                                ASIPVGEALK GRIVDSLARP IDGKGEIQT- -DSTRLLEAG APGIIERKSV YEPMQTGITA
                                AQVPVGEAMI GRVVDSLGRP LDGKGDINT- -SETGLIESM APGIVARKSV CEPMQTGITA
                                ASIPVGEAMV GRVVDSLGRP IDGKGDINC- -SDTRLLESM APGIIARKSV CEPLQTGITA
                                AEVPVGDAML GRVVDALARP IDGKGEIKT- -TETRLIESP APGIVSRRSV YEPMQTGITA
                                AQIPVGEAML GRVVDALARP IDGKGEIKC- -TDSRLIESP APGIVERRSV YEPMQTGITA
                                AQVPVGEATI GRVVNSLGQP IDGKGEINT- -TESRLLESP APGIVARRSV YEPMQTGITA
                                AQIPVGDAMV GRVVDSLGRP IDGKGPITS- -TATRLLESP APGIIERKSV CEPMQTGITA
                                AQVPVGDAMI GRVIDSLGRP LDGKGDINT- -TESRLIESP APGIIARKSV CEPMQTGITA
                                AQVPVGDAMI GRVVDALARP IDGKGDIQT- -TESRLIESG APGIIERRSV YEPMQTGITA
                                ASVPVGEQMI GRIVDSLGRA IDGKGDLKL- -EETRLLESP APSIIDRKSV YEPLQTGIAA
                                AQVPVGEALV GRVVDALGRP IDGKGDILA- -SETRLVESP APGIVARKSV CEPMQTGITA
                                AQVPVGEATI GRVVNSLGQP IDGKGEINT- -TESRLLESP APGIVARRSV YEPMQTGITA
                                AQVPVGEAMI GRVVDALGRP IDGKGEIKT- -TESRLIESM APGIIARRSV HEPLQTGITA
                                AQVPVGEAMI GRVVDALGRP IDGKGDVNT- -NETRLIESG APGIIERKSV CEPMQTGITS
                                AQVPVGDALV GRVVDALGRP IDGKGDILA- -SETRLVESP APGIVARKSV CEPMQTGITA
                                AQVGVGEVLI GRVLDALGRA IDGKGDPKT- -TETRLIESP APGIIARRSV HEPMQTGITA
                                AQVPVGDALV GRVVDALGRP IDGKGDILA- -SETRLVESP APGIVARKSV CEPMQTGITA
                                AQVPVGEALV GRVVDALGRP IDGKGDIIT- -SETRLVESP APGIVARKSV CEPMQTGITA
                                AQVPVGDALV GRVVDALGRP IDGKGDILA- -SETRLVESP APGIVARKSV CEPMQTGITA
                                AQIPVGDGIV GRVVDALARP IDGKGDIAT- -STTRLIEFM APGIIERRSV YEPMQTGITA
                                AQVPVGDALV GRVVDALGRP IDGKGDILA- -SETRLVESP APGIVARKSV CEPMQTGITA
                                AQVPVGDAMI GRVVDALARP IDGKGDIHT- -TESRLIESG APGIIERRSV YEPMQTGITA
                                AQVPVGDALV GRVVDALGRP IDGKGDILA- -SETRLVESP APGIVARKSV CEPMQTGITA
                                AQVPVGEALL GRVVNTLAEP LDGKGEIQT- -TESRLIESS APGIVERQSV NEPMQTGITA
                                ASVPVGDAML GRVVNPLGLP IDGKGDIAT- -SETRLIESM APGIIQRKSV HEPMQTGITA
                                AQVGVGEGLI GRVVDALGRA IDGKGDIKT- -TETRLIESP APGIIARRSV HEPMQTGITA
                                AQVPVGEAMI GRVVDALGRP IDGKGEINT- -TETRLIESP APGIIERRSV YEPMQTGITA
                                AQVPVGEALV GRVVDALGRP IDGKGDILA- -SETRLVESP APGIVARKSV CEPMQTGITA
                                AQVPVGEALV GRVVDALGRP IDGKGDILA- -SETRLVESP APGIVARKSV CEPMQTGITA
                                AQIPVGDAIV GRVVDALARP IDGKGDIAT- -STTRLIEFM APGIIERRSV YEPMQTGITA
                                AQVPVGDALV GRVVDALGRP IDGKGDILA- -SETRLVESP APGIVARKSV CEPMQTGITA
                                AQVPVGEALV GRVVDALGRP IDGKGDILA- -SETRLVESP APGIVARKSV CEPMQTGITA
                                AQVGVGEALI GRVVDALGRA IDGKGEIKA- -TTSRLIESP APGIIARRSV HEPMQTGITA
                                AQVPVGDALV GRVVDALGRP IDGKGDILA- -SETRLVESP APGIVARKSV CEPMQTGITA
                                AQVPVGEALV GRVVDALGRP IDGKGDIIT- -SETRLVESP APGIVARKSV CEPMQTGITA
                                AQVPVGEALV GRVVDALGRP IDGKGDIIT- -SETRLVESP APGIVARKSV CEPMQTGITA
                                AQVPVGDALV GRVVDALGRP IDGKGEILA- -SETRLVESP APGIVARKSV CEPMQTGITA
                                AQVGVGEALI GRVVDALGRA IDGKGEIKA- -TTTRLIESP APGIIARRSV HEPMQTGITA
                                AQVPVGDALV GRVVDALGRP IDGKGEILA- -SETRLVESP APGIVARKSV CEPMQTGITA
                                AQIPVGDALV GRVVSPLGAP LDGKGEIAA- -TENRLIESP APGIIARRSV HEPMQTGITA
                                AQVPVGEAMV GRVVDALGRA IDGKGDINT- -TESRLIESA APGIIARRSV HEPMQTGITA
                                AQVPVGEAMV GRVVDGLGRS VDGKGDIQT- -DDSRLIESP APGIIERRSV CEPMQTGITA
                                AQVPVGEAMI GRVVDALGRP IDGKGDINT- -SETRLIESG APGIIARKSV CEPLQTGITS
                                AQVPVGDSLI GRVVDALGRP IDGKGDLGN- -TDFRLIESP APGIVARKSV CEPMQTGITA
                                ASVPVGDALL GRVVNALGQP IDGKGDIAT- -TETRLIESM APGIIQRKSV HEPMQTGITA
                                AQVGVGEALI GRVVDALGRA IDGKGEIKA- -TTSRLIESP APGIIARRSV HEPMQTGITA
                                AEIPVGEALK GRIVDSLARP IDGKGEIKS- -DSSRLLESV APGIIERKSV YEPMQTGITA
                                AQVPVGDALV GRVVDALGRP IDGKGDILA- -SETRLVESP APGIVARKSV CEPMQTGITA
                                AQVPVGEAMI GRVVDALGRA IDGKGDINT- -TESRLIESA APGIIARRSV HEPMQTGITA
                                AQVPVGEALV GRVVDALGRP IDGKGEILA- -SETRLVESP APGIVARKSV CEPMQTGITA
                                AQIPVGDAML GRVVDALARP IDGKGDIKG- -SETRLLESP APGIIARRSV CEPMQTGITA
                                AQVPVGDALV GRVVDALGRP IDGKGDILT- -SETRLVESP APGIVARKSV CEPMQTGITA
                                AQVPVGDALV GRVVDALGRP IDGKGEILA- -SETRLVESP APGIVARKSV CEPMQTGITA
                                AQVPVGEALI GRVVDGLGRA IDGKGDIKT- -SESRLIESP APGIIARRSV HEPMQTGITA
                                AAVPVGDAML GRVVNPLGQP IDGKGEIAT- -TETRLIESP APGIIQRKSV HEPMQTGITA
                                AEVPVGDAML GRVVDPLARP IDGKGEIAT- -SETRLIESP APGIIQRKSV HEPMQTGITA
                                AQVPVGEAMV GRVVDALGRA IDGKGDINT- -TESRLIESA APGIIARRSV HEPMQTGITA
                                AQVGVGDALI GRVVDALGRP IDGKGDPKT- -TETRLIESP APGIIARRSV HEPMQTGITA
                                AQIPVGEALV GRVLDALARP IDGKGEIVA- -SESRLIESP APGIVARKSV CEPMQTGITA
                                AQVPVGEAML GRVIDSLGRP IDGKGDIQA- -SDTRLLESP APGIIERRSV CEPMQTGITA
                                AQVGVGEALI GRVVDALGRA IDGKGEIKA- -TTSRLIESP APGIIARRSV HEPMQTGITA
                                AQVPVGEAMV GRVVDALGRA IDGKGDINT- -TESRLIESA APGIIARRSV HEPMQTGITA
                                AQVPVGEALI GRVVDSLGRA IDGKGDIKT- -TESRLIESP APGIIARRSV HEPMQTGITA
                                AQVPVGEAML GRVIDSLGRP IDGKGDIQA- -SDTRLLESP APGIIERRSV CEPMQTGITA
                                AQVPVGEAMV GRVVDSLGRP IDGKGDIKT- -SDFRLIEST APGIIARKSV CEPLQTGITA
                                AQVGVGEALI GRVVDALGRP IDGKGEIKA- -SENRLIESP APGIIARRSV HEPMQTGITA
                                AQVGVGDALI GRVVDALGRP IDGKGDPKT- -TETRLIESP APGIIARRSV HEPMQTGITA
                                AQVPVGEALI GRVVDALGRP IDGKGDINT- -TETRLIESM APGIVARKSV CEPMQTGITA
                                AQVPVGEAMV GRVVDSLGRP IDGKGDIKA- -SEYRLIEST APGIIARKSV CEPLQTGITA
                                ASVPVGDAML GRVVNPLGVA IDGKGDLAT- -TESRLIESP APGIIQRKSV HEPMQTGITA
                                AQVPVGEALV GRVVDALGRP IDGKGDIQT- -NETRLIESG APGIIARKSV CEPMQTGITS
                                AQVGVGEALI GRVVDALGRA IDGKGDLKT- -TETRLIESP APGIIARRSV HEPLQTGITA
                                ASVPVGDAML GRVINPLGRA IDGKGDIPT- -TETRLIESM APGIIQRKSV HEPMQTGITA
                                ASVPVGDAML GRVVNPLGQA IDGKGDIPT- -SETRLIESM APGIIQRKSV HEPMQTGITA
                                AEIPVGDAML GRIVDALGRP IDGKGEIQS- -SEDRLLESP APGIIDRRSV CEPMQTGITA
                                SQIPVGDAML GRVVDALARP IDGKGDPKT- -TETRLLESP APGIIARRSV CEPMQTGITA
                                AEVPVGEAML GRVINPLGLP LDGKGEIAT- -TETRLIESM APGIIQRKSV HEPMQTGITA
                                AQIPVGQALV GRVLDALARP IDGKGELVT- -SETRLIESP APGIIARKSV CEPMQTGITA
                                AQVPVGEALV GRVVDALGRP IDGKGEIKT- -TETRLLESP APGIVARRSV HEPLQTGITA
                                AQIPIGDAML GRVVDALARP IDGKGPIAT- -TATRLLESP APGIVSRKSV CEPMQTGITS
                                AQVPVGEAML GRVIDALGRP IDGKGEIQA- -SDTRLLESP APGIIDRRSV CEPMQTGITA
                                SQIPVGDAML GRVVDALARP IDGKGDVKT- -TDSRLLESP APGIIARRSV CEPMQTGITA
                                AQIGVGEALI GRVVDALGRA IDGKGEIKA- -TESRLIESP APGIIARRSV HEPMQTGITA
                                AQIPVGDAML GRVVDALARP IDGKGDPKT- -TETRLLESP APGIIDRRSV CEPMQTGITA
                                AQIPVGEALV GRVLDALARP IDGKGELAT- -SETRLIESP APGIIARKSV CEPMQTGITA
                                ASVPVGDAML GRVVNSLGQP IDGKGDIAT- -TESRLIESM APGIIERKSV HEPLQTGITA
                                AQIPVGDAML GRVVDALARP IDGKGDIKS- -SENRLLESP APGIIERRSV CEPMQTGITA
                                ASVPVGDAML GRVVNPLGVA IDGKGDLAT- -TESRLIESP APGIIQRKSV HEPMQTGITA
                                AQIGVGDSLV GRVVDALGVA IDGKGDLNT- -TESRLIESP APGIVARRSV HEPMQTGITA
                                AQIPVGDAML GRVVDALARP IDGKGDIKS- -SETRLLEST APGIISRRSV CEPMQTGITA
                                AQVGVGDALI GRVVDALGRA IDGKGDPKT- -TETRLIESP APGIIARRSV HEPMQTGITA
                                AQVPVGEALV GRVVDALGRA IDGKGEIKT- -TESRLLESP APGIVARRSV HEPMQTGITA
                                ASVPVGDAML GRVVNSLGQP IDGKGDIAT- -SETRLIESM APGIIQRKSV HEPMQTGITA
                                AQVPVGEALI GRVVDALGRA IDGKGEIKT- -NESRLIESM APGIIARRSV HEPMQTGITA
                                AQVPVGEALI GRVVDALGRP IDGKGEIKT- -TESRLIESP APGIVARRSV HEPMQTGITA
                                ASVPVGDAML GRVVNPLGQP IDGKGDIAT- -NESRLIESP APGIIQRRSV HEPMQTGITA
                                AQVPVGEALV GRVVDALGRA IDGKGEIKT- -TESRLLESP APGIVARRSV HEPMQTGITA
                                AQVPVGEALV GRVVDALGRA IDGKGEIKT- -AESRLLESP APGIVARRSV HEPMQTGITA
                                AQIPVGEALV GRVLDALARP IDGKGDLDT- -TDTRLIESA APGIVARKSV CEPMQTGITA
                                AQVPVGEALI GRVVDALGRP LDGKGEIKT- -TESRLIESP APGIVARRSV HEPMQTGITA
                                AQVPVGEALI GRVVDALGRA IDGKGEIKT- -AESRLLESP APGIVARRSV HEPMQTGITA
                                AQIPVGDAML GRVVDALARP IDGKGDPKT- -TETRLLESP APGIIERRSV CEPMQTGITA
                                AQVPVGEALI GRVVDALGRP IDGKGEIKT- -TESRLIESP APGIVARRSV HEPMQTGITA
                                AAVPVGEAML GRVVDTLGRP LDGKGDIQT- -SETRLIESP APGIIERKSV YEPLQTGITA
                                AQVPVGEALI GRVVDALGRA IDGKGEIKT- -TESRLLESP APGIVARRSV HEPLQTGITA
                                AQVPVGDALI GRVVDGLGRA IDGKGDIQT- -TDSRLLESP APGIIDRRSV HEPMQTGITA
                                AQVPVGEALI GRVVDALGRP IDGKGELKT- -NESRLIESP APGIVARRSV HEPMQTGITA
                                AQVPVGDALI GRVVDGLGRA IDGKGDIQT- -TDSRLLESP APGIIDRRSV HEPMQTGITA
                                AQIPVGDAML GRVVDALARP IDGKGDPKT- -TETRLLESP APGIIERRSV CEPMQTGITA
                                ASVPVGQAML GRVVNPLGLP LDGKGEIAT- -SDSRLIESM APGIIQRKSV HEPMQTGITA
                                AQIPVGEDLV GRVVDALGRA IDGKGEIKT- -SESRLLESP APGIVARRSV HEPMQTGITA
                                ASIPVGEELI GRVVSPLVES LDGKGDIQT- -GQTRLLESM APGIVERMSV YEPLQTGITA
                                ASVPVGEAML GRVVNSLGRA IDGKGEIAT- -SETRLIESM APGIIQRKSV HEPMQTGITA
                                ASVPVGEAML GRVVNPLGLA IDGKGDIPA- -TDTRLIENP APGIIQRKSV HEPMQTGITA
                                ASVPVGDALL GRVVNPLGQP IDGKGDLAT- -NETRLIESP APGIIQRKSV HEPMQTGITA
                                AEVPVGEALV GRVVDGLGRP IDGKGDIKT- -TETRLIESP APGIVARRSV HEPLQTGITA
                                AQIPVGEALI GRVVDALGRP IDGKGEIKT- -TETRLIESP APGIVARRSV HEPMQTGITA
                                ASVPVGDALL GRVVNPLGQP IDGKGDLAT- -NETRLIESP APGIIQRKSV HEPMQTGITA
                                ASVPVGQAML GRVVNPLGLP LDGKGEIAT- -SDSRLIESM APGIIQRKSV HEPMQTGITA
                                AEVPVGEAML GRVINPLGVP IDGKGEIAT- -TSTRLIESM APGIIQRKSV HEPMQTGITA
                                AAVPVGDAML GRVVNALGQP IDGKGEIAT- -SETRLIESM APGIIQRKSV HEPMQTGITA
                                AQVPVGEALI GRVVDALGRP IDGKGEIKT- -TESRLIESP APGIVARRSV HEPLQTGITA
                                AEVPVGEALV GRVVDGLGRP IDGKGEIKT- -TETRLIESP APGIVARRSV HEPLQTGITA
                                AAVPVGDAML GRVVNSLGQP IDGKGDIAT- -TETRLIESM APGIIQRKSV HEPMQTGITA
                                AEVPVGEAML GRVINPLGVP IDGKGEIAT- -TSTRLIESM APGIIQRKSV HEPMQTGITA
                                AQVSVGEALI GRVVDALARP LDGKGEIKT- -TDTRLIESP APGIIARRSV HEPMQTGITA
                                ASVPVGDSLL GRVVNPLGVP LDGKGDLGT- -TETRLIESP APGIIQRKSV HEPMQTGITA
                                AQIPVGDALV GRVLDALARP IDGKGDLET- -TETRLIESA APGIVDRKSV CEPMQTGITA
                                ASVPVSDEML GRVVTPLGQP MDGKGDIPS- -TESRLIESI APGIIKRKSV HEPLQTGITS
                                AAVPVGDAML GRVVNSLGQP IDGKGDIAT- -TETRLIESM APGIIQRKSV HEPMQTGITA
                                AAVPVGDAML GRVVNSLGQP IDGKGDIAT- -TETRLIESM APGIIQRKSV HEPMQTGITA
                                ASVPVGDAML GRVVNPLGQP VDGNGEIAT- -SDSRLIESL APGIIKRKSV HEPMQTGITS
                                AQVPVGDAMI GRVVDALGRP IDGKGEIET- -TETRLIESG APGIVARKSV CEPMQTGITA
                                ASVPVGDGLL GRVVNPLGVP LDGKGDLGA- -SESRLIESP APGIIQRKSV HEPMQTGITA
                                ASVPVGQAML GRVVNPLGQP VDGNGDIAT- -SDSRLIESL APGIIKRKSV HEPMQTGITS
                                ASVPVGDAML GRVVNALGQP IDGKGEIAS- -SETRLIESM APGIIQRKSV HEPMQTGITA
                                ASVPVGEATL GRVVNSLGQP IDGKGDIAA- -TEMRLIESM APGIIQRKSV HEPMQTGITA
                                AQVPVGEALI GRVVDALGRP IDGKGDIKT- -TETRLIESP APGIVARRSV HEPMQTGITA
                                AEVPVGEALK GRVVDSLGRP IDGKGELNT- -GETRLLESM APGIVDRKSV CEPMQTGITA
                                ASVPVGEATL GRVVNSLGQP IDGKGDIAA- -TEMRLIESM APGIIQRKSV HEPMQTGITA
                                AQVPVGDALV GRVVDGLGRP IDGKGEIKT- -TETRLIESP APGIVARRSV HEPMQTGITA
                                AQIPVGEGML GRIVDALGRP IDGKGEIQS- -SEDRLLESP APGIIDRRSV CEPMQTGITA
                                ASVPVGDGLL GRVVNPLGVA LDGKGDLGT- -TESRLIESP APGIIQRKSV HEPMQTGITA
                                AQIPVGDAMI GRVVDSLGRP IDGKGEIRT- -TETRLIESP APGIVARRSV HEPMQTGITA
                                AQVPVGEAFL GRVVDALARP IDGRGDIKA- -DGVRLIESP APGIIARRSV YEPLQTGLVS
                                AEVAVGEALI GRVVDGLGRP IDGKGDIKT- -TETRLIESP APGIVARRSV HEPLQTGITA
                                ASVPVGDAML GRVVNSLGQP IDGKGDIAT- -TETRLIESM APGIIQRKSV HEPMQTGITA
                                ASVPVGDAML GRVVNSLGRP IDGKGDIAA- -SETRLIESM APGIIQRKSV HEPMQTGITA
                                AQIPVGEALI GRVVDALGRA IDGKGEIKT- -AESRLLESA APGIVARRSV HEPMQTGITA
                                ASVPVGEATL GRVVNSLGQP IDGKGDIAA- -TEMRLIESM APGIIQRKSV HEPMQTGITA
                                AAVPVGEAML GRVVNSLGRA IDGKGEIAT- -SETRLIESM APGIIQRKSV HEPMQTGITA
                                ASVPVGDAML GRVVNPLGQV IDGKGEIAA- -TESRLIESP APGIIQRRSV HEPMQTGITA
                                AAVPVGDAML GRVVNALGQP IDGKGAIPT- -TETRLIESM APGIIQRKSV HEPMQTGITA
                                ASVPVGEAML GRVVNPLGQP MDGKGEIAS- -TDVRLIENP APGIIQRKSV HEPMQTGITA
                                ASVPVGDAML GRVVNPLGQP MDGKGDIAT- -TESRLIESP APGIIQRKSV HEPMQTGITA
                                ASVPVGDAML GRVINSLGRP IDGKGDIAA- -SETRLIESM APGIIQRKSV HEPMQTGITA
                                ASVPVGQAML GRVVNPLGQP VDGNGDIAT- -SDSRLIESL APGIIKRKSV HEPMQTGITS
                                AEIPVGEGML GRIVDALARP IDGKGEINA- -SESRLLESP APGIVDRRSV CEPMQTGITA
                                AEIPVGEALI GRVVDSLGRP LDGKGEINT- -GETRLLESM APGIVDRKSV CEPMQTGITA
                                ASVPVGDALL GRVVNSLGVP LDGKGDLAT- -TETRLIESP APGIIQRKSV HEPMQTGITA
                                AQVPVGEAMI GRVVDSLGRP IDGKGEIRT- -TETRLIESP APGIVARRSV HEPMQTGITA
                                ASVPVGDALI GRVVNPLGVA IDGKGDLPS- -NETRLIESP APGIIQRKSV HEPMQTGITA
                                ASVPVGEAMQ GRVVNPLGQP IDGKGEIPT- -SDTRLIEEM APGIIKRRSV HEPMQTGITS
                                ASVPVGDAML GRVVNALGEP VDGKGAIET- -TATRLIESP APGIIQRRSV HEPMQTGITA
                                AQVPVGDAMI GRVVNALGEA IDGKGDIQT- -SEGRLIESM APGIIQRRSV HEPMQTGITA
                                ASVPVGEAMQ GRVVNPLGQP IDGKGEIPT- -SDTRLIEEM APGIIKRRSV HEPMQTGITS
                                ASVPVGEAMQ GRVVNPLGQP IDGKGEIPT- -SDTRLIEEM APGIIKRRSV HEPMQTGITS
                                ASVPVGDAML GRVVNALGEP VDGKGAIET- -TATRLIESP APGIIQRRSV HEPMQTGITA
                                ASVPVGDATL GRVVNPLGQP IDGKGDIAT- -TETRLIESM APGIIQRKSV HEPMQTGITA
                                AAVPVGEAML GRVVNALGKP IDGKGEIDA- -SETRLIESP APGIIARRSV HEPLQTGITA
                                ASVPVGEAMQ GRVVNPLGQP IDGKGEIPT- -SDTRLIEEM APGIIKRRSV HEPMQTGITS
                                ASVPVGEAMQ GRVVNPLGQP IDGKGEIPT- -SDTRLIEEM APGIIKRRSV HEPMQTGITS
                                ASVPVGDAML GRVVNSLGRP IDGKGDIAT- -AETRLIESM APGIIQRKSV HEPMQTGITA
                                ASVPVGEAMQ GRVVNPLGQP IDGKGEIPT- -SDTRLIEEM APGIIKRRSV HEPMQTGITS
                                ASVPVGEAML GRVVNSLGRA IDGKGEIAT- -SETRLIESM APGIIQRKSV HEPMQTGITA
                                ASVPVGEAML GRVVNPLGQQ IDGKGEMAT- -TDSRLIESI APGIIKRKSV HEPMQTGITS
                                ASVPVGQAML GRVVNPLGQP MDGKGDIPS- -EDTRLIENP APGIIQRKSV HEPMQTGIXA
                                AAVPVGDAML GRVVNALGQP IDGKGEIAT- -TETRLIESM APGIIQRKSV HEPMQTGITA
                                ASVPVGEAML GRVVNALGEP VDGKGAIET- -TATRLIESP APGIIQRRSV HEPMQTGITA
                                ASVPVGDAML GRVVNALGEP VDGKGAIET- -TATRLIESS APGIIQRRSV HEPMQTGITA
                                ASVPVGDALI GRVVNPLGEA IDGKGDLPS- -NETRLIESP APGIIQRKSV HEPMQTGITA
                                AQVPVGEAMI GRVVNALGEA IDGKGDINT- -SEGRLIESM APGIIARRSV HEPMQTGITA
                                ASVPVGEAMQ GRVVNPLGQP IDGKGEIPT- -SDTRLIEEM APGIIKRRSV YEPMQTGITS
                                ASVPVGEAML GRVVNPLGLQ IDGKGEMAT- -TDSRLIESI APGIIKRKSV HEPMQTGITS
                                ASVPVGEAML GRVVNSLGRA IDGKGEIAT- -SETRLIESM APGIIQRKSV HEPMQTGITA
                                ASVPVGDALL GRVVNPLGEA IDGKGELPS- -NETRLIESP APGIIQRKSV HEPMQTGITA
                                AAVPVGDALL GRVVNSLGQP IDGKGEIAT- -TETRLIESM APGIIQRKSV HEPMQTGITA
                                AAVPVGEAML GRVVNPLGQQ IDGKGEMAT- -TDSRLIESI APGIIKRKSV HEPMQTGITS
                                ASVPVGQAML GRVVNPLGQP XDGKGEIPS- -TDTRLIENP APGIIQRKSV HEPMQTGITA
                                AAVPVGDAML GRVVNALGQP IDGKGEIAT- -TETRLIESM APGIIQRKSV HEPMQTGITA
                                ASVPVGEAML GRVVNPLGQQ IDGKGEMAT- -TDSRLIESI APGIIKRKSV HEPMQTGITS
                                ASVPVGEAML GRVVNPLGLQ IDGKGEMAT- -TDSRLIESI APGIIKRKSV HEPMQTGITS
                                ASVPVGEAML GRVVNPLGQQ IDGKGEMAT- -TDSRLIESI APGIIKRKSV HEPMQTGITS
                                AAVPVGDAML GRVVNALGQP IDGKGEIAT- -TETRLIESM APGIIQRKSV HEPMQTGITA
                                ASVPVGEAML GRVVNPLGQQ IDGKGEIAT- -TDTRLIESI APGIIKRKSV HEPMQTGITS
                                ASVPVGEAMQ GRVVNPLGQP IDGKGEIPT- -SDTRLIEEM APGIIKRRSV HEPMQTGITS
                                ASVPVGEAMK GRVVNPLGQP IDGKGEIPT- -SDNRLIEEM APGIIKRRSV HEPMQTGITS
                                ASVPVGEAMQ GRVVNPLGQP IDGKGEIPT- -SDTRLIEEM APGIIKRRSV HEPMQTGITS
                                ASVPVGDAML GRVVNSLGRP IDGKGDIAA- -SETRLIESM APGIIQRKSV HEPMQTGITA
                                ASVPVGDAML GRVVNALGEA VDGKGAIET- -TTTRLIESP APGIIQRRSV HEPMQTGITA
                                AAVPVGEAML GRVVNSLGRA IDGKGEIAT- -SETRLIESM APGIIQRKSV HEPMQTGITA
                                ASVPVGDAML GRVVNPLGQP MDGKGDIAT- -TESRLIESP APGIIQRKSV HEPMQTGITA
                                ASVPVGEAMK GRVVNPLGQP IDGKGEIPT- -SDNRLIEEM APGIIKRRSV HEPMQTGITS
                                ASVPVGDAML GRVVNPLGQP MDGKGDIAT- -TESRLIESP APGIIQRKSV HEPMQTGITA
                                ASVPVGEAML GRVVXPLGXA XDGKGXIPA- -TDTRLIENP APGIIQRKSV HEPMQTGITA
                                LDVPVGQSLL GRIVEPMGRP LDDQGQISL- -AQRRPAERD APKIIDRAPV TVPLQTGIKV
                                TDVPVGEHLL GRVVGATGNP LDGGGDIPE- -GDRRPIERD APAIMDRAPV TVPLQTGVKV
                                TDVPVGEHLL GRVVGATGNP LDGGGDIPE- -GDRRPIERD APAIMDRAPV TVPLQTGVKV
                                TDVPVGEHLL GRVVGATGNP LDGGGDIPE- -GDRRPIERD APAIMDRAPV TIPLQTGVKV
                                LDAPVGEELL GRVIDATGRP LDNQGAIST- -AKRLPVERE APGIMQRAPV TVPLQTGIKV
                                LDAPVGEELL GRVIDATGRP LDNQGPIAT- -AKRLPVERE APGIMQRAPV TVPLQTGIKV
                                LDVPVSEALL GRVLNVTGEP LDNQGVIQA- -KKRLSIERP APAIMERAPV TVPLQTGIKV
                                LDVPVGEPLL GRVLNVTGEP LDNQGVIQA- -KKRLSIERP APAIMERAPV TVPLQTGIKV
                                MDVPVGEQLL GRVINVMGLS LDEEGTIET- -TERRPVEQE APPIINRAPV TVPLQTGLKV
                                LDVPVGEAFL GRVVDATGRP LDHRGIVRT- -FERRAVERE APAIMDRAPV TVPLQTGIKV
                                LDVPVGEGLL GRVVDATGRP LDQRGLVTA- -QERRPVERE APAIMDRAPV TVPLQTGIKA
                                LDVPVGEGLL GRVVDATGRP LDQRGLVTA- -QERRPVERE APAIMDRAPV TVPLQTGIKA
                                VQIPVGEALL GRIVDGLGRP LDNQGTIST- -QTQFPIERK APPFIHRAPV TVPLQTGLKV
                                VQIPVGEALL GRIVDGLGRP LDNQGTIST- -ETQFPIERK APPFIHRAPV TVPLQTGLKV
                                LDVPVGEGLL GRVLNVTGQA LDNQGAIQV- -TERRPVERQ AAAIMDRAPV TIPLHTGIKV
                                LDVPVGEGLL GRVLNVTGQA LDNQGAIQV- -TERRPVERQ AAAIMDRAPV TIPLQTGIKV
                                VDVPVGDALL GRVVTVMGQP LDERGALDI- -AERRPVERE APAILDRAPV TVPLQTGLKV
                                LDTPVGEGLL GRVVTALGTP LDQGGPLPV- -LERRPIERP APTIMERSPV SVPLQTGIKV
                                LDTSVGESLL GRVVTALGTP LDQGGPLPL- -LERRPIERP APTIMERAPV RVPLQTGIKV
                                VDVPVGDALL GRVVTVMGQP LDERGALDI- -AERRPVERE APAILDRAPV TVPLQTGLKV
                                LDVPVGEALL GRVVDALGRP LDTSGSVQA- -EGRRPVERQ APPFMDRAPV EVPLQTGLKV
                                LDVPVGEPLL GRVVDGLGRP IDNKGELKT- -DERWPTERQ SRGIMERDPV EVPLQTGLKV
                                VQIPVGEALL GRIVDGLGRP LDNKGTIST- -QTQFPIERK APPFIHRAPV TVPLQTGLKV
                                LDAPVGEELL GRVIDATGRP LDNKGAIST- -ANRLPVERE APGIMQRAPV TVPLQTGIKV
                                LDVPVGEALL GRVVDGLGRP LDNKGEIET- -SERLPTERP ARGIMERAPV EVPLQTGIKV
                                VQIPVGEALL GRIVDGLGRP LDNQGTIST- -ETQFPIERK APPFIHRAPV TVPLQTGLKV
                                VDVPVGEALL GRVITVMGQP LDGRGALDM- -AERRPVERE APAILDRAPV TVPLQTGLKV
                                LNVPVGRAML GRVVNPLGRP LDGRGPVRT- -TQRRPAERD APGIMQRAPV TVPLQTGLKV
                                MDVPVGEALL GRVVNVMGHP LDERGSLDI- -TERRPVERE APAILDRAAV TVPLQTGLKV
                                LQIPVGEALL GRIIDGTGRP LDDKGAIAS- -KDRLPIERK ARPFIDRAPV KVPLQTGLKV
                                MDVPVGEALL GRVVNVMGHP LDDRGALAI- -TERRPVERE APAILDRAPV TVPLQTGLKV
                                MDVPVGEALL GRVVNVMGHP LDDRGALAI- -TERRPVERE APAILDRAPV TVPLQTGLKV
                                MDVPVGKALL GRVIDPTGRP LDGLGPIAA- -SDRWPIERP APSILDRAPV TVPLETGIKV
                                LDVPVGETLL GRVVDPLGRP LDGKGLIRT- -SQRRPAERE APAIMDRAPV NVPLQTGIKA
                                LDVPVGETLL GRVIDPMGRP LDGRGTVRV- -AQRYPAERE APAIRDRAPV TVPLQTGLKV
                                LDVPVGDKLL GRVIDPLGRP LDGKGVVRT- -SERRPAERD APNIMDRAPV NVPLQTGIKA
                                LDVPVGDGLL GRVVDPMGRP LDNQGPVRA- -AQRYLAERK APAIMDRAPV TVPLQTGLKV
                                LDVPVGDALL GRAIDPLGRP LDGKGVVRT- -SQRRPAERD APSIMDRAPV NVPLQTGIKA
                                MDVPVGEALL GRVVTVMGQP LDGRGPLTM- -TERHPVEQE APAILDRAPV TVPLQTGLKV
                                LDVPVGDGLL GRVVDPMGRP LDNRGPVRA- -AQRYLAERK APAIMDRAPV TVPLQTGLKV
                                LDVPVGDGLL GRVVDPMGRP LDNRGPVRA- -AQRYLAERK APAIMDRAPV TVPLQTGLKV
                                LDVPVGDGLL GRVVDPMGRP LDNRGPVRA- -AQRYLAERK APAIMDRAPV TVPLQTGLKV
                                LDVPVGDGLL GRVVDPMGRP LDNQGPVRT- -AQRYLAERK APAIMDRAPV TVPLQTGLKV
                                LDVPVGDGLL GRVVDPMGRP LDNRGPVRA- -TQRYLAERK APAIMDRAPV TVPLQTGLKV
                                LDVPVGENLL GRVVDPLGRP LDGKGLIRT- -SQRRPAERE APAIMDRAPV NVPLQTGIKA
                                LDVPVGDGLL GRVVDPMGRP LDNQGPVRA- -AQRYLAERK APAIMDRAPV TVPLQTGLKV
                                LDVPVGDTLL GRVIDPLGRP LDGKGAVRT- -SGRRPAERD APPIMDRSPV NVPLQTGIKA
                                LDVPVGDTIL GRVVDPMGRP LDNQGPVRA- -AQRYLAERK APAIMDRAPV TVPLQTGLKV
                                LDVPVGDGLL GRVVDPMGRP LDNQGPVRA- -AQRYLAERK APAIMDRAPV TVPLQTGLKV
                                MDVPVGEVLL GRVLTVLGEP LDGRGALKA- -VEWKPVERE AAAILDRAPV TVPLQTGLKV
                                MDVPVGEMLL GRVLTVLGEP LDGRGALKA- -VEWKPVERE AAAILDRAPV TVPLQTGLKV
                                MDVPVGEMLL GRVLTVLGEP LDGRGALKA- -VEWKPVERE AAAILDRAPV TVPLQTGLKV
                                MDVPVGEMLL GRVLTVLGEP LDGRGALKA- -VEWKPVERE AAAILDRAPV TVPLQTGLKV
                                MDVPVGEMLL GRVLTVLGEP LDGRGALKA- -VEWKPVERE AAAILDRAPV TVPLQTGLKV
                                MDVPVGEMLL GRVLTVLGEP LDGRGALKA- -VEWKPVERE AAAILDRAPV TVPLQTGLKV
                                ITVPVGKETL GRIMNVTGEA IDYGEEIKS- -ENSLPIIRK APELQDLSPK TEVFETGIKV
                                IRVPVGPETL GRIMNVVGEA IDYGAPINAK --ETRPIFNT PPALVDQSTS TEMFETGIKV
                                ISVPVGPKTL GRVFNVLGEP IDGLGEIKD- -APLNPIRRD PPTFDEIVAR SEIFETGIKA
                                ISVPVGPATL GRMFNVLGEP IDGGGAVEA- -KERWPIRRN PPAFHEIVTR SEVFETGIKV
                                VSVPVSPKAL GRMFNVLGQP IDRPEPIEG- -AKLMPIRRD PPSLDKIISK PEVFETGIKV
                                ISVPVSPKAL GRMFNVLGQP IDRPEPVEG- -AKLMPIRRD PPSLDKIVSK PEVFETGIKV
                                ITIPVGKKAL GRMFSVLGEV IDGGPDLGE- -VDRLPIRRN PPAFEDIISE QEVFTTGIKV
                                ISVPVGREAL GRMFNVLGET IDNLGELKT- -GKTYPVRRD PPNFEEVIAR NEIFETGIKV
                                VSVPVGPKTL GRMFNVLGET IDNAGPVE-- -AERWPIRRD PPSFDQIVSR NEIFETGIKV
                                ISVPVGPVTL GRVFNVLGEP IDGQGALAA- -TEVASIRRD APSLEEITGR TEIFETGIKV
                                LRVPVGRETL GRMFNPWGET IDGGEQLKN- -CQYYEARRP TPKFEDLAFN DELYETGIKA
                                ITVPVGKETL GRIMXVTGDA XXFXXXXKXE --TXXPILRE AXAFEEQSTS TEMFVTGIKV
                                ITVPVGKETL GRIMNVLGEP IDFDGPIKAD --DHLPILRE APSFEEQSSV TEMFVTGIKI
                                ITVPVGKQTL GRIMNVLGEP IDFDGDIKAD --DHLPILRE APSFEEQSSV TEMFVTGIKI
                                ITIPVGRNVL GRMFDVMGKV IDGGGPLEN- -TEMMLIRRD PPLLEEIVSK PEIFETGIKV
                                ISVPVGTKTL GRIMNVVGDP IDFDGPITDC --DKLPILRE APSFEEQSTE TEIFETGIKV
                                ITMPVGECVL GRVFNVLGQP IDGGAPLDKD -TVHWPLRRK PPEFEELEAN NEMFETGIKV
                                IKVPVGAETL GRMINVIGQT IDGKGPIKTS --NLFSIHRS APKLVDQSTE TTIYETGIKV
                                IMVPVGDMTK GRIFNVLGEP IDNKAAPEG- -VTMWSIHRP APKLTDLVVK PEILETGIKV
                                ISVPVGDATL GRIMNVIGEP VDEAGPISA- -ETTSSIHRD APDMVDLTVE PEVFETGIKV
                                IKIPVGKPIL GRILNVTGEP VDKMGPIET- -DTYLPIHRE SPKLVDQNTN IEILETGIKA
                                IKIPVGNAIL GRILNVVGDA VDNAGPIQT- -DTYLPIHRE SPKLVDQNTD IEILETGIKA
                                IKIPVGKPIL GRILNVIGEP VDNAGPIET- -NDYLPIHRQ SPSLVEQNTE IEILETGIKA
                                IKIPVGKPIL GRILNVIGEP VDKMGEIET- -NDYLPIHRE SPKLTDQNTE IEILETGIKA
                                IKIPVGKAIL GRILNVVGDA VDNQGEIQT- -DTYLPIHRE SPKLVDQNTD VEILETGIKA
                                IKVPVGEAIL GRILNVTGDP VDELGPVKA- -KEYLPIHRP SPALVDQNTN IEILETGIKA
                                IQIPVGKPIL GRILNVIGEP VDEMGPVET- -ENYLPIHRE APKLVDQNTD VEILETGIKA
                                IKVPVGKEIL GRILNVVGEP VDELGEINA- -QTYLPIHRE SPSLVDQNTD IEILETGIKA
                                IKIPVGKPIL GRILNVIGEP VDKMGDIQT- -DTYLPIHRE SPKLVDQNTN IEILETGIKA
                                IKVPVGKAIL GRILNVVGEP VDNAGAIET- -DTYLPIHRE SPSLVDQNTD VEILETGIKA
                                IKIPVGNAIL GRILNVTGDA VDNAGPIET- -DTYLPIHRD APSLIEQNTD VEILETGIKA
                                IKIPVGKAIL GRILNVVGDA VDNAGPIET- -DTYLPIHRE SPKLVDQNTD IEILETGIKA
                                IKIPVGKAIL GRILNVVGDA VDNQGEIQT- -DTYLPIHRE SPKLVDQNTD VEILETGIKA
                                IKIPVGKPIL GRILNVVGEP VDEQGPIET- -ENYLPIHRE SPKLVDQNTN VEVLETGIKA
                                IKIPVGKPIL GRILNVIGQP VDEQGDIQT- -DTYLPIHRE SPKLTDQNTD IEILETGIKA
                                IKIPVGKPIL GRILNVTGDP VDKMGPIET- -DTYLPIHRE SPKLVDQNTN IEILETGIKA
                                IKIPVGKPIL GRILNVTGDP VDKMGPIET- -DTYLPIHRE SPKLTDQNTN IEILETGIKA
                                IKIPVGKPIL GRILNVVGEP VDEMGPVET- -ETYLPIHRE SPKLVDQNTN IEILETGIKA
                                IKIPVGKPVL GRILNVVGEP VDEMGEINT- -DTYLPIHRE SPKLVDQNTN IEILETGIKA
                                ISVPVGDATL GRILNVLGQP VDEAGPVEA- -AVNWPIHRQ APTLTQRTTE VEIFETGIKV
                                ISIPVGQATL GRIMNVLGEP VDEMGPVET- -ENYLPIHRP SPKLVDQNTN VEIFETGIKA
                                ISVPVGKATL GRIINVLGEV VDEGPELKA- -DDHWGIHRP CPDLTDLQTD TVVFETGIKV
                                LMAPVGKAIL SRMFDVFGNP IDKGGPVPD- -VEWRSVHKS PPALSKRSTK SQIFETGIKV
                                IKVPVGNSTL GRILNVLGQA VDEGEPIQA- -EDHYPIHRP APTLIDQNTD REIFETGVKV
                                ITVPVGEVTL GRILNVLGNP VDEGAPIHS- -DIRYPIHRP APTLKDQSTD VEIFETGIKV
                                IKVPVGKETL GRIFNVLGEL VDELSPIKP- -TDMWSIHRH APKLTEQSTD VKIFETGIKV
                                ISVPVGDETL GRIFNVLGEL VDEGAPLKS- -SDRWSIHRE APKLAEQSTD IKIFETGIKV
                                IKIPVGKPVL GRILNVVGEP VDEMGEINT- -DTYLPIHRE SPKLVDQNTN IEILETGIKA
                                IAVPVGKGTL GRIINVLGEI VDEGEPLQA- -DEKWPIHRP CPELTNLQTD TVIFETGIKV
                                ISVPVGEETL GRIFNVLGQT VDNKDQISDS -VPRWSIHRK APKFIEQNSD VEIFETGIKV
                                IKIPVGKAIL GRILNVVGEP VDNEGAIEA- -DTYLPIHRE SPKLVDQNTD IEILETGIKA
                                IKIPVGKPIL GRILNVIGEP VDEMGNIET- -ETYLPIHRE APALTDQNTN IEILETGIKA
                                IKIPVGKPIL GRILNVIGQP VDQLGDIQK- -ENYLPIHRE SPKLTDQNTD IEILETGIKA
                                IKIPVGNAIL GRILNVTGDA VDNAGPIET- -DTYLPIHRD APSLIEQNTD VEILETGIKA
                                IKIPVGNAIL GRILNVTGDA VDNAGPINT- -DTYLPIHRP APKLVDQNTD VEILETGIKA
                                IKVPVGKGIL GRILNVVGKP VDELGDINA- -ETYLPIHRE SPKLVDQNTD VEILETGIKA
                                IKIPVGKPIL GRILNVTGDP VDEQGPIET- -DNYLPIHRD APKLVDQNTD IEILETGIKA
                                IKIPVGKPIL GRILNVVGEP VDELGAIET- -ENYLPIHRE SPSLVDQNTD IEILETGIKA
                                ITVPVGQGTL GRILNVLGEV VDEGGPLTT- -TERWPIHRP CPKLTELMTD TVVFETGIKV
                                ITVPVGQGTL GRILNVLGEV VDEGGPLTT- -TERWPIHRP CPKLTELQTD TVVFETGIKV
                                LKAPVGKSIL SRMFDVFGNA IDRAGTVSD- -VEWRSVHNP PPPMSRRSTK SQIFETGIKV
                                ISVPVGKATL GRIMNVLGDV VDEGAPIAS- -EERWPIHRP CPRLTDLQTD TVVFETGIKV
                                IKIPVGKPIL GRILNVTGQP VDQMGPVQT- -DTYLPIHRE SPKLVDQNTN IEILETGIKA
                                ISVPVGDVTL GRILNVLGEP VDEAGPVEA- -AVNWPIHRQ APTLTQRTTE VEIFETGIKV
                                ISVPVGDVTL GRILNVLGEP VDEAGPVEA- -AVNWPIHRQ APTLTQRSTE VEIFETGIKV
                                IKIPVGKAIL GRILNVVGDA VDNAGPIET- -DTYLPIHRE SPKLVDQNTD IEILETGIKA
                                IKIPVGNPIL GRIMNVVGEP VDEQGEIKT- -EDYLPIHRE APKLVDQNTN IEVLETGIKA
                                IKIPVGKAIL GRILNVIGEP VDNKGAIET- -EEYLPIHRE SPALVDQNTD VEILETGIKA
                                ISVPVGKATL GRIMNVVGEP VDESGPIDT- -EERWPIHRP APDLTQLQTD TIIFETGIKV
                                ITVPVGKSTL GRIFNVLGEP IDELGPVEI- -VDKFSIHRS APKFTDLVTQ PEIFETGIKV
                                ISVPVGKPTL GRIFNVLGEP VDEGAAVET- -TEKFPIHRP SPKFIDLTTK PEIFETGIKV
                                ISVPVGPPTL GRIFNVLGEP VDEVGPVEN- -QEAMPIHRE APKFTELSTK PEIFETGIKV
                                ISVPVGPNTL GRIFNVLGEP IDELGPVTT- -EEKFPIHRP SPAFTSLETK PSTFETGIKV
                                ITVPVGPNTL GRIFNVLGEP IDELGPVTT- -EEKFPIHRP SPAFTSLETT PSTFETGIKV
                                ISVPVGKATL GRIFNVLGEP IDEMGDVEV- -EDRFPIHRS SPAFTDLETK PNTFETGIKV
                                ISVPVGNATL GRIFNVLGEP IDELGPVET- -EEKFPIHRP APAFTSLETK PSTFETGIKV
                                ISVPVGPNTL GRIFNVLGEP IDELGPVTT- -EETFPIHRP SPAFTSLETK PSTFETGIKV
                                ISVPVGPNTL GRIFNVLGEP IDELGPVTT- -EEKFPIHRP SPAFTSLETK PTTFETGIKV
                                ISVPVGPNTL GRIFNVLGEP IDELGPVTT- -EEKFPIHRP SPAFTSLETK PSTFETGIKV
                                ISVPVGNAVL GRIFNVLGEP VDELGPVDT- -QETLPIHRD APLFVNLETK PSTFETGIKV
                                ISVPVGPNTL GRIFNVLGEP IDELGPVET- -EEKFPIHRP SPAFTSLETK PTTFETGIKV
                                ISVPVGPNTL GRIFNVLGEP IDEMGPVVT- -EEKFPIHRP SPAFTSLETK PSTFETGIKV
                                ISVPVGPNTL GRIFNVLGEP IDELGPVVT- -EEKFPIHRP SPAFTSLETK PTTFETGIKV
                                ISVPVGKATL GRIFNVLGEP VDNMGPVNT- -EERFPIHRD APKLTELETK PSVFETGIKV
                                ITVPVGQPTL GRIFNVLGEP VDQGEPVQA- -QEFAPIHRS APPLVDLTIK PEPFETGIKV
                                ISVPVGPNTL GRIFNVLGEP IDELGPVVT- -EEKFPIHRP SPAFTSLETK PSTFETGIKV
                                ISVPVGKATL GRIFNVLGEP VDNKGPVNA- -EETSPIHRA APKLTDLETK PSVFETGIKV
                                ISVPVGKATL GRIFNVLGEP VDNMGPVNT- -EERFPIHRD APKLTELETK ASVFETGIKV
                                ISVPVGTATL GRIFNVLGEP VDNQGPVNN- -TETSPIHRP APKLTELETK PSVFETGIKV
                                ISVPVGPNTL GRIFNVLGEP IDELGPVVT- -EEKFPIHRP SPAFTDLETK PSIFETGIKV
                                ISVPVGTVTL GRIFNVLGEP VDEKGPVSQ- -QDTLPIHRS APKFTELETK PSVFETGIKV
                                ISVPVGAATL GRIFNVLGEP VDQKGDVDM- -SITSPIHRP APKLTDLETK PSVFETGIKV
                                ISVPVGKATL GRIFNVLGEP VDNMGPVNT- -EERFPIHRP APSLTELETK PSVFETGIKV
                                ISVPVGKATL GRIFNVLGEP VDNMGPVNT- -EERFPIHRD APKLTELETK ASVFETGIKV
                                ISVPVGKATL GRIFNVLGEP VDNMGPVNT- -EERFPIHRD APKLTELETK ASVFETGIKV
                                ISVPVGTATL GRIFNVLGEP VDNQGPVNN- -TETSPIHRA APKLTELETK PSVFETGIKV
                                IRVPVGPATL GRIFNVIGEP VDNQGPVNT- -SEYFPIHRS APAFTELETK PSVFETGIKV
                                ISVPVGKVTL GRIFNVLGEP VDNKGPVNT- -QDTLPIHRA APKLTELETK PSVFETGIKV
                                ISVPVGKATL GRIFNVLGEP VDNRGPVNT- -EDKLPIHRA APLLTELETK PSVFETGIKV
                                ISVPVGKKTL GRIFNVLGEP VDEQGEVGA- -EETSPIHRA APKLTELETA PSVFETGIKV
                                ISVPVGEATL GRIFNVLGEP VDELGPVNA- -STTSPIHRD APKLTDLETK PKVFETGIKV
                                ISVPVGKATL GRIFNVLGEP VDNRGPVNA- -EATLPIHRD APKFTELETK PSVFETGIKV
                                ISVPVGKATL GRIFNVLGEP VDNRGPVNT- -EEKLPIHRP APKLTELETK PSVFETGIKV
                                ISVPVGKATL GRIFNVLGEP VDNRGPVNA- -EATLPIHRS APKFTDLETK PSVFETGIKV
                                ISVPVGKVTL GRIFNVLGEP VDNRGPVNS- -EDRLPIHRA APLLTELETK PSVFETGIKV
                                ISVPVGKKTL GRIFNVLGEP VDEKGEVGA- -EETSPIHRP APKLTELDTA PSVFETGIKV
                                ISVPVGKATL GRIFNVLGEP VDNQGPVNA- -EATLPIHRS APKFTELETK PSVFETGIKV
                                ISVPVGKATL GRIFNVLGEP VDNRGPVNT- -EEKLPIHRP APKLTELETK PSVFETGIKV
                                ISVPVGKATL GRIFNVLGEP VDNRGPVNA- -EATLPIHRS APKFTDLETK PSVFETGIKV
                                ISVPVGKATL GRIFNVLGEP VDNQGPVNT- -EEKLPIHRA APKLTELETK PSVFETGIKV
                                ISVPVGKATL GRIFNVLGEP VDNRGPVNA- -EATLPIHRS APKFTDLETK PSVFETGIKV
                                ISVPVGKATL GRIFNVLGEP VDNRGPVNT- -EEKLPIHRP APKLTELETK PSVFETGIKV
                                ISVPVGKATL GRIFNVLGEP VDNQGPVNS- -EDKLPIHRA APKLTELETK PSVFETGIKV
                                ISVPVGKVTL GRIFNVLGEP VDNKGPVNA- -EEKFPIHRP APKLTELETK PSVFETGIKV
                                ISVPVGKATL GRIFNVLGEP VDNRGPVNN- -TETLPIHRP APKFTELETK PSVFETGIKV
                                ITVPVGAGTL GRIFNVLGEP VDNMGPVNT- -EATFPIHRA APSFTDLETK PSVFETGIKV
                                ISVPVGKATL GRIFNVLGEP VDNQGPVNS- -EEKLPIHRA APKLTELETK PSVFETGIKV
                                ISVPVGKATL GRIFNVLGEP VDNRGPVNT- -EEKLPIHRP APKLTELETK PSVFETGIKV
                                ISVPVGKATL GRIFNVLGEP VDNRGPVNT- -EEKLPIHRP APKLTELETK PSVFETGIKV
                                ISVPVGKATL GRIFNVLGEP VDNRGPVNT- -EEKLPIHRP APKLTELETK PSVFETGIKV
                                ISVPVGKVTL GRIFNVLGEP VDNRGPVNA- -EEKFPIHRP APKLTELETT PSVFETGIKV
                                ISVPVGKATL GRIFNVLGEP VDNRGPVNS- -DEKLPIHRD APKFTELETK PSVFETGIKV
                                ISVPVGKATL GRIFNVLGEP VDNRGPVNT- -EEKLPIHRP APKLTELETK PSVFETGIKV
                                ISVPVGKVTL GRIFNVLGEP VDNRGPVDA- -EEKFPIHRP APKLTELETK PSVFETGIKV
                                ISVPVGKATL GRIFNVLGEP VDNRGPVNT- -EEKLPIHRP APKLTELETK PSVFETGIKV
                                ISVPVGKATL GRIFNVLGEP VDNRGPVNN- -EETLPIHRS APKLTDLETK PSVFETGIKV
                                ITVPVGKVTL GRIFNVLGEP VDNRGPVNA- -EATLPIHRP APKFTDLETN PSVFETGIKV
                                ISVPVGKKTL GRIFNVLGEP VDEKGEVGA- -EETSPIHRP APKLTELDTA PSVFETGIKV
                                ITVPVGAATL GRIFNVLGEP VDNMGPVNN- -EATFPIHRP APKFTDLETK PSVFETGIKV
                                IQVPVGAATL GRIFNVLGDA VDEMGPVGN- -SEVSSIHRD APKLTELETK PAVFETGIKV
                                ISVPVGKKTL GRIFNVLGEP VDEKGEVGA- -EETSPIHRP APKLTELDTA PSVFETGIKV
                                IRVPVGKATL GRIFNVLGEP VDNRGPVNA- -EATLPIHRS APKFTDLETK PSVFETGIKV
                                ITVPVGAATL GRIFNVLGEP VDNMGPVNN- -EATFPIHRP APKFTDLETK PSVFETGIKV
                                ISVPVGKATL GRIFNVLGEP VDNRGPVNN- -TETLPIHRP APKLTDLETK PSVFETGIKV
                                ISVPVGKATL GRIFNVLGEP VDNQGPVNN- -EETLPIHRS APKLTDLETK PSVFETGIKV
                                IRVPVGKATL GRIFNVLGEP VDNRGPVNA- -EDTLPIHRS APKFTELETK PSVFETGIKV
                                IAVPVGKATL GRIFNVTGEP VDNLGPVGN- -EETSPIHRS APTLVELETK PSIQETGIKV
                                ISVPVGKATL GRIFNVLGEP VDNRGPVNN- -TETLPIHRP APKLTDLETK PSVFETGIKV
                                ISVPVGKATL GRIFNVLGEP VDNRGPVNN- -TETLPIHRP APKLTDLETK PSVFETGIKV
                                ISVPVGTATL GRIFNVLGEP VDNQGPVNN- -TETSPIHRP APKLTELETK PSVFETGIKV
                                ISVPVGKKTL GRIFNVLGEP VDEQGDVGT- -EETSPIHRP APKLTELETA PSVFETGIKV
                                ISVPVGKATL GRIFNVLGEP VDNRGPVNS- -EEKLPIHRD APKFTELETK PSVFETGIKV
                                ISVPVGKATL GRIFNVLGEP VDNQGPVNS- -EEKLPIHRE APKFTELETK PSVFETGIKV
                                ISVPVGKATL GRIFNVLGEP VDNRGPVNN- -SETSPIHRA APKLTELETK PSVFETGIKV
                                ITVPVGKATL GRIFNVLGEP VDQQGPVNA- -EAYLPIHRD APKFTDLETK PSVFETGIKV
                                ISVPVGKATL GRIFNVLGEP VDNKGPVNT- -DETLPIHRE APTLTDLETT PSVFETGIKV
                                ISVPVGTATL GRIFNVLGEP VDEKGEVDV- -SKTMPIHRP APKLTELETK PSVFETGIKV
                                ISVPVGKATL GRIFNVLGEP VDNQGPVNA- -EATLPIHRE APKFTDLETK PSVFETGIKV
                                ITVPVGKATL GRIFNVLGNP VDNQGPVNA- -EARLPIHRD APKFTELETK PSVFETGIKV
                                ISVPVGKATL GRIFNVLGEP VDNRGPVDT- -QEQLPIHRD APKLTELETT PSVFETGIKV
                                ISVPVGASTL GRIFNVLGEP VDEKGPVNV- -DTTSPIHRS APKFTELETQ PSVFETGIKV
                                ISVPVGKATL GRIFNVLGEP VDNRGPVNN- -QETLPIHRP APKLTELETK PSVFETGIKV
                                ITVPVGKATL GRIFNVLGEP VDNQGPVNA- -EASLAIHRD APKFTELETT PSVFETGIKV
                                ISVPVGKATL GRIFNVLGEP VDNQGPVNN- -TETLPIHRD APKFTELETN PSVFETGIKV
                                ITVPVGKATL GRIFNVLGEP VDNQGPVNA- -EASLAIHRD APKFTELETT PSVFETGIKV
                                ISVPVGKATL GRIFNVLGEP VDNRGPVGA- -TEFSPIHRA APKLTELETK PSVFETGIKV
                                ITVPVGKATL GRIFNVLGEP VDQQGPVNA- -EASLPIHRD APKFTDLETK PSVFETGIKV
                                ISVPVGKATL GRIFNVLGEP VDNQGPVNA- -EAKLPIHRD APKLTDLETK PSVFETGIKV
                                ITVPVGKATL GRIFNVLGEP VDNQGPVNA- -EATLPIHRP APKFTDLETN PSVFETGIKV
                                ITVPVGKATL GRIFNVLGEP VDQQGPVNA- -EASLPIHRD APKFTDLETK PSVFETGIKV
                                INVPVGKATL GRIFNVLGEP VDNQGPVSA- -EATLPIHRE APKFTDLETK PSVFETGIKV
                                ITVPVGKATL GRIFNVLGEP VDNQGPVNA- -EASLAIHRD APKFTELETT PSVFETGIKV
                                ISVPVGKATL GRILNVLGEP VDNQGPVNA- -DTSLPIHRS APKFTELETQ PSVFETGIKV
                                ISVPVGKATL GRIFNVLGEP VDNQGPVEA- -TEFSPIHRA APKLTELETK PSVFETGIKV
                                ISVPVGKATL GRIFNVLGEP VDERGPVEN- -EETSPIHRS APKLTDLETK PSVFETGIKV
                                ISVPVGKATL GRIFNVLGEP VDNKGPVNA- -DETLPIHRE APTLTDLETT PSVFETGIKV
                                ITVPVGKATL GRIFNVLGEP VDNQGPVNA- -EATLPIHRP APKFTDLETN PSVFETGIKV
                                ISVPVGKATL GRIFNVLGEP VDNQGPVNT- -EETLPIHRS SPQFTELETK PSVFETGIKV
                                ITVPVGKATL GRIFNVLGEP VDNRGPVNA- -EASLPIHRS APKFTDLETK PSVFETGIKV
                                INVPVGKATL GRIFNVLGEP VDNQGPVNN- -TETLPIHRD APKLTDLETK PSVFETGIKV
                                ISVPVGKATL GRIFNVLGEP VDNQGPVNN- -EETLPIHRE SPKLTDLETK PSVFETGIKV
                                ISVPVGKATL GRIFNVLGEP VDNQGPVNA- -EASLPIHRD APKFTDLETK PSVFETGIKV
                                ISVPVGKATL GRIFNVLGEP VDNQGPVNA- -EATLPIHRS APKLTDLETK PSVFETGIKV
                                ISVPVGKATL GRIFNVLGEP VDNQGPVNA- -EATLPIHRP APKFTDLETN PSVFETGIKV
                                ISVPVGKATL GRIFNVLGEP VDNQGPVNN- -EETLPIHRE SPKLTDLETK PSVFETGIKV
                                ITVPVGKATL GRIFNVLGEP VDQQGPVNA- -EAYLPIHRD APKFTDLETK PSVFETGIKV
                                ISIPVGKATL GRIFNVLGEP VDNQGDVGT- -DETFPIHRP APKLTDLETK PSVFETGIKV
                                ISVPVGKVTL GRIFNVLGEP VDNRGPVNA- -TETLPIHRP SPKFTDLETK PSVFETGIKV
                                ITVPVGKATL GRIFNVLGEP VDNRGPVNA- -EASLPIHRS APKFTDLETK PSVFETGIKV
                                ISVPVGKATL GRIFNVLGEP VDNQGPVNN- -SETLPIHRE APKLTELETK PSVFETGIKV
                                ITVPVGKATL GRIFNVLGEP VDNRGPVNA- -EATLPIHRS APKFTDLETK PSVFETGIKV
                                ISVPVGPATL GRIFNVIGEP VDNLGPVQT- -QETSSIHRS APAFTQLETK PSVFETGIKV
                                ISVPVGKATL GRIFNVLGEP VDNQGPVNN- -EETLPIHRE SPKLTDLETK PSVFETGIKV
                                ISVPVGAPTL GRIFNVLGEP VDEKGPVNV- -DTTSPIHRS APKFTELETQ PTVFETGIKV
                                ISVPVGKATL GRIFNVLGEP VDNQGPVNN- -SETLPIHRE APKLTELETK PSVFETGIKV
                                INVPVGKATL GRIFNVLGEP VDNQGPVNP- -EATLPIHRE APKFTDLETK PSVFETGIKV
                                ISVPVGKATL GRIFNVLGEP VDNQGPVNN- -EETLPIHRE SPKLTDLETK PSVFETGIKV
                                ITVPVGKATL GRIFNVLGEP VDQQGPVNA- -EAYLPIHRD APKFTDLETK PSVFETGIKV
                                INVPVGKATL GRIFNVLGEP VDNKGDVGT- -DETFPIHRP APKLTDLETK PSVFETGIKV
                                ISVPVGKVTL GRIFNVLGQP VDEKGPVDM- -STTSPIHRP APSFTELETK PKVFETGIKV
                                ISVPVGTATL GRIFNVVGEP VDELGPIAT- -EDKSPIHRE APKLVELETK PAVFETGIKV
                                ITVPVGKATL GRIFNVLGEP VDNRGPVNA- -EATLPIHRS APKFTDLETK PSVFETGIKV
                                ISVPVGKATL GRIFNVLGEP VDNRGPVNA- -EATLPIHRS APKFTDLETK PSVFETGIKV
                                ISVPVGKATL GRIFNVLGEP VDNRGPVNT- -EETLPIHRD APKLTDLETK PSVFETGIKV
                                ISVPVGTATL GRIFNVLGEP VDRKGPVGN- -EQTSPIHRE APKLTDLETT PSVFETGIKV
                                ISVPVGKATL GRIFNVLGEP VDQQGPVNA- -EAYLPIHRD APKFTDLETK PSVFETGIKV
                                ISVPVGKATL GRIFNVLGEP VDNKGPVNT- -EEKFPIHRS APKLTDLETK PSVFETGIKV
                                ITVPVGKATL GRIFNVLGEP VDQQGPVNA- -EAYLPIHRD APKFTDLETS PSVFETGIKV
                                ISVPVGAGTL GRIFNVLGET IDNLGPVDT- -QETSPIHRQ APKLVDLETS PSVFETGIKV
                                ISVPVGKATL GRIFNVLGEP VDQKGDVKS- -DDQFPIHRP IPKLTDLETK PSIFETGIKV
                                ISVPVGKATL GRIFNVLGEP VDQQGPVNA- -EAYLPIHRD APKFTDLETK PSVFETGIKV
                                ISVPVGKATL GRIFNVLGEP VDNQGPVNA- -EATLPIHRD APKFTDLETK PSVFETGIKV
                                ISVPVGKVTL GRIFNVLGKP VDEKGDVDM- -SKTSPIHRP APKLTELETE PKVFETGIKV
                                IRVPVGKATL GRIFNVLGDP VDNQGPVNP- -EATLPIHRE APKFTDLETK PSVFETGIKV
                                ISVPVGKVTL GRIFNVLGKP VDEKGDVDM- -SETSPIHRP APKLTELETK PKVFETGIKV
                                ISVPVGKATL GRIFNVLGEP VDNRGPVNA- -EATLPIHRS APKFTDLETK PSVFETGIKV
                                ISVPVGKATL GRIFNVLGEP VDQKGPVNS- -DDQFPIHRP IPQLTDLETK PSIFETGIKV
                                INVPVGKATL GRIFNVLGEP VDEKGPVDA- -ESSLPIHRP APELVDLETK PAVFETGIKV
                                ISVPVGKATL GRIFNVLGEP VDNRGPVNA- -EATLPIHRD APKLTDLETK PSVFETGIKV
                                ISVPVGKATL GRIFNVLGDP VDQLGPVGT- -EERFPIHRP APKFTELETK PSVFETGIKV
                                ISVPVGKATL GRIFNVLGEP VDEMGDVGN- -EETSPIHRP APKLTELSTK PKVFETGIKV
                                ISVPVGKATL GRIFNVLGEP VDNQGPVNA- -EARLPIHRP APKLTELETK PSVFETGIKV
                                ITVPVGKATL GRIFNVLGEP VDQQGPVNA- -EAYLPIHRD APKFTDLETK PSVFETGIKV
                                ISVPVGKVTL GRIFNVLGKP VDEKGDVDM- -SNTSPIHRP APKLTELETE PKVFETGIKV
                                ISVPVGKATL GRILNVLGQP VDNQGPVNA- -EATLPIHRP APKFTELETK PSVFETGIKV
                                ISVPVGKVTL GRIFNVLGEP VDNQGPVNA- -EQTLPIHRP SPKFTDLETK PSVFETGIKV
                                ISVPVGKVTL GRIFNVLGEP VDNRGPVNA- -EQTLPIHRP SPKFTDLETK PSVFETGIKV
                                ISVPVGPITL GRIFNVLGEP VDERGPVNA- -TEYSPIHRD APKLTELETT PSVFETGIKV
                                ISVPVGKCTL GRIFNVLGEP VDEKGPVNV- -TETFPIHRP APKLTDLETK PKVFETGIKV
                                ISVPVGNATL GRIFNVVGEP VDELGPVGT- -EDKSPIHRE APKLVDLETQ PSVFETGIKV
                                ISVPVGKATL GRIFNVLGEP VDNRGPVNN- -TETLPIHRD PPKFTDLETS PSVFETGIKV
                                ITVPVGKATL GRIFNVLGEP VDQQGPVNA- -EAYLPIHRD APKFTDLETS PSVFETGIKV
                                ISVPVGNVTL GRIFNVLGEP VDEKGAVES- -QETSPIHRP APTMTELETK PAVFETGIKV
                                ISVPVGTATL GRIFNVLGEP VDEKGPVNV- -DTTSPIHRS APKFTELETQ PTVFETGIKV
                                ISVPVGKATL GRIFNVLGEP VDQQGPVNA- -EAYLPIHRD APKFTDLETK PSVFETGIKV
                                ISVPVGKATL GRIFNVLGEP VDEMGDVGN- -EETSPIHRP APKLTDLETK PKVFETGIKV
                                ISVPVGRATL GRIFNVLGEP VDNKGPVST- -EEKSSIHRS APKLTDLETK PSVFETGIKV
                                ISVPVGAATL GRIFNVLGEP VDNKGPVGT- -QDSMPIHRD APKLVELETT PSVFETGIKV
                                ISVPVGKATL GRIFNVLGEP VDQKGAVNS- -DDQFPIHRP IPQLTELETK PSIFETGIKV
                                ISVPVGPATL GRIFNVIGET VDNLGPVQT- -EETSSIHRP APAFTQLETK PAVFETGIKV
                                ISVPVGTCTL GRIFNVIGEP VDNKGPVNA- -EQNFSIHRS APAFTELETK PSIQETGIKV
                                ISVPVGPATL GRIFNVIGET VDNLGPVQT- -QETSSIHRP APAFTQLETK PSVFETGIKV
                                ISVPVGKATL GRIFNVLGEP VDNRGPVNA- -EATLPIHRS APQFTDLETK PSVFETGIKV
                                ISVPVGPATL GRIFNVVGEP VDSFGPVQT- -QETSSIHRP APAFTQLETK PAVFETGIKV
                                ISVPVGKSTL GRIFNVLGEP VDEKGSVNV- -NETFPIHRP APKLTDLETK PKVFETGIKV
                                ISVPVGPATL GRIFNVLGEP IDNKGPVDT- -QDRLPIHRD APKLTDLETK SSVFETGIKV
                                ISVPVGEATL GRIFNVLGEP VDEQGPVST- -TTTAPIHRE APKLTDLETK PKVFETGIKV
                                ISVPVGAATL GRIFNVLGEP VDEKGPVNV- -ETTSPIHRS APKFTELETQ PSVFETGIKV
                                ISVPVGKATL GRIFNVLGEP VDEMGDVGN- -EETSPIHRP APKLTDLETK PKVFETGIKV
                                INVPVGTPTL GRIFNVIGEP VDEQGPVNA- -EETAPIHRP APKLTDLETK PSIFETGIKV
                                ISVPVGTITL GRIFNVLGEP VDEKGTVNS- -ETTFPIHRA APAFTNLETK PSVFETGIKV
                                ISVPVGPATL GRIFNVIGET VDNLGPVQT- -EETSSIHRP APAFTQLETK PSVFETGIKV
                                IRVPVGPATL GRIFNVIGET VDNLGPVQT- -EETSSIHRP APAFTQLETK PSVFETGIKV
                                ISVPVGTPTL GRIFNVLGEP VDEKGPVNL- -DNTSPIHRP APKMTELETQ PSVFETGIKV
                                ISVPVGKATL GRIFNVLGEP VDNKGPVNT- -SETSPIHRP APKITDLETK PKVFETGIKV
                                ISVPVGVATL GRIFNVLGEP VDNQGPVNT- -QETFPIHRP APKLTELETK PSVFETGIKV
                                ICVPVGPATL GRIFNVIGET VDNLGPVQT- -EETSSIHRP APAFTQLETK PSVFETGIKV
                                ISVPVGPATL GRIFNVIGET VDNLGPVQT- -EETSSIHRP APAFTQLETK PAVFETGIKV
                                INVPVGKATL GRIFNVLGEP VDNKGDVNA- -EETFPIHRP APQFTDLETK PSVFETGIKV
                                INVPVGPATL GRIFNVLGEP VDNRGPVNS- -EETFSIHRS APKFTDLETK PSVFETGIKV
                                ISVPVGKATL GRIFNVLGEP VDDAGEVKT- -DETSPIHRP APKLTELETK PKVFETGVKV
                                ISVPVGKATL GRIFNVLGEP VDEKGPVNA- -ESSLPIHRD APKLIDLETK PAVFETGIKV
                                ISVPVGKATL GRIFNVLGEP VDERGPVNA- -ETSLPIHRD APKLIDLETK PSVFETGIKV
                                ISVPVGTATL GRIFNVIGEP VDELGPVGT- -EEKSAIHRE SPKFVELETK PSVFETGIKV
                                ISVPVGKATL GRIFNVLGEP VDNKGPVNT- -DETSPIHRK APAFTELDTK PTVFETGIKV
                                ISVPVGAATL GRIFNVLGEP VDNKGPVDS- -SETSPIHRS APKLTDLETT PSVFETGIKV
                                ISVPVGEATL GRIFNVLGEP VDEKGPVST- -TLSAPIHRE APKLTELETK PKVFETGIKV
                                ISVPVGAATL GRIFNVLGEP VDEKGPVNV- -DTTSPIHRS APKFTELETQ PSVFETGIKV
                                ISVPVGTATL GRIFNVLGEP VDEKGAVSA- -TETLPIHRP APSFTQLETK PSVFETGIKV
                                ISVPVGKATL GRIFNVLGEP VDNRGPVNN- -TETLPIHRP APKFTELETK PSVFETGIKV
                                IRVPVGPATL GRIFNVIGET VDNLGPVQT- -EETSSIHRP APAFTQLETK PSVFETGIKV
                                ISVPVGKATL GRIFNVLGEP VDNKGPVNT- -NETSPIHRP APKITDLETK PKVFETGIKV
                                ISVPVGEATL GRIFNVLGEP VDEKGPVAT- -TITSPIHRE APKLTELETK PKVFETGIKV
                                INVPVGPPTL GRIFNVLGEP VDEKGDVDM- -STTLPIHRA APKLTELETK PSVFETGIKV
                                ICVPVGKATL GRIFNVLGEP VDQKGEVVA- -ESASPIHRP TPKLTDLETK PSIFETGIKV
                                IQVPVGIPTL GRIFNVIGEP VDNLGPVNT- -SDSMPIHRN PPAFTELETK PSVFETGIKV
                                ISVPVGKATL GRIFNVLGEP VDNRGPVNS- -EEKFPIHRD APKFTELETK PSVFETGIKV
                                IQVPVGTATL GRIFNVIGDP VDNLGPVGA- -SEKLPIHRD APAFTELETK PSVFETGIKV
                                ISVPVGKATL GRIFNVLGET VDNKGPVNT- -TETSPIHRK APAFTELDTT PTVFETGIKV
                                INVPVGKATL GRIFNVLGEP VDNKGPVNN- -EETFPIHRP APKLTDLETA PKVFETGIKV
                                ISVPVGKATL GRIFNVLGET VDNKGPVNT- -TETSPIHRK APAFTELDTT PTVFETGIKV
                                ISVPVGTATL GRIFNVLGEP VDEKGAVSA- -TETLPIHRP APSFTQLETK PSVFETGIKV
                                ISVPVGTATL GRIFNVLGQP VDNLGPVNA- -DTTSSIHRS APAFTELETK PAVFETGIKV
                                ISVPVGTATL GRIFNVLGEP VDEKGEVNI- -SETLPIHRP APSFTELETK PSVFETGIKV
                                ISVPVGAPTL GRIFNVLGEP VDEKGDVDM- -STTLPIHRA APKLTELETK PSVFETGIKV
                                ISVPVGKATL GRIFNVLGEP VDNRGPAES- -EDRFPIHRP APKLTELETK PSVFETGIKV
                                INVPVGTATL GRIFNVLGEP VDNKGDVAT- -QDTLPIHRE APKLTDLETK PSVFETGIKV
                                ISVPVGTATL GRIFNVLGEP VDEKGAVNA- -TETLPIHRP APSFTQLETK PSVFETGIKV
                                IQVPVGIPTL GRIFNVIGEP VDNLGPVNT- -SESMPIHRS APAFTELETK PSVFETGIKV
                                ITVPVGAATL GRIFNVLGEP VDKKGPVDV- -QDTLPIHRP APKLTDLETK PSVFETGIKV
                                ISVPVGEATL GRIFNVLGEP VDEKGPVST- -DLTAPIHRE APKLTELETK PKVFETGIKV
                                IQVPVGTPTL GRIFNVIGQP VDNLGPVNT- -SESMPIHRN PPTFTELETK PSVFETGIKV
                                ISVPVGKATL GRIFNVLGEP VDEKGPVNT- -EDTFPIHRP APKLTDLETA PKVFETGIKV
                                ISVPVGTPTL GRIFNVLGEP VDEKGPVDQ- -ENLSPIHRQ SPKLTELETQ PSVFETGIKV
                                IQVPVGLPTL GRIFNVIGEP VDNLGPVNT- -SESMPIHRN PPAFTELETK PSVFETGIKV
                                ISVPVGKATL GRIFNVLGEP VDNKGDVNT- -SETFPIHRK APAFTELDTK PTVFETGIKV
                                INVPVGAPTL GRIFNVLGEP VDNKGPVDY- -KETFPIHRP APKLTELETT PTVFETGIKV
                                ISVPVGTGTL GRIFNVLGEP VDNKGPVPA- -GETFPIHRP APKLVDLETK PQVFETGIKV
                                ISVPVGKETL GRIFNVLGEP VDQRGEVGN- -KEFSPIHRP APKLTDLETK PQVFETGIKV
                                ISVPVGKATL GRIFNVLGEP VDNRGPAES- -EERFPIHRP APKLTELETK PSVFETGIKV
                                ISVPVGKVTL GRIFNVLGEP VDEKGDVDM- -SLTSPIHRP APKLIDLETK PKVFETGIKV
                                ISVPVGKATL GRIFNVLGEP VDNRGPVNT- -EEKFPIHRE APKLVDLETK PSVFETGIKV
                                IQVPVGIPTL GRIFNVIGEP VDNLGPVDT- -TESMPIHRN PPAFTELETK PSVFETGIKV
                                IQVPVGSGTL GRIFNVVGEP IDNLGPVPN- -DETSSIHRP APAFVDLETS PSVFETGIKV
                                IQVPVGSGTL GRIFNVIGEP IDNLGPVPN- -EETSSIHRP APAFVDLETS PSVFETGIKV
                                IQVPVGIPTL GRIFNVIGQP VDNLGPVNT- -SESMPIHRN PPAFTELETK PSVFETGIKV
                                ISVPVGKATL GRIFNVLGEP VDEKGDVGT- -DETSPIHRP APKLTELETK PSVFETGIKV
                                ISVPVGKSTL GRIFNVLGEP VDNKGPVSM- -DETLPIHRP APKLTDLEVK PSVFETGIKV
                                IQVPVGSGTL GRIFNVVGEP IDNLGPVPN- -DETSSIHRP APAFVDLETS PSVFETGIKV
                                ISVPVGAATL GRIFNVLGEP VDEKGPVNV- -DTTSPIHRS APKFTELETQ PTVFETGIKV
                                ISVPVGKATL GRIFNVLGEP VDNQGPVGT- -DETSPIHRE APKLTDLETK PSVFETGIKV
                                IQVPVGSGTL GRIFNVVGEP IDNLGPVPN- -DETSSIHRP APAFVDLETS PSVFETGIKV
                                ISVPVGKATL GRIFNVLGEP VDNRGPAES- -EERFPIHRP APKLTELETK PSVFETGIKV
                                ICVPVGEATL GRIFNVLGEP VDEQGPVTT- -SVTASIHRA APSLTELETK PKVFETGIKV
                                ISVPVGTATL GRIFNVLGDP VDEKGDVNA- -TEFFPIHRP APKLTELETK PSVFETGIKV
                                ISVPVGKATL GRIFNVLGEP VDNRGPAES- -EERFPIHRP APKLTELETK PSVFETGIKV
                                ISVPVGTATL GRIFNVLGEP VDNKGPVDT- -SETSPIHRP APKLTELETK PSVFETGIKV
                                ISVPVGTCTL GRIFNVLGDP VDEKGPVNA- -TQTSPIHRA APKLTDLETK PKVFETGIKV
                                ISVPVGKATL GRIFNVLGEP VDEKGPVNT- -TETSPIHRK APAFTDLDTK PTVFETGIKV
                                ISVPVGEATL GRIFNVLGEP VDEQGPVET- -KDTAPIHRS APKLTDLETK PKVFETGIKV
                                ISVPVGEATL GRIFNVLGEP VDEQGPVNT- -KDTAPIHRA APKLTDLETK PKVFETGIKV
                                ISVPVGNVTL GRIFNVLGEP VDEKGAVES- -QETSPIHRP APTMTELETK PAVFETGIKV
                                ISVPVGKATL GRIFNVLGEP VDEKGPVNT- -TETSPIHRK APAFTDLDTK PTVFETGIKV
                                ISVPVGKATL GRIFNVLGEP VDERGPVNA- -ESRLPIHRD APKLIDLETK PAVFETGIKV
                                ISVPVGEATL GRIFNVLGEP VDEQGPVTT- -KLTASIHRP APSLTELETK PKVFETGIKV
                                ISVPVGEATL GRIFNVLGEP VDEQGPVKT- -NNTAPIHRA APKLTDLETK PKVFETGIKV
                                ISVPVGAATL GRIFNVLGEP VDEKGPVNV- -DTTSPIHRS APKFTELETQ PTVFETGIKV
                                ISVPVGKATL GRIFNVLGEP VDNKGPVNT- -TETSPIHRK APAFTDLDTK PTVFETGIKV
                                ISVPVGSATL GRIFNVLGEP IDEKGPVNA- -TETSPIHRS APKFTDLETK PAVFETGIKV
                                ISVPVGEATL GRIFNVLGEP VDEQGPVKT- -QDTAPIHRS APKLTDLETK PKVFETGIKV
                                ISVPVGEATL GRIFNVLGEP VDEQGPVKT- -KDTAPIHRA APKLTDLETK PKVFETGIKV
                                ISVPVGKCTL GRIFNVLGEP VDEKGPVNV- -IETSPIHRP APKLVDLEVT PTVFETGIKV
                                ISVPVGEATL GRIFNVLGEP VDEQGPVNT- -KDTSPIHRS APKLTDLETK PKVFETGIKV
                                ISVPVGKATL GRIFNVLGEP VDEMGDVGN- -EESSPIHRP APKLTELSTK PKVFETGIKV
                                ISVPVGEATL GRIFNVLGEP VDEQGPVQT- -KDTAPIHRA APKLTDLETK PKVFETGIKV
                                ISVPVGAATL GRIFNVLGEP VDNKGPVNA- -QETFPIHRP APKLTDLETK PSVFETGIKV
                                ISVPVGKCTL GRIFNVLGEP VDEKGPVNV- -TETSPIHRP APKLVDLEVT PTVFETGIKV
                                ISVPVGPATL GRIFNVLGEP VDNLGPVNA- -ETTFSIHRS APAFTELETK PAVFETGIKV
                                ISVPVGKCTL GRIFNVLGEP VDEKGPVNV- -TETSPIHRP APKLVDLEVT PTVFETGIKV
                                ISVPVGKATL GRIFNVLGET VDNKGPVNT- -DETFPIHRP APQLVDLETK PKVFETGIKV
                                ISVPVGKCTL GRIFNVLGEP VDEKGPVNV- -TETSPIHRP APKLVDLEVT PTVFETGIKV
                                ISVPVGKCTL GRIFNVLGEP VDEKGPVNV- -TETSPIHRP APKLVDLEVT PTVFETGIKV
                                ISVPVGEATL GRIFNVLGEP VDEQGPVNT- -KDTAPIHRA APKLTDLETK PKVFETGIKV
                                ISVPVGKCTL GRIFNVLGEP VDEKGPVNV- -TETSPIHRP APKLVDLEVT PTVFETGIKV
                                ISVPVGKCTL GRIFNVLGEP VDEKGPVNV- -TETSPIHRP APKLVDLEVT PTVFETGIKV
                                ISVPVGEATL GRIFNVLGEP VDEQGPVNT- -KDTAPIHRA APKLTDLETK PKVFETGIKV
                                IQVPVGSGTL GRIFNVIGEP IDNLGPVPN- -EETSSIHRP APAFVDLETS LSVFETGIKV
                                ISVPVGEATL GRIFNVLGEP VDEQGPVKT- -QDTAPIHRA APKLTDLETK PKVFETGIKV
                                ISVPVGAPTL GRIFNVLGEP VDEKGPVNM- -DNTSPIHRA APKLIELETK PTVFETGIKV
                                ISVPVGKCTL GRIFNVLGEP VDEKGPVNV- -TETSPIHRP APKLVDLEVT PTVFETGIKV
                                ISVPVGKCTL GRIFNVLGEP VDEKGPVNV- -TETSPIHRP APKLVDLEVT PTVFETGIKV
                                ISVPVGKATL GRIFNVLGEP VDNQGPVGN- -DTTSPIHRD APKLTELETK PSVFETGIKV
                                ISVPVGKCTL GRIFNVLGEP VDEKGPVNV- -TETSPIHRP APKLVDLEVT PTVFETGIKV
                                IRVPVGKATL GRIFNVLGDP VDEKGPVDR- -SQTSSIHRP APLFTDLETK PKVFETGIKV
                                ISVPVGKCTL GRIFNVLGEP VDEKGPVNV- -TETSPIHRP APKLVDLEVT PTVFETGIKV
                                ISVPVGKCTL GRIFNVLGEP VDEKGPVNV- -TETSPIHRP APKLVDLEVT PTVFETGIKV
                                ISVPVGKCTL GRIFNVLGEP VDEKGPVNV- -TETSPIHRP APKLVDLEVT PTVFETGIKV
                                ISVPVGKCTL GRIFNVLGEP VDEKGPVNV- -TETSPIHRP APKLVDLEVT PTVFETGIKV
                                ISVPVGKCTL GRIFNVLGEP VDEKGPVNV- -TETSPIHRP APKLVDLEVT PTVFETGIKV
                                ISVPVGKATL GRIFNVLGEP VDRKGDVPT- -QETSPIHRE APKLTELETK PSIQETGIKV
                                IQVPVGIPTL GRIFNVIGEP VDNLGPVNT- -SESMPIHRQ PPAFTELETK PSVFETGIKV
                                ISVPVGEATL GRIFNVLGEP VDEQGPVNT- -SDIAPIHRS APKLTDLETK PKVFETGIKV
                                ISVPVGPATL GRIFNVLGEP VDNLGPVNA- -ETTFSIHRS APAFTELETK PAVFETGIKV
                                ISVPVGKCTL GRIFNVLGEP VDEKGPVNV- -TETSPIHRP APKLVDLEVT PTVFETGIKV
                                ISVPVGKCTL GRIFNVLGEP VDEKGPVNV- -TETSPIHRP APKLVDLEVT PTVFETGIKV
                                ISVPVGKATL GRIFNVLGEP VDRKGDVPT- -QETSPIHRE APKLTELETK PSIQETGIKV
                                ISVPVGKCTL GRIFNVLGEP VDEKGPVNV- -TETSPIHRP APKLVDLEVT PTVFETGIKV
                                ISVPVGKCTL GRIFNVLGEP VDEKGPVNV- -TETSPIHRP APKLVDLEVT PTVFETGIKV
                                ISVPVGKCTL GRIFNVLGEP VDEKGPVNV- -TETSPIHRP APKLVDLEVT PTVFETGIKV
                                ISVPVGKCTL GRIFNVLGEP VDEKGPVNV- -TETSPIHRP APKLVDLEVT PTVFETGIKV
                                ISVPVGEATL GRIFNVLGEP VDEQGPVKT- -KTTAPIHRE APKLTELQTK PKVFETGIKV
                                ISVPVGKETL GRIFNVLGEP VDQRGEVGN- -KEVFPIHRP APKLTDLETK PQVFETGIKV
                                IKVPVGAATL GRIFNVLGEP VDNQGSVNT- -EETFPIHRP APKLTELETT PSVFETGIKV
                                ISVPVGEATL GRIFNVLGEP VDEQGPVKT- -KTTAPIHRE APKLTELETK PKVFETGIKV
                                ISVPVGTVTL GRIFNVLGEP VDNKGPVNV- -TETFPIHRP APKLTDLETK PSVFETGIKV
                                ISVPVGKATL GRIFNVLGEP VDERGEVGN- -EETSPIHRP APKLTELSTK PKVFETGIKV
                                ISVPVGEGTL GRIMNVLGEP VDEQGPVKT- -DATAPIHRS APKLTDLETK PKVFETGIKV
                                ISVPVGKCTL GRIFNVLGEP VDEKGPVNV- -TETSPIHRP APKLVDLEVT PTVFETGIKV
                                ISVPVGAATL GRIFNVLGET VDNQGPVGT- -EDRSPIHRD APKLTELETK PSVFETGIKV
                                ISVPVGEGTL GRIMNVLGDP VDEQGPVKA- -DTTSPIHRG APKLTELETK PKVFETGIKV
                                LSVPVGEGTL GRIFNVLGEP VDNLGPVET- -KDDFPIHRS APAFVDLDTK LAIFESGIKV
                                ISVPVGAATL GRIFNVLGEP VDNKGDVGT- -QERSPIHRD APKLTELETK PSVFETGIKV
                                ISVPVGEATL GRIFNVLGEP VDEQGPVKT- -TTTAPIHRE APKLTDLETK PKVFETGIKV
                                ISVPVGEGTL GRIMNVLGDP VDEQGPVKA- -DTTSPIHRG APKLTELETK PKVFETGIKV
                                ISVPVGEGTL GRIMNVLGEP VDEQGPVKT- -DATAPIHRS APKLTDLETK PKVFETGIKV
                                ISVPVGKATL GRIFNVLGEP VDEKGAVGS- -DETMPIHRS APKLVDLETK PAIQETGIKV
                                ISVPVGEATL GRIFNVLGEP VDEQGPVNT- -TTTAPIHRE APKLTDLETK PKVFETGIKV
                                ISVPVGEATL GRIFNVLGEP VDEQGPVKT- -SDTAPIHRS APKLTDLETK PKVFETGIKV
                                ISVPVGKATL GRIFNVLGEP VDNKGPVNT- -EEKSPIHRE APKLTELETK PSVFETGIKV
                                ISVPVGKVTL GRIFNVLGEP VDNRGPVES- -EETSPIHRS APKLTELETK PTVFETGVKV
                                ISVPVGEATL GRIFNVLGEP VDEQGPIKS- -STTSPIHRS APKLTDLETK PKVFETGIKV
                                ISVPVGSATL GRIFNVLGEA IDNRGEVKS- -EDSSPIHRA APKMTELETQ PSIFETGIKV
                                ISVPVGEATL GRIFNVLGEP VDEQGPVKT- -TTTAPIHRE APNLTELETK PKVFETGIKV
                                ISVPVGKATL GRIFNVLGQP VDNKGDVNA- -EATAPIHRS APKLTELDTK PTVFETGIKV
                                ISVPVGEATL GRIFNVLGEP VDERGPVST- -TLTSPIHRE APKLTELETK PKVFETGIKV
                                ISVPVGSATL GRIFNVLGEA IDNRGEVKS- -EDSSPIHRA APKMTELETQ PSIFETGIKV
                                ISVPVGEATL GRIFNVLGEP VDEQGPVKT- -KTTAPIHRE APKLTELETK PKVFETGIKV
                                ISVPVGEATL GRIFNVLGEP VDEQGPVKT- -TITAPIHRE APKLTELETK PKVFETGIKV
                                ISVPVGKATL GRIFNVLGEP VDEKGPANT- -SETSPIHRA APKLVDLETK PKVFETGIKV
                                ISVPVGEATL GRIFNVLGEP VDEQGPVPA- -SATAPIHRE APKLTELETK PKVFETGIKV
                                ISVPVGEATL GRIFNVLGEP VDELGPVTS- -NLTASIHRE APKLTELETK PKVFETGIKV
                                ISVPVGEATL GRIFNVLGEP VDEQGPVKS- -SASAPIHRP APKLTDLETK PKVFETGIKV
                                ISVPVGEGTL GRIFNVLGEP VDEQGPVNT- -TATAPIHRD APNITELETK PKVFETGIKV
                                ISVPVGKVTL GRIFNVLGEP VDEQGDVSS- -DDTSPIHRS APQLTELETK PSIQETGIKV
                                ISVPVGEATL GRILNVLGEP VDERGPVTT- -NLTASIHRD PPKLTELETK PKVFETGIKV
                                IKVPVGKGTL GRIFNVLGEP VDEKGPVTT- -DETFPIHRP APKLTDLDTA PTVFETGIKV
                                ISVPVGEATL GRIFNVLGEP VDEQGPVNT- -TTTAPIHRE APNLTELETK PKVFETGIKV
                                ISVPVGEATL GRIFNVLGEP VDEQGDLKN- -VTTSPIHRS APSLTDLETK PKVFETGIKV
                                ISVPVGKKTL GRIFNVLGEP VDNKGPVEY- -EEISPIHRP APKLTDLETK PTVFETGIKV
                                ISVPVGKSTL GRMFNVLGQP IDNRGKVSA- -EETYPIHRS APAMTDLETQ PTIFETGIKV
                                ISVPVGKATL GRIFNVLGEP VDEKGPVDA- -ESSLPIHRD APKLVELENK PAVFETGIKV
                                IRVPVGDVTL GRIFNVLGEP VDEQGPVTA- -TTSAPIHRE APRLTELETR PKVFETGIKV
                                ISVPVGEATL GRIFNVLGEP VDEQGPVST- -NLTAPIHRA APKLTELETK PRVFETGIKV
                                ISVPVGEATL GRIFNVLGEP VDEQGDLQN- -VTTSPIHRS APSLTDLETK PKVFETGIKV
                                ISVPVGEATL GRIFNVLGEP VDEQGPVNT- -SATAPIHRD APNITELETK PKVFETGIKV
                                ISVPVGEATL GRIFNVLGEP VDEQGPVST- -TLTAPIHRE APKLTELETK PRVFETGIKV
                                ISVPVGEATL GRIFNVLGEP VDEQGDLKN- -VTTSPIHRS APSLTDLETK PKVFETGIKV
                                ISVPVGEGTL GRIFNVLGEP VDEQGPVNT- -TATAPIHRD APNITELETK PKVFETGIKV
                                ISVPVGKATL GRIFNVLGDP VDNKGDVNA- -EASAPIHRS APLLTELDTK PTVFETGIKV
                                ISVPVGEGTL GRIFNVLGEP VDEQGPVNT- -TATAPIHRD APNITELETK PKVFETGIKV
                                ISVPVGECTL GRIFNVLGAP VDERGPVDQ- -TQTAPIHRS APRLTDLETK PRVFETGIKV
                                ISVPVGNVTL GRIFNVLGDP VDEKGPVTS- -EDTSPIHRE APKLTDLETK PSIFETGIKV
                                IRVPVGKNTL GRIFNVLGET IDNKGDLET- -EYTSPIHRS APQLTELDTR PTVFETGIKV
                                ISVPVGKVTL GRIFNVLGET VDEQGEVTT- -GETSPIHRS APKLTELETK PSIQETGIKV
                                ISVPVGEATL GRIFNVLGEP VDEQGDLKN- -VTTSPIHRS APSLTDLETK PKVFETGIKV
                                ISVPVGEATL GRIFNVLGEP VDEQGPVNT- -TTTAPIHRD APKLTELETK PKVFETGIKV
                                ISVPVGEATL GRIFNVLGEP VDEQGPVAT- -DLRSPIHRA APKLTDLETK PKVFETGIKV
                                ISVPVGEATL GRIFNVLGEP VDEQGPVNA- -TSTAPIHRD APKLTELETK PKVFETGIKV
                                ISVPVGEATL GRIFNVLGEP VDEQGPVKA- -TITAPIHRE APKLTELETK PKVFETGIKV
                                ISVPVGEATL GRIFNVLGEP VDEQGPVNA- -TATAPIHRE APKLTELETK PKVFETGIKV
                                ISVPVGEATL GRIFNVLGEP VDEQGPVKT- -KTTSPIHRE APKLTDLETK PKVFETGIKV
                                ISVPVGEATL GRIFNVLGEP VDEQGDLKN- -VTTSPIHRS APSLTDLETK PKVFETGIKV
                                ISVPVGEATL GRIFNVLGEP VDEQGPVKT- -KTTSPIHRE APKLTDLETK PKVFETGIKV
                                XSVPVGEGTL GRIFNVLGEP VDEQGPVNT- -TATAPIHRD APNITELETK PKVFETGIKV
                                ISVPVGEATL GRIFNVLGEP VDEQGPVNA- -TATAPIHRE APKLTELETK PKVFETGIKV
                                ISVPVGKVTL GRIFNVLGET VDEQGEVTG- -SETSPIHRS APQLTELETK PSIQETGIKV
                                ISVPVGEATL GRIFNVLGEP VDEQGPVKT- -KTTSPIHRE APKLTDLETK PKVFETGIKV
                                ISVPVGKATL GRIFNVLGET VDNAGPVGT- -DETSPIHRP APKLTELSTK PKVFETGIKV
                                ISVPVGKVTL GRIFNVLGET VDEQGEVTS- -SETSPIHRS APQLTELETK PSIQETGIKV
                                ISVPVGEATL GRIFNVLGEP VDEQGPVNA- -TATAPIHRE APKLTELETK PKVFETGIKV
                                ISVPVGEATL GRIFNVLGEP VDEQGPVNA- -TATAPIHRE APKLTELETK PKVFETGIKV
                                ISVPVGEATL GRIFNVLGEP VDEQGPVKA- -TATAPIHRE APKLTELETK PKVFETGIKV
                                ISVPVGKVTL GRIFNVLGET VDEQGEITG- -GETSPIHRS APKLTELETK PSIQETGIKV
                                ISVPVGEATL GRIFNVLGEP VDEQGPVSS- -TMTAPIHRQ APKLTELETK PRVFETGIKV
                                ISVPVGEATL GRIFNVLGEP VDEQGPVTS- -TMTAPIHRQ APKLTELETK PRVFETGIKV
                                ISVPVGEATL GRIFNVLGEP VDEQGPVNT- -TATSPIHRE APKLTELETK PKVFETGIKV
                                ISVPVGEATL GRIFNVLGEP VDEQGPVNA- -TATAPIHRE APKLTELETK PKVFETGIKV
                                ISVPVGEVTL GRIFNVLGDP VDEKSPVSK- -SVTLPIHRS APKFTDLEIK PSVLETGIKV
                                ISVPVGEATL GRIFNVLGEP VDEQGPVAT- -DLRSPIHRQ APKLTDLETK PKVFETGIKV
                                ISVPVGEATL GRIFNVLGEP VDEQGPVNT- -TLTAPIHRD APKLTELETK PKVFETGIKV
                                ISVPVGECTL GRIFNVLGAP VDERGPVDQ- -TRTAPIHRT APRLTDLETR PRVFETGIKV
                                ISVPVGEATL GRIFNVLGEP VDEQGPVNA- -SATAPIHRD APNLTELETK PKVFETGIKV
                                IAVPVGEATL GRIFNVLGEP VDEQGPVNT- -KVTSPIHRE APKLTELETK PKVFETGIKV
                                ISVPVGEATL GRIFNVLGEP VDERGPVTS- -TLTSPIHRD APKLIELETK PKVFETGIKV
                                ISVPVGEATL GRIFNVLGEP VDEQGPVTT- -DATAPIHRP APKLTELETK PTVFETGIKV
                                ISVPVGECTL GRIFNVLGAP VDERGPVDL- -SQTAPIHRT APLLTDLETK PRVFETGIKV
                                ISVPVGEATL GRIFNVLGEP VDERGPVTS- -TLTSPIHRD APKLIELETK PKVFETGIKV
                                IAVPVGEATL GRIFNVLGEP VDEQGPVNT- -NVTSPIHRE APKLTELETK PKVFETGIKV
                                ISVPVGEATL GRIFNVLGEP VDEQGPVST- -TMTAPIHRQ APKLTELETK PRVFETGIKV
                                ISVPVGECTL GRIFNVLGAP VDERGPVDQ- -TRTAPIHRT APSLTDLETR PRVFETGIKV
                                ITVPVGEATL GRIFNVLGEP VDEQGPVNA- -SATAPIHRE APKLTELETK PRVFETGIKV
                                ISVPVGEATL GRIFNVLGEP VDEQGPVTT- -DATAPIHRP APKLTELETK PTVFETGIKV
                                ITVPVGEATL GRIFNVLGEP VDEQGPVNA- -SATAPIHRD APKLIELETK PKVFETGIKV
                                ISVPVGEATL GRIFNVLGEP VDEQGPVNT- -TTTAPIHRG APNITELETK PKVFETGIKV
                                ISVPVGEATL GRIFNVLGEP VDEQGPVNA- -SATAPIHRS APKLTELETK PKVFETGIKV
                                ISVPVGEATL GRIFNVLGEP VDEQGPVNA- -SATAPIHRS APKLTELETK PKVFETGIKV
                                ISVPVGEATL GRIFNVLGEP VDEQGPVNN- -TATAPIHRD APALTELETK PKVFETGIKV
                                ISVPVGEATL GRIFNVLGEP VDEQGPVTT- -DATAPIHRP APKLTELETK PTVFETGIKV
                                ISVPVGEATL GRIFNVLGEP VDEQGPVTT- -SETAPIHRE APKLTELETK PKVFETGIKV
                                ISVPVGEATL GRIFNVLGEP VDEQGPVNA- -SATAPIHRS APKLTELETK PKVFETGIKV
                                ISVPVGEGTL GRIFNVLGEP VDEQGPVKS- -DATAPIHRS APKLTELETK PKVFETGIKV
                                ISVPVGEGTL GRIFNVLGEP VDEQGPVKS- -DATAPIHRS APKLTELETK PKVFETGIKV
                                ISVPVGEATL GRIFNVLGEP VDEQGPVTT- -NVTSPIHRE APKLTELETK PKVFETGIKV
                                ISVPVGEGTL GRIFNVLGEP VDEQGPVKS- -DATAPIHRS APKLTELETK PKVFETGIKV
                                IAVPVGEGTL GRIFNVLGEP VDEQGPVNV- -SATAPIHRP APRLTELETK PKVFETGIKV
                                ISVPVGEATL GRIFNVLGEP VDEQGPVNT- -DVTSPIHRE APKLTELETK PKVFETGIKV
                                ISVPVGEATL GRIFNVLGEP VDEQGPVNT- -DLTSPIHRE APKLTELETK PKVFETGIKV
                                IAVPVGEATL GRIFNVLGEP VDEQGPVTT- -NVTSPIHRE APKLTELETK PKVFETGIKV
                                ISVPVGECTL GRIFNVLGAP VDERGPVDQ- -TRTAPIHRA APSLTDLETK PRVFETGIKV
                                ISVPVGEATL GRIFNVLGEP VDEQGPVNA- -SATAPIHRE APNLTELETK PKVFETGIKV
                                ISVPVGEATL GRIFNVLGEP VDEQGPVNA- -SATAPIHRD APNLTELETK PKVFETGIKV
                                ISVPVGEATL GRIFNVLGEP VDEQGPVNT- -TTTAPIHRD APKLTELETK PKVFETGIKV
                                ITVPVGEATL GRIFNVLGEP VDEQGPVNA- -SATAPIHRE APKLTELETK PRVFETGIKV
                                ISVPVGEATL GRXFNVLGEP VXEQGPVKT- -DVTAPXHRE APKLTELETK PKVFETGIKV
                                LQVPVGQALL GRMFNVFGAT IDNQEPLTD- -VQLRSIHQA AVPLSQQATQ SEILETGIKI
                                LQVPVGQALL GRMFNVFGAT IDQREPLTD- -VQLRSIHQA AVPLTQQATQ SEILETGIKI
                                LQVPVGRALL GRMFNVFGTP IDKRDPLEQ- -VAWRSIHQA AVPLMQQSTQ SEILETGIKV
                                LQVPVGQALL GRMFNVFGAT IDQREPLTD- -VQLRSIHQA AVPLTQQATQ SEILETGIKI
                                LEMPVGRALL GRMFNVFGET IDQGKPLTA- -VKYRSIHQA AVPLAQQSTQ AEILETGIKV
                                LQVPVGKRLL GRVFNVFGET IDRQDQISG- -GEWRSLHQS PVSLAQQSTS SEIFTTGIKA
                                LQVPVGRALL GRMFNVFGNP IDQQGGLTE- -IAWRSIHQA AIPLMQQSTE SEILETGIKV
                                LQVPVGKRLL GRVFNVFGET IDRQDQISG- -GEWRSLHQS PVSLAQQSTS SEIFTTGIKA
                                LKMPVGRALL GRMFNVFGEA IDQGKPLTA- -VKHRSIHQA AIPLVQQSTQ AEILETGIKV
                                LKMPVGRALL GRMFNVFGEA IDQGKPLTA- -VKHRSIHQA AIPLAQQSTQ AEILETGIKV
                                LKMPVGRALL GRMFNVFGEA IDQGKPLTA- -VKHRSIHQA AIPLAQQSTQ AEILETGIKV
                                LTMPVGRALL GRMFNVFGEA IDQGEPLTA- -VKHRSIHQA AIPLAQQSTQ AEILETGIKV
                                LQVPVGEHLL GRVFNVFGEP IDGNGPVKG- --ERRSLHAS PIPLDQRATG TDILVTGIKA
                                LQVPVGEHLL GRVFNVFGEP IDGNGPVKG- --ERRSLHAS PIPLDQRATG TDILVTGIKA
                                LQVPVGKQTL GRVFNVFGET IDGKEAITE- -GNWRSIHQV PLPLQQRSTT SDILATGIKA
                                LQVPVGKQTL GRVFNVFGET IDGKEAITE- -GNWRSIHQV PLPLQQRSTT SEILATGIKA
                                LRVPVGERLL GRMLNIFGET IDGQEQIAE- -GEWRSIYAN PTPLYERTTS SEILKTGIKA
                                LQVPVGKQTL GRVFNVFGET IDGKEAITE- -ANWRSIHQV PLPLQQRSTT SDILATGIKA
                                LQVPVGKQTL GRVFNVFGET IDGKEAITE- -GNWRSIHQV PLPLQQRSTT SDILATGIKA
                                LRVPVGERLL GRMLNIFGET IDGQEQIAD- -GEWRSIYAN PTPLCEQTTS SEILKTGIKA
                                LQVPVGKQTL GRVFNVFGET IDGKEAITE- -GNWRSIHQV PLPLQQRSTT SDILATGIKA
                                LRVPVGERLL GRMLNIFGET IDGQEQIAD- -GEWRSIYAN PTPLCEQTTS SEILKTGIKA
                                LRVPVGERLL GRMLNIFGET IDGQEQIAE- -GEWRSIYAN PTPLYERTTS SEILKTGIKA
                                LRVPVGERLL GRMLNIFGET IDGQEQIAE- -GEWRSIYAN PTPLYERTTS SEILKTGIKA
                                LQVPVGAKLL GRVFNVFGDP IDGQAAVAG- --PRRSLHAS PVPLSQRATQ TDILETGIKA
                                LEVPVGKHLL GRMFNVFGDT IDGKEKIND- -GEWRSIHQV SVPLVEQSTK SEILETGIKV
                                LQVPVGAKLL GRVFNVFGDP IDGQAAVAG- --PRRSLHAS PVPLSQRATQ TDILETGIKA
                                LQVPIGEHLL GRAFNVFGDP IDGLGPLKG- --MKRSLHGQ AVPLHQRTTG TDILVTGIKA
                                LRVPVGEGLL GRMLNIFGET IDGQEQIAE- -GEWRSIYAN PTPLYERTTS SEILKTGIKA
                                LRVPVGERLL GRMLNIFGET IDGQEQIAE- -GEWRSIYAN PTPLYERTTS SEILKTGIKA
                                LRVPVGERLL GRMLNIFGET IDGQEQIAE- -GEWRSIYAN PTPLYERTTS SEILKTGIKA
                                LQVPVSEQLL GRMLNLFGEA IDGKEPIVG- -GELRSIHAT PIAMSERVTK DDILKTGLKA
                                LRVPVGERLL ARMLNIFGET IDGQEQIAE- -GEWRSIYAN PTPLYERTTS SEILKTGIKA
                                LQVPLGDRLL GRMFNVFGET IDRKDEMTG- -GEWRSIHQK PVPLSERATT SEVLETGIKA
                                LQVPLGDRLL GRMFNVFGET IDRKDEMTG- -GEWRSIHQK PVPLSERATT SEVLETGIKA
                                LRVPVGERLL GRMLNIFGET IDGQEQIAE- -GEWRSIYAN PTPLYERTTS SEILKTGIKA
                                IQVPVGDGLL GRMFNVFGEP IDGKGEVLG- --PRRSIYRQ PLPLNDRITQ TQILTTGIKA
                                LQVPIGEHLL GRAFNVFGDP IDGLGPLKG- --MKRSLHGQ AVPLHQRTTG TDILVTGIKA
                                LQVPLGDRLL GRMFNVFGET IDRKDEMTG- -GEWRSIHQK PVPLSERATT SEVLETGIKA
                                IQVPVGDGLL GRVFNVFGKP IDGKGKVSG- --PVRSIYRQ PLSLNERITQ TQILTTGIKA
                                LQVPVGTANL GRMFNVFGET IDGREQLSA- -SQWRSLHAS PVPLGDRATT TDIFLTGIKA
                                LQVPVGDRLL GRMFNVFGQT IDGKAPIEG- -GDWRSIHAS PQGSQERAIA TELFRTGIKV
                                LQVPVGNTLL GRMLNVFGEA IDGKEQLSA- -SKWRSIHAA PIPLGDRSTI TDIFLTGIKV
                                LQVPVGTANL GRMFNVFGET IDGREQLSA- -SQWRSLHAS PVPLGDRATT TDIFLTGIKA
                                LQVPVGDRLL GRMLNLFGEA IDEKEAIAG- -GEWRSIHAT PIAMSERVTK AEILKTGIKA
                                LQVPVGERLL GRMFNVFGET IDRKVEISG- -GEWRSLHQP PVPLIQQSTS SEILETGIKA
                                LQVPIGEHLL GRAFNVFGDP IDGLGPLKG- --MKRSLHGQ AVPLHQRTTG TDILVTGIKA
                                LQVPVGKRLL GRMFNVFGET IDRKVEISG- -GEWRSLHQP PVPLIQQSTS SEILETGIKA
                                LQVPVGEALL GRMFNVFGKT IDGQKQLTA- -SQWRSLHAA PIPLCDRTTT TDIFLTGIKA
                                LQVPVGKRLL GRMFNVFGET IDRKVEISG- -GEWRSLHQP PVPLIQQSTS SEILETGIKA
                                LQVPVGKRNL GRVFNVFGQT IDSQPPMIG- -GEWRSIHQP PLELKQRATT SEILATGIKA
                                LQVPVGNRLL GRMLNTFGET LDHEQPLTG- -GEWRSIYGA GIPLKERSTT TEIFYTGIKA
                                LQVPVGQRLL GRVLNVFGET VDRKEPIVG- -GEWRSLHRA PVPLSQRSTL SEVLETGIKA
                                LQVPVGDRLL GRMLNLFGEV IDEKEAIAG- -GEWRSIHAT PIAMSERVTK AEILKTGIKA
                                LKVPVGERLL GRVFNVFGET IDGKDPITG- -GDWRSIHQS SPAIAQHTTS SEILETGIKV
                                LKVPVGERLL GRVFNVFGET IDGKDPITG- -GDWRSIHQS SPAIAQHTTS SEILETGIKV
                                LQVPVGNQLL GRMFNVFGQT IDGKESLAKE EMQWRSIHAN PVSLVQRATS SEILKTGIKA
                                LQVPVSDRLL GRMLNLFGEA IDGKEPITD- -GEWRSIHST PIAMSERVTK AEILKTGLKA
                                LQVPVGEPLL GRVFNVFGET IDGKEPITG- -GEWRSIHQS PPAIVEHSTS SEILETGIKV
                                LKVPVGERLL GRMLNVFGEA IDGGEPLQG- -GEWRSLHAK PVSLMQRATT SEILRTGIKA
                                LQVPVGDRLL GRMLNLFGEA IDGKASISG- -GEWRSIHAT PIALSERVTK AEILKTGIKA
                                LTVPVGGELL GRMLNIFGET IDGKAPLED- -LPRRSIRGH KVPLAHRRVE GEMFHTGIKA

                                IDMMIPIGRG QRELIIGDRK TGKTAIALDT IINQKDS--D VICIYVAIGQ -KKSTVAQVV
                                IDTMIPVGRG QRELIIGDRK TGKTTIALDT IINQKHT--D VVCIYVAIGQ -KQSTVSKVV
                                IDALIPIGRG QRELIIGDRS TGKSTLAIDA ILNQKGE--N VVCVYVAIGQ -KEANILQVI
                                IDALIPIGRG QRELIIGDRA SGKSTMSVDA ILNQKNQ--N VYCFYVAIGQ -KESNIVQLV
                                IDALVPIGRG QRELIIGDRS TGKSAILVDT ILNQKKE--G VICVYVSIGQ -KTSDVVQMT
                                IDALVPIGRG QRELIIGDRS TGKSAILVDT ILNQKKE--G VICVYVSIGQ -KTSDVVQMT
                                IDALIPIGRG QRELIIGDRS SGKSSIAVDA IINQKGK--D VVCVYVAIGQ -KSTNVVSLV
                                VDALIPIGRG QRELIIGDRS TGKSTIAIDT IINQKGQ--N VICIYVAIGQ -KTSTVVETV
                                IDALIPIGRG QRELIIGDRS TGKSTIAIDT IINQKGQ--N VFCVYVAIGQ -KESNIVQIT
                                IDALIPIGRG QRELIIGDRA TGKTTLAIDT IINQKGQ--D VICIYVAIGQ -KASTIANQI
                                IDATVPIGHG QRELIIGDRQ TGKTTLAIDA IINQKGK--D VVCVYVAIGQ -KNSTVAQIK
                                IDXMIPIGRX QRXLIIGDRK TXKXAIAXDT IIXQKGK--D MVCVXXAXGQ -KKSTVXXVI
                                IDTMIPIGRG QRELIIGDRK TGKTAIALDT IINQKGK--D LICVYVGVGQ -KKSTVSRVI
                                IDTMIPIGRG QRELIIGDRK TGKTAIALDT IINQKGG--D IICVYVGIGQ -KKSTVSRVI
                                IDTMIPVGRG QRELIIGDRK TGKTAIALDT IINQKGG--D IICVYVGIGQ -KKSTVSRVI
                                IDALTPIGRG QRELIIGDRS SGKSSLAIDT IINQKGN--G VICVYVGVGQ -KASNAVALV
                                IDTMIPIGRG QRELIIGDRK TGKTAIAIDT IINQKNS--D VICVYVAIGQ -KKSTVSKVV
                                VDALIPIGRG QRELIIGDRQ TGKTALAVDT IINQKGK--N VICIYVAIGQ -KSSAILDVV
                                IDSMIPIGRG QRELIIGDRK TGKTAIALDT IINQLGK--N VICIYVAIGK -KDSTVAHVV
                                VDGMIPIGRG QRELIIGDRG TGKTAIAVDT ILNQKGK--G VICVYVAIGQ -KATTVARVV
                                IDAMTPVGRG QRELIIGDRQ TGKTTVAIDT IINQKGQ--D CYCIYVAIGQ -KASTVAQIV
                                IDAMIPIGRG QRELILGDRQ TGKTSLAIDT ILNQRDQ--D VICIYCVIGQ -RASAVAKVI
                                IDAMTPIGRG QRELIIGDRQ TGKTSVAIDA IINQKGL--N CLCVYVAIGQ -KASTVANVV
                                IDTLIPVGRG QRELILGDRQ TGKSAIAIDT ILNQRDE--N VVCIYCAIGQ -RASAVAKVV
                                IDALTPIGRG QRELIIGDRQ TGKTAIALDT IINQKGQ--N VICIYVAIGQ -KASTVAQIA
                                IDALTPIGRG QRELIIGDRQ TGKTAIAIDT IINQKGK--D VICIYVAIGQ -KASTVAQLA
                                IDALTPIGRG QRELIIGDRQ TGKTAIAIDT ILNQKGG--D VICIYVAVGQ -KASTVAQLA
                                IDALTPIGRG QRELIIGDRQ TGKTAIAIDT IINQKGQ--D VICIYVAIGQ -KASTVAHLA
                                IDALTPIGRG QRELIIGDRQ TGKTAIAIDT IINQKGK--D VICIYVAIGQ -KASTVAQLA
                                IDALTPIGRG QRELIIGDRQ TGKTAIAIDT ILNQKGT--G VICIYVAIGQ -KASTVAQLA
                                IDALTPIGRG QRELIIGDRQ TGKTAIAIDT IINQKGQ--D VICIYVAIGQ -KASTVAQLA
                                IDALTPIGRG QRELIIGDRQ TGKTAIAIDT IINQKGQ--N VICIYVAIGQ -KASTVAQIA
                                IDALTPIGRG QRELIIGDRQ TGKTAIALDT IINQKGQ--N VICIYVAIGQ -KASTVAQIA
                                IDALTPIGRG QRELIIGDRQ TGKTAIAIDT IINQKGK--N VICIYVAIGQ -KASTVAHLA
                                IDALTPIGRG QRELIIGDRQ TGKTAIAIDT IINQKGQ--D VICIYVAIGQ -KASTVAQLA
                                IDALTPIGRG QRELIIGDRQ TGKTAIAIDT IINQKGK--D VICIYVAIGQ -KASTVAQLA
                                IDALTPIGRG QRELIIGDRQ TGKTAIAIDT IINQKGK--D VICIYVAIGQ -KASTVAQLA
                                IDALTPIGRG QRELIIGDRQ TGKTAIAIDT IINQKGG--D VICIYVAIGQ -KASTVAQLA
                                IDALTPIGRG QRELIIGDRQ TGKTAIAIDT IINQKGQ--N VICIYVAIGQ -KASTVAQIA
                                IDALTPIGRG QRELIIGDRQ TGKTAIAIDT IINQKGQ--N VICIYVAIGQ -KASTVAQIA
                                IDALTPIGRG QRELIIGDRQ TGKTAIAIDT IINQKGK--N VICIYVAIGQ -KASTVAQLA
                                IDALTPIGRG QRELIIGDRQ TGKTAIAIDT MINQKGQ--N VICIYVAIGQ -KASTVAQLA
                                IDAMTPIGRG QRELIIGDRQ TGKTAVAIDT ILNQKGQ--D VICIYCAIGQ -KSSSVAQIV
                                IDALTPIGRG QRELIIGDRQ TGKTAIAIDT IINQKGK--D VICVYVAIGQ -KTSTVAQLA
                                IDGMIPIGRC QLELIIGDRQ TGKTAVAIDA IINQKNQPNR PICIYVAIGQ -KSSNVGKIQ
                                IDALTPIGRG QRELIIGDRQ TGKSAIAIDT IINQKNF--G VICIYVAIGQ -KTSTIAQTI
                                IDALTPIGRG QRELIIGDRQ TGKTALAIDT IINQKNF--G VICIYVAIGQ -KTSTIAQIV
                                IDSMIPIGRG QRELIIGDRQ TGKTAIAIDT IINQKNQPNR PICIYVAIGQ -RQGSVAQIK
                                IDSMIPIGRG QRELIIGDRQ TGKTAIAIDT IINQKNQTNR PICIYVAIGQ -RQGTVAQIK
                                IDALTPIGRG QRELIIGDRQ TGKTAIAIDT IINQKNY--D VICIYVAIGQ -KTSSIAQIA
                                IDALTPIGRG QRELIIGDRQ TGKTAIAIDT MINQKGQ--N VICIYVAIGQ -KASTVAQLA
                                IDGMIPIGRG QRELIIGDRQ TGKTAVAIDA IINQKNQPNR PICIYVAIGQ -KNSNVGKIQ
                                IDSMIPIGRG QRELIIGDRQ TGKTAIAIDT ILNQKNQKDR PICIYVAIGQ -RQASVNQVY
                                IDALTPIGRG QRELIIGDRQ TGKTAIAIDT IINQKGK--D VICIYVAIGQ -KASTVAHIA
                                IDALTPIGRG QRELIIGDRQ TGKTAIAIDT IINQKGK--N VICIYVAIGQ -KTSTVAQLA
                                IDALTPIGRG QRELIIGDRQ TGKTAIAIDT IINQKGQ--D VICIYVAIGQ -KASTVAHLA
                                IDALTPIGRG QRELIIGDRQ TGKTAIAIDT ILNQKGQ--D VICIYVAIGQ -KTSTVAQLA
                                IDALTPIGRG QRELIIGDRQ TGKTAIAIDT IINQKGK--N VICIYVAIGQ -KASTVAHLA
                                IDALTPIGRG QRELIIGDRQ TGKTAIAIDA IINQKGK--N VICIYVAIGQ -KASTVAQLA
                                IDALTPIGRG QRELIIGDRQ TGKTAIAIDT ILNQKGQ--N VICIYVAIGQ -KTSTVAQIA
                                IDALTPIGRG QRELIIGDRQ TGKTAVAIDT IINQKGG--D VICIYVAIGQ -KASTVAQIA
                                IDALTPIGRG QRELIIGDRQ TGKTAIAIDT IINQKGQ--D VICIYVAIGQ -KASTVAQLA
                                IDGMIPIGRG QRELIIGDRQ TGKTAIAIDA IINQKTQPDR PICIYVAIGQ -KESNIGRIQ
                                IDGMIPIGRG QRELIIGDRQ TGKTAIAIDA IINQKTQPNR PICIYVAIGQ -RESNIGRIQ
                                IDGLTPIGRG QRELIIGDRQ TGKTAIAIDT ILNQKGQ--N VICIYVAIGQ -KASTVAQLA
                                IDAMTPIGRG QRELIIGDRQ TGKTAVAIDT ILNQKGQ--D VICIYCAIGQ -KSSSVAQIV
                                IDAMTPIGRG QRELIIGDRQ TGKTAVAIDT ILNQKGQ--D VICIYCAIGQ -KSSSVAQIV
                                IDALTPIGRG QRELIIGDRQ TGKTAIAIDT IINQKGK--D VICIYVAIGQ -KASTVAQLA
                                IDALTPIGRG QRELIIGDRQ TGKTAIAIDT IINQKGQ--D VICIYVAIGQ -KASTVAQLA
                                IDALTPIGRG QRELIIGDRQ TGKTAIAIDT IINQKGQ--D VICIYVAIGQ -KASTIAQLA
                                IDGMIPVGRG QRELIIGDRQ TGKTAIAIDT ILNQKNQPNR PICIYVAIGQ -KESNVGRIV
                                IDAMIPIGRG QRELIIGDRQ TGKTTIAIDT ILNQKGK--G VVCVYVAIGQ -KASTVAQIV
                                IDAMIPIGRG QRELIIGDRQ TGKTTIAVDT ILNQKGK--G VICVYVAIGQ -KASTVAQIV
                                IDAMIPIGRG QRELIIGDRQ TGKTAVAIDT ILNQKGS--G VICVYVAIGQ -KASTVAQVV
                                IDAMIPIGRG QRELIIGDRQ TGKTAVALDT ILNQKGE--D VICVYVAVGQ -KASTVAQVV
                                IDAMIPVGRG QRELIIGDRQ TGKTAVAIDT ILNQKGQ--D VICVYVAIGQ -KASTVAQVV
                                IDSMIPIGRG QRELIIGDRQ TGKTTVAVDT ILNQAGE--D VICVYVAIGQ -KASTVAQVV
                                IDAMIPVGRG QRELIIGDRQ TGKTSIAVDT IINQKGQ--D VICVYVAIGQ -KASTVAQVV
                                IDSMVPIGRG QRELIIGDRQ TGKTAVAIDT ILNQKSE--D VICVYVAIGQ -KASTVAQVV
                                IDAMIPVGRG QRELIIGDRQ TGKTSIAVDT IINQKGQ--D VICVYVAIGQ -KASTVAQVV
                                IDSMVPIGRG QRELIIGDRQ TGKTAVAIDT ILNQKSE--D VICVYVAIGQ -KASTVAQVV
                                IDAMIPIGRG QRELIIGDRQ TGKTAIAIDT ILNQKTE--D VICVYVAIGQ -KASSVAQVV
                                IDTMIPIGRG QRELIIGDRQ TGKTSVAIDT ILNQKGE--D VICVYVAIGQ -KASTVASIA
                                IDTMIPIGRG QRELIIGDRQ TGKTSVAVDT ILNQKGE--D VICVYVAIGQ -KASTVANIA
                                IDAMIPVGRG QRELIIGDRQ TGKTSVAVDT IINQKEE--N VICVYVAIGQ -KASTVAQVV
                                IDAMIPVGRG QRELIIGDRQ TGKTAIAIDT ILNQKSE--D VICVYVAIGQ -KASSVAQIV
                                IDAMIPIGRG QRELIIGDRQ TGKTAIAIDT ILNQKSE--N VICVYVAIGQ -KASSVAQIV
                                IDAMIPIGRG QRELIIGDRQ TGKTAIAIDT ILNQKSQ--D VVCVYVAIGQ -KASSVAQIV
                                IDAMIPVGRG QRELIIGDRQ TGKTAVAVDT IINQKGE--D VICVYVAVGQ -KASTVAQVV
                                IDAMIPIGRG QRELIIGDRQ TGKTTIAVDT ILNQKSE--D VICVYVAVGQ -KASTVAQVV
                                IDSMVPIGRG QRELIIGDRQ TGKTSVAVDT ILNQKGE--D VICVYVAIGQ -KASTVAQVV
                                IDSMIPIGRG QRELIIGDRQ TGKTSVAIDT ILNQQGE--D VICVYVAIGQ -KASTVANIV
                                IDSMVPIGRG QRELIIGDRQ TGKTAVAIDT ILNQKGG--D VICVYVAVGQ -KASTVAQVV
                                IDAMIPIGRG QRELIIGDRQ TGKTAIAIDT ILNQKSE--D VVCVYVAIGQ -KASSVAQIV
                                IDALIPIGRG QRELIIGDRQ TGKTSIAVDT ILNQKGG--D VICVYVAIGQ -KASTVAQVV
                                IDAMIPIGRG QRELIIGDRQ TGKTSVAMDT ILNQKGG--D VICVYVAIGQ -KASTVANIV
                                IDAMIPIGRG QRELIIGDRQ TGKTAVAVDT ILNQKGE--D CICVYVAIGQ -KASTVAQVV
                                IDSMIPIGRG QRELIIGDRQ TGKTSIAVDT ILNQKGG--D VVCVYVAIGQ -KASTVANVI
                                IDSMIPIGRG QRELIIGDRQ TGKTSVAVDT ILNQAGE--D VICVYVAVGQ -KASTVANIV
                                IDAMIPVGRG QRELIIGDRQ TGKTAVAVDT IINQKSE--D VICVYIAIGQ -KASTVAQVI
                                IDAMIPIGRG QRELIIGDRQ TGKTAVAIDT ILNQKGQ--D VICVYVAIGQ -KASSVAQVV
                                IDAMIPIGRG QRELIIGDRQ TGKTAIAIDT ILNQKSE--D VVCVYVAIGQ -KAASVAQVV
                                IDAMIPVGRG QRELIIGDRQ TGKTAVAVDT IINQKSE--D VICVYIAIGQ -KASTVAQVI
                                IDAMIPIGRG QRELIIGDRQ TGKTAIAVDT ILNQKGG--D VICVYVAIGQ -KASTVANVV
                                IDAMIPIGRG QRELIIGDRQ TGKTTIAVDT ILNQKSE--D VVCVYVAIGQ -KASTVAQVV
                                IDAMIPIGRG QRELIIGDRQ TGKTAVAIDT ILNQKGQ--D VICVYVAIGQ -KASSVAQVV
                                IDAMIPIGRG QRELIIGDRQ TGKTAIAIDT IINQKAE--D VVCVYVAIGQ -KASSVAQIV
                                IDAMIPVGRG QRELIIGDRQ TGKTSVAVDT IINQKGL--D CVCVYVAIGQ -KASTVANVV
                                IDAMIPVGRG QRELIIGDRQ TGKTAIAIDT ILNQKEE--D VVCVYVAIGQ -KASTVAQVI
                                IDAMIPVGRG QRELIIGDRQ TGKTAIAIDT ILNQKEE--D VICVYVAVGQ -KASTVVQVV
                                IDSMIPIGRG QRELIIGDRQ TGKTSVAVDT ILNQAGE--D VICVYVAIGQ -KASTVANIV
                                IDALIPIGRG QRELIIGDRQ TGKTTVAVDT ILNQKGQ--D VICIYVAIGQ -KQSTIAQVV
                                IDAMIPIGRG QRELIIGDRQ TGKTAVAIDT ILNQKGQ--D VICVYVAIGQ -KASSVAQVV
                                IDAMIPVGRG QRELIIGDRQ TGKTAVAVDT IINQQGE--D VVCVYVAVGQ -KASTVAQVV
                                IDSMIPIGRG QRELIIGDRQ TGKTSVAVDT ILNQAGE--D VICVYVAVGQ -KASTVANIV
                                IDAMIPVGRG QRELIIGDRQ TGKTAVAIDT IINQKGL--D CICVYVAIGQ -KASTVANVV
                                IDAMIPIGRG QRELIIGDRQ TGKTAIAVDT ILNQKGG--D VVCVYVAIGQ -KASTVANVV
                                IDAMIPIGRG QRELIIGDRQ TGKTTIAVDT ILNQKGG--D VICVYVAIGQ -KASTVAQVV
                                IDAMIPVGRG QRELIIGDRQ TGKTAVAVDT IINQKGE--D VICVYVAVGQ -KASTVAQVV
                                IDAMIPIGRG QRELIIGDRQ TGKTAIAIDT ILNQKGG--D VICVYVAIGQ -KASTVANVV
                                IDAMIPIGRG QRELIIGDRQ TGKTAVAVDT IINQQGE--D VVCVYVAVGQ -KASTVAQVV
                                IDAMIPIGRG QRELIIGDRQ TGKTTIAVDT ILNQKGG--D VICVYVAIGQ -KASTVAQVV
                                IDAMIPIGRG QRELIIGDRQ TGKTAIAVDT ILNQKGG--D VVCVYVAIGQ -KASTVANVV
                                IDAMIPIGRG QRELIIGDRQ TGKTAIAIDT ILNQKSE--D VVCVYVAIGQ -KASSVAQIV
                                IDAMIPVGRG QRELIIGDRQ TGKTSVAVDT IINQKGL--D CICVYVAIGQ -KASTVANVV
                                IDAMIPVGRG QRELIIGDRQ TGKTSVAVDT IINQKGL--D CICVYVAIGQ -KASTVANVV
                                IDAMIPVGRG QRELIIGDRQ TGKTAIAIDT IINQKSE--D VICVYVAIGQ -KASTVANVV
                                IDAMIPIGRG QRELIIGDRQ TGKTAIAIDT ILNQKGG--D VICVYVAIGQ -KASTVANVV
                                IDAMIPVGRG QRELIIGDRQ TGKTAVAVDT ILNQKGE--D CICVYVAIGQ -KGSTVANVV
                                IDAMIPIGRG QRELIIGDRQ TGKTAIAIDT ILNQKSE--D VVCVYVAIGQ -KASSVAQIV
                                IDAMIPVGRG QRELIIGDRQ TGKTSVAIDT IINQKGL--D CICVYVAIGQ -KASTVANVV
                                IDAMIPVGRG QRELIIGDRQ TGKTAVAVDT ILNQQGE--D VICVYVAIGQ -KASTVAQVV
                                IDAMIPVGRG QRELIIGDRQ TGKTAVAIDT IINQKGL--D CICVYVAIGQ -KASTVANVV
                                IDSMIPIGRG QRELIIGDRQ TGKTTIAVDT IINQKGE--D VICVYVAIGQ -KASTVSQVV
                                IDAMIPVGRG QRELIIGDRQ TGKTSVAIDT IINQKGL--D CICVYVAIGQ -KASTVANVV
                                IDAMIPVGRG QRELIIGDRQ TGKTAVAIDT IINQKGL--D CICVYVAIGQ -KASTVANVV
                                IDAMIPVGRG QRELIIGDRQ TGKTAIAIDT ILNQADQ--D VICVYVAVGQ -KAASVAQVV
                                IDAMIPVGRG QRELIIGDRQ TGKTAVAVDT IINQKGE--D VICVYVAIGQ -KASTVAQVV
                                IDAMIPVGRG QRELIIGDRQ TGKTAVAIDT ILNQKEE--N VICVYVAIGQ -KASTVAQVA
                                IDAMIPVGRG QRELIIGDRQ TGKTAVAVDT IINQKGE--D VICVYVAVGQ -KASTVAQVV
                                IDSMIPIGRG QRELIIGDRQ TGKTSVAVDT ILNQKGE--D VVCVYVAVGQ -KASTVANVV
                                IDSMIPIGRG QRELIIGDRQ TGKTAIAIDT IINQKGE--D VVCVYVAIGQ -KASTVANVV
                                IDSMIPIGRG QRELIIGDRQ TGKTAIAIDT IINQKGE--D VVCVYVAIGQ -KASTVANVV
                                IDAMIPVGRG QRELIIGDRQ TGKTSVAVDT IINQKGL--D CICVYVAIGQ -KASTVANVV
                                IDAMIPVGRG QRELIIGDRQ TGKTAVAVDT IINQKGE--D VICVYVAVGQ -KASTVAQVV
                                IDAMIPVGRG QRELIIGDRQ TGKTAIAIDT IINQKSE--D VVCVYVAIGQ -KASTVANIV
                                IDAMIPVGRG QRELIIGDRQ TGKTAIAIDT IINQKSE--N VICVYVAIGQ -KASTVANIV
                                IDAMIPVGRG QRELIIGDRQ TGKTSVAVDT IINQKGL--D CICVYVAIGQ -KASTVANVV
                                IDSMIPIGRG QRELIIGDRQ TGKTAIAIDT IINQKGE--D VVCVYVAIGQ -KASTVANVV
                                IDAMIPVGRG QRELIIGDRQ TGKTAIAIDT ILNQADQ--D VICIYVAIGQ -KAASVAQVV
                                IDAMIPVGRG QRELIIGDRQ TGKTAIAVDT ILNQKEE--D VICVYVAIGQ -KASTVAQVI
                                IDAMIPVGRG QRELIIGDRQ TGKTAIAIDT ILNQSDQ--D VVCVYVAIGQ -KASSVAQVV
                                IDAMIPVGRG QRELIIGDRQ TGKTAIAIDT IINQKTE--D VICVYVAIGQ -KASTVANVV
                                IDAMIPVGRG QRELIIGDRQ TGKTAIAVDT IINQKGE--N VICVYVAIGQ -KASTVANVV
                                IDAMIPIGRG QRELIIGDRK TGKTAIAIDT IINQKSE--D VICVYVAIGQ -KASTVAQVI
                                IDSMIPIGRG QRELIIGDRQ TGKTSIAIDT ILNQKSE--D VVCVYVAIGQ -KASSVAQVI
                                IDSMIPIGRG QRELIIGDRQ TGKTAIAIDT IINQKEE--D VVCVYVAVGQ -KASTVANVV
                                IDAMIPIGRG QRELIIGDRK TGKTAIAIDT IINQKSE--D VICVYVAIGQ -KASTVAQVI
                                IDAMIPVGRG QRELIIGDRQ TGKTSIAVDT IINQKGE--D VVCVYVAIGQ -KASTVANVV
                                IDSMIPIGRG QRELIIGDRQ TGKTAIAIDT IINQKEE--D VICVYVAIGQ -KASTVANVV
                                IDSMIPIGRG QRELIIGDRQ TGKTAIAIDT IINQKGE--D VVCVYVAVGQ -KASTVANVV
                                IDAMIPVGRG QRELIIGDRQ TGKTAIAIDT IINQKSE--N VICVYVAIGQ -KASTVANIV
                                IDAMIPVGRG QRELIIGDRQ TGKTAIAIDT ILNQAGQ--D VVCVYVAIGQ -KASSVAQVI
                                IDSMIPIGRG QRELIIGDRQ TGKTAIAIDT IINQKGE--D VVCVYVAVGQ -KASTVANVV
                                IDSMIPIGRG QRELIIGDRQ TGKTAIAIDT IINQKSE--D VICVYVAVGQ -KASTVANVV
                                IDAMIPVGRG QRELIIGDRK TGKTAIAIDT IINQKSE--N VICVYVAIGQ -KASTVAQVV
                                IDAMIPVGRG QRELIIGDRQ TGKTAIAIDT IINQKEE--D VMCVYVAIGQ -KASTVANVV
                                IDSMIPIGRG QRELIIGDRQ TGKTAIAIDT IINQKEE--D VICVYVAVGQ -KASTVANVV
                                IDSMIPIGRG QRELIIGDRQ TGKTAIAIDT IINQKEE--D VVCVYVAIGQ -KASTVANVV
                                IDSMIPIGRG QRELIIGDRQ TGKTAIAIDT IINQKGE--D VVCVYVAVGQ -KASTVANVV
                                IDAMIPIGRG QRELIIGDRQ TGKTAVAIDT IINQKSE--D VVCVYVAVGQ -KASTVAQVV
                                IDAMIPVGRG QRELIIGDRQ TGKTAIAIDT ILNQADQ--D VICVYVAIGQ -KASSVAQIV
                                IDAMIPIGRG QRELIIGDRK TGKTAIAIDT IINQKSE--D VICVYVAIGQ -KASTVAQVI
                                IDAMIPVGRG QRELIIGDRQ TGKTAIAIDT IINQKSE--D VICVYVAIGQ -KASTVANIV
                                IDAMIPIGRG QRELIIGDRK TGKTAIAIDT IINQKSE--D VICVYVAIGQ -KASTVAQVI
                                IDSMIPIGRG QRELIIGDRQ TGKTAIAIDT IINQKGE--D VVCVYVAIGQ -KASTVANVV
                                IDAIIPIGRG QRELIIGDRQ TGKTAIAIDT ILNQKSE--D VICVYVAIGQ -KASSVAQIV
                                IDAMIPIGRG QRELIIGDRQ TGKTAIAIDT ILNQADQ--D VICVYVAIGQ -KASSVAQVI
                                IDAMIPIGRG QRELIIGDRQ TGKTAIAVDT IINQKQE--D VICVYVAIGQ -KASTVAQVV
                                IDSMIPIGRG QRELIIGDRQ TGKTAIAIDT IINQKGE--D VVCVYVAVGQ -KASTVANVV
                                IDSMIPIGRG QRELIIGDRQ TGKTAIAIDT IINQKEE--D VICVYVAVGQ -KASTVANVV
                                IDSMIPIGRG QRELIIGDRQ TGKTAIAIDT IINQKEE--D VICVYVAIGQ -KASTVANVV
                                IDAMIPVGRG QRELIIGDRQ TGKTAVAVDT ILNQKGE--D VICVYVAVGQ -KASTVAQVV
                                IDSMIPIGRG QRELIIGDRQ TGKTAIAIDT IINQKGE--D VVCVYVAVGQ -KASTVANVV
                                IDAMIPVGRG QRELIIGDRK TGKTAIAIDT IINQKSE--D VICVYVAIGQ -KASTVAQVV
                                IDSMIPIGRG QRELIIGDRQ TGKTAIAIDT IINQKGE--D VVCVYVAVGQ -KASTVANVV
                                IDSMIPIGRG QRELIIGDRQ TGKTAIAIDT IINQKSE--D VICVYVAVGQ -KASTVANVV
                                IDAMIPVGRG QRELIIGDRQ TGKTAIAIDT IINQKSE--N VICVYVAIGQ -KASTVANIV
                                IDAMIPVGRG QRELIIGDRQ TGKTAIAIDT IINQKSE--N VICVYVAIGQ -KASTVANIV
                                IDSMIPIGRG QRELIIGDRQ TGKTAIAIDT IINQKGE--D VVCVYVAIGQ -KASTVANVV
                                IDAMIPIGRG QRELIIGDRQ TGKTAIAIDT ILNQKSE--D VVCVYVAIGQ -KASSVAQIV
                                IDAMIPIGRG QRELIIGDRQ TGKTAIAVDT IINQKQE--D VICVYVAIGQ -KASTVAQVV
                                IDSMIPVGRG QRELIIGDRQ TGKTSIAIDT IINQKSE--D VICIYVAIGQ -KASSVAQVI
                                IDAMIPVGRG QRELIIGDRQ TGKTAIAIDT IINQKSE--N VVCVYVAIGQ -KASTVANIV
                                IDAMIPVGRG QRELIIGDRK TGKTAIAIDT IINQKGE--D VICVYVAIGQ -KASTVAQVI
                                IDAMIPIGRG QRELIIGDRQ TGKTSVAVDT IINQKSE--D VICVYVAIGQ -KASTVAQVV
                                IDSMIPVGRG QRELIIGDRQ TGKTSIAIDT IINQKSE--D VICIYVAIGQ -KASSVAQVI
                                IDAMIPIGRG QRELIIGDRQ TGKTAIAIDT ILNQKSE--D VVCVYVAIGQ -KASSVAQIV
                                IDSMIPIGRG QRELIIGDRQ TGKTAIAIDT IINQKGE--D VVCVYVAIGQ -KASTVANVV
                                IDSMIPIGRG QRELIIGDRQ TGKTAIAIDT IINQKGE--D VVCVYVAVGQ -KASTVANVV
                                IDSMIPIGRG QRELIIGDRQ TGKTAIAIDT ILNQKTE--N VICVYVAVGQ -KASTVANIV
                                IDSMIPIGRG QRELIIGDRQ TGKTAIAIDT IINQKGE--D VVCVYVAIGQ -KASTVANVV
                                IDSMIPIGRG QRELIIGDRQ TGKTAIAIDT IINQKEE--D VVCVYVAIGQ -KASTVANVV
                                IDSMIPIGRG QRELIIGDRQ TGKTAIAIDT IINQKEE--D VICVYVAIGQ -KASTVANVV
                                IDAMIPIGRG QRELIIGDRQ TGKTSVAVDT IINQKSE--D VICVYVAIGQ -KASTVAQVV
                                IDAMIPVGRG QRELIIGDRQ TGKTAIAIDT IINQKEE--D VVCVYVAVGQ -KSSTVANVV
                                IDAMIPVGRG QRELIIGDRK TGKTAIAIDS IINQKSE--D VICVYVAIGQ -KASTVAQVI
                                IDAMIPVGRG QRELIIGDRQ TGKTTVAIDT IINQKSE--D VVCVYVAIGQ -KASTVAQVV
                                IDSMIPIGRG QRELIIGDRQ TGKTAIAIDT IINQKEE--D VVCVYVAIGQ -KASTVANVV
                                IDSMIPIGRG QRELIIGDRQ TGKTAIAIDT IINQKEE--D VICVYVAIGQ -KASTVANVV
                                IDSMIPIGRG QRELIIGDRQ TGKTAIAIDT IINQKEE--D VICVYVAIGQ -KASTVANVV
                                IDAMIPVGRG QRELIIGDRQ TGKTAIAIDT IINQKSE--N VVCVYVAIGQ -KASTVANIV
                                IDAMIPVGRG QRELIIGDRQ TGKTAIAVDT IINQKQE--D VICVYVAIGQ -KASTVAQVV
                                IDSMIPIGRG QRELIIGDRQ TGKTAIAIDT IINQKEE--D VICVYVAIGQ -KASTVANVV
                                IDSMIPIGRG QRELIIGDRQ TGKTAIAIDT IINQKEE--D VICVYVAIGQ -KASTVANVV
                                IDAMIPIGRG QRELIIGDRK TGKTAIAIDT IINQKTE--D VICVYVAIGQ -KASTVAQVI
                                IDAMIPVGRG QRELIIGDRQ TGKTAIAVDT IINQKQE--D VICVYVAIGQ -KASTVAQVV
                                IDAMIPVGRG QRELIIGDRK TGKTAIAIDT IINQKGE--D VICVYVAIGQ -KASTVAQVV
                                IDSMIPVGRG QRELIIGDRQ TGKTAIAIDT IINQKGE--D VVCVYVAIGQ -KASTVANVV
                                IDAMIPVGRG QRELIIGDRQ TGKTAIAIDT IINQKSE--N VICVYVAIGQ -KASTVANIV
                                IDSMIPIGRG QRELIIGDRQ TGKTAVAIDT ILNQKGE--D VICVYVAIGQ -KASTVANVV
                                IDSMIPVGRG QRELIIGDRQ TGKTAIAIDT IINQKGE--D VVCVYVAIGQ -KASTVANVV
                                IDAMIPVGRG QRELIIGDRQ TGKTAIAVDT IINQKSE--D VICVYVAIGQ -KASTVANVV
                                IDSMIPVGRG QRELIIGDRQ TGKTAIAIDT IINQKGE--D VVCVYVAVGQ -KASTVANVV
                                IDSMIPIGRG QRELIIGDRQ TGKTAIAIDT IINQKGE--D VICVYVAIGQ -KASTVAQVV
                                IDAMIPIGRG QRELIIGDRK TGKTAIAIDT IINQKSE--D VICVYVAIGQ -KASTVAQVV
                                IDAMIPIGRG QRELIIGDRQ TGKTAIAIDT ILNQKGE--D VICVYVAIGQ -KASSVANII
                                IDSMIPVGRG QRELIIGDRQ TGKTAIAIDT IINQKGE--D VVCVYVAIGQ -KASTVANVV
                                IDSMIPVGRG QRELIIGDRQ TGKTAIAIDT IINQKGE--D VVCVYVAIGQ -KASTVANVV
                                IDSMIPVGRG QRELIIGDRQ TGKTAIAIDT IINQKGE--D VVCVYVAIGQ -KASTVANVV
                                IDAMIPVGRG QRELIIGDRQ TGKTAVAVDT IINQADQ--D VVCVYVAVGQ -KASTVAQVV
                                IDSMIPVGRG QRELIIGDRQ TGKTAIAIDT IINQKGE--D VVCVYVAVGQ -KASTVANVV
                                IDSMIPIGRG QRELIIGDRQ TGKTAIAIDT IINQKGE--D VICVYVAIGQ -KASTVANVV
                                IDAMIPVGRG QRELIIGDRQ TGKTAIAIDT ILNQKSE--D VVCVYVAVGQ -KASTVAQVI
                                IDAMIPVGRG QRELIIGDRQ TGKTAIAIDT ILNQKTE--D VICVYVAIGQ -KASTVAQVV
                                IDSMIPIGRG QRELIIGDRQ TGKTAIAIDT ILNQKGE--D VVCVYVAIGQ -KASTVANVV
                                IDSMIPVGRG QRELIIGDRQ TGKTAIAIDT IINQKEE--D VVCVYVAIGQ -KASTVANVV
                                IDSMIPIGRG QRELIIGDRQ TGKTAIAIDT IINQKEE--D VICVYVAIGQ -KASTVANVV
                                IDSMIPIGRG QRELIIGDRQ TGKTTIALDT ILNQKGE--D VVCVYVAIGQ -KASTVANIA
                                IDAMIPIGRG QRELIIGDRK TGKTAIAIDT IINQKTE--D VICVYVAIGQ -KASTVAQVI
                                IDAMIPVGRG QRELIIGDRQ TGKTAVAVDT IINQADQ--D VICVYVAVGQ -KASTVAQVV
                                IDSMIPIGRG QRELIIGDRQ TGKTAIAVDT IINQKSE--D VICVYVAIGQ -KASTVANVV
                                IDSMIPIGRG QRELIIGDRQ TGKTAVAIDT IINQKDE--D VICVYVAIGQ -KASTVAQVA
                                IDAMIPIGRG QRELIIGDRQ TGKTAIAIDT ILNQKGE--D VICVYVAIGQ -KASSVANII
                                IDSMIPIGRG QRELIIGDRQ TGKTAIAIDT IINQKSE--D VVCVYVAIGQ -KASTVANVV
                                IDAMIPVGRG QRELIIGDRK TGKTAIAIDT IINQKSE--D VICVYVAIGQ -KASTVAQVI
                                IDSMIPVGRG QRELIIGDRQ TGKTAIAIDT IINQKGE--D VVCVYVAVGQ -KASTVANVV
                                IDSMIPIGRG QRELIIGDRQ TGKTAIAIDT IINQKEE--D VVCVYVAVGQ -KASTVANVV
                                IDSMIPIGRG QRELIIGDRQ TGKTAIAIDT IINQKEE--D VICVYVAIGQ -KASTVANVV
                                IDSMIPIGRG QRELIIGDRQ TGKTAIALDT ILNQGDQ--D VVCVYVAIGQ -KASSVAQVV
                                IDSMIPIGRG QRELIIGDRQ TGKTAVAIDT IINQKSE--D VVCVYVAIGQ -KASTVAQVA
                                IDAMIPVGRG QRELIIGDRK TGKTAIAIDT IINQKSE--D VICVYVAIGQ -KASTVAQVI
                                IDAMIPIGRG QRELIIGDRQ TGKTAVAVDT IINQKSE--D VICVYVAIGQ -KASTVAQVV
                                IDAMIPVGRG QRELIIGDRQ TGKTAIAIDT IINQKSE--N VICVYVAIGQ -KASTVANIV
                                IDAMIPIGRG QRELIIGDRQ TGKTAIAVDT IINQKSE--N VVCVYVAIGQ -KASTVANVV
                                IDAMIPIGRG QRELIIGDRQ TGKTTVAIDT IINQKEE--D VICVYVAIGQ -KASTVAQVV
                                IDAMIPIGRG QRELIIGDRK TGKTAIAIDT IINQKSE--D VICVYVAIGQ -KASTVAQII
                                IDAMIPIGRG QRELIIGDRK TGKTAIALDT IINQKSE--D VICVYVAIGQ -KASTVAQVV
                                IDAMIPVGRG QRELIIGDRQ TGKTSIAIDT IINQKGE--D VVCVYVAIGQ -KASTVANIV
                                IDAMIPIGRG QRELIIGDRQ TGKTAIAADT IINQKGQ--D VICIYVAIGQ -KASTVAQVA
                                IDAMIPVGRG QRELIIGDRK TGKTAIAIDT IINQKSE--D VICVYVAIGQ -KASTVAQVI
                                IDAMIPIGRG QRELIIGDRQ TGKTTVAIDT IINQKEE--E VICVYVAIGQ -KASTVAQVV
                                IDSMIPIGRG QRELIIGDRQ TGKTAIAIDT IINQKEE--D VICVYVAVGQ -KASTVANVI
                                IDAMIPVGRG QRELIIGDRQ TGKTAIAIDT ILNQKGE--D VVCVYVAVGQ -KASTVAQVI
                                IDAMIPVGRG QRELIIGDRK TGKTAIAIDT IINQKSE--D VICVYVAIGQ -KASTVAQVI
                                IDSMIPIGRG QRELIIGDRQ TGKTAIAIDT IINQKGE--D VVCVYVAIGQ -KASTVANVV
                                IDAMIPVGRG QRELIIGDRK TGKTAIAIDT IINQKSE--D VICVYVAIGQ -KASTVAQVI
                                IDAMIPVGRG QRELIIGDRK TGKTAIAIDT IINQKSE--D VICVYVAIGQ -KASTVAQVI
                                IDAMIPVGRG QRELIIGDRK TGKTAIAIDT IINQKSE--D VICVYVAIGQ -KASTVAQVI
                                IDAMIPVGRG QRELIIGDRQ TGKTTIAVDT IVNQKSE--D VICVYVAIGQ -KASTVANIV
                                IDAMIPVGRG QRELIIGDRK TGKTAIAIDT IINQKTE--D VICVYVAIGQ -KASTVAQVI
                                IDAMIPVGRG QRELIIGDRQ TGKTSIAIDT IINQKGE--D VVCVYVAIGQ -KASTVANIV
                                IDAMIPVGRG QRELIIGDRK TGKTAIAIDT IINQKSE--D VICVYVAIGQ -KASTVAQVI
                                VDTMIPIGRG QRELIIGDRQ TGKTAIAVDT ILNQKNE--D VICVYVAIGQ -KASTVAQVV
                                IDAMIPIGRG QRELIIGDRQ TGKTAIAIDT IINQKGE--D VVCVYVAVGQ -KAASVANVV
                                IDSMIPIGRG QRELIIGDRQ TGKTAIAIDT IINQKSE--D VICVYVAIGQ -KASTVANVV
                                IDSMIPIGRG QRELIIGDRQ TGKTAIAIDT IINQKSE--D VICVYVAIGQ -KASTVAQVI
                                IDAMIPVGRG QRELIIGDRK TGKTAIAIDT IINQKSE--D VICVYVAIGQ -KASTVAQVI
                                IDAMIPVGRG QRELIIGDRK TGKTAIAIDT IINQKSE--D VICVYVAIGQ -KASTVAQVI
                                IDAMIPVGRG QRELIIGDRQ TGKTTIAVDT IVNQKSE--D VICVYVAIGQ -KASTVANIV
                                IDAMIPVGRG QRELIIGDRK TGKTAIAIDT IINQKSE--D VICVYVAIGQ -KASTVAQVI
                                IDAMIPVGRG QRELIIGDRK TGKTAIAIDT IINQKSE--D VICVYVAIGQ -KASTVAQVI
                                IDSMIPIGRG QRELIIGDRQ TGKTSIAIDT IINQKGE--D VVCVYVAVG- QKASTVANVV
                                IDAMIPVGRG QRELIIGDRK TGKTAIAIDT IINQKSE--D VICVYVAIGQ -KASTVAQVI
                                IDAMIPVGRG QRELIIGDRK TGKTAIAIDT IINQKSE--D VICVYVAIGQ -KASTVAQVI
                                IDAMIPVGRG QRELIIGDRK TGKTAIAIDT IINQKSE--D VICVYVAIGQ -KASTVAQVI
                                IDAMIPVGRG QRELIIGDRK TGKTAIAIDT IINQKSE--D VICVYVAIGQ -KASTVAQVI
                                IDSMIPIGRG QRELIIGDRQ TGKTSIAIDT IINQKGE--D VVCVYVAVG- QKASTVANVV
                                IDAMIPVGRG QRELIIGDRK TGKTAIAIDT IINQKSE--D VICVYVAIGQ -KASTVAQVI
                                IDAMIPIGRG QRELIIGDRQ TGKTAIAIDT ILNQKGE--D VICVYVAIGQ -KASSVANII
                                IDSMIPVGRG QRELIIGDRQ TGKTAIAIDT IINQKGE--D VICVYVAIGQ -KASTVANVV
                                IDSMIPIGRG QRELIIGDRQ TGKTAIAIDT IINQKGE--D VICVYVAIGQ -KASTVVQVV
                                IDAMIPVGRG QRELIIGDRQ TGKTAIAIDT ILNQKSE--D VVCVYVAVGQ -KASTVAQVI
                                IDAMIPVGRG QRELIIGDRQ TGKTAIAIDT ILNQKEE--N VVCVYVAIGQ -KSSTVANVV
                                IDAMIPIGRG QRELIIGDRQ TGKTAIAIDT IINQKGE--D VVCVYVAVGQ -KAASVANVV
                                IDSMIPIGRG QRELIIGDRQ TGKTSIAIDT IINQKGE--D VVCVYVAVG- QKASTVANVV
                                IDSMIPIGRG QRELIIGDRQ TGKTAVAIDT IINQKEE--D VVCVYVAIGQ -KASTVAQVA
                                IDAMIPVGRG QRELIIGDRK TGKTAIAIDT IINQKSE--D VICVYVAIGQ -KASTVAQVI
                                IDSMIPVGRG QRELIIGDRQ TGKTAIAIDT IINQKGE--D VVCVYVAIGQ -KASTVANVV
                                IDAMIPVGRG QRELIIGDRK TGKTAIAIDT IINQKSE--D VICVYVAIGQ -KASTVAQVI
                                IDSMIPIGRG QRELIIGDRQ TGKTSIAIDT IINQQGE--D VICVYVAIGQ -KASTVSQVV
                                IDAMIPVGRG QRELIIGDRK TGKTAIAIDT IINQKSE--D VICVYVAIGQ -KASTVAQVI
                                IDAMIPVGRG QRELIIGDRK TGKTAIAIDT IINQKSE--D VICVYVAIGQ -KASTVAQVI
                                IDSMIPIGRG QRELIIGDRQ TGKTAIAIDT IINQKEE--D VVCVYVAVGQ -KASTVANVV
                                IDAMIPIGRG QRELIIGDRQ TGKTAIAIDT ILNQADQ--D VVCVYVAVGQ -KAASVAQVT
                                IDAMIPIGRG QRELIIGDRQ TGKTAIAIDT ILNQKGE--G VVCVYVAIGQ -KQASVANVI
                                IDSMIPVGRG QRELIIGDRQ TGKTAIAIDT IINQKGE--D VICVYVAIGQ -KASTVANVV
                                IDSMIPVGRG QRELIIGDRQ TGKTAIAIDT IINQKGE--D VVCVYVAIGQ -KASTVANVV
                                IDAMIPVGRG QRELIIGDRQ TGKTAIAVDT IINQKSE--D VICVYVAIGQ -KASTVASVV
                                IDSMIPIGRG QRELIIGDRQ TGKTAIAIDT IINQKEE--D VICVYVAIGQ -KASTVAQVV
                                IDSMIPIGRG QRELIIGDRQ TGKTSIAIDT IINQKGE--D VVCVYVAVG- QKASTVANVV
                                IDSMIPVGRG QRELIIGDRQ TGKTAIAIDT IINQKGE--D VICVYVAIGQ -KASTVANVV
                                IDSMIPIGRG QRELIIGDRQ TGKTAIAIDT IINQKEE--D VICVYVAIGQ -KASTVANVV
                                IDSMIPIGRG QRELIIGDRQ TGKTAIAIDT IINQKEE--D VICVYVAIGQ -KASTVAQVV
                                IDAMIPIGRG QRELIIGDRK TGKTAIAIDT IINQKSE--D VICVYVAIGQ -KASTVAQVI
                                IDSMIPVGRG QRELIIGDRQ TGKTAIAIDT IINQKSE--D VVCVYVAIGQ -KASTVANVV
                                IDSMIPVGRG QRELIIGDRQ TGKTAIAIDT IINQKGE--D VVCVYVAIGQ -KASTVANVV
                                IDAMIPVGRG QRELIIGDRK TGKTAIAIDT IINQKSE--D VICVYVAIGQ -KASTVAQVI
                                IDAMIPIGRG QRELIIGDRK TGKTAIAIDT IINQKSE--D VICVYVAIGQ -KASTVAQVI
                                IDAMIPIGRG QRELIIGDRQ TGKTAICIDT ILNQADQ--D VVCVYVAIGQ -KAASVAQVT
                                IDAMIPVGRG QRELIIGDRQ TGKTAIAIDT ILNQKGE--D VICVYVAVGQ -KASTVAQVI
                                IDSMIPIGRG QRELIIGDRQ TGKTAIAIDT IINQKSE--D VICVYVAVGQ -KASTVANVV
                                IDAMIPVGRG QRELIIGDRQ TGKTAIAIDT ILNQKDQ--D MICVYVAVGQ -KAASVANVV
                                IDAMIPIGRG QRELIIGDRQ TGKTAIAIDT IINQKGE--D VVCVYVAVGQ -KAASVANVV
                                IDAMIPIGRG QRELIIGDRQ TGKTAIAIDT IINQKSE--D VICVYVAIGQ -KASTVAQVA
                                IDSMIPIGRG QRELIIGDRQ TGKTSIAIDT IINQKGE--D VICVYVAIGQ -KASTVAQVV
                                IDAMIPIGRG QRELIIGDRQ TGKTAIAIDT ILNQKGE--D VVCVYVAIGQ -KSASVANVV
                                IDAMIPVGRG QRELIIGDRQ TGKTAIAVDT IINQKSE--D VICVYVAIGQ -KASTVASVV
                                IDAMIPIGRG QRELIIGDRQ TGKTAIAIDT IINQKEE--D VICVYVAIGQ -KASTVANVV
                                IDAMIPVGRG QRELIIGDRK TGKTAIAIDT IINQKSE--D VICVYVAIGQ -KASTVAQVI
                                IDSMIPIGRG QRELIIGDRQ TGKTAIAIDT IINQKEE--D VICVYVAIGQ -KASTVAQVV
                                IDSMIPIGRG QRELIIGDRQ TGKTSIAIDT IINQKGE--D VICVYVAIGQ -KASTVAQVV
                                IDSMIPIGRG QRELIIGDRQ TGKTAIAIDT IINQKSE--D VICVYVAIGQ -KASTVANVV
                                IDSMIPIGRG QRELIIGDRQ TGKTSIAIDT IINQKGE--D VICVYVAIGQ -KASTVSQVV
                                IDAMIPVGRG QRELIIGDRQ TGKTAIAVDT IINQKSE--D VICVYVAIGQ -KASTVANVV
                                IDAMIPIGRG QRELIIGDRQ TGKTAIAIDT IINQMGQ--D VVCVYVAIGQ -KNASVANVV
                                IDSMIPIGRG QRELIIGDRQ TGKTSIAIDT IINQQGE--D VICVYVAIGQ -KASTVSQVV
                                IDAMIPIGRG QRELIIGDRQ TGKTAICIDT ILNQADQ--D VVCVYVAIGQ -KAASVAQVT
                                IDSMIPIGRG QRELIIGDRQ TGKTAIAIDT IINQKEE--D VVCVYVAIGQ -KASTVANVV
                                IDSMIPIGRG QRELIIGDRQ TGKTSIAIDT IINQQGE--D VICVYVAIGQ -KASTVSQVV
                                IDSMIPVGRG QRELIIGDRQ TGKTAIAIDT IINQKGE--D VVCVYVAIGQ -KASTVANVV
                                IDAMIPIGRG QRELIIGDRQ TGKTAIAIDT IINQKEE--D VICVYVAIGQ -KASTVANVV
                                IDAMIPIGRG QRELIIGDRQ TGKTAIAIDT IINQKGQ--D VVCVYVAIGQ -KNASVANVV
                                IDSMIPVGRG QRELIIGDRQ TGKTAIAIDT IINQKGE--D VVCVYVAIGQ -KASTVANVV
                                IDAMIPIGRG QRELIIGDRQ TGKTAIAIDT IINQKEE--D VICVYVAVGQ -KASTVANVI
                                IDAMIPIGRG QRELIIGDRQ TGKTAIAIDT ILNQKDQ--D VVCVYVAIGQ -KAASVANVV
                                IDAMIPIGRG QRELIIGDRQ TGKTAIAIDT IINQKEE--D VICVYVAIGQ -KASTVANVV
                                IDAMIPIGRG QRELIIGDRQ TGKTAIAIDT IINQKEE--D VICVYVAIGQ -KASTVANVV
                                IDAMIPVGRG QRELIIGDRQ TGKTAIAVDT IINQKEE--D VICVYVAVGQ -KASTVANVV
                                IDAMIPIGRG QRELIIGDRQ TGKTAIAIDT IINQKEE--D VICVYVAVGQ -KASTVANVI
                                IDAMIPIGRG QRELIIGDRQ TGKTAIAIDT IINQKEE--D VICVYVAVGQ -KASTVANVI
                                IDSMIPIGRG QRELIIGDRQ TGKTSIAIDT IINQQGE--D VICVYVAIGQ -KASTVSQVV
                                IDAMIPIGRG QRELIIGDRQ TGKTAIAIDT IINQKEE--D VICVYVAVGQ -KASTVANVI
                                IDAMIPIGRG QRELIIGDRQ TGKTAIAIDT ILNQADQ--D VICVYVAIGQ -KASSVARVV
                                IDAMIPIGRG QRELIIGDRQ TGKTAIAIDT IINQKEE--D VICVYVAVGQ -KASTVANVI
                                IDSMIPIGRG QRELIIGDRQ TGKTAIAIDT IINQKGE--D VVCVYVAIGQ -KASTVAQVV
                                IDAMIPIGRG QRELIIGDRQ TGKTAIAIDT ILNQKEE--D VICVYVAIGQ -KASTVANVV
                                IDSMIPIGRG QRELIIGDRQ TGKTAIAIDT IINQKGE--D VVCVYVAIGQ -KASTVAQVV
                                IDSMIPIGRG QRELIIGDRQ TGKTSIAIDT IINQQGE--D VICVYVAIGQ -KASTVSQVV
                                IDAMIPIGRG QRELIIGDRQ TGKSAIAIDT IINQKGE--D VVCVYVAIGQ -KAASVANLV
                                IDAMIPIGRG QRELIIGDRQ TGKTAIAIDT IINQKEE--D VICVYVAIGQ -KASTVANVV
                                IDSMIPVGRG QRELIIGDRQ TGKTAVAIDT ILNQKGE--D VICVYVAIGQ -KASTVAQVT
                                IDAMIPVGRG QRELIIGDRQ TGKTAIAIDT ILNQKDQ--D MICVYVAVGQ -KAASVANVV
                                IDAMIPIGRG QRELIIGDRQ TGKTAIAIDT IINQKSE--D VVCVYVAIGQ -KAASVAQVT
                                IDAMIPIGRG QRELIIGDRQ TGKTAIAIDT ILNQKDQ--D VVCVYVAVGQ -KAASVAQVT
                                IDAMIPVGRG QRELIIGDRQ TGKTAIAIDT IINQKSE--D VICVYVAIGQ -KASTVANVA
                                IDAMIPVGRG QRELIIGDRQ TGKTAIAVDT IINQKEE--D VVCVYVAVGQ -KASTVANVV
                                IDAMIPIGRG QRELIIGDRQ TGKTAIAIDT ILNQKDQ--D VVCVYVAVGQ -KAASVAQVT
                                IDAMIPIGRG QRELIIGDRQ TGKSAIAIDT IINQKGE--D VVCVYVAIGQ -KAASVANLV
                                IDAMIPIGRG QRELIIGDRQ TGKTAIAIDT ILNQKGE--G VVCVYVAIGQ -KSASVANVV
                                IDAMIPIGRG QRELIIGDRQ TGKTAIAIDT IINQKGE--D VICVYVAVGQ -KAASVANVV
                                IDAMIPIGRG QRELIIGDRQ TGKTAIAIDT IINQKEE--D VICVYVAIGQ -KASTVANVI
                                IDAMIPVGRG QRELIIGDRQ TGKTAIAIDT IINQKSE--D VICVYVAIGQ -KASTVANVA
                                IDAMIPIGRG QRELIIGDRQ TGKTAIAIDT IINQKGE--D VVCVYVAIGQ -KAASVANVV
                                IDAMIPIGRG QRELIIGDRQ TGKTAIAIDT ILNQKGE--D VVCVYVAIGQ -KSASVANVV
                                IDSMIPIGRG QRELIIGDRQ TGKTAIAIDT IINQKSE--D VICVYVAIGQ -KASTVANVV
                                IDAMIPIGRG QRELIIGDRQ TGKTAIAIDT ILNQADQ--D VVCVYVAIGQ -KAASVAQVT
                                IDAMIPVGRG QRELIIGDRQ TGKTAIAVDT IINQKEE--D VICVYVAVGQ -KASTVANVV
                                IDSMIPIGRG QRELIIGDRQ TGKTAIAIDT IINQKGE--D VVCVYVAVGQ -KAASVANVV
                                IDAMIPIGRG QRELIIGDRQ TGKTAIAIDT IINQKGE--D VVCVYVAIGQ -KAASVANVV
                                IDAMIPIGRG QRELIIGDRQ TGKTAIAIDT IINQKGE--D VVCVYVAVGQ -KAASVANVV
                                IDAMIPIGRG QRELIIGDRQ TGKTAIAIDT IINQKGQ--D VVCVYVAVGQ -KSASVAQVV
                                IDAMIPIGRG QRELIIGDRQ TGKTAIAVDT IINQKSE--D VICVYVAIGQ -KASTVAQVI
                                IDAMIPIGRG QRELIIGDRQ TGKTAIAIDT ILNQKDQ--D VVCVYVAIGQ -KAASVAQVT
                                IDAMIPIGRG QRELIIGDRQ TGKTAIAIDT IINQKGQ--D VVCVYVAVGQ -KSASVAQVV
                                IDAMIPIGRG QRELIIGDRQ TGKTAIAIDT IINQKGE--D VVCVYVAIGQ -KAASVANIV
                                IDAMIPVGRG QRELIIGDRQ TGKTAIAIDT ILNQKDQ--D MICVYVAVGQ -KAASVANVV
                                IDAMIPVGRG QRELIIGDRQ TGKTAIAIDT IINQKQE--D VICVYVAVGQ -KASTVANVV
                                IDAMIPIGRG QRELIIGDRQ TGKTSIAVDT IINQKSE--N VICVYVAIGQ -KASTVAQVI
                                IDAMIPVGRG QRELIIGDRQ TGKTAIAIDT ILNQKDQ--D MICVYVAVGQ -KAASVANVV
                                IDAMIPVGRG QRELIIGDRQ TGKTAIAIDT IINQKSE--D VICVYVAIGQ -KASTVANVA
                                IDAMIPIGRG QRELIIGDRQ TGKTAIAIDT IINQKSE--D VICVYVAVGQ -KASTVAQVA
                                IDAMIPIGRG QRELIIGDRQ TGKTAIAIDT ILNQKDQ--D VVCVYVAIGQ -KAASVAQVT
                                IDAMIPVGRG QRELIIGDRQ TGKTAIAIDT ILNQKEE--D VICVYVAIGQ -KASTVANVV
                                IDAMIPIGRG QRELIIGDRQ TGKTAVATDT IINQKGG--D VICVYVAIGQ -KASSVAQIV
                                IDAMIPVGRG QRELIIGDRQ TGKTAIAIDT IINQKSE--D VVCVYVAIGQ -KASTVANVV
                                IDAMIPIGRG QRELIIGDRQ TGKTAIAIDT IINQKGE--D VVCVYVAVGQ -KAASVANVV
                                IDAMIPVGRG QRELIIGDRQ TGKTAIAIDT ILNQADQ--D MICVYVAVGQ -KAASVANVV
                                IDAMIPIGRG QRELIIGDRQ TGKTAIAIDT IINQKEE--D VICVYVAIGQ -KASTVANVI
                                IDAMIPVGRG QRELIIGDRQ TGKTAIAIDT ILNQKDQ--D MICVYVAVGQ -KAASVANVV
                                IDAMIPVGRG QRELIIGDRQ TGKTAIAIDT ILNQADQ--D MICVYVAVGQ -KAASVANVV
                                IDAMIPIGRG QRELIIGDRQ TGKTAIAIDT ILNQKDQ--D VICVYVAIGQ -KAASVANIV
                                IDAMIPIGRG QRELIIGDRQ TGKTSICIDT ILNQKGE--D VICVYVAVGQ -KNASVANVV
                                IDAMIPIGRG QRELIIGDRQ TGKTAIAIDT IINQKSE--D VVCVYVAIGQ -KAASVAQVT
                                IDAMIPIGRG QRELIIGDRQ TGKTAIAIDT ILNQADQ--D VVCVYVAVGQ -KAASVAQVT
                                IDAMIPVGRG QRELIIGDRQ TGKTAIAIDT ILNQADQ--D MICVYVAIGQ -KAASVANVV
                                IDAMIPIGRG QRELIIGDRQ TGKTAIAIDT IINQKGQ--D VVCVYVAVGQ -KSASVAQVV
                                IDSMIPIGRG QRELIIGDRQ TGKTAIAIDT IINQKGE--D VICVYVAIGQ -KASTVAQVA
                                IDAMIPIGRG QRELIIGDRQ TGKTAIAVDT IINQKSE--D VICVYVAIGQ -KASTVAQVI
                                IDAMIPIGRG QRELIIGDRQ TGKSAIAIDT ILNQADQ--D VVCVYVAIGQ -KAANVAQVT
                                IDAMIPVGRG QRELIIGDRQ TGKTAIAIDT ILNQKEE--N VICVYVAIGQ -KASTVANVV
                                IDAMIPIGRG QRELIIGDRQ TGKTAICIDT ILNQADQ--D VVCVYVAIGQ -KAASVAQIT
                                IDAMIPVGRG QRELIIGDRQ TGKSAIAIDT IINQKGQ--D VVCVYVAIGQ -KSASVANIV
                                IDAMIPIGRG QRELIIGDRQ TGKTAIAIDT ILNQADQ--D MICVYVAIGQ -KAASVANVV
                                IDAMIPVGRG QRELIIGDRQ TGKTAIAIDT IINQKSE--D VVCVYVAIGQ -KASTVANVV
                                IDAMIPVGRG QRELIIGDRQ TGKSAIAIDT IINQKGQ--D VVCVYVAIGQ -KSASVANIV
                                IDAMIPVGRG QRELIIGDRQ TGKSAIAIDT IINQKGQ--D VVCVYVAIGQ -KSASVANIV
                                IDAMIPIGRG QRELIIGDRQ TGKTAIAIDT ILNQADQ--D MICVYVAIGQ -KAASVANVV
                                IDAMIPVGRG QRELIIGDRQ TGKTAIAIDT ILNQKDQ--D MICVYVAVGQ -KAASVANVV
                                IDAMVPIGRG QRELIIGDRQ TGKTAIALDT ILNQADQ--D VICVYVAVGQ -KAASVANVV
                                IDAMIPVGRG QRELIIGDRQ TGKSAIAIDT IINQKGQ--D VVCVYVAIGQ -KSASVANIV
                                IDAMIPVGRG QRELIIGDRQ TGKSAIAIDT IINQKGQ--D VVCVYVAIGQ -KSASVANIV
                                IDAMIPVGRG QRELIIGDRQ TGKTAIAIDT ILNQADQ--D MICVYVAVGQ -XAASVANVV
                                IDAMIPVGRG QRELIIGDRQ TGKSAIAIDT IINQKGQ--D VVCVYVAIGQ -KSASVANIV
                                IDAMIPVGRG QRELIIGDRQ TGKTAIAIDT ILNQKDQ--D MICVYVAVGQ -KAASVANVV
                                IDAMIPIGRG QRELIIGDRQ TGKTAIAIDT IINQKGQ--D VVCVYVAVGQ -KQASVANVV
                                IDAMIPIGRG QRELIIGDRQ TGKSAIAIDT IINQKSE--D VVCVXVAIGQ -KAASVAQVA
                                IDAMIPIGRG QRELIIGDRQ TGKTAICIDT ILNQKGE--D VVCVYVAIGQ -KNASVANVV
                                IDAMIPIGRG QRELIIGDRQ TGKTAIAIDT ILNQADQ--D MICVYVAIGQ -KAASVANVV
                                IDAMIPIGRG QRELIIGDRQ TGKTAIAIDT ILNQADQ--D MICVYVAIGQ -KAASVANVV
                                IDAMIPIGRG QRELIIGDRQ TGKTAICIDT ILNQADQ--D VVCVYVAIGQ -KAASVAQIT
                                IDAMIPVGRG QRELIIGDRQ TGKTAIAIDT IINQKSE--D VVCVYVAIGQ -KASTVANVV
                                IDAMIPVGRG QRELIIGDRQ TGKSAIAIDT IINQKGQ--D VVCVYVAIGQ -KSASVANVV
                                IDAMIPIGRG QRELIIGDRQ TGKTAIAIDT IINQKGQ--D VVCVYVAIGQ -KQASVANVV
                                IDAMIPVGRG QRELIIGDRQ TGKTAIAIDT ILNQKDQ--D MICVYVAVGQ -KAASVANVV
                                IDAMIPIGRG QRELIIGDRQ TGKTAICIDT ILNQADQ--D VVCVYVAIGQ -KAASVAQVT
                                IDAMIPIGRG QRELIIGDRQ TGKTAIAIDT IINQKGE--D VVCVYVAVGQ -KAASVANVV
                                IDAMIPIGRG QRELIIGDRQ TGKTAIAIDT IINQKGQ--D VICVYVAVGQ -KQASVANVV
                                IDAMIPIGRG QRELIIGDRQ TGKTAIAIDT IINQKSE--D VVCVYVAIGQ -KAASVAQIT
                                IDAMIPIGRG QRELIIGDRQ TGKTAICIDT ILNQKGE--D VVCVYVAIGQ -KNASVANVV
                                IDAMIPIGRG QRELIIGDRQ TGKTAIAIDT IINQKGQ--D VICVYVAVGQ -KQASVANVV
                                IDAMIPIGRG QRELIIGDRQ TGKTAIAIDT IINQKGQ--D VVCVYVAIGQ -KQASVANVV
                                IDAMIPIGRG QRELIIGDRQ TGKTAIAIDT IINQKGQ--D VICVYVAVGQ -KQASVANVV
                                IDAMIPIGRG QRELIIGDRQ TGKTAICIDT ILNQKGE--D VVCVYVAIGQ -KNASVANVV
                                IDAMIPIGRG QRELIIGDRQ TGKTAIAIDT IINQKGQ--D VVCVYVAVGQ -KQASVANVV
                                IDAMIPVGRG QRELIIGDRQ TGKSAIAIDT IINQKGQ--D VVCVYVAIGQ -KSASVANVV
                                IDAMIPVGRG QRELIIGDRQ TGKTAIAIDT IINQKGQ--D VVCVYVAIGQ -KSASVANVV
                                IDAMIPVGRG QRELIIGDRQ TGKSAIAIDT IINQKGQ--D VVCVYVAIGQ -KSASVANVV
                                IDAMIPVGRG QRELIIGDRQ TGKTAIAIDT ILNQADQ--D MICVYVAVGQ -KAASVANVV
                                IDAMIPIGRG QRELIIGDRQ TGKTAIAIDT ILNQADQ--D VICVYVAIGQ -KAASVANVV
                                IDAMIPVGRG QRELIIGDRQ TGKTAIAIDT ILNQADQ--D MICVYVAVGQ -KAASVANVV
                                IDAMIPIGRG QRELIIGDRQ TGKTAIAIDT ILNQADQ--D VVCVYVAVGQ -KAASVAQVT
                                IDAMIPVGRG QRELIIGDRQ TGKTAIAIDT IINQKGQ--D VVCVYVAIGQ -KSASVANVV
                                IDAMIPIGRG QRELIIGDRQ TGKTAIAIDT ILNQADQ--D VVCVYVAVGQ -KAASVAQVT
                                IDAMIPIGRG QRELIIGDRQ TGKTAIAIDT IINQKSE--D VVCVXVAIGQ -XAASVAQVT
                                IDALIPIGRG QRELILGDRQ TGKTAIALDT IINQKDK--N VICVYCAIGQ -RSSSIAKLI
                                IDALIPIGRG QRELIVGDRQ TGKSAIAIDT IINQQNQ--D VICIYCAIGQ -QSSSVAKTI
                                IDALIPIGRG QRELIVGDRQ TGKSAIAIDT IINQQHQ--D VICIYCAIGQ -QSSSVAKTI
                                IDALIPIGRG QRELIVGDRQ TGKSAIAIDT IINQQHQ--D VICIYCAIGQ -QSSSVAKTI
                                IDALIPIGRG QRELILGDRA TGKTAIALDT IINQKGK--D VICVYCAIGQ -RSSAVAKLI
                                IDALIPIGRG QRELILGDRA TGKTAIALDT IINQKDK--G VICVYCAIGQ -RSSAVAKLI
                                IDALVPIGRG QRELIVGDRQ TGKTAIATDT IINQRHQ--D VICIYCAIGK -RASAVAKVI
                                IDALVPIGRG QRELIVGDRQ TGKTAIATDT IINQRHQ--D VICIYCAIGK -RASAVAKVI
                                VDALIPIGRG QRELIVGDRQ TGKTAIALDT IINQKDK--D VICVYCAIGQ -RSSAVAKVI
                                IDALIPIGRG QRELILGDRQ TGKTAIAIDT ILNQKGK--D IICIYCAIGQ -RSSAVAKLI
                                IDALIPIGRG QRELIVGDRQ TGKTAIAVDT ILNQKDQ--D VICVYCAIGQ -RSSAVAKLI
                                IDALIPIGRG QRELIVGDRQ TGKTAIAVDT ILNQKDQ--D VICVYCAIGQ -RSSAVAKLI
                                VDALIPVGRG QRELIIGDRQ IGKTAIAVDT ILNQKDK--D VICIYCAIGQ -RTSAVAKVI
                                VDALIPVGRG QRELIIGDRQ IGKTAIAVDT ILNQKDK--D VICIYCAIGQ -RTSAVAKVI
                                VDALVPIGRG QRELIVGDRQ IGKTAIATDT IINQKHQ--N VLCIYCAIGK -RASAVAKVI
                                VDALVPIGRG QRELIVGDRQ IGKTAIATDT IINQKQQ--N VICIYCAIGK -RASSVAKVI
                                VDALIPIGRG QRELIIGDRQ TGKTAIAIDT ILNQKDK--D VLCIYCAIGQ -RSAAIAKVI
                                VDALVPIGRG QRQLILGDRQ TGKTSIALDT MLNQKHQ--D VICIYCAIGQ -RSDAVAQLI
                                IDALVPIGRG QRQLIVGDRQ TGKTAIALDT ILNQKKH--N VICIYCAIGQ -RSDAVAQLI
                                VDALIPIGRG QRELIIGDRQ TGKTAIAIDT ILNQKDK--D VLCIYCAIGQ -RSAAIAKVI
                                VDALIPIGRG QRELIVGDRQ TGKTAVAVDT IINQRDK--G VICVYCAIGQ -RSSSVAEVI
                                IDALIPVGRG QRELIVGDRQ IGKTAIAVDT ILNQQNQ--N VICIYCAIGQ -RGAAVAKVI
                                VDALIPVGRG QRELIIGDRQ IGKTAIAVDT ILNQKDK--D VICIYCAIGQ -RTSAVAKVI
                                IDALIPIGKG QRELILGDRT TGKTAIALDT IVNQKDK--N VICIYCAIGQ -RSSAVAKLI
                                IDALIPVGRG QRELIVGDRQ IGKTAIAVDT ILNQKQH--N VICIYCAIAQ -RGAAVAKVI
                                VDALIPVGRG QRELIIGDRQ IGKTAIAVDT ILNQKDK--D VICIYCAIGQ -RTSAVAKVI
                                VDALIPIGRG QRELIIGDRQ TGKTAIAIDT ILNQKDQ--D VVCIYCAIGQ -RSAAIARVI
                                VDALIPIGRG QRELILGDRQ TGKSSIALDT ILNQKHQ--D VICVYCAIGQ -RSSSVAKLI
                                VDALIPIGRG QRELIVGDRQ TGKTAIAVDT ILNQKDK--D VICIYCVIGQ -RSAAIARVI
                                VDALIPVGRG QRELIVGDRQ TGKTAIAVDT ILNQKDQ--D VICIYCAIGQ -RTSAVAKVI
                                VDALIPIGRG QRELIVGDRQ TGKTAIALDT ILNQKDK--D VICIYCAIGQ -RSATVARVI
                                VDALIPIGRG QRELIVGDRQ TGKTAIALDT ILNQKDQ--D VICIYCAIGQ -RSATVARVI
                                IDALIPVGRG QRELILGDRQ IGKTAIALDT ILNQAGK--D IICIYCAIGQ -QGAALARLI
                                IDALIPIGRG QRELILGDRQ TGKSGIALDT IINQKDK--N ILCIYCAIGQ -RSAAVAKLI
                                IDALIPIGRG QRELILGDRQ TGKTAIALDT ILNQKGR--E VICIYCAIGQ -RSSAVAKLI
                                IDALIPIGRG QRELILGDRQ TGKSGLALDT IINQKGK--N ILCIYCAIGQ -RSAAVAKVI
                                VDALIPIGRG QRELILGDRQ TGKSSIALDT IINQKGE--K VICVYCAIGQ -RSSAVAKFV
                                IDALIPIGRG QRELILGDRQ TGKSGLALDT IINQKGK--N ILCIYCAIGQ -RSAAVAKVI
                                VDALIPIGRG QRELIIGDRQ TGKTAIAIDT ILNQKDQ--D VICIYCAIGQ -RSAAIAKVI
                                VDALIPIGRG QRELILGDRQ TGKSSIALDT IINQKGE--K VICVYCAIGQ -RSSAVAKFV
                                VDALIPIGRG QRELILGDRQ TGKSSIALDT IINQKGE--K VICVYCAIGQ -RSSAVAKFV
                                VDALIPIGRG QRELILGDRQ TGKSSIALDT IINQKGE--K VICVYCAIGQ -RSSAVAKFV
                                VDALIPIGRG QRELILGDRQ TGKSSIALDT IINQKGE--K VICVYCAIGQ -RSSAVAKFV
                                VDALIPIGRG QRELILGDRQ TGKSSIALDT IINQKGE--K VICVYCAIGQ -RSSAVAKFV
                                IDALIPIGRG QRELILGDRQ TGKSGLALDT IINQKDK--N ILCIYCAIGQ -RSATVAKLI
                                VDALIPIGRG QRELILGDRQ TGKSSIALDT IINQKGE--K VICVYCAIGQ -RSSAVAKFV
                                IDALIPIGRG QRELILGDRQ TGKSALALDT IINQKGK--N ILCIYCAIGQ -RSAAVAKLI
                                VDALIPIGRG QRELILGDRQ TGKSSIALDT IINQKGE--N VICVYCAIGQ -RSSAVAKFV
                                VDALIPIGRG QRELILGDRQ TGKSSIALDT IINQKGE--K VICVYCAIGQ -RSSAVAKFV
                                VDALIPIGRG QRELIIGDRQ TGKTTIAIDT ILNQKDQ--D VICIYCAIGQ -RSAAIAKVI
                                VDALIPIGRG QRELIIGDRQ TGKTTIAIDT ILNQKDQ--D VICLYCAIGQ -RSAAIAKVI
                                VDALIPIGRG QRELIIGDRQ TGKTTIAIDT ILNQKDQ--D VICLYCAIGQ -RSAAIAKVI
                                VDALIPIGRG QRELIIGDRQ TGKTTIAIDT ILNQKDQ--D VICLYCAIGQ -RSAAIAKVI
                                VDALIPIGRG QRELIIGDRQ TGKTTIAIDT ILNQKDQ--D VICLYCAIGQ -RSAAIAKVI
                                VDALIPIGRG QRELIIGDRQ TGKTTIAIDT ILNQKDQ--D VICLYCAIGQ -RSAAIAKVI
                                IDLLAPYPTG GKVGLFGGAG VGKTVLIMEL IRNIAME-HG GFSVFTGVGE -RTREGNDLW
                                IDLLAPYPKG GKIGLFGGAG VGKTVLIMEL IRNIATE-HG GYSVFTGVGE -RTREGNDLW
                                IDLLAPYVKG GKTGLFGGAG VGKTVVIMEL IHNIATH-HG GISVFGGVGE -RTREGNDLW
                                IDLLAPYIRG GKIGLFGGAG VGKTVVIMEL IHNIAKQ-HG GISVFGGVGE -RTREGNDLW
                                LDLIAPYVKG GKTGLFGGAG VGKTVVIMEL IHNMAKQ-HG GISIFGGVGE -RTREGNDLW
                                LDLIAPYVKG GKTGLFGGAG VGKTVIIMEL IHNMAKQ-HG GISIFGGVGE -RTREGNDLW
                                LDLLAPYLKG GKIGLFGGAG VGKTVIIMEL IHNMAKQ-HK GISVFSGVGE -RTREGNDLW
                                IDLICPYVKG GKTGLFGGAG VGKTVIIEEL IHNMATK-HG GISVFSGVGE -RTREGNDLW
                                IDLLAPYVKG GKTGLFGGAG VGKTVLIMEL INNIAKQ-HG GISVFGGVGE -RTREGNDLW
                                LDLLTPFAKG GKVGLFGGAG VGKTVLINEL IHNIATE-HG GISVFGGVGE -RTREGNDLW
                                IDLLSPYVKG GKTGLFGGAG VGKTVIIMEM IHNMAKH-HG GISIFAGVGE -RTREGNDLW
                                XDLLXPYPVG GKVGLFGGAG VGKTVLIMEL IRXIAME-HG GYSVFTGVGE -RXREGNDLW
                                IDLLAPYPVG GKVGLFGGAG VGKTVLIMEL IRNIAME-HG GYSVFTGVGE -RTREGNDLW
                                VDLLAPYPVG GKIGLFGGAG VGKTVLIMEL IRNIAME-HG GYSVFTGVGE -RTREGNDLW
                                IDLLAPYIRG GKIGLFGGAG VGKTVIIMEL IHNMAKH-YG GISVFAGVGE -RTREGNDLW
                                VDLLAPYPKG GKIGLFGGAG VGKTVLIMEL IRSIAME-HG GYSVFAGVGE -RTREGNDLW
                                IDLIAPYIKG GKTGLFGGAG VGKTVIIMEL IHNMATH-HG GISVFAGIGE -RTREGNDLW
                                IDLLAPYPKG GKIGLFGGAG VGKTVLIMEL INNIVVE-HG GYSVFAGVGE -RTREGNDLW
                                VDLLAPYLKG GKIGLFGGAG VGKTVLIQEL INNIAKF-HS GVSVFAGVGE -RTREGNDLY
                                IDLLAPYPKG GKIGLFGGAG VGKTVLIQEL IHNIAKQ-HG GVSVFAGVGE -RTREGNDLY
                                IDLLQPYQKG GKIGLFGGAG VGKTVLIMEL IHNIAME-HS GVSVFGGVGE -RTREGNDLW
                                IDLLQPYQKG GKIGLFGGAG VGKTVLIQEL IHNIAMA-HN GVSVFGGVGE -RTREGNDLW
                                IDLLQPYQKG GKIGLFGGAG VGKTVLIQEL IHNIAMA-HN GVSVFGGVGE -RTREGNDLW
                                IDLLQPYSKG GKIGLFGGAG VGKTVLIMEL IHNIAQE-HS GVSVFGGVGE -RTREGNDLW
                                IDLLQPYQKG GKIGLFGGAG VGKTVLIQEL IHNIAMA-HN GVSVFGGVGE -RTREGNDLW
                                IDLLQPYQKG GKIGLFGGAG VGKTVLIMEL IHNIALE-HS GVSVFGGVGE -RTREGNDLW
                                IDLLQPYQKG GKIGLFGGAG VGKTVLIMEL IHNIAME-HS GVSVFGGVGE -RTREGNDLW
                                IDLLQPYQKG GKIGLFGGAG VGKTVLIMEL IHNIAQE-HS GVSVFGGVGE -RTREGNDLW
                                IDLIQPYQKG GKIGLFGGAG VGKTVLIMEL IHNIASE-HS GVSVFGGVGE -RTREGNDLW
                                IDLLQPYQKG GKIGLFGGAG VGKTVLIMEL IHNIAQE-HS GVSVFGGVGE -RTREGNDLW
                                IDLLQPYQKG GKIGLFGGAG VGKTVLIQEL IHNIAMA-HN GVSVFGGVGE -RTREGNDLW
                                IDLLQPYQKG GKIGLFGGAG VGKTVLIQEL IHNIAMA-HN GVSVFGGVGE -RTREGNDLW
                                IDLLQPYQKG GKIGLFGGAG VGKTVLIQEL IHNIAMA-HN GVSVFGGVGE -RTREGNDLW
                                IDLLQPYQKG GKIGLFGGAG VGKTVLIQEL IHNIAMA-HN GVSVFGGVGE -RTREGNDLW
                                IDLLQPYQKG GKIGLFGGAG VGKTVLIMEL IHNIAQE-HS GVSVFGGVGE -RTREGNDLW
                                IDLLQPYQKG GKIGLFGGAG VGKTVLIMEL IHNIAME-HA GVSVFGGVGE -RTREGNDLW
                                IDLLQPYQKG GKIGLFGGAG VGKTVLIMEL IHNIAME-HS GVSVFGGVGE -RTREGNDLW
                                IDLLQPYQKG GKIGLFGGAG VGKTVLIMEL IHNIAQE-HS GVSVFGGVGE -RTREGNDLW
                                IDLLQPYQKG GKIGLFGGAG VGKTVLIQEL IHNIAMA-HN GVSVFGGVGE -RTREGNDLW
                                VDLLAPYSKG GKVGLFGGAG VGKTVIIQEL INNIAQQ-HG GVSVFGGVGE -RTREGNDLY
                                IDLLQPYQKG GKIGLFGGAG VGKTVLIMEL IHNIAQE-HS GVSVFGGVGE -RTREGNDLW
                                VDLLAPYVKG GKIGLFGGAG VGKTVIIMEL INNIAQH-HG GYSVFGGVGE -RTREGNDLW
                                IDVLVPLERG GKAGLFGGAG VGKTVLLTEM IHNMIGH-QE GVSIFCGIGE -RCREGQELY
                                IDLLEPYPKG GKIGLFGGAG VGKTVIIMEL IHNIAQE-HG GVSVFGGVGE -RTREGNDLW
                                IDLLEPYPKG GKVGLFGGAG VGKTVVIMEL IHNIAQE-HG GVSVFGGVGE -RTREGNDLW
                                IDLLEPYVKG GKIGLFGGAG VGKTVIIMEL INNVAKA-HK GISVFGGVGE -RTREGNDLW
                                IDLLEPYVKG GKIGLFGGAG VGKTVIIMEL INNVAKA-HK GISVFGGVGE -RTREGNDLW
                                IDLLQPYQKG GKIGLFGGAG VGKTVLIQEL IHNIAMA-HN GVSVFGGVGE -RTREGNDLW
                                VDLLAPYVKG GKIGLFGGAG VGKTVIIMEL INNIAKH-HG GYSVFAGVGE -RTREGNDLY
                                IDLLQPYKKG GKVGLFGGAG VGKTVIIMEL INNIAKA-HS GISVFAGVGE -RTREGNDLY
                                IDLLQPYQKG GKIGLFGGAG VGKTVLIQEL IHNIAMA-HN GVSVFGGVGE -RTREGNDLW
                                IDLIQPYQKG GKIGLFGGAG VGKTVLIMEL IHNIASE-HS GVSVFGGVGE -RTREGNDLW
                                IDLLQPYQKG GKIGLFGGAG VGKTVLIMEL IHNIAQE-HS GVSVFGGVGE -RTREGNDLW
                                IDLLQPYQKG GKIGLFGGAG VGKTVLIQEL IHNIAMA-HN GVSVFGGVGE -RTREGNDLW
                                IDLLQPYQKG GKIGLFGGAG VGKTVLIQEL IHNIAMA-HN GVSVFGGVGE -RTREGNDLW
                                IDLLQPYQKG GKIGLFGGAG VGKTVLIMEL IHNIAQE-HS GVSVFGGVGE -RTREGNDLW
                                IDLLQPYQKG GKVGLFGGAG VGKTVLIQEL IHNIAMA-HN GVSVFGGVGE -RTREGNDLW
                                IDLLQPYQKG GKIGLFGGAG VGKTVLIMEL IHNIAQE-HS GVSVFGGVGE -RTREGNDLW
                                VDLLAPYIKG GKVGLFGGAG VGKTVIIMEL IHNIASK-HG GFSVFGGVGE -RTREGNDLW
                                VDLLAPYIKG GKVGLFGGAG VGKTVIIMEL IHNIASN-HG GFSVFGGVGE -RTREGNDLW
                                IDVLVPLERG GKAGLFGGAG VGKTVLLTEM IHNMIGH-QH GVSIFCGIGE -RCREGQELY
                                VDLLAPYIKG GKVGLFGGAG VGKTVIIQEL IHNIAVH-HG GYSVFGGVGE -RTREGNDLW
                                IDLLQPYQKG GKIGLFGGAG VGKTVLIMEL IHNIAME-HS GVSVFGGVGE -RTREGNDLW
                                VDLLAPYSKG GKVGLFGGAG VGKTVIIQEL INNIAQQ-HG GVSVFGGVGE -RTREGNDLY
                                VDLLAPYSKG GKVGLFGGAG VGKTVIIQEL INNIAQQ-HG GVSVFGGVGE -RTREGNDLY
                                IDLLQPYQKG GKIGLFGGAG VGKTVLIQEL IHNIAMA-HN GVSVFGGVGE -RTREGNDLW
                                IDLLQPYQKG GKIGLFGGAG VGKTVLIQEL IHNIAMA-HN GVSVFGGVGE -RTREGNDLW
                                IDLLQPYQKG GKIGLFGGAG VGKTVLIMEL IHNIALE-HS GVSVFGGVGE -RTREGNDLY
                                VDLLEPYIKG GKVGLFGGAG VGKTVIIQEL IHNVAKN-HG GFSVFAGVGE -RTREGNDLW
                                IDLLAPYRKG GKIGLFGGAG VGKTVLIQEL IHNIAKE-HS GVSVFGGVGE -RTREGNDLY
                                IDLLAPYRKG GKIGLFGGAG VGKTVLIQEL INNIAKQ-HS GVSVFGGVGE -RTREGNDLY
                                VDLLAPYKKG GKTGLFGGAG VGKTVLIMEL INNIAQQ-HS GLSVFSGVGE -RTREGNDLY
                                IDLLAPYRRG GKIGLFGGAG VGKTVLIQEL INNIAKK-HS GVSVFGGVGE -RTREGNDLY
                                IDLLAPYRRG GKIGLFGGAG VGKTVLIQEL INNIAKK-HS GVSVFGGVGE -RTREGNDLY
                                IDLLAPYRRG GKIGLFGGAG VGKTVLIQEL INNIAKK-HA GVSVFAGVGE -RTREGNDLY
                                IDLLAPYRRG GKIGLFGGAG VGKTVLIQEL INNIATK-HS GVSVFGGVGE -RTREGNDLY
                                IDLLAPYRRG GKIGLFGGAG VGKTVLIQEL INNIAKK-HS GVSVFGGVGE -RTREGNDLY
                                IDLLAPYRRG GKIGLFGGAG VGKTVLIQEL INNIAKK-HS GVSVFGGVGE -RTREGNDLY
                                IDLLAPYRRG GKIGLFGGAG VGKTVLIQEL INNIAKK-HS GVSVFGGVGE -RTREGNDLY
                                IDLLAPYRRG GKIGLFGGAG VGKTVLIMEL INNIAKK-HS GVSVFGGVGE -RTREGNDLY
                                IDLLAPYRRG GKIGLFGGAG VGKTVLIQEL INNIAKK-HS GVSVFGGVGE -RTREGNDLY
                                IDLLAPYRRG GKIGLFGGAG VGKTVLIQEL INNIAKK-HS GVSVFGGVGE -RTREGNDLY
                                IDLLAPYRRG GKIGLFGGAG VGKTVLIQEL INNIAKK-HS GVSVFGGVGE -RTREGNDLY
                                VDLLAPYRRG GKVGLFGGAG VGKTVIIQEL INNIAKE-HG GVSVFGGVGE -RTREGNDLY
                                IDLLAPFKKG GKVGLFGGAG VGKTVLIQEL IHNIAEE-HS GLSVFAGVGE -RTREGNDLY
                                IDLLAPYRRG GKIGLFGGAG VGKTVLIQEL INNIAKK-HS GVSVFGGVGE -RTREGNDLY
                                IDLLTPYRRG GKIGLFGGAG VGKTVIMMEL INNIATQ-HG GVSVFAGVGE -RTREGNDLY
                                VDLLAPYRRG GKVGLFGGAG VGKTVIIQEL INNIAKE-HG GVSVFGGVGE -RTREGNDLY
                                IDLLTPYRRG GKIGLFGGAG VGKTVIMMEL INNIATN-HG GVSVFAGVGE -RTREGNDLY
                                IDLLAPYRRG GKIGLFGGAG VGKTVLIQEL INNIAKK-HS GVSVFGGVGE -RTREGNDLY
                                IDLLTPYRRG GKIGLFGGAG VGKTVIMMEL INNIATK-HG GVSVFAGVGE -RTREGNDLY
                                VDLLTPYRRG GKIGLFGGAG VGKTVIMMEL INNIATQ-HG GVSVFAGVGE -RTREGNDLY
                                VDLLAPYRRG GKVGLFGGAG VGKTVIIQEL INNIAKE-HG GVSVFGGVGE -RTREGNDLY
                                VDLLAPYRRG GKVGLFGGAG VGKTVIIQEL INNIAKE-HG GVSVFGGVGE -RTREGNDLY
                                VDLLAPYRRG GKVGLFGGAG VGKTVIIQEL INNIAKE-HG GVSVFGGVGE -RTREGNDLY
                                IDLLTPYRRG GKIGLFGGAG VGKTVIMMEL INNIATN-HG GVSVFAGVGE -RTREGNDLY
                                VDLLAPYRRG GKIGLFGGAG VGKTVIIQEL INNIAKA-HG GVSVFGGVGE -RTREGNDLY
                                VDLLTPYRRG GKIGLFGGAG VGKTVIMMEL INNIAQE-HG GVSVFAGVGE -RTREGNDLY
                                VDLLTPYRRG GKIGLFGGAG VGKTVIMMEL INNIATQ-HG GVSVFAGVGE -RTREGNDLY
                                VDLLTPYRRG GKIGLFGGAG VGKTVIMMEL INNIATQ-HG GVSVFAGVGE -RTREGNDLY
                                IDLLAPYRQG GKIGLFGGAG VGKTVLIQEL INNIAKE-HG GVSVFGGVGE -RTREGNDLY
                                VDLLTPYRRG GKIGLFGGAG VGKTVIMMEL INNIATQ-HG GVSVFAGVGE -RTREGNDLY
                                VDLLTPYRRG GKIGLFGGAG VGKTVIMMEL INNIATQ-HG GVSVFAGVGE -RTREGNDLY
                                VDLLTPYRRG GKIGLFGGAG VGKTVIMMEL INNIATQ-HG GVSVFAGVGE -RTREGNDLY
                                VDLLTPYRRG GKIGLFGGAG VGKTVIMMEL INNIATQ-HG GVSVFAGVGE -RTREGNDLY
                                VDLLTPYRRG GKIGLFGGAG VGKTVIMMEL INNIATN-HG GVSVFAGVGE -RTREGNDLY
                                VDLLTPYRRG GKIGLFGGAG VGKTVIMMEL INNIATQ-HG GVSVFAGVGE -RTREGNDLY
                                VDLLTPYRRG GKIGLFGGAG VGKTVIMMEL INNIATQ-HG GVSVFAGVGE -RTREGNDLY
                                VDLLTPYRRG GKIGLFGGAG VGKTVIMMEL INNIATQ-HG GVSVFAGVGE -RTREGNDLY
                                VDLLTPYRRG GKIGLFGGAG VGKTVIMMEL INNIATQ-HG GVSVFAGVGE -RTREGNDLY
                                VDLLTPYRRG GKIGLFGGAG VGKTVIMMEL INNIATQ-HG GVSVFAGVGE -RTREGNDLY
                                VDLLTPYRRG GKIGLFGGAG VGKTVIMMEL INNIATQ-HG GVSVFAGVGE -RTREGNDLY
                                VDLLTPYRRG GKIGLFGGAG VGKTVIMMEL INNIATQ-HG GVSVFAGVGE -RTREGNDLY
                                VDLLTPYRRG GKIGLFGGAG VGKTVIMMEL INNIATE-HG GVSVFAGVGE -RTREGNDLY
                                VDLLTPYRRG GKIGLFGGAG VGKTVIMMEL INNIATQ-HG GVSVFAGVGE -RTREGNDLY
                                LDLLAPYRRG GKIGLFGGAG VGKTVIMMEL INNIAIN-HG GVSVFAGVGE -RTREGNDLY
                                VDLLTPYRRG GKIGLFGGAG VGKTVIMMEL INNIATQ-HG GVSVFAGVGE -RTREGNDLY
                                VDLLTPYRRG GKIGLFGGAG VGKTVIMMEL INNIATQ-HG GVSVFAGVGE -RTREGNDLY
                                VDLLTPYRRG GKIGLFGGAG VGKTVIMMEL INNIATQ-HG GVSVFAGVGE -RTREGNDLY
                                VDLLTPYRRG GKIGLFGGAG VGKTVIMMEL INNIATQ-HG GVSVFAGVGE -RTREGNDLY
                                VDLLTPYRRG GKIGLFGGAG VGKTVIMMEL INNIATE-HG GVSVFAGVGE -RTREGNDLY
                                VDLLTPYRRG GKIGLFGGAG VGKTVIMMEL INNIATQ-HG GVSVFAGVGE -RTREGNDLY
                                VDLLTPYRRG GKIGLFGGAG VGKTVIMMEL INNIATQ-HG GVSVFAGVGE -RTREGNDLY
                                VDLLTPYRRG GKIGLFGGAG VGKTVIMMEL INNIATE-HG GVSVFAGVGE -RTREGNDLY
                                VDLLTPYRRG GKIGLFGGAG VGKTVIMMEL INNIATQ-HG GVSVFAGVGE -RTREGNDLY
                                VDLLTPYRRG GKIGLFGGAG VGKTVIMMEL INNIATQ-HG GVSVFAGVGE -RTREGNDLY
                                VDLLTPYRRG GKIGLFGGAG VGKTVIMMEL INNIATQ-HG GVSVFAGVGE -RTREGNDLY
                                VDLLTPYRRG GKIGLFGGAG VGKTVIMMEL INNIATN-HG GVSVFAGVGE -RTREGNDLY
                                LDLLAPYRRG GKIGLFGGAG VGKTVIMMEL INNIAIN-HG GVSVFAGVGE -RTREGNDLY
                                IDLLAPYRRG GKVGLFGGAG VGKTVLIQEL INNIAKE-HG GVSVFGGVGE -RTREGNDLY
                                VDLLTPYRRG GKIGLFGGAG VGKTVIMMEL INNIATN-HG GVSVFAGVGE -RTREGNDLY
                                VDLLTPYRRG GKIGLFGGAG VGKTVIMMEL INNIATQ-HG GVSVFAGVGE -RTREGNDLY
                                LDLLAPYRRG GKIGLFGGAG VGKTVIMMEL INNIAIN-HG GVSVFAGVGE -RTREGNDLY
                                VDLLTPYRRG GKIGLFGGAG VGKTVIMMEL INNIATQ-HG GVSVFAGVGE -RTREGNDLY
                                VDLLTPYRRG GKIGLFGGAG VGKTVIMMEL INNIATQ-HG GVSVFAGVGE -RTREGNDLY
                                VDLLTPYRRG GKIGLFGGAG VGKTVIMMEL INNIATQ-HG GVSVFAGVGE -RTREGNDLY
                                VDLLAPYRRG GKVGLFGGAG VGKTVIIMEL INNIAKA-HG GVSVFAGVGE -RTREGNDLY
                                VDLLTPYRRG GKIGLFGGAG VGKTVIMMEL INNIATQ-HG GVSVFAGVGE -RTREGNDLY
                                VDLLTPYRRG GKIGLFGGAG VGKTVIMMEL INNIATQ-HG GVSVFAGVGE -RTREGNDLY
                                IDLLTPYRRG GKIGLFGGAG VGKTVIMMEL INNIATN-HG GVSVFAGVGE -RTREGNDLY
                                VDLLTPYRRG GKIGLFGGAG VGKTVIMMEL INNIATQ-HG GVSVFAGVGE -RTREGNDLY
                                VDLLTPYRRG GKIGLFGGAG VGKTVIMMEL INNIATQ-HG GVSVFAGVGE -RTREGNDLY
                                VDLLTPYRRG GKIGLFGGAG VGKTVIMMEL INNIATQ-HG GVSVFAGVGE -RTREGNDLY
                                VDLLTPYRRG GKIGLFGGAG VGKTVIMMEL INNIATE-HG GVSVFAGVGE -RTREGNDLY
                                VDLLTPYKRG GKIGLFGGAG VGKTVIMMEL INNIATQ-HG GVSVFAGVGE -RTREGNDLY
                                VDLLTPYRRG GKIGLFGGAG VGKTVIMMEL INNIATQ-HG GVSVFAGVGE -RTREGNDLY
                                VDLLTPYRRG GKIGLFGGAG VGKTVIMMEL INNIATK-HG GVSVFAGVGE -RTREGNDLY
                                VDLLTPYRRG GKIGLFGGAG VGKTVIMMEL INNIATQ-HG GVSVFAGVGE -RTREGNDLY
                                VDLLTPYRRG GKIGLFGGAG VGKTVIMMEL INNIATQ-HG GVSVFAGVGE -RTREGNDLY
                                VDLLTPYRRG GKIGLFGGAG VGKTVIMMEL INNIATN-HG GVSVFAGVGE -RTREGNDLY
                                IDLLAPYRRG GKVGLFGGAG VGKTVLIQEL INNIAKA-HG GVSVFGGVGE -RTREGNDLY
                                VDLLTPYRRG GKIGLFGGAG VGKTVIMMEL INNIATQ-HG GVSVFAGVGE -RTREGNDLY
                                VDLLTPYRRG GKIGLFGGAG VGKTVIMMEL INNIATQ-HG GVSVFAGVGE -RTREGNDLY
                                VDLLTPYRRG GKIGLFGGAG VGKTVIMMEL INNIATQ-HG GVSVFAGVGE -RTREGNDLY
                                VDLLTPYRRG GKIGLFGGAG VGKTVIMMEL INNIATQ-HG GVSVFAGVGE -RTREGNDLY
                                VDLLTPYRRG GKIGLFGGAG VGKTVIMMEL INNIATQ-HG GVSVFAGVGE -RTREGNDLY
                                VDLLTPYKRG GKIGLFGGAG VGKTVIMMEL INNIATQ-HG GVSVFAGVGE -RTREGNDLY
                                VDLLTPYRRG GKIGLFGGAG VGKTVIMMEL INNIATQ-HG GVSVFAGVGE -RTREGNDLY
                                VDLLTPYRRG GKIGLFGGAG VGKTVIMMEL INNIATQ-HG GVSVFAGVGE -RTREGNDLY
                                VDLLTPYKRG GKIGLFGGAG VGKTVIMMEL INNIATQ-HG GVSVFAGVGE -RTREGNDLY
                                VDLLTPYRRG GKIGLFGGAG VGKTVIMMEL INNIATQ-HG GVSVFAGVGE -RTREGNDLY
                                VDLLTPYRRG GKIGLFGGAG VGKTVIMMEL INNIATQ-HG GVSVFAGVGE -RTREGNDLY
                                VDLLTPYRRG GKIGLFGGAG VGKTVIMMEL INNIATQ-HG GVSVFAGVGE -RTREGNDLY
                                VDLLTPYRRG GKIGLFGGAG VGKTVIMMEL INNIATQ-HG GVSVFAGVGE -RTREGNDLY
                                IDLLTPYRRG GKIGLFGGAG VGKTVIMMEL INNIATQ-HG GVSVFAGVGE -RTREGNDLY
                                VDLLTPYRRG GKIGLFGGAG VGKTVIMMEL INNIATQ-HG GVSVFAGVGE -RTREGNDLY
                                VDLLTPYRRG GKIGLFGGAG VGKTVIMMEL INNIATQ-HG GVSVFAGVGE -RTREGNDLY
                                VDLLTPYRRG GKIGLFGGAG VGKTVIMMEL INNIATQ-HG GVSVFAGVGE -RTREGNDLY
                                VDLLTPYRRG GKIGLFGGAG VGKTVIMMEL INNIATQ-HG GVSVFAGVGE -RTREGNDLY
                                VDLLTPYRRG GKIGLFGGAG VGKTVIMMEL INNIATQ-HG GVSVFAGVGE -RTREGNDLY
                                VDLLTPYRRG GKIGLFGGAG VGKTVIMMEL INNIATQ-HG GVSVFAGVGE -RTREGNDLY
                                VDLLTPYKRG GKIGLFGGAG VGKTVIMMEL INNIATQ-HG GVSVFAGVGE -RTREGNDLY
                                VDLLTPYRRG GKIGLFGGAG VGKTVIMMEL INNIATQ-HG GVSVFAGVGE -RTREGNDLY
                                VDLLTPYRRG GKIGLFGGAG VGKTVIMMEL INNIATQ-HG GVSVFAGVGE -RTREGNDLY
                                VDLLTPYRRG GKIGLFGGAG VGKTVIMMEL INNIATQ-HG GVSVFAGVGE -RTREGNDLY
                                VDLLTPYKRG GKIGLFGGAG VGKTVIMMEL INNIATQ-HG GVSVFAGVGE -RTREGNDLY
                                IDLLTPYRRG GKIGLFGGAG VGKTVIMMEL INNIATN-HG GVSVFGGVGE -RTREGNDLY
                                VDLLTPYRRG GKIGLFGGAG VGKTVIMMEL INNIATQ-HG GVSVFAGVGE -RTREGNDLY
                                VDLLTPYRRG GKIGLFGGAG VGKTVIMMEL INNIATQ-HG GVSVFAGVGE -RTREGNDLY
                                VDLLTPYRRG GKIGLFGGAG VGKTVIMMEL INNIATQ-HG GVSVFAGVGE -RTREGNDLY
                                VDLLTPYRRG GKIGLFGGAG VGKTVIMMEL INNIATQ-HG GVSVFAGVGE -RTREGNDLY
                                VDLLAPYRRG GKIGLFGGAG VGKTVIIMEL INNIAKA-HG GVSVFGGVGE -RTREGNDLY
                                VDLLTPYRRG GKIGLFGGAG VGKTVIMMEL INNIATQ-HG GVSVFAGVGE -RTREGNDLY
                                IDLLAPYRRG GKVGLFGGAG VGKTVLIQEL INNIAKE-HG GVSVFGGVGE -RTREGNDLY
                                VDLLTPYRRG GKIGLFGGAG VGKTVIMMEL INNIATQ-HG GVSVFAGVGE -RTREGNDLY
                                VDLLTPYRRG GKIGLFGGAG VGKTVIMMEL INNIATQ-HG GVSVFAGVGE -RTREGNDLY
                                VDLLTPYRRG GKIGLFGGAG VGKTVIMMEL INNIATQ-HG GVSVFAGVGE -RTREGNDLY
                                VDLLTPYKRG GKIGLFGGAG VGKTVIMMEL INNIATQ-HG GVSVFAGVGE -RTREGNDLY
                                IDLLTPYRRG GKIGLFGGAG VGKTVIMMEL INNIATN-HG GVSVFGGVGE -RTREGNDLY
                                IDLLTPYRQG GKIGLFGGAG VGKTVIMMEL INNIAIN-HG GVSVFAGVGE -RTREGNDLY
                                VDLLAPYRRG GKIGLFGGAG VGKTVIIMEL INNIAKA-HG GVSVFGGVGE -RTREGNDLY
                                VDLLTPYRRG GKIGLFGGAG VGKTVIMMEL INNIATQ-HG GVSVFAGVGE -RTREGNDLY
                                VDLLTPYRRG GKIGLFGGAG VGKTVIMMEL INNIATQ-HG GVSVFAGVGE -RTREGNDLY
                                VDLLTPYRRG GKIGLFGGAG VGKTVIMMEL INNIATQ-HG GVSVFAGVGE -RTREGNDLY
                                IDLLTPYRRG GKIGLFGGAG VGKTVIMMEL INNIATQ-HG GVSVFAGVGE -RTREGNDLY
                                VDLLTPYKRG GKIGLFGGAG VGKTVIMMEL INNIATQ-HG GVSVFAGVGE -RTREGNDLY
                                VDLLTPYRRG GKIGLFGGAG VGKTVIMMEL INNIAME-HG GVSVFGGVGE -RTREGNDLY
                                VDLLTPYKRG GKIGLFGGAG VGKTVIMMEL INNIATQ-HG GVSVFAGVGE -RTREGNDLY
                                VDLLAPYRRG GKIGLFGGAG VGKTVIIQEL INNIAKA-HG GVSVFGGVGE -RTREGNDLY
                                IDLIAPYRRG GKTGLFGGAG VGKTVIIMEL INNIAKA-HG GVSVFGGVGE -RTREGNDLY
                                VDLLTPYKRG GKIGLFGGAG VGKTVIMMEL INNIATQ-HG GVSVFAGVGE -RTREGNDLY
                                VDLLTPYRRG GKIGLFGGAG VGKTVIMMEL INNIATQ-HG GVSVFAGVGE -RTREGNDLY
                                IDLLTPYRQG GKIGLFGGAG VGKTVIMMEL INNIAIN-HG GVSVFAGVGE -RTREGNDLY
                                VDLLTPYRRG GKIGLFGGAG VGKTVIMMEL INNIATQ-HG GVSVFAGVGE -RTREGNDLY
                                IDLLTPYRQG GKIGLFGGAG VGKTVIMMEL INNIAIN-HG GVSVFAGVGE -RTREGNDLY
                                VDLLTPYRRG GKIGLFGGAG VGKTVIMMEL INNIATQ-HG GVSVFAGVGE -RTREGNDLY
                                IDLIAPYRRG GKTGLFGGAG VGKTVIIMEL INNIAKA-HG GVSVFGGVGE -RTREGNDLY
                                VDLLAPYRRG GKVGLFGGAG VGKTVLIQEL INNIAKE-HS GVSVFGGVGE -RTREGNDLY
                                VDLLTPYRRG GKIGLFGGAG VGKTVIMMEL INNIATQ-HG GVSVFAGVGE -RTREGNDLY
                                IDLLTPYRRG GKIGLFGGAG VGKTVIMMEL INNIATQ-HG GVSVFGGVGE -RTREGNDLY
                                IDLLTPYRQG GKIGLFGGAG VGKTVIMMEL INNIAIQ-HG GVSVFAGVGE -RTREGNDLY
                                VDLLTPYRRG GKIGLFGGAG VGKTVIMMEL INNIATQ-HG GVSVFAGVGE -RTREGNDLY
                                VDLLTPYKRG GKIGLFGGAG VGKTVIMMEL INNIATQ-HG GVSVFAGVGE -RTREGNDLY
                                IDLLTPYRQG GKIGLFGGAG VGKTVIMMEL INNIAIN-HG GVSVFAGVGE -RTREGNDLY
                                VDLLTPYRRG GKIGLFGGAG VGKTVIMMEL INNIATQ-HG GVSVFAGVGE -RTREGNDLY
                                VDLLTPYRRG GKIGLFGGAG VGKTVIMMEL INNIATQ-HG GVSVFAGVGE -RTREGNDLY
                                VDLLTPYRRG GKIGLFGGAG VGKTVIMMEL INNIATQ-HG GVSVFAGVGE -RTREGNDLY
                                IDLLTPYRRG GKIGLFGGAG VGKTVIMMEL INNIATN-HG GVSVFAGVGE -RTREGNDLY
                                IDLLTPYRQG GKIGLFGGAG VGKTVIMMEL INNIAIQ-HG GVSVFGGVGE -RTREGNDLY
                                VDLLAPYRRG GKIGLFGGAG VGKTVIIMEL INNIAKA-HG GVSVFGGVGE -RTREGNDLY
                                VDLLTPYRRG GKIGLFGGAG VGKTVIMMEL INNIATQ-HG GVSVFAGVGE -RTREGNDLY
                                VDLLTPYKRG GKIGLFGGAG VGKTVIMMEL INNIATQ-HG GVSVFAGVGE -RTREGNDLY
                                VDLLAPYRRG GKIGLFGGAG VGKTVIIMEL INNIAKA-HG GVSVFGGVGE -RTREGNDLY
                                IDLLAPYRRG GKVGLFGGAG VGKTVLIQEL INNIAKE-HG GVSVFGGVGE -RTREGNDLY
                                VDLLTPYKRG GKIGLFGGAG VGKTVIMMEL INNIATQ-HG GVSVFAGVGE -RTREGNDLY
                                IDLLTPYRQG GKIGLFGGAG VGKTVIMMEL INNIAIQ-HG GVSVFAGVGE -RTREGNDLY
                                VDLLTPYRRG GKIGLFGGAG VGKTVIMMEL INNIATE-HG GVSVFGGVGE -RTREGNDLY
                                IDLLTPYRRG GKIGLFGGAG VGKTVIMMEL INNIATN-HG GVSVFAGVGE -RTREGNDLY
                                IDLIAPYRRG GKTGLFGGAG VGKTVIIMEL INNIAKA-HG GVSVFGGVGE -RTREGNDLY
                                VDLLAPYRRG GKIGLFGGAG VGKTVIIMEL INNIAKA-HG GVSVFGGVGE -RTREGNDLY
                                IDLLAPYRRG GKVGLFGGAG VGKTVIIQEL INNIAKA-HG GVSVFGGVGE -RTREGNDLY
                                VDLLAPYRRG GKIGLFGGAG VGKTVIIMEL INNIAKA-HG GVSVFGGVGE -RTREGNDLY
                                VDLMTPYRRG GKIGLFGGAG VGKTVIMMEL INNIATQ-HG GVSVFAGVGE -RTREGNDLY
                                VDLLAPYRRG GKIGLFGGAG VGKTVIIMEL INNIAKA-HG GVSVFGGVGE -RTREGNDLY
                                IDLLTPYRQG GKIGLFGGAG VGKTVIMMEL INNIAIQ-HG GVSVFGGVGE -RTREGNDLY
                                IDLLTPYRRG GKIGLFGGAG VGKTVIMMEL INNIATN-HG GVSVFAGVGE -RTREGNDLY
                                IDLLAPYRQG GKVGLFGGAG VGKTVLIQEL INNIAKE-HG GVSVFAGVGE -RTREGNDLY
                                IDLLAPYRRG GKVGLFGGAG VGKTVLIQEL INNIAKA-HG GVSVFGGVGE -RTREGNDLY
                                IDLLTPYRQG GKIGLFGGAG VGKTVIMMEL INNIAIQ-HG GVSVFAGVGE -RTREGNDLY
                                IDLLAPYRRG GKVGLFGGAG VGKTVLIQEL INNIAKA-HG GVSVFGGVGE -RTREGNDLY
                                VDLLTPYRRG GKIGLFGGAG VGKTVIMMEL INNIATK-HG GVSVFGGVGE -RTREGNDLY
                                VDLLAPYRRG GKIGLFGGAG VGKTVIIMEL INNIAKA-HG GVSVFGGVGE -RTREGNDLY
                                VDLLAPYRRG GKIGLFGGAG VGKTVIIMEL INNIAKA-HG GVSVFGGVGE -RTREGNDLY
                                IDLLAPYRRG GKVGLFGGAG VGKTVLIQEL INNIAKE-HG GVSVFGGVGE -RTREGNDLY
                                IDLLTPYRQG GKIGLFGGAG VGKTVIMMEL INNIAIQ-HG GVSVFGGVGE -RTREGNDLY
                                IDLLTPYRRG GKIGLFGGAG VGKTVIMMEL INNIATN-HG GVSVFGGVGE -RTREGNDLY
                                VDLLAPYRRG GKIGLFGGAG VGKTVIIMEL INNIAKA-HG GVSVFGGVGE -RTREGNDLY
                                VDLLAPYRRG GKIGLFGGAG VGKTVIIMEL INNIAKA-HG GVSVFGGVGE -RTREGNDLY
                                IDLLTPYRRG GKIGLFGGAG VGKTVIMMEL INNIATN-HG GVSVFGGVGE -RTREGNDLY
                                IDLLTPYRRG GKIGLFGGAG VGKTVIMMEL INNIATN-HG GVSVFGGVGE -RTREGNDLY
                                VDLLTPYRQG GKIGLFGGAG VGKTVIMMEL INNIAIQ-HG GVSVFGGVGE -RTREGNDLY
                                VDLLAPYRRG GKVGLFGGAG VGKTVLIQEL INNIAKE-HS GVSVFGGVGE -RTREGNDLY
                                VDLLAPYRRG GKVGLFGGAG VGKTVLIQEL INNIAKE-HS GVSVFGGVGE -RTREGNDLY
                                VDLLAPYRRG GKIGLFGGAG VGKTVIIMEL INNIAKA-HG GVSVFGGVGE -RTREGNDLY
                                VDLLTPYRQG GKIGLFGGAG VGKTVIMMEL INNIAIQ-HG GVSVFGGVGE -RTREGNDLY
                                IDLLTPYRRG GKIGLFGGAG VGKTVIMMEL INNIATN-HG GVSVFGGVGE -RTREGNDLY
                                IDLLAPYRQG GKVGLFGGAG VGKTVLIQEL INNIAKE-HG GVSVFAGVGE -RTREGNDLY
                                IDLLAPYRRG GKVGLFGGAG VGKTVLIQEL INNIAKE-HG GVSVFGGVGE -RTREGNDLY
                                IDLLTPYRRG GKIGLFGGAG VGKTVIMMEL INNIATQ-HG GVSVFAGVGE -RTREGNDLY
                                VDLLTPYRRG GKIGLFGGAG VGKTVIMMEL INNIAQQ-HG GVSVFAGVGE -RTREGNDLY
                                VDLLAPYRRG GKIGLFGGAG VGKTVIIMEL INNIAKA-HG GVSVFGGVGE -RTREGNDLY
                                IDLLTPYRQG GKIGLFGGAG VGKTVIMMEL INNIAIQ-HG GVSVFGGVGE -RTREGNDLY
                                IDLLAPYRQG GKVGLFGGAG VGKTVLIQEL INNIAKE-HG GVSVFAGVGE -RTREGNDLY
                                IDLLAPYRKG GKTGLFGGAG VGKTVLIQEL INNIALQ-HG GVSVFAGVGE -RTREGNDLY
                                VDLIAPYRRG GKTGLFGGAG VGKTVIIMEL INNIAKA-HG GVSVFGGVGE -RTREGNDLY
                                IDLLAPYRRG GKIGLFGGAG VGKTVIMMEL VNNIAKA-HG GVSVFGGVGE -RTREGNDLY
                                VDLLTPYRRG GKIGLFGGAG VGKTVIMMEL INNIATE-HG GVSVFGGVGE -RTREGNDLY
                                IDLLAPYRRG GKIGLFGGAG VGKTVIMMEL VNNIAKA-HG GVSVFGGVGE -RTREGNDLY
                                VDLLTPYRQG GKIGLFGGAG VGKTVIMMEL INNIAIQ-HG GVSVFGGVGE -RTREGNDLY
                                VDLLTPYRQG GKIGLFGGAG VGKTVIMMEL INNIAIQ-HG GVSVFGGVGE -RTREGNDLY
                                VDLLTPYRQG GKIGLFGGAG VGKTVIMMEL INNIAIQ-HG GVSVFGGVGE -RTREGNDLY
                                IDLLTPYRRG GKIGLFGGAG VGKTVIMMEL INNIATQ-HG GVSVFAGVGE -RTREGNDLY
                                LDLLAPYRRG GKIGLFGGAG VGKTVIMMEL VNNIAKA-HG GVSVFGGVGE -RTREGNDLY
                                IDLLTPYRRG GKIGLFGGAG VGKTVIMMEL INNIATQ-HG GVSVFAGVGE -RTREGNDLY
                                IDLLAPYRKG GKTGLFGGAG VGKTVLIQEL INNIALQ-HG GVSVFAGVGE -RTREGNDLY
                                IDLLTPYRRG GKIGLFGGAG VGKTVIMMEL INNIATK-HG GVSVFGGVGE -RTREGNDLY
                                VDLLTPYRRG GKIGLFGGAG VGKTVIMMEL INNIATQ-HG GVSVFGGVGE -RTREGNDLY
                                IDLLTPYRRG GKIGLFGGAG VGKTVIMMEL INNIATQ-HG GVSVFAGVGE -RTREGNDLY
                                IDLLAPYRRG GKIGLFGGAG VGKTVIMMEL VNNIAKA-HG GVSVFGGVGE -RTREGNDLY
                                VDLLTPYRRG GKIGLFGGAG VGKTVIMMEL INNIATQ-HG GVSVFGGVGE -RTREGNDLY
                                IDLLAPYRQG GKVGLFGGAG VGKTVLIQEL INNIAKE-HG GVSVFAGVGE -RTREGNDLY
                                IDLLAPYRRG GKIGLFGGAG VGKTVIMMEL VNNIAKA-HG GVSVFGGVGE -RTREGNDLY
                                VDLLTPYRQG GKIGLFGGAG VGKTVIMMEL INNIAIQ-HG GVSVFGGVGE -RTREGNDLY
                                IDLLAPYRRG GKVGLFGGAG VGKTVLIQEL INNIAKE-HG GVSVFGGVGE -RTREGNDLY
                                IDLLAPYRRG GKIGLFGGAG VGKTVIMMEL VNNIAKA-HG GVSVFGGVGE -RTREGNDLY
                                VDLLTPYRQG GKIGLFGGAG VGKTVIMMEL INNIAIQ-HG GVSVFGGVGE -RTREGNDLY
                                IDLLTPYRRG GKIGLFGGAG VGKTVIMMEL INNIATN-HG GVSVFGGVGE -RTREGNDLY
                                IDLLTPYRQG GKIGLFGGAG VGKTVIMMEL INNIAIQ-HG GVSVFGGVGE -RTREGNDLY
                                IDLLTPYRQG GKIGLFGGAG VGKTVIMMEL INNIATQ-HG GVSVFAGVGE -RTREGNDLY
                                IDLLTPYRRG GKIGLFGGAG VGKTVIMMEL INNIATK-HG GVSVFGGVGE -RTREGNDLY
                                IDLLTPYRQG GKIGLFGGAG VGKTVIMMEL INNIAIN-HG GVSVFAGVGE -RTREGNDLY
                                VDLLTPYRRG GKIGLFGGAG VGKTVIMMEL INNIATQ-HG GVSVFGGVGE -RTREGNDLY
                                IDLLAPYRRG GKIGLFGGAG VGKTVIMMEL VNNIAKA-HG GVSVFGGVGE -RTREGNDLY
                                VDLLAPYRRG GKIGLFGGAG VGKTVIIMEL INNIAKA-HG GVSVFGGVGE -RTREGNDLY
                                VDLLAPYRRG GKIGLFGGAG VGKTVIIMEL INNIAKA-HG GVSVFGGVGE -RTREGNDLY
                                IDLLAPYRRG GKIGLFGGAG VGKTVIMMEL VNNIAKA-HG GVSVFGGVGE -RTREGNDLY
                                IDLLTPYRRG GKIGLFGGAG VGKTVIMMEL INNIATN-HG GVSVFGGVGE -RTREGNDLY
                                IDLLTPYRRG GKIGLFGGAG VGKTVIMMEL INNIATQ-HG GVSVFGGVGE -RTREGNDLY
                                VDLLAPYRRG GKIGLFGGAG VGKTVIIMEL INNIAKA-HG GVSVFGGVGE -RTREGNDLY
                                IDLLAPYRRG GKVGLFGGAG VGKTVLIQEL INNIAKE-HG GVSVFGGVGE -RTREGNDLY
                                VDLLTPYRRG GKIGLFGGAG VGKTVIMMEL INNIATQ-HG GVSVFGGVGE -RTREGNDLY
                                VDLLAPYRRG GKIGLFGGAG VGKTVIIMEL INNIAKA-HG GVSVFGGVGE -RTREGNDLY
                                IDLLTPYRRG GKIGLFGGAG VGKTVIMMEL INNIATK-HG GVSVFGGVGE -RTREGNDLY
                                IDLLAPYRQG GKVGLFGGAG VGKTVLIQEL INNIAKE-HG GVSVFAGVGE -RTREGNDLY
                                VDLLTPYRRG GKIGLFGGAG VGKTVIMMEL INNIATQ-HG GVSVFGGVGE -RTREGNDLY
                                IDLLTPYRRG GKIGLFGGAG VGKTVIMMEL INNIATK-HG GVSVFGGVGE -RTREGNDLY
                                IDLLTPYRRG GKIGLFGGAG VGKTVIMMEL INNIATQ-HG GVSVFGGVGE -RTREGNDLY
                                IDLLTPYRQG GKIGLFGGAG VGKTVIMMEL INNIAIQ-HG GVSVFGGVGE -RTREGNDLY
                                VDLLTPYRQG GKIGLFGGAG VGKTVIMMEL INNIAIQ-HG GVSVFGGVGE -RTREGNDLY
                                IDLLAPYRQG GKVGLFGGAG VGKTVLIQEL INNIAKE-HG GVSVFGGVGE -RTREGNDLY
                                IDLLAPYRQG GKVGLFGGAG VGKTVLIQEL INNIAKE-HG GVSVFGGVGE -RTREGNDLY
                                VDLLAPYRRG GKIGLFGGAG VGKTVIIMEL INNIAKA-HG GVSVFGGVGE -RTREGNDLY
                                VDLLTPYRQG GKIGLFGGAG VGKTVIMMEL INNIAIQ-HG GVSVFGGVGE -RTREGNDLY
                                VDLLAPYRRG GKVGLFGGAG VGKTVLIQEL INNIAKE-HS GVSVFGGVGE -RTREGNDLY
                                IDLLAPYRQG GKVGLFGGAG VGKTVLIQEL INNIAKE-HG GVSVFAGVGE -RTREGNDLY
                                IDLLAPYRQG GKVGLFGGAG VGKTVLIQEL INNIAKE-HG GVSVFGGVGE -RTREGNDLY
                                IDLLAPYRRG GKVGLFGGAG VGKTVLIQEL INNIAKE-HG GVSVFGGVGE -RTREGNDLY
                                VDLLTPYRQG GKIGLFGGAG VGKTVIMMEL INNIAIQ-HG GVSVFGGVGE -RTREGNDLY
                                IDLLAPYRRG GKVGLFGGAG VGKTVLIQEL INNIAKE-HG GVSVFGGVGE -RTREGNDLY
                                IDLLAPYRQG GKVGLFGGAG VGKTVLIQEL INNIAKE-HG GVSVFGGVGE -RTREGNDLY
                                IDLLAPYRQG GKVGLFGGAG VGKTVLIQEL INNIAKE-HG GVSVFGGVGE -RTREGNDLY
                                IDLLTPYRQG GKIGLFGGAG VGKTVIMMEL INNIAIQ-HG GVSVFGGVGE -RTREGNDLY
                                IDLLAPYRQG GKVGLFGGAG VGKTVLIQEL INNIAKE-HG GVSVFGGVGE -RTREGNDLY
                                IDLLTPYRQG GKIGLFGGAG VGKTVIMMEL INNIAIQ-HG GVSVFGGVGE -RTREGNDLY
                                IDLLAPYRQG GKVGLFGGAG VGKTVLIQEL INNIAKE-HG GVSVFGGVGE -RTREGNDLY
                                VDLLTPYRRG GKIGLFGGAG VGKTVIMMEL INNIATN-HG GVSVFGGVGE -RTREGNDLY
                                IDLLTPYRQG GKIGLFGGAG VGKTVIMMEL INNIAIQ-HG GVSVFGGVGE -RTREGNDLY
                                LDLLAPYRRG GKIGLFGGAG VGKTVIMMEL VNNIAKA-HG GVSVFGGVGE -RTREGNDLY
                                IDLLTPYRQG GKIGLFGGAG VGKTVIMMEL INNIAIQ-HG GVSVFGGVGE -RTREGNDLY
                                VDLLTPYRQG GKIGLFGGAG VGKTVIMMEL INNIAIQ-HG GVSVFGGVGE -RTREGNDLY
                                IDLLTPYRQG GKIGLFGGAG VGKTVIMMEL INNIAIQ-HG GVSVFGGVGE -RTREGNDLY
                                IDLLTPYRQG GKIGLFGGAG VGKTVIMMEL INNIAIQ-HG GVSVFGGVGE -RTREGNDLY
                                IDLLAPYRQG GKVGLFGGAG VGKTVLIQEL INNIAKE-HG GVSVFGGVGE -RTREGNDLY
                                IDLLTPYRQG GKIGLFGGAG VGKTVIMMEL INNIAIQ-HG GVSVFGGVGE -RTREGNDLY
                                IDLLTPYRQG GKIGLFGGAG VGKTVIMMEL INNIAIQ-HG GVSVFGGVGE -RTREGNDLY
                                IDLLAPYRQG GKVGLFGGAG VGKTVLIQEL INNIAKE-HG GVSVFGGVGE -RTREGNDLY
                                VDLLAPYRRG GKIGLFGGAG VGKTVIIMEL INNIAKA-HG GVSVFGGVGE -RTREGNDLY
                                IDLLAPYRQG GKVGLFGGAG VGKTVLIQEL INNIAKE-HG GVSVFGGVGE -RTREGNDLY
                                IDLLAPYRRG GKVGLFGGAG VGKTVLIQEL INNIAKE-HG GVSVFGGVGE -RTREGNDLY
                                IDLLTPYRQG GKIGLFGGAG VGKTVIMMEL INNIAIQ-HG GVSVFGGVGE -RTREGNDLY
                                IDLLTPYRQG GKIGLFGGAG VGKTVIMMEL INNIAIQ-HG GVSVFGGVGE -RTREGNDLY
                                VDLLTPYRRG GKIGLFGGAG VGKTVIMMEL INNIATQ-HG GVSVFGGVGE -RTREGNDLY
                                IDLLTPYRQG GKIGLFGGAG VGKTVIMMEL INNIAIQ-HG GVSVFGGVGE -RTREGNDLY
                                IDLLTPYRQG GKIGLFGGAG VGKTVIMMEL INNIAIQ-HG GVSVFGGVGE -RTREGNDLY
                                IDLLTPYRQG GKIGLFGGAG VGKTVIMMEL INNIAIQ-HG GVSVFGGVGE -RTREGNDLY
                                IDLLTPYRQG GKIGLFGGAG VGKTVIMMEL INNIAIQ-HG GVSVFGGVGE -RTREGNDLY
                                IDLLTPYRQG GKIGLFGGAG VGKTVIMMEL INNIAIQ-HG GVSVFGGVGE -RTREGNDLY
                                IDLLTPYRQG GKIGLFGGAG VGKTVIMMEL INNIAIQ-HG GVSVFGGVGE -RTREGNDLY
                                IDLLTPYRQG GKIGLFGGAG VGKTVIMMEL INNIAIQ-HG GVSVFGGVGE -RTREGNDLY
                                VDLLAPYRRG GKVGLFGGAG VGKTVIIMEL INNIAKA-HG GVSVFGGVGE -RTREGNDLY
                                IDLLAPYRRG GKIGLFGGAG VGKTVIMMEL VNNIAKA-HG GVSVFGGVGE -RTREGNDLY
                                IDLLAPYRQG GKVGLFGGAG VGKTVLIQEL INNIAKE-HG GVSVFGGVGE -RTREGNDLY
                                LDLLAPYRRG GKIGLFGGAG VGKTVIMMEL VNNIAKA-HG GVSVFGGVGE -RTREGNDLY
                                IDLLTPYRQG GKIGLFGGAG VGKTVIMMEL INNIAIQ-HG GVSVFGGVGE -RTREGNDLY
                                IDLLTPYRQG GKIGLFGGAG VGKTVIMMEL INNIAIQ-HG GVSVFGGVGE -RTREGNDLY
                                VDLLAPYRRG GKVGLFGGAG VGKTVIIMEL INNIAKA-HG GVSVFGGVGE -RTREGNDLY
                                IDLLTPYRQG GKIGLFGGAG VGKTVIMMEL INNIAIQ-HG GVSVFGGVGE -RTREGNDLY
                                IDLLTPYRQG GKIGLFGGAG VGKTVIMMEL INNIAIQ-HG GVSVFGGVGE -RTREGNDLY
                                IDLLTPYRQG GKIGLFGGAG VGKTVIMMEL INNIAIQ-HG GVSVFGGVGE -RTREGNDLY
                                IDLLTPYRQG GKIGLFGGAG VGKTVIMMEL INNIAIQ-HG GVSVFGGVGE -RTREGNDLY
                                IDLLAPYRQG GKVGLFGGAG VGKTVLIQEL INNIAKE-HG GVSVFGGVGE -RTREGNDLY
                                IDLLTPYRQG GKIGLFGGAG VGKTVIMMEL INNIATQ-HG GVSVFGGVGE -RTREGNDLY
                                IDLLTPYRRG GKIGLFGGAG VGKTVIMMEL INNIATN-HG GVSVFGGVGE -RTREGNDLY
                                IDLLAPYRQG GKVGLFGGAG VGKTVLIQEL INNIAKE-HG GVSVFGGVGE -RTREGNDLY
                                IDLLTPYRRG GKIGLFGGAG VGKTVIMMEL INNIATQ-HG GVSVFGGVGE -RTREGNDLY
                                IDLLTPYRQG GKIGLFGGAG VGKTVIMMEL INNIAIQ-HG GVSVFGGVGE -RTREGNDLY
                                IDLLAPYRQG GKVGLFGGAG MGKTVLIQEL INNIAKE-HG GVSVFGGVGE -RTREGNDLY
                                IDLLTPYRQG GKIGLFGGAG VGKTVIMMEL INNIAIQ-HG GVSVFGGVGE -RTREGNDLY
                                IDLLTPYRRG GKIGLFGGAG VGKTVIMMEL INNIATN-HG GVSVFGGVGE -RTREGNDLY
                                IDLLAPYRQG GKVGLFGGAG VGKTVLIQEL INNIAKE-HG GVSVFGGVGE -RTREGNDLY
                                VDLLAPYRRG GKIGLFGGAG VGKTVLIMEL INNIAKA-HG GVSVFGGVGE -RTREGNDLY
                                IDLLTPYRRG GKIGLFGGAG VGKTVIMMEL INNIATN-HG GVSVFGGVGE -RTREGNDLY
                                IDLLAPYRQG GKIGLFGGAG VGKTVLIQEL INNIAKE-HG GVSVFGGVGE -RTREGNDLY
                                IDLLAPYRQG GKVGLFGGAG VGKTVLIQEL INNIAKE-HG GVSVFGGVGE -RTREGNDLY
                                IDLLAPYRQG GKVGLFGGAG VGKTVLIQEL INNIAKE-HG GVSVFGGVGE -RTREGNDLY
                                VDLLAPYRRG GKIGLFGGAG VGKTVIIMEL INNIAKA-HG GVSVFGGVGE -RTREGNDLY
                                IDLLAPYRQG GKIGLFGGAG VGKTVLIQEL INNIAKE-HG GVSVFGGVGE -RTREGNDLY
                                IDLLAPYRQG GKVGLFGGAG VGKTVLIQEL INNIAKE-HG GVSVFGGVGE -RTREGNDLY
                                VDLLTPYRRG GKIGLFGGAG VGKTVIMMEL INNIATE-HG GVSVFGGVGE -RTREGNDLY
                                IDLLTPYRRG GKIGLFGGAG VGKTVIMMEL INNIAIN-HG GVSVFGGVGE -RTREGNDLY
                                IDLLAPYRQG GKVGLFGGAG VGKTVLIQEL INNIAKE-HG GVSVFGGVGE -RTREGNDLY
                                VDLLAPYRRG GKTGLFGGAG VGKTVIIMEL INNIAKA-HG GVSVFGGVGE -RTREGNDLY
                                IDLLAPYRQG GKVGLFGGAG VGKTVLIQEL INNIAKE-HG GVSVFGGVGE -RTREGNDLY
                                IDLLTPYRRG GKIGLFGGAG VGKTVIMMEL INNIAIN-HG GVSVFGGVGE -RTREGNDLY
                                IDLLAPYRQG GKVGLFGGAG VGKTVLIQEL INNIAKE-HG GVSVFGGVGE -RTREGNDLY
                                VDLLAPYRRG GKTGLFGGAG VGKTVIIMEL INNIAKA-HG GVSVFGGVGE -RTREGNDLY
                                IDLLAPYRQG GKVGLFGGAG VGKTVLIQEL INNIAKE-HG GVSVFGGVGE -RTREGNDLY
                                IDLLAPYRQG GKVGLFGGAG VGKTVLIQEL INNIAKE-HG GVSVFGGVGE -RTREGNDLY
                                IDLLTPYRQG GKIGLFGGAG VGKTVIMMEL INNIAIN-HG GVSVFGGVGE -RTREGNDLY
                                IDLLAPYRQG GKVGLFGGAG VGKTVLIQEL INNIAKE-HG GVSVFGGVGE -RTREGNDLY
                                IDLLAPYRQG GKVGLFGGAG VGKTVLIQEL INNIAKE-HG GVSVFGGVGE -RTREGNDLY
                                IDLLAPYRQG GKVGLFGGAG VGKTVLIQEL INNIAKE-HG GVSVFGGVGE -RTREGNDLY
                                IDLLAPYRQG GKVGLFGGAG VGKTVLIQEL INNIAKE-HG GVSVFGGVGE -RTREGNDLY
                                VDLLAPYRRG GKVGLFGGAG VGKTVIIMEL INNIAKA-HG GVSVFGGVGE -RTREGNDLY
                                IDLLAPYRQG GKVGLFGGAG VGKTVLIQEL INNIAKE-HG GVSVFGGVGE -RTREGNDLY
                                VDLLTPYRQG GKIGLFGGAG VGKTVIMMEL INNIAIQ-HG GVSVFGGVGE -RTREGNDLY
                                IDLLAPYRQG GKVGLFGGAG VGKTVLIQEL INNIAKE-HG GVSVFGGVGE -RTREGNDLY
                                IDLLAPYRQG GKVGLFGGAG VGKTVLIQEL INNIAKE-HG GVSVFGGVGE -RTREGNDLY
                                IDLLTPYRRG GKIGLFGGAG VGKTVIMMEL INNIAIN-HG GVSVFGGVGE -RTREGNDLY
                                IDLLAPYRRG GKTGLFGGAG VGKTVIIQEL INNVAKA-YG GVSVFGGVGE -RTREGNDLY
                                VDLLAPYRRG GKVGLFGGAG VGKTVLIQEL INNIAKE-HG GVSVFGGVGE -RTREGNDLY
                                IDLLAPYRQG GKVGLFGGAG VGKTVLIQEL INNIAKE-HG GVSVFGGVGE -RTREGNDLY
                                IDLLAPYRQG GKVGLFGGAG VGKTVLIQEL INNIAKE-HG GVSVFGGVGE -RTREGNDLY
                                IDLLAPYRQG GKVGLFGGAG VGKTVLIQEL INNIAKE-HG GVSVFGGVGE -RTREGNDLY
                                IDLLAPYRQG GKVGLFGGAG VGKTVLIQEL INNIAKE-HG GVSVFGGVGE -RTREGNDLY
                                IDLLAPYRQG GKVGLFGGAG VGKTVLIQEL INNIAKE-HG GVSVFGGVGE -RTREGNDLY
                                IDLLAPYRQG GKVGLFGGAG VGKTVLIQEL INNIAKE-HG GVSVFGGVGE -RTREGNDLY
                                IDLLAPYRQG GKVGLFGGAG VGKTVLIQEL INNIAKE-HG GVSVFGGVGE -RTREGNDLY
                                IDLLTPYRRG GKIGLFGGAG VGKTVIMMEL INNIAIN-HG GVSVFGGVGE -RTREGNDLY
                                IDLLAPYRQG GKVGLFGGAG VGKTVLIQEL INNIAKE-HG GVSVFGGVGE -RTREGNDLY
                                IDLLAPYRQG GKVGLFGGAG VGKTVLIQEL INNIAKE-HG GVSVFGGVGE -RTREGNDLY
                                VDLLAPYRRG GKIGLFGGAG VGKTVIIMEL INNIAKA-HG GVSVFGGVGE -RTREGNDLY
                                IDLLTPYRRG GKIGLFGGAG VGKTVIMMEL INNIAIN-HG GVSVFGGVGE -RTREGNDLY
                                VDLLAPYRRG GKVGLFGGAG VGKTVIIMEL INNIAKA-HG GVSVFGGVGE -RTREGNDLY
                                IDLLAPYRQG GKVGLFGGAG VGKTVLIQEL INNIAKE-HG GVSVFGGVGE -RTREGNDLY
                                IDLLAPYRQG GKVGLFGGAG VGKTVLIQEL INNIAKE-HG GVSVFGGVGE -RTREGNDLY
                                IDLLAPYRQG GKVGLFGGAG VGKTVLIQEL INNIAKE-HG GVSVFGGVGE -RTREGNDLY
                                IDLLAPYRQG GKVGLFGGAG VGKTVLIQEL INNIAKE-HG GVSVFGGVGE -RTREGNDLY
                                IDLLAPYRQG GKVGLFGGAG VGKTVLIQEL INNIAKE-HG GVSVFGGVGE -RTREGNDLY
                                IDLLAPYRQG GKVGLFGGAG VGKTVLIQEL INNIAKE-HG GVSVFGGVGE -RTREGNDLY
                                IDLLAPYRQG GKVGLFGGAG VGKTVLIQEL INNIAKE-HG GVSVFGGVGE -RTREGNDLY
                                IDLLAPYRQG GKVGLFGGAG VGKTVLIQEL INNIAKE-HG GVSVFGGVGE -RTREGNDLY
                                IDLLAPYRQG GKVGLFGGAG VGKTVLIQEL INNIAKE-HG GVSVFGGVGE -RTREGNDLY
                                IDLLAPYRQG GKVGLFGGAG VGKTVLIQEL INNIAKE-HG GVSVFGGVGE -RTREGNDLY
                                IDLLAPYRQG GKVGLFGGAG VGKTVLIQEL INNIAKE-HG GVSVFGGVGE -RTREGNDLY
                                VDLLAPYRRG GKVGLFGGAG VGKTVIIMEL INNIAKA-HG GVSVFGGVGE -RTREGNDLY
                                IDLLAPYRQG GKVGLFGGAG VGKTVLIQEL INNIAKE-HG GVSVFGGVGE -RTREGNDLY
                                VDLLTPYRQG GKIGLFGGAG VGKTVIMMEL INNIAIQ-HG GVSVFGGVGE -RTREGNDLY
                                VDLLAPYRRG GKVGLFGGAG VGKTVIIMEL INNIAKA-HG GVSVFGGVGE -RTREGNDLY
                                IDLLAPYRQG GKVGLFGGAG VGKTVLIQEL INNIAKE-HG GVSVFGGVGE -RTREGNDLY
                                IDLLAPYRQG GKVGLFGGAG VGKTVLIQEL INNIAKE-HG GVSVFGGVGE -RTREGNDLY
                                IDLLAPYRQG GKVGLFGGAG VGKTVLIQEL INNIAKE-HG GVSVFGGVGE -RTREGNDLY
                                VDLLAPYRRG GKVGLFGGAG VGKTVIIMEL INNIAKA-HG GVSVFGGVGE -RTREGNDLY
[truncated: 693,140 more chars]
