# Supplementary material for: Time-resolved comparative molecular evolution of oxygenic photosynthesis
Source: Biochim Biophys Acta Bioenerg. 2021 Jun 1;1862(6):148400. doi: 10.1016/j.bbabio.2021.148400 (PMC8047818; doi:10.1016/j.bbabio.2021.148400)
Supplement: Supplementary file 1 — Supplementary material: sequence alignments and trees [file mmc1.zip › Figure_2_CP43_CP47_NJtree.txt]

(((((((((((((((((((((1297_Lyngbya_aestuarii_BL_J:0.01374,1248_Limnoraphis_robusta_CS-95:0.01587)100:0.01951,(((1264_Oscillatoriales_cyanobact:0.00341,(1260_Planktothrix_paucivesicul:0.00258,(1203_Planktothrix_agardhii_NIV:0.00096,1196_Planktothrix_rubescens:0.00233)35:0.00168)15:0.00085)45:0.00232,(1208_Planktothrix_tepida_PCC_9:0.00299,1206_Planktothrix_sp._PCC_1120:0.00358)33:0.00218)95:0.01085,1191_Planktothrix_serta_PCC_89:0.01721)100:0.02201)59:0.00198,((1201_Arthrospira_platensis:0.00226,1172_Arthrospira_platensis_NIE:0.00103)95:0.00627,(1162_Arthrospira_sp._PCC_8005:0.00164,1161_Arthrospira_maxima_CS-328:0.00165)81:0.00322)100:0.02621)94:0.01965,1194_Trichodesmium_erythraeum_:0.04872)43:0.01075,(((1275_Tychonema_bourrellyi_FEM_:0.01899,1214_filamentous_cyanobacteriu:0.0172)49:0.00644,(1177_Microcoleus_vaginatus_FGP:0.01193,1164_Oscillatoria_nigro-viridi:0.01438)54:0.00739)100:0.02391,(985_Oscillatoriales_cyanobacte:0.02531,965_Oscillatoria]_sp._PCC_6506:0.02403)97:0.0149)91:0.02285)2:0.0014,(((1258_Planktothricoides_sp._SR0:0.03966,1166_Oscillatoria_acuminata_PC:0.036)72:0.01778,(1218_Roseofilum_reptotaenium_A:0.04813,1207_Phormidium_ambiguum_IAM_M:0.04068)15:0.00332)5:0.0051,1148_Gloeomargarita_lithophora:0.05482)8:0.00588)1:0.0006,((((((((1294_Geitlerinema_sp._FC_II:0,1217_Leptolyngbya_valderiana_B:0)100:0.03703,(1213_Phormidium_willei_BDU_130:0.00199,1212_Phormidium_sp._OSCR:0.0013)100:0.03178)61:0.00843,1232_filamentous_cyanobacteriu:0.03608)24:0.00206,1255_Geitlerinema_sp._PCC_7407:0.03919)13:0.00438,((1240_Synechococcus_sp._PCC_631:0.04176,1189_Cyanothece_sp._PCC_7425:0.03061)81:0.00862,((1211_Thermosynechococcus_elong:0.00568,(1190_Thermosynechococcus_elong:0.00292,1179_Thermosynechococcus_sp._N:0.00366)88:0.00423)94:0.00794,1133_Synechococcus_lividus_PCC:0.0169)93:0.02606)78:0.01639)11:0.00571,1221_Leptolyngbya_sp._hensonii:0.04247)5:0.00252,((((1216_Aliterella_atlantica_CENA:0.01706,1099_Chlorogloea_sp._CCALA_695:0.01584)99:0.0239,1176_Desertifilum_sp._IPPAS_B-:0.04678)11:0.00083,991_Microcoleus_sp._PCC_7113:0.04442)5:0.00664,((((1204_Oscillatoriales_cyanobact:0.03193,1132_Leptolyngbya_sp.:0.03386)51:0.00849,(1072_Phormidesmis_priestleyi_U:0.04135,995_Leptolyngbya_frigida_ULC18:0.04747)29:0.00466)11:0.0042,1126_Crinalium_epipsammum_PCC_:0.04424)8:0.00265,((1188_Leptolyngbya_boryana_IAM_:0.01626,(1153_Leptolyngbya_sp._NIES-210:0.01032,974_Leptolyngbya_sp._NIES-3755:0.00942)71:0.00365)93:0.014,1036_Alkalinema_sp._CACIAM_70d:0.03515)64:0.01327)5:0.00253)0:0.00068)0:0.0061,(((((1274_Chroococcidiopsis_thermal:0,1272_cyanobacterium_TDX16:0)100:0.03772,(1174_Hassallia_byssoidea_VB512:0.00618,1173_Tolypothrix_sp._NIES-4075:0.00369)100:0.02674)62:0.00712,(((1269_Gloeocapsa_sp._PCC_7428:0,1268_Chroogloeocystis_sideroph:0)100:0.01162,1266_Chroococcidiopsis_sp._TS-:0.01141)35:0.00242,1261_Chroococcales_cyanobacter:0.01242)100:0.02954)75:0.01772,(((((((1257_Calothrix_sp._NIES-3974:0.02966,(1094_Tolypothrix_bouteillei_VB:0.00902,1080_Scytonema_hofmannii_PCC_7:0.00743)96:0.01694)47:0.00767,(1225_Scytonema_tolypothrichoid:0.02938,(1195_Calothrix_sp._336/3:0.02495,((1141_Tolypothrix_campylonemoid:0.01013,1045_Scytonema_sp._HK-05:0.00632)71:0.00445,1123_Nostocales_cyanobacterium:0.01206)63:0.0052)31:0.00686)12:0.0029)0:0.00288,((((1130_Calothrix_sp._HK-06:0.0035,1046_Calothrix_sp._NIES-4071:0.00636)89:0.00737,1117_Calothrix_sp._NIES-4101:0.0156)40:0.01067,983_Calothrix_sp._PCC_6303:0.0216)31:0.00634,964_Calothrix_elsteri_CCALA_95:0.03667)43:0.00763)2:0.0028,(((1156_Fischerella_sp._NIES-4106:0.01147,(1145_Hapalosiphonaceae_cyanoba:0.00766,1075_Hapalosiphon_sp._MRB220:0.00879)37:0.00292)71:0.01001,((1143_Fischerella_thermalis_CCM:0.00811,1095_Fischerella_muscicola_CCM:0.00505)41:0.00247,((1109_Fischerella_thermalis_CCM:0,1091_Fischerella_thermalis_CCM:0)53:0.00246,((1103_Fischerella_sp._NIES-3754:0,(1069_Fischerella_thermalis_CCM:0,1051_Fischerella_thermalis:0)0:0)40:0.00126,1076_Fischerella_thermalis_CCM:0.00203)56:0.00054)51:0.00368)55:0.00812)90:0.01563,1037_Mastigocladus_laminosus:0.02967)57:0.01075)8:0.00386,((((1128_Tolypothrix_sp._PCC_7601:0,947_Nostoc_carneum_NIES-2107:0)100:0.02991,((((((1122_Nostoc_sp._ATCC_43529:0.00579,1014_Nostoc_linckia_NIES-25:0.00408)81:0.00352,1087_Nostoc_linckia_z1:0.01007)68:0.00965,972_Nostoc_calcicola_FACHB-389:0.01721)13:0.0021,(((((1049_Nostoc_sp._T09:0,1044_Nostoc_sp._106C:0)100:0.01398,(1033_Calothrix_sp._NIES-2100:0.00679,977_Calothrix_sp._NIES-2098:0.00308)63:0.00584)19:0.00345,1026_Nostoc_sp._NIES-4103:0.01142)5:0.0039,(1029_Calothrix_brevissima_NIES:0.01294,976_Nostoc_azollae_0708:0.01666)26:0.00514)0:0.00111,(1015_Nostoc_sp._PCC_7107:0.01474,(1011_Anabaenopsis_circularis_N:0.00358,(954_Nostoc_piscinale_CENA21:0.00141,952_Nostoc_sp._MBR_210:0.00188)83:0.00608)61:0.00387)48:0.00768)0:0.00079)0:0.00236,(((((1115_Nodularia_spumigena_CCY94:0,944_Nodularia_spumigena_CCY941:0)100:0.01101,946_Nodularia_sp._NIES-3585:0.00872)89:0.01193,((1066_Anabaena_sp._CRKS33:0.00777,969_Cuspidothrix_issatschenkoi:0.00868)64:0.00569,940_Anabaena_cylindrica_PCC_71:0.01572)30:0.0059)1:0.00061,((((1023_Cylindrospermopsis_racibo:0.00121,1018_Cylindrospermopsis_racibo:0.00208)64:0.00178,(1012_Cylindrospermopsis_racibo:0.00216,(1009_Cylindrospermopsis_sp._CR:0,(1004_Raphidiopsis_brookii_D9:0,999_Raphidiopsis_curvata_NIES-:0)0:0)29:0.00113)41:0.00083)99:0.01064,938_Sphaerospermopsis_kisselev:0.0121)18:0.00381,(((1019_Nostoc_sp._PCC_7524:0.00681,(981_Nostoc_sp._NIES-2111:0.00207,980_Nostoc_sp._NIES-3756:0.00122)86:0.00274)58:0.00496,982_Nostoc_sp._CENA543:0.00932)14:0.00493,(1006_Cylindrospermum_sp._NIES-:0.01327,962_Cylindrospermum_stagnale_P:0.01633)27:0.00498)0:0.00175)0:0.00094)0:0.00091,1016_Chrysosporum_ovalisporum:0.01832)0:0.00465)0:0.00242,((((1107_Anabaena_sp._LE011-02:0,1093_Anabaena_sp._90:0)90:0.00472,1039_Anabaena_sp._WA113:0.00186)39:0.00058,(1100_Aphanizomenon_flos-aquae_:0.00278,1054_Aphanizomenon_flos-aquae_:0.00051)58:0.00141)60:0.0051,(1073_Dolichospermum_compactum_:0.00358,(1071_Aphanizomenon_flos-aquae_:0.00137,1070_Anabaena_sp._WA102:0.00192)78:0.00278)93:0.00724)89:0.01551)0:0.00279)4:0.00109,(1041_Calothrix_sp._PCC_7507:0.0262,966_Nostoc_minutum_NIES-26:0.01657)18:0.00366)9:0.00226,((1102_Nostoc_sp._Peltigera_memb:0.00381,(1097_Nostoc_sp._ATCC_53789:0.00575,((((1089_Nostoc_sp._Peltigera_memb:0.0018,1064_Nostoc_sp._Peltigera_memb:0.00149)51:0.00138,1027_Nostoc_punctiforme_PCC_73:0.00177)28:0.00117,(1055_Nostoc_sp._KVJ20:0,1047_Nostoc_punctiforme_NIES-2:0)52:0.00193)21:0.00078,1086_Nostoc_sp._Lobaria_pulmon:0.00506)42:0.00048)32:0.00079)77:0.00505,1025_Nostoc_commune_HK-02:0.00496)97:0.02207)59:0.01104)5:0.00467,1042_Richelia_intracellularis_:0.04949)11:0.00065,1187_Mastigocoleus_testarum_BC:0.04502)21:0.00588)17:0.00217,(1247_Calothrix_parasitica_NIES:0.00883,1168_Rivularia_sp._PCC_7116:0.01419)100:0.03952)8:0.00273)0:0.00377)0:0.00347,(((1259_Leptolyngbya_sp._Heron_Is:0.01092,1142_Leptolyngbya_sp._PCC_7375:0.0154)100:0.03387,(1215_Phormidesmis_priestleyi_A:0.0282,1134_Leptolyngbya_foveolarum:0.02773)99:0.02404)65:0.00722,((((1237_filamentous_cyanobacteriu:0.00242,(1235_filamentous_cyanobacteriu:0.00164,1223_Leptolyngbya_sp.:0.00165)51:0.00087)43:0.00165,1228_Phormidium_tenue_NIES-30:0.00671)73:0.00369,1184_Leptolyngbya_antarctica:0.01046)100:0.03025,((1227_Halomicronema_hongdechlor:0.03308,1209_filamentous_cyanobacteriu:0.03271)54:0.00505,1193_Aphanocapsa_montana_BDHKU:0.02946)48:0.00246)86:0.01893)39:0.00994)0:0.00039,(((((1245_Pseudanabaena_frigida:0.01229,(1224_Pseudanabaena_sp.:0.00823,1083_Pseudanabaena_biceps_PCC_:0.00493)62:0.00375)36:0.00279,1131_Pseudanabaena_sp._SR411:0.0088)12:0.00014,(1057_Pseudanabaena_sp.:0.00705,1005_Oscillatoriales_cyanobact:0.00611)50:0.0046)60:0.01101,1052_Pseudanabaena_sp._ABRG5-3:0.02331)100:0.04387,((1226_Cyanobacteria_bacterium_M:0.04604,1007_Synechococcus_sp._PCC_750:0.04607)71:0.00901,1058_Pseudanabaena_sp._PCC_736:0.05678)55:0.00647)49:0.01257)0:0.0011,(((((((((1263_Synechocystis_sp._PCC_671:0.02677,963_Snowella_sp.:0.02257)89:0.01547,(((((1253_Microcystis_wesenbergii_T:0.00211,(1236_Microcystis_aeruginosa_NI:0,1229_Microcystis_aeruginosa_NI:0)22:0.00118)36:0.00093,(1234_Microcystis_aeruginosa_PC:0,1230_Microcystis_aeruginosa_PC:0)41:0.00203)58:0.001,(1233_Microcystis_aeruginosa_PC:0.00161,1231_Microcystis_aeruginosa_KW:0.00168)49:0.00069)98:0.01691,(((1222_Cyanothece_sp._CCY0110:0.00539,1219_Cyanothece_sp._ATCC_51142:0.00448)96:0.01096,1220_Cyanothece_sp._PCC_8801:0.00897)48:0.00586,1112_Crocosphaera_watsonii_WH_:0.01595)37:0.00331)34:0.00281,(1137_Cyanothece_sp._PCC_7424:0.01352,1081_Cyanothece_sp._PCC_7822:0.01279)67:0.00821)34:0.00467)39:0.00292,(1135_Pleurocapsa_sp._PCC_7327:0.00487,1108_Hydrococcus_rivularis_NIE:0.00499)100:0.02825)60:0.00901,(1061_Stanieria_cyanosphaera_PC:0.00452,1017_Stanieria_sp._NIES-3757:0.00206)100:0.03366)18:0.00264,(970_Chondrocystis_sp._NIES-410:0.02255,960_Pleurocapsa_sp._CCALA_161:0.02679)95:0.01884)18:0.00487,((1170_Geminocystis_sp._NIES-370:0.01635,(1053_Geminocystis_sp._NIES-370:0.00767,(1028_Cyanobacterium_aponinum_I:0.00174,1021_Cyanobacterium_aponinum_P:0.00155)76:0.00211)74:0.00863)38:0.00402,(1096_Cyanobacterium_stanieri_P:0.01091,(959_Cyanobacterium_sp._HL-69:0.00154,956_Cyanobacterium_sp._IPPAS_B:0.00175)100:0.01047)78:0.01039)98:0.02529)14:0.00388,1199_Aphanothece_hegewaldii_CC:0.05108)6:0.00248,(1088_Limnothrix_sp._CACIAM_69d:0.00165,955_Limnothrix_sp._P13C2:0.00165)100:0.05786)3:0.00294,(1200_Xenococcus_sp._PCC_7305:0.05454,(((1152_Synechococcus_sp._PCC_700:0.00368,1146_Synechococcus_sp._PCC_700:0.0029)96:0.01201,961_Synechococcus_sp._NIES-970:0.01475)71:0.00503,(1024_Limnothrix_rosea_IAM_M-22:0.0156,984_Leptolyngbya_sp._PCC_7376:0.0173)86:0.01013)100:0.03934)18:0.00076)22:0.00808)0:0.00442,(((((1210_Dactylococcopsis_salina_P:0.00153,1205_Euhalothece_sp._KZN_001:0.00176)100:0.01818,1157_Halothece_sp._PCC_7418:0.01308)85:0.00908,1167_Cyanobacteria_bacterium_S:0.0264)100:0.02211,(1084_Cyanobacteria_bacterium_Q:0.04799,1010_Cyanobacteria_bacterium_Q:0.05728)29:0.0028)54:0.0073,1119_Rubidibacter_lacunae_KORD:0.05787)54:0.00978)1:0.00323,967_Gloeocapsa_sp._PCC_73106:0.06752)1:0.0024,((1246_Moorea_producens_JHB:0.00511,(1243_Moorea_producens_PAL-8-15:0,1242_Moorea_bouillonii_PNG:0)93:0.00476)100:0.06358,((997_Chamaesiphon_minutus_PCC_6:0.00421,994_Chamaesiphon_polymorphus_C:0.00237)100:0.06446,943_Merismopedia_glauca_CCAP_1:0.0554)28:0.01095)2:0.00442)57:0.01474,((1149_Synechococcus_sp._60AY4M2:0,1147_Synechococcus_sp._JA-3-3A:0)100:0.00909,1129_Synechococcus_sp._JA-2-3B:0.00736)100:0.08613)62:0.01457,((((1282_Staphylococcus_aureus_sub:0,1281_synthetic_construct:0)69:0.0025,1279_Paenarthrobacter_nicotino:0.00079)98:0.00977,1276_Halomonas_heilongjiangens:0.01613)100:0.07578,1262_Opitutae_bacterium_TMED67:0.08686)99:0.02261)60:0.01341,((1293_Mastigocoleus_testarum_BC:0.04192,1202_Calothrix_parasitica_NIES:0.0436)97:0.02565,(1283_Calothrix_sp._NIES-3974:0.06446,1278_Calothrix_sp._PCC_7507:0.07699)42:0.00481)100:0.05522)19:0.00318,(((1287_Prochlorococcus_sp._MIT_0:0.01119,(1068_Prochlorococcus_sp._MIT_1:0,(1060_Prochlorococcus_marinus_s:0,(1059_Prochlorococcus_marinus_s:0,(1056_Prochlorococcus_marinus_s:0,(1048_Prochlorococcus_marinus_s:0,(1040_Prochlorococcus_marinus_s:0,1035_Prochlorococcus_marinus_s:0)0:0)0:0)0:0)0:0)0:0)100:0.01184)100:0.10045,((1249_Candidatus_Synechococcus_:0.01749,((1241_Candidatus_Synechococcus_:0,1239_Candidatus_Synechococcus_:0)65:0.0017,1238_Candidatus_Synechococcus_:0.00159)100:0.01218)100:0.05924,((((((1178_Synechococcus_sp._TMED185:-7e-005,1163_Synechococcus_sp._MED-G67:7e-005)26:0.00086,1171_Synechococcus_sp._RCC307:0.00245)33:0.00103,1160_Synechococcus_sp._TMED169:0.00393)98:0.01026,(1138_Synechococcus_sp._TMED19:0.00906,(1114_Synechococcus_sp._TMED155:0.00065,1077_Synechococcus_sp._MED-G71:0.00265)98:0.00709)76:0.00721)67:0.00728,1105_Synechococcus_lacustris_s:0.02456)64:0.00835,(((((1175_Synechococcus_sp._Baikal-:0.01888,(((1127_Cyanobium_sp._PCC_7001:0.00602,1074_Cyanobium_sp._NIES-981:0.00385)77:0.00928,(996_Cyanobium_usitatum_str._To:0.00604,979_cyanobacterium_BACL30_MAG-:0.00712)33:0.00432)12:0.00109,1043_Synechococcus_sp._GFB01:0.0111)9:0.00152)3:0.00373,(978_Cyanobium_gracile_PCC_6307:0.00594,968_Cyanobium_sp._CACIAM_14:0.00392)91:0.01218)2:0.00085,(((1144_Synechococcus_sp._KORDI-5:0.00891,(((1118_Synechococcus_sp._BL107:0.00217,1098_Synechococcus_sp._CC9902:0.00112)58:0.00263,1111_Synechococcus_sp._TMED20:0.00692)30:0.00046,1106_Synechococcus_sp._KORDI-1:0.00622)38:0.00233)28:0.00364,((1003_Synechococcus_sp._KORDI-4:4e-005,1000_Planctomycetaceae_bacteri:-4e-005)100:0.01277,988_Synechococcus_sp._WH_8102:0.01034)29:0.00232)22:0.00301,(((1062_Synechococcus_sp._CC9605:0.00278,973_Synechococcus_sp._WH_8109:0.0038)99:0.01381,((1050_Synechococcus_sp._WH_8020:0,1032_Synechococcus_sp._CC9311:0)91:0.00357,(1038_Synechococcus_sp._WH_8016:0.00091,(1034_Synechococcus_sp._TMED66:0,1030_Synechococcus_sp._MED-G68:0)72:0.00238)85:0.00261)98:0.00759)36:0.00498,(1013_Synechococcus_sp._RS9917:0.00767,987_Synechococcus_sp._RS9916:0.00878)33:0.00265)13:0.00269)22:0.00537)3:0.00184,(((1079_Synechococcus_sp._MIT_S95:0.00256,989_Synechococcus_sp._MIT_S950:0.00402)71:0.00569,((1008_Synechococcus_sp._TMED90:0.00341,992_Synechococcus_sp._WH_7803:-0.00011)85:0.00281,993_Synechococcus_sp._WH_7805:0.00378)86:0.00627)66:0.0051,971_Synechococcus_sp._XM-24:0.01049)45:0.0074)7:0.00163,(((1150_Cyanobium_sp.:0.01069,1067_Cyanobium_sp.:0.01233)24:0.00179,1001_Synechococcus_sp._SynAce0:0.02141)18:0.00104,1002_Synechococcus_sp._WH_5701:0.01672)36:0.00717)36:0.0044)100:0.03339)76:0.02832)28:0.00562,(((1277_Prochlorococcus_marinus_s:0.01889,1292_Prochlorococcus_sp._MIT_0:0.02059)93:0.01365,1140_Prochlorococcus_marinus_s:0.02929)94:0.0271,(((((1252_Prochlorococcus_sp._MIT_0:0.00156,(1251_Prochlorococcus_marinus_s:0,1022_Prochlorococcus_marinus_s:0)55:0.00173)65:0.00411,998_Prochlorococcus_marinus_XM:0.00255)83:0.0058,1063_Prochlorococcus_marinus_X:0.0076)100:0.0206,1267_Prochlorococcus_sp._MIT_0:0.03474)53:0.007,((((1158_Prochlorococcus_marinus_s:0,949_Prochlorococcus_marinus_st:0)99:0.00963,(1155_Prochlorococcus_marinus_s:0.009,((((950_Prochlorococcus_marinus_st:0,939_Prochlorococcus_marinus_st:0)27:0.00161,937_Prochlorococcus_marinus_st:0.00168)32:0.00134,((934_Prochlorococcus_marinus_st:0,(933_Prochlorococcus_sp._HOT_20:0,931_Prochlorococcus_sp._MIT_06:0)0:0)32:0.00168,930_Prochlorococcus_marinus_st:0.00161)36:0.00195)25:0.00131,(936_Prochlorococcus_marinus_st:0,935_Prochlorococcus_sp._RS50:0)90:0.00551)36:0.00123)55:0.00393)30:0.00256,(((958_Prochlorococcus_marinus_st:0,957_Prochlorococcus_marinus_st:0)82:0.00217,951_Prochlorococcus_marinus_st:0.00441)89:0.00713,948_Prochlorococcus_marinus_st:0.00858)35:0.0036)12:0.00085,((945_Prochlorococcus_sp._MED-G7:0.00107,941_Prochlorococcus_marinus_su:0.00222)98:0.00906,942_Prochlorococcus_marinus_st:0.0103)53:0.00406)96:0.01993)50:0.00974)100:0.05785)82:0.02351)33:0.01766,((1197_Pleurocapsa_sp._CCALA_161:0.09847,((((((((1159_Fischerella_thermalis_WC2:0.00327,1139_Fischerella_thermalis:2e-005)82:0.00378,(1124_Fischerella_sp._NIES-3754:0,1120_Fischerella_thermalis_CCM:0)92:0.00608)52:0.00346,((1113_Fischerella_thermalis_CCM:0.00243,1085_Fischerella_thermalis_CCM:0.00086)57:0.00059,1092_Fischerella_thermalis_CCM:0.00229)55:0.00294)23:0.00145,1101_Fischerella_muscicola_CCM:0.00663)63:0.00629,1031_Fischerella_sp._NIES-4106:0.02366)100:0.03193,((1125_Chroococcidiopsis_thermal:0,1078_Chroococcidiopsis_sp._CCA:0)100:0.00515,1104_cyanobacterium_TDX16:0.00801)100:0.0511)72:0.01884,(1090_Pleurocapsa_sp._PCC_7327:0.00802,990_Hydrococcus_rivularis_NIES:0.00842)100:0.05046)20:0.00512,1020_Oscillatoriales_cyanobact:0.07038)36:0.01174)54:0.00859,(1154_Synechococcus_sp._PCC_733:0.07973,1082_Halomicronema_hongdechlor:0.07816)69:0.01523)99:0.04932)45:0.01091,(1290_Acaryochloris_sp._RCC1774:0.11645,1185_Acaryochloris_marina_MBIC:0.13684)88:0.041)75:0.01769,(1286_Gloeobacter_kilaueensis_J:0.04877,1285_Gloeobacter_violaceus_PCC:0.04991)100:0.12173):0.299505,(((403_Synechococcus_sp._PCC_7335:0.10886,385_Halomicronema_hongdechlori:0.10167)100:0.05312,((384_Pleurocapsa_sp._CCALA_161:0.11375,(370_Hydrococcus_rivularis_NIES:0.00351,369_Pleurocapsa_sp._PCC_7327:0.00307)100:0.06214)93:0.02997,(379_Oscillatoriales_cyanobacte:0.10119,(((376_Calothrix_sp._NIES-3974:0.05272,375_Calothrix_sp._PCC_7507:0.07557)67:0.00987,((374_Calothrix_parasitica_NIES-:0.05999,371_Mastigocoleus_testarum_BC0:0.04856)98:0.02502,(((((368_Fischerella_major_NIES-592:0,367_Fischerella_sp._NIES-3754:0)86:0.00571,(((364_Fischerella_thermalis:0,363_Fischerella_thermalis_CCME:0)18:0.00165,(361_Fischerella_thermalis_CCME:0,360_Fischerella_thermalis_CCME:0)53:0.00164)23:0.00083,362_Fischerella_thermalis_CCME:0.00246)33:0.00071)13:0.00053,365_Fischerella_thermalis_CCME:0.00229)24:0.00235,366_Fischerella_muscicola_CCME:0.00658)96:0.01123,358_Fischerella_sp._NIES-4106:0.01634)100:0.05571)39:0.0052)80:0.02,((373_Chroococcidiopsis_sp._CCAL:0.0032,372_Chroococcidiopsis_thermali:9e-005)90:0.00437,355_Chroococcidiopsis_cubana_C:0.00542)100:0.06853)73:0.01199)71:0.00875)67:0.00455)78:0.02015,(((356_Acaryochloris_marina_MBIC1:0.00703,354_Acaryochloris_sp._HICR111A:0.00283)100:0.11901,301_Acaryochloris_sp._RCC1774:0.08185)97:0.03313,(((((((378_Thalassiosira_weissflogii:0.0272,336_Thermoplasmatales_archaeon:0.01885)100:0.04591,302_Oceanospirillales_bacteriu:0.05414)49:0.0064,293_bacterium_TMED277:0.07457)98:0.03958,(316_Gammaproteobacteria_bacter:0.05301,289_Opitutae_bacterium_TMED67:0.05554)75:0.01308)44:0.01106,((298_synthetic_construct:0.00557,(267_Paenarthrobacter_nicotinov:0.00499,257_Staphylococcus_aureus_subs:0.00159)41:0.00189)57:0.00314,271_Halomonas_heilongjiangensi:0.01208)100:0.05591)30:0.00383,295_Gloeomargarita_lithophora_:0.09441)37:0.00803,((((411_Gloeobacter_kilaueensis_JS:0.04282,405_Gloeobacter_violaceus_PCC_:0.03284)100:0.14573,(((350_Synechococcus_sp._JA-3-3Ab:0,349_Synechococcus_sp._65AY6A5:0)85:0.00477,342_Synechococcus_sp._65AY6Li:0.0018)67:0.00301,341_Synechococcus_sp._JA-2-3Ba:0.00275)100:0.08394)11:0.00799,(((317_Synechococcus_sp._PCC_7502:0.05402,296_Pseudanabaena_sp._PCC_7367:0.05782)46:0.00829,((291_Pseudanabaena_sp.:0.0237,(223_Pseudanabaena_sp.:0.00102,220_Oscillatoriales_cyanobacte:0.00227)100:0.01868)23:0.00084,(((210_Pseudanabaena_sp._ABRG5-3:0.00869,204_Pseudanabaena_frigida:0.00447)28:0.00047,201_Pseudanabaena_sp._SR411:0.00573)45:0.00297,206_Pseudanabaena_biceps_PCC_7:0.0034)97:0.00814)100:0.03099)47:0.00884,235_Cyanobacteria_bacterium_M5:0.04773)82:0.01733)4:0.00525,((058_Synechococcus_sp._PCC_6312:0.03174,(055_Synechococcus_lividus_PCC_:0.00827,052_Thermosynechococcus_elonga:0.01146)100:0.02858)64:0.01244,((((((((((((((114_Anabaena_cylindrica_PCC_71:0.01219,083_Nostoc_sp._CENA543:0.00755)14:0.00183,(((215_Cuspidothrix_issatschenkoi:0.01384,(((132_Cylindrospermopsis_racibor:0.0027,(131_Raphidiopsis_brookii_D9:0,(128_Cylindrospermopsis_sp._CR1:0,123_Raphidiopsis_curvata_NIES-:0)0:0)43:0.00059)58:0.00127,115_Cylindrospermopsis_racibor:0.00164)98:0.01358,064_Anabaena_sp._CRKS33:0.0128)30:0.00263)12:0.00523,((092_Nostoc_azollae_0708:0.00906,079_Sphaerospermopsis_kisselev:0.00739)18:0.00147,072_Calothrix_sp._336/3:0.02147)6:0.00096)0:0.00276,065_Nostoc_sp._PCC_7524:0.00765)0:0.001)0:0.00208,(116_Nostoc_cycadae_WK-1:0,091_Anabaenopsis_circularis_NI:0)99:0.00889)1:0.00261,((((190_Nostoc_sp._PCC_7120:0.00327,(184_Trichormus_variabilis_NIES:0,176_Trichormus_variabilis_ATCC:0)67:2e-005)100:0.01576,((087_Nostoc_sp._MBR_210:0.00276,086_Nostoc_piscinale_CENA21:0.00711)73:0.00422,(076_Nostoc_sp._NIES-3756:0.00179,071_Nostoc_sp._NIES-2111:0.0015)89:0.00759)39:0.0061)15:0.00137,(((117_Calothrix_sp._NIES-4101:0.01172,060_Calothrix_elsteri_CCALA_95:0.03105)47:0.00876,(084_Calothrix_sp._NIES-4071:0.00215,082_Calothrix_sp._HK-06:0.00443)100:0.01522)19:0.00483,(073_cyanobacterium_TDX16:0,(070_Chroococcidiopsis_thermali:0,069_Chroococcidiopsis_sp._CCAL:0)0:0)100:0.02785)12:0.00761)0:0.00311,(154_Nodularia_sp._NIES-3585:0.02945,(119_Chrysosporum_ovalisporum:0.00929,103_Nodularia_spumigena_CCY941:0.00715)54:0.00294)30:0.0053)1:0.0046)0:0.00109,((((246_Chamaesiphon_polymorphus_C:0.00149,245_Chamaesiphon_minutus_PCC_6:0.0018)100:0.07853,081_Calothrix_sp._PCC_6303:0.02181)20:0.01523,074_Nostoc_sp._NIES-4103:0.01274)0:0.00329,(106_Cylindrospermum_stagnale_P:0.01381,061_Cylindrospermum_sp._NIES-4:0.0125)39:0.00436)0:0.00258)0:0.00352,(((((((281_Chlorogloea_sp._CCALA_695:0.01777,259_Aliterella_atlantica_CENA5:0.00525)78:0.01176,((250_Chroococcales_cyanobacteri:0.00799,(240_Gloeocapsa_sp._PCC_7428:0.00283,228_Chroococcidiopsis_sp._TS-8:0.00375)45:0.00148)36:0.00189,238_Chroogloeocystis_siderophi:0.00511)69:0.0087)100:0.04316,130_Nostocales_cyanobacterium_:0.01951)18:0.00243,(077_Scytonema_hofmannii_PCC_71:0.00599,067_Tolypothrix_bouteillei_VB5:0.01046)84:0.01213)4:0.00478,172_Nostoc_minutum_NIES-26:0.02216)1:0.00197,((((((((217_Nostoc_sp._Peltigera_membr:0.0022,134_Nostoc_sp._Peltigera_membr:0.00109)71:0.00468,141_Nostoc_sp._Lobaria_pulmona:0.00482)31:0.00124,124_Nostoc_punctiforme_PCC_731:0.00215)37:0.00195,148_Nostoc_punctiforme_NIES-21:0.00606)35:0.00326,135_Nostoc_sp._ATCC_53789:0.00558)29:0.0037,((169_Nostoc_sp._Peltigera_membr:0.00999,126_Nostoc_flagelliforme_CCNUN:0.00646)35:0.00284,113_Nostoc_commune_HK-02:0.00505)23:0.00172)27:0.00213,121_Nostoc_sp._KVJ20:0.00723)44:0.00376,120_Nostoc_calcicola_FACHB-389:0.01449)76:0.01283)0:0.00342,(((((165_Anabaena_sp._LE011-02:0.00233,159_Anabaena_sp._MDT14b:0.00096)47:0.00101,147_Anabaena_sp._90:0.00188)97:0.01444,((((112_Anabaena_sp._WA102:0,104_Dolichospermum_compactum_N:0)69:0.0024,105_Aphanizomenon_flos-aquae_2:0.00089)56:0.00059,109_Anabaena_sp._AL93:0.00229)43:0.00167,101_Aphanizomenon_flos-aquae_L:0.0023)94:0.00852)70:0.01042,122_Nostoc_sp._PCC_7107:0.01951)41:0.0087,(151_Calothrix_sp._PCC_7507:0.01648,(((129_Calothrix_brevissima_NIES-:0.00927,108_Calothrix_sp._NIES-2098:0.00717)49:0.00247,110_Nostoc_sp._T09:0.01019)18:0.00203,((102_Tolypothrix_sp._PCC_7601:0.00364,(089_Tolypothrix_tenuis_PCC_710:0,085_Nostoc_carneum_NIES-2107:0)88:0.00294)80:0.00524,098_Calothrix_sp._NIES-2100:0.01089)63:0.00391)35:0.00472)9:0.00048)5:0.00172)0:0.00501)0:0.00067,(164_Nostoc_sp._RF31Y:0.01187,((127_Nostoc_linckia_NIES-25:0.00613,096_Nostoc_sp._ATCC_43529:0.00703)48:0.00168,100_Nostoc_linckia_z3:0.00799)50:0.00271)26:0.00639)0:0.00158,158_Calothrix_sp._NIES-3974:0.0248)0:0.00357,(194_Rivularia_sp._PCC_7116:0.02183,090_Calothrix_parasitica_NIES-:0.00777)93:0.02247)5:0.00488,(((097_Scytonema_sp._NIES-4073:0.00242,094_Scytonema_sp._HK-05:0.00087)66:0.0035,088_Tolypothrix_campylonemoide:0.00422)100:0.01516,(075_Tolypothrix_sp._NIES-4075:0.00176,066_Hassallia_byssoidea_VB5121:0.00153)100:0.0116)99:0.02548)13:0.01249,((((((357_Geminocystis_sp._NIES-3709:0.00475,273_Geminocystis_sp._NIES-3708:0.00512)100:0.02356,(241_Cyanobacterium_aponinum_PC:0.01881,(186_Cyanobacterium_stanieri_PC:0.01061,099_Cyanobacterium_sp._IPPAS_B:0.01242)96:0.01883)45:0.00229)84:0.0183,(((((268_Microcystis_aeruginosa_TA0:0,(265_Microcystis_aeruginosa_PCC:0,260_Microcystis_aeruginosa_NIE:0)0:0)67:0.00295,(264_Microcystis_aeruginosa_PCC:0,(258_Microcystis_aeruginosa_NIE:0,255_Microcystis_aeruginosa_PCC:0)0:0)46:0.00034)64:0.00205,(152_Microcystis_aeruginosa_PCC:0,(146_Microcystis_aeruginosa_PCC:0,(145_Microcystis_sp._T1-4:0,(143_Microcystis_aeruginosa_NIE:0,142_Microcystis_aeruginosa_PCC:0)0:0)0:0)0:0)68:0.00097)100:0.02195,133_Pleurocapsa_sp._PCC_7327:0.0204)12:0.00264,((262_Crocosphaera_watsonii_WH_8:0.02606,(166_Cyanothece_sp._ATCC_51142:0.00219,160_Cyanothece_sp._CCY0110:0.00439)89:0.00392)83:0.01423,((((209_Synechocystis_sp._PCC_6714:0,195_Synechocystis_sp._PCC_6803:0)100:0.01606,207_Snowella_sp.:0.02012)76:0.01083,138_Aphanothece_hegewaldii_CCA:0.02795)20:0.00226,((157_Cyanothece_sp._PCC_7822:0.00657,137_Cyanothece_sp._PCC_7424:0.00659)85:0.00984,111_Cyanothece_sp._PCC_8801:0.01976)15:0.00078)9:0.00295)18:0.00576)55:0.00716)65:0.01253,(163_Limnothrix_sp._CACIAM_69d:0,155_Limnothrix_sp._P13C2:0)100:0.03903)11:0.00178,(187_Alkalinema_sp._CACIAM_70d:0.03782,(170_Leptolyngbya_boryana_IAM_M:0.01409,(168_Leptolyngbya_sp._NIES-3755:0.00799,156_Leptolyngbya_sp._NIES-2104:0.00846)98:0.01388)83:0.01868)48:0.01141)5:0.00459,((((248_filamentous_cyanobacterium:0,093_filamentous_cyanobacterium:0)100:0.02253,059_Leptolyngbya_sp._O-77:0.02353)70:0.01368,((213_Synechococcus_sp.:0.01305,183_Synechococcus_elongatus_PC:0.0034)100:0.04673,161_Geitlerinema_sp._PCC_7407:0.03545)56:0.01818)12:0.0027,063_Oscillatoriales_cyanobacte:0.0361)6:0.00289)0:0.00439)2:0.00228,062_Leptolyngbya_sp._hensonii:0.04322)1:0.00206,((198_Merismopedia_glauca_CCAP_1:0.05494,(((((188_Tychonema_bourrellyi_FEM_G:0.01015,177_filamentous_cyanobacterium:0.003)74:0.00534,150_Oscillatoria_nigro-viridis:0.00797)49:0.00442,080_Microcoleus_vaginatus_FGP-:0.00611)98:0.02477,(107_Oscillatoria]_sp._PCC_6506:0.01551,095_Oscillatoriales_cyanobacte:0.00752)98:0.0152)80:0.02178,((136_Leptolyngbya_sp.:0.03322,118_Phormidesmis_priestleyi_UL:0.01942)95:0.01793,068_Leptolyngbya_frigida_ULC18:0.03773)50:0.00915)21:0.00775)0:0.00343,(125_Neosynechococcus_sphagnico:0.04498,078_Microcoleus_sp._PCC_7113:0.04055)39:0.00829)0:0.00289)3:0.0058,(((244_Rubidibacter_lacunae_KORDI:0.06047,173_Cyanobacteria_bacterium_QS:0.03821)25:0.00538,((171_Cyanobacteria_bacterium_QS:0,(162_Cyanobacteria_bacterium_QH:0,(149_Cyanobacteria_bacterium_QH:0,144_Cyanobacteria_bacterium_QS:0)0:0)0:0)67:0.00227,153_Cyanobacteria_bacterium_QH:0.00102)100:0.05805)11:0.00999,(((200_Cyanothece_sp._PCC_7425:0.06494,140_Phormidium_ambiguum_IAM_M-:0.04033)24:0.00266,193_Crinalium_epipsammum_PCC_9:0.04901)24:0.01117,((((((348_Fischerella_thermalis_WC24:0,(332_Fischerella_thermalis_WC55:0,(182_Fischerella_thermalis_CCME:0,(181_Fischerella_thermalis:0,(180_Fischerella_sp._NIES-3754:0,174_Fischerella_thermalis_CCME:0)0:0)0:0)0:0)0:0)58:0.00162,179_Fischerella_muscicola_CCME:0.00167)74:0.00351,178_Fischerella_thermalis_CCME:0.00142)99:0.01761,((192_Hapalosiphonaceae_cyanobac:0.00031,191_Fischerella_sp._NIES-4106:0.00298)84:0.00672,185_Hapalosiphon_sp._MRB220:0.00886)90:0.01043)91:0.0125,(((284_Richelia_intracellularis:0.02358,(283_Richelia_intracellularis_H:0.00042,270_Richelia_intracellularis_H:0.00287)100:0.02545)100:0.03767,196_Mastigocoleus_testarum_BC0:0.03168)69:0.01663,203_Scytonema_tolypothrichoide:0.04878)30:0.0046)61:0.01672,((((288_Oscillatoria_acuminata_PCC:0.0484,167_Desertifilum_sp._IPPAS_B-1:0.04042)51:0.00508,(278_Coleofasciculus_chthonopla:0.03477,(((277_Moorea_producens_3L:0,254_Moorea_producens_PAL:0)64:0.00238,232_Moorea_producens_JHB:0.00091)40:0.00027,(243_Moorea_producens_PAL-8-15-:0,236_Moorea_bouillonii_PNG:0)56:0.00261)100:0.05944)31:0.01411)10:0.0051,((263_Dactylococcopsis_salina_PC:0.01153,252_Halothece_sp._PCC_7418:0.0082)89:0.01036,239_Cyanobacteria_bacterium_SW:0.02636)97:0.03149)2:0.00179,((((((((328_Lyngbya_sp._PCC_8106:0.00243,300_Lyngbya_aestuarii_BL_J:0.00415)95:0.00755,230_Limnoraphis_robusta_CS-951:0.01155)86:0.00591,(((256_Planktothrix_agardhii_NIVA:0,251_Planktothrix_agardhii:0)99:0.01061,(231_Oscillatoriales_cyanobacte:0.00323,229_Planktothrix_paucivesicula:0.00335)49:0.00261)52:0.00192,(247_Planktothrix_sp._PCC_11201:0.00566,(242_Planktothrix_serta_PCC_892:0.0081,224_Planktothrix_tepida_PCC_92:0.00506)43:0.00127)41:0.00217)96:0.01547)94:0.01614,139_Trichodesmium_erythraeum_I:0.03749)38:0.00428,294_Roseofilum_reptotaenium_AO:0.04236)11:0.00349,((285_Geitlerinema_sp._FC_II:0.01902,(275_Phormidium_willei_BDU_1307:0.00071,266_Phormidium_sp._OSCR:0.00258)100:0.02334)72:0.00705,((218_Arthrospira_platensis_NIES:0,(214_Arthrospira_platensis_str.:0,211_Arthrospira_platensis_YZ:0)0:0)87:0.00521,(199_Arthrospira_maxima_CS-328:0,197_Arthrospira_sp._O9.13F:0)87:0.00137)99:0.0262)64:0.00752)14:0.00647,225_Planktothricoides_sp._SR00:0.04268)16:0.00878,(((((286_Leptolyngbya_antarctica:0.01846,(219_filamentous_cyanobacterium:0.00768,(216_Phormidium_tenue_NIES-30:0.00179,(212_Leptolyngbya_sp.:0.00581,208_filamentous_cyanobacterium:0.00077)52:0.00091)68:0.0021)76:0.00365)96:0.01015,205_filamentous_cyanobacterium:0.0287)96:0.02544,234_Halomicronema_hongdechlori:0.05633)30:0.00555,222_Aphanocapsa_montana_BDHKU2:0.05715)13:0.00417,((((282_Limnothrix_rosea_IAM_M-220:0.00792,((280_Leptolyngbya_sp._PCC_7376:0.00405,(276_Synechococcus_sp._PCC_7002:0,269_Synechococcus_sp._PCC_7310:0)64:0.00252)60:0.00158,274_Synechococcus_sp._NIES-970:0.00113)25:0.00076)33:0.00048,261_Synechococcus_sp._PCC_7003:0.00207)100:0.04965,249_Gloeocapsa_sp._PCC_73106:0.05531)11:0.00292,(((((292_Pleurocapsa_sp._CCALA_161:0.01571,290_Chondrocystis_sp._NIES-410:0.0139)93:0.02051,(237_Stanieria_sp._NIES-3757:0.0016,233_Stanieria_cyanosphaera_PCC:0.00169)100:0.01916)57:0.008,279_Xenococcus_sp._PCC_7305:0.02862)98:0.02533,(((227_Leptolyngbya_foveolarum:0.01462,221_Phormidesmis_priestleyi:0.00841)43:0.00212,202_Phormidesmis_priestleyi_An:0.00726)66:0.00782,226_Synechococcus_sp._PCC_7335:0.02151)100:0.03809)48:0.01466,((287_Leptolyngbya_sp._Heron_Isl:0.01407,253_Leptolyngbya_sp._PCC_7375:0.01554)100:0.0455,((((((359_Synechococcus_sp._RCC307:0.01734,(((((346_Synechococcus_sp._BL107:0.00178,(344_Synechococcus_sp._CC9902:0,337_Synechococcus_sp._KORDI-52:0)41:0.00151)40:0.00177,((343_Synechococcus_sp._WH_8109:0.00315,338_Synechococcus_sp._CC9605:0.00014)35:0.00156,334_Synechococcus_sp._WH_8102:0.00161)21:0.00144)24:0.00082,327_Synechococcus_sp._KORDI-10:0.00425)47:0.00215,(324_Synechococcus_sp._TMED205:0.00033,314_Synechococcus_sp._KORDI-49:-0.00033)91:0.00372)67:0.00463,((333_Synechococcus_sp._WH_8020:0.00154,330_Synechococcus_sp._CC9311:0.00175)93:0.0106,299_Synechococcus_sp._TMED19:0.00911)38:0.00286)48:0.00476)80:0.01132,((((((335_Synechococcus_sp._TMED66:0.00178,310_Synechococcus_sp._WH_8016:0.00151)66:0.00115,320_Synechococcus_sp._MED-G68:0.00558)66:0.00737,331_Synechococcus_sp._RS9916:0.00846)4:0.00275,((329_Synechococcus_sp._WH_7803:0.00041,326_Synechococcus_sp._WH_7805:0.00288)40:0.00277,323_Synechococcus_sp._RS9917:0.00021)29:0.00487)11:0.00248,((321_Synechococcus_sp._MIT_S950:0.00621,312_Synechococcus_sp._MIT_S950:0.00695)31:0.00248,(315_Synechococcus_sp._WH_5701:0.00364,303_Cyanobium_sp.:0.00294)80:0.00554)24:0.00394)14:0.00391,322_Synechococcus_sp._XM-24:0.011)34:0.00627)16:0.00427,((325_Synechococcus_sp._GFB01:0.00699,(311_Cyanobium_sp._NIES-981:0.00444,308_Cyanobium_sp._PCC_7001:0.00214)63:0.00217)71:0.00818,((((319_Cyanobium_gracile_PCC_6307:0.00317,318_Synechococcus_sp._Baikal-G:0.01328)41:0.00313,307_Cyanobium_sp._CACIAM_14:0.00745)37:0.00323,(313_cyanobacterium_BACL30_MAG-:0,309_Cyanobium_usitatum_str._To:0)100:0.00924)21:0.00224,306_Synechococcus_lacustris_st:0.01447)25:0.00311)20:0.00298)9:0.00157,(305_Synechococcus_sp._SynAce01:0.00862,304_Cyanobium_sp.:0.00783)83:0.0154)80:0.0146,(((353_Candidatus_Synechococcus_s:0.00325,351_Candidatus_Synechococcus_s:0.00333)32:0.0023,(347_Candidatus_Synechococcus_s:0.00315,(345_Candidatus_Synechococcus_s:0,(340_Candidatus_Synechococcus_s:0,339_Candidatus_Synechococcus_s:0)0:0)67:0.00014)56:0.00387)72:0.00369,352_Candidatus_Synechococcus_s:0.00861)100:0.06772)97:0.02063,((((410_Prochlorococcus_sp._MIT_06:0.02073,(409_Prochlorococcus_marinus_st:0.00256,408_Prochlorococcus_marinus_su:0.00073)99:0.01175)36:0.00213,(407_Prochlorococcus_sp._MIT_06:0.0135,406_Prochlorococcus_marinus_st:0.01282)44:0.00219)100:0.05983,((((402_Prochlorococcus_marinus_st:0,401_Prochlorococcus_marinus_st:0)100:0.0104,381_Prochlorococcus_marinus_st:0.00934)81:0.01147,380_Prochlorococcus_marinus_XM:0.02092)100:0.04443,(((((394_Prochlorococcus_marinus_st:0.00194,390_Prochlorococcus_marinus_st:0.00134)36:0.00172,391_Prochlorococcus_marinus_st:0.00461)19:0.00099,((393_Prochlorococcus_marinus_st:0,388_Prochlorococcus_marinus_st:0)41:0.00169,389_Prochlorococcus_marinus_st:0.0016)53:0.00177)31:0.00118,387_Prochlorococcus_marinus_st:0.00541)100:0.02527,((386_Prochlorococcus_marinus_st:0,383_Prochlorococcus_marinus_st:0)100:0.01472,382_Prochlorococcus_marinus_su:0.01489)95:0.00975)99:0.02054)74:0.01232)100:0.05752,(392_Prochlorococcus_sp._MIT_07:0.01204,((399_Prochlorococcus_sp._MIT_13:0.00114,395_Prochlorococcus_marinus_st:0.00215)76:0.00438,((398_Prochlorococcus_marinus_st:0,396_Prochlorococcus_marinus_st:0)96:0.00486,(400_Prochlorococcus_marinus_st:0,397_Prochlorococcus_sp._MIT_13:0)95:0.00501)63:0.00284)88:0.00896)100:0.09564)77:0.03483)88:0.04579)4:0.00415)3:0.00619)1:0.00613)11:0.01177)5:0.00552)4:0.00673)5:0.00187)10:0.01046)2:0.00095)6:0.00406)23:0.0084)8:0.00479)26:0.01824)58:0.04363):0.141315)100;
