# Supplementary material for: Time-resolved comparative molecular evolution of oxygenic photosynthesis
Source: Biochim Biophys Acta Bioenerg. 2021 Jun 1;1862(6):148400. doi: 10.1016/j.bbabio.2021.148400 (PMC8047818; doi:10.1016/j.bbabio.2021.148400)
Supplement: Supplementary file 1 — Supplementary material: sequence alignments and trees [file mmc1.zip › Figure_2_CP43_CP47_NJtree_alignment.phy]

684   662
930_Prochlorococcus_marinus_st  ---------- ---------- ---------- ---------- ---------- ----------
931_Prochlorococcus_sp._MIT_06  ---------- ---------- ---------- ---------- ---------- ----------
933_Prochlorococcus_sp._HOT_20  ---------- ---------- ---------- ---------- ---------- ----------
934_Prochlorococcus_marinus_st  ---------- ---------- ---------- ---------- ---------- ----------
935_Prochlorococcus_sp._RS50    ---------- ---------- ---------- ---------- ---------- ----------
936_Prochlorococcus_marinus_st  ---------- ---------- ---------- ---------- ---------- ----------
937_Prochlorococcus_marinus_st  ---------- ---------- ---------- ---------- ---------- ----------
938_Sphaerospermopsis_kisselev  ---------- ---------- ---------- ---------- ---------- ----------
939_Prochlorococcus_marinus_st  ---------- ---------- ---------- ---------- ---------- ----------
940_Anabaena_cylindrica_PCC_71  ---------- ---------- ---------- ---------- ---------- ----------
941_Prochlorococcus_marinus_su  ---------- ---------- ---------- ---------- ---------- ----------
942_Prochlorococcus_marinus_st  ---------- ---------- ---------- ---------- ---------- ----------
943_Merismopedia_glauca_CCAP_1  ---------- ---------- ---------- ---------- ---------- ----------
944_Nodularia_spumigena_CCY941  ---------- ---------- ---------- ---------- ---------- ----------
945_Prochlorococcus_sp._MED-G7  ---------- ---------- ---------- ---------- ---------- ----------
946_Nodularia_sp._NIES-3585     ---------- ---------- ---------- ---------- ---------- ----------
947_Nostoc_carneum_NIES-2107    ---------- ---------- ---------- ---------- ---------- ----------
948_Prochlorococcus_marinus_st  ---------- ---------- ---------- ---------- ---------- ----------
949_Prochlorococcus_marinus_st  ---------- ---------- ---------- ---------- ---------- ----------
950_Prochlorococcus_marinus_st  ---------- ---------- ---------- ---------- ---------- ----------
951_Prochlorococcus_marinus_st  ---------- ---------- ---------- ---------- ---------- ----------
952_Nostoc_sp._MBR_210          ---------- ---------- ---------- ---------- ---------- ----------
954_Nostoc_piscinale_CENA21     ---------- ---------- ---------- ---------- ---------- ----------
955_Limnothrix_sp._P13C2        ---------- ---------- ---------- ---------- ---------- ----------
956_Cyanobacterium_sp._IPPAS_B  ---------- ---------- ---------- ---------- ---------- ----------
957_Prochlorococcus_marinus_st  ---------- ---------- ---------- ---------- ---------- ----------
958_Prochlorococcus_marinus_st  ---------- ---------- ---------- ---------- ---------- ----------
959_Cyanobacterium_sp._HL-69    ---------- ---------- ---------- ---------- ---------- ----------
960_Pleurocapsa_sp._CCALA_161   ---------- ---------- ---------- ---------- ---------- ----------
961_Synechococcus_sp._NIES-970  ---------- ---------- ---------- ---------- ---------- ----------
962_Cylindrospermum_stagnale_P  ---------- ---------- ---------- ---------- ---------- ----------
963_Snowella_sp.                ---------- ---------- ---------- ---------- ---------- ----------
964_Calothrix_elsteri_CCALA_95  ---------- ---------- ---------- ---------- ---------- ----------
965_Oscillatoria]_sp._PCC_6506  ---------- ---------- ---------- ---------- ---------- ----------
966_Nostoc_minutum_NIES-26      ---------- ---------- ---------- ---------- ---------- ----------
967_Gloeocapsa_sp._PCC_73106    ---------- ---------- ---------- ---------- ---------- ----------
968_Cyanobium_sp._CACIAM_14     ---------- ---------- ---------- ---------- ---------- ----------
969_Cuspidothrix_issatschenkoi  ---------- ---------- ---------- ---------- ---------- ----------
970_Chondrocystis_sp._NIES-410  ---------- ---------- ---------- ---------- ---------- ----------
971_Synechococcus_sp._XM-24     ---------- ---------- ---------- ---------- ---------- ----------
972_Nostoc_calcicola_FACHB-389  ---------- ---------- ---------- ---------- ---------- ----------
973_Synechococcus_sp._WH_8109   ---------- ---------- ---------- ---------- ---------- ----------
974_Leptolyngbya_sp._NIES-3755  ---------- ---------- ---------- ---------- ---------- ----------
976_Nostoc_azollae_0708         ---------- ---------- ---------- ---------- ---------- ----------
977_Calothrix_sp._NIES-2098     ---------- ---------- ---------- ---------- ---------- ----------
978_Cyanobium_gracile_PCC_6307  ---------- ---------- ---------- ---------- ---------- ----------
979_cyanobacterium_BACL30_MAG-  ---------- ---------- ---------- ---------- ---------- ----------
980_Nostoc_sp._NIES-3756        ---------- ---------- ---------- ---------- ---------- ----------
981_Nostoc_sp._NIES-2111        ---------- ---------- ---------- ---------- ---------- ----------
982_Nostoc_sp._CENA543          ---------- ---------- ---------- ---------- ---------- ----------
983_Calothrix_sp._PCC_6303      ---------- ---------- ---------- ---------- ---------- ----------
984_Leptolyngbya_sp._PCC_7376   ---------- ---------- ---------- ---------- ---------- ----------
985_Oscillatoriales_cyanobacte  ---------- ---------- ---------- ---------- ---------- ----------
987_Synechococcus_sp._RS9916    ---------- ---------- ---------- ---------- ---------- ----------
988_Synechococcus_sp._WH_8102   ---------- ---------- ---------- ---------- ---------- ----------
989_Synechococcus_sp._MIT_S950  ---------- ---------- ---------- ---------- ---------- ----------
990_Hydrococcus_rivularis_NIES  ---------- ---------- ---------- ---------- ---------- ----------
991_Microcoleus_sp._PCC_7113    ---------- ---------- ---------- ---------- ---------- ----------
992_Synechococcus_sp._WH_7803   ---------- ---------- ---------- ---------- ---------- ----------
993_Synechococcus_sp._WH_7805   ---------- ---------- ---------- ---------- ---------- ----------
994_Chamaesiphon_polymorphus_C  ---------- ---------- ---------- ---------- ---------- ----------
995_Leptolyngbya_frigida_ULC18  ---------- ---------- ---------- ---------- ---------- ----------
996_Cyanobium_usitatum_str._To  ---------- ---------- ---------- ---------- ---------- ----------
997_Chamaesiphon_minutus_PCC_6  ---------- ---------- ---------- ---------- ---------- ----------
998_Prochlorococcus_marinus_XM  ---------- ---------- ---------- ---------- ---------- ----------
999_Raphidiopsis_curvata_NIES-  ---------- ---------- ---------- ---------- ---------- ----------
1000_Planctomycetaceae_bacteri  ---------- ---------- ---------- ---------- ---------- ----------
1001_Synechococcus_sp._SynAce0  ---------- ---------- ---------- ---------- ---------- ----------
1002_Synechococcus_sp._WH_5701  ---------- ---------- ---------- ---------- ---------- ----------
1003_Synechococcus_sp._KORDI-4  ---------- ---------- ---------- ---------- ---------- ----------
1004_Raphidiopsis_brookii_D9    ---------- ---------- ---------- ---------- ---------- ----------
1005_Oscillatoriales_cyanobact  ---------- ---------- ---------- ---------- ---------- ----------
1006_Cylindrospermum_sp._NIES-  ---------- ---------- ---------- ---------- ---------- ----------
1007_Synechococcus_sp._PCC_750  ---------- ---------- ---------- ---------- ---------- ----------
1008_Synechococcus_sp._TMED90   ---------- ---------- ---------- ---------- ---------- ----------
1009_Cylindrospermopsis_sp._CR  ---------- ---------- ---------- ---------- ---------- ----------
1010_Cyanobacteria_bacterium_Q  ---------- ---------- ---------- ---------- ---------- ----------
1011_Anabaenopsis_circularis_N  ---------- ---------- ---------- ---------- ---------- ----------
1012_Cylindrospermopsis_racibo  ---------- ---------- ---------- ---------- ---------- ----------
1013_Synechococcus_sp._RS9917   ---------- ---------- ---------- ---------- ---------- ----------
1014_Nostoc_linckia_NIES-25     ---------- ---------- ---------- ---------- ---------- ----------
1015_Nostoc_sp._PCC_7107        ---------- ---------- ---------- ---------- ---------- ----------
1016_Chrysosporum_ovalisporum   ---------- ---------- ---------- ---------- ---------- ----------
1017_Stanieria_sp._NIES-3757    ---------- ---------- ---------- ---------- ---------- ----------
1018_Cylindrospermopsis_racibo  ---------- ---------- ---------- ---------- ---------- ----------
1019_Nostoc_sp._PCC_7524        ---------- ---------- ---------- ---------- ---------- ----------
1020_Oscillatoriales_cyanobact  ---------- ---------- ---------- ---------- ---------- ----------
1021_Cyanobacterium_aponinum_P  ---------- ---------- ---------- ---------- ---------- ----------
1022_Prochlorococcus_marinus_s  ---------- ---------- ---------- ---------- ---------- ----------
1023_Cylindrospermopsis_racibo  ---------- ---------- ---------- ---------- ---------- ----------
1024_Limnothrix_rosea_IAM_M-22  ---------- ---------- ---------- ---------- ---------- ----------
1025_Nostoc_commune_HK-02       ---------- ---------- ---------- ---------- ---------- ----------
1026_Nostoc_sp._NIES-4103       ---------- ---------- ---------- ---------- ---------- ----------
1027_Nostoc_punctiforme_PCC_73  ---------- ---------- ---------- ---------- ---------- ----------
1028_Cyanobacterium_aponinum_I  ---------- ---------- ---------- ---------- ---------- ----------
1029_Calothrix_brevissima_NIES  ---------- ---------- ---------- ---------- ---------- ----------
1030_Synechococcus_sp._MED-G68  ---------- ---------- ---------- ---------- ---------- ----------
1031_Fischerella_sp._NIES-4106  ---------- ---------- ---------- ---------- ---------- ----------
1032_Synechococcus_sp._CC9311   ---------- ---------- ---------- ---------- ---------- ----------
1033_Calothrix_sp._NIES-2100    ---------- ---------- ---------- ---------- ---------- ----------
1034_Synechococcus_sp._TMED66   ---------- ---------- ---------- ---------- ---------- ----------
1035_Prochlorococcus_marinus_s  ---------- ---------- ---------- ---------- ---------- ----------
1036_Alkalinema_sp._CACIAM_70d  ---------- ---------- ---------- ---------- ---------- ----------
1037_Mastigocladus_laminosus    ---------- ---------- ---------- ---------- ---------- ----------
1038_Synechococcus_sp._WH_8016  ---------- ---------- ---------- ---------- ---------- ----------
1039_Anabaena_sp._WA113         ---------- ---------- ---------- ---------- ---------- ----------
1040_Prochlorococcus_marinus_s  ---------- ---------- ---------- ---------- ---------- ----------
1041_Calothrix_sp._PCC_7507     ---------- ---------- ---------- ---------- ---------- ----------
1042_Richelia_intracellularis_  ---------- ---------- ---------- ---------- ---------- ----------
1043_Synechococcus_sp._GFB01    ---------- ---------- ---------- ---------- ---------- ----------
1044_Nostoc_sp._106C            ---------- ---------- ---------- ---------- ---------- ----------
1045_Scytonema_sp._HK-05        ---------- ---------- ---------- ---------- ---------- ----------
1046_Calothrix_sp._NIES-4071    ---------- ---------- ---------- ---------- ---------- ----------
1047_Nostoc_punctiforme_NIES-2  ---------- ---------- ---------- ---------- ---------- ----------
1048_Prochlorococcus_marinus_s  ---------- ---------- ---------- ---------- ---------- ----------
1049_Nostoc_sp._T09             ---------- ---------- ---------- ---------- ---------- ----------
1050_Synechococcus_sp._WH_8020  ---------- ---------- ---------- ---------- ---------- ----------
1051_Fischerella_thermalis      ---------- ---------- ---------- ---------- ---------- ----------
1052_Pseudanabaena_sp._ABRG5-3  ---------- ---------- ---------- ---------- ---------- ----------
1053_Geminocystis_sp._NIES-370  ---------- ---------- ---------- ---------- ---------- ----------
1054_Aphanizomenon_flos-aquae_  ---------- ---------- ---------- ---------- ---------- ----------
1055_Nostoc_sp._KVJ20           ---------- ---------- ---------- ---------- ---------- ----------
1056_Prochlorococcus_marinus_s  ---------- ---------- ---------- ---------- ---------- ----------
1057_Pseudanabaena_sp.          ---------- ---------- ---------- ---------- ---------- ----------
1058_Pseudanabaena_sp._PCC_736  ---------- ---------- ---------- ---------- ---------- ----------
1059_Prochlorococcus_marinus_s  ---------- ---------- ---------- ---------- ---------- ----------
1060_Prochlorococcus_marinus_s  ---------- ---------- ---------- ---------- ---------- ----------
1061_Stanieria_cyanosphaera_PC  ---------- ---------- ---------- ---------- ---------- ----------
1062_Synechococcus_sp._CC9605   ---------- ---------- ---------- ---------- ---------- ----------
1063_Prochlorococcus_marinus_X  ---------- ---------- ---------- ---------- ---------- ----------
1064_Nostoc_sp._Peltigera_memb  ---------- ---------- ---------- ---------- ---------- ----------
1066_Anabaena_sp._CRKS33        ---------- ---------- ---------- ---------- ---------- ----------
1067_Cyanobium_sp.              ---------- ---------- ---------- ---------- ---------- ----------
1068_Prochlorococcus_sp._MIT_1  ---------- ---------- ---------- ---------- ---------- ----------
1069_Fischerella_thermalis_CCM  ---------- ---------- ---------- ---------- ---------- ----------
1070_Anabaena_sp._WA102         ---------- ---------- ---------- ---------- ---------- ----------
1071_Aphanizomenon_flos-aquae_  ---------- ---------- ---------- ---------- ---------- ----------
1072_Phormidesmis_priestleyi_U  ---------- ---------- ---------- ---------- ---------- ----------
1073_Dolichospermum_compactum_  ---------- ---------- ---------- ---------- ---------- ----------
1074_Cyanobium_sp._NIES-981     ---------- ---------- ---------- ---------- ---------- ----------
1075_Hapalosiphon_sp._MRB220    ---------- ---------- ---------- ---------- ---------- ----------
1076_Fischerella_thermalis_CCM  ---------- ---------- ---------- ---------- ---------- ----------
1077_Synechococcus_sp._MED-G71  ---------- ---------- ---------- ---------- ---------- ----------
1078_Chroococcidiopsis_sp._CCA  ---------- ---------- ---------- ---------- ---------- ----------
1079_Synechococcus_sp._MIT_S95  ---------- ---------- ---------- ---------- ---------- ----------
1080_Scytonema_hofmannii_PCC_7  ---------- ---------- ---------- ---------- ---------- ----------
1081_Cyanothece_sp._PCC_7822    ---------- ---------- ---------- ---------- ---------- ----------
1082_Halomicronema_hongdechlor  ---------- ---------- ---------- ---------- ---------- ----------
1083_Pseudanabaena_biceps_PCC_  ---------- ---------- ---------- ---------- ---------- ----------
1084_Cyanobacteria_bacterium_Q  ---------- ---------- ---------- ---------- ---------- ----------
1085_Fischerella_thermalis_CCM  ---------- ---------- ---------- ---------- ---------- ----------
1086_Nostoc_sp._Lobaria_pulmon  ---------- ---------- ---------- ---------- ---------- ----------
1087_Nostoc_linckia_z1          ---------- ---------- ---------- ---------- ---------- ----------
1088_Limnothrix_sp._CACIAM_69d  ---------- ---------- ---------- ---------- ---------- ----------
1089_Nostoc_sp._Peltigera_memb  ---------- ---------- ---------- ---------- ---------- ----------
1090_Pleurocapsa_sp._PCC_7327   ---------- ---------- ---------- ---------- ---------- ----------
1091_Fischerella_thermalis_CCM  ---------- ---------- ---------- ---------- ---------- ----------
1092_Fischerella_thermalis_CCM  ---------- ---------- ---------- ---------- ---------- ----------
1093_Anabaena_sp._90            ---------- ---------- ---------- ---------- ---------- ----------
1094_Tolypothrix_bouteillei_VB  ---------- ---------- ---------- ---------- ---------- ----------
1095_Fischerella_muscicola_CCM  ---------- ---------- ---------- ---------- ---------- ----------
1096_Cyanobacterium_stanieri_P  ---------- ---------- ---------- ---------- ---------- ----------
1097_Nostoc_sp._ATCC_53789      ---------- ---------- ---------- ---------- ---------- ----------
1098_Synechococcus_sp._CC9902   ---------- ---------- ---------- ---------- ---------- ----------
1099_Chlorogloea_sp._CCALA_695  ---------- ---------- ---------- ---------- ---------- ----------
1100_Aphanizomenon_flos-aquae_  ---------- ---------- ---------- ---------- ---------- ----------
1101_Fischerella_muscicola_CCM  ---------- ---------- ---------- ---------- ---------- ----------
1102_Nostoc_sp._Peltigera_memb  ---------- ---------- ---------- ---------- ---------- ----------
1103_Fischerella_sp._NIES-3754  ---------- ---------- ---------- ---------- ---------- ----------
1104_cyanobacterium_TDX16       ---------- ---------- ---------- ---------- ---------- ----------
1105_Synechococcus_lacustris_s  ---------- ---------- ---------- ---------- ---------- ----------
1106_Synechococcus_sp._KORDI-1  ---------- ---------- ---------- ---------- ---------- ----------
1107_Anabaena_sp._LE011-02      ---------- ---------- ---------- ---------- ---------- ----------
1108_Hydrococcus_rivularis_NIE  ---------- ---------- ---------- ---------- ---------- ----------
1109_Fischerella_thermalis_CCM  ---------- ---------- ---------- ---------- ---------- ----------
1111_Synechococcus_sp._TMED20   ---------- ---------- ---------- ---------- ---------- ----------
1112_Crocosphaera_watsonii_WH_  ---------- ---------- ---------- ---------- ---------- ----------
1113_Fischerella_thermalis_CCM  ---------- ---------- ---------- ---------- ---------- ----------
1114_Synechococcus_sp._TMED155  ---------- ---------- ---------- ---------- ---------- ----------
1115_Nodularia_spumigena_CCY94  ---------- ---------- ---------- ---------- ---------- ----------
1117_Calothrix_sp._NIES-4101    ---------- ---------- ---------- ---------- ---------- ----------
1118_Synechococcus_sp._BL107    ---------- ---------- ---------- ---------- ---------- ----------
1119_Rubidibacter_lacunae_KORD  ---------- ---------- ---------- ---------- ---------- ----------
1120_Fischerella_thermalis_CCM  ---------- ---------- ---------- ---------- ---------- ----------
1122_Nostoc_sp._ATCC_43529      ---------- ---------- ---------- ---------- ---------- ----------
1123_Nostocales_cyanobacterium  ---------- ---------- ---------- ---------- ---------- ----------
1124_Fischerella_sp._NIES-3754  ---------- ---------- ---------- ---------- ---------- ----------
1125_Chroococcidiopsis_thermal  ---------- ---------- ---------- ---------- ---------- ----------
1126_Crinalium_epipsammum_PCC_  ---------- ---------- ---------- ---------- ---------- ----------
1127_Cyanobium_sp._PCC_7001     ---------- ---------- ---------- ---------- ---------- ----------
1128_Tolypothrix_sp._PCC_7601   ---------- ---------- ---------- ---------- ---------- ----------
1129_Synechococcus_sp._JA-2-3B  ---------- ---------- ---------- ---------- ---------- ----------
1130_Calothrix_sp._HK-06        ---------- ---------- ---------- ---------- ---------- ----------
1131_Pseudanabaena_sp._SR411    ---------- ---------- ---------- ---------- ---------- ----------
1132_Leptolyngbya_sp.           ---------- ---------- ---------- ---------- ---------- ----------
1133_Synechococcus_lividus_PCC  ---------- ---------- ---------- ---------- ---------- ----------
1134_Leptolyngbya_foveolarum    ---------- ---------- ---------- ---------- ---------- ----------
1135_Pleurocapsa_sp._PCC_7327   ---------- ---------- ---------- ---------- ---------- ----------
1137_Cyanothece_sp._PCC_7424    ---------- ---------- ---------- ---------- ---------- ----------
1138_Synechococcus_sp._TMED19   ---------- ---------- ---------- ---------- ---------- ----------
1139_Fischerella_thermalis      ---------- ---------- ---------- ---------- ---------- ----------
1141_Tolypothrix_campylonemoid  ---------- ---------- ---------- ---------- ---------- ----------
1142_Leptolyngbya_sp._PCC_7375  ---------- ---------- ---------- ---------- ---------- ----------
1143_Fischerella_thermalis_CCM  ---------- ---------- ---------- ---------- ---------- ----------
1144_Synechococcus_sp._KORDI-5  ---------- ---------- ---------- ---------- ---------- ----------
1145_Hapalosiphonaceae_cyanoba  ---------- ---------- ---------- ---------- ---------- ----------
1146_Synechococcus_sp._PCC_700  ---------- ---------- ---------- ---------- ---------- ----------
1147_Synechococcus_sp._JA-3-3A  ---------- ---------- ---------- ---------- ---------- ----------
1148_Gloeomargarita_lithophora  ---------- ---------- ---------- ---------- ---------- ----------
1149_Synechococcus_sp._60AY4M2  ---------- ---------- ---------- ---------- ---------- ----------
1150_Cyanobium_sp.              ---------- ---------- ---------- ---------- ---------- ----------
1152_Synechococcus_sp._PCC_700  ---------- ---------- ---------- ---------- ---------- ----------
1153_Leptolyngbya_sp._NIES-210  ---------- ---------- ---------- ---------- ---------- ----------
1154_Synechococcus_sp._PCC_733  ---------- ---------- ---------- ---------- ---------- ----------
1155_Prochlorococcus_marinus_s  ---------- ---------- ---------- ---------- ---------- ----------
1156_Fischerella_sp._NIES-4106  ---------- ---------- ---------- ---------- ---------- ----------
1157_Halothece_sp._PCC_7418     ---------- ---------- ---------- ---------- ---------- ----------
1158_Prochlorococcus_marinus_s  ---------- ---------- ---------- ---------- ---------- ----------
1159_Fischerella_thermalis_WC2  ---------- ---------- ---------- ---------- ---------- ----------
1160_Synechococcus_sp._TMED169  ---------- ---------- ---------- ---------- ---------- ----------
1161_Arthrospira_maxima_CS-328  ---------- ---------- ---------- ---------- ---------- ----------
1162_Arthrospira_sp._PCC_8005   ---------- ---------- ---------- ---------- ---------- ----------
1163_Synechococcus_sp._MED-G67  ---------- ---------- ---------- ---------- ---------- ----------
1164_Oscillatoria_nigro-viridi  ---------- ---------- ---------- ---------- ---------- ----------
1166_Oscillatoria_acuminata_PC  ---------- ---------- ---------- ---------- ---------- ----------
1167_Cyanobacteria_bacterium_S  ---------- ---------- ---------- ---------- ---------- ----------
1168_Rivularia_sp._PCC_7116     ---------- ---------- ---------- ---------- ---------- ----------
1170_Geminocystis_sp._NIES-370  ---------- ---------- ---------- ---------- ---------- ----------
1171_Synechococcus_sp._RCC307   ---------- ---------- ---------- ---------- ---------- ----------
1172_Arthrospira_platensis_NIE  ---------- ---------- ---------- ---------- ---------- ----------
1173_Tolypothrix_sp._NIES-4075  ---------- ---------- ---------- ---------- ---------- ----------
1174_Hassallia_byssoidea_VB512  ---------- ---------- ---------- ---------- ---------- ----------
1175_Synechococcus_sp._Baikal-  ---------- ---------- ---------- ---------- ---------- ----------
1176_Desertifilum_sp._IPPAS_B-  ---------- ---------- ---------- ---------- ---------- ----------
1177_Microcoleus_vaginatus_FGP  ---------- ---------- ---------- ---------- ---------- ----------
1178_Synechococcus_sp._TMED185  ---------- ---------- ---------- ---------- ---------- ----------
1179_Thermosynechococcus_sp._N  ---------- ---------- ---------- ---------- ---------- ----------
1184_Leptolyngbya_antarctica    ---------- ---------- ---------- ---------- ---------- ----------
1187_Mastigocoleus_testarum_BC  ---------- ---------- ---------- ---------- ---------- ----------
1188_Leptolyngbya_boryana_IAM_  ---------- ---------- ---------- ---------- ---------- ----------
1189_Cyanothece_sp._PCC_7425    ---------- ---------- ---------- ---------- ---------- ----------
1190_Thermosynechococcus_elong  ---------- ---------- ---------- ---------- ---------- ----------
1191_Planktothrix_serta_PCC_89  ---------- ---------- ---------- ---------- ---------- ----------
1193_Aphanocapsa_montana_BDHKU  ---------- ---------- ---------- ---------- ---------- ----------
1194_Trichodesmium_erythraeum_  ---------- ---------- ---------- ---------- ---------- ----------
1195_Calothrix_sp._336/3        ---------- ---------- ---------- ---------- ---------- ----------
1196_Planktothrix_rubescens     ---------- ---------- ---------- ---------- ---------- ----------
1197_Pleurocapsa_sp._CCALA_161  ---------- ---------- ---------- ---------- ---------- ----------
1199_Aphanothece_hegewaldii_CC  ---------- ---------- ---------- ---------- ---------- ----------
1200_Xenococcus_sp._PCC_7305    ---------- ---------- ---------- ---------- ---------- ----------
1201_Arthrospira_platensis      ---------- ---------- ---------- ---------- ---------- ----------
1202_Calothrix_parasitica_NIES  ---------- ---------- ---------- ---------- ---------- ----------
1203_Planktothrix_agardhii_NIV  ---------- ---------- ---------- ---------- ---------- ----------
1204_Oscillatoriales_cyanobact  ---------- ---------- ---------- ---------- ---------- ----------
1205_Euhalothece_sp._KZN_001    ---------- ---------- ---------- ---------- ---------- ----------
1206_Planktothrix_sp._PCC_1120  ---------- ---------- ---------- ---------- ---------- ----------
1207_Phormidium_ambiguum_IAM_M  ---------- ---------- ---------- ---------- ---------- ----------
1208_Planktothrix_tepida_PCC_9  ---------- ---------- ---------- ---------- ---------- ----------
1209_filamentous_cyanobacteriu  ---------- ---------- ---------- ---------- ---------- ----------
1210_Dactylococcopsis_salina_P  ---------- ---------- ---------- ---------- ---------- ----------
1211_Thermosynechococcus_elong  ---------- ---------- ---------- ---------- ---------- ----------
1212_Phormidium_sp._OSCR        ---------- ---------- ---------- ---------- ---------- ----------
1213_Phormidium_willei_BDU_130  ---------- ---------- ---------- ---------- ---------- ----------
1214_filamentous_cyanobacteriu  ---------- ---------- ---------- ---------- ---------- ----------
1215_Phormidesmis_priestleyi_A  ---------- ---------- ---------- ---------- ---------- ----------
1216_Aliterella_atlantica_CENA  ---------- ---------- ---------- ---------- ---------- ----------
1217_Leptolyngbya_valderiana_B  ---------- ---------- ---------- ---------- ---------- ----------
1218_Roseofilum_reptotaenium_A  ---------- ---------- ---------- ---------- ---------- ----------
1219_Cyanothece_sp._ATCC_51142  ---------- ---------- ---------- ---------- ---------- ----------
1220_Cyanothece_sp._PCC_8801    ---------- ---------- ---------- ---------- ---------- ----------
1221_Leptolyngbya_sp._hensonii  ---------- ---------- ---------- ---------- ---------- ----------
1222_Cyanothece_sp._CCY0110     ---------- ---------- ---------- ---------- ---------- ----------
1223_Leptolyngbya_sp.           ---------- ---------- ---------- ---------- ---------- ----------
1224_Pseudanabaena_sp.          ---------- ---------- ---------- ---------- ---------- ----------
1225_Scytonema_tolypothrichoid  ---------- ---------- ---------- ---------- ---------- ----------
1226_Cyanobacteria_bacterium_M  ---------- ---------- ---------- ---------- ---------- ----------
1227_Halomicronema_hongdechlor  ---------- ---------- ---------- ---------- ---------- ----------
1228_Phormidium_tenue_NIES-30   ---------- ---------- ---------- ---------- ---------- ----------
1229_Microcystis_aeruginosa_NI  ---------- ---------- ---------- ---------- ---------- ----------
1230_Microcystis_aeruginosa_PC  ---------- ---------- ---------- ---------- ---------- ----------
1231_Microcystis_aeruginosa_KW  ---------- ---------- ---------- ---------- ---------- ----------
1232_filamentous_cyanobacteriu  ---------- ---------- ---------- ---------- ---------- ----------
1233_Microcystis_aeruginosa_PC  ---------- ---------- ---------- ---------- ---------- ----------
1234_Microcystis_aeruginosa_PC  ---------- ---------- ---------- ---------- ---------- ----------
1235_filamentous_cyanobacteriu  ---------- ---------- ---------- ---------- ---------- ----------
1236_Microcystis_aeruginosa_NI  ---------- ---------- ---------- ---------- ---------- ----------
1237_filamentous_cyanobacteriu  ---------- ---------- ---------- ---------- ---------- ----------
1238_Candidatus_Synechococcus_  ---------- ---------- ---------- ---------- ---------- ----------
1239_Candidatus_Synechococcus_  ---------- ---------- ---------- ---------- ---------- ----------
1240_Synechococcus_sp._PCC_631  ---------- ---------- ---------- ---------- ---------- ----------
1241_Candidatus_Synechococcus_  ---------- ---------- ---------- ---------- ---------- ----------
1242_Moorea_bouillonii_PNG      ---------- ---------- ---------- ---------- ---------- ----------
1243_Moorea_producens_PAL-8-15  ---------- ---------- ---------- ---------- ---------- ----------
1245_Pseudanabaena_frigida      ---------- ---------- ---------- ---------- ---------- ----------
1246_Moorea_producens_JHB       ---------- ---------- ---------- ---------- ---------- ----------
1247_Calothrix_parasitica_NIES  ---------- ---------- ---------- ---------- ---------- ----------
1248_Limnoraphis_robusta_CS-95  ---------- ---------- ---------- ---------- ---------- ----------
1249_Candidatus_Synechococcus_  ---------- ---------- ---------- ---------- ---------- ----------
1253_Microcystis_wesenbergii_T  ---------- ---------- ---------- ---------- ---------- ----------
1255_Geitlerinema_sp._PCC_7407  ---------- ---------- ---------- ---------- ---------- ----------
1257_Calothrix_sp._NIES-3974    ---------- ---------- ---------- ---------- ---------- ----------
1258_Planktothricoides_sp._SR0  ---------- ---------- ---------- ---------- ---------- ----------
1259_Leptolyngbya_sp._Heron_Is  ---------- ---------- ---------- ---------- ---------- ----------
1260_Planktothrix_paucivesicul  ---------- ---------- ---------- ---------- ---------- ----------
1261_Chroococcales_cyanobacter  ---------- ---------- ---------- ---------- ---------- ----------
1262_Opitutae_bacterium_TMED67  ---------- ---------- ---------- ---------- ---------- ----------
1263_Synechocystis_sp._PCC_671  ---------- ---------- ---------- ---------- ---------- ----------
1264_Oscillatoriales_cyanobact  ---------- ---------- ---------- ---------- ---------- ----------
1266_Chroococcidiopsis_sp._TS-  ---------- ---------- ---------- ---------- ---------- ----------
1268_Chroogloeocystis_sideroph  ---------- ---------- ---------- ---------- ---------- ----------
1269_Gloeocapsa_sp._PCC_7428    ---------- ---------- ---------- ---------- ---------- ----------
1272_cyanobacterium_TDX16       ---------- ---------- ---------- ---------- ---------- ----------
1274_Chroococcidiopsis_thermal  ---------- ---------- ---------- ---------- ---------- ----------
1275_Tychonema_bourrellyi_FEM_  ---------- ---------- ---------- ---------- ---------- ----------
1276_Halomonas_heilongjiangens  ---------- ---------- ---------- ---------- ---------- ----------
1278_Calothrix_sp._PCC_7507     ---------- ---------- ---------- ---------- ---------- ----------
1279_Paenarthrobacter_nicotino  ---------- ---------- ---------- ---------- ---------- ----------
1281_synthetic_construct        ---------- ---------- ---------- ---------- ---------- ----------
1282_Staphylococcus_aureus_sub  ---------- ---------- ---------- ---------- ---------- ----------
1283_Calothrix_sp._NIES-3974    ---------- ---------- ---------- ---------- ---------- ----------
1185_Acaryochloris_marina_MBIC  ---------- ---------- ---------- ---------- ---------- ----------
1290_Acaryochloris_sp._RCC1774  ---------- ---------- ---------- ---------- ---------- ----------
1267_Prochlorococcus_sp._MIT_0  ---------- ---------- ---------- ---------- ---------- ----------
1251_Prochlorococcus_marinus_s  ---------- ---------- ---------- ---------- ---------- ----------
1252_Prochlorococcus_sp._MIT_0  ---------- ---------- ---------- ---------- ---------- ----------
1140_Prochlorococcus_marinus_s  ---------- ---------- ---------- ---------- ---------- ----------
1292_Prochlorococcus_sp._MIT_0  ---------- ---------- ---------- ---------- ---------- ----------
1277_Prochlorococcus_marinus_s  ---------- ---------- ---------- ---------- ---------- ----------
1285_Gloeobacter_violaceus_PCC  ---------- ---------- ---------- ---------- ---------- ----------
1286_Gloeobacter_kilaueensis_J  ---------- ---------- ---------- ---------- ---------- ----------
1287_Prochlorococcus_sp._MIT_0  ---------- ---------- ---------- ---------- ---------- ----------
1293_Mastigocoleus_testarum_BC  ---------- ---------- ---------- ---------- ---------- ----------
1294_Geitlerinema_sp._FC_II     ---------- ---------- ---------- ---------- ---------- ----------
1297_Lyngbya_aestuarii_BL_J     ---------- ---------- ---------- ---------- ---------- ----------
052_Thermosynechococcus_elonga  ---------- ----MKTLSS QKRYS---PV VTLSSNSI-- ---------- ----------
055_Synechococcus_lividus_PCC_  ---------- ---------- ---------M VTLSSNSI-- ---------- ----------
058_Synechococcus_sp._PCC_6312  ---------- ---------- ---------M VTLSSNSI-- ---------- ----------
059_Leptolyngbya_sp._O-77       ---------- ---------- -----M---- VTLSSNSM-- ---------- ----------
060_Calothrix_elsteri_CCALA_95  ---------- ---------- --------MV TLSNRSMN-- ---------- ----------
061_Cylindrospermum_sp._NIES-4  ---------- ---------- -------MVT LSNRTGVL-- ---------- ----------
062_Leptolyngbya_sp._hensonii   ---------- ---------- ----M---VM --LSNATA-- ---------- ----------
063_Oscillatoriales_cyanobacte  ---------- ---------- --------MV TLSSNSMV-- ---------- ----------
064_Anabaena_sp._CRKS33         ---------- ---------- -------MVT LS-N-RVI-- ---------- ----------
065_Nostoc_sp._PCC_7524         ---------- ---------- -------MVT LSNRTAVM-- ---------- ----------
066_Hassallia_byssoidea_VB5121  ---------- ---------- ----MV---- TLSNRPSV-- ---------- ----------
067_Tolypothrix_bouteillei_VB5  ---------- ---------- ----M---VT LSNRPA-V-- ---------- ----------
068_Leptolyngbya_frigida_ULC18  ---------- ---------- ---------- MVTLSSNI-- ---------- ----------
069_Chroococcidiopsis_sp._CCAL  ---------- ---------- ---------- ------MT-- ---------- ----------
070_Chroococcidiopsis_thermali  ---------- ---------- ----METPYN SSFNRGLT-- ---------- ----------
071_Nostoc_sp._NIES-2111        ---------- ---------- ---------- MVTLSNTL-- ---------- ----------
072_Calothrix_sp._336/3         ---------- ---------- --------MV TLSRTNMV-- ---------- ----------
073_cyanobacterium_TDX16        ---------- ---------- ----METPYN SSFNRGLT-- ---------- ----------
074_Nostoc_sp._NIES-4103        ---------- ---------- ----M---VT LSNRSSII-- ---------- ----------
075_Tolypothrix_sp._NIES-4075   ---------- ---------- ----MV---- TLSNRPSV-- ---------- ----------
076_Nostoc_sp._NIES-3756        ---------- ---------- ---------- MVTLSNTL-- ---------- ----------
077_Scytonema_hofmannii_PCC_71  ---------- ---------- -------MVT LSNSPA-V-- ---------- ----------
078_Microcoleus_sp._PCC_7113    ---------- ---------- ---------M VTLSSNSI-- ---------- ----------
079_Sphaerospermopsis_kisselev  ---------- ---------- -------MVT LS-NRSVI-- ---------- ----------
080_Microcoleus_vaginatus_FGP-  ---------- ---------- ---------- -MVTLSNS-- ---------- ----------
081_Calothrix_sp._PCC_6303      ---------- ---------- -------MVT L-SNSSIS-- ---------- ----------
082_Calothrix_sp._HK-06         ---------- ---------- ----M---VT -LSNRSIS-- ---------- ----------
083_Nostoc_sp._CENA543          ---------- ---------- -------MVT LSNRTAVM-- ---------- ----------
084_Calothrix_sp._NIES-4071     ---------- ---------- ----M---VT -LSNRSIN-- ---------- ----------
085_Nostoc_carneum_NIES-2107    ---------- ---------- -------MVT LSNRSAV--- ---------- ----------
086_Nostoc_piscinale_CENA21     ---------- ---------- ----M---VT LSNRPAVM-- ---------- ----------
087_Nostoc_sp._MBR_210          ---------- ---------- ----M---VT LSNRPAVM-- ---------- ----------
088_Tolypothrix_campylonemoide  ---------- ---------- ----M---VT LSNR--SV-- ---------- ----------
089_Tolypothrix_tenuis_PCC_710  ---------- ---------- -------MVT LSNRSAV--- ---------- ----------
090_Calothrix_parasitica_NIES-  ---------- ---------- ----M---VT LSN--QAI-- ---------- ----------
091_Anabaenopsis_circularis_NI  ---------- ---------- -------MVT LSNRPAVM-- ---------- ----------
092_Nostoc_azollae_0708         ---------- ---------- -------MVT LS-NRSVI-- ---------- ----------
093_filamentous_cyanobacterium  ---------- ---------- ---------- ---------- ---------- ----------
094_Scytonema_sp._HK-05         ---------- ---------- ----M---VT LSNR--SV-- ---------- ----------
095_Oscillatoriales_cyanobacte  ---------- ---------- ---------- -MVTLSNP-- ---------- ----------
096_Nostoc_sp._ATCC_43529       ---------- ---------- -------MVT LSNRPNIL-- ---------- ----------
097_Scytonema_sp._NIES-4073     ---------- ---------- ----M---VT LSNR--SV-- ---------- ----------
098_Calothrix_sp._NIES-2100     ---------- ---------- ---------- MVTLSNR--- ---------- ----------
099_Cyanobacterium_sp._IPPAS_B  ---------- ---------- ---------- -MVTLSNS-- ---------- ----------
100_Nostoc_linckia_z3           ---------- ---------- -------MVT LSNRPNIL-- ---------- ----------
101_Aphanizomenon_flos-aquae_L  ---------- ---------- -------MVT LS-N-RVI-- ---------- ----------
102_Tolypothrix_sp._PCC_7601    ---------- ---------- -------MVT LSNRSAV--- ---------- ----------
103_Nodularia_spumigena_CCY941  ---------- ---------- -------MVT LSNRPSVL-- ---------- ----------
104_Dolichospermum_compactum_N  ---------- ---------- -------MVT LS-N-RVI-- ---------- ----------
105_Aphanizomenon_flos-aquae_2  ---------- ---------- -------MVT LS-N-RVI-- ---------- ----------
106_Cylindrospermum_stagnale_P  ---------- ---------- -------MVT LSNTTSVM-- ---------- ----------
107_Oscillatoria]_sp._PCC_6506  ---------- ---------- ---------- -MVTLSNP-- ---------- ----------
108_Calothrix_sp._NIES-2098     ---------- ---------- -------MVT LSNRPSI--- ---------- ----------
109_Anabaena_sp._AL93           ---------- ---------- -------MVT LS-N-RVI-- ---------- ----------
110_Nostoc_sp._T09              ---------- ---------- -------MVT LSNRTAA--- ---------- ----------
111_Cyanothece_sp._PCC_8801     ---------- ---------- ---------M VTLSN-VS-- ---------- ----------
112_Anabaena_sp._WA102          ---------- ---------- -------MVT LS-N-RVI-- ---------- ----------
113_Nostoc_commune_HK-02        ---------- ---------- -------MVT LSNRPNIL-- ---------- ----------
114_Anabaena_cylindrica_PCC_71  ---------- ---------- -------MVT LSNRSSVI-- ---------- ----------
115_Cylindrospermopsis_racibor  ---------- ---------- -------MVT LS-NRSVV-- ---------- ----------
116_Nostoc_cycadae_WK-1         ---------- ---------- ---------- -------M-- ---------- ----------
117_Calothrix_sp._NIES-4101     ---------- ---------- ---------- ---------- ---------- ----------
118_Phormidesmis_priestleyi_UL  ---------- ---------- -----M---- VTLSNSSI-- ---------- ----------
119_Chrysosporum_ovalisporum    ---------- ---------- -------MVT LSNRPTVL-- ---------- ----------
120_Nostoc_calcicola_FACHB-389  ---------- ---------- -------MVT LSNRPNIL-- ---------- ----------
121_Nostoc_sp._KVJ20            ---------- ---------- -------MVT LSNRPNVL-- ---------- ----------
122_Nostoc_sp._PCC_7107         ---------- ---------- -------MVT LSNRPAVM-- ---------- ----------
123_Raphidiopsis_curvata_NIES-  ---------- ---------- -------MVT LS-NRSVV-- ---------- ----------
124_Nostoc_punctiforme_PCC_731  ---------- ---------- ----M---VT LSNRPNIL-- ---------- ----------
125_Neosynechococcus_sphagnico  ---------- ---------- ---------- ---------- ---------- ----------
126_Nostoc_flagelliforme_CCNUN  ---------- ---------- -------MVT LSNRPNIL-- ---------- ----------
127_Nostoc_linckia_NIES-25      ---------- ---------- -------MVT LSNRPNIL-- ---------- ----------
128_Cylindrospermopsis_sp._CR1  ---------- ---------- -------MVT LS-NRSVV-- ---------- ----------
129_Calothrix_brevissima_NIES-  ---------- ---------- ---------- MVTLSNR--- ---------- ----------
130_Nostocales_cyanobacterium_  ---------- ---------- ----M---VT L--SNRSI-- ---------- ----------
131_Raphidiopsis_brookii_D9     ---------- ---------- -------MVT LS-NRSVV-- ---------- ----------
132_Cylindrospermopsis_racibor  ---------- ---------- -------MVT LS-NRSVV-- ---------- ----------
133_Pleurocapsa_sp._PCC_7327    ---------- ---------- ---------M VTLSNTSY-- ---------- ----------
134_Nostoc_sp._Peltigera_membr  ---------- ---------- ----M---VT LSNRPNIL-- ---------- ----------
135_Nostoc_sp._ATCC_53789       ---------- ---------- -------MVT LSNRPNIL-- ---------- ----------
136_Leptolyngbya_sp.            ---------- ---------- ----MV---- TLSNSSMI-- ---------- ----------
137_Cyanothece_sp._PCC_7424     ---------- ---------- ---------- -MVTLSNT-- ---------- ----------
138_Aphanothece_hegewaldii_CCA  ---------- ---------- ---------M VTLSN-MS-- ---------- ----------
139_Trichodesmium_erythraeum_I  ---------- ---------- ---------- M-VTLSNS-- ---------- ----------
140_Phormidium_ambiguum_IAM_M-  ---------- ---------- ---------M ESSFNSAM-- ---------- ----------
141_Nostoc_sp._Lobaria_pulmona  ---------- ---------- ----M---VT LSNRPNIL-- ---------- ----------
142_Microcystis_aeruginosa_PCC  ---------- ---------- ---------M VTLSN-IP-- ---------- ----------
143_Microcystis_aeruginosa_NIE  ---------- ---------- ---------M VTLSN-IP-- ---------- ----------
144_Cyanobacteria_bacterium_QS  ---------- ---------- ----M---VT LSNTSTTV-- ---------- ----------
145_Microcystis_sp._T1-4        ---------- ---------- ---------M VTLSN-IP-- ---------- ----------
146_Microcystis_aeruginosa_PCC  ---------- ---------- ---------M VTLSN-IP-- ---------- ----------
147_Anabaena_sp._90             ---------- ---------- -------MVT LS-N-RVI-- ---------- ----------
148_Nostoc_punctiforme_NIES-21  ---------- ---------- ----M---VT LSNRPNIL-- ---------- ----------
149_Cyanobacteria_bacterium_QH  ---------- ---------- ----M---VT LSNTSTTV-- ---------- ----------
150_Oscillatoria_nigro-viridis  ---------- ---------- ---------- -MVTLSNS-- ---------- ----------
151_Calothrix_sp._PCC_7507      ---------- ---------- -------MVT LSNRSS-V-- ---------- ----------
152_Microcystis_aeruginosa_PCC  ---------- ---------- MRRFS---RV VTLSN-IP-- ---------- ----------
153_Cyanobacteria_bacterium_QH  ---------- ---------- ----M---VT LSNTSTTV-- ---------- ----------
154_Nodularia_sp._NIES-3585     ---------- ---------- -------MVT LSNRPSVL-- ---------- ----------
155_Limnothrix_sp._P13C2        ---------- ---------- ---------M ETPFNTAM-- ---------- ----------
156_Leptolyngbya_sp._NIES-2104  ---------- ---------- ---------- MVTLSNPS-- ---------- ----------
157_Cyanothece_sp._PCC_7822     ---------- ---------- ---------- MVTLSNAS-- ---------- ----------
158_Calothrix_sp._NIES-3974     ---------- ---------- ---------- ------MM-- ---------- ----------
159_Anabaena_sp._MDT14b         ---------- ---------- -------MVT LS-N-RVI-- ---------- ----------
160_Cyanothece_sp._CCY0110      ---------- ---------- ---------- -MVTL-SN-- ---------- ----------
161_Geitlerinema_sp._PCC_7407   ---------- ---------- -----M---- VTLSNASM-- ---------- ----------
162_Cyanobacteria_bacterium_QH  ---------- ---------- ----M---VT LSNTSTTV-- ---------- ----------
163_Limnothrix_sp._CACIAM_69d   ---------- ---------- ---------- -------M-- ---------- ----------
164_Nostoc_sp._RF31Y            ---------- ---------- -------MVT LSNRPAV--- ---------- ----------
165_Anabaena_sp._LE011-02       ---------- ---------- -------MVT LS-N-RVI-- ---------- ----------
166_Cyanothece_sp._ATCC_51142   ---------- ---------- ---MYSLRRY CPVVTLSN-- ---------- ----------
167_Desertifilum_sp._IPPAS_B-1  ---------- ---------- ---------- -------M-- ---------- ----------
168_Leptolyngbya_sp._NIES-3755  ---------- ---------- ---------- MVTLSNPS-- ---------- ----------
169_Nostoc_sp._Peltigera_membr  ---------- ---------- -------MVT LSNRPNIL-- ---------- ----------
170_Leptolyngbya_boryana_IAM_M  ---------- ---------- ---------- MVTLSNTS-- ---------- ----------
171_Cyanobacteria_bacterium_QS  ---------- ---------- ----M---VT LSNTSTTV-- ---------- ----------
172_Nostoc_minutum_NIES-26      ---------- ---------- -------MVT LSNRSSVI-- ---------- ----------
173_Cyanobacteria_bacterium_QS  ---------- ---------- --------MV SASNTSMV-- ---------- ----------
174_Fischerella_thermalis_CCME  ---------- ---------- ---------M VTLSRPSV-- ---------- ----------
176_Trichormus_variabilis_ATCC  ---------- ---------- ---------- MVTLSNTL-- ---------- ----------
177_filamentous_cyanobacterium  ---------- ---------- ---------- -MVTLSNS-- ---------- ----------
178_Fischerella_thermalis_CCME  ---------- ---------- ---------M VTLSRPGV-- ---------- ----------
179_Fischerella_muscicola_CCME  ---------- ---------- ---------M VTLSRPGV-- ---------- ----------
180_Fischerella_sp._NIES-3754   ---------- ---------- ---------M VTLSRPGV-- ---------- ----------
181_Fischerella_thermalis       ---------- ---------- ---------M VTLSRPGV-- ---------- ----------
182_Fischerella_thermalis_CCME  ---------- ---------- ---------M VTLSRPGV-- ---------- ----------
183_Synechococcus_elongatus_PC  ---------- ---------- -----M---- VTLSSPSV-- ---------- ----------
184_Trichormus_variabilis_NIES  ---------- ---------- ---------- MVTLSNTL-- ---------- ----------
185_Hapalosiphon_sp._MRB220     ---------- ---------- ---------M VTLSRPSV-- ---------- ----------
186_Cyanobacterium_stanieri_PC  ---------- ---------- ---------- -MVTLSNN-- ---------- ----------
187_Alkalinema_sp._CACIAM_70d   ---------- ---------- ---------- MVTLSNRM-- ---------- ----------
188_Tychonema_bourrellyi_FEM_G  ---------- ---------- ---------- -MVTLSNS-- ---------- ----------
190_Nostoc_sp._PCC_7120         ---------- ---------- ---------- MVTLSNTL-- ---------- ----------
191_Fischerella_sp._NIES-4106   ---------- ---------- -----M---V T-LSRPSV-- ---------- ----------
192_Hapalosiphonaceae_cyanobac  ---------- ---------- -----M---V T-LSRPGV-- ---------- ----------
193_Crinalium_epipsammum_PCC_9  ---------- ---------- -----M---E TPFNSAMV-- ---------- ----------
194_Rivularia_sp._PCC_7116      ---------- ---------- ----M---VT LSN--QAI-- ---------- ----------
195_Synechocystis_sp._PCC_6803  ---------- ----MKTLSS LRRFS---PV VTLSN-TS-- ---------- ----------
196_Mastigocoleus_testarum_BC0  ---------- ---------- -----M---V T-LSNTGV-- ---------- ----------
197_Arthrospira_sp._O9.13F      ---------- ---------- ---------M V-TLSSNS-- ---------- ----------
198_Merismopedia_glauca_CCAP_1  ---------- ---------- ---------- -------M-- ---------- ----------
199_Arthrospira_maxima_CS-328   ---------- ---------- ---------M V-TLSSNS-- ---------- ----------
200_Cyanothece_sp._PCC_7425     ---------- ----MKTLSS PKRYF---PV VTLSSSSI-- ---------- ----------
201_Pseudanabaena_sp._SR411     ---------- ---------- --------MT TTINLNSL-- ---------- ----------
202_Phormidesmis_priestleyi_An  ---------- ---------- ---------- MVTLSNNF-- ---------- ----------
203_Scytonema_tolypothrichoide  ---------- ---------- ---------M VTLSNRSI-- ---------- ----------
204_Pseudanabaena_frigida       ---------- ---------- --------MT TTINLNSL-- ---------- ----------
205_filamentous_cyanobacterium  ---------- -------MYS LKRYCL---- AVTLSSNS-- ---------- ----------
206_Pseudanabaena_biceps_PCC_7  ---------- ---------- --------MT TTINLNSL-- ---------- ----------
207_Snowella_sp.                ---------- ---------- ---------M VTLSN-AP-- ---------- ----------
208_filamentous_cyanobacterium  ---------- ---------- ---------- MVTLSSNS-- ---------- ----------
209_Synechocystis_sp._PCC_6714  ---------- ---------- ---------- ---------- ---------- ----------
210_Pseudanabaena_sp._ABRG5-3   ---------- ---------- --------MT TTINLNSL-- ---------- ----------
211_Arthrospira_platensis_YZ    ---------- ---------- ---------M V-TLSSNS-- ---------- ----------
212_Leptolyngbya_sp.            ---------- ---------- ---------- MVTLSSNS-- ---------- ----------
213_Synechococcus_sp.           ---------- ---------- ---------M VTLSSPSV-- ---------- ----------
214_Arthrospira_platensis_str.  ---------- ---------- ---------M V-TLSSNS-- ---------- ----------
215_Cuspidothrix_issatschenkoi  ---------- ---------- --------MV TLSNRSVI-- ---------- ----------
216_Phormidium_tenue_NIES-30    ---------- ---------- ---------- MVTLSSNS-- ---------- ----------
217_Nostoc_sp._Peltigera_membr  ---------- ---------- ----M---VT LSNRPNIL-- ---------- ----------
218_Arthrospira_platensis_NIES  ---------- -------MYS LRRYYR---V V-TLSSNS-- ---------- ----------
219_filamentous_cyanobacterium  ---------- ---------- ---------- MVTLSSNS-- ---------- ----------
220_Oscillatoriales_cyanobacte  ---------- ---------- --------MT TTINLNNL-- ---------- ----------
221_Phormidesmis_priestleyi     ---------- ---------- ---------- MVTLSNTF-- ---------- ----------
222_Aphanocapsa_montana_BDHKU2  ---------- ---------- ---------- MVTLSSNS-- ---------- ----------
223_Pseudanabaena_sp.           ---------- ---------- --------MT TTINLNNL-- ---------- ----------
224_Planktothrix_tepida_PCC_92  ---------- ---------- ---------M V-TLSNTS-- ---------- ----------
225_Planktothricoides_sp._SR00  ---------- ---------- ---------M Q-STFNTS-- ---------- ----------
226_Synechococcus_sp._PCC_7335  ---------- ---------- -----M---- VTLSNNSF-- ---------- ----------
227_Leptolyngbya_foveolarum     ---------- ---------- -----M---- VTLSNNTF-- ---------- ----------
228_Chroococcidiopsis_sp._TS-8  ---------- ---------- ---------- ---------- ---------- ----------
229_Planktothrix_paucivesicula  ---------- ---------- ---------M V-TLSNTS-- ---------- ----------
230_Limnoraphis_robusta_CS-951  ---------- ---------- ---------- M-VTLSNS-- ---------- ----------
231_Oscillatoriales_cyanobacte  ---------- ---------- ---------M V-TLSNTS-- ---------- ----------
232_Moorea_producens_JHB        ---------- ---------- -----M---- VTLSNIGM-- ---------- ----------
233_Stanieria_cyanosphaera_PCC  ---------- ---------- ---------M V-TLSNPA-- ---------- ----------
234_Halomicronema_hongdechlori  ---------- ---------- ---------- MVTLSSNT-- ---------- ----------
235_Cyanobacteria_bacterium_M5  ---------- ---------- --------MT TTVNFNSL-- ---------- ----------
236_Moorea_bouillonii_PNG       ---------- ---------- ---------- MVTLSNTM-- ---------- ----------
237_Stanieria_sp._NIES-3757     ---------- ---------- ---------M V-TLSNPA-- ---------- ----------
238_Chroogloeocystis_siderophi  ---------- ---------- ---------- ---------- ---------- ----------
239_Cyanobacteria_bacterium_SW  ---------- ---------- ---------- MVTLSNTV-- ---------- ----------
240_Gloeocapsa_sp._PCC_7428     ---------- ---------- ----METPYN ASFNRDLI-- ---------- ----------
241_Cyanobacterium_aponinum_PC  ---------- ---------- ---------- --MVTLSN-- ---------- ----------
242_Planktothrix_serta_PCC_892  ---------- ---------- ---------M V-TLSNTS-- ---------- ----------
243_Moorea_producens_PAL-8-15-  ---------- ---------- ----MV---- TLSNNVGM-- ---------- ----------
244_Rubidibacter_lacunae_KORDI  ---------- ---------- ---------- -MVTLSNY-- ---------- ----------
245_Chamaesiphon_minutus_PCC_6  ---------- ---------- -----M---- ETPFNTTM-- ---------- ----------
246_Chamaesiphon_polymorphus_C  ---------- ---------- -----M---- ETPFNTTM-- ---------- ----------
247_Planktothrix_sp._PCC_11201  ---------- ---------- ---------- MVTLSNTS-- ---------- ----------
248_filamentous_cyanobacterium  ---------- ---------- ---------- ---------- ---------- ----------
249_Gloeocapsa_sp._PCC_73106    ---------- ---------- -----M---V T-LSNSTL-- ---------- ----------
250_Chroococcales_cyanobacteri  ---------- ---------- ---------- ---------- ---------- ----------
251_Planktothrix_agardhii       ---------- ---------- ---------M V-TLSNTS-- ---------- ----------
252_Halothece_sp._PCC_7418      ---------- ---------- ---------M V-TLSNTF-- ---------- ----------
253_Leptolyngbya_sp._PCC_7375   ---------- ---------- ---------- -MVTLSSN-- ---------- ----------
254_Moorea_producens_PAL        ---------- ---------- -----M---V TLSNNVGM-- ---------- ----------
255_Microcystis_aeruginosa_PCC  ---------- ---------- ---------M VTLSN-IP-- ---------- ----------
256_Planktothrix_agardhii_NIVA  MKVCGLGWLL RINPTKTLFS LRRYYR---V V-TLSNTS-- ---------- ----------
257_Staphylococcus_aureus_subs  ---------- ---------- ---------M ETLFNGTL-- ---------- ----------
258_Microcystis_aeruginosa_NIE  ---------- ---------- ---------M VTLSN-IP-- ---------- ----------
259_Aliterella_atlantica_CENA5  ---------- ---------- ---------- ---------- ---------- ----------
260_Microcystis_aeruginosa_NIE  ---------- ---------- ---------M VTLSN-IP-- ---------- ----------
261_Synechococcus_sp._PCC_7003  ---------- ---------- ---------M V-TLSNAP-- ---------- ----------
262_Crocosphaera_watsonii_WH_8  ---------- ---------- ---------- -MVTL-SN-- ---------- ----------
263_Dactylococcopsis_salina_PC  ---------- ---------- ---------M V-TLSNTY-- ---------- ----------
264_Microcystis_aeruginosa_PCC  ---------- ---------- ---------M VTLSN-IP-- ---------- ----------
265_Microcystis_aeruginosa_PCC  ---------- ---------- ---------M VTLSN-IP-- ---------- ----------
266_Phormidium_sp._OSCR         ---------- ---------- -----M---T T-SFNTAM-- ---------- ----------
267_Paenarthrobacter_nicotinov  ----MLGWRL KISLMKTLYS LRRFYP---V ETLFNGTL-- ---------- ----------
268_Microcystis_aeruginosa_TA0  ---------- ---------- ---------M VTLSN-IP-- ---------- ----------
269_Synechococcus_sp._PCC_7310  ---------- ---------- ---------M V-TLSNAP-- ---------- ----------
270_Richelia_intracellularis_H  ---------- ---------- -----M---V T-LSNSFT-- ---------- ----------
271_Halomonas_heilongjiangensi  ---------- ----MKTLYS LRRFYP---V ETLFNGTL-- ---------- ----------
273_Geminocystis_sp._NIES-3708  ---------- ---------- ---------- --MVTLSN-- ---------- ----------
274_Synechococcus_sp._NIES-970  ---------- ---------- ---------M V-TLSNAP-- ---------- ----------
275_Phormidium_willei_BDU_1307  ---------- ---------- ---------- -------M-- ---------- ----------
276_Synechococcus_sp._PCC_7002  ---------- -------MYS LRRYYP---V V-TLSNAP-- ---------- ----------
277_Moorea_producens_3L         ---------- ---------- ---------- -------M-- ---------- ----------
278_Coleofasciculus_chthonopla  ---------- ---------- ---------M VTLSSSSM-- ---------- ----------
279_Xenococcus_sp._PCC_7305     ---------- ---------- ---------M V-TLSSPS-- ---------- ----------
280_Leptolyngbya_sp._PCC_7376   ---------- ---------- ---------M V-TLSNTP-- ---------- ----------
281_Chlorogloea_sp._CCALA_695   ---------- ---------- ---------- ---------- ---------- ----------
282_Limnothrix_rosea_IAM_M-220  ---------- ---------- ---------M V-TLSNAP-- ---------- ----------
283_Richelia_intracellularis_H  ---------- ---------- ---------- ---------- ---------- ----------
284_Richelia_intracellularis    ---------- ---------- ---------- -------M-- ---------- ----------
285_Geitlerinema_sp._FC_II      ---------- ---------- ---------- -------M-- ---------- ----------
286_Leptolyngbya_antarctica     ---------- ---------- ---------- MVTLSSNS-- ---------- ----------
287_Leptolyngbya_sp._Heron_Isl  ---------- ---------- ---------- -MVTLSSN-- ---------- ----------
288_Oscillatoria_acuminata_PCC  ---------- ---------- ---------M QTAFNSSM-- ---------- ----------
289_Opitutae_bacterium_TMED67   ---------- ---------- ---------M ETLFNGQL-- ---------- ----------
290_Chondrocystis_sp._NIES-410  ---------- ---------- ---------M V-TLSNSA-- ---------- ----------
291_Pseudanabaena_sp.           ---------- ---------- --------MT TTINLNSL-- ---------- ----------
292_Pleurocapsa_sp._CCALA_161   ---------- ---------- ---------M V-TLSNPG-- ---------- ----------
293_bacterium_TMED277           ---------- ----MKTLSS LRRFYH---V ETPFNTVI-- ---------- ----------
294_Roseofilum_reptotaenium_AO  ---------- ---------- ---------- -------M-- ---------- ----------
295_Gloeomargarita_lithophora_  ---------- ---------- ---------M ETLYNPGL-- ---------- ----------
296_Pseudanabaena_sp._PCC_7367  ---------- ---------- -----M---T TTINFNEL-- ---------- ----------
298_synthetic_construct         ---------- ---------- ---------M ETLFNGTL-- ---------- ----------
299_Synechococcus_sp._TMED19    ---------- ---------- ---------M ETPFSNSLI- ---------- ----------
300_Lyngbya_aestuarii_BL_J      ---------- ---------- ---------- ---------- ---------- ----------
301_Acaryochloris_sp._RCC1774   ---------- ---------- ---------- MVTLSNQT-- ---------- ----------
302_Oceanospirillales_bacteriu  ---------- ----MKTIYS QRRYYH---V ETRFDDLE-- ---------- ----------
303_Cyanobium_sp.               ---------- ---------- ---------M VTLSSPSLT- ---------- ----------
304_Cyanobium_sp.               ---------- ----MKTSSS LRRSCP---V VTLSSPSLV- ---------- ----------
305_Synechococcus_sp._SynAce01  ---------- ---------- ---------M VTLSNPSLV- ---------- ----------
306_Synechococcus_lacustris_st  ---------- ---------- ---------M ETPFDS-SL- ---------- ----------
307_Cyanobium_sp._CACIAM_14     ---------- ---------- ---------M ETPFNSGLI- ---------- ----------
308_Cyanobium_sp._PCC_7001      ---------- ---------- ---------M ETPFNSGLV- ---------- ----------
309_Cyanobium_usitatum_str._To  ---------- ---------- ---------M ETPFNSN-L- ---------- ----------
310_Synechococcus_sp._WH_8016   ---------- ---------- ---------M ETPFNSGLI- ---------- ----------
311_Cyanobium_sp._NIES-981      ---------- ---------- ---------M ETPFNSGLV- ---------- ----------
312_Synechococcus_sp._MIT_S950  ---------- ---------- ---------M ETPFNSGLI- ---------- ----------
313_cyanobacterium_BACL30_MAG-  ---------- ---------- ---------- ETPFNSN-L- ---------- ----------
314_Synechococcus_sp._KORDI-49  ---------- ---------- ---------M VTLSNPGLG- ---------- ----------
315_Synechococcus_sp._WH_5701   ---------- ---------- ---------- -------MV- ---------- ----------
316_Gammaproteobacteria_bacter  ---------- ---------- ---------M ETLFNETL-- ---------- ----------
317_Synechococcus_sp._PCC_7502  ---------- ---------- -------MTA TINFNNSL-- ---------- ----------
318_Synechococcus_sp._Baikal-G  ---------- ---------- ---------M VTLSNPSLV- ---------- ----------
319_Cyanobium_gracile_PCC_6307  ---------- ---------- ---------M ETPFNSGLI- ---------- ----------
320_Synechococcus_sp._MED-G68   ---------- ---------- ---------M ETPFNSGLI- ---------- ----------
321_Synechococcus_sp._MIT_S950  ---------- ---------- ---------M ETPFNSGLI- ---------- ----------
322_Synechococcus_sp._XM-24     ---------- ---------- ---------- ---------- ---------- ----------
323_Synechococcus_sp._RS9917    ---------- ---------- ---------M ETPFDAGLV- ---------- ----------
324_Synechococcus_sp._TMED205   ---------- ---------- ---------M VTLSNPGLG- ---------- ----------
325_Synechococcus_sp._GFB01     ---------- ---------- ---------M ETPFNSGLV- ---------- ----------
326_Synechococcus_sp._WH_7805   ---------- ---------- ---------M ETPFNSGLI- ---------- ----------
327_Synechococcus_sp._KORDI-10  ---------- ---------- ---------M VTLSNPGLV- ---------- ----------
328_Lyngbya_sp._PCC_8106        ---------- ---------- ---------- ---------- ---------- ----------
329_Synechococcus_sp._WH_7803   ---------- ---------- ---------M ETPFNSGLI- ---------- ----------
330_Synechococcus_sp._CC9311    MKVCVPGWHR LTSRTKTSSS LKRFCP---V ETPFNSGLI- ---------- ----------
331_Synechococcus_sp._RS9916    ---------- ---------- ---------M ETPFNAGLV- ---------- ----------
332_Fischerella_thermalis_WC55  ---------- ---------- ---------- ---------- ---------- ----------
333_Synechococcus_sp._WH_8020   ---------- ---------- ---------M ETPFNSGLI- ---------- ----------
334_Synechococcus_sp._WH_8102   ---------- ---------- ---------M VTLSNPGLG- ---------- ----------
335_Synechococcus_sp._TMED66    ---------- ---------- ---------M ETPFNSGLI- ---------- ----------
336_Thermoplasmatales_archaeon  ---------- ---------- ---------- ---------- ---------- ----------
337_Synechococcus_sp._KORDI-52  ---------- ---------- ---------M VTLSNPGLG- ---------- ----------
338_Synechococcus_sp._CC9605    ---------- ---------- ---------M VTLSNPGLG- ---------- ----------
339_Candidatus_Synechococcus_s  ---------- ---------- ---------M VTL--SNPS- ---------- ----------
340_Candidatus_Synechococcus_s  ---------- ---------- ---------M VTL--SNPS- ---------- ----------
341_Synechococcus_sp._JA-2-3Ba  ---------- --------MS LVPDYHWRLV SVTSTTFG-- ---------- ----------
342_Synechococcus_sp._65AY6Li   ---------- -------MLY CDLYCFRRLA SVTSTTFG-- ---------- ----------
343_Synechococcus_sp._WH_8109   ---------- ---------- ---------M VTLSNPGLG- ---------- ----------
344_Synechococcus_sp._CC9902    ---------- ---------- ---------M ETPFNAGLV- ---------- ----------
345_Candidatus_Synechococcus_s  ---------- ---------- ---------M VTL--SNPS- ---------- ----------
346_Synechococcus_sp._BL107     ---------- ---------- ---------M ETPFNAGLV- ---------- ----------
347_Candidatus_Synechococcus_s  ---------- ---------- ---------M VTL--SNPS- ---------- ----------
348_Fischerella_thermalis_WC24  ---------- ---------- ---------- ---------- ---------- ----------
349_Synechococcus_sp._65AY6A5   ---------- MLFTSYLLLY CDLYCFRRLA SVTSTTFG-- ---------- ----------
350_Synechococcus_sp._JA-3-3Ab  ---------- -------MLY CDLYCFRRLA SVTSTTFG-- ---------- ----------
351_Candidatus_Synechococcus_s  ---------- ---LTNASYS LKRSSH---V VTL--SNPS- ---------- ----------
352_Candidatus_Synechococcus_s  ---------- ---------- ---------M VTL--SNPS- ---------- ----------
353_Candidatus_Synechococcus_s  ---------- ---------- ---------M VTL--SNPS- ---------- ----------
354_Acaryochloris_sp._HICR111A  ---------- ----MKTSSS LRRFYH---V ETPFNPS--- ---------- ----------
355_Chroococcidiopsis_cubana_C  ---------- ---------- ---------M ETPFDRSITT T--------- ------TNVD
356_Acaryochloris_marina_MBIC1  MKVCALGWHP KTKSMKTSSS LRRFYH---V ETPFNPS--- ---------- ----------
357_Geminocystis_sp._NIES-3709  ---------- ---------- ---------- ---------- ---------- ----------
358_Fischerella_sp._NIES-4106   ---------- ---------- ---------M ETPFDSTVSK P-------KD DAQKPAYIVN
359_Synechococcus_sp._RCC307    ---------- ---------- ---------M ETPFNSSL-- ---------- ----------
360_Fischerella_thermalis_CCME  ---------- ---------- ---------M ETPFDSKVSK P-------KD EVQKPAYIIN
361_Fischerella_thermalis_CCME  ---------- ---------- ---------M ETPFDSKVSK P-------KD EVQKPAYIIN
362_Fischerella_thermalis_CCME  ---------- ---------- ---------M ETPFDSKVSK P-------KD EVQKPAYIVN
363_Fischerella_thermalis_CCME  ---------- ---------- ---------M ETPFDSKVSK P-------KD EVQKPAYIVN
364_Fischerella_thermalis       ---------- ---------- ---------M ETPFDSKVSK P-------KD EVQKPAYIVN
365_Fischerella_thermalis_CCME  ---------- ---------- ---------M ETPFDSKVSK P-------KD EVQKPAYIIN
366_Fischerella_muscicola_CCME  ---------- ---------- ---------M ETPFDSKVSK P-------KD EVQKPAYIIN
367_Fischerella_sp._NIES-3754   ---------- ---------- ---------M ETPFDSKVSK P-------KD EVQKPAYIVN
368_Fischerella_major_NIES-592  ---------- ---------- ---------M ETPFDSKVSK P-------KD EVQKPAYIVN
369_Pleurocapsa_sp._PCC_7327    ---------- ---------- ---------M ETPFNSSTVK IGTT----VQ DAPTRDVTFD
370_Hydrococcus_rivularis_NIES  ---------- ---------- ---------M ETPFNSSTVK IGTT----VQ DVTTRDATFD
371_Mastigocoleus_testarum_BC0  ---------- ---------- ---------M ETPFESSATN T--------- -----TTISP
372_Chroococcidiopsis_thermali  ---------- ---------- ---------M ETPFDRSITT T--------- ------TNVD
373_Chroococcidiopsis_sp._CCAL  ---------- ---------- ---------M ETPFDRSITT T--------- ------TNVD
374_Calothrix_parasitica_NIES-  ---------- ---------- ---------M ETPFEKSST- ---------- -----TTVSS
375_Calothrix_sp._PCC_7507      ---------- ---------- ---------M ETSFSRSLVK P-------KP ------KISA
376_Calothrix_sp._NIES-3974     ---------- ---------- ---------M ETPLDISIT- ---------- -----TTISP
378_Thalassiosira_weissflogii   ---------- ---------- ---------- ---------- ---------- ----------
379_Oscillatoriales_cyanobacte  ---------- ---------- ---------M ETPFSPSVPI ---------- -VPTPGRGIT
380_Prochlorococcus_marinus_XM  ---------- ---------- ---------M ETPFNSLLK- ---------- ----------
381_Prochlorococcus_marinus_st  ---------- ---------- ---------M ETPFNSLLK- ---------- ----------
382_Prochlorococcus_marinus_su  ---------- ---------- ---------M ETPFNNLLR- ---------- ----------
383_Prochlorococcus_marinus_st  ---------- ---------- ---------M ETPFNSLLR- ---------- ----------
384_Pleurocapsa_sp._CCALA_161   ---------- ---------- ---------M ETPFTDLTIN ITAT----A- -----GDDIN
385_Halomicronema_hongdechlori  ---------- ---------- ---------M ETPIEPTASA LDNISLNTLT PVVDEKDRMT
386_Prochlorococcus_marinus_st  ---------- ---------- ---------M ETPFNSLLR- ---------- ----------
387_Prochlorococcus_marinus_st  ---------- ---------- ---------M ETPFNNLLR- ---------- ----------
388_Prochlorococcus_marinus_st  ---------- ---------- ---------M ETPFNNLLR- ---------- ----------
389_Prochlorococcus_marinus_st  ---------- ---------- ---------M ETPFNNLLR- ---------- ----------
390_Prochlorococcus_marinus_st  ---------- ---------- ---------M ETPFNNLLR- ---------- ----------
391_Prochlorococcus_marinus_st  ---------- ---------- ---------M ETPFNNLLR- ---------- ----------
392_Prochlorococcus_sp._MIT_07  ---------- ---------- ---------M ETPFKS-SIL ---------- ----------
393_Prochlorococcus_marinus_st  ---------- ---------- ---------M ETPFNNLLR- ---------- ----------
394_Prochlorococcus_marinus_st  ---------- ---------- ---------M ETPFNNLLR- ---------- ----------
395_Prochlorococcus_marinus_st  ---------- ---------- ---------M ETPFKSGSIL ---------- ----------
396_Prochlorococcus_marinus_st  ---------- ---------- ---------M ETPFKSGSIL ---------- ----------
397_Prochlorococcus_sp._MIT_13  ---------- ---------- ---------M ETPFKS-SIL ---------- ----------
398_Prochlorococcus_marinus_st  ---------- ---------- ---------M ETPFKS-SIL ---------- ----------
399_Prochlorococcus_sp._MIT_13  ---------- ---------- ---------M ETPFKS-SIL ---------- ----------
400_Prochlorococcus_marinus_st  ---------- ---------- ---------M ETPFKSGSIL ---------- ----------
401_Prochlorococcus_marinus_st  ---------- ---------- ---------M ETPFNSLLK- ---------- ----------
402_Prochlorococcus_marinus_st  ---------- ---------- ---------M ETPFNSLLN- ---------- ----------
403_Synechococcus_sp._PCC_7335  ---------- ---------- ---------M ETPLETIPDL -------SLS PTAEVGSILA
406_Prochlorococcus_marinus_st  ---------- ---------- ---------M ETPFNNLLK- ---------- ----------
407_Prochlorococcus_sp._MIT_06  ---------- ---------- ---------M ETPFNNLLK- ---------- ----------
408_Prochlorococcus_marinus_su  ---------- ---------- ---------M ETPFNNLLK- ---------- ----------
409_Prochlorococcus_marinus_st  ---------- ---------- ---------M ETPFNNLLK- ---------- ----------
410_Prochlorococcus_sp._MIT_06  ---------- ---------- ---------M ETPFNSLLK- ---------- ----------
405_Gloeobacter_violaceus_PCC_  ---------- ---------- ---------M ETRFDQSFD- ---------- ----------
411_Gloeobacter_kilaueensis_JS  ---------- ---------- ---------M ETRFDQSFD- ---------- ----------

                                ---------- MGLPWYR-VH TVVIN--DPG RLLAVHLMHT ALLAGWAGSM ALYELAIFDP
                                ---------- MGLPWYR-VH TVVIN--DPG RLLAVHLMHT ALLAGWAGSM ALYELAIFDP
                                ---------- MGLPWYR-VH TVVIN--DPG RLLAVHLMHT ALLAGWAGSM ALYELAIFDP
                                ---------- MGLPWYR-VH TVVIN--DPG RLLAVHLMHT ALLAGWAGSM ALYELAIFDP
                                ---------- MGLPWYR-VH TVVIN--DPG RLLAVHLMHT ALLAGWAGSM ALYELAIFDP
                                ---------- MGLPWYR-VH TVVIN--DPG RLLAVHLMHT ALLAGWAGSM ALYELAIFDP
                                ---------- MGLPWYR-VH TVVIN--DPG RLLAVHLMHT ALLAGWAGSM ALYELAIFDP
                                ---------- MGLPWYR-VH TVVLN--DPG RLISVHLMHT ALVAGWAGSM ALYELAVYDP
                                ---------- MGLPWYR-VH TVVIN--DPG RLLAVHLMHT ALLAGWAGSM ALYELAIFDP
                                ---------- MGLPWYR-VH TVVLN--DPG RLISVHLMHT ALVAGWAGSM ALYELAIYNP
                                ---------- MGLPWYR-VH TVVIN--DPG RLLAVHLMHT ALLAGWAGSM ALYELAIFDP
                                ---------- MGLPWYR-VH TVVIN--DPG RLLAVHLMHT ALLAGWAGSM ALYELAIFDP
                                ---------- MGLPWYR-VH TVVLN--DPG RLISVHLMHT ALVAGWAGSM ALYELAIFDP
                                ---------- MGLPWYR-VH TVVLN--DPG RLISVHLMHT ALVAGWAGSM ALYELAIYDP
                                ---------- MGLPWYR-VH TVVIN--DPG RLLAVHLMHT ALLAGWAGSM ALYELAIFDP
                                ---------- MGLPWYR-VH TVVLN--DPG RLISVHLMHT ALVAGWAGSM ALYELAIYDP
                                ---------- MGLPWYR-VH TVVLN--DPG RLISVHLMHT ALVAGWAGSM ALYELAIYNP
                                ---------- MGLPWYR-VH TVVIN--DPG RLLAVHLMHT ALLAGWAGSM ALYELAIFDP
                                ---------- MGLPWYR-VH TVVIN--DPG RLLAVHLMHT ALLAGWAGSM ALYELAIFDP
                                ---------- MGLPWYR-VH TVVIN--DPG RLLAVHLMHT ALLAGWAGSM ALYELAIFDP
                                ---------- MGLPWYR-VH TVVIN--DPG RLLAVHLMHT ALLAGWAGSM ALYELAIFDP
                                ---------- MGLPWYR-VH TVVLN--DPG RLISVHLMHT ALVAGWAGSM ALYELAIYDP
                                ---------- MGLPWYR-VH TVVLN--DPG RLISVHLMHT ALVAGWAGSM ALYELAIYDP
                                ---------- MGLPWYR-VH TVVLN--DPG RLIAVHLMHT ALVAGWAGSM ALFELSNFDP
                                ---------- MGLPWYR-VH TVVIN--DPG RLISVHLMHT ALVAGWAGSM ALYELAVFDP
                                ---------- MGLPWYR-VH TVVIN--DPG RLLAVHLMHT ALLAGWAGSM ALYELAIFDP
                                ---------- MGLPWYR-VH TVVIN--DPG RLLAVHLMHT ALLAGWAGSM ALYELAIFDP
                                ---------- MGLPWYR-VH TVVIN--DPG RLISVHLMHT ALVAGWAGSM ALYELAVFDP
                                ---------- MGLPWYR-VH TVVLN--DPG RLISVHLMHT ALVAGWAGSM ALFELATFDP
                                ---------- MGLPWYR-VH TVVLN--DPG RLISVHLMHT ALVAGWAGSM ALYELATFDP
                                ---------- MGLPWYR-VH TVVLN--DPG RLISVHLMHT ALVAGWAGSM ALYELAIYDP
                                ---------- MGLPWYR-VH TVVLN--DPG RLISVHLMHT ALVAGWAGSM ALYELAIFDP
                                ---------- MGLPWYR-VH TVVLN--DPG RLISVHLMHT ALVSGWAGSM ALYELAIYDP
                                ---------- MGLPWYR-VH TVVLN--DPG RLISVHLMHT ALVAGWSGSM ALYELAIFDP
                                ---------- MGLPWYR-VH TVVLN--DPG RLISVHLMHT ALVAGWAGSM ALYELAIYDP
                                ---------- MGLPWYR-VH TVVLN--DPG RLIAVHLMHT ALVAGWAGSM ALYELAIFDP
                                ---------- MGLPWYR-VH TVVIN--DPG RLLAVHLMHT ALVAGWAGSM ALYELAIFDP
                                ---------- MGLPWYR-VH TVVLN--DPG RLISVHLMHT ALVAGWAGSM ALYELAIYNP
                                ---------- MGLPWYR-VH TVVLN--DPG RLISVHLMHT ALVAGWAGSM ALFELATFDP
                                ---------- MGLPWYR-VH TVVIN--DPG RLLAVHLMHT ALVAGWAGSM ALYELAIFDP
                                ---------- MGLPWYR-VH TVVLN--DPG RLISVHLMHT ALVAGWAGSM ALYELAVYDP
                                ---------- MGLPWYR-VH TVVIN--DPG RLLAVHLMHT ALVAGWAGSM ALYELAIFDP
                                ---------- MGLPWYR-VH TVLVN--DPG RLIATHLMHT ALVAGWAGSM ALYELAIFDP
                                ---------- MGLPWYR-VH TVVLN--DPG RLISVHLMHT ALVAGWAGSM ALYELAVYDP
                                ---------- MGLPWYR-VH TVVLN--DPG RLISVHLMHT ALVAGWAGSM ALYELAIYDP
                                ---------- MGLPWYR-VH TVVIN--DPG RLLAVHLMHT ALVAGWAGSM ALYELAIFDP
                                ---------- MGLPWYR-VH TVVIN--DPG RLLAVHLMHT ALVAGWAGSM ALYELAIFDP
                                ---------- MGLPWYR-VH TVVLN--DPG RLISVHLMHT ALVAGWAGSM ALYELAIYDP
                                ---------- MGLPWYR-VH TVVLN--DPG RLISVHLMHT ALVAGWAGSM ALYELAIYDP
                                ---------- MGLPWYR-VH TVVLN--DPG RLISVHLMHT ALVAGWAGSM ALYELAIYDP
                                ---------- MGLPWYR-VH TVVLN--DPG RLISVHLMHT ALVSGWAGSM ALYELAIFDP
                                ---------- MGLPWYR-VH TVVLN--DPG RLISVHLMHT ALVAGWAGSM ALYELATFDP
                                ---------- MGLPWYR-VH TVVLN--DPG RLISVHLMHT ALVAGWAGSM ALYELAVFDP
                                ---------- MGLPWYR-VH TVVIN--DPG RLLAVHLMHT ALVAGWAGSM ALYELAIFDP
                                ---------- MGLPWYR-VH TVVIN--DPG RLLAVHLMHT ALVAGWAGSM ALYELAIFDP
                                ---------- MGLPWYR-VH TVVIN--DPG RLLAVHLMHT ALVAGWAGSM ALYELAIFDP
                                ---------- MGLPWYR-VH TVVLN--DPG RLIAVHLMHN ALCAGFAGSM LLFELALYDP
                                ---------- MGLPWYR-VH TVVLN--DPG RLIAVHLMHT ALVAGWAGSM ALYELAIFDP
                                ---------- MGLPWYR-VH TVVIN--DPG RLLAVHLMHT ALVAGWAGSM ALYELAIFDP
                                ---------- MGLPWYR-VH TVVIN--DPG RLLAVHLMHT ALVAGWAGSM ALYELAIFDP
                                ---------- MGLPWYR-VH TVVLN--DPG RLISVHLMHT ALVAGWAGSM ALFELSNFDP
                                ---------- MGLPWYR-VH TVLIN--DPG RLIATHLMHT ALVAGWAGSM ALYELAIFDP
                                ---------- MGLPWYR-VH TVVIN--DPG RLLAVHLMHT ALVAGWAGSM ALYELAIFDP
                                ---------- MGLPWYR-VH TVVLN--DPG RLISVHLMHT ALVAGWAGSM ALFELSNFDP
                                ---------- MGLPWYR-VH TVVIN--DPG RLLAVHLMHT ALLAGWAGSM ALYELAIFDP
                                ---------- MGLPWYR-VH TVVLN--DPG RLISVHLMHT ALVAGWAGSM ALYELAVYDP
                                ---------- MGLPWYR-VH TVVIN--DPG RLLAVHLMHT ALVAGWAGSM ALYELAIFDP
                                ---------- MGLPWYR-VH TVVIN--DPG RLLAVHLMHT ALVAGWAGSM ALYELAIFDP
                                ---------- MGLPWYR-VH TVVIN--DPG RLLAVHLMHT ALVAGWAGSM ALYELAIFDP
                                ---------- MGLPWYR-VH TVVIN--DPG RLLAVHLMHT ALVAGWAGSM ALYELAIFDP
                                ---------- MGLPWYR-VH TVVLN--DPG RLISVHLMHT ALVAGWAGSM ALYELAVYDP
                                ---------- MGLPWYR-VH TVLLN--DPG RLIATHLMHT SLVAGWAGSM ALYELAIFDP
                                ---------- MGLPWYR-VH TVVLN--DPG RLISVHLMHT ALVAGWAGSM ALYELATYDP
                                ---------- MGLPWYR-VH TVLLN--DPG RLIATHLMHT ALVAGWAGSM ALYETATFDP
                                ---------- MGLPWYR-VH TVVIN--DPG RLLAVHLMHT ALVAGWAGSM ALYELAIFDP
                                ---------- MGLPWYR-VH TVVLN--DPG RLISVHLMHT ALVAGWAGSM ALYELAVYDP
                                ---------- MGLPWYR-VH TVVLN--DPG RLIAVHLMHT ALVAGWAGSM ALYELAVFDP
                                ---------- MGLPWYR-VH TVVLN--DPG RLISVHLMHT ALVAGWAGSM ALYELAIYDP
                                ---------- MGLPWYR-VH TVVLN--DPG RLISVHLMHT ALVAGWAGSM ALYELAVYDP
                                ---------- MGLPWYR-VH TVVIN--DPG RLLAVHLMHT ALVAGWAGSM ALYELAIFDP
                                ---------- MGLPWYR-VH TVVLN--DPG RLISVHLMHT ALVAGWAGSM ALYELATFDP
                                ---------- MGLPWYR-VH TVVLN--DPG RLISVHLMHT ALVAGWAGSM ALYELAVYDP
                                ---------- MGLPWYR-VH TVVLN--DPG RLISVHLMHT ALVAGWAGSM ALYELAIFDP
                                ---------- MGLPWYR-VH TVVLN--DPG RLISVHLMHT ALVAGWAGSM ALYELALFDP
                                ---------- MGLPWYR-VH TVVLN--DPG RLISVHLMHT ALVAGWAGSM ALYELAVYDP
                                ---------- MGLPWYR-VH TVVLN--DPG RLISVHLMHT ALVAGWAGSM ALYELAIYDP
                                ---------- MGLPWYR-VH TVVIN--DPG RLLAVHLMHN ALCAGFAGSM LLFELALFDP
                                ---------- MGLPWYR-VH TVVIN--DPG RLIAVHLMHT ALVAGWAGSM ALYELAVFDP
                                ---------- MGLPWYR-VH TVVIN--DPG RLLAVHLMHT ALLAGWAGSM ALYELAIFDP
                                ---------- MGLPWYR-VH TVVLN--DPG RLISVHLMHT ALVAGWAGSM ALYELAVYDP
                                ---------- MGLPWYR-VH TVVLN--DPG RLISVHLMHT ALVAGWAGSM ALYELATFDP
                                ---------- MGLPWYR-VH TVVLN--DPG RLISVHLMHT ALVAGWAGSM ALYELAVFDP
                                ---------- MGLPWYR-VH TVVLN--DPG RLISVHLMHT ALVAGWAGSM ALYELAIYDP
                                ---------- MGLPWYR-VH TVVLN--DPG RLISVHLMHT ALVAGWAGSM ALYELAVFDP
                                ---------- MGLPWYR-VH TVVIN--DPG RLIAVHLMHT ALVAGWAGSM ALYELAVFDP
                                ---------- MGLPWYR-VH TVVLN--DPG RLISVHLMHT ALVAGWSGSM ALYELAIYDP
                                ---------- MGLPWYR-VH TVVIN--DPG RLLAVHLMHT ALVAGWAGSM ALYELAIFDP
                                ---------- MGLPWYR-VH TVVLN--DPG RLIAVHLMHN ALCAGFAGSM LLFELALYDP
                                ---------- MGLPWYR-VH TVVIN--DPG RLLAVHLMHT ALVAGWAGSM ALYELAIFDP
                                ---------- MGLPWYR-VH TVVLN--DPG RLISVHLMHT ALVAGWAGSM ALYELAIYDP
                                ---------- MGLPWYR-VH TVVIN--DPG RLLAVHLMHT ALVAGWAGSM ALYELAIFDP
                                ---------- MGLPWYR-VH TVVIN--DPG RLLAVHLMHT ALLAGWAGSM ALYELAIFDP
                                ---------- MGLPWYR-VH TVLIN--DPG RLIATHLMHT ALVAGWAGSM ALYELAIFDP
                                ---------- MGLPWYR-VH TVVLN--DPG RLISVHLMHT ALVAGWAGSM ALYELAIYDP
                                ---------- MGLPWYR-VH TVVIN--DPG RLLAVHLMHT ALVAGWAGSM ALYELAIFDP
                                ---------- MGLPWYR-VH TVVLN--DPG RLISVHLMHT ALVAGWAGSM ALYELAVYNP
                                ---------- MGLPWYR-VH TVVIN--DPG RLLAVHLMHT ALLAGWAGSM ALYELAIFDP
                                ---------- MGLPWYR-VH TVVLN--DPG RLISVHLMHT ALVAGWAGSM ALYELAVYDP
                                ---------- MGLPWYR-VH TVVLN--DPG RLISVHLMHT ALVAGWAGSM ALYELAIYDP
                                ---------- MGLPWYR-VH TVVIN--DPG RLLAVHLMHT ALVAGWAGSM ALYELAIFDP
                                ---------- MGLPWYR-VH TVVLN--DPG RLISVHLMHT ALVAGWAGSM ALYELAVYDP
                                ---------- MGLPWYR-VH TVVLN--DPG RLISVHLMHT ALVAGWAGSM ALYELAIYDP
                                ---------- MGLPWYR-VH TVVLN--DPG RLISVHLMHT ALVAGWAGSM ALYELAIFDP
                                ---------- MGLPWYR-VH TVVLN--DPG RLISVHLMHT ALVAGWAGSM ALYELAVFDP
                                ---------- MGLPWYR-VH TVVIN--DPG RLLAVHLMHT ALLAGWAGSM ALYELAIFDP
                                ---------- MGLPWYR-VH TVVLN--DPG RLISVHLMHT ALVAGWAGSM ALYELAVYDP
                                ---------- MGLPWYR-VH TVVIN--DPG RLLAVHLMHT ALVAGWAGSM ALYELAIFDP
                                ---------- MGLPWYR-VH TVVLN--DPG RLISVHLMHT ALVAGWAGSM ALYELAIYDP
                                ---------- MGLPWYR-VH TVLLN--DPG RLIATHLMHT ALVAGWAGSM ALYELAIFDP
                                ---------- MGLPWYR-VH TVVIN--DPG RLIAVHLMHT ALVAGWAGSM ALYELAVFDP
                                ---------- MGLPWYR-VH TVVLN--DPG RLISVHLMHT ALVAGWAGSM ALYELAVYNP
                                ---------- MGLPWYR-VH TVVLN--DPG RLISVHLMHT ALVAGWAGSM ALYELAVFDP
                                ---------- MGLPWYR-VH TVVIN--DPG RLLAVHLMHT ALLAGWAGSM ALYELAIFDP
                                ---------- MGLPWYR-VH TVLLN--DPG RLIATHLMHT SLVAGWAGSM ALYELAIFDP
                                ---------- MGLPWYR-VH TVLLN--DPG RLIASHLMHT ALVAGWAGSM ALYETATFDP
                                ---------- MGLPWYR-VH TVVIN--DPG RLLAVHLMHT ALLAGWAGSM ALYELAIFDP
                                ---------- MGLPWYR-VH TVVIN--DPG RLLAVHLMHT ALLAGWAGSM ALYELAIFDP
                                ---------- MGLPWYR-VH TVVLN--DPG RLISVHLMHT ALVAGWAGSM ALYELALFDP
                                ---------- MGLPWYR-VH TVVIN--DPG RLLAVHLMHT ALVAGWAGSM ALYELAIFDP
                                ---------- MGLPWYR-VH TVVIN--DPG RLLAVHLMHT ALLAGWAGSM ALYELAIFDP
                                ---------- MGLPWYR-VH TVVLN--DPG RLISVHLMHT ALVAGWAGSM ALYELAVFDP
                                ---------- MGLPWYR-VH TVVLN--DPG RLISVHLMHT ALVAGWAGSM ALYELAIYNP
                                ---------- MGLPWYR-VH TVVIN--DPG RLLAVHLMHT ALVAGWAGSM ALYELAIFDP
                                ---------- MGLPWYR-VH TVVIN--DPG RLLAVHLMHT ALLAGWAGSM ALYELAIFDP
                                ---------- MGLPWYR-VH TVVLN--DPG RLISVHLMHT ALVAGWAGSM ALYELAIYDP
                                ---------- MGLPWYR-VH TVVLN--DPG RLISVHLMHT ALVAGWAGSM ALYELAVYNP
                                ---------- MGLPWYR-VH TVVLN--DPG RLISVHLMHT ALVAGWAGSM ALYELAVYNP
                                ---------- MGLPWYR-VH TVLVN--DPG RLIATHLMHT ALVAGWAGSM ALYELAIFDP
                                ---------- MGLPWYR-VH TVVLN--DPG RLISVHLMHT ALVAGWAGSM ALYELAVYNP
                                ---------- MGLPWYR-VH TVVIN--DPG RLLAVHLMHT ALVAGWAGSM ALYELAIFDP
                                ---------- MGLPWYR-VH TVVLN--DPG RLISVHLMHT ALVAGWAGSM ALYELAIYDP
                                ---------- MGLPWYR-VH TVVLN--DPG RLISVHLMHT ALVAGWAGSM ALYELAIYDP
                                ---------- MGLPWYR-VH TVVIN--DPG RLLAVHIMHT ALVAGWAGSM ALYELAIFDP
                                ---------- MGLPWYR-VH TSVIN--DPG RLIAVHLMHN ALCAGFAGSM LLFELALYDS
                                ---------- MGLPWYR-VH TVVIN--DPG RLLAVHLMHT ALVAGWAGSM ALYELAIFDP
                                ---------- MGLPWYR-VH TVVLN--DPG RLISVHLMHT ALVAGWAGSM ALYELAIYDP
                                ---------- MGLPWYR-VH TVVLN--DPG RLISVHLMHT ALVAGWAGSM ALYELALFDP
                                ---------- MGLPWYR-VH TVVLN--DPG RLLSVHLMHN ALCAGFAGSM LLYELALYDP
                                ---------- MGLPWYR-VH TVLLN--DPG RLIATHLMHT ALVAGWAGSM ALYELAIFDP
                                ---------- MGLPWYR-VH TVVLN--DPG RLIAVHLMHT ALVAGWAGSM ALYELAIFDP
                                ---------- MGLPWYR-VH TVVLN--DPG RLIAVHLMHN ALCAGFAGSM LLFELALYDP
                                ---------- MGLPWYR-VH TVVLN--DPG RLISVHLMHT ALVAGWAGSM ALYELAVFDP
                                ---------- MGLPWYR-VH TVVLN--DPG RLISVHLMHT ALVAGWAGSM ALYELAVYDP
                                ---------- MGLPWYR-VH TVVLN--DPG RLIAVHLMHT ALVAGWAGSM ALFELSNFDP
                                ---------- MGLPWYR-VH TVVLN--DPG RLISVHLMHT ALVAGWAGSM ALYELAVFDP
                                ---------- MGLPWYR-VH TVVLN--DPG RLIAVHLMHN ALCAGFAGSM LLFELALYDP
                                ---------- MGLPWYR-VH TVVLN--DPG RLISVHLMHT ALVAGWAGSM ALYELAIYDP
                                ---------- MGLPWYR-VH TVVLN--DPG RLIAVHLMHN ALCAGFAGSM LLFELALYDP
                                ---------- MGLPWYR-VH TVVLN--DPG RLISVHLMHT ALVAGWAGSM ALYELAVYNP
                                ---------- MGLPWYR-VH TVVLN--DPG RLISVHLMHT ALVAGWAGSM ALYELAIYDP
                                ---------- MGLPWYR-VH TVVLN--DPG RLISVHLMHT ALVAGWAGSM ALYELAIYDP
                                ---------- MGLPWYR-VH TVVIN--DPG RLISVHLMHT ALVAGWAGSM ALYELAVFDP
                                ---------- MGLPWYR-VH TVVLN--DPG RLISVHLMHT ALVAGWAGSM ALYELAVYDP
                                ---------- MGLPWYR-VH TVVIN--DPG RLLAVHLMHT ALVAGWAGSM ALYELAIFDP
                                ---------- MGLPWYR-VH TVVLN--DPG RLISVHLMHT ALVAGWAGSM ALYELAIFDP
                                ---------- MGLPWYR-VH TVVLN--DPG RLISVHLMHT ALVAGWAGSM ALYELAVYNP
                                ---------- MGLPWYR-VH TVVLN--DPG RLIAVHLMHN ALCAGFAGSM LLFELALYDP
                                ---------- MGLPWYR-VH TVVLN--DPG RLISVHLMHT ALVAGWAGSM ALYELAVFDP
                                ---------- MGLPWYR-VH TVVLN--DPG RLISVHLMHT ALVAGWAGSM ALYELAIYDP
                                ---------- MGLPWYR-VH TSVIN--DPG RLIAVHLMHN ALCAGFAGSM LLFELALYDS
                                ---------- MGLPWYR-VH TVVIN--DPG RLLAVHLMHT ALVAGWAGSM ALYELAIFDS
                                ---------- MGLPWYR-VH TVVIN--DPG RLLAVHLMHT ALVAGWAGSM ALYELAIFDP
                                ---------- MGLPWYR-VH TVVLN--DPG RLISVHLMHT ALVAGWAGSM ALYELAVYNP
                                ---------- MGLPWYR-VH TVVLN--DPG RLISVHLMHT ALVAGWAGSM ALYELAIFDP
                                ---------- MGLPWYR-VH TVVLN--DPG RLISVHLMHT ALVAGWAGSM ALYELAIYDP
                                ---------- MGLPWYR-VH TVVIN--DPG RLLAVHLMHT ALVAGWAGSM ALYELAIFDP
                                ---------- MGLPWYR-VH TVVLN--DPG RLISVHLMHT ALVAGWAGSM ALYELAIFDP
                                ---------- MGLPWYR-VH TVVLN--DPG RLIAVHLMHN ALCAGFAGSM LLFELALYDP
                                ---------- MGLPWYR-VH TVVIN--DPG RLLAVHIMHT AXVAGWAGSM ALYELAIFDP
                                ---------- ---------- ---------- -------MHT ALVAGWAGSM ALYELAIYDP
                                ---------- MGLPWYR-VH TVVLN--DPG RLISVHLMHT ALVSGWAGSM ALYELAIYDP
                                ---------- MGLPWYR-VH TVVIN--DPG RLLAVHLMHT ALVAGWAGSM ALYELAIFDP
                                ---------- MGLPWYR-VH TVVLN--DPG RLIAVHLMHT ALVAGWAGSM ALYELAVFDP
                                ---------- MGLPWYR-VH TVVLN--DPG RLIAVHLMHN ALCAGFAGSM LLFELALYDP
                                ---------- MGLPWYR-VH TVVLN--DPG RLISVHLMHT ALVAGWAGSM ALYELATFDS
                                ---------- MGLPWYR-VH TVVLN--DPG RLISVHLMHT ALVAGWAGSM ALYELAIYDP
                                ---------- MGLPWYR-VH TVVLN--DPG RLIAVHLMHN ALCAGFAGSM LLFELALYDP
                                ---------- MGLPWYR-VH TSVIN--DPG RLIAVHLMHN ALCAGFAGSM LLFELALYDS
                                ---------- MGLPWYR-VH TVVLN--DPG RLIAVHLMHT ALVAGWAGSM ALYELAIFDP
                                ---------- ---------- --MIN--DPG RLLAVHLMHT ALVAGWAGSM ALYELAIFDP
                                ---------- ---------- ---------- -------MHT ALVAGWAGSM ALYELAIYNP
                                ---------- MGLPWYR-VH TVVLN--DPG RLIAVHLMHT ALVAGWAGSM ALYETAIFDP
                                ---------- MGLPWYR-VH TVVLN--DPG RLISVHLMHT ALVAGWAGSM ALYELAIYDP
                                ---------- MGLPWYR-VH TVLLN--DPG RLIATHLMHT ALVAGWAGSM ALYELAIFDP
                                ---------- MGLPWYR-VH TVLIN--DPG RLIATHLMHT ALVAGWAGSM ALYELAIFDP
                                ---------- MGLPWYR-VH TVLIN--DPG RLIAAHLMHT ALVAGWAGSM ALYELAIFDP
                                ---------- MGLPWYR-VH TVVLN--DPG RLISVHLMHT ALVAGWAGSM ALFELATFDP
                                ---------- MGLPWYR-VH TVVLN--DPG RLISVHLMHT ALVAGWAGSM ALYELAIFDP
                                ---------- MGLPWYR-VH TVVLN--DPG RLISVHLMHT ALVAGWAGSM ALYELALFDP
                                ---------- MGLPWYR-VH TVVIN--DPG RLLAVHIMHT ALVAGWAGSM ALYELAIFDP
                                ---------- MGLPWYR-VH TVVLN--DPG RLIAVHLMHN ALCAGFAGSM LLFELALYDP
                                ---------- MGLPWYR-VH TVVLN--DPG RLISVHLMHT ALVAGWAGSM ALYELAIYDP
                                ---------- MGLPWYR-VH TVVVN--DPG RLISVHLMHT ALVAGWAGSM ALFELATFDP
                                ---------- MGLPWYR-VH TVVLN--DPG RLISVHLMHT ALVAGWAGSM ALYELAVYDP
                                ---------- MGLPWYR-VH TVVIN--DPG RLLAVHLMHT ALVAGWAGSM ALYELAIFDP
                                ---------- MGLPWYR-VH TVVLN--DPG RLISVHLMHT ALVAGWAGSM ALYELAIYDP
                                ---------- MGLPWYR-VH TVVLN--DPG RLISVHLMHT ALVAGWAGSM ALYELAIFDP
                                ---------- MGLPWYR-VH TVVLN--DPG RLIAVHLMHT ALVAGWAGSM ALYETAIFDP
                                ---------- MGLPWYR-VH TVVIN--DPG RLISVHLMHT ALVAGWAGSM ALYELAIFDP
                                ---------- MGLPWYR-VH TVVLN--DPG RLIAVHLMHT ALVAGWAGSM ALYETAIFDP
                                ---------- MGLPWYR-VH TVVIN--DPG RLLAVHLMHT ALVAGWAGSM ALYELAIFDP
                                ---------- MGLPWYR-VH TVVLN--DPG RLISVHLMHT ALVAGWAGSM ALYELAIFDP
                                ---------- ---------- ---MN--DPG RLIATHLMHT ALVAGWAGSM ALYELAIFDP
                                ---------- MGLPWYR-VH TSVLN--DPG RLIAVHIMHN ALCAGFAGSM LLFELALFDP
                                ---------- ---------- ---------- -------MHT ALLAGWAGSM ALYELAIFDP
                                ---------- MGLPWYR-VH TVVLN--DPG RLISVHLMHT ALVAGWAGSM ALYELAIYDP
                                ---------- MGLPWYR-VH TVVLN--DPG RLISVHLMHT ALVAGWAGSM ALFELATFDP
                                ---------- ---------- ---------- -------MHT ALLAGWAGSM ALYELAIFDP
                                ---------- MGLPWYR-VH TVVLN--DPG RLIAVHLMHN ALCAGFAGSM LLFELALYDP
                                ---------- MGLPWYR-VH TVVIN--DPG RLLAVHLMHT ALVAGWAGSM ALYELAIFDP
                                ---------- MGLPWYR-VH TVVLN--DPG RLISVHLMHT ALVAGWAGSM ALYELAVFDP
                                ---------- MGLPWYR-VH TVVLN--DPG RLISVHLMHT ALVAGWAGSM ALYELAVFDP
                                ---------- MGLPWYR-VH TVVIN--DPG RLLAVHLMHT ALVAGWAGSM ALYELAIFDP
                                ---------- MGLPWYR-VH TVVLN--DPG RLISVHLMHT ALVAGWAGSM ALYELAVFDP
                                ---------- MGLPWYR-VH TVVLN--DPG RLIAVHLMHT ALVAGWAGSM ALYELAIFDP
                                ---------- MGLPWYR-VH TVVLN--DPG RLISVHLMHT ALVAGWAGSM ALFELATFDP
                                ---------- MGLPWYR-VH TVVLN--DPG RLISVHLMHT ALVAGWAGSM ALYELAIFDP
                                ---------- MGLPWYR-VH TVVIN--DPG RLIAVHLMHT ALVAGWAGSM ALYELAIFDP
                                ---------- MGLPWYR-VH TVVIN--DPG RLLAVHLMHT ALVAGWAGSM ALYELAIFDP
                                ---------- MGLPWYR-VH TVVLN--DPG RLISVHLMHT ALVAGWAGSM ALYELAVFDP
                                ---------- MGLPWYR-VH TVVLN--DPG RLISVHLMHT ALVAGWAGSM ALYELAIFDP
                                ---------- MGLPWYR-VH TVVLN--DPG RLISVHLMHT ALVAGWAGSM ALYELAIFDP
                                ---------- MGLPWYR-VH TVVIN--DPG RLLAVHLMHT ALVAGWAGSM ALYELAIFDP
                                ---------- MGLPWYR-VH TVVLN--DPG RLIAVHLMHT ALVAGWAGSM ALYELAIFDP
                                ---------- MGLPWYR-VH TVVLN--DPG RLISVHLMHT ALVAGWAGSM ALYELAVFDP
                                ---------- MGLPWYR-VH TVVIN--DPG RLLAVHLMHT ALVAGWAGSM ALYELAIFDP
                                ---------- MGLPWYR-VH TVLIN--DPG RLIAAHLMHT ALVAGWAGSM ALYELAIFDP
                                ---------- MGLPWYR-VH TVVVN--DPG RLIAVHLMHT ALVAGWAGSM ALFELSTFDP
                                ---------- MGLPWYR-VH TVVLN--DPG RLISVHLMHT ALVAGWAGSM ALYELAIFDP
                                ---------- MGLPWYR-VH TVLVN--DPG RLIATHLMHT ALVAGWAGSM ALYELAIFDP
                                ---------- MGLPWYR-VH TVLIN--DPG RLIAAHLMHT ALVAGWAGSM ALYELAVFDP
                                ---------- MGLPWYR-VH TVLIN--DPG RLIAAHLMHT ALVAGWAGSM ALYELATFDP
                                ---------- MGLPWYR-VH TVVLN--DPG RLISVHLMHT ALVAGWAGSM ALYELAIYDP
                                ---------- MGLPWYR-VH TVVLN--DPG RLISVHLMHT ALVAGWAGSM ALFELATFDP
                                ---------- MGLPWYR-VH TVVLN--DPG RLISVHLMHT ALVAGWAGSM ALYELAIFDP
                                ---------- MGLPWYR-VH TVVLN--DPG RLISVHLMHT ALVSGWAGSM ALYELAIYDP
                                ---------- MGLPWYR-VH TVVLN--DPG RLISVHLMHT ALVAGWAGSM ALYELAIYDP
                                ---------- MGLPWYR-VH TSVLN--DPG RLIAVHLMHN ALCAGFAGSM LLFELALYDP
                                ---------- MGLPWYR-VH TVVLN--DPG RLISVHLMHT ALVAGWAGSM ALYELAVFDP
                                ---------- MGLPWYR-VH TVVLN--DPG RLISVHLMHT ALVAGWAGSM ALFELATFDP
                                ---------- MGLPWYR-VH TVVLN--DPG RLISVHLMHT ALVAGWAGSM ALYELAVFDP
                                ---------- MGLPWYR-VH TVVLN--DPG RLIAVHLMHT ALTAGWAGSM VLYELAQFNP
                                ---------- MGLPWYR-VH TVVLN--DPG RLISVHLMHT ALVAGWAGSM ALYELAIYDP
                                ---------- MGLPWYR-VH TVLIN--DPG RLIAAHLMHT ALVAGWAGSM ALYELAIFDP
                                ---------- MGLPWYR-VH TVVLN--DPG RLISVHLMHT ALVAGWAGSM ALFELATFDP
                                ---------- MGLPWYR-VH TVVLN--DPG RLISVHLMHT ALVAGWAGSM ALYELAIYDP
                                ---------- MGLPWYR-VH TVVLN--DPG RLISVHLMHT ALVAGWAGSM ALYELAIYDP
                                ---------- MGLPWYR-VH TVVLN--DPG RLISVHLMHT ALVAGWAGSM ALYELAIYDP
                                ---------- MGLPWYR-VH TVVLN--DPG RLISVHLMHT ALVAGWAGSM ALFELSTYDP
                                ---------- MGLPWYR-VH TVVLN--DPG RLISVHLMHT ALVAGWAGSM ALFELATFDP
                                ---------- MGLPWYR-VH TVLIN--DPG RLIAAHLMHT ALVAGWAGSM ALYELAIFDP
                                ---------- MGLPWYR-VH TVVLN--DPG RLIAVHLMHT ALVAGWAGSM TLFELATYDP
                                ---------- MGLPWYR-VH TVVLN--DPG RLIAVHLMHT ALVAGWAGSM TLFELATYDP
                                ---------- MGLPWYR-VH TVVLN--DPG RLISVHLMHT ALVAGWAGSM ALYELAVFDH
                                ---------- MGLPWYR-VH TVVLN--DPG RLISVHLMHT ALVAGWAGSM ALFELSTFDP
                                ---------- MGLPWYR-VH TVVLN--DPG RLISVHLMHT ALVAGWAGSM ALYELAIFDP
                                ---------- MGLPWYR-VH TVVLN--DPG RLIAVHLMHT ALVAGWAGSM TLYELAVFDP
                                ---------- MGLPWYR-VH TVVLN--DPG RLIAVHLMHT ALVAGWAGSM TLYELAIYDP
                                ---------- MGLPWYR-VH TVVLN--DPG RLISVHLMHT ALVAGWAGSM ALYELAIFDP
                                ---------- MGLPWYR-VH TVVLN--DPG RLISVHLMHT ALVAGWAGSM ALYELAIFDP
                                ---------- MGLPWYR-VH TVVLN--DPG RLIAVHLMHT ALVAGWAGSM ALYELAIFDP
                                ---------- MGLPWYR-VH TVVLN--DPG RLISVHLMHT ALVAGWAGSM ALYELAIFDP
                                ---------- MGLPWYR-VH TVVVN--DPG RLIAVHLMHT ALVAGWAGSM ALFELSTFDP
                                ---------- MGLPWYR-VH TVLLN--DPG RLIATHLMHT ALVAGWAGSM ALYELAIFDP
                                ---------- MGLPWYR-VH TVVLN--DPG RLISVHLMHT ALVAGWAGSM ALYELAIYDP
                                ---------- MGLPWYR-VH TVLIN--DPG RLIATHLMHT ALVAGWAGSM ALYETTTFDP
                                ---------- MGLPWYR-VH TVVLN--DPG RLISVHLMHT ALVAGWAGSM ALFELATYDP
                                ---------- MGLPWYR-VH TVVVN--DPG RLIAVHLMHT ALVAGWAGSM ALFELSTFDP
                                ---------- MGLPWYR-VH TVVLN--DPG RLISVHLMHT ALVAGWAGSM ALYELAIFDP
                                ---------- MGLPWYR-VH TVVLN--DPG RLISVHLMHT ALVAGWAGSM ALYELAIFDP
                                ---------- MGLPWYR-VH TVVLN--DPG RLISVHLMHT ALVAGWAGSM ALYELAIFDP
                                ---------- MGLPWYR-VH TVVLN--DPG RLIAVHLMHT ALVAGWAGSM ALYELAIYDP
                                ---------- MGLPWYR-VH TVVLN--DPG RLISVHLMHT ALVAGWAGSM ALYELAIFDP
                                ---------- MGLPWYR-VH TVVLN--DPG RLISVHLMHT ALVAGWAGSM ALYELAIFDP
                                ---------- MGLPWYR-VH TVVVN--DPG RLIAVHLMHT ALVAGWAGSM ALFELSTFDP
                                ---------- MGLPWYR-VH TVVLN--DPG RLISVHLMHT ALVAGWAGSM ALYELAIFDP
                                ---------- MGLPWYR-VH TVVVN--DPG RLIAVHLMHT ALVAGWAGSM ALFELSTFDP
                                ---------- MGLPWYR-VH TVVIN--DPG RLLAVHIMHT ALVAGWAGSM ALYELAVFDP
                                ---------- MGLPWYR-VH TVVIN--DPG RLLAVHIMHT ALVAGWAGSM ALYELAVFDP
                                ---------- MGLPWYR-VH TVLIN--DPG RLIATHLMHT ALVAGWAGSM ALYELAIFDP
                                ---------- MGLPWYR-VH TVVIN--DPG RLLAVHIMHT ALVAGWAGSM ALYELAVFDP
                                ---------- MGLPWYR-VH TVVLN--DPG RLLAVHLMHT ALVAGWAGSM ALYELAIFDP
                                ---------- MGLPWYR-VH TVVLN--DPG RLLAVHLMHT ALVAGWAGSM ALYELAIFDP
                                ---------- MGLPWYR-VH TVLLN--DPG RLIATHLMHT ALVAGWAGSM ALYELAIFDP
                                ---------- MGLPWYR-VH TVVLN--DPG RLLAVHLMHT ALVAGWAGSM ALYELAIFDP
                                ---------- MGLPWYR-VH TVVLN--DPG RLISVHLMHT ALVAGWAGSM ALYELAIFDP
                                ---------- MGLPWYR-VH TVVLN--DPG RLISVHLMHT ALVAGWAGSM ALYELAIFDP
                                ---------- MGLPWYR-VH TVVIN--DPG RLLAVHIMHT ALVAGWAGSM ALYELAVFDP
                                ---------- MGLPWYR-VH TVVLN--DPG RLISVHLMHT ALVAGWAGSM ALYELAIFDP
                                ---------- MGLPWYR-VH TVVLN--DPG RLIAVHLMHT ALVAGWAGSM ALYELAIFDP
                                ---------- MGLPWYR-VH TVVLN--DPG RLISVHLMHT ALVAGWAGSM ALYELAIYDP
                                ---------- MGLPWYR-VH TVVLN--DPG RLIAVHLMHT ALVAGWAGSM ALYELAIFDP
                                ---------- ---------- ---------- -------MHT ALVAGWAGSM ALFELATFDP
                                ---------- MGLPWYR-VH TVVLN--DPG RLISVHLMHT ALVAGWAGSM ALYELAIYDP
                                ---------- MGLPWYR-VH TVVLN--DPG RLISVHLMHT ALVAGWAGSM ALYELAIFDS
                                ---------- ----WYR-VH TVVLN--DPG RLIAVHLMHT ALVAGWAGSM ALYELTVFDP
                                ---------- ---------- ---------- -------MHT ALVAGWAGSM ALYELAIFDS
                                ---------- MGLPWYR-VH TVVLN--DPG RLISVHLMHT ALVAGWAGSM ALYELAIYDP
                                ---------- MGLPWYR-VH TVVLN--DPG RLISVHLMHT ALVAGWAGSM ALYELAIFDS
                                ---------- MGLPWYR-VH TVVLN--DPG RLISVHLMHT ALVAGWAGSM ALYELAIFDS
                                ---------- MGLPWYR-VH TVVLN--DPG RLISVHLMHT ALVAGWAGSM ALYELAIFDS
                                ---------- MGLPWYR-VH TVVLN--DPG RLIAVHLMHT ALVAGWAGSM ALYELAIYDP
                                ---------- MGLPWYR-VH TVVLN--DPG RLIAVHLMHT ALVAGWAGSM ALYELAIYDP
                                ---------- MGLPWYR-VH TVVLN--DPG RLISVHLMHT ALVAGWAGSM ALYELAIFDH
                                ---------- MGLPWYR-VH TVVLN--DPG RLLAVHIMHT ALVAGWAGSM ALYELAVFDP
                                ---------- MGLPWYR-VH TVVLN--DPG RLIAVHLMHT ALAAGWAGSM ALYELAIFDP
                                ---------- MGLPWYR-VH TVVLN--DPG RLLSVHIMHT ALVAGWAGSM ALYELAVFDP
                                ---------- MGLPWYR-VH TVVLN--DPG RLLSVHIMHT ALVAGWAGSM ALYELAVFDP
                                ---------- MGLPWYR-VH TVVLN--DPG RLLSVHIMHT ALVAGWAGSM ALYELAVFDP
                                ---------- MGLPWYR-VH TVVLN--DPG RLIAVHLMHT ALTAGWAGSM ALYELALFDP
                                ---------- MGLPWYR-VH TVVLN--DPG RLLSVHLMHT ALVSGWAGSM ALYELAKYDP
                                ---------- MGLPWYR-VH SVVLN--DPG RLLGVHLMHT ALVTGWAGSM AIFELAKFDP
                                ---------- ---------- ---------- -------MHT ALLAGWAGSM ALYELAIFDP
                                ---------- ---------- ---------- -------MHT ALLAGWAGSM ALYELAIFDP
                                ---------- ---------- ---------- -------MHT ALLAGWAGSM ALYELAIFDP
                                ---------- MGLPWYR-VH TVVIN--DPG RLLAVHLMHT ALLAGWAGSM ALYELAIFDP
                                ---------- ---------- ---------- -------MHT ALLAGWAGSM ALYELAIFDP
                                ---------- MGLPWYR-VH SVVIN--DPG RLLAVHLMHT ALLAGWAGSM ALYELAIFDP
                                ---------- MGLPWYR-VH TVVTS--DPG RLIAVHLMHT ALVAGWAGSM AFFEASVFNP
                                ---------- MGLPWYR-VH TVVTS--DPG RLIAVHLMHT ALVAGWAGSM AFYEVATFNP
                                ---------- ---------- ---------- -------MHT ALLAGWAGSM ALYELAIFDP
                                ---------- MGLPWYR-VH TVVLN--DPG RLIAVHLMHT ALTAGWAGSM ALYELALFDP
                                ---------- ---------- ---------- -------MHT ALVAGWAGSM TLYELAVFDP
                                ---------- ---------- ---------- -------MHT ALVAGWAGSM ALYELAIFDP
                                -FATNRDQES SGFAWWAG-N ARLIN--LSG KLLGAHVAHA GLIVFWAGAM TLFELAHFIP
                                -FATNRDQES SGFAWWAG-N ARLIN--LSG KLLGAHVAHA GLMVFWAGAM TLFETAHFIP
                                -FSTNRDQES SGFAWWAG-N ARLIN--LSG KLLGAHVAHA GLIVFWAGAM TLFETAHFIP
                                -VAGNRDQES SGFAWWAG-N ARLIN--LSG KLLGAHVAHA GLIVFWAGAM TLFEVAHFVP
                                --MGGRDQES TGFAWWSG-N ARLIN--LSG KLLGAHVAHA GLIVFWAGAM TLFEVAHFVP
                                -G-GGRDQES SGFAWWSG-N ARLIN--LSG KLLGAHVAHA GLIVFWAGAM TLFEVAHFIP
                                -MGAGRDQES SGFAWWAG-N ARLIN--LSG KLLGAHVAHA GLIVFWAGAM TLFEVAHFVP
                                -AGAGRDQES SGFAWWAG-N ARLIN--LSG KLLGAHVAHA GLIVFWAGAM TLFETAHFIP
                                -S-GGRDQES SGFAWWSG-N ARLIN--LSG KLLGAHVAHA GLIVFWAGAM TLFEVAHFVP
                                -G-GGRDQES TGFAWWSG-N ARLIN--LSG KLLGAHVAHA GLIVFWAGAM TLFEVAHFIP
                                -MGSGRDQES TGFAWWSG-N ARLIN--LSG KLLGAHVAHS GLIVFWAGAM TLFEVAHFIP
                                -MGAGRDQDS TGFAWWAG-N ARLIN--LSG KLLGAHVAHS GLIVFWAGAM TLFEVAHFIP
                                -VGSNRDQES SGFAWWAG-N ARLIN--LSG KLLGAHVAHA GLIVFWAGAM TLFEVAHFIP
                                -LGGGRDQES SGFAWWAG-N ARLIN--LSG KLLGAHVAHS GLIVFWAGAM TLFEVAHFIP
                                -LGGGRDQES SGFAWWAG-N ARLIN--LSG KLLGAHVAHS GLIVFWAGAM TLFEVAHFIP
                                --SGGRDQES SGFAWWSG-N ARLIN--LSG KLLGAHVAHA GLIVFWAGAM TLFEVAHFIP
                                --GGGRDQES SGFAWWSG-N ARLIN--LSG KLLGAHVAHA GLIVFWAGAM TLFEVAHFIP
                                -LGGGRDQES SGFAWWAG-N ARLIN--LSG KLLGAHVAHS GLIVFWAGAM TLFEVAHFIP
                                --GGGRDQES TGFAWWSG-N ARLIN--LSG KLLGAHVAHA GLIVFWAGAM TLFEVAHFVP
                                -MGSGRDQES TGFAWWSG-N ARLIN--LSG KLLGAHVAHS GLIVFWAGAM TLFEVAHFIP
                                --SGGRDQES SGFAWWSG-N ARLIN--LSG KLLGAHVAHA GLIVFWAGAM TLFEVAHFIP
                                -MGSGRDQDS TGFAWWAG-N ARLIN--LSG KLLGAHVAHS GLIVFWAGAM TLFEVAHFVP
                                -VAGNRDQES SGFAWWAG-N ARLIN--LSG KLLGAHVAHS GLIVFWAGAM TLFEVAHFVP
                                -A-GGRDQES SGFAWWSG-N ARLIN--LSG KLLGAHVAHA GLIVFWAGAM TLFEVAHFIP
                                -YASGRDQES SGFAWWSG-N ARLIN--LSG KLLGAHVAHQ GLIVFWAGAM TLFEVAHFIP
                                -M-GGRDQES TGFAWWSG-N ARLIN--LSG KLLGAHVAHA GLIVFWAGAM TLFEVAHFVP
                                --LGGRDQES TGFAWWSG-N ARLIN--LSG KLLGAHVAHS GLIVFWAGAM TLFEVAHFIP
                                -G-GGRDQES TGFAWWSG-N ARLIN--LSG KLLGAHVAHA GLIVFWAGAM TLFEVAHFVP
                                --LGGRDQES TGFAWWSG-N ARLIN--LSG KLLGAHVAHS GLIVFWAGAM TLFEVAHFIP
                                -LGGGRDIES TGFAWWSG-N ARLIN--LSG KLLGAHVAHA GLIVFWAGAM TLFEVAHFIP
                                --GGGRDQES TGFAWWSG-N ARLIN--LSG KLLGAHVAHA GLIVFWAGAM TLFEVAHFVP
                                --GGGRDQES TGFAWWSG-N ARLIN--LSG KLLGAHVAHA GLIVFWAGAM TLFEVAHFIP
                                -VAGGRDQDS TGFAWWSG-N ARLIN--LSG KLLGAHVAHS GLIVFWAGAM TLFEVAHFIP
                                -LGGGRDIES TGFAWWSG-N ARLIN--LSG KLLGAHVAHA GLIVFWAGAM TLFEVAHFIP
                                -ASGGRDQQS TGFAWWSG-N ARLIN--LSG KLLGAHVAHA GLIVFWAGAM TLFEVAHFIP
                                -G-GGRDIES TGFAWWSG-N ARLIN--LSG KLLGAHVAHA GLIVFWAGAM TLFEVAHFIP
                                -G-GGRDQES SGFAWWSG-N ARLIN--LSG KLLGAHVAHA GLIVFWAGAM TLFEVAHFIP
                                -MMSNRDQES SGFAWWSG-N ARLIN--LSG KLLGAHVAHA GLIVFWAGAM TLFEVAHFVP
                                -VAGGRDQDS TGFAWWAG-N ARLIN--LSG KLLGAHVAHS GLIVFWAGAM TLFEVAHFIP
                                -YLSGRDQES TGFAWWSG-N ARLIN--LSG KLLGAHVAHA GLIVFWAGAM TLFEVAHFIP
                                -GGAGRDQES TGFAWWSG-N ARLIN--LSG KLLGAHVAHA GLIVFWAGAM TLFEVAHFIP
                                -VAGGRDQDS TGFAWWAG-N ARLIN--LSG KLLGAHVAHS GLIVFWAGAM TLFEVAHFIP
                                -LGTGRDIES TGFAWWSG-N ARLIN--LSG KLLGAHVAHA GLIVFWAGAM TLFEVAHFIP
                                -SIGGRDLQS TGFAWWSG-N ARLIN--LSG KLLGAHVAHA GLIVFWAGAM TLFETAHFIP
                                -GGAGRDQES TGFAWWSG-N ARLIN--LSG KLLGAHVAHA GLIVFWAGAM TLFEVAHFIP
                                -S-GGRDQES SGFAWWSG-N ARLIN--LSG KLLGAHVAHA GLIVFWAGAM TLFEVSHFVP
                                -LGGGRDIES TGFAWWSG-N ARLIN--LSG KLLGAHVAHA GLIVFWAGAM TLFEVAHFIP
                                -G-GGRDQES SGFAWWSG-N ARLIN--LSG KLLGAHVAHA GLIVFWAGAM TLFEVAHFIP
                                -S-GGRDQES SGFAWWSG-N ARLIN--LSG KLLGAHVAHA GLIVFWAGAM TLFEVSHFIP
                                -S-GGRDQES SGFAWWSG-N ARLIN--LSG KLLGAHVAHA GLIVFWAGAM TLFEVSHFIP
                                -G-GGRDQES SGFAWWSG-N ARLIN--LSG KLLGAHVAHA GLIVFWAGAM TLFEVAHFIP
                                -YLSGRDQDS TGFAWWSG-N ARLIN--LSG KLLGAHVAHA GLIVFWAGAM TLFEVAHFIP
                                -MGGGRDIES TGFAWWSG-N ARLIN--LSG KLLGAHVAHA GLIVFWAGAM TLFEVAHFIP
                                -S-GGRDQES SGFAWWSG-N ARLIN--LSG KLLGAHVAHA GLIVFWAGAM TLFEVSHFVP
                                -MGGGRDIES TGFAWWSG-N ARLIN--LSG KLLGAHVAHS GLIVFWAGAM TLFEVAHFIP
                                -VTSGRDLES TGFAWWSG-N ARLIN--LSG KLLGAHVAHA GLIVFWAGAM TLFETAHFIP
                                -S-GGRDQES SGFAWWSG-N ARLIN--LSG KLLGAHVAHA GLIVFWAGAM TLFEVSHFIP
                                -GGTGRDQES TGFAWWSG-N ARLIN--LSG KLLGAHVAHA GLIVFWAGAM TLFEVAHFIP
                                -G-GGRDLES SGFAWWSG-N ARLIN--LSG KLLGAHVAHA GLIVFWAGAM TLFEVAHFIP
                                -G-AGRDQES SGFAWWSG-N ARLIN--LSG KLLGAHVAHA GLIVFWAGAM TLFEVAHFVP
                                --GGGRDIES TGFAWWSG-N ARLIN--LSG KLLGAHVAHA GLIVFWAGAM TLFEVAHFIP
                                --MGGRDQES TGFAWWSG-N ARLIN--LSG KLLGAHVAHA GLIVFWAGAM TLFEVAHFVP
                                -VAGNRDQES SGFAWWSG-N ARLIN--LSG KLLGAHVAHA GLIVFWAGAM TLFEVAHFIP
                                -G-GGRDQES TGFAWWSG-N ARLIN--LSG KLLGAHVAHA GLIVFWAGAM TLFEVAHFIP
                                -GGAGRDQES TGFAWWSG-N ARLIN--LSG KLLGAHVAHA GLIVFWAGAM TLFEVAHFIP
                                -GGAGRDQES TGFAWWSG-N ARLIN--LSG KLLGAHVAHA GLIVFWAGAM TLFEVAHFVP
                                -G-GGRDIES TGFAWWSG-N ARLIN--LSG KLLGAHVAHA GLIVFWAGAM TLFEVAHFVP
                                -G-AGRDQES SGFAWWSG-N ARLIN--LSG KLLGAHVAHA GLIVFWAGAM TLFEVAHFVP
                                -GGTGRDQES TGFAWWSG-N ARLIN--LSG KLLGAHVAHA GLIVFWAGAM TLFEVAHFVP
                                -MGAGRDLES SGFAWWAG-N ARLIN--LSG KLLGAHVAHA GLIVFWAGAM TLFEVAHFVP
                                -GGTGRDQES TGFAWWSG-N ARLIN--LSG KLLGAHVAHS GLIVFWAGAM TLFEVAHFVP
                                -GGAGRDQES TGFAWWSG-N ARLIN--LSG KLLGAHVAHA GLIVFWAGAM TLFEVAHFIP
                                -G-AGRDQES SGFAWWSG-N ARLIN--LSG KLLGAHVAHA GLIVFWAGAM TLFEVAHFVP
                                -LGSGRDIES TGFAWWSG-N ARLIN--LSG KLLGAHVAHA GLIVFWAGAM TLFEVAHFIP
                                --IGGRDQDS TGFAWWAG-N ARLIN--LSG KLLGAHVAHA GLIVFWAGAM TLFEVAHFIP
                                -G-AGRDQQS SGFAWWSG-N ARLIN--LSG KLLGAHVAHA GLIVFWAGAM TLFEVAHFVP
                                -G-AGRDQES SGFAWWSG-N ARLIN--LSG KLLGAHVAHA GLIVFWAGAM TLFEVAHFVP
                                -AGGGRDLSS TGFAWWAG-N ARLIN--LSG KLLGAHVAHA GLIVFWAGAM TLFEVAHFTP
                                -GGTGRDQES TGFAWWSG-N ARLIN--LSG KLLGAHVAHA GLIVFWAGAM TLFEVAHFVP
                                -GGTGRDQES TGFAWWSG-N ARLIN--LSG KLLGAHVAHA GLIVFWAGAM TLFEVAHFVP
                                -AGAGRDQQS SGYAWWSG-N ARLIN--LSG KLLGAHVAHA GLIVFWAGAM TLFEVAHFIP
                                -SVGSRDFNS TGFAWWAG-N ARLIN--LSG KLLGAHVAHA GLIVFWAGAM TLFEVAHFIP
                                -VAGGRDQDS TGFAWWAG-N ARLIN--LSG KLLGAHVAHA GLIVFWAGAM TLFETAHFIP
                                -IIGGRDQQS TGFAWWSG-N ARLIN--LSG KLLGAHVAHA GLIVFWAGAM TLFEVAHFVP
                                -VAGNRDQES SGFAWWAG-N ARLIN--LSG KLLGAHVAHA GLIVFWAGAM TLFEVAHFNP
                                -GGAGRDQES TGFAWWSG-N ARLIN--LSG KLLGAHVAHA GLIVFWAGAM TLFEVAHFIP
                                -TATGRDQSS TGFAWWSG-N ARLIN--LSG KLLGAHVAHA GLIVFWAGAM TLFETAHFIP
                                -TATGRDQSS TGFAWWSG-N ARLIN--LSG KLLGAHVAHA GLIVFWAGAM TLFETAHFIP
                                -TGSGRDLES TGFAWWAG-N ARLIN--LSG KLLGAHVAHA GLIVFWAGAM TLFEVAHFVP
                                -TASGRDQSS TGFAWWSG-N ARLIN--LSG KLLGAHVAHA GLIVFWAGAM TLFETAHFIP
                                -TASGRDQSS TGFAWWSG-N ARLIN--LSG KLLGAHVAHA GLIVFWAGAM TLFETAHFIP
                                -S-GGRDQES SGFAWWSG-N ARLIN--LSG KLLGAHVAHA GLIVFWAGAM TLFEVSHFVP
                                -GGAGRDQES TGFAWWSG-N ARLIN--LSG KLLGAHVAHA GLIVFWAGAM TLFEVAHFIP
                                -TGSGRDLES TGFAWWAG-N ARLIN--LSG KLLGAHVAHA GLIVFWAGAM TLFEVAHFVP
                                -YASGRDQES SGFAWWSG-N ARLIN--LSG KLLGAHVAHA GLIVFWAGAM TLFEVAHFIP
                                -ISGGRDLES SGFAWWSG-N ARLIN--LSG KLLGAHVAHA GLIVFWAGAM TLFEVAHFIP
                                -TASGRDQSS TGFAWWSG-N ARLIN--LSG KLLGAHVAHA GLIVFWAGAM TLFETAHFIP
                                -TGSGRDLES TGFAWWAG-N ARLIN--LSG KLLGAHVAHA GLIVFWAGAM TLFEVAHFVP
                                -G-GGRDQES TGFAWWSG-N ARLIN--LSG KLLGAHVAHA GLIVFWAGAM TLFEVAHFIP
                                -VVGGRDQDS TGFAWWSG-N ARLIN--LSG KLLGAHVAHA GLIVFWAGAM TLFELSHFIP
                                -FAGNRDQES SGFAWWAG-N ARLIN--LSG KLLGAHVAHA GLIVFWAGAM TLFEVAHFIP
                                -VGSSRDFNS TGFAWWAG-N ARLIN--LSG KLLGAHVAHA GLIVFWAGAM TLFEVAHFIP
                                --MGGRDLES TGFAWWSG-N ARLIN--LSG KLLGAHVAHA GLIVFWAGAM TLFEVAHFIP
                                -S-GGRDQES SGFAWWSG-N ARLIN--LSG KLLGAHVAHA GLIVFWAGAM TLFEVSHFVP
                                -VASGRDLES TGFAWWSG-N ARLIN--LSG KLLGAHVAHA GLIVFWAGAM TLFETAHFIP
                                -VAGNRDQES SGFAWWAG-N ARLIN--LSG KLLGAHVAHA GLIVFWTGAM TLFEVAHFVP
                                -TGSGRDLES TGFAWWAG-N ARLIN--LSG KLLGAHVAHA GLIVFWAGAM TLFEVAHFVP
                                -VVGGRDQDS TGFAWWSG-N ARLIN--LSG KLLGAHVAHA GLIVFWAGAM TLFELSHFIP
                                -LGGGRDIES TGFAWWSG-N ARLIN--LSG KLLGAHVAHS GLIVFWAGAM TLFEVAHFIP
                                -S-GGRDQES SGFAWWSG-N ARLIN--LSG KLLGAHVAHA GLIVFWAGAM TLFEVSHFVP
                                -VASGRDLES TGFAWWSG-N ARLIN--LSG KLLGAHVAHA GLIVFWAGAM TLFETAHFIP
                                -VIGGRDQET SGFAWWAG-N ARLIN--LSG KLLGAHVAHA GLIVFWAGAM TLFEVAHFVP
                                -FAGNRDQES SGFAWWAG-N ARLIN--LSG KLLGAHVAHA GLIVFWAGAM TLFEVAHFIP
                                -GGAGRDQES TGFAWWSG-N ARLIN--LSG KLLGAHVAHS GLIVFWAGAM TLFEVAHFIP
                                -FAGNRDQES SGFAWWAG-N ARLIN--LSG KLLGAHVAHA GLIVFWAGAM TLFEVAHFIP
                                -TGSGRDLES TGFAWWAG-N ARLIN--LSG KLLGAHVAHA GLIVFWTGAM TLFEVAHFVP
                                -G-GGRDQES TGFAWWSG-N ARLIN--LSG KLLGAHVAHA GLIVFWAGAM TLFEVAHFVP
                                -AGSGRDLQS SGFAWWAG-N ARLIN--LSG KLLGAHVAHA GLIVLWAGAM TLFEVAHFVP
                                -LGAGRDQDS TGFAWWAG-N ARLIN--LSG KLLGAHVAHA GLIVFWAGAM TLFEVAHFVP
                                -G-GGRDQES SGFAWWSG-N ARLIN--LSG KLLGAHVAHA GLIVFWAGAM TLFEVAHFIP
                                -YASGRDQES SGFAWWSG-N ARLIN--LSG KLLGAHVAHA GLIVFWAGAM TLFEVAHFIP
                                -LGAGRDQDS TGFAWWAG-N ARLIN--LSG KLLGAHVAHA GLIVFWAGAM TLFEVAHFVP
                                -LGAGRDQDS TGFAWWAG-N ARLIN--LSG KLLGAHVAHS GLIVFWAGAM TLFEVAHFVP
                                -LGAGRDQDS TGFAWWAG-N ARLIN--LSG KLLGAHVAHA GLIVFWAGAM TLFEVAHFVP
                                -LGAGRDQDS TGFAWWAG-N ARLIN--LSG KLLGAHVAHA GLIVFWAGAM TLFEVAHFVP
                                -LGAGRDQDS TGFAWWAG-N ARLIN--LSG KLLGAHVAHA GLIVFWAGAM TLFEVAHFVP
                                -IAGGRDIDS TGYAWWSG-N ARLIN--LSG KLLGAHVAHA GLIVFWAGAM TLFEVAHFVP
                                -G-GGRDQES SGFAWWSG-N ARLIN--LSG KLLGAHVAHA GLIVFWAGAM TLFEVAHFIP
                                -LGGGRDQDT TGFAWWAG-N ARLIN--LSG KLLGAHVAHA GLIVFWAGAM TLFEVAHFVP
                                -SMGGRDLQS TGFAWWSG-N ARLIN--LSG KLLGAHVAHA GLIVFWAGAM TLFETAHFIP
                                -VAGNRDQES SGFAWWSG-N ARLIN--LSG KLLGAHVAHA GLIVFWAGAM TLFETAHFIP
                                -YVSGRDQES SGFAWWSG-N ARLIN--LSG KLLGAHVAHA GLIVFWAGAM TLFEVAHFIP
                                -G-GGRDQES SGFAWWSG-N ARLIN--LSG KLLGAHVAHA GLIVFWAGAM TLFEVAHFIP
                                -LGGGRDQDT TGFAWWAG-N ARLIN--LSG KLLGAHVAHA GLIVFWAGAM TLFEVAHFVP
                                -LGGGRDQDT TGFAWWAG-N ARLIN--LSG KLLGAHVAHA GLIVFWAGAM TLFEVAHFVP
                                -AGSGRDQES SGFAWWAG-N ARLID--FSG KLLGAHVAHQ GLIVFWAGAM TLFEVAHFVP
                                -AAGGRDQQS TGFAWWSG-N ARLIN--LSG KLLGAHVAHA GLIVFWAGAM TLFEVAHFIP
                                -MVGGRDLPS TGFAWWSG-N ARLIN--LSG KLLGAHVRHA GLIVFWAGAM TLFEVAHFIP
                                -MGVGRDQES SGFAWWSG-N ARLIN--LSG KLLGAHVAHA GLIVFWAGAM TLFEVAHFVP
                                -YLGGRDQES TGFAWWSG-N ARLIN--LSG KLLGAHVAHA GLIVFWAGAM ALFEVSHFVP
                                -VAGGRDQGS SGFAWWSG-N ARLIN--ISG KLLGAHVAHA GLIVFWAGAM CLFEVAHFVP
                                -YLGGRDQES TGFAWWSG-N ARLIN--LSG KLLGAHVAHA GLIVFWAGAM ALFEVSHFVP
                                -MAGNRDQES SGFAWWAG-N ARLIN--LSG KLLGAHVAHA GLIVFWAGAM TLFEVAHFTP
                                -GVGGRTQDS SGFAWWSG-N ARLIN--LSG KLLGAHVAHA GLIVFWAGAM TLFEVAHFVP
                                -VGGGRDQES TGYAWWSG-N ARLIN--LSG KLLGAHVAHA GLIVLWTGAM TLFEVSHYVP
                                -ALGGRDQDS TGFAWWAG-N ARLIN--LSG KLLGAHVAHA GLIVFWAGAM TLFEVAHFIP
                                -GVGGRTQDS SGFAWWSG-N ARLIN--LSG KLLGAHVAHA GLIVFWAGAM TLFEVAHFVP
                                -FIAGRDQES TGFAWWAG-N ARLIN--LSG KLLGAHVAHA GLIVFWTGAM TLFEVAHFVP
                                -GVGGRTQDT SGFAWWSG-N ARLIN--LSG KLLGAHVAHA GLIVFWAGAM TLFEVAHFVP
                                -LGGGRDIES TGFAWWSG-N ARLIN--LSG KLLGAHVAHA GLIVFWAGAM TLFEVAHLIP
                                -YIAGRDQES TGFAWWSG-N ARLIN--LSG KLLGAHVAHA GLIVFWAGAM TLFEVAHFVP
                                -MVGGRDLPS TGFAWWSG-N ARLIN--LSG KLLGAHVAHA GLIVFWAGAM TLFEVAHFIP
                                -GVGGRTQDS SGFAWWSG-N ARLIN--LSG KLLGAHVAHA GLIVFWAGAM TLFEVAHFVP
                                -YLGGRDQES TGFAWWSG-N ARLIN--LSG KLLGAHVAHA GLIVFWAGAM TLFEVSHFVP
                                -YIAGRDQES TGFAWWSG-N ARLIN--LSG KLLGAHVAHA GLIVFWAGAM TLFEVAHFVP
                                -IAGGRDIDS TGYAWWSG-N ARLIN--LSG KLLGAHVAHA GLIVFWAGAM TLFEVAHFVP
                                -YLGGRDQES TGFAWWSG-N ARLIN--LSG KLLGAHVAHA GLIVFWAGAM TLFEVSHFVP
                                --GGGRDIES TGFAWWSG-N ARLIN--LSG KLLGAHVAHA GLIVFWAGAM TLFEVAHFIP
                                -YIAGRDQES TGFAWWSG-N ARLIN--LSG KLLGAHVAHA GLIVFWAGAM TLFEVAHFVP
                                -GGTGRDQES TGFAWWSG-N ARLIN--LSG KLLGAHVAHA GLIVFWAGAM TLFEVAHFVP
                                -YLGGRDQES TGFAWWSG-N ARLIN--LSG KLLGAHVAHA GLIVFWAGAM TLFEVSHFVP
                                -YIAGRDQES TGFAWWSG-N ARLIN--LSG KLLGAHVAHA GLIVFWAGAM TLFEVAHFVP
                                -GVGGRTQDT SGFAWWSG-N ARLIN--LSG KLLGAHVAHA GLIVFWAGAM TLFEVAHFVP
                                -VGGGRDQES TGYAWWSG-N ARLIN--LSG KLLGAHVAHA GLIVLWTGAM TLFEVSHYVP
                                -YIGGRDQQS SGFAWWSG-N ARLIN--LSG KLLGAHVAHA GLIVFWAGAM TLFEVAHFVP
                                -GVGGRTQDT SGFAWWSG-N ARLIN--LSG KLLGAHVAHA GLIVFWAGAM TLFEVAHFVP
                                -YVSGRDQDS TGFAWWAG-N ARLIN--LSG KLLGAHVAHA GLIVFWAGAM TLFEVAHFIP
                                -MIGGRDQAT TGFAWWAG-N ARLIN--LSG KLLGAHVAHA GLIVFWAGAM TLFEVAHFVP
                                -VGGGRDQPS TGYAWWSG-N ARLID--LSG KLLGAHVAHA GLIVLWTGAM TLFEVSHYIP
                                -VGGGRDQES TGYAWWSG-N ARLIN--LSG KLLGAHVAHA GLIVLWTGAM TLFEVSHYVP
                                -MGGGRDQES TGFAWWAG-N ARLIN--LSG KLLGAHVAHA GLIVFWAGAM TLFEVAHFIP
                                -YVGGRDQES TGFAWWSG-N ARLIN--LSG KLLGAHVAHA GLIVFWAGAM TLFEVAHFVP
                                -YVGGRDLES TGFAWWAG-N ARLIN--LSG KLLGAHVAHA GLIVFWAGAM TLFEVAHFVP
                                -YVGGRDLES TGFAWWSG-N ARLIN--LSG KLLGAHVAHA GLIVFWAGAM TLFEVAHFVP
                                -VAGNRDQES SGFAWWAG-N ARLIN--LSG KLLGAHVSHA GLIVFWAGAM TLFEVAHYIP
                                -YGSGRDQDS TGFAWWAG-N ARLIN--LSG KLLGAHVAHA GLIVFWTGAM TIFEVAHYVP
                                -FITGRDQES TGFAWWAG-N ARLIN--LSG KLLGAHVAHA GLIVFWAGAM TLFEVAHFIP
                                -GVGGRTLDS TGFAWWSG-N ARLIN--LSG KLLGAHVAHA GLIVFWAGAM TLFELAHFTP
                                -VAGNRDQES SGFAWWSG-N ARLIN--LSG KLLGAHVSHA GLIVFWAGAM TLFEVAHYIP
                                -YGSGRDQDS TGFAWWAG-N ARLIN--LSG KLLGAHVAHA GLIVFWTGAM TIFEVAHYVP
                                -MGGGRDQES TGFAWWAG-N ARLIN--LSG KLLGAHVAHA GLIVFWAGAM TLFEVAHFIP
                                -VGSGRDQES TGYAWWAG-N ARLIN--LSG KLLGAHVAHA GLIVFWAGAM TLFEVGHFVP
                                -MGGGRDQES TGFAWWAG-N ARLIN--LSG KLLGAHVAHS GLIVFWAGAM TLFEVAHFIP
                                -PIGGRDLES TGFAWWSG-N ARLIN--LSG KLLGAHVAHA GLIVFWAGAM TLFETAHFIP
                                -YIGGRDQDS TGFAWWAG-N ARLIN--LSG KLLGAHVAHA GLIVFWAGAM TLFEVAHFIP
                                -VAGNRDQES SGFAWWSG-N ARLIN--LSG KLLGAHVSHA GLIVFWAGAM TLFEVAHYIP
                                -AGYGRDQAT SGFAWWSG-N ARLIN--LSG KLLGAHVAHA GLIVFWAGAM TLFEVAHFVP
                                -MTGGRDQDS TGFAWWSG-N ARLIN--LSG KLLGAHVAHA GLIVFWAGAM CLFEVAHFVP
                                -MTGGRDQDS TGFAWWSG-N ARLIN--LSG KLLGAHVAHA GLIVFWAGAM CLFEVAHFVP
                                -YVGGRDLES TGFAWWSG-N ARLIN--LSG KLLGAHVAHA GLIVFWAGAM TLFEVAHFVP
                                ---------- ---------- ----N--LSG KLLGAHVAHA GLIVFWAGAM TLFEVAHFVP
                                -AGAGRDQMT TGFAWWSG-N ARLIN--LSG KLLGAHVAHA GLIVFWTGAM TLFEVAHYVP
                                -MGGGRDIES TGFAWWAG-N ARLIN--LSG KLLGAHVAHA GLIVFWAGAM TLFEVAHFVP
                                -YVGGRDLES TGFAWWSG-N ARLIN--LSG KLLGAHVAHA GLIVFWAGAM TLFEVAHFVP
                                -VGAGRDQES SGYAWWSG-N ARLIN--LSG KLLGAHVAHA GLIVFWAGAM TLFEVGHFVP
                                -YISGRDQQS TGFAWWSG-N ARLID--LSG KLLGAHVAHA GLIVLWAGAM TLFEVSHFVP
                                -VAGNRDQES SGFAWWSG-N ARLIN--LSG KLLGAHVSHA GLIVFWAGAM TLFEVAHYIP
                                -TATGRDQSS TGFAWWSG-N ARLIN--LSG KLLGAHVAHA GLIVFWAGAM TLFETAHFIP
                                -YVGGRDLES TGFAWWSG-N ARLIN--LSG KLLGAHVAHA GLIVFWAGAM TLFEVAHFVP
                                -ALAGRDQET TGFAWWAG-N ARLIN--LSG KLLGAHVAHA GLIVFWAGAM NLFEVAHFVP
                                -TATGRDQSS TGFAWWSG-N ARLIN--LSG KLLGAHVAHA GLIVFWAGAM TLFETAHFIP
                                -MGGGRDLES TGFAWWSG-N ARLIN--LSG KLLGAHVAHS GLIVFWAGAM TLFEVAHFIP
                                -TATGRDQSS TGFAWWSG-N ARLIN--LSG KLLGAHVAHA GLIVFWAGAM TLFETAHFIP
                                -ISGGRDIES TGFAWWAG-N ARLIN--LSG KLLGAHVAHA GLIVFWTGAM TLFEVAHFVA
                                -SGVGRDLES SGFAWWSG-N ARLIN--LSG KLLGAHVAHA GLIVFWAGAM TLFETAHFVP
                                -VGSGRDQQS SGYAWWSG-N ARLIN--LSG KLLGAHVAHA GLIVFWAGAM TLFEVGHFVP
                                -TASGRDQSS TGFAWWSG-N ARLIN--LSG KLLGAHVAHA GLIVFWAGAM TLFETAHFIP
                                -TATGRDQSS TGFAWWSG-N ARLIN--LSG KLLGAHVAHA GLIVFWAGAM TLFETAHFIP
                                -ISGGRDQQS SGFAWWAG-N ARLID--LSG KLLGAHVAHA GLIVFWAGAM TLFEVAHFVP
                                -ALAGRDQET TGFAWWAG-N ARLIN--LSG KLLGAHVAHA GLIVFWAGAM NLFEVAHFVP
                                -TASGRDQSS TGFAWWSG-N ARLIN--LSG KLLGAHVAHA GLIVFWAGAM TLFETAHFIP
                                -ISGGRDIES TGFAWWAG-N ARLIN--LSG KLLGAHVAHA GLIVFWTGAM TLFEVAHFVA
                                -MVGGRDQES TGFAWWAG-N ARLIN--LSG KLLGAHVAHA GLIVFWAGAM TLFEVAHFVP
                                -ALAGRDQET TGFAWWAG-N ARLIN--LSG KLLGAHVAHA GLIVFWAGAM NLFEVAHFVP
                                -PIGGRDLES TGFAWWSG-N ARLIN--LSG KLLGAHVAHA GLIVFWAGAM TLFETAHFIP
                                -MSGGRDIES TGFAWWSG-N ARLIN--LSG KLLGAHVAHA GLIVFWTGAM TLFEVAHFVA
                                -ISGGRDQQS SGFAWWSG-N ARLID--LSG KLLGAHVAHA GLIVFWAGAM TLFEVAHFVP
                                -ISGGRDIES TGFAWWAG-N ARLIN--LSG KLLGAHVAHA GLIVFWTGAM TLFEVAHFVA
                                -VAGNRDQES SGFAWWSG-N ARLIN--LSG KLLGAHVSHA GLIVFWAGAM TLFEVAHYIP
                                -VAGNRDQQS SGFAWWAG-N ARLIN--LSG KLLGAHVAHA GLIVFWAGAM TLFEVAHFIP
                                -FGGGRDQES TGFAWWAG-N ARLIN--LSG KLLGAHVAHA GLIVFWTGAM TIFEVAHYVP
                                -MSGGRDIES TGFAWWSG-N ARLID--LSG KLLGAHVAHA GLIVFWTGAM TLFEVAHFVA
                                -MGGGRDLES SGFAWWSG-N ARLIN--LSG KLLGAHVAHS GLIVFWAGAM TLFEVAHFIP
                                -ISGGRDLES TGFAWWSG-N ARLIN--LSG KLLGAHVAHA GLIVFWTGAM TLFEVAHFVA
                                -MVGGRDQES TGFAWWAG-N ARLIN--LSG KLLGAHVAHA GLIVFWAGAM TLFEVAHFVP
                                -VVGGRDQES TGFAWWSG-N ARLIN--LSG KLLGAHVAHA GLIVFWAGAM TLFEVAHFVP
                                -VGGGRDQQS SGFAWWSG-N ARLID--LSG KLLGAHVAHA GLIVFWAGAM TLFEVAHFVP
                                -YIAGRDQES TGFAWWSG-N ARLIN--LSG KLLGAHVAHA GLIVFWTGAM TLFEVAHFVP
                                -YISGRDQQS TGFAWWSG-N ARLID--LSG KLLGAHVAHA GLIVLWTGAM TLFEVSHFVP
                                -VMGGRDQET SGFAWWAG-N ARLIN--LSG KLLGAHVAHA GLIVFWAGAM TLFEVGHFIP
                                -SLAGRDQES TGFAWWAG-N ARLIR--LSG KLLGAHVAHA GLIVFWAGAM NLFEVSHFVP
                                -GGAGRDINS TGFAWWAG-N ARLIN--LSG KLLGAHVAHA GLIVFWTGAM TIFEVAHYVP
                                -GVGGRTQDT SGFAWWSG-N ARLIN--LSG KLLGAHVAHA GLIVFWAGAM TLFEVAHFIP
                                -IGAGRDIES TGFAWWAG-N ARLIN--LSG KLLGAHVAHA GLIVFWTGAM TIFEVAHYVP
                                ---AGRDVES TGFAWWSG-N ARLIN--VSG KLLGAHVAHA GLMVFWCGAM TLFEVAHYIP
                                -VMGGRDQES TGFAWWAG-N ARLIN--LSG KLLGAHVAHA GLIVFWTGAM TLFEVAHFIP
                                -VVGGRDQDS TGYAWWSG-N ARLIE--LSG KLLGAHVAHA GLIVFWTGAM TLFEVSHFNP
                                -GVGGRTQDT TGFAWWSG-N ARLIN--LSG KLLGAHVAHA GLIVFWAGAM TLFEVSHFVP
                                -ALAGRDQET TGFAWWAG-N ARLIN--LSG KLLGAHVAHA GLIVFWAGAM NLFEVAHFVP
                                -AGGGKDQES TGYAWWSG-N ARLIN--LSG RLLGAHVAHA GLMVFWAGAM MLFEVSHFTY
                                ---------- ---------- --MIN--LSG KLLGAHVAHA GLIVFWAGAM TLFEVAHFVP
                                ---AGYDRPS TGFAWWAG-N ARLIA--VSG RLLGAHVAHA GLIVFWAGGM TLFETAHLIP
                                -ITTSKSVES TGFAWWAG-X ARLIX--LSG KLLGAXVAHA GLMVXWCGAM TXFEVSHXXP
                                -AVGGKDLDS TGYAWWAG-N ARLIN--LSG RLLGAHVAHA GLMVFWAGAM MLFEVSHFTF
                                -AVGGKDLDS TGYAWWAG-N ARLIN--LSG RLLGAHVAHA GLMVFWAGAM MLFEVSHFSF
                                -AVGGKDLDS TGYAWWAG-N ARLIN--LSG RLLGAHVAHA GLMVFWAGAM MLFEVSHYSL
                                -IIGGKDQES TGYAWWSG-N ARLIN--LSG RLLGAHVAHA GLMVFWAGAM MLFEVSHFSF
                                -SVGGKDLDS TGYAWWAG-N ARLIN--LSG RLLGAHVAHA GLMVFWAGAM MLFEVSHFTF
                                -SVGGKDLDS TGYAWWAG-N ARLIN--LSG RLLGAHVAHA GLMVFWAGAM MLFEVSHFTF
                                -VVGGKDLDS TGYAWWAG-N ARLIN--LSG RLLGAHVAHA GLMVFWAGAM MLFEVSHFTF
                                -ATGGKDLDS TGFAWWAG-N ARLIN--LSG RLLGAHVAHA GLMVFWAGAM MLFEVSHFTF
                                -SVGGKDLDS TGYAWWAG-N ARLIN--LSG RLLGAHVAHA GLMVFWAGAM MLFEVSHFTF
                                -ATGGKDLDS TGYAWWAG-N ARLIN--LSG RLLGAHVAHA GLMVFWAGAM MLFEVSHFTF
                                -VVGGKDLDS TGYAWWAG-N ARLIN--LSG RLLGAHVAHA GLMVFWAGAM MLFEVSHFTF
                                -ATGGKDLDS TGYAWWSG-N ARLIN--LSG RLLGAHVAHA GLMVFWAGAM MLFEVSHFTY
                                -AVGGKDLDS TGYAWWAG-N ARLIN--LSG RLLGAHVAHA GLMVFWAGAM MLFEVSHFSF
                                -LLGGRSQET TGFAWWAG-N ARLIN--LSG KLLGAHVAHA GLIVFWAGAM NLFEVAHFVP
                                -GVGGRTQDT TGFAWWSG-N ARLIN--LSG KLLGAHVAHA GLIVFWAGAM CLFEVAHFVP
                                -AVGGKDLDS TGYAWWSG-N ARLIN--LSG RLLGAHVAHA GLMVFWAGAM MLFEVSHFTF
                                -SVGGKDLDS TGYAWWAG-N ARLIN--LSG RLLGAHVAHA GLMVFWAGAM MLFEVSHFTF
                                -ATGGKDLDS TGFAWWAG-N ARLIN--LSG RLLGAHVAHA GLMVFWAGAM MLFEVSHFTF
                                -ATGGKDLDS TGYAWWAG-N ARLIN--LSG RLLGAHVAHA GLMVFWAGAM MLFEVSHFTF
                                --MGGKDLDS TGYAWWSG-N ARLIN--LSG RLLGAHVAHA GLMVFWAGAM MLFEVSHFTF
                                -ATGGKDLDS TGYAWWAG-N ARLIN--LSG RLLGAHVAHA GLMVFWAGAM MLFEVSHFTF
                                -ATGGKDLDS TGYAWWSG-N ARLIN--LSG RLLGAHVAHA GLMVFWAGAM MLFEVSHFTY
                                -SVGGKDLDS TGYAWWAG-N ARLIN--LSG RLLGAHVAHA GLMVFWAGAM MLFEVSHFTF
                                -ATGGKDLDS TGYAWWSG-N ARLIN--LSG RLLGAHVAHA GLMVFWAGAM MLFEVSHFTF
                                -ATGGKDLDS TGYAWWSG-N ARLIN--LSG RLLGAHVAHA GLMVFWAGAM MLFEVSHFTY
                                ---------- ---------- ---------- ---------- ------AGAM TLFEVAHFVP
                                -ATGGKDLDS TGYAWWSG-N ARLIN--LSG RLLGAHVAHA GLMVFWAGAM MLFEVSHFTF
                                -ATGGKDLDS TGFAWWSG-N ARLIN--LSG RLLGAHVAHA GLMVFWAGAM ILFEVSHFTF
                                -ATGGKDLDS TGYAWWSG-N ARLIN--LSG RLLGAHVAHA GLMVFWAGAM MLFEVSHFTF
                                ---------- ---------- ---------- ---------- ---------- -LFEVAHFVP
                                -ATGGKDLDS TGYAWWSG-N ARLIN--LSG RLLGAHVAHA GLMVFWAGAM ILFEVSHFTF
                                -ATGGKDLDS TGYAWWSG-N ARLIN--LSG RLLGAHVAHA GLMVFWAGAM MLFEVSHFTF
                                -ATGGKDLDS TGFAWWAG-N ARLXN--LSG RLLGAHVAHA GLMVFWAGAM MLFEVSHFTF
                                ---------- --FAWWSV-N ARLIN--VSG KLLGAHVAHA GLMVFWAGAM VLFEVSHFVP
                                -ATGGKDLPS TGYAWWSG-N ARLIN--LSG RLLGAHVAHA GLMVFWAGAM MLFEVSHFTF
                                -ATGGKDLPS TGYAWWSG-N ARLIN--LSG RLLGAHVAHA GLMVFWAGAM MLFEVSHFTF
                                -LGGSLDQDS TGYAWWAG-N ARLIN--LSG RLLGAHVAHA GLMVFWAGAM MLFEVSHYTA
                                -LGGSLDQDS TGYAWWAG-N ARLIN--LSG RLLGAHVAHA GLMVFWAGAM MLFEVSHYTA
                                -SAVVQDRTQ GGFAWWAG-N ARLIN--LSG RLLGAHVAHA GLIVFWAGAM LLFEVAHFTP
                                -SAAMQDRTQ GGFAWWAG-N ARLIN--LSG RLLGAHVAHA GLIVFWAGAM LLFEVAHFTP
                                -ATGGKDLPS TGYAWWSG-N ARLIN--LSG RLLGAHVAHA GLMVFWAGAM MLFEVSHFTF
                                -ATGGKDLDS TGYAWWSG-N ARLIN--LSG RLLGAHVAHA GLMVFWAGAM MLFEVSHFTF
                                -LGGSLDQDS TGYAWWAG-N ARLIN--LSG RLLGAHVAHA GLMVFWAGAM MLFEVSHYTA
                                -ATGGKDLDS TGYAWWSG-N ARLIN--LSG RLLGAHVAHA GLMVFWAGAM MLFEVSHFTY
                                -LGGSLDQDS TGYAWWAG-N ARLIN--LSG RLLGAHVAHA GLMVFWAGAM MLFEVSHYTA
                                ---------- ---------- ---------- ---------- ---------- -----AHFVP
                                -SAAMQDRTQ GGFAWWAG-N ARLIN--LSG RLLGAHVAHA GLIVFWAGAM LLFEVAHFTP
                                -SAAMQDRTQ GGFAWWAG-N ARLIN--LSG RLLGAHVAHA GLIVFWAGAM LLFEVAHFTP
                                -LGGSLDQDS TGYAWWAG-N ARLIN--LSG RLLGAHVAHA GLMVFWAGAM MLFEVSHYTA
                                -LGGSLDQDS TGYAWWAG-N ARLIN--LSG RLLGAHVAHA GLMVFWAGAM MLFEVSHYTA
                                -LGGSLDQDS TGYAWWAG-N ARLIN--VSG RLLGAHVAHA GLMVFWAGAM MLFEVSHYTA
                                --AVGYDRAT TGYGWWAG-N ARLTD--LSG QLTGAHIAHA GMITFWAGAM TLFEVSHFIP
                                TPREGRDEAS TGYAWWAG-N ARFIN--LSG RFLGAHVAHA GLVAFWAGAM LMFEVAHYVP
                                --AAGYDRAT TGYGWWAG-N ARLTD--LSG QLTGAHIAHA GMITFWAGAM TLFEVSHFIP
                                ---------- ---------- ---------- ---------- ---------M TLFETAHFIP
                                SPSEGRDQAS TGYAWWAG-N ARFIN--QSG RFLGAHVAHA GLIAFWAGAM LLFEVAHYVP
                                -VIGGKDQPS TGYAWWSG-N ARLIN--LSG RLLGAHVAHA GLMVFWAGAM MLFEVSHFTF
                                SPSEGRDEAS TGYAWWAG-N ARFIN--QSG RFLGAHVAHA GLIAFWAGAM LLFEVAHYVP
                                SPSEGRDEAS TGYAWWAG-N ARFIN--QSG RFLGAHVAHA GLIAFWAGAM LLFEVAHYVP
                                SPSEGRDEAS TGYAWWAG-N ARFIN--QSG RFLGAHVAHA GLIAFWAGAM LLFEVAHYVP
                                SPSEGRDEAS TGYAWWAG-N ARFIN--QSG RFLGAHVAHA GLIAFWAGAM LLFEVAHYVP
                                SPSEGRDEAS TGYAWWAG-N ARFIN--QSG RFLGAHVAHA GLIAFWAGAM LLFEVAHYVP
                                SPSEGRDEAS TGYAWWAG-N ARFIN--QSG RFLGAHVAHA GLIAFWAGAM LLFEVAHYVP
                                SPSEGRDEAS TGYAWWAG-N ARFMN--QSG RFLGAHVAHA GLIAFWAGAM LLFEVAHYVP
                                SPSEGRDEAS TGYAWWAG-N ARFIN--QSG RFLGAHVAHA GLIAFWAGAM LLFEVAHYVP
                                SPSEGRDEAS TGYAWWAG-N ARFIN--QSG RFLGAHVAHA GLIAFWAGAM LLFEVAHYVP
                                LAREGRDEAS TGYAWWAG-N ARFIN--LSG KFLGAHVAHA GLIAFWAGAM LLFEVAHYVP
                                LAREGRDEAS TGYAWWAG-N ARFIN--LSG KFLGAHVAHA GLMAFWAGAM LLFEIAHYVP
                                PESEGRDQAS TGYAWWAG-N ARFIN--LSG RFLGAHVAHA GIIAFWAGAM LLFEVAHYIP
                                TPREGRDEAS TGYAWWAG-N ARFIN--LSG RFLGAHVAHA GLVAFWAGAM LMFEVAHYVP
                                TPREGRDEAS TGYAWWAG-N ARFIN--LSG RFLGAHVAHA GLVAFWAGAM LMFEVAHYVP
                                EKREGRDQAS TGYAWWAG-N ARFIN--LSG RFLGAHVAHA GVIAFWAGAM LLFEVAHYIP
                                PAAEGRDQAS TGYAWWAG-N ARFIN--LSG KFLGAHVAHA GIVAFWAGAM LLFEVSHYVP
                                PASEGRDEPS TGYAWWAG-N ARFVN--KSG RFLGAHVAHA GLVAFWAGAM LLFEVAHYTP
                                ---------- ----WWSG-N ARLIN--VSG KLLGAHVAHA GLMVFWAGAM ILFEVSHFVP
                                TRRDGKDEAS TGYAWWAG-N ARFMN--LSG RLLGAHVAHA GLIAFWAGAM LLFEVAHFTP
                                --APNQSLEE TGYAWYVG-N ARLIN--LSG RLLGAHIAHA GLMVFWAGAM MLFEVSHFTM
                                --APNQSLEE TGYAWYVG-N ARLIN--LSG RLLGAHIAHA GLIVFWAGAM MLFEVSHFTM
                                --APNQSIEE TGYAWYVG-N ARLIN--LSG RLLGAHIAHS GLIVFWAGAM MLFEVSHFTF
                                --APNQSIEE TGYAWYVG-N ARLIN--LSG RLLGAHIAHS GLIVFWAGAM MLFEVSHFTF
                                PGREGRDQAS TGYAWWAG-N ARFID--LSG RFLGAHVAHA GLIALWAGGM LLYEVAHYDP
                                PPKAGYDEES SGYAWWAG-N ARLITTELSG RFLGAHIAHA ALIAFWAGGM LLFEVAHYEP
                                --APNQSIEE TGYAWYVG-N ARLIN--LSG RLLGAHIAHT GLIVFWAGAM MLFEVSHFTF
                                --APNQSIEE TGYAWYVG-N ARLIN--LSG RLLGAHIAHS GLIVFWAGAM MLFEVNHFTF
                                --APNQSIEE TGYAWYVG-N ARLIN--LSG RLLGAHIAHS GLIVFWAGAM MLFEVNHFTF
                                --APNQSIEE TGYAWYVG-N ARLIN--LSG RLLGAHIAHS GLIVFWAGAM MLFEVNHFTF
                                --APNQSIEE TGYAWYVG-N ARLIN--LSG RLLGAHIAHS GLIVFWAGAM MLFEVNHFTF
                                --APNQSIEE TGYAWYVG-N ARLIN--LSG RLLGAHIAHA GLIVFWAGAM MLFEVNHFTF
                                QNAGGYSLES TGYAWWAG-N ARLIN--LSG RLLGAHVAHA GLMTFWAGAM LLFEVSHFTF
                                --APNQSIEE TGYAWYVG-N ARLIN--LSG RLLGAHIAHS GLIVFWAGAM MLFEVNHFTF
                                --APNQSIEE TGYAWYVG-N ARLIN--LSG RLLGAHIAHA GLIVFWAGAM MLFEVNHFTF
                                QNAGGYSLES TGYAWWAG-N ARFIN--LSG RLLGAHVAHA GLMTFWAGAM ILFEVSHFTF
                                QNAGGYSLES TGYAWWAG-N ARFIN--LSG RLLGAHVAHA GLMTFWAGAM LLFEVSHFTF
                                QNAGGYSLES TGYAWWAG-N ARFIN--LSG RLLGAHVAHA GLMTFWAGAM LLFEVSHFTF
                                QNAGGYSLES TGYAWWAG-N ARFIN--LSG RLLGAHVAHA GLMTFWAGAM LLFEVSHFTF
                                QNAGGYSLES TGYAWWAG-N ARFIN--LSG RLLGAHVAHA GLMTFWAGAM ILFEVSHFTF
                                QNAGGYSLES TGYAWWAG-N ARFIN--LSG RLLGAHVAHA GLMTFWAGAM LLFEVSHFTF
                                --APNQSLEE TGYAWYVG-N ARLIN--LSG RLLGAHIAHA GLIVFWAGAM MLFEVSHFTM
                                --APNQSLEE TGYAWYVG-N ARLIN--LSG RLLGAHIAHA GLIVFWAGAM MLFEVSHFTM
                                PASPGYDEAT SGYAWWAG-N ARLITPELTG RFLGAHVAHA GLVALWAGGM LLFEVSHFNL
                                --APNQSIEE TGYAWYVG-N ARLIN--LSG RLLGAHIAHT GLMVFWAGAM MLYEVSHFTF
                                --APNQSIEE TGYAWYVG-N ARLIN--LSG KLLGAHIAHT GLMVFWAGAM MLYEVSHFTF
                                --APNQSIEE TGYAWYVG-N ARLIN--LSG KLLGAHIAHT GLMVFWAGAM MLYEVSHFTF
                                --APNQSIEE TGYAWYVG-N ARLIN--LSG KLLGAHIAHT GLMVFWAGAM MLYEVSHFTF
                                --APNQSIEE TGYAWYVG-N ARLIN--LSG KLLGAHIAHT GLMVFWAGAM MLYEVSHFTF
                                --AQNIRVRQ EDYAWWAG-N ARLIN--LSG KLLGAHVAHA GLIVFWTGAM TLFELAHFET
                                --ATNIRVKQ EDFAWWAG-N ARLIN--LSG KLLGAHVAHA GLIVFWTGAM TLFELSHFEP

                                SDAVLNPMWR QGMYVMPFMA RLGITSSWNG --WDITGATG ---------- --VDPGFWSF
                                SDAVLNPMWR QGMYVMPFMA RLGITSSWNG --WDITGATG ---------- --VDPGFWSF
                                SDAVLNPMWR QGMYVMPFMA RLGITSSWNG --WDITGATG ---------- --VDPGFWSF
                                SDAVLNPMWR QGMYVMPFMA RLGITSSWNG --WDITGATG ---------- --VDPGFWSF
                                SDAVLNPMWR QGMYVMPFMA RLGITSSWNG --WDITGATG ---------- --VDPGFWSF
                                SDAVLNPMWR QGMYVMPFMA RLGITSSWNG --WDITGATG ---------- --VDPGFWSF
                                SDAVLNPMWR QGMYVMPFMA RLGITSSWNG --WDITGATG ---------- --VDPGFWSF
                                SDPVLNPMWR QGMFVLPFMS RLGVTESWGG --WSVTGGT- A--------- --VDPGFWSF
                                SDAVLNPMWR QGMYVMPFMA RLGITSSWNG --WDITGATG ---------- --VDPGFWSF
                                SDPVLNPMWR QGMFVLPFMS RLGVTESWGG --WSVTGGQ- A--------- --TDPGFWSF
                                SDAVLNPMWR QGMYVMPFMA RLGITSSWNG --WDITGATG ---------- --VDPGFWSF
                                SDAVLNPMWR QGMYVMPFMA RLGITSSWNG --WDITGATG ---------- --VDPGFWSF
                                SDPVLNPMWR QGMFVLPFMA RLGVTKSWGG --WSIVPGES A--------- --TDAGFWSF
                                SDPVLNPMWR QGMFVLPFMS RLGVTESWGG --WSVVTGNA A--------- --SDPGFWSF
                                SDAVLNPMWR QGMYVMPFMA RLGITSSWNG --WDITGATG ---------- --VDPGFWSF
                                SDPVLNPMWR QGMFVLPFMS RLGVTESWGG --WSVVTGSA A--------- --SDPGFWSF
                                SDPVLNPMWR QGMFVLPFMA RLGVTQSWGG --WSVTGAP- A--------- --TDPGFWSF
                                SDAVLNPMWR QGMYVMPFMA RLGITSSWNG --WDITGATG ---------- --VDPGFWSF
                                SDAILNPMWR QGMYVMPFMA RLGITSSWNG --WDITGATG ---------- --VDPGFWSF
                                SDAVLNPMWR QGMYVMPFMA RLGITSSWNG --WDITGATG ---------- --VDPGFWSF
                                SDAVLNPMWR QGMYVMPFMA RLGITSSWNG --WDITGATG ---------- --VDPGFWSF
                                SDPVLNPMWR QGMFVLPFMA RLGVTQSWGG --WSVTGGP- A--------- --TDPGFWSF
                                SDPVLNPMWR QGMFVLPFMA RLGVTQSWGG --WSVTGGP- A--------- --TDPGFWSF
                                SDPVLNPMWR QGMFVLPFMA RLGVTESWGG --WSVTGET- A--------- --TNVGFWSF
                                SDAVLNPMWR QGMFVLPFMA RLGVTGSWGG --WSVTGET- G--------- --VNPGFWSF
                                SDAVLNPMWR QGMYVMPFMA RLGITSSWNG --WDITGATG ---------- --VDPGFWSF
                                SDAVLNPMWR QGMYVMPFMA RLGITSSWNG --WDITGATG ---------- --VDPGFWSF
                                SDAVLNPMWR QGMFVLPFMA RLGVTGSWGG --WSVTGET- G--------- --VNPGFWSF
                                SDAVLNPMWR QGMFVLPFMA RLGVDTSWGG --WSVTGET- G--------- --ASAGFWSF
                                SDPVLNPMWR QGMFVLPFMA RLGVTGSWNG --WDITGAA- G--------- --SNPGFWSF
                                SDPVLNPMWR QGMFVLPFMS RLGVTESWGG --WSVTTA-Q A--------- --TDPGFWSF
                                SDAVLNPMWR QGMFVLPFMA RLGVTSSWGG --WSVTGET- G--------- --LDPGFWSF
                                SDPVLNPMWR QGMFVMPFMA RLGVIGSWGG --WNVVGD-P N--------- --YDPGFWSF
                                SDPVLNPMWR QGMFVLPFMA RLGVTKSWGG --WSITGE-S A--------- --ADAGIWSF
                                SDPVLNPMWR QGMFVLPFMA RLGVTQSWGG --WSVTGGP- A--------- --TDPGFWSF
                                SDAVLNPMWR QGMFVLPFMA RLGVTGSWGG --WSVTGET- G--------- --IDPGFWSF
                                SDPVLNPMWR QGMFVMPFMA RLGVTGSWGG --WSVTGETG ---------- --VDPGFWSF
                                SDPVLNPMWR QGMFVLPFMA RLGVTESWGG --WSVTGNT- A--------- --VDPGFWSF
                                SDAVLNPMWR QGMFVLPFMA RLGVDTSWGG --WSVTGAT- G--------- --LDPGYWSF
                                SDPVLNPMWR QGMFVMPFMA RLGVTDSWGG --WSITGATG ---------- --VDPGFWSF
                                SDPVLNPMWR QGMFVLPFLA RLGVTQSWGG --WSVSSAS- T--------- --GDPGFWSF
                                SDPVLNPMWR QGMFVMPFMS RLGVTGSWGG --WSITGETG ---------- --VDPGFWSF
                                SDPVLNPMWR QGMFVLPFMA RLGVTSSWGG --WSITGET- V--------- --TDPGYWSF
                                SDPVLNPMWR QGMFVLPFMS RLGVIKSWGG --WSVTGGT- A--------- --VDPGFWSF
                                SDPVLNPMWR QGMFVLPFMA RLGVTQSWGG --WSVTGGP- A--------- --TDPGFWSF
                                SDPVLNPMWR QGMFVMPFMA RLGVTGSWGG --WSVTGETG ---------- --VDPGFWSF
                                SDAVLNPMWR QGMFVMPFMA RLGVTGSWGG --WSITGETG ---------- --VDPGFWSF
                                SDPVLNPMWR QGMFVLPFMA RLGVTQSWGG --WSVTGGP- A--------- --TDPGFWSF
                                SDPVLNPMWR QGMFVLPFMA RLGVTQSWGG --WSVTGGP- A--------- --TDPGFWSF
                                SDPVLNPMWR QGMFVLPFMA RLGVTESWGG --WSVTGAS- A--------- --VDPGFWSF
                                SDVVLNPMWR QGMFVLPFMA RLGVVGSWGG --WNVVGD-P T--------- --YTPGFWSF
                                SDPVLNPMWR QGMFVLPFMT RLGVTGSWNG --WDVTGE-I G--------- --TNPGFWSF
                                SDPILNPMWR QGMFVLPFMA RLGVTKSWGG --WSITGE-S A--------- --ADPGIWSF
                                SDPVLNPMWR QGMFVMPFMA RLGVTGSWGG --WSITGETG ---------- --VDPGFWSF
                                SDPVLNPMWR QGMFVMPFMS RLGVTGSWGG --WSITGETG ---------- --VDPGFWSF
                                SDPVLNPMWR QGMFVMPFMA RLGVTDSWGG --WSITGATG ---------- --VDPGFWSF
                                SDPVLNPMWR QGCFLMPFVA RLGVTNSWQG --WSITGE-T F--------- --DDPGFWTF
                                SDPVLNPMWR QGMFVMPFMA RLGVTQSWGG --WSITGET- A--------- --VDPGFWSF
                                SDPVLNPMWR QGMFVMPFMA RLGVTDSWGG --WSITGATG ---------- --VDPGFWSF
                                SDPVLNPMWR QGMFVMPFMA RLGVTDSWGG --WSITGATG ---------- --VDPGFWSF
                                SDPVFNPMWR QGMFVMPFMA RLGITKSWGG --WSIVPGES A--------- --ADAGFWSF
                                SDPVLNPIWR QGMFVLPFMA RLGVTGSWSG --WSITGET- G--------- --VDTGFWSF
                                SDAVLNPMWR QGMFVMPFMA RLGVTGSWGG --WSITGETG ---------- --VDPGFWSF
                                SDPVFNPMWR QGMFVMPFMA RLGITKSWGG --WSIVPGES A--------- --ADAGFWSF
                                SDPVLNPMWR QGMYVMPFMA RLGITGSWNG --WDITGATG ---------- --VDPGFWSF
                                SDPVLNPMWR QGMFVLPFMA RLGVTESWGG --WSVTGG-T A--------- --VDPGFWSF
                                SDPVLNPMWR QGMFVMPFMS RLGVTGSWGG --WSITGETG ---------- --VDPGFWSF
                                SDQVLNPMWR QGMFVMPFMA RLGVTGSWSG --WSVTGETG ---------- --VDPGFWSF
                                SDPVLNPMWR QGMFVMPFMA RLGVTGSWSG --WSITGETG ---------- --VDPGFWSF
                                SDPVLNPMWR QGMFVMPFMS RLGVTGSWGG --WSITGETG ---------- --VDPGFWSF
                                SDPVLNPMWR QGMFVLPFMA RLGVTESWGG --WSVTGG-T A--------- --VDPGFWSF
                                SDPVLNPMWR QGMFVMPFMT RLGITNSWSG --WTITGE-Q V--------- --TDPGFWSF
                                SDPVLNPMWR QGMFVLPFMS RLGVTQSWGG --WSVTGA-P A--------- --TDPGFWSF
                                SDPILNPMWR QGMFVLPFMA RLGITDSWGG --WSVTGEA- A--------- --KYTGLWTF
                                SDPVLNPMWR QGMFVMPFMA RLGVTDSWGG --WSITGATG ---------- --VDPGFWSF
                                SDPVLNPMWR QGMFVLPFMA RLGVTESWGG --WSVTGG-T A--------- --VDPGFWSF
                                SDPVLNPMWR QGMFVMPFMA RLGVTESWGG --WSMTGET- A--------- --VDPGFWSF
                                SDPVLNPMWR QGMFVLPFMA RLGVTQSWGG --WSVTGGP- A--------- --SDPGFWSF
                                SDPVLNPMWR QGMFVLPFMA RLGVTESWGG --WSVTGG-T A--------- --VDPGFWAF
                                SDPVLNPMWR QGMFVMPFMA RLGVTGSWGG --WSITGETG ---------- --VDPGFWSF
                                SDPVLNPMWR QGMFVLPFMA RLGVTQSWGG --WSVTSAS- T--------- --GDPGFWSF
                                SDPVLNPMWR QGMFVLPFMA RLGVTQSWGG --WSVTGGP- A--------- --SDPGFWSF
                                SDPVLNPMWR QGMFVLPFMA RLGVTESWGG --WSITGGP- A--------- --RDPGFWSF
                                SDPVLNPMWR QGMFVLPFMA RLGVTGSWGG --WSVTGET- G--------- --VNPGFWSF
                                SDPVLNPMWR QGMFVLPFMA RLGVTESWGG --WSVTGG-T A--------- --VDPGFWSF
                                SDPVLNPMWR QGMFVLPFMS RLGVTQSWGG --WSVTGAP- A--------- --VDPGFWSF
                                SDPVLNPMWR QGCFLMPFVA RLGVINSWQG --WSITGETV ---------- --TDPGFWTF
                                SDPVLNPMWR QGMFVLPFMA RLGVTGSWGG --WSVTGET- G--------- --VNPGFWSF
                                SDPVLNPMWR QGMYVMPFMA RLGITGSWNG --WDITGATG ---------- --VDPGFWSF
                                SDPVLNPMWR QGMFVLPFMA RLGVTESWGG --WSVTGG-T A--------- --VDPGFWSF
                                SDPVLNPMWR QGMFVLPFMA RLGVTGSWNG --WDITGDV- A--------- --SNPGFWSF
                                SDPVLNPMWR QGMFVLPFMS RLGVTQSWGG --WNVTGGP- A--------- --TDPGFWSF
                                SDPVLNPMWR QGMFVLPFMA RLGVTQSWGG --WNVTGGP- S--------- --TDPGFWSF
                                SDPVLNPMWR QGMFVLPFMS RLGVTQSWGG --WNVTGGP- A--------- --TDPGFWSF
                                SDPVLNPMWR QGMFVLPFMA RLGVTGSWGG --WSVTGET- G--------- --VNPGFWSF
                                SDPVLNPMWR QGMFVLPFMS RLGVTQSWGG --WSVTGGP- A--------- --TDPGFWSF
                                SDPVLNPMWR QGMFVMPFMS RLGVTGSWGG --WSITGETG ---------- --VDPGFWSF
                                SDPVLNPMWR QGCFLMPFVA RLGVTNSWQG --WSVTGE-T F--------- --TDPGFWTF
                                SDPVLNPMWR QGMFVMPFMS RLGVTGSWGG --WSITGETG ---------- --VDPGFWSF
                                SDPVLNPMWR QGMFVLPFMS RLGVTQSWGG --WSVTGSP- A--------- --TDPGFWSF
                                SDPVLNPMWR QGMFVMPFMS RLGVTGSWGG --WSITGETG ---------- --VDPGFWSF
                                SDPVLNPMWR QGMYVMPFMT RCGITGSWGG --WSITGETG ---------- --VDPGLWSF
                                TDPVLNPMWR QGMFVLPFMA RLGVTGSWGG --WSITGET- N--------- --VDPGFWSF
                                SDPVLNPMWR QGMFVLPFMA RLGVVGSWGG --WNVIGAS- N--------- --YDPGFWSF
                                SDPVLNPMWR QGMFVMPFMS RLGVTGSWGG --WSITGETG ---------- --VDPGFWSF
                                SDPILNPMWR QGMFVLPFMA RLGVTESWGG --WSVTGGT- A--------- --VDPGFWSF
                                SDPVLNPMWR QGMYVMPFMT RCGITGSWGG --WSITGETG ---------- --VDPGLWSF
                                SDPVLNPMWR QGMFVLPFLS RLGVTQSWGG --WSVTGAP- A--------- --NDPGFWSF
                                SDPVLNPMWR QGMFVLPFMA RLGVVGSWGG --WNVIGD-P N--------- --YDPGFWSF
                                SDPVLNPMWR QGMFVMPFMA RLGVTGSWGG --WSITGETG ---------- --VDPGFWSF
                                SDPVLNPMWR QGMFVLPFMS RLGVTQSWGG --WSVTGGP- A--------- --TDPGFWSF
                                SDPVLNPMWR QGMFVLPFMA RLGVTQSWGG --WNVTGGP- S--------- --TDPGFWSF
                                SDPVLNPMWR QGMFVLPFMS RLGVVGSWGG --WNVVGD-P S--------- --YDPGFWSF
                                SDAVLNPMWR QGMFVLPFMS RLGVTQSWGG --WNVTGGP- S--------- --TDPGFWSF
                                SDPVLNPMWR QGMYVMPFMT RCGITGSWGG --WSITGETG ---------- --VDPGLWSF
                                SDPVLNPMWR QGMFVLPFMS RLGVTQSWGG --WSVTGGP- A--------- --TDPGFWSF
                                SDPVLNPMWR QGMFVMPFMS RLGVTGSWGG --WSITGETG ---------- --VDPGFWSF
                                SDPVLNPMWR QGMFVLPFMA RLGVVGSWGG --WNVTGA-A N--------- --YDPGFWSF
                                SDPVLNPMWR QGLFVMPFMT RIGITNSWGG --WTITGGS- T--------- --ADPGFWSF
                                SDAVLNPMWR QGMFVLPFMA RLGVTGSWGG --WSITGET- G--------- --VDPGFWSF
                                SDPILNPMWR QGMFVLPFMA RLGVTESWGG --WSVTGGT- A--------- --VDPGFWSF
                                SDPVLNPMWR QGMFVLPFMS RLGVTQSWGG --WNVTGGP- S--------- --TDPGFWSF
                                SDPVLNPMWR QGMYVMPFMT RCGITGSWGG --WSITGETG ---------- --VDPGLWSF
                                TDPVLNPMWR QGMFVMPFMT RLGITNSWSG --WTITGE-Q V--------- --TDPGFWSF
                                SDPVLNPMWR QGMFVMPFMS RLGVTQSWGG --WSITGET- V--------- --ADPGFWTF
                                SDPVLNPMWR QGMYVMPFMT RCGITGSWGG --WSITGETG ---------- --VDPGLWSF
                                SDPVLNPMWR QGMYVMPFMT RCGITGSWGG --WSITGETG ---------- --VDPGLWSF
                                SDPVLNPMWR QGMFVLPFMA RLGVTGSWGG --WSVTGET- G--------- --VNPGFWSF
                                SDPVLNPMWR QGMFVMPFMS RLGVTGSWGG --WSITGETG ---------- --VDPGFWSF
                                SDPVLNPMWR QGMYVMPFMA RLGITGSWNG --WDITGATG ---------- --VDPGFWSF
                                SDPILNPMWR QGMFVLPFMS RLGVTQSWGG --WNVTGGP- A--------- --TDPGFWSF
                                SDPVLNPMWR QGMFVLPFMA RLGVTESWGG --WSVTGGT- A--------- --VDPGFWSF
                                SDPVLNPMWR QGMFVMPFMS RLGVTGSWGG --WSVTGETG ---------- --VDPGFWSF
                                SDPVLNPMWR QGMYVMPFMT RCGITGSWGG --WSITGETG ---------- --VDPGLWSF
                                SDPVLNPMWR QGMFVLPFMA RLGVVGSWGG --WNVTGA-T N--------- --YDPGFWSF
                                SDPVLNPMWR QGMFVLPFMA RLGVTESWGG --WSVTGGT- A--------- --VDPGFWSF
                                SDPVLNPMWR QGMFVLPFMA RLGVTESWGG --WSVTGGT- A--------- --VDPGFWSF
                                SDPILNPMWR QGMFVLPFMT RLGVSSSWAG --WSITGE-S G--------- --IDPGFWSF
                                SDPVLNPMWR QGMFVLPFMA RLGVTESWGG --WSVTGGT- A--------- --VDPGFWSF
                                SDPVLNPMWR QGMFVMPFMA RLGVTGSWGG --WSITGETG ---------- --VDPGFWSF
                                SDPVLNPMWR QGMFVLPFMA RLGVVGSWGG --WNVAGE-T N--------- --YDPGFWSF
                                SDPVLNPMWR QGMFVLPFMA RLGVVGSWGG --WNVTGA-A N--------- --YDPGFWSF
                                SDAILNPMWR QGMFVMPFMA RLGVTGSWGG --WSITGETG ---------- --VDPGFWSF
                                SDPVLNPMWR QGCFLMPFVA RLGVTNSWQG --WSITGE-S V--------- --ADPGFWTF
                                SDPVLNPMWR QGMFVMPFMA RLGVTDSWGG --WSITGATG ---------- --VDPGFWSF
                                SDPVLNPMWR QGMFVLPFMA RLGVVGSWGG --WNVIGA-P S--------- --YDPGFWSF
                                SDPVLNPMWR QGMFVLPFMA RLGVTGSWGG --WSVTGET- G--------- --VNPGFWSF
                                TDPVLNPMWR QGCFLMPFVA RLGVTNSWQG --WSITGESF ---------- --SDPGFWTF
                                SDPVLNPMWR QGMFVMPFMT RLGITNSWSG --WTITGE-Q V--------- --ADPGFWSF
                                SDPVLNPMWR QGMFVLPFMS RLGVTESWGG --WSVTGET- V--------- --VNPGFWSF
                                SDPVLNPMWR QGCFLMPFVA RLGVTNSWQG --WSVTGE-T F--------- --ADPGFWTF
                                SDAVLNPMWR QGMFVLPFMS RLGVTQSWGG --WNVTGGP- S--------- --SDPGFWSF
                                SDPVLNPMWR QGMFVLPFLA RLGVTQSWGG --WSVTSAS- T--------- --GDPGFWSF
                                SDPVLNPMWR QGMFVLPFMA RLGVTESWGG --WSVTGET- A--------- --TNVGFWSF
                                SDPILNPMWR QGMFVLPFMS RLGVTQSWGG --WNVTGGP- A--------- --SDPGFWSF
                                SDPVLNPMWR QGCFLMPFVA RLGVTNSWQG --WSITGETF ---------- --DDPGFWTF
                                SDPVLNPMWR QGMFVLPFMA RLGVVGSWGG --WNVTGA-A N--------- --YDPGFWSF
                                SDPVLNPMWR QGCFLMPFVA RLGVTNSWQG --WSVTGE-T F--------- --ADPGFWTF
                                SDPVLNPMWR QGMFVLPFMA RLGVTESWGG --WSVTGGT- A--------- --VDPGFWSF
                                SDPVLNPMWR QGMFVLPFMA RLGVVGSWGG --WNVIGA-P S--------- --YDPGFWSF
                                SDPVLNPMWR QGMFVLPFMA RLGVVGSWGG --WNVTGA-A N--------- --YDPGFWSF
                                SDAVLNPMWR QGMFVLPFMA RLGVTGSWGG --WSVTGET- G--------- --VDPGFWSF
                                SDPILNPMWR QGMFVLPFMS RLGVTQSWGG --WNVTGGP- A--------- --SDPGFWSF
                                SDAVLNPMWR QGMFVMPFMS RLGVTGSWGG --WSITGETG ---------- --VDPGFWSF
                                SDPVLNPMWR QGLFVMPFMA RLGVTQSWGG --WNITGGA- A--------- --TDPGFWSF
                                SDPILNPMWR QGMFVLPFMA RLGVTESWGG --WSVTGGT- A--------- --VDPGFWSF
                                SDPVLNPMWR QGCFLMPFVA RLGVTNSWQG --WSVTGE-T F--------- --ADPGFWTF
                                SDPVLNPMWR QGMFVLPFMS RLGVTQSWGG --WNVTGGP- S--------- --TDPGFWSF
                                SDPVLNPMWR QGMFVLPFMA RLGVVGSWGG --WNVTGA-A N--------- --YDPGFWSF
                                SDPVLNPMWR QGCFLMPFVA RLGVTNSWQG --WSITGESV ---------- --ADPGFWTF
                                SDAVLNPMWR QGMFVMPFMA RLGVTGSWGG --WSITGETG ---------- --VDPGFWSF
                                SDPVLNPMWR QGMFVMPFMS RLGVTGSWGG --WSITGETG ---------- --VDPGFWSF
                                SDPVLNPMWR QGMFVLPFMA RLGVTESWGG --WSVTGGT- A--------- --VDPGFWSF
                                SDPVLNPMWR QGMFVLPFMA RLGVTGSWGG --WSVTGET- G--------- --VNPGFWSF
                                SDPVLNPMWR QGMFVLPFMA RLGVVGSWGG --WNVTGA-A N--------- --YDPGFWSF
                                SDPVLNPMWR QGMFVMPFMS RLGVTGXWGG --WSITGETG ---------- --VDPGFWSF
                                SDPVLNPMWR QGMFVLPFMA RLGVTGSWGG --WSVTGET- G--------- --VNPGFWSF
                                SDPVLNPMWR QGCFLMPFVA RLGVTNSWQG --WSVTGE-T F--------- --ADPGFWTF
                                SDAILNPMWR QGMFVMPFMA RLGVTGSWGG --WSITGETG ---------- --VDPGFWSF
                                SDPVLNPMWR QGMFVLPFMS RLGVTESWGG --WSVVTGNA A--------- --SDPGFWSF
                                SDPVLNPMWR QGMFVLPFMA RLGVVGSWGG --WNVVGD-P S--------- --YDPGFWSF
                                SDAVLNPMWR QGMFVMPFMS RLGVTGSWGG --WSITGETG ---------- --VDPGFWSF
                                SDPVLNPMWR QGMFVLPFMA RLGVTESWGG --WSITGET- A--------- --LDPGFWSF
                                SDPVLNPMWR QGCFLMPFVA RLGVTNSWQG --WSITGE-T F--------- --ADPGFWTF
                                SDPVLNPMWR QGMFVLPFMA RLGVTQSWGG --WSVTSAS- T--------- --GDPGFWSF
                                SDPVLNPMWR QGMFVLPFMA RLGVTQSWGG --WNVTGG-P S--------- --TDPGFWSF
                                SDPVLNPMWR QGCFLMPFVA RLGVTNSWQG --WSITGE-T F--------- --ADPGFWTF
                                SDPVLNPMWR QGCFLMPFVA RLGVTNSWQG --WSITGE-S V--------- --ADPGFWTF
                                SDPVLNPMWR QGMFVLPFMS RLGVTQSWGG --WSVTGEA- A--------- --SDVGFWSF
                                SDPVLNPMWR QGMFVMPFMA RLGVTGSWGG --WSITGETG ---------- --VDPGFWSF
                                SDPVLNPMWR QGMFVLPFMA RLGVTQSWGG --WSVTGAP- A--------- --TDPGFWSF
                                SDPVLNPMWR QGMFVMPFMV RLGVVNSWGG --WNIYGES- V--------- --ANAGFWTF
                                SDPVLNPMWR QGMFVLPFMS RLGVVGSWGG --WNVVGD-P S--------- --YDPGFWSF
                                SDPVLNPMWR QGMFVMPFMT RLGITNSWSG --WTITGE-Q V--------- --ADPGFWSF
                                SDPVLNPMWR QGMFVLPFMA RLGVTGSWGG --WSVTGET- G--------- --VDPGFWSF
                                SDPVLNPMWR QGMFVLPFMT RLGVTGSWSG --WSVTGE-T G--------- --VDPGFWSF
                                SDPVLNPMWR QGMFVLPFMT RLGVTGSWGG --WDVTGA-T N--------- --VNPGFWSF
                                SDPVLNPMWR QGMFVLPFMA RLGVTGSWGG --WSVTGET- G--------- --VNPGFWSF
                                SDPVLNPMWR QGMFVLPFMA RLGVTGSWGG --WSVTGET- G--------- --VNPGFWSF
                                SDAVLNPMWR QGMFVMPFMA RLGVTGSWGG --WSITGETG ---------- --VDPGFWSF
                                SDPVLNPMWR QGCFLMPFVA RLGVTNSWQG --WSVTGE-T F--------- --ADPGFWTF
                                SDPVLNPMWR QGMFVLPFMA RLGVTQSWGG --WNVTGGP- S--------- --TDPGFWSF
                                SDPALNPMWR QGMFVLPFMS RLGVTGSWGG --WSVTGET- G--------- --VDPGFWSF
                                SDPVLNPMWR QGMFVLPFMA RLGVVGSWGG --WNVTGA-A N--------- --YDPGFWSF
                                SDPVLNPMWR QGMFVMPFMS RLGVTGSWGG --WSITGETG ---------- --VDPGFWSF
                                SDPVLNPMWR QGMFVLPFMA RLGVVGSWGG --WNVTGA-T N--------- --YDPGFWSF
                                SDPVLNPMWR QGMFVLPFMA RLGVTGSWNG --WDITGAV- G--------- --TNPGFWSF
                                SDPVLNPMWR QGMFVMPFMV RLGVVNSWGG --WNIYGES- V--------- --ANPGFWTF
                                SDPVLNPMWR QGMFVLPFMV RLGITDSWEG --WSIASEP- A--------- --ADPGIWSF
                                SDPVLNPMWR QGMFVMPFMV RLGVVNSWGG --WNIYGES- V--------- --ANPGFWTF
                                SDPVLNPMWR QGMFVMPFMA RLGVTGSWGG --WSITGETG ---------- --VDPGFWSF
                                SDPVLNPMWR QGMFVLPFMA RLGVTGSWNG --WDITGAV- G--------- --TNPGFWSF
                                SDPVLNPMWR QGMFVLPFMA RLGVTSSWGG --WSITGET- V--------- --TDPGFWSF
                                SDPVLNPMWR QGCFLMPFVS RLGVVNSWQG --WSVTGE-T F--------- --TNPGFWTF
                                SDAVLNPMWR QGMYVMPFMA RLGITSSWNG --WDITGATG ---------- --VDPGFWSF
                                SDPVLNPMWR QGLFVLPFMA RLGVVGSWGG --WNVTGE-T N--------- --YDPGFWSF
                                SDPVLNPMWR QGMFVLPFMT RLGVTESWGG --WSVTGGT- A--------- --VDPGFWSF
                                SDAILNPMWR QGMYVMPFMA RLGITSSWNG --WDITGATG ---------- --VDPGFWSF
                                SDPVLNPMWR QGCFLMPFVA RLGVTNSWQG --WSVTGE-T F--------- --ADPGFWTF
                                SDAVLNPMWR QGMFVMPFMA RLGVTDSWGG --WSITGATG ---------- --VDPGFWSF
                                SDPVLNPMWR QGMFVMPFMA RLGVTQSWGG --WSVTGE-V A--------- --DNPGLWSF
                                SDPVLNPMWR QGMFVMPFMA RLGVTQSWGG --WSVTGE-V A--------- --DNPGIWSF
                                SDAVLNPMWR QGMFVMPFMA RLGVTDSWGG --WSITGATG ---------- --VEPGFWSF
                                TDPVLNPMWR QGMFVLPFMT RLGVTGSWGG --WSITGE-G N--------- --VDPGFWSF
                                SDPVLNPMWR QGMFVMPFMA RLGVTDSWRG --WSITGQ-S A--------- --ADVGFWSF
                                SDPVLNPMWR QGMFVLPFMA RLGVTESWGG --WSVTGET- A--------- --VDPGIWSF
                                SDPVLNPMWR QGMFVLPFMA RLGVVESWGG --WSVTGNP- T--------- --GDPGFWSF
                                SDAVLNPMWR QGMFVLPFMA RLGVTGSWGG --WSITGET- G--------- --IDPGFWSF
                                SDAVLNPMWR QGMFVMPFMA RLGVTDSWGG --WSITGATG ---------- --VEPGFWSF
                                SDPVLNPMWR QGMFVMPFMA RLGVTQSWGG --WSLTGE-V A--------- --DNPGIWSF
                                SDPVLNPMWR QGMYVIPFMS RLGVIGSWGG --WNVTGQP- G--------- --YDPGFWSF
                                SDPVLNPMWR QGMYVIPFMS RLGVIGSWGG --WNVTGQP- G--------- --YDPGFWSF
                                SDPVLNPMWR QGMFVMPFMA RLGVTGSWGG --WSITGETG ---------- --VDPGFWSF
                                SDPVLNPMWR QGMFVMPFMA RLGVTDSWGG --WSITGE-T V--------- --TNAGFWSF
                                TDPVLNPMWR QGMFVLPFMT RLGVTGSWGG --WSITGE-G N--------- --VDPGFWSF
                                SDAVLNPMWR QGMFVMPFMA RLGVTDSWGG --WSITGATG ---------- --VEPGFWSF
                                SDPVLNPMWR QGMFVLPFMA RLGVTGSWSG --WSITGET- G--------- --IDPGFWSF
                                SDPVLNPMWR QGMFVLPFMA RLGVTGSWGG --WSVTGAA- ---------- --ANPGFWSF
                                SDPVLNPMWR QGMFVLPFMA RLGVTGSWGG --WDVTGAV- G--------- --NDPGFWSF
                                SDPVLNPMWR QGMFVLPFMA RLGVTSSWGG --WSITGET- V--------- --TDPGFWSF
                                SDPVLNPMWR QGMFVLPFMA RLGVTGSWGG --WSITGET- G--------- --VNPGFWSF
                                SDPVLNPMWR QGMFVLPFMA RLGVTGSWSG --WSITGET- G--------- --IDPGFWSF
                                SDPVLNPMWR QGMFVMPFIA RLGVTQSWGG --WSLTGE-A V--------- --TNPGVWSF
                                SDPVLNPMWR QGMFVLPFMA RLGVTQSWGG --WSVTGEA- A--------- --VDPGFWSF
                                SDPVLNPMWR QGMFVMPFMA RLGVTQSWGG --WSVTGE-V A--------- --SNPGFWSF
                                SDPVLNPMWR QGMFVLPFMA RLGVIGSWGG --WNVAGD-P S--------- --YDPGFWSF
                                SDPVLNPMWR QGMFVMPFMA RLGVTQSWGG --WSLTGE-A V--------- --TNPGIWSF
                                SDAVLNPMWR QGCFLMPFVA RLGVTNSWQG --WNIMGE-T F--------- --TNPGFWTF
                                SDAVLNPMWR QGMFVLPFMA RLGVTGSWGG --WSVTGEN- N--------- --VDPGFWSF
                                SDPVLNPMWR QGMYVLPFMA RLGVTGSWGG --WSVTGET- G--------- --VDPGFWSF
                                SDPVLNPMWR QGMFVMPFMA RLGVTQSWGG --WSLTGE-V A--------- --DNPGIWSF
                                SDPVFNPMWR QGMYVLPFMA RLGVTESWRG --WSVTGEPV ---------- --TDFSLWTF
                                SDPVLNPMWR QGMFVMPFMA RLGVTQSWGG --WSLTGE-A V--------- --TNPGIWSF
                                SDPVLNPMWR QGMFVLPFMA RLGVTGSWGG --WSITGET- G--------- --VDPGFWSF
                                SDPVLNPMWR QGMFVLPFMT RLGVTESWGG --WSVTGET- A--------- --IDPGVWSF
                                SDPVLNPMWR QGMFVMPFMA RLGVTQSWGG --WSLTGE-A V--------- --TNPGIWSF
                                SDPVLNPMWR QGMFVMPFMA RLGVTDSWGG --WSIIPDKA N--------- --INPGIWSF
                                SDPVLNPMWR QGMFVMPFMA RLGVTQSWGG --WSLTGE-A V--------- --TNPGIWSF
                                SDPVLNPMWR QGMFVLPFMA RLGVTESWGG --WSLSGSP- A--------- --VDPGFWSF
                                SDPVLNPMWR QGMFVLPFMT RLGVTESWGG --WSVTGET- A--------- --IDPGIWSF
                                SDPVLNPMWR QGMFVLPFMA RLGVTGSWSG --WSITGET- G--------- --IDPGFWSF
                                SDPVLNPMWR QGMFVMPFMA RLGVTGSWSG --WSVTGE-T G--------- --VDPGFWSF
                                SDPVLNPMWR QGMFVMPFMA RLGVTGSWSG --WSVTGE-T G--------- --VDPGFWSF
                                ADPVLNPMWR QGMFVLPFMT RLGVTGSWGG --WSITGE-G N--------- --VDPGFWSF
                                SDPVLNPMWR QGMFVLPFMT RLGVTGSWGG --WDVTGAI- G--------- --VNPGFWSF
                                SDPVLNPMWR QGMFVLPFMA RLGVTQSWGG --WNITGGA- A--------- --TDPGFWSF
                                SDPVLNPMWR QGMFVLPFMA RLGVTGSWSG --WSITGE-T G--------- --VDPGFWSF
                                SDPILNPMWR QGMFVMPFMA RLGVTDSWGG --WSITGET- V--------- --SNVGFWSF
                                SDPVLNPMWR QGMFVLPFMA RLGVTGSWGG --WSVTGET- G--------- --VNPGFWSF
                                SDPVLNPMWR QGMFVLPFMA RLGVTGSWGG --WSVTGET- G--------- --VNPGFWSF
                                SDPVLNPMWR QGMFVLPFMA RLGVTESWGG --WSITGET- A--------- --SNPGLWSF
                                SDPVLNPMWR QGMFVLPFMA RLGVTGSWGG --WSVTGET- G--------- --VNPGFWSF
                                SDPVLNPMWR QGMFVLPFMA RLGVTESWGG --WSVTGAS- S--------- --VNPGFWSF
                                SDPVLNPMWR QGMFVMPFMT RLGITNSWSG --WTITGE-Q V--------- --ADPGFWSF
                                SDPVLNPMWR QGMFVLPFMA RLGVTQSWGG --WNVTGGP- S--------- --TDPGFWSF
                                SDPVFNPMWR QGMFVMPFMA RLGITDSWGG --WSVTGE-P A--------- --LNAGFWTF
                                SDPVLNPMWR QGMFVLPFMA RLGVTQSWGG --WSVTGET- A--------- --VDPGFWSF
                                SDPVLNPMWR QGMFVLPFMS RLGVTQSWGG --WSVTGAS- A--------- --VNPGFWSF
                                SDPVLNPMWR QGMFVLPFMA RLGVTGSWGG --WSVTGET- G--------- --VDPGFWSF
                                SDPVLNPMWR QGMFVLPFMA RLGVTGSWGG --WSVTGET- G--------- --VDPGFWSF
                                SDPVLNPMWR QGMFVLPFMA RLGVTGSWGG --WSVTGET- G--------- --VDPGFWSF
                                SDPVLNPMWR QGMFVLPFMA RLGVTGSWGG --WSVTGE-T G--------- --VDPGFWSF
                                SDPVLNPMWR QGMFVLPFMA RLGVTGSWGG --WSVTGET- G--------- --VDPGFWSF
                                SDPVLNPMWR QGMFVLPFMA RLGVTGSWGG --WSVTGET- G--------- --VDPGFWSF
                                SDPVLNPMWR QGMFVLPFMA RLGVTESWGG --WSVTGAT- A--------- --VNPGFWSF
                                SDPVLNPMWR QGMFVLPFMA RLGVTGSWGG --WSVTGET- G--------- --VDPGFWSF
                                SDPVLNPMWR QGMFVLPFMA RLGVTESWGG --WSVTGST- A--------- --VNPGFWSF
                                SDPVLNPMWR QGMFVLPFMS RLGVTGSWSG --WDVTGATG ---------- --VDPGFWSF
                                SDPVLNPMWR QGMFVLPFMS RLGVTGSWSG --WDVTGATG ---------- --VDPGFWSF
                                SDPILNPMWR QGMFVLPFMT RLGVSGSWAG --WSITGE-T G--------- --LNPGFWSY
                                SDPVLNPMWR QGMFVLPFMS RLGVTGSWSG --WDVTGATG ---------- --VDPGFWSF
                                SDPILNPMWR QGMFVMPFMA RLGVTDSWGG --WSITGET- V--------- --TNAGLWSF
                                SDPVLNPMWR QGMFVMPFMA RLGVTDSWGG --WSITGET- V--------- --TNAGLWSF
                                SDPVLNPMWR QGMFVMPFMT RLGITNSWSG --WTITGE-Q V--------- --ADPGFWSF
                                SDPVLNPMWR QGMFVMPFMA RLGVTDSWGG --WSITGE-T V--------- --TNAGLWSF
                                SDAVLNPMWR QGMFVLPFMA RLGVVESWGG --WSVTGNP- T--------- --GDPGFWSF
                                SDPVLNPMWR QGMFVMPFMA RLGVTESWAG --WSVTGE-A S--------- --GNPGIWSF
                                SDPVLNPMWR QGMFVLPFMS RLGVTGSWSG --WDVTGATG ---------- --VDPGFWSF
                                SDPVLNPMWR QGMFVLPFMA RLGVTGSWGG --WSVTGET- G--------- --VDPGFWSF
                                SDPVLSPMWR QGMFVMPFMA RLGVTQSWGG --WSITGE-T A--------- --VNPGFWSF
                                SDPVLNPMWR QGMFVLPFMA RLGVVGSWGG --WNVIGD-P N--------- --YSPGFWSF
                                SDPVLNPMWR QGMFVMPFMA RLGVTDSWRG --WSITGE-S V--------- --SDVGLWSF
                                SDPALNPMWR QGMFVLPFMA RLGVTGSWGG --WSVTGE-T G--------- --VDPGFWSF
                                SDPVLNPMWR QGMFVMPFMA RLGVTQSWGG --WSLTGE-A V--------- --TNPGIWSF
                                SDPVLNPMWR QGMYVLPFMA RLGVTGSWGG --WNVTGSA- V--------- --TDPGIWSF
                                SDPILNPMWR QGMFVLPFMT RLGVTESWSG --WAVGENIH ---------- --NGPGLWSY
                                SDAVLNPMWR QGMFVLPFMA RLGVTSSWNG --WSVTGE-T G--------- --LDPGFWSF
                                SDPVLNPMWR QGMFVMPFMA RLGVTQSWGG --WSLTGE-A V--------- --TNPGIWSF
                                SDPVLNPMWR QGMYVLPFMA RLGVTGSWGG --WNITGSA- V--------- --TDPGIWSF
                                SDPVLNPMWR QGMYVLPFMA RLGVTGSWGG --WNVTGSA- V--------- --TDPGIWSF
                                SDPVLNPMWR QGMYVLPFMA RLGVTGSWGG --WNVTGSA- V--------- --TDPGIWSF
                                SDPVLNPMWR QGMYVLPFMS RLGVVGSWGG --WNVMGAP- S--------- --YDPGFWSF
                                SDPVLNPMWR QGMYVLPFMS RLGVVGSWGG --WNVMGAP- S--------- --YDPGFWSF
                                TDPVLNPMWR QGMFVLPFMT RLGVTGSWGG --WSITGE-G N--------- --VDPGYWSF
                                SDPVLDPMWR QGMFVIPFMT RLGITDSWGG --WNIIGGTI ---------- --TNPGIWSY
                                SDPVLNPMWR QGMFVLPFMA RLGITKSWGG --WSITGE-S V--------- --TGLNLWTF
                                SDPVLDPMWR QGMFVIPFMT RLGITNSWGG --WSITGGTI ---------- --TNPGIWSY
                                SDPVLDPMWR QGMFVIPFMT RLGITNSWGG --WSITGGTV ---------- --TNPGIWSY
                                SDPVLDPMWR QGMFVIPFMT RLGITNSWGG --WSITGGTI ---------- --TNPGIWSY
                                SDSVFNPMWR QGMFVLPFMT RLGITQSWAG --WNITGE-A V--------- --NGFTLWTF
                                SDPVLNPMWR QGTFVMPVMT RIGVTHSWSG --WTVTGEPW V---T-QPGI LGAHLNFFSY
                                SDPILNPMWR QGMYVMPFMS RLGVTHSWSG --WTVTGETY E---P-VAGF LGAHYNFWSF
                                SDAVLNPMWR QGMYVMPFMA RLGITGSWQG --WDITGATG ---------- --VDPGFWSF
                                SDPVLNPMWR QGMYVMPFMA RLGITGSWNG --WDITGATG ---------- --VDPGFWSF
                                SDPVLNPMWR QGMYVMPFMA RLGITGSWNG --WDITGATG ---------- --VDPGFWSF
                                SDPVLNPMWR QGMYVMPFMA RLGVTSSWKG --WDITGGVG SFDFD-SLGF WGKALPYSTF
                                SDPVLNPMWR QGMYVMPFMA RLGVTSSWNG --WDLTGGVG SFDFD-SLGF WGKALPYSTF
                                SDPVLNPMWR QGMYVMPFMA RLGVTSSWNG --WDLTGGVG SFDFD-SLGF WGKALPYSTF
                                EDPVLDPMWR QGMYVIPFMA RLGVINSWSG --WSVFGPFT ADGLGNRIDP NVANVGFWSF
                                SDPILNPMWR QGMFVIPFMT RLGVINSWSG --WSVFGPFT SDGLGNPV-- -TGDVGFWSF
                                SDPVLNPMWR QGMYVMPFMT RCGITGSWGG --WSITGETG ---------- --VDPGLWSF
                                SDPVLNPMWR QGMFVLPFMA RLGVTESWGG --WSITGE-P V--------- --TGFSLWTF
                                SDPVLNPMWR QGMFVLPFMA RLGVTGSWSG --WSITGE-T G--------- --VDPGFWSF
                                SDPVLNPMWR QGMFVMPFMA RLGVTESWGG --WSVTGE-A A--------- --GNPGIWSF
                                EK----PMYE QGLILIPHIA TLGWGVGPGG ---EVV---- ---------- ----D-TFPF
                                EK----PMYE QGLILLPHIA TLGWGVGPGG ---EVV---- ---------- ----D-TFPF
                                EK----PMYE QGLILLPHIA TLGWGVGPGG ---EVI---- ---------- ----D-TFPF
                                EK----PMYE QGLILLPHLA TLGWGVGPGG ---EVL---- ---------- ----D-TFPY
                                EK----PMYE QGFILLPHLA TLGWGVGSGG ---EVF---- ---------- ----D-TFPY
                                EK----PMYE QGLILLPHIA TLGWGVGAGG ---EVI---- ---------- ----D-TFPY
                                EK----PMYE QGCILLPHLA SLGWGVGSGG ---EVI---- ---------- ----D-TFPY
                                EK----PMYE QGLILLPHIA TLGWGVGPGG ---EVV---- ---------- ----D-TFPF
                                EK----PMYE QGLILLPHLA TLGWGVGAGG ---EVI---- ---------- ----D-TFPY
                                EK----PMYE QGLILLPHIA TLGWGVGTGG ---EVI---- ---------- ----D-TFPY
                                EK----PMYE QGLILLPHIA TLGWGVGAGG ---EVI---- ---------- ----D-TFPY
                                EK----PMYE QGLILLPHLA TLGWGVGPGG ---EVI---- ---------- ----D-TFPY
                                EK----PMYE QGLILLPHLA SQGWGVGPGG ---EVI---- ---------- ----D-IFPY
                                EK----PMYE QGLILLPHLA SLGWGVGPGG ---EVI---- ---------- ----D-TFPY
                                EK----PMYE QGLILLPHLA SLGWGVGPGG ---EVI---- ---------- ----D-TFPY
                                EK----PMYE QGLILLPHLA TLGWGVGAGG ---EVI---- ---------- ----D-TFPY
                                EK----PMYE QGLILLPHIA TLGWGVGTGG ---EVI---- ---------- ----D-TFPY
                                EK----PMYE QGLILLPHLA SLGWGVGPGG ---EVI---- ---------- ----D-TFPY
                                EK----PMYE QGLILLPHLA TLGWGVGAGG ---EVI---- ---------- ----D-TFPY
                                EK----PMYE QGLILLPHIA TLGWGVGAGG ---EVI---- ---------- ----D-TFPY
                                EK----PMYE QGLILLPHLA TLGWGVGAGG ---EVI---- ---------- ----D-TFPY
                                EK----PMYE QGLILLPHLA TLGWGVGPGG ---EVI---- ---------- ----D-TFPY
                                EK----PMYE QGLILLPHLA TLGWGVGPGG ---EVI---- ---------- ----D-TFPY
                                EK----PMYE QGLILLPHVA TLGWGVGAGG ---EVI---- ---------- ----D-TFPY
                                EK----PMYE QGLILMPHIA TLGWGVGPGG ---EVT---- ---------- ----D-IFPF
                                EK----PMYE QGIILLSHLA ALGWGVGSGG ---EVI---- ---------- ----D-TFPY
                                EK----PMYE QGLILLPHLA TLGWGVGPGG ---EVF---- ---------- ----D-TFPY
                                EK----PMYE QGLILLPHLA TLGWGVGAGG ---EVI---- ---------- ----D-TFPY
                                EK----PMYE QGLILLPHLA TLGWGVGPGG ---EVF---- ---------- ----D-TFPY
                                EK----PMYE QGLILLPHIA TLGWGVGAGG ---EVI---- ---------- ----D-TFPY
                                EK----PMYE QGLILLPHLA TLGWGVGPGG ---EVI---- ---------- ----D-TFPY
                                EK----PMYE QGLILLPHLA TLGWGVGAGG ---EVI---- ---------- ----D-TFPY
                                EK----PMYE QGLILLPHIA TLGWGVGPGG ---EVI---- ---------- ----D-TFPY
                                EK----PMYE QGLILLPHIA TLGWGVGAGG ---EVI---- ---------- ----D-TFPY
                                EK----PMYE QGLILLPHIA TLGWGVGAGG ---EVI---- ---------- ----D-TFPY
                                EK----PMYE QGLILLPHLA TLGWGVGPGG ---EVI---- ---------- ----D-TFPY
                                EK----PMYE QGLILLPHIA TLGWGVGAGG ---EVI---- ---------- ----D-TFPY
                                EK----PMYE QGLILLPHLA TLGWGVGPGG ---EVI---- ---------- ----N-TFPY
                                EK----PMYE QGLILLPHIA TLGWGVGPGG ---EVI---- ---------- ----D-TFPY
                                EK----PMYE QGLILMPHIA TLGWGVGAGG ---EVT---- ---------- ----D-IFPF
                                EK----PMYE QGLILLPHLA TLGWGVGAGG ---EVI---- ---------- ----D-TFPY
                                EK----PMYE QGLILLPHIA TLGWGVGPGG ---EVI---- ---------- ----D-TFPY
                                EK----PMYE QGLILLPHIA TLGWGVGTGG ---EVI---- ---------- ----D-TFPY
                                EK----PMYE QGLILLPHIA TLGWGVGAGG ---EIT---- ---------- ----D-TFPF
                                EK----PMYE QGLILLPHLA TLGWGVGAGG ---EVI---- ---------- ----D-TFPY
                                EK----PMYE QGLILLPHLA TLGWGVGPGG ---EVF---- ---------- ----D-TFPY
                                EK----PMYE QGLILLPHLA TLGWGVGAGG ---EVI---- ---------- ----D-TFPY
                                EK----PMYE QGLILLPHVA TLGWGVGAGG ---EVI---- ---------- ----D-TFPY
                                EK----PMYE QGLILLPHLA TLGWGVGPGG ---EVF---- ---------- ----D-TFPY
                                EK----PMYE QGLILLPHLA TLGWGVGPGG ---EVF---- ---------- ----D-TFPY
                                EK----PMYE QGLILLPHLA TLGWGVGAGG ---EIF---- ---------- ----D-TFPY
                                EK----PMYE QGLILMPHIA TLGWGVGAGG ---EVT---- ---------- ----S-IFPF
                                EK----PMYE QGLILLPHLA TLGWGVGAGG ---EVI---- ---------- ----D-TFPY
                                EK----PMYE QGLILLPHLA TLGWGVGPGG ---EVF---- ---------- ----D-TFPY
                                EK----PMYE QGLILLPHLA TLGWGVGAGG ---EVI---- ---------- ----D-TFPY
                                EK----PMYE QGLILLPHIA TLGWGVGPGG ---EVI---- ---------- ----D-TFPF
                                EK----PMYE QGLILLPHLA TLGWGVGPGG ---EVF---- ---------- ----D-TFPY
                                EK----PMYE QGLILLPHLA TQGWGVGAGG ---EVI---- ---------- ----D-TFPY
                                EK----PMYE QGLILLPHIA TLGWGVAAGG ---EVI---- ---------- ----D-TFPY
                                EK----PMYE QGLILLPHLA TLGWGVTTGG ---EVI---- ---------- ----D-TFPY
                                EK----PMYE QGLILLPHLA TLGWGVGPGG ---EVI---- ---------- ----D-TFPY
                                EK----PMYE QGLILLPHLA ALGWGVGSGG ---EVF---- ---------- ----D-TFPY
                                EK----PMYE QGLILLPHLA SQGWGVGPGG ---EVI---- ---------- ----D-IFPY
                                EK----PMYE QGLILLPHLA TLGWGVGAGG ---EVI---- ---------- ----D-TFPY
                                EK----PMYE QGFILLPHLA TQGWGVGAGG ---EVI---- ---------- ----D-TFPY
                                EK----PMYE QGLILLPHLA TQGWGVGAGG ---EVI---- ---------- ----D-TFPY
                                EK----PMYE QGLILLPHLA TLGWGVGPGG ---EVI---- ---------- ----D-TFPY
                                EK----PMYE QGLILLPHLA TLGWGVTTGG ---EVI---- ---------- ----D-TFPY
                                EK----PMYE QGLILLPHLA TQGWGVGAGG ---EVI---- ---------- ----D-TFPY
                                EK----PMYE QGLILLPHLA TLGWGVGPGG ---EVI---- ---------- ----D-IFPY
                                EK----PMYE QGLILLPHLA SQGWGVGAGG ---EVI---- ---------- ----D-TFPY
                                EK----PMYE QGLILLPHLA TLGWGVGAGG ---EVI---- ---------- ----D-TFPY
                                EK----PMYE QGLILLPHLA TLGWGVTTGG ---EVI---- ---------- ----D-TFPY
                                EK----PMYE QGLILLPHLA TLGWGVGTGG ---EVI---- ---------- ----D-TFPY
                                EK----PMYE QGLILLPHLA TLGWGVGPGG ---EVV---- ---------- ----D-TFPY
                                EK----PMYE QGLILLPHLA TLGWGVTTGG ---EVI---- ---------- ----D-TFPY
                                EK----PMYE QGLILLPHLA TLGWGVTTGG ---EVI---- ---------- ----D-TFPY
                                EK----PMYE QGLILLPHLA TLGWGVGPGG ---EVV---- ---------- ----D-TFPY
                                EK----PMYE QGLILLPHLA TQGWGVGAGG ---EVI---- ---------- ----D-TFPY
                                EK----PMYE QGLILLPHLA TQGWGVGAGG ---EVI---- ---------- ----D-TFPY
                                EK----PMYE QGLILLPHLA SQGWGVGAGG ---EVI---- ---------- ----D-IFPY
                                EK----PMYE QGLILLPHLA TLGWGVGPAG ---EVI---- ---------- ----D-TFPY
                                EK----PMYE QGLILLPHIA TLGWGVGPSG ---EVI---- ---------- ----D-TFPF
                                EK----PMYE QGLILMPHVA TIGWGVGPGG ---EIV---- ---------- ----D-IFPF
                                EK----PMYE QGLILLPHLA TQGWGVGAGG ---EVI---- ---------- ----D-TYPY
                                EK----PMYE QGLILLPHLA AQGWGVGAGG ---EVI---- ---------- ----D-TFPY
                                EK----PMYE QGLILLPHLA TLGFGVGPGG ---EVV---- ---------- ----D-TFPY
                                EK----PMYE QGLILLPHLA TLGFGVGPGG ---EVV---- ---------- ----D-TFPY
                                EK----PLYE QGMILLPHLA TLGWGVGPGG ---EII---- ---------- ----D-TFPY
                                EK----PMYE QGLILLPHLA TLGFGVGPGG ---EVV---- ---------- ----D-TFPY
                                EK----PMYE QGLILLPHLA TLGFGVGPGG ---EVV---- ---------- ----D-TFPY
                                EK----PMYE QGLILLPHLA TLGWGVGPGG ---EVF---- ---------- ----D-TFPY
                                EK----PMYE QGLILLPHLA TQGWGVGAGG ---EVI---- ---------- ----D-TFPY
                                EK----PLYE QGMILLPHLA TLGWGVGPGG ---EII---- ---------- ----D-TFPY
                                EK----PMYE QGLILMPHIA TLGWGVGPGG ---EVT---- ---------- ----D-IFPF
                                EK----PMYE QGLILLPHLA TLGWGVGPGG ---EVF---- ---------- ----D-TFPY
                                EK----PMYE QGLILLPHLA TLGFGVGPGG ---EVV---- ---------- ----D-TFPY
                                EK----PLYE QGMILLPHLA TLGWGVGPGG ---EII---- ---------- ----D-TFPY
                                EK----PMYE QGLILLPHLA TLGWGVGSGG ---EVI---- ---------- ----N-TFPY
                                EK----PMYE QGFILLPHLA TLGLGVGPGG ---EVV---- ---------- ----D-TFPY
                                EK----PMYE QGLILLPHLA SQGWGVGPGG ---EVI---- ---------- ----D-TFPY
                                EK----PMYE QGLILLPHLA TLGWGVGPAG ---EVI---- ---------- ----D-TFPY
                                EK----PMYE QGLILLPHLA TLGWGVGSGG ---EVI---- ---------- ----D-TFPY
                                EK----PMYE QGLILLPHLA TLGWGVGAGG ---EVF---- ---------- ----D-TFPY
                                ER----PMYE QGLILLPHIA TLGWGVGPGG ---EVI---- ---------- ----D-TFPF
                                EK----PMYE QGIILLSHLA TLGWGVGPGG ---EVV---- ---------- ----D-TFPY
                                EK----PLYE QGMILLPHLA TLGWGVGPGG ---EII---- ---------- ----D-TFPY
                                EK----PMYE QGFILLPHLA TLGLGVGPGG ---EVV---- ---------- ----D-TFPY
                                EK----PMYE QGLILLPHLA TLGWGVGAGG ---EVI---- ---------- ----D-TFPY
                                EK----PMYE QGLILLPHLA TLGWGVGAGG ---EVF---- ---------- ----D-TFPY
                                EK----PMYE QGLILLPHIA TLGWGVGPGG ---EVI---- ---------- ----D-TFPF
                                EK----PMYE QGLILIPHLA TLGWGVGPGG ---EVI---- ---------- ----D-TFPY
                                EK----PMYE QGLILLPHLA SQGWGVGPGG ---EVI---- ---------- ----D-TFPY
                                EK----PMYE QGLILLPHLA AQGWGVGAGG ---EVI---- ---------- ----D-TFPY
                                EK----PMYE QGLILLPHLA TQGWGVGPGG ---EVI---- ---------- ----D-TFPY
                                EK----PLYE QGMILLPHLA TLGWGVGPGG ---EII---- ---------- ----D-TFPY
                                EK----PMYE QGLILLPHLA TLGWGVGPGG ---EVI---- ---------- ----D-TFPY
                                EK----PMYE QGLILLPHLA TLGWGVGPGG ---EVV---- ---------- ----D-TFPY
                                EK----PLYE QGLILLPHLA TLGWGVGAGG ---EVV---- ---------- ----D-TYPY
                                EK----PMYE QGLILLPHVA TLGWGVGVGG ---EVI---- ---------- ----D-TFPY
                                EK----PMYE QGLILMPHVA TLGWGVGPGG ---EVT---- ---------- ----D-IFPF
                                EK----PLYE QGLILLPHLA TLGWGVGAGG ---EVV---- ---------- ----D-TYPY
                                EK----PLYE QGLILLPHLA TLGWGVGAGG ---EVV---- ---------- ----D-TYPY
                                EK----PLYE QGLILLPHLA TLGWGVGAGG ---EVV---- ---------- ----D-TYPY
                                EK----PLYE QGLILLPHLA TLGWGVGAGG ---EVV---- ---------- ----D-TYPY
                                EK----PLYE QGLILLPHLA TLGWGVGAGG ---EVV---- ---------- ----D-TYPY
                                EK----PMYE QGIILLSHLA TLGWGVGPGG ---EVV---- ---------- ----D-TFPY
                                EK----PMYE QGLILLPHVA TLGWGVGVGG ---EVI---- ---------- ----D-TFPY
                                EK----PLYE QGFILLPHLA TLGWGVGAGG ---EII---- ---------- ----D-TYPY
                                EK----PMYE QGLILLPHIA TLGWGVGPGG ---EIT---- ---------- ----D-TFPF
                                EK----PMYE QGLILLPHLA TLGWGVGPGG ---EVV---- ---------- ----D-TFPY
                                EK----PMYE QGLILMPHVA TLGWGIGPGG ---EVT---- ---------- ----D-IFPF
                                EK----PVYE QGLILLPHVA TLGWGVGVGG ---EVI---- ---------- ----D-TFPY
                                EK----PLYE QGFILLPHLA TLGWGVGAGG ---EII---- ---------- ----D-TYPY
                                EK----PLYE QGFILLPHLA TLGWGVGAGG ---EVI---- ---------- ----D-TYPY
                                EK----PLYE QGFILLPNLA RLGWGVGPGG ---EIT---- ---------- ----D-TFPY
                                EK----PMYE QGLILLPHLA TLGWGVGAGG ---EVI---- ---------- ----D-TFPY
                                EK----PMYE QGLILLPHIA TLGWGVGPAG ---EVT---- ---------- ----D-IFPF
                                EK----PLFE QGLILIPHLA TLGWGVGPGG ---QVI---- ---------- ----D-TFPY
                                EK----PMYE QGLILLPHLA TQGWGVGPGG ---EVI---- ---------- ----N-TFPY
                                EK----PMYE QGLILLPHLA TQGWGVGPGG ---EVI---- ---------- ----D-TFPY
                                EK----PMYE QGLILLPHLA TQGWGVGPGG ---EVI---- ---------- ----N-TFPY
                                EK----PMYE QGLILIPHIA TLGWGVGPGG ---DVT---- ---------- ----D-IFPF
                                EK----PMYE QGFILLPHLA TQGWGVGAGG ---EVV---- ---------- ----D-VFPY
                                EK----PMYE QGAILIPHLA TLGWGVGPGG ---EVI---- ---------- ----S-TFPY
                                EK----PIYE QGSILIPHMA TLGWGVGPGG ---EII---- ---------- ----N-TYPY
                                EK----PMYE QGFILLPHLA TQGWGVGAGG ---EVV---- ---------- ----D-VFPY
                                DK----PLYE QGFILLPHLA TLGWGVGPGG ---EVI---- ---------- ----N-TFPY
                                EK----PMYE QGFILLPHLA TQGWGVGAGG ---EVV---- ---------- ----D-VFPY
                                EK----PMYE QGLILLPHVA TLGWGVGAGG ---EIT---- ---------- ----D-TFPF
                                DK----PLYE QGFILLPHLA TLGWGVGPGG ---EVI---- ---------- ----N-TFPY
                                EK----PMYE QGLILLPHIA TLGWGVGPAG ---EVT---- ---------- ----D-IFPF
                                EK----PMYE QGFILLPHLA TQGWGVGAGG ---EVV---- ---------- ----D-IFPY
                                EK----PMYE QGLILLPHLA TQGWGVGAGG ---EVI---- ---------- ----N-TFPY
                                DK----PLYE QGFILLPHLA TLGWGVGPGG ---EVI---- ---------- ----N-TFPY
                                EK----PMYE QGIILLSHLA TLGWGVGPGG ---EVV---- ---------- ----D-TFPY
                                EK----PMYE QGLILLPHLA TQGWGVGAGG ---EVI---- ---------- ----N-TFPY
                                EK----PMYE QGLILLPHLA TLGWGVGVGG ---EVF---- ---------- ----D-TFPY
                                DK----PLYE QGFILLPHLA TLGWGVGPGG ---EVI---- ---------- ----N-TFPY
                                EK----PMYE QGLILLPHLA TQGWGVGVGG ---EVI---- ---------- ----D-TFPY
                                EK----PMYE QGLILLPHLA TQGWGVGAGG ---EVI---- ---------- ----N-TFPY
                                DK----PLYE QGFILLPHLA TLGWGVGPGG ---EVI---- ---------- ----N-TFPY
                                EK----PMYE QGFILLPHMA TQGWGVGAGG ---EVV---- ---------- ----D-IFPY
                                EK----PMYE QGAILIPHLA TLGWGVGPGG ---EVI---- ---------- ----S-TFPY
                                EK----PLYE QGFILLPHLA TLGWGVGPGG ---EIV---- ---------- ----D-TFPY
                                EK----PMYE QGFILLPHMA TQGWGVGAGG ---EVV---- ---------- ----D-IFPY
                                EK----PMYE QGLILIPHMA TLGWGVGPGG ---EVI---- ---------- ----D-TFPY
                                EK----PMYE QGLILLPHLG TLGFGVGPGG ---EVI---- ---------- ----D-TFPY
                                EK----PMYE QGCILLPHLA TLGWGVGPGG ---EVI---- ---------- ----N-LFPY
                                EK----PMYE QGAILIPHLA TLGWGIGPGG ---EVI---- ---------- ----S-TFPY
                                EK----PMYE QGLILLPHLA AQGWGVGPGG ---EVI---- ---------- ----N-TFPY
                                EK----PMYE QGLILIPHMA TLGWGVGPGG ---EVI---- ---------- ----D-TFPY
                                EK----PMYE QGLILIPHVA TLGWGVGAGG ---EVI---- ---------- ----D-TFPF
                                EK----PMYE QGLILIPHMA TLGWGVGPGG ---EVI---- ---------- ----D-TFPY
                                EK----PVFE QGLILIPHMA TLGWGVGPGG ---EIV---- ---------- ----D-TFPY
                                EK----PMYE QGMILIPHLA TLGWGVGPGG ---EVI---- ---------- ----D-TYPY
                                EK----PLYE QGFILIPHLA TLGWGVGPGG ---EII---- ---------- ----D-TFPY
                                DK----PMYE QGLILLPHLA TQGWGVGPGG ---EVI---- ---------- ----D-TFPY
                                EK----PVFE QGLILIPHMA TLGWGVGPGG ---EIV---- ---------- ----D-TFPY
                                EK----PMYE QGMILIPHLA TLGWGVGPGG ---EVI---- ---------- ----D-TYPY
                                EK----PMYE QGLILLPHLA TQGWGVGPGG ---EVI---- ---------- ----N-TFPY
                                EK----PMYE QGLILLPHLA TLGWGVGPGG ---EVT---- ---------- ----D-TFPY
                                EK----PMYE QGLILLPHLA AQGWGVGPGG ---EVI---- ---------- ----N-TFPY
                                EK----PMYE QGLILLPHIA TLGWGVGPGG ---EVV---- ---------- ----D-TFPF
                                EK----PMYE QGAILIPHMA TLGWGVGPGG ---EVI---- ---------- ----D-VFPY
                                EK----PVFE QGLILIPHMA TLGWGVGPGG ---EIV---- ---------- ----D-TFPY
                                EK----PMYE QGFILLPHVA TLGWGVGPGG ---EVT---- ---------- ----D-IFPF
                                EK----PMYE QGIILLSHLA AQGWGVGPGG ---EVV---- ---------- ----D-TFPY
                                EK----PMYE QGIILLSHLA AQGWGVGPGG ---EVV---- ---------- ----D-TFPY
                                EK----PMYE QGLILIPHMA TLGWGVGPGG ---EVI---- ---------- ----D-TFPY
                                EK----PMYE QGLILLPHLA TLGWGVGPGG ---EVI---- ---------- ----N-TFPY
                                EK----PMYE QGMILIPHLA TLGWGVGPGG ---EVI---- ---------- ----N-TYPY
                                EK----PMYE QGLILLPHLA AQGWGVGPGG ---EVI---- ---------- ----N-TFPY
                                EK----PMYE QGLILIPHMA TLGWGVGPGG ---EVI---- ---------- ----D-IFPY
                                EK----PMYE QGLILLPHLA TLGWGVGPGG ---EVI---- ---------- ----D-TFPY
                                EK----PLYE QGFILLPHMA TLGWGVGPGG ---EIV---- ---------- ----D-TFPY
                                EK----PVFE QGLILIPHMA TLGWGVGPGG ---EIV---- ---------- ----D-TFPY
                                EK----PMYE QGLILLPHLA TLGFGVGPGG ---EVV---- ---------- ----D-TFPY
                                EK----PMYE QGLILIPHMA TLGWGVGPGG ---EVI---- ---------- ----D-IFPY
                                EK----PMYE QGLILLPHLA TLGWGVGPGG ---EVI---- ---------- ----D-TFPY
                                EK----PMYE QGLILLPHLA TLGFGVGPGG ---EVV---- ---------- ----D-TFPY
                                EK----PMYE QGLILLPHLA AQGWGVGAGG ---EVI---- ---------- ----D-TFPY
                                EK----PMYE QGLILLPHLA TLGFGVGPGG ---EVV---- ---------- ----D-TFPY
                                EK----PMHE QGFILMPHLA TLGWGVGPGG ---EVI---- ---------- ----D-TFPY
                                ER----PMYE QGLILLPHIA TLGWGVGPAG ---EVI---- ---------- ----N-TFPF
                                EK----PMYE QGLILLPHLG TLGFGVGPGG ---EVI---- ---------- ----D-TFPY
                                EK----PMYE QGLILLPHLA TLGFGVGPGG ---EVV---- ---------- ----D-TFPY
                                EK----PMYE QGLILLPHLA TLGFGVGPGG ---EVV---- ---------- ----D-TFPY
                                EK----PMYE QGLILLPHLG TLGWGVGPGG ---EVI---- ---------- ----D-TFPY
                                EK----PMYE QGLILLPHLA TLGWGVGPGG ---EVI---- ---------- ----D-TFPY
                                EK----PMYE QGLILLPHLA TLGFGVGPGG ---EVV---- ---------- ----D-TFPY
                                EK----PMHE QGFILMPHLA TLGWGVGPGG ---EVI---- ---------- ----D-TFPY
                                EK----PLFE QGFILIPHLA TIGWGVGPGG ---EII---- ---------- ----D-IFPY
                                EK----PMYE QGLILLPHLA TLGWGVGPGG ---EVI---- ---------- ----D-TFPY
                                EK----PMYE QGFILLPHVA TLGWGVGAGG ---EVT---- ---------- ----D-VFPF
                                EK----PMHE QGFILMPHLA TLGWGVGPGG ---EVI---- ---------- ----D-TFPY
                                EK----PMYE QGLILLPHLG TLGWGVGPGG ---EVI---- ---------- ----D-TFPY
                                EK----PMHE QGFILMPHLA TLGWGVGPGG ---EVI---- ---------- ----D-TFPY
                                EK----PVFE QGLILIPHMA TLGWGVGPGG ---EIV---- ---------- ----D-TFPY
                                EK----PMYE QGAILLPHLA TLGWGVGPGG ---EVI---- ---------- ----D-TFPY
                                EK----PMYE QGMILLPHLA TLGWGVGPGG ---EVI---- ---------- ----S-TYPY
                                EK----PMHE QGFILMPHLA TLGWGVGPGG ---EVI---- ---------- ----S-TFPY
                                EK----PMYE QGLILLPHLA AQGWGVGAGG ---EVL---- ---------- ----N-TFPY
                                EK----PMHE QGFILMPHLA TLGWGVGPGG ---EVI---- ---------- ----S-TFPY
                                EK----PLFE QGFILIPHLA TIGWGVGPGG ---EII---- ---------- ----D-TFPY
                                EK----PLFE QGFILIPHLA TLGWGVGPGG ---EII---- ---------- ----D-TFPY
                                EK----PMYE QGLILLPHLA TLGWGVGPGG ---EVI---- ---------- ----D-TFPY
                                DK----PLYE QGFILLPHLA TLGWGVGPGG ---EVI---- ---------- ----N-TYPY
                                EK----PLYE QGFILLPHLA TLGWGVGPGG ---EIV---- ---------- ----D-TFPY
                                EK----PMYE QGLILLPHLA TLGWGVGPGG ---EVI---- ---------- ----D-TFPY
                                EK----PMYE QGLILLPHLA TLGYGVGPGG ---EVI---- ---------- ----N-TYPY
                                EK----PMYE QGMILIPHLA TLGWGVGPGG ---EVI---- ---------- ----S-TYPY
                                EK----PMYE QGFILLPHMA TQGWGVGAGG ---EVV---- ---------- ----D-IFPY
                                EK----PMYE QGMILIPHLA TLGWGVGPGG ---EVI---- ---------- ----N-TYPY
                                EK----PLYE QGCICIPHLT TLGWGVGPGG ---EIT---- ---------- ----N-VYPF
                                EK----PLYE QGAILLPHLA TLGWGVGPGG ---EIV---- ---------- ----D-TFPY
                                NQ----PMYE QGLILLPHVA TLGYGVGAGG ---EVV---- ---------- ----D-ITPF
                                EK----PMYE QGLILLPHLA AQGWGVGPGG ---EVI---- ---------- ----N-TFPY
                                EK----PMYE QGLILLPHLA TLGWGVGPGG ---EVI---- ---------- ----D-TFPY
                                DK----PMYE QGFICMPHVA TLGYGVGPGG ---EVT---- ---------- ----D-LFPF
                                EK----PMYE QGLILIPHVA TLGWGVGPGG ---EVI---- ---------- ----D-IFPF
                                EK----PMYE QGCILLPHLA SLGLGVGAGG ---EII---- ---------- ----N-TFPF
                                EK----PXYD QGFILLPHLA TLGWGVGPGG ---EIN---- ---------- ----D-IYPY
                                DK----PMYE QGLILFPHVA TLGYGVGPGG ---EVT---- ---------- ----S-LYPF
                                DK----PMYE QGLILFPHVA TLGYGVGPGG ---EVT---- ---------- ----S-LYPF
                                DK----PMYE QGLILFPHVA TLGYGVGPGG ---EVT---- ---------- ----S-LYPF
                                DK----PMYE QGLILFPHVA TLGYGVGPGG ---EVT---- ---------- ----N-LYPF
                                DK----PMYE QGLILFPHVA TLGYGVGPGG ---EVT---- ---------- ----D-LYPF
                                DK----PMYE QGLICMPHVA TLGYGVGPGG ---EVT---- ---------- ----D-LYPF
                                DK----PMYE QGLILFPHVA TLGYGVGPGG ---EVT---- ---------- ----D-LYPF
                                DK----PMYE QGLILFPHVA TLGYGVGPGG ---EVT---- ---------- ----N-LYPF
                                DK----PMYE QGLICMPHVA TLGYGVGPGG ---EVT---- ---------- ----N-LYPF
                                DK----PMYE QGLILFPHVA TLGYGVGPGG ---EVT---- ---------- ----D-LYPF
                                DK----PMYE QGLILFPHVA TLGYGVGPGG ---EVT---- ---------- ----D-LYPF
                                DK----PMYE QGFICMPHVA TLGYGVGPGG ---EVT---- ---------- ----D-LFPF
                                DK----PMYE QGLILFPHVA TLGYGVGPGG ---EVT---- ---------- ----S-LYPF
                                EK----PMYE QGLILLPHLA TLGYGVGAGG ---EVI---- ---------- ----D-TYPY
                                EK----PMYE QGLILLPHLA SQGWGVGAGG ---EVI---- ---------- ----D-TFPY
                                DK----PMYE QGLILFPHVA TLGYGVGPGG ---EVT---- ---------- ----S-LYPF
                                DK----PMYE QGLILFPHVA TLGYGVGPGG ---EVT---- ---------- ----D-LYPF
                                DK----PMYE QGLILFPHVA TLGYGVGPGG ---EVT---- ---------- ----N-LYPF
                                DK----PMYE QGLILFPHVA TLGYGVGPGG ---EVT---- ---------- ----D-LYPF
                                DK----PMYE QGLILFPHVA TLGYGVGPGG ---EVV---- ---------- ----D-VYPF
                                DK----PMYE QGLILFPHVA TLGYGVGPGG ---EVT---- ---------- ----D-LYPF
                                DK----PMYE QGFICMPHVA TLGYGVGPGG ---EVT---- ---------- ----D-LFPF
                                DK----PMYE QGLICMPHVA TLGYGVGPGG ---EVT---- ---------- ----D-LYPF
                                DK----PMYE QGLILFPHVA TLGYGVGPGG ---EVT---- ---------- ----D-LYPF
                                DK----PMYE QGFICMPHVA TLGYGVGPGG ---EVT---- ---------- ----D-LFPF
                                EK----PMYE QGLILIPHVA TLGWGVGPGG ---EVI---- ---------- ----D-IFPF
                                DK----PMYE QGLILFPHVA TLGYGVGPGG ---EVT---- ---------- ----D-LYPF
                                DK----PMYE QGVICMPHVA TLGYGVGPGG ---EVT---- ---------- ----D-LFPF
                                DK----PMYE QGLILFPHVA TLGYGVGPGG ---EVT---- ---------- ----D-LFPF
                                EK----PLYE QGLILLPHLA TLGWGVGAGG ---EVV---- ---------- ----D-TYPY
                                DK----PMYE QGVICMPHVA TLGYGVGPGG ---EVT---- ---------- ----D-LFPF
                                DK----PMYE QGFICMPHVA TLGYGVGPGG ---EVT---- ---------- ----D-LFPF
                                DK----PMYE QGLILFPHVA TLGYGVGPGG ---EVT---- ---------- ----N-LYPF
                                EK----PTYE QGFILIQHLA TLGYGIGPGG ---EIT---- ---------- ----S-TVPY
                                DK----PMYE QGFICMPHVA TLGYGVGPGG ---EVT---- ---------- ----D-LFPF
                                DK----PMYE QGFICMPHVA TLGYGVGPGG ---EVT---- ---------- ----D-LFPF
                                DK----PMYE QGFLCFPHVA LLGYGVGPGG ---EIT---- ---------- ----S-LYPF
                                DK----PMYE QGFLCFPHVA LLGYGVGPGG ---EIT---- ---------- ----S-LYPF
                                DR----PMYE QGLILMPHVA TLGWGVGPGG ---EVI---- ---------- ----D-TYPY
                                DR----PMYE QGLILMPHVA TLGWGVGPGG ---EVI---- ---------- ----D-TYPY
                                DK----PMHE QGFICMPHVA TLGYGVGPGG ---EVT---- ---------- ----D-LFPF
                                DK----PMYE QGFICMPHVA TLGYGVGPGG ---EVT---- ---------- ----D-LFPF
                                DK----PMYE QGFLCFPHVA LLGYGVGPGG ---EIT---- ---------- ----S-LYPF
                                DK----PMYE QGFICMPHVA TLGYGVGPGG ---EVT---- ---------- ----D-LFPF
                                DK----PIYE QGFLCFPHVA LLGYGVGPGG ---EIT---- ---------- ----S-LYPF
                                EK----PLYE QGLILLPHLA TLGWGVGAGG ---EVV---- ---------- ----D-TYPY
                                DR----PMYE QGLILMPHVA TLGWGVGPGG ---EVI---- ---------- ----D-TYPY
                                DR----PMYE QGLILMPHVA TLGWGVGPGG ---EVI---- ---------- ----D-TYPY
                                DK----PIYE QGFLCFPHVA LLGYGVGPGG ---EIT---- ---------- ----S-LYPF
                                DK----PIYE QGFLCFPHVA LLGYGVGPGG ---EIT---- ---------- ----S-LYPF
                                DK----PIYE QGFLCFPHVA LLGYGVGPGG ---EIT---- ---------- ----S-LYPF
                                EK----PMYE QGSILLAHLA AEGFGVGPGG ---EVI---- ---------- ----S-TYPY
                                EK----PMYE QGLILMPHIA TLGFGVGAGG ---QVV---- ---------- ----D-IFPF
                                EK----PMYE QGSILLAHLA AEGFGVGPGG ---EVI---- ---------- ----S-TYPY
                                EK----PMYE QGFILLPHVA TLGWGVGAGG ---EVT---- ---------- ----D-VFPF
                                EK----PMYD QGLILMPHIA ALGLGVGPGG ---EVV---- ---------- ----D-IFPF
                                DK----PMYE QGFICMPHVA TLGYGVGPGG ---EVT---- ---------- ----S-LYPF
                                EK----PMYD QGLILMPHIA ALGFGVGPGG ---QVV---- ---------- ----D-IFPF
                                EK----PMYD QGLILMPHIA ALGFGVGPGG ---QVV---- ---------- ----D-IFPF
                                EK----PMYD QGLILMPHIA ALGFGVGPGG ---QVV---- ---------- ----D-IFPF
                                EK----PMYD QGLILMPHIA ALGFGVGPGG ---QVV---- ---------- ----D-IFPF
                                EK----PMYD QGLILMPHIA ALGFGVGPGG ---QVV---- ---------- ----D-IFPF
                                EK----PMYD QGLILMPHIA ALGFGVGPGG ---QVV---- ---------- ----D-IFPF
                                EK----PMYD QGLILMPHIA ALGFGVGPGG ---QVV---- ---------- ----D-IFPF
                                EK----PMYD QGLILMPHIA ALGFGVGPGG ---QVV---- ---------- ----D-IFPF
                                EK----PMYD QGLILMPHIA ALGFGVGPGG ---QVV---- ---------- ----D-IFPF
                                EK----PMYE QGCILMPHLA TLGFGVGSGG ---QVV---- ---------- ----D-TFPY
                                EK----PMYE QGCILMPHLA TLGFGVGPGG ---QVV---- ---------- ----D-TFPY
                                DK----PMYE QGLILMPHIA TLGFGVGHGG ---EVI---- ---------- ----S-TFPF
                                EK----PMYE QGLILMPHIA TLGFGVGQGG ---QVV---- ---------- ----D-IFPF
                                EK----PMYE QGLILMPHIA TLGFGVGQGG ---QVV---- ---------- ----D-IFPF
                                EK----PMYE QGLILMPHIA TLGIGVGYGG ---EIV---- ---------- ----D-TFPF
                                DK----PMYD QGLILMPHIA TLGIGVGRGG ---EIT---- ---------- ----D-IFPF
                                EK----PMYE QGLILMPHIA TLGIGVGHGG ---EVT---- ---------- ----D-IFPF
                                EK----PLYE QGFICMQHLA TLGYGIGPGG ---EIT---- ---------- ----S-TVPY
                                DK----PMYE QGLILMPHVA TLGIGVGAGG ---EVV---- ---------- ----D-IFPF
                                DK----PMWE QGLICMPHVA MFGYGIGPGG ---EVT---- ---------- ----D-VWPF
                                DK----PMWE QGLICMPHVA MFGYGIGPGG ---EVT---- ---------- ----D-VWPF
                                DK----PMWE QGLICMPHVA MFGFGIGPGG ---EVT---- ---------- ----S-VYPF
                                DK----PMWE QGLICMPHVA MFGFGVGPGG ---EIT---- ---------- ----D-VYPF
                                DL----PMFR QGCLLMPHIA TLGFGVGHGG ---EVI---- ---------- ----S-LFPF
                                TR----SMYE QGCILMAHVA TQGFGVGYGG ---EVT---- ---------- ----D-IFPF
                                DK----PMWE QGLICMPHVA MFGFGVGPGG ---EIT---- ---------- ----D-VYPF
                                DK----PMWE QGLICMPHVA MFGYGIGPGG ---EVT---- ---------- ----D-IMPF
                                DK----PMWE QGLICMPHVA MFGYGIGPGG ---EVT---- ---------- ----D-IMPF
                                DK----PMWE QGLICMPHVA MFGYGIGPGG ---EVT---- ---------- ----D-IMPF
                                DK----PMWE QGLICMPHVA MFGYGIGPGG ---EVT---- ---------- ----D-IMPF
                                DK----PMWE QGLICMPHVA MFGYGIGPGG ---EVT---- ---------- ----D-IMPF
                                DK----PIFE QGLILMPHVA ALGYGVGTGG ---EIV---- ---------- ----D-IYPF
                                DK----PMWE QGLICMPHVA MFGYGIGPGG ---EVT---- ---------- ----D-IMPF
                                DK----PMWE QGLICMPHVA MFGYGIGPGG ---EVT---- ---------- ----D-IMPF
                                DK----PIFE QGLICMPHVA ALGYGVGTGG ---EIV---- ---------- ----D-IYPF
                                DK----PIFE QGLILMPHVA ALGYGVGTGG ---EIV---- ---------- ----D-IYPY
                                DK----PIFE QGLILMPHVA ALGYGVGTGG ---EIV---- ---------- ----D-IYPF
                                DK----PIFE QGLILMPHVA ALGYGVGTGG ---EIV---- ---------- ----D-IYPY
                                DK----PIFE QGLICMPHVA ALGYGVGTGG ---EIV---- ---------- ----D-IYPF
                                DK----PIFE QGLILMPHVA ALGYGVGTGG ---EIV---- ---------- ----D-IYPF
                                DK----PMWE QGLICMPHVA MFGYGIGPGG ---EVT---- ---------- ----D-VWPF
                                DK----PMWE QGLICMPHVA MFGYGIGPGG ---EVT---- ---------- ----D-VWPF
                                SK----PMYE QGCILMPHIA TLGIGVGQSG ---EIT---- ---------- ----S-MFPF
                                DK----PMWE QGLILLPHVA MFGYGIGPGG ---EVV---- ---------- ----D-VMPY
                                DK----PMWE QGLILLPHVA MFGYGIGPGG ---EVV---- ---------- ----D-IMPY
                                DK----PMWE QGLILLPHVA MFGYGIGPGG ---EVI---- ---------- ----D-VMPY
                                DK----PMWE QGLILLPHVA MFGYGIGPGG ---EVI---- ---------- ----D-VMPY
                                DK----PMWE QGLILMPHVA MFGYGIGAGG ---EVV---- ---------- ----D-VMPY
                                AK----PMYE QGLILLPHLA TLGWGLGTGA NGFQVV---- ---------- ----D-TWPY
                                AK----PMYE QGLILLPHLA ALGWGLGTGA NGYQVV---- ---------- ----D-TWPY

                                EGVAAAHIVF SGLLMLASIW HWTYWDLD-- -----LWEDS RTGEPALDLP RIFGIHLLLA
                                EGVAAAHIVF SGLLMLASIW HWTYWDLD-- -----LWEDS RTGEPALDLP RIFGIHLLLA
                                EGVAAAHIVF SGLLMLASIW HWTYWDLD-- -----LWEDS RTGEPALDLP RIFGIHLLLA
                                EGVAAAHIVF SGLLMLASIW HWTYWDLD-- -----LWEDS RTGEPALDLP RIFGIHLLLA
                                EGVAAAHIVF SGLLMLASIW HWTYWDLD-- -----LWEDS RTGEPALDLP RIFGIHLLLA
                                EGVAAAHIVF SGLLMLASIW HWTYWDLD-- -----LWEDS RTGEPALDLP RIFGIHLLLA
                                EGVAAAHIVF SGLLMLASIW HWTYWDLD-- -----LWEDS RTGEPALDLP RIFGIHLLLA
                                EGVAAAHIVL SGLLFLAAVW HWVFWDLE-- -----LFRDP RTGEPALDLP KMFGIHLFLS
                                EGVAAAHIVF SGLLMLASIW HWTYWDLD-- -----LWEDS RTGEPALDLP RIFGIHLLLA
                                EGVAAAHIVL SGLLFLAAVW HWVYWDLE-- -----LFRDP RTGEPALDLP KMFGIHLFLS
                                EGVAAAHIVF SGLLMLASIW HWTYWDLD-- -----LWEDE RTGEPALDLP RIFGIHLLLS
                                EGVAAAHIVF SGLLMLASIW HWTYWDLE-- -----LWEDS RTGEPALDLP RIFGIHLLLA
                                EGVAAAHIIL SGLLFLAAVW HWVFWDLE-- -----LFTDA RTGEPALDLP KMFGIHLFLS
                                EGVAVAHIVL SGLLFLAAVW HWVYWDLE-- -----LFRDP RTGEPALDLP KMFGIHLFLS
                                EGVAAAHIVF SGLLMLASIW HWTYWDLE-- -----LWEDE RTGEPALDLP RIFGIHLLLS
                                EGVAAAHIVL SGLLFLAAVW HWVYWDLE-- -----LFRDP RTGEPALDLP KMFGIHLFLS
                                EGVAAAHIIL SGLLFLAAVW HWVYWDLE-- -----LFRDP RTGEPALDLP KMFGIHLFLS
                                EGVAAAHIVF SGLLMLASIW HWTYWDLD-- -----LWEDE RTGEPALDLP RIFGIHLLLA
                                EGVAAAHIVF SGLLMLASIW HWTYWDLE-- -----LWEDS RTGEPALDLP RIFGIHLLLA
                                EGVAAAHIVF SGLLMLASIW HWTYWDLD-- -----LWEDS RTGEPALDLP RIFGIHLLLA
                                EGVAAAHIVF SGLLILASIW HWTYWDLD-- -----LWEDP RTGEPALDLP RIFGIHLLLA
                                EGVAAAHIVL SGLLFLAAVW HWVYWDLE-- -----LFRDP RTGEPALDLP KMFGIHLFLS
                                EGVAAAHIVL SGLLFLAAVW HWVYWDLE-- -----LFRDP RTGEPALDLP KMFGIHLFLS
                                EGVATAHIVL SGLLFLAAVW HWVFWDLE-- -----LFTDP RTGEPALDLP KMFGIHLFLS
                                EGVAIAHIVL SGLLFLAAVW HWVYWDLE-- -----LFTDS RTGEPALDLP KMFGIHLFLS
                                EGVAAAHIVF SGLLILASIW HWTYWDLD-- -----LWEDP RTGEPALDLP RIFGIHLLLA
                                EGVAAAHIVF SGLLILASIW HWTYWDLD-- -----LWEDP RTGEPALDLP RIFGIHLLLA
                                EGVAIAHIVL SGLLFLAAVW HWVYWDLE-- -----LFTDS RTGEPALDLP KMFGIHLFLS
                                EGVAIAHIVL SGLLFLAAVW HWVYWDLE-- -----LFVDP RTGQPALDLP KMFGIHLFLS
                                EGVAAAHIVL SGLLFLAAVW HWVYWDLD-- -----LFVDS RTGKPALDLP KMFGIHLFLS
                                EGVAAAHIVL SGLLFLAAVW HWVYWDLE-- -----LFRDP RTGEPALDLP KMFGIHLFLS
                                EGVAAAHIVL SGLLFLAAVW HWVYWDLE-- -----LFVDP RTGEAALDLP KMFGIHLFLS
                                EGVAAAQIIL AGLLFLAAVW HWVYWDLE-- -----LFQDS RTGEPALDLP KMFGIHLLLS
                                EGVAAAHIIL SGLLFLAAVW HWVYWDLE-- -----LFRDP RTGEPALDLP KMFGIHLFLS
                                EGVAAAHIIL SGLLFLAAVW HWVYWDLE-- -----LFRDP RTGEPALDLP KMFGIHLFLS
                                EGVAAAHIIL SGLLFLAACW HWVYWDLE-- -----LFTDP RSGESALDLP KMFGIHLFLS
                                EGVAAAHIIL SGLLFLAAIW HWTYWDLE-- -----IWQDP RSGEPALDLP KIFGIHLLLA
                                EGVAAAHIVL SGLLFLAAVW HWVFWDLE-- -----LFRDP RTGEPALDLP KMFGIHLFLS
                                EGVAIAHIVL SGLLFLAAVW HWVYWDLD-- -----LFVDS RTGQPALDLP KMFGIHLFLS
                                EGVAAAHIVF SGLLMLAAIW HWTYWDLE-- -----IWQDP RTGEPALDLP KIFGIHLLLA
                                EGVAAAHIIL SGLLFLAAVW HWVYWDLE-- -----LFRDP RTGEPALDLP KMFGIHLFLS
                                EGVAAAHIVF SGLMMLAAIW HWTYWDLE-- -----IWQDP RTGEPALDLP KIFGIHLLLA
                                EGVAAAHIVL SGLLFLAACW HWVYWDLE-- -----LFRDP RTGEPALDLP KMFGIHLFLS
                                EGVAAAHIVL SGLLFLAAVW HWVYWDLE-- -----LFRDP RTGEPALDLP KMFGIHLFLS
                                EGVAAAHIVL SGLLFLAAVW HWVYWDLE-- -----LFRDP RTGEPALDLP KMFGIHLFLS
                                EGVAAAHIIF SGLLFLAAIW HWTYWDLE-- -----IWQDP RSGEPALDLP KIFGIHLLLA
                                EGVAAAHIVF SGLLFLAAIW HWTYWDLE-- -----IWQDP RTGEPALDLP KIFGIHLLLA
                                EGVAAAHIVL SGLLFLAAVW HWVYWDLE-- -----LFRDP RTGEPALDLP KMFGIHLFLS
                                EGVAAAHIVL SGLLFLAAVW HWVYWDLE-- -----LFRDP RTGEPALDLP KMFGIHLFLS
                                EGVAAAHIVL SGLLFLAAVW HWVYWDLE-- -----LFRDP RTGEPALDLP KMFGIHLFLS
                                EGVAAAQIVL SGLLFLAAVW HWVYWDLE-- -----LFQDP RTGEAALDLP KMFGIHLFLS
                                EGVAAAHIVL SGLLFLAAVW HWVFWDLE-- -----LFVDS RTGKPALDLP KMFGIHLFLS
                                EGVAAAHIIL SGLLFLAAVW HWVYWDLE-- -----LFRDP RTGEPALDLP KMFGIHLFLS
                                EGVAAAHIIF SGLLMLAAIW HWTYWDLE-- -----IWQDP RTGEPALDLP KIFGIHLLLA
                                EGVAAAHIVF SGLLMLAAIW HWTYWDLE-- -----IWQDP RTGEPALDLP KIFGIHLLLA
                                EGVAAAHIVF SGLLMLAAIW HWTFWDLE-- -----IWQDP RTGEPALDLP KIFGIHLLLA
                                ETVAIAHIVF SGLEFLAAVW HWVNWDLV-- -----TFFDE KTGEPTLDLP RIFGIHLFLA
                                EGVAAAHIVL SGLLFLAAVW HWVYWDLE-- -----LFRDP RTGEPALDLP KMFGIHLFLS
                                EGVAAAHIVF SGLLMLAAIW HWTYWDLE-- -----IWQDP RTGEPALDLP KIFGIHLLLA
                                EGVAAAHIVF SGLLMLAAIW HWTYWDLE-- -----IWQDP RTGEPALDLP KIFGIHLLLA
                                EGVATAHIIL SGMLILASIW HWVYWDLE-- -----LFTDP RTGEPALDLP KMFGIHLFLS
                                EGVAAAHIIL SGLLFLAACW HWVYWDLE-- -----LFRDP RTGEPALDLP KMFGIHLFLS
                                EGVAAAHIIF SGLLFLAAIW HWTYWDLE-- -----IWQDP RTGEPALDLP KIFGIHLLLA
                                EGVATAHIIL SGMLILASIW HWVYWDLE-- -----LFTDP RTGEPALDLP KMFGIHLFLS
                                EGVAAAHIVF SGLLMLAAVW HWTYWDLE-- -----LWEDS RTGEPALDLP RIFGIHLFLA
                                EGVAAAHIVL SGLLFLAAVW HWVYWDLE-- -----LFRDP RTGESALDLP KMFGIHLFLS
                                EGVAAAHIIF SGLLMLAAIW HWTFWDLE-- -----IWQDP RTGEPALDLP KIFGIHLLLA
                                EGVAAAHIVF SGLLFLAAIW HWTYWDLE-- -----IWQDP RTGEPALDLP KIFGIHLLLA
                                EGVAAAHIIF SGLLFLAAIW HWTYWDLE-- -----IWQDP RTGEPALDLP KIFGIHLLLA
                                EGVAAAHIIF SGLLMLAAIW HWTFWDLE-- -----IWQDP RTGEPALDLP KIFGIHLLLA
                                EGVAAAHIVL SGLLFLAAVW HWVYWDLE-- -----LFRDP RTGESALDLP KMFGIHLFLS
                                EGVALAHIVL SGLLFLAAIW HWVNWDLE-- -----LFRDP RTGEPALDLP KMFGIHLFLS
                                EGVAAAHIVL SGLLFLAAVW HWVYWDLE-- -----LFRDP RTGEPALDLP KMFGIHLFLS
                                EGTAVAHIVL SGLLFLAACW HWVNWDLE-- -----LFRDP RTGEPALDLP KMFGIHLFLS
                                EGVAAAHIVF SGLLMLAAIW HWTYWDLE-- -----IWQDP RTGEPALDLP KIFGIHLLLA
                                EGVAAAHIVL SGLLFLAAVW HWVYWDLE-- -----LFRDP RTGESALDLP KMFGIHLFLS
                                EGVAIAHIVL SGLLFLAACW HWVYWDLD-- -----LFFDD RTGEPALDLP KMFGIHLFLA
                                EGVAAAHIVL SGLLFLAAVW HWVYWDLE-- -----LFRDP RTGEPALDLP KMFGIHLFLS
                                EGVAAAHIVL SGLLFLAAVW HWVYWDLE-- -----LFRDP RTGESALDLP KMFGIHLFLS
                                EGVAAAHIVF SGLLMLAAIW HWTYWDLE-- -----IWQDP RTGEPALDLP KIFGIHLLLA
                                EGVAAAHIVL SGLLFLAAVW HWVYWDLE-- -----LFRDP RTGEPALDLP KMFGIHLFLS
                                EGVAAAHIVL SGLLFLAAVW HWVYWDLE-- -----LFRDP RTGEPALDLP KMFGIHLFLS
                                EGVAAAHIIL SGLLFLAAVW HWVYWDLE-- -----LFRDP RTGEPALDLP KMFGIHLFLS
                                EGVAAAHIVL SGLLFLAAVW HWVYWDLE-- -----LFQDA RTGQPALDLP KMFGIHLFLS
                                EGVAAAHIVL SGLLFLAAVW HWVYWDLE-- -----LFRDP RTGESALDLP RMFGIHLFLS
                                EGVAAAHIVL SGLLFLAAVW HWVYWDLE-- -----LFRDP RTGEPALDLP KMFGIHLFLS
                                ETVAIAHIIF SGLEFLAAVW HWNYWNLS-- -----TFYDA KTNEPVLDLP KIFGIHLFLA
                                EGVAIAHIVL SGLLFLAAVW HWVFWDLE-- -----LFTDP RTGEPALDLP KMFGIHLFLS
                                EGVAAAHIVF SGLLMLAAVW HWTYWDLE-- -----LWEDS RTGEPALDLP RIFGIHLFLA
                                EGVAAAHIVL SGLLFLAAVW HWVYWDLE-- -----LFRDP RTGESALDLP RMFGIHLFLS
                                EGVAAAHIVL SGLLFLAAVW HWVFWDLD-- -----LFVDS RTGKPALDLP KMFGIHLFLS
                                EGVAAAHIVL SGLLFLAAVW HWVYWDLE-- -----LFRDP RTGEPALDLP KMFGIHLFLS
                                EGVAAAHIVL SGLLFLAAVW HWVYWDLE-- -----LFRDP RTGEPALDLP KMFGIHLFLS
                                EGVAAAHIVL SGLLFLAAVW HWVYWDLE-- -----LFRDP RTGEPALDLP KMFGIHLFLS
                                EGVAIAHIVL SGLLFLAAVW HWVFWDLE-- -----LFTDP RTGEPALDLP KMFGIHLFLS
                                EGVAAAHIVL SGLLFLAAVW HWVYWDLE-- -----LFRDP RTGEPALDLP KMFGIHLFLS
                                EGVAAAHIVF SGLLMLAAIW HWTYWDLE-- -----IWQDP RTGEPALDLP KIFGIHLLLA
                                ETVAIAHIIF SGLQFLAACW HWFYWDLA-- -----TFFDS KTGEPTLDLP KIFGIHLFLA
                                EGVAAAHIVF SGLLMLAAIW HWTYWDLE-- -----IWQDP RTGEPALDLP KIFGIHLLLA
                                EGVAAAHIVL SGLLFLAAVW HWVYWDLE-- -----LFRDP RTGEPALDLP KMFGIHLFLS
                                EGVAAAHIVF SGLLMLAAIW HWTYWDLE-- -----IWQDP RTGEPALDLP KIFGIHLLLA
                                EGVAAAHIIF SGLLMLAAIW HWTYWDLD-- -----LWLDP RTQEPALDLP KIFGIHLTLA
                                EGVALAHIVL SGLLFLAAVW HWVFWDLE-- -----LFRDP RTGEPALDLP KMFGIHLFLS
                                EGVAAAHIIL SGLLFLAAVW HWVYWDLE-- -----LFQDP RTGEPALDLP KIFGIHLFLA
                                EGVAAAHIVF SGLLMLAAIW HWTYWDLE-- -----IWQDP RTGEPALDLP KIFGIHLLLA
                                EGVAAAHIVL SGLLFLAAVW HWVFWDLE-- -----LFRDP RTGEPALDLP KMFGIHLFLS
                                EGVAAAHIIF SGLLMLAAIW HWTYWDLD-- -----LWLDP RTQEPALDLP KIFGIHLTLA
                                EGVAAAHIVL SGLLFLAAVW HWVYWDLE-- -----LFRDP RTGEPALDLP KMFGIHLFLS
                                EGVAAAHIVL SGLLFLAAVW HWVFWDLE-- -----LFQDP RTGESALDLP KMFGIHLFLS
                                EGVAAAHIIL SGLLFLAAIW HWTYWDLE-- -----IWQDP RTGEPALDLP KIFGIHLLLA
                                EGVAAAHIVL SGLLFLAAVW HWVYWDLE-- -----LFRDP RTGEPALDLP KMFGIHLFLS
                                EGVAAAHIVL SGLLFLAAVW HWVYWDLE-- -----LFQDP RTGEPALDLP KMFGIHLFLS
                                EGVAAAHIVL SGLLFLAAVW HWVYWDLE-- -----LFQDP RTGEPALDLP KMFGIHLFLS
                                EGVAAAHIVL SGLLFLAAVW HWVYWDLE-- -----LFRDP RTGEPALDLP KMFGIHLFLS
                                EGVAAAHIIF SGLLMLAAIW HWTYWDLD-- -----LWLDP RTQEPALDLP KIFGIHLTLA
                                EGVAAAHIVL SGLLFLAAVW HWVYWDLE-- -----LFRDP RTGEPALDLP KMFGIHLFLS
                                EGVAAAHIVF SGLLMLAAIW HWTYWDLE-- -----IWQDP RTGEPALDLP KIFGIHLLLA
                                EGVAAAHIVL SGLLFLAAVW HWVYWDLE-- -----LFQDP RTGEPALDLP KMFGIHLFLS
                                EGVALAHIVL SGLLFLAAIW HWVNWDLE-- -----LFRDP RTGEPALDLP KMFGIHLFLS
                                EGVAIAHIVL SGLLFLAAVW HWVFWDLE-- -----LFTDS RTGEPALDLP KMFGIHLFLS
                                EGVAAAHIVL SGLLFLAAVW HWVFWDLE-- -----LFRDP RTGEPALDLP KMFGIHLFLS
                                EGVAAAHIVL SGLLFLAAVW HWVYWDLE-- -----LFRDP RTGEPALDLP KMFGIHLFLS
                                EGVAAAHIIF SGLLMLAAIW HWTYWDLD-- -----LWLDP RTQEPALDLP KIFGIHLTLA
                                EGVALAHIVL SGLLFLAAIW HWVNWDLE-- -----LFRDP RTGEPALDLP KMFGIHLFLS
                                EGIAVAHIVL SGLLFLAACW HWVNWDLE-- -----LFRDP RTGEPALDLP KMFGIHLFLS
                                EGVAAAHIIF SGLLMLAAIW HWTYWDLD-- -----LWLDP RTQEPALDLP KIFGIHLTLA
                                EGVAAAHIIF SGLLMLAAIW HWTYWDLD-- -----LWLDP RTQEPALDLP KIFGIHLTLA
                                EGVAAAHIVL SGLLFLAAVW HWVYWDLE-- -----LFQDT RTGQPALDLP KMFGIHLFLS
                                EGVAAAHIVF SGLMMLAAIW HWTYWDLE-- -----IWQDP RTGEPALDLP KIFGIHLLLA
                                EGVAAAHIVF SGLLMLAAVW HWTYWDLE-- -----LWEDS RTGEPALDLP RIFGIHLFLA
                                EGVAAAHIVL SGLLFLAAVW HWVYWDLE-- -----LFRDP RTGEPALDLP KMFGIHLFLS
                                EGVAAAHIVL SGLLFLAAVW HWVFWDLE-- -----LFRDP RTGEPALDLP KMFGIHLFLS
                                EGVAAAHIVF SGLLFLAAIW HWTYWDLE-- -----IWQDP RTGEPALDLP KIFGIHLLLA
                                EGVAAAHIIF SGLLMLAAIW HWTYWDLD-- -----LWLDP RTQEPALDLP KIFGIHLTLA
                                EGVAAAHIVL SGLLFLAAVW HWVYWDLE-- -----LFQDP RTGEPALDLP KMFGIHLFLS
                                EGVAAAHIVL SGLLFLAAVW HWVFWDLE-- -----LFRDP RTGEPALDLP KMFGIHLFLS
                                EGVAAAHIVL SGLLFLAAVW HWVFWDLE-- -----LFRDP RTGEPALDLP KMFGIHLFLS
                                EGVAIAHIVL SGLLFLAACW HWVYWDLE-- -----LFRDP RTGEPALDLP KMFGIHLFLS
                                EGVAAAHIVL SGLLFLAAVW HWVFWDLE-- -----LFRDP RTGEPALDLP KMFGIHLFLS
                                EGVAAAHIIF SGLLFLAAIW HWTYWDLE-- -----IWQDP RTGEPALDLP KIFGIHLLLA
                                EGVAAAHIVL SGLLFLAAVW HWVFWDLE-- -----LFQDP RTGEPALDLP KMFGIHLFLS
                                EGVAAAHIVL SGLLFLAAVW HWVYWDLE-- -----LFQDP RTGEPALDLP KMFGIHLFLS
                                EGVAAAHIVF SGLMFLAAIW HWTYWDLE-- -----IWQDP RTGEPALDLP KIFGIHLLLA
                                ETVAIAHIIF SGLEFLAACW HWVYWDLA-- -----TFFDP KTNEPVLDLP RIFGIHLLLA
                                EGVAAAHIVF SGLLMLAAIW HWTFWDLE-- -----IWQDP RTGEPALDLP KIFGIHLLLA
                                EGVAAAHIIL SGLLFLAAVW HWVYWDLE-- -----LFQDP RTGEPALDLP KMFGIHLFLS
                                EGVAAAHIVL SGLLFLAAVW HWVFWDLE-- -----LFVDA RTGEPALDLP KMFGIHLFLS
                                ETVAIAHIIF SGLEFLAACW HWVYWDVA-- -----TFFDP KTDEPVLDLP KVFGIHLLLA
                                EGVALAHIVL SGLLFLAAIW HWVNWDLE-- -----LFRDP RTGEPALDLP KMFGIHLFLS
                                EGVAIAHIIL SGLLFLAACW HWVYWDLE-- -----LFRDP RTGDAALDLP KIFGIHLFLS
                                ETVAIAHIIF SGLEFLAACW HWVYWDLA-- -----TFFDS ETGEPTLDLP KIFGIHLFLA
                                EGVAAAHIVL SGLLFLAAVW HWVYWDLE-- -----LFRDP RTGEPALDLP KMFGIHLFLS
                                EGVAAAHIVL SGLLFLAAVW HWVYWDLE-- -----LFRDP RTGEPALDLP KMFGIHLFLS
                                EGVATAHIVL SGLLFLAAVW HWVFWDLE-- -----LFTDP RTGEPALDLP KMFGIHLFLS
                                EGVAAAHIVL SGLLFLAAVW HWVYWDLE-- -----LFRDP RTGEPALDLP KMFGIHLFLS
                                ETVAIAHIVF SGLEFLAAIW HWVNWDLV-- -----TFFDE KTGEPTLDLP RIFGIHLFLA
                                EGVAAAHIVL SGLLFLAAVW HWVYWDLE-- -----LFQDP RTGEPALDLP KMFGIHLFLS
                                ETVAIAHIVF SGLEFLAACW HWVYWDLA-- -----TFFDS ETGEPTLDLP KIFGIHLFLA
                                EGVAAAHIVL SGLLFLAAVW HWVFWDLE-- -----LFRDP RTGEPALDLP KMFGIHLFLS
                                EGVAAAHIVL SGLLFLAAVW HWVYWDLE-- -----LFQDP RTGEPALDLP KMFGIHLFLS
                                EGVAAAHIVL SGLLFLAAVW HWVYWDLE-- -----LFQDP RTGEPALDLP KMFGIHLFLS
                                EGVAIAHIVL SGLLFLAAVW HWVYWDLE-- -----LFTDS RTGEPALDLP KMFGIHLFLS
                                EGVAAAHIVL SGLLFLAAVW HWVYWDLE-- -----LFRDP RTGEPALDLP KMFGIHLFLS
                                EGVAAAHIIF SGLLMLAAIW HWTYWDLE-- -----IWQDP RTGEPALDLP KIFGIHLLLA
                                EGVAVAHIVL SGLLFLAACW HWVYWDLE-- -----LFRDP RTGEPALDLP KMFGIHLFLS
                                EGVAAAHIVL SGLLFLAAVW HWVFWDLE-- -----LFRDP RTGEPALDLP KMFGIHLFLS
                                ETVAIAHIIF SGLEFLAACW HWVYWDLA-- -----TFFDS ETGEPTLDLP KIFGIHLFLA
                                EGVAAAHIVL SGLLFLAAVW HWVYWDLE-- -----LFRDP RTGEPALDLP KMFGIHLFLS
                                EGVAAAHIVL SGLLFLAAVW HWVYWDLE-- -----LFQDP RTGEPALDLP KMFGIHLFLS
                                ETVAIAHIIF SGLEFLAACW HWVYWDLA-- -----TFFDP KTNEPVLDLP RIFGIHLLLA
                                EGVAAAHIIL SGLLFLAAIW HWTFWDLE-- -----IWQDP RTGEPALDLP KIFGIHLLLA
                                EGVAAAHIIF SGLLMLAAIW HWTYWDLE-- -----IWQDP RTGEPALDLP KIFGIHLLLA
                                EGVAAAHIVL SGLLFLAAVW HWVFWDLE-- -----LFRDP RTGEPALDLP KMFGIHLFLS
                                EGVAAAHIVL SGLLFLAAVW HWVYWDLE-- -----LFTDP RTGEPALDLP KMFGIHLFLS
                                EGVAAAHIVL SGLLFLAAVW HWVYWDLE-- -----LFQDP RTGEPALDLP KMFGIHLFLS
                                EGVAAAHIIF SGLLMLAAIW HWTYWDLE-- -----IWQDP RTGEPALDLP KIFGIHLLLA
                                EGVAAAHIVL SGLLFLAAVW HWVFWDLE-- -----LFVDA RTGEPALDLP KMFGIHLFLS
                                ETVAIAHIIF SGLEFLAACW HWVYWDLA-- -----TFFDS ETGEPTLDLP KIFGIHLFLA
                                EGVAAAHIVF SGLMFLAAIW HWTYWDLE-- -----IWQDP RTGEPALDLP KIFGIHLLLA
                                EGVAVAHIVL SGLLFLAAVW HWVYWDLE-- -----LFRDP RTGEPALDLP KMFGIHLFLS
                                EGVAAAQIIL AGLLFLAAVW HWVYWDLE-- -----LFQDA RTGEPALDLP KMFGIHLFLS
                                EGVAAAHIVF SGLLMLAAIW HWTYWDLE-- -----IWQDP RTGEPALDLP KIFGIHLLLA
                                EGVAIAHIIL SGLLFLAACW HWVFWDLD-- -----LFFDP RTGEPALDLP KMFGIHLTLS
                                ETVAIAHIVF SGLEFLAACW HWFYWDLA-- -----TFFDS KTGEPTLDLP KIFGIHLFLA
                                EGVAAAHIVL SGLLFLAAVW HWVYWDLE-- -----LFRDP RTGEPALDLP KMFGIHLFLS
                                EGVAAAHIVL SGLLFLAAVW HWVYWDLE-- -----LFQDP RTGEPALDLP KMFGIHLFLS
                                ETVAIAHIVF SGLEFLAACW HWFYWDLA-- -----TFFDS KTGEPTLDLP KIFGIHLFLA
                                ETVAIAHIIF SGLEFLAACW HWVYWDLA-- -----TFFDP KTNEPVLDLP RIFGIHLLLA
                                EGVAAAHIVL SGLLFLAACW HWVYWDLE-- -----LFRDP RTGEPALDLP KMFGIHLFLS
                                EGVAAAHIIL SGLLFLAAIW HWTYWDLE-- -----IWQDP RTGEPALDLP KIFGIHLLLA
                                EGVAAAHIIL SGLLFLAAVW HWVYWDLE-- -----LFRDP RTGEPALDLP KMFGIHLFLS
                                EGVATAHIVL SGLLFLAACW HWVYWDLE-- -----LFRDP RTGEPALDLP KIFGIHLLLA
                                EGVAAAHIVL SGLLFLAAVW HWVYWDLE-- -----LFQDP RTGEPALDLP KMFGIHLFLS
                                EGVALAHIVL SGLLFLAAIW HWVNWDLE-- -----LFRDP RTGEPALDLP KMFGIHLFLS
                                EGVAAAHIVL SGLLFLAACW HWVYWDLE-- -----LFRDP RTGEPALDLP KMFGIHLLLS
                                EGVALAHIVL SGLLFLAACW HWVYWDLE-- -----LFRDP RTGEPALDLP KMFGIHLFLS
                                EGVALAHIVL SGLLFLAACW HWVYWDLE-- -----LFRDP RTGEPALDLP KMFGIHLFLS
                                EGVAAAHIVL SGLLFLAAVW HWVYWDLE-- -----LFTDP RTGEPALDLP KMFGIHLFLS
                                EGVAAAHIVL SGLLFLAAVW HWVYWDLE-- -----LFVDP RTGEPALDLP KMFGIHLFLS
                                EGVAAAHIIF SGLMFLAAIW HWTYWDLE-- -----IWQDP RTGEPALDLP KIFGIHLLLA
                                ETVAIAHIVF SGLEFLAACW HWFYWDLA-- -----TFFDS KTGEPTLDLP KIFGIHLFLA
                                EGVAAAHIVL SGLLFLAAVW HWVYWDLE-- -----LFQDP RTGEPALDLP KMFGIHLFLS
                                EGVALAHIVL SGLLFLAAVW HWVFWDLD-- -----LFRDP RTGDPALDLP KMFGIHLFLS
                                EGVAAAHIVL SGLLFLAAVW HWVYWDLE-- -----LFQDP RTGEPALDLP KMFGIHLFLS
                                EGVAAAHIIF SGLMMLAAIW HWTYWDLE-- -----IWQDP RTGEPALDLP KIFGIHLLLA
                                EGVAAAHIVL SGLLFLAAVW HWVFWDLE-- -----LFQDP RTGEPALDLP KMFGIHLFLS
                                EGVAAAHIVL SGLLFLAAVW HWVYWDLD-- -----LFVDS RTGKPALDLP KMFGIHLFLS
                                EGVATAHIVL SGLLFLAACW HWVYWDLE-- -----LFRDP RTGEPALDLP KIFGIHLLLA
                                EGVAAAHIIL SGLLFLAAIW HWVYWNLE-- -----LFRDP RTGEPALDLP KMFGIHLFLS
                                EGVATAHIVL SGLLFLAACW HWVYWDLE-- -----LFRDP RTGEPALDLP KIFGIHLLLA
                                EGVAAAHIIF SGLLFLAAIW HWTYWDLE-- -----IWQDP RTGEPALDLP KIFGIHLLLA
                                EGVAAAHIVL SGLLFLAAVW HWVYWDLD-- -----LFVDS RTGKPALDLP KMFGIHLFLS
                                EGVAAAHIVL SGLLFLAACW HWVYWDLE-- -----LFRDP RTGEPALDLP KMFGIHLFLS
                                ETVAIAHIIF SGLSFLAACW HWVYWDVA-- -----TFFDP KTDEPVIDLP KVFGIHLTLA
                                EGVAAAHIVF SGLLMLASIW HWTYWDLD-- -----LWEDS RTGEPALDLP RIFGIHLLLA
                                EGVAAAHIVL SGLLFLAAVW HWVFWDLE-- -----LFQDP RTGEPALDLP KMFGIHLFLS
                                EGVAIAHIVL SGLLFLAACW HWVYWDLD-- -----LFYDP RTGEPALDLP KMFGIHLFLS
                                EGVAAAHIVF SGLLMLASIW HWTYWDLE-- -----LWEDS RTGEPALDLP RIFGIHLLLA
                                ETVAIAHIVF SGLEFLAACW HWFYWDLA-- -----TFFDS KTGEPTLDLP KIFGIHLFLA
                                EGVAAAHIVF SGLLFLAAIW HWTFWDLE-- -----IWQDP RTGEPALDLP KIFGIHLLLA
                                EGVAATHIIL SGLLFLAAVW HWVYWDLE-- -----LFTDP RTGEPALDLP KMFGIHLFLS
                                EGVAATHIIL SGLLFLAAVW HWVYWDLE-- -----LFTDP RTGEPALDLP KMFGIHLFLS
                                EGVAAAHIVF SGLLFLAAIW HWTYWDLE-- -----IWQDP RTGEPALDLP KIFGIHLLLA
                                EGVAIAHIVL SGLLFLAAVW HWVFWDLE-- -----LFRDP RTGEPALDLP KMFGIHLFLS
                                EGVATAHILL SGLLFLAACW HWVYWDLE-- -----LFTDP RTGEPALDLP KMFGIHLFLS
                                EGVAIAHIIL SGLLFLAACW HWVYWDLD-- -----LFYDP RTGEPALDLP KMFGIHLFLA
                                EGVAAAHIVL SGLLFLAAVW HWVYWDLE-- -----LFQDP RTGEPALDLP KMFGIHLFLS
                                EGVAIAHIIL SGLLFLAAVW HWVFWDLE-- -----LFTDS RTGEPALDLP KMFGIHLFLS
                                EGVAAAHIVF SGLLFLAAIW HWTYWDLE-- -----IWQAP RTGEPALDLP KIFGIHLLLA
                                EGVAATHIIL SGLLFLAAVW HWVYWDLE-- -----LFTDP RTGEPALDLP KMFGIHLFLS
                                EGVAAAHIIL SGLLFLAAVW HWVYWDLE-- -----LFQDP RTGEPALDLP KMFGIHLFLS
                                EGVAAAHIVL SGLLFLAAVW HWVYWDLE-- -----LFQDP RTGEPALDLP KMFGIHLFLS
                                EGVAAAHIIF SGLLFLAAIW HWTFWDLE-- -----IWQDP RTGEPALDLP KIFGIHLLLA
                                EGVAAAHIVL SGLLFLAACW HWVYWDLE-- -----LFTDP RTGEPALDLP KMFGIHLFLS
                                EGVAVAHIIL SGLLFLAAVW HWVFWDLE-- -----LFRDP RTGEPALDLP KMFGIHLFLS
                                EGVAAAHIVF SGLLFXAAXW HWTXWDLE-- -----IWQDP RTGEPALDLP KIFGIHLLLA
                                EGVALAHIVL SGLLFLAACW HWVYWDLE-- -----LFRDP RTGEPALDLP KMFGIHLFLA
                                EGVAAAHIVL SGLLFLAACW HWVYWDLD-- -----LFRDP RTGEPALDLP KMFGIHLFLS
                                EGVAAAHIVL SGLLFLAAVW HWVYWDLE-- -----LFTDP RTGEPALDLP KMFGIHLFLS
                                EGVAAAHIVL SGLLFLAACW HWVYWDLE-- -----LFRDP RTGEPALDLP KMFGIHLFLS
                                EGVAIAHIIL SGLLFLAACW HWVYWDLE-- -----LFRDP RTGEPALDLP KMFGIHLFLS
                                EGVALAHIVL SGLLFLAACW HWVYWDLE-- -----LFRDP RTGEPALDLP KMFGIHLFLA
                                EGVAATHIIL SGLLFLAAVW HWVFWDLE-- -----LFTDP RTGEPALDLP KMFGIHLFLS
                                EGVAAAHIVL SGLLFLAACW HWVYWDLD-- -----LFRDP RTGEPALDLP KMFGIHLFLS
                                EGVAAAHIVL SGLLFLAAVW HWVFWDLD-- -----LFFDQ RTGDPALDLP KMFGIHLFLS
                                EGVAAAQIVL SGLLFLAAVW HWVYWDLE-- -----LFQDP RTGEPALDLP KMFGIHLFLS
                                EGVAATHIIL SGLLFLAAVW HWVFWDLE-- -----LFTDP RTGEPALDLP KMFGIHLFLS
                                ETVAIAHIIL SGLSFLAACW HWVNWDLV-- -----TFFD- EEGQPTLDLP RIFGIHLLLA
                                EGVAAAHIVL SGLLFLAAVW HWVYWDLE-- -----LFTDP RTGEPALDLP KMFGIHLFLS
                                EGVAIAHIIL SGMLFLAAVW HWVFWDLE-- -----LFVDP RTGKPALDLP KMFGIHLFLS
                                EGVAATHIIL SGLLFLAAVW HWVYWDLE-- -----LFTDP RTGEPALDLP KMFGIHLFLS
                                ESVAAAHIIL AGFLFLAACW HWVYWDLD-- -----LFQDR KTNEPVLDLP RIFGIHLLLA
                                EGVAATHIIL SGLLFLAAVW HWVFWDLE-- -----LFTDP RTGEPALDLP KMFGIHLFLS
                                EGVAAAHIIL SGLLFLAACW HWVYWDLE-- -----LFRDP RTGEPALDLP KMFGIHLFLS
                                EGVAIAHIIL SGLLFLAACW HWVYWDLD-- -----LFYDP RTGEPALDLP KMFGIHLFLS
                                EGVAATHIIL SGLLFLAAVW HWVFWDLE-- -----LFTDP RTGEPALDLP KMFGIHLFLS
                                EGVAAAHIIL SGLLFLAAVW HWVYWDLE-- -----LFRDP RTGEPALDLP KMFGIHLFLS
                                EGVAATHIIL SGLLFLAAVW HWVFWDLE-- -----LFTDP RTGEPALDLP KMFGIHLFLS
                                EGVAAAHIVL SGLLFLAACW HWVYWDLD-- -----LFRDP RTGEPALDLP KMFGIHLFLS
                                EGVAIAHIIL SGLLFLAACW HWVYWDLD-- -----LFYDP RTGEPALDLP KMFGIHLFLS
                                EGVALAHIVL SGLLFLAACW HWVYWDLE-- -----LFRDP RTGEPALDLP KMFGIHLFLA
                                EGVALAHIVL SGLLFLAACW HWVFWDLE-- -----LFRDP RTGEPALDLP KMFGIHLFLS
                                EGVALAHIVL SGLLFLAACW HWVFWDLE-- -----LFRDP RTGEPALDLP KMFGIHLFLS
                                EGVAIAHIIL SGLLFLAAVW HWVFWDLE-- -----LFRDP RTGEPALDLP KMFGIHLFLS
                                EGVAIAHIIL SGLLFLAAVW HWVYWDLD-- -----LFRDP RTGEPALDLP KMFGIHLFLS
                                EGVAAAHIVL SGLLFLAACW HWVYWDLE-- -----LFRDP RTGEPALDLP KMFGIHLFLS
                                EGVALAHIVL SGLLFLAACW HWVYWDLE-- -----LFRDP RTGEPALDLP KMFGIHLFLS
                                EGVAAAHIIL SGLLFLAACW HWVYWDLE-- -----LFTDA RTGEPALDLP KMFGIHLFLS
                                EGVAAAHIVL SGLLFLAAVW HWVFWDLE-- -----LFIDA RTGEPALDLP KMFGIHLFLS
                                EGVAAAHIVL SGLLFLAAVW HWVFWDLE-- -----LFVDA RTGEPALDLP KMFGIHLFLS
                                EGVAATHIIL SGLLFLAAVW HWVFWDLE-- -----LFRDP RTGEPALDLP KMFGIHLFLS
                                EGVAAAHIVL SGLLFLAAVW HWVFWDLE-- -----LFVDA RTGEPALDLP KMFGIHLFLS
                                EGVAAAHIVL SGLLFLAACW HWVYWDLD-- -----LFRDP RTGEPALDLP KMFGIHLFLS
                                EGVALAHIVL SGLLFLAAIW HWVNWDLE-- -----LFRDP RTGEPALDLP KMFGIHLFLS
                                EGVAAAHIVL SGLLFLAAVW HWVYWDLE-- -----LFQDP RTGEPALDLP KMFGIHLFLS
                                EGVAIAHIVL SGLLFLAACW HWVNWDLE-- -----LFRDP RTGEPALDLP KMFGIHLFLS
                                EGVAAAHIVL AGLLFLAACW HWVYWDLD-- -----LFQDP RTGEPALDLP KMFGIHLFLS
                                EGVAAAHIVL SGLLFLAACW HWVYWDLD-- -----LFRDP RTGEPALDLP KMFGIHLFLS
                                EGVAAAHIVL SGLLFLAAVW HWVFWDLE-- -----LFIDP RTGESALDLP KMFGIHLFLS
                                EGVAAAHIVL SGLLFLAAVW HWVFWDLE-- -----LFVDP RTGESALDLP KMFGIHLFLS
                                EGVAAAHIVL SGLLFLAAVW HWVFWDLE-- -----LFIDP RTGESALDLP KMFGIHLFLS
                                EGVAAAHIIL SGLLFLAACW HWVYWDLE-- -----LFRDP RTGEPALDLP KMFGIHLFLS
                                EGVAAAHIVL SGLLFLAAVW HWVFWDLE-- -----LFVDP RTGESALDLP KMFGIHLFLS
                                EGVAAAHIVL SGLLFLAAVW HWVFWDLE-- -----LFVDP RTGESALDLP KMFGIHLFLS
                                EGVAAAHIVL SGLLFLAACW HWVYWDLD-- -----LFRDP RTGEPALDLP KMFGIHLFLS
                                EGVAAAHIVL SGLLFLAAVW HWVFWDLE-- -----LFIDP RTGESALDLP KMFGIHLFLS
                                EGVAAAHIVL SGLLFLAACW HWVYWDLD-- -----LFRDP RTGEPALDLP KMFGIHLFLS
                                EGVATAHIVF SGLMFLAAIW HWTFWDLE-- -----IWYDP RTGEPALDLP KIFGIHLLLA
                                EGVATAHIVF SGLMFLAAIW HWTFWDLE-- -----IWYDP RTGEPALDLP KIFGIHLLLA
                                EGVAIAHIVL SGLLFLAACW HWVYWDLE-- -----LFRDP RTGEPALDLP KMFGIHLFLS
                                EGVATAHIVF SGLMFLAAIW HWTFWDLE-- -----IWYDP RTGEPALDLP KIFGIHLLLA
                                EGVAATHIIL SGLLFLAAVW HWVYWDLD-- -----VFRDP RSGEPALDLP KIFGIHLFLS
                                EGVAATHIIL SGLLFLAAVW HWVYWDLD-- -----VFRDP RSGEPALDLP KIFGIHLFLS
                                EGVALAHIVL SGLLFLAAIW HWVNWDLE-- -----LFRDP RTGEPALDLP KMFGIHLFLS
                                EGVAATHIIL SGLLFLAAVW HWVYWDLD-- -----VFRDP RSGDPALDLP KIFGIHLFLS
                                EGVAAAHIVL SGLLFLAAVW HWVYWDLE-- -----LFQDP RTGEAALDLP KMFGIHLFLS
                                EGVAAAHIIL SGLLFLAAVW HWVYWDLE-- -----LFTDP RTGEPALDLP KMFGIHLFLS
                                EGVATAHVVF SGLMFLAAIW HWTFWDLE-- -----IWYDP RTGEPALDLP KIFGIHLLLA
                                EGVAAAHIVL SGLLFLAAGW HWVFWDLE-- -----LFIDP RTGESALDLP KMFGIHLFLS
                                EGVAAAHIIL SGLLFLAACW HWVYWDLE-- -----LFRDP RTGEPALDLP KMFGIHLFLS
                                EGVAAAHIIL SGLLFLAAVW HWVYWDLE-- -----LFTDP RTGEPALDLP KMFGIHLFLS
                                EGVAGAHIVL SGLLFLAAVW HWVYWDLE-- -----LFTDP RTGEPALDLP KMFGIHLFLS
                                EGVALAHIVL SGLLFLAAVW HWVFWDLD-- -----LFRDP RTGEPALDLP KMFGIHLFLS
                                EGVAATHIIL SGLLFLAAVW HWVFWDLE-- -----LFTDP RTGEPALDLP KMFGIHLFLS
                                EGVAAAHIIL SGLLFLAAVW HWVYWDLE-- -----LFRDP RTGEPALDLP KMFGIHLFLS
                                EGVAATHIIL SGLCFLAAIW HWVFWDLD-- -----LFRDP RTDAPVLDLP KIFGIHLFLS
                                EGVAAAHIVL SGLLFLAAVW HWVFWDLE-- -----LFVDP RTGESALDLP KMFGIHLFLS
                                EGVAATHIIL SGLLFLAAVW HWVFWDLE-- -----LFTDP RTGEPALDLP KMFGIHLFLS
                                EGVAAAHIIL SGLLFLAAVW HWVYWDLE-- -----LFRDP RTGEPALDLP KMFGIHLFLS
                                EGVAAAHIVL SGLLFLAAVW HWVYWDLE-- -----LFRDP RTGEPALDLP KMFGIHLFLS
                                EGVAAAHIVL SGLLFLAAVW HWVYWDLE-- -----LFRDP RTGEPALDLP KMFGIHLFLS
                                EGVAAAHIVL SGLLFLAACW HWVYWDLE-- -----LFQDP RTGESALDLP KMFGIHLFLS
                                EGVAAAHIVL SGLLFLAACW HWVYWDLE-- -----LFQDP RTGESALDLP KMFGIHLFLS
                                EGVAAAHIVL SGLLFLAAVW HWVFWDLE-- -----LFRDP RTGEPALDLP KMFGIHLFLS
                                EGVAGAHIVF SGLCFLAAIW HWVYWDLE-- -----IFCDE RTGKPSLDLP KIFGIHLFLS
                                ESAAATHILL AGLLFLAACW HWVYWDLE-- -----IFKDR KNNEPVLDLP KIFGIHLLLA
                                EGVAGAHIVF SGLCFLAAIW HWVYWDLE-- -----IFCDE RTGKPSLDLP KIFGIHLFLS
                                EGVAGAHIVF SGLCFLAAIW HWVYWDLE-- -----IFCDE RTGKPSLDLP KIFGIHLFLS
                                EGVAGAHIVF SGLCFLAAIW HWVYWDLE-- -----IFCDE RTGKPSLDLP KIFGIHLFLS
                                ESVAAAHIIL AGLLFLAACW HWVYWDLE-- -----LFQDP KSGESFLDLP KIFGIHLLLA
                                EGVILMHILA AGLFFLAAVW HWINWDLD-- -----IYYPD GSSEPASDWP KIFGLHLLTL
                                EGVALMHIII SGLYFLAAIW HWVNWDLE-- -----LFFPQ GSKEPVVDLP RVFGAHLFLL
                                EGVAAAHIVF SGLLMLAAVW HWTYWDLE-- -----LWEDS RTGEPALDLP RIFGIHLLLA
                                EGVAAAHIVF SGLLMLAAVW HWTYWDLE-- -----LWEDS RTGEPALDLP RIFGIHLFLA
                                EGVAAAHIVF SGLLMLAAVW HWTYWDLE-- -----LWEDS RTGEPALDLP RIFGIHLFLA
                                EGVAVAHILF SGLLMLAAIW HWTYWDLE-- -----LWEDS RTGEPALDLP RIFGIHLLLA
                                EGVAAAHILF SGLMMLAAIW HWTYWDLE-- -----LWEDS RTGEPALDLP RIFGIHLLLA
                                EGVAAGHIIF SGLLMLAAIW HWTYWDLE-- -----LWEDS RTGEPALDLP RIFGIHLLLA
                                EGVAAAHIVL SGLLFLAACW HWVNWDLE-- -----LFRNP RNGELGLDLP KIFGIHLLLS
                                EGVAAAHIVL SGLLFLAACW HWVNWDLE-- -----LFRNP RNGELGLDLP KIFGIHLLLA
                                EGVAAAHIVF SGLLMLAAIW HWTYWDLD-- -----LWLDP RTKEPALDLP KIFGIHLTLA
                                ESVAATHIIL AGLLFLAACW HWVYWDLD-- -----LFIDR ETNEPVLDLP KIFGIHLLLA
                                EGVALAHIVL SGLLFLAACW HWVYWDLE-- -----LFRDP RTGEPALDLP KMFGIHLFLS
                                EGVAAAHIIL SGLLFLAAVW HWVFWDLE-- -----LFTDP RTGEPALDLP KMFGIHLFLS
                                FVVGVVHLIS SAVLGFGGVY HAIRGPETLE EYS-SFFGYD WKDK--NKMT TILGFHLIVL
                                FVVGVVHLIS SAVLGLGGVY HAIRGPETLE EYS-SFFGYD WKDK--NKMT TILGFHLIVL
                                FVVGVLHLIS SAVLGFGGIY HAVRGPETLE EYS-SFFGYD WKDK--NKMT TILGFHLIVL
                                FVVGVLHLIS SAVLGLGGIY HAVRGPETLE EYS-SFFGYD WKDK--NQMT NIIGYHLILL
                                FVVGVLHLIS SAVLGFGGIY HAVRGPETLE EYS-SFFGYD WKDK--NKMT NIIGFHLIIL
                                FVVGVLHLIS SAVLGFGGIY HAVRGPETLE EYS-SFFGYD WKDK--NKMT NIIGFHLIIL
                                FVVGVLHLIS SAVLGLGGIY HAVRGPEVLE EYS-SFFGYD WKDK--NKMT NIIGFHLIML
                                FVVGVLHLIS SAVLGFGGIY HALRGPEVLE DYS-NFFGYD WKDK--NQMT NIIGYHLILL
                                FVSGVLHLIS SAVLGFGGIY HAVRGPETLE EYS-SFFGYD WKDK--NKMT NIIGFHLIIL
                                FVVGVLHLIS SAVLGFGGIY HAVRGPETLE EYS-SFFGYD WKDK--NKMT NIIGFHLIIL
                                FVVGVLHLIS SAVLGFGGIY HAVRGPETLE EYS-SFFGYD WKDK--NKMT NIIGFHLIIL
                                FVVGVLHLIS SAVLGFGGIY HAIRGPETLE EYS-SFFGYD WKDK--NKMT NIIGFHLIIL
                                FVVGVLHLIS SAVLGFGGIY HAVRGPEVLE DYS-SFFGYD WKDK--NKMT NIIGFHLILL
                                FVVGVLHLIS SAVLGFGGIY HAIRGPETLE EYS-SFFGYD WKDK--NKMT SIIGFHLIIL
                                FVVGVLHLIS SAVLGFGGIY HAIRGPETLE EYS-SFFGYD WKDK--NKMT SIIGFHLIIL
                                FVVGVLHLIS SAVLGFGGIY HAVRGPETLE EYS-SFFGYD WKDK--NKMT NIIGFHLIIL
                                FVVGVLHIIS SAVLGFGGIY HAVRGPETLE EYS-SFFGYD WKDK--NKMT NIIGFHLIIL
                                FVVGVLHLIS SAVLGFGGIY HAIRGPETLE EYS-SFFGYD WKDK--NKMT SIIGFHLIIL
                                FVVGVLHLIS SAVLGFGGIY HAVRGPETLE EYS-SFFGYD WKDK--NKMT NIIGFHLIIL
                                FVVGVLHLIS SAVLGFGGIY HAVRGPETLE EYS-SFFGYD WKDK--NKMT NIIGFHLIIL
                                FVVGVLHLIS SAVLGFGGIY HAVRGPETLE EYS-SFFGYD WKDK--NKMT NIIGFHLIIL
                                FVVGVLHLIS SAVLGFGGIY HAIRGPETLE EYS-SFFGYD WKDK--NKMT NIIGFHLIIL
                                FVVGVLHLIS SAVLGLGGIY HAVRGPETLE EYS-SFFGYD WKDK--NKMT TILGFHLIML
                                FVVGVLHLIS SAVLGFGGIY HAVRGPETLE EYS-SFFGYD WKDK--NKMT NIIGFHLIIL
                                FVVGVLHLIS SAVLGLGGIY HAVRGPEVLE EYS-SFFGYD WKDK--NQMT NIIGYHLILL
                                FVVGVLHLIS SAVLGFGGIY HAVRGPETLE EYS-SFFGYD WKDK--NKMT NIIGFHLIIL
                                FVVGVLHLIS SAVLGFGGIY HAVRGPETLE EYS-SFFGYD WKDK--NKMT NIIGFHLIIL
                                FVAGVLHLIS SAVLGFGGIY HAVRGPETLE EYS-SFFGYD WKDK--NKMT NIIGFHLIIL
                                FVVGVLHLIS SAVLGFGGIY HAVRGPETLE EYS-SFFGYD WKDK--NKMT NIIGFHLIIL
                                FVVGVLHLIS SAVLGFGGIY HAVRGPETLE EYS-SFFGYD WKDK--NKMT NIIGFHLIIL
                                FVVGVLHLIS SAVLGFGGIY HAVRGPETLE EYS-SFFGYD WKDK--NKMT NIIGFHLIIL
                                FVVGVLHLIS SAVLGFGGIY HAVRGPETLE EYS-SFFGYD WKDK--NKMT NIIGFHLIIL
                                FVVGVLHLIS SAVLGFGGIY HAIRGPETLE EYS-SFFGYD WKDK--NKMT TIIGFHLIIL
                                FVVGVLHLIS SAVLGFGGIY HAVRGPETLE EYS-SFFGYD WKDK--NKMT NIIGFHLIIL
                                FVVGVLHLIS SAVLGFGGIY HAVRGPETLE EYS-SFFGYD WKDK--NKMT NIIGFHLIIL
                                FVVGVLHLIS SAVLGFGGIY HAVRGPETLE EYS-SFFGYD WKDK--NKMT NIIGFHLIIL
                                FVAGVLHLIS SAVLGFGGIY HAVRGPETLE EYS-SFFGYD WKDK--NKMT NIIGFHLIIL
                                FVVGVLHLIS SAVLGLGGIY HAIRGPETLE EYS-SFFGYD WKDK--NQMT NIIGYHLIIL
                                FVVGVLHLIS SAVLGFGGIY HAIRGPETLE EYS-SFFGYD WKDK--NKMT TIIGFHLIIL
                                FVVGVLHLIS SAVLGLGGIY HAVRGPETLE EYS-SFFGYD WKDK--NQMT NILGYHLIIL
                                FVVGVLHLIS SAVLGFGGIY HAVRGPETLE EYS-SFFGYD WKDK--NKMT NIIGFHLIIL
                                FVVGVLHLIS SAVLGFGGIY HAIRGPETLE EYS-SFFGYD WKDK--NKMT TIIGFHLIIL
                                FVVGVVHLIS SAVLGFGGIY HAVRGPETLE EYS-SFFGYD WKDK--NKMT NIIGFHLIIL
                                FVAGVLHIIS SAVLGLGGLY HALRGPETLE EYS-SFFGYD WKDK--NQMT NIIGYHLILL
                                FVVGVLHLIS SAVLGFGGIY HAVRGPETLE EYS-SFFGYD WKDK--NKMT NIIGFHLIIL
                                FVVGVLHLIS SAVLGFGGIY HAVRGPETLE EYS-AFFGYD WKDK--NKMT NIIGFHLIIL
                                FVAGVLHLIS SAVLGFGGIY HAVRGPETLE EYS-SFFGYD WKDK--NKMT NIIGFHLIIL
                                FVVGVLHLIS SAVLGFGGIY HAVRGPETLE EYS-SFFGYD WKDK--NKMT NIIGFHLIIL
                                FVVGVLHLIS SAVLGFGGIY HAVRGPETLE EYS-AFFGYD WKDK--NKMT NIIGFHLIIL
                                FVVGVLHLIS SAVLGFGGIY HAVRGPETLE EYS-AFFGYD WKDK--NKMT NIIGFHLIIL
                                FVVGVLHLIS SAVLGFGGIY HAVRGPETLE EYS-SFFGYD WKDK--NKMT NIIGFHLIIL
                                FVVGVVHLIS SAVLGLGGIY HAVRGPETLE EYS-RFFGYD WKDK--NQMT NILGYHLIIL
                                FVVGVLHLIS SAVLGFGGIY HAVRGPETLE EYS-SFFGYD WKDK--NKMT NIIGFHLIVL
                                FVVGVLHLIS SAVLGFGGIY HAVRGPETLE EYS-AFFGYD WKDK--NKMT NIIGFHLIIL
                                FVVGVLHLIS SAVLGFGGIY HAIRGPETLE EYS-SFFGYD WKDK--NKMT NIIGFHLIIL
                                FVAGVLHLIS SAVLGFGGIY HALRGPETLE EYS-SFFGYD WKDK--NQMT NIIGYHLILL
                                FVVGVLHLIS SAVLGFGGIY HAVRGPETLE EYS-AFFGYD WKDK--NKMT NIIGFHLIIL
                                FVVGVLHLIS SAVLGFGGIY HAVRGPETLE EYS-SFFGYD WKDK--NKMT NIIGFHLIIL
                                FVAGVLHLIS SAVLGFGGIY HAVRGPETLE EYS-SFFGYD WKDK--NKMT NIIGFHLIIL
                                FVAGVLHLIS SAVLGFGGIY HAVRGPETLE EYS-SFFGYD WKDK--NKMT NIIGFHLIIL
                                FVVGVLHLIS SAVLGFGGIY HAVRGPETLE EYS-SFFGYD WKDK--NKMT NIIGFHLIIL
                                FVVGVLHLIS SAVLGFGGIY HAVRGPETLE EYS-SFFGYD WKDK--NKMT NIIGFHLIIL
                                FVVGVLHLIS SAVLGFGGIY HAVRGPETLE EYS-SFFGYD WKDK--NQMT NIIGYHLILL
                                FVVGVLHLIS SAVLGFGGIY HAVRGPETLE EYS-SFFGYD WKDK--NKMT NIIGFHLIIL
                                FVVGVLHLIS SAVLGFGGIY HAVRGPETLE EYS-SFFGYD WKDK--NKMT NIIGFHLIIL
                                FVVGVLHLIS SAVLGFGGIY HAVRGPETLE EYS-SFFGYD WKDK--NKMT NIIGFHLIIL
                                FVVGVLHLIS SAVLGFGGIY HAVRGPETLE EYS-SFFGYD WKDK--NKMT NIIGFHLIIL
                                FVAGVLHLIS SAVLGFGGIY HAVRGPETLE EYS-SFFGYD WKDK--NKMT NIIGFHLIIL
                                FVVGVLHLIS SAVLGFGGIY HAVRGPETLE EYS-SFFGYD WKDK--NKMT NIIGFHLIIL
                                FVVGVLHLIS SAVLGLGGIY HAVRGPEVLE AYS-SFFGYD WKDK--NKMT TILGFHLIVL
                                FVVGVLHLIS SAVLGFGGIY HAVRGPETLE EYS-SFFGYD WKDK--NKMT NIIGFHLIIL
                                FVVGVLHLIS SAVLGFGGIY HAVRGPETLE EYS-SFFGYD WKDK--NKMT NIIGFHLIIL
                                FVAGVLHLIS SAVLGFGGIY HAVRGPETLE EYS-SFFGYD WKDK--NKMT NIIGFHLIIL
                                FVVGVLHLIS SAVLGLGGIY HAVRGPETLE EYS-SFFGYD WKDK--NKMT NIIGFHLIIL
                                FVVGVLHLIS SAVLGFGGIY HAIRGPETLE EYS-SFFGYD WKDK--NKMT TIIGFHLIIL
                                FVAGVLHLIS SAVLGFGGIY HAVRGPETLE EYS-SFFGYD WKDK--NKMT NIIGFHLIIL
                                FVAGVLHLIS SAVLGFGGIY HAVRGPETLE EYS-SFFGYD WKDK--NKMT NIIGFHLIIL
                                FVVGVLHLIS SAVLGFGGIY HALRGPETLE EYS-SFFGYD WKDK--NQMT NIIGYHLILL
                                FVVGVLHLIS SAVLGFGGIY HAVRGPETLE EYS-SFFGYD WKDK--NKMT NIIGFHLIIL
                                FVVGVLHLIS SAVLGFGGIY HAVRGPETLE EYS-SFFGYD WKDK--NKMT NIIGFHLIIL
                                FVVGVLHLIS SAVLGFGGLY HAIRGPEVLE DYS-SFFGYD WKDK--NQMT NIIGYHLILL
                                FVVGVLHLIS SAVLGFGGIY HALRGPEILE EYS-SFFGYD WKDK--NQMT NIIGYHLILL
                                FVVGVLHLIS SAVLGFGGIY HALRGPEILE EYS-NFFGYD WKDK--NQMT NIIGYHLILL
                                FVVGVLHLIS SAVLGLGGIY HAVRGPETLE DYS-SFFGYD WKDK--NQMT NIIGYHLIIL
                                FVVGVLHLIS SAVLGLGGIY HAVRGPDTLE EYS-SFFGYD WKDK--NKMT TILGFHLIVL
                                FVVGVLHLIS SAVLGFGGIY HAVRGPETLE EYS-SFFGYD WKDK--NKMT NIIGFHLIIL
                                FVAGVLHLIS SAVLGFGGIY HAIRGPETLE EYS-NFFGYD WKDK--NQMT NIIGYHLILL
                                FVAGVLHLIS SAVLGFGGIY HAIRGPETLE EYS-NFFGYD WKDK--NQMT NIIGYHLILL
                                FVVGVLHLIS SAVLGLGGIY HAVRGPETLE EYY-SFFGYD WKDK--NKMT TILGFHLIVL
                                FVAGVLHLIS SAVLGFGGIY HAIRGPETLE EYS-NFFGYD WKDK--NQMT NIIGYHLILL
                                FVAGVLHLIS SAVLGFGGIY HAIRGPETLE EYS-NFFGYD WKDK--NQMT NIIGYHLILL
                                FVVGVLHLIS SAVLGFGGIY HAVRGPETLE EYS-AFFGYD WKDK--NKMT NIIGFHLIIL
                                FVVGVLHLIS SAVLGFGGIY HAVRGPETLE EYS-SFFGYD WKDK--NKMT NIIGFHLIIL
                                FVVGVLHLIS SAVLGLGGIY HAVRGPETLE EYY-SFFGYD WKDK--NKMT TILGFHLIVL
                                FVVGVLHLIS SAVLGLGGIY HAVRGPEVLE EYS-SFFGYD WKDK--NQMT NIIGYHLILL
                                FVVGVLHLIS SAVLGFGGIY HAVRGPETLE EYS-SFFGYD WKDK--NKMT NIIGFHLIIL
                                FVAGVLHLIS SAVLGFGGIY HAIRGPETLE EYS-NFFGYD WKDK--NQMT NIIGYHLILL
                                FVVGVLHLIS SAVLGLGGIY HAVRGPETLE EYY-SFFGYD WKDK--NKMT TILGFHLIVL
                                FVVGVLHLIS SAVLGFGGIY HAVRGPDTLE EYS-SFFGYD WKDK--NKMT NIIGFHLIIL
                                FVTGVLHLIS SAVLGLGGIY HAIRGPETLE EYS-SFFGYD WKDK--NQMT NIIGYHLILL
                                FVVGVLHLIS SAVLGLGGIY HAVRGPETLE EYS-SFFGYD WKDK--NQMT NIIGYHLILL
                                FVVGVLHLIS SAVLGFGGIY HALRGPETLE EYS-SFFGYD WKDK--NQMT NIIGYHLILL
                                FVVGVLHLIS SAVLGFGGIY HAVRGPETLE EYS-SFFGYD WKDK--NKMT NIIGFHLIIL
                                FVVGVLHLIS SAVLGFGGIY HAVRGPETLE EYS-AFFGYD WKDK--NKMT NIIGFHLIIL
                                FVVGVLHLIS SAVLGFGGIY HALRGPETLE EYS-SFFGYD WKDK--NQMT NIIGYHLIIL
                                FVVGVLHLVS SAVLGLGGIY HAVRGPDTLE EYS-SFFGYD WKDK--NKMT TILGIHLILL
                                FVVGVLHLIS SAVLGLGGIY HAVRGPETLE EYY-SFFGYD WKDK--NKMT TILGFHLIVL
                                FVTGVLHLIS SAVLGLGGIY HAIRGPETLE EYS-SFFGYD WKDK--NQMT NIIGYHLILL
                                FVVGVLHLIS SAVLGFGGIY HAVRGPETLE EYS-SFFGYD WKDK--NKMT NIIGFHLIIL
                                FVVGVLHLIS SAVLGFGGIY HAVRGPETLE EYS-AFFGYD WKDK--NKMT NIIGFHLIIL
                                FVVGVLHLIS SAVLGFGGIY HALRGPETLE EYS-SFFGYD WKDK--NQMT NIIGYHLILL
                                FVVGVLHLIS SAVLGLGGIY HAVRGPETLE EYS-AFFGYD WRDK--NKMT TILGFHLVVL
                                FVVGVLHLIS SAVLGLGGIY HAVRGPETLE EYS-SFFGYD WKDK--NQMT NIIGYHLILL
                                FVVGVLHLIS SAVLGFGGIY HAVRGPETLE EYS-AFFGYD WKDK--NKMT NIIGFHLIIL
                                FVVGVLHLIS SAVLGLGGIY HAVRGPETLE EYS-SFFGYD WKDK--NQMT NIIGYHLILL
                                FVVGVLHLIS SAVLGLGGIY HAVRGPETLE EYY-SFFGYD WKDK--NKMT TILGFHLIVL
                                FVVGVLHLIS SAVLGFGGIY HAVRGPETLE EYS-SFFGYD WKDK--NKMT NILGFHLIIL
                                FVTGVLHLIS SAVLGIGGLY HALRGPETLE EYY-SFFGYD WKDK--NKMT TILGFHLIVL
                                FVIGVLHLIS SAVLGFGGIY HAIRGPEVLE EYS-SFFGYD WKDK--NKMT NIIGFHLIIL
                                FVVGVLHLIS SAVLGFGGIY HAVRGPETLE EYS-SFFGYD WKDK--NKMT NIIGFHLIIL
                                FVVGVLHLIS SAVLGLGGIY HAVRGPEVLE EYS-SFFGYD WKDK--NQMT NIIGYHLILL
                                FVIGVLHLIS SAVLGFGGIY HAIRGPEVLE EYS-SFFGYD WKDK--NKMT NIIGFHLIIL
                                FVIGVLHLIS SAVLGFGGIY HAIRGPEVLE EYS-SFFGYD WKDK--NKMT NIIGFHLIIL
                                FVIGVLHLIS SAVLGFGGIY HAIRGPEVLE EYS-SFFGYD WKDK--NKMT NIIGFHLIIL
                                FVIGVLHLIS SAVLGFGGIY HAIRGPEVLE EYS-SFFGYD WKDK--NKMT NIIGFHLIIL
                                FVIGVLHLIS SAVLGFGGIY HAIRGPEVLE EYS-SFFGYD WKDK--NKMT NIIGFHLIIL
                                FVVGVLHLIS SAVLGLGGIY HALRGPESLE EYS-TFFSQD WKDK--NQMT NIIGYHLILL
                                FVVGVLHLIS SAVLGFGGIY HAVRGPETLE EYS-SFFGYD WKDK--NKMT NIIGFHLIIL
                                FVVGVLHLIS SAVLGFGGIY HAIRGPEVLE EYS-SFFGYD WKDK--NKMT NIIGFHLILL
                                FVAGVLHIIS SAVLGLGGLY HALRGPETLE EYS-SFFGYD WKDK--NQMT NIIGYHLILL
                                FVAGVLHLIS SAVLGLGGIY HAVRGPDTLE EYS-TFFGYD WKDK--NQMT NIIGYHLLML
                                FVVGVLHLIS SAVLGLGGIY HAIRGPEVLE EYS-SFFGYD WKDK--NQMT NIIGYHLILL
                                FVVGVLHLIS SAVLGFGGIY HAVRGPETLE EYS-SFFGYD WKDK--NKMT NIIGFHLIIL
                                FVVGVLHLIS SAVLGFGGIY HAIRGPEVLE EYS-SFFGYD WKDK--NKMT NIIGFHLILL
                                FVVGVLHLIS SAVLGFGGIY HAIRGPEVLE EYS-SFFGYD WKDK--NKMT NIIGFHLILL
                                FVVGVLHLIS SAVLGLGGIY HAVRGPETLE EYS-AFFGYD WKDK--NKMT SILGFHLIVL
                                FVVGVLHLIS SAVLGFGGIY HAVRGPETLE EYS-SFFGYD WKDK--NKMT TIIGFHLIIL
                                FVVGVLHLIS SAVLGLGGIY HALRGPEVLE EYS-SFFGYD WKDK--NQMT NIIGYHLILL
                                FVVGVLHLIS SAVLGFGGIY HAIRGPETLE EYS-SFFGYD WKDK--NKMT NIIGFHLIIL
                                FVVGVLHLIS SAVLGLGGIY HAVRGPEVLE EYS-SFFGYD WKDK--NQMT NIIGYHLILL
                                FVIGVLHLVS SAVLGLGGIY HALRGPDTLE EYS-SFFGYD WKDK--NQMT NIIGYHLILL
                                FVVGVLHLIS SAVLGLGGIY HAVRGPEVLE EYS-SFFGYD WKDK--NQMT NIIGYHLILL
                                FVVGVVHLIS SAVLGLGGIY HAIRGPETLE EYS-SFFGYD WKDK--NKMT TILGFHLIVL
                                FVVGVLHLIS SAVLGFGGIY HALRGPDVLE NYS-SFFGYD WKDK--NQMT NIIGYHLIVL
                                FVVGVLHLIS SAVLGLGGVY HAVRGPETLE EYS-SFFSQD WKDK--NQMT NIIGYHLILL
                                FVIGVLHLIS SAVLGFGGIY HAIRGPETLE EYS-SFFGYD WKDK--NKMT TIIGFHLIIL
                                FVVGVLHLIS SAVLGFGGIY HALRGPEVLE NYS-SFFGYD WKDK--NQMT NIIGYHLILL
                                FVVGVLHLIS SAVLGLGGIY HAVRGPETLE EYS-SFFGYD WKDK--NKMT TIIGIHLILL
                                FVVGVLHLIS SAVLGFGGIY HALRGPEVLE NYS-SFFGYD WKDK--NQMT NIIGYHLILL
                                FVVGVLHLIS SAVLGLGGIY HALRGPEVLE EYS-SFFGYD WKDK--NQMT NIIGYHLILL
                                FVVGVLHLIS SAVLGLGGIY HALRGPEVLE EYS-SFFGYD WKDK--NQMT NIIGYHLILL
                                FVVGVLHLIS SAVLGLGGIY HALRGPEVLE EYS-SFFGYD WKDK--NQMT NIIGYHLILL
                                FVVGVLHLIS SAVLGFGGIY HALRGPEVLE NYS-SFFGYD WKDK--NQMT NIIGYHLIVL
                                FVVGVLHLIS SAVLGLGGIY HAVRGPEVLE EYS-SFFGYD WKDK--NQMT NIIGYHLILL
                                FVIGVLHLIS SAVLGLGGVY HALRGPEVLE EYS-SFFGYD WKDK--NQMT NIIGYHLILL
                                FVVGVLHLIS SAVLGLGGIY HALRGPESLE EYS-TFFSQD WKDK--NQMT NIIGYHLILL
                                FVVGVLHLIS SAVLGLGGIY HAVRGPEVLE EYS-SFFGYD WKDK--NQMT NIIGYHLILL
                                FVVGVLHLIS SAVLGFGGIY HAVRGPETLE EYS-SFFGYD WKDK--NKMT NIIGFHLIIL
                                FVVGVLHLIS SAVLGLGGIY HALRGPEVLE EYS-SFFGYD WKDK--NQMT NIIGYHLILL
                                FVVGVLHLIS SAVLGFGGIY HAVRGPETLE EYS-SFFGYD WKDK--NKMT NIIGFHLIIL
                                FVVGVLHLIS SAVLGLGGIY HAVRGPEVLE EYS-SFFGYD WKDK--NQMT NIIGYHLILL
                                FVVGVLHLIS SAVLGLGGIY HALRGPEVLE EYS-SFFGYD WKDK--NQMT NIIGYHLILL
                                FVVGVLHLIS SAVLGFGGVY HALRGPEVLE NYS-SFFGYD WKDK--NQMT NIIGYHLILL
                                FVVGVLHLIS SAVLGLGGVY HAVRGPDTLE EYS-SFFSQD WKDK--NQMT NIIGYHLILL
                                FVVGVLHLIS SAVLGLGGIY HAIRGPETLE EYS-SFFGYD WKDK--NQMT NIIGYHLILL
                                FVVGVLHLIS SAVLGFGGVY HALRGPEVLE NYS-SFFGYD WKDK--NQMT NIIGYHLILL
                                FVIGVLHLIS SAVLGLGGIY HAVRGPEVLE EYS-SFFGYD WKDK--NQMT NIIGYHLILL
                                FVVGVLHLIS SAVLGFGGIY HAIRGPETLE EYS-SFFGYD WKDK--NQMT NIIGYHLILL
                                FVVGVLHLVS SAVLGLGGVY HALRGPETLE EYS-SFFSQD WKDK--NQMT NIIGYHLILL
                                FVVGVLHLIS SAVLGLGGVY HALRGPETLE EYS-SFFSQD WKDK--NQMT NIIGYHLILL
                                FVVGVLHLIS SAVLGFGGIY HAIRGPETLE EYS-SFFGYD WKDK--NKMT SIIGFHLIIL
                                FVIGVLHLIS SAVLGLGGIY HAVRGPEILE EYS-SFFGYD WKDK--NQMT NIIGYHLILL
                                FVVGVLHLIS SAVLGLGGIY HAVRGPETLE EYS-SFFGYD WKDK--NQMT NIIGYHLILL
                                FVIGVLHLIS SAVLGLGGIY HAVRGPEILE EYS-SFFGYD WKDK--NQMT NIIGYHLILL
                                FVIGVLHLIS SAVLGFGGIY HAVRGPEALE QYS-NFFGYD WKDK--NKMT SIIGFHLIIL
                                FVIGVLHLIS SAVLGLGGIY HAIRGPEVLE EYS-SFFGYD WKDK--NQMT NIIGYHLILL
                                FVVGVLHLVS SAVLGLGGIY HAVRGPETLE EYS-AFFGYD WKDK--NKMT TIIGIHLVLL
                                FVVGVLHLIS SAVLGLGGIY HAIRGPEVLE NYS-QFFGYD WKDK--NKMT TIIGIHLILL
                                FVIGVLHLIS SAVLGFGGIY HAVRGPEALE QYS-NFFGYD WKDK--NKMT SIIGFHLIML
                                FVIGVLHLIS SAVLGLGGIY HAIRGPEVLE EYS-SFFGYD WKDK--NQMT NIIGYHLIIL
                                FVVGVLHLIS SAVLGFGGIY HAIRGPETLE EYS-SFFGYD WKDK--NKMT SIIGFHLIIL
                                FVVGVLHLIS SAVLGLGGIY HALRGPETLE EYS-AFFGYD WKDK--NKMT TILGFHLIVL
                                FVVGVLHLIS SAVLGFGGIY HAIRGPETLE EYS-SFFGYD WKDK--NKMT SIIGFHLIIL
                                FVVGVLHIIS SAVLGVGGLY HALRGPETLE EYS-SFFGYD WKDK--NQMT NIIGYHLILL
                                FVIGVLHLIS SAVLGLGGIY HAVRGPEVLE EYS-SFFGYD WKDK--NQMT NIIGYHLILL
                                FVIGVLHLIS SAVLGFGGIY HAVRGPEALE SYS-NFFGYD WKDK--NKMT SIIGFHLIML
                                FVVGVLHIVS SAVLGLGGIY HALRGPETLE EYS-SFFGYD WKDK--NKMT TILGFHLVVL
                                FVVGVLHLIS SAVLGVGGLY HALRGPDTLE QYS-SFFGYD WRDK--DKMT SILGFHLVIL
                                FVVGVLHLIS SAVLGVGGLY HALRGPDTLE QYS-SFFGYD WRDK--DKMT SILGFHLVIL
                                FVIGVLHLIS SAVLGLGGIY HAVRGPEVLE EYS-SFFGYD WKDK--NQMT NIIGYHLILL
                                FVVGVLHLIS SAVLGLGGIY HAIRGPETLE EYS-SFFGYD WKDK--NQMT NIIGYHLIIL
                                FVVGVLHLIS SAVLGLGGIY HAIRGPETLE EYS-SFFGYD WKDK--NQMT NIIGYHLILL
                                FVVGVLHLIS SAVLGFGGIY HAIRGPETLE EYS-SFFGYD WKDK--NKMT SIIGFHLIIL
                                FVIGVLHLIS SAVLGLGGIY HAVRGPEILE EYS-SFFGYD WKDK--NQMT NIIGYHLIIL
                                FVVGVLHLIS SAVLGLGGIY HAVRGPETLE EYS-SFFGYD WKDK--NKMT SIIGFHLIIL
                                FVIGVLHLIS SAVLGLGGVY HAVRGPETLE EYS-NFFQQD WKDK--NQMT NIIGYHLILL
                                FVIGVLHLIS SAVLGFGGIY HAVRGPEALE NYS-NFFGYD WKDK--NKMT SIIGFHLIIL
                                FVAGVLHLIS SAVLGFGGIY HAIRGPETLE EYS-NFFGYD WKDK--NQMT NIIGYHLILL
                                FVIGVLHLIS SAVLGLGGIY HAVRGPEILE EYS-SFFGYD WKDK--NQMT NIIGYHLIIL
                                FVSGVLHLIS SAVLGFGGIY HALLGPETLE ESF-PFFGYV WKDR--NKMT TILGIHLILL
                                FVAGVLHLIS SAVLGFGGIY HAIRGPETLE EYS-NFFGYD WKDK--NQMT NIIGYHLILL
                                FVVGVLHLIS SAVLGFGGIY HAVRGPETLE EYS-AFFGYD WKDK--NKMT SIIGFHLIIL
                                FVAGVLHLIS SAVLGFGGIY HAIRGPETLE EYS-NFFGYD WKDK--NQMT NIIGYHLILL
                                FVVGVLHLIS SAVLGLGGIY HAVRGPETLE EYS-SFFGYD WKDK--NQMT NIIGYHLILL
                                FVAGVLHLIS SAVLGFGGIY HALRGPETLE EYS-SFFGYD WKDK--NQMT NIIGYHLILL
                                FVVGVLHLIS SAVLGLGGIY HAVRGPETLE EYS-AFFGYD WKDK--NKMT SIIGFHLIIL
                                FVAGVLHLIS SAVLGFGGIY HAIRGPETLE EYS-NFFGYD WKDK--NQMT NIIGYHLILL
                                FVAGVLHLIS SAVLGFGGIY HAIRGPETLE EYS-NFFGYD WKDK--NQMT NIIGYHLILL
                                FVVGVLHLIS SAVLGLGGIY HAVRGPERLE EYS-SFFGYD WKDK--NQMT NIIGFHLILL
                                FVSGVLHLIS SAVLGFGGIY HALLGPETLE ESF-PFFGYV WKDR--NKMT TILGIHLILL
                                FVAGVLHLIS SAVLGFGGIY HAIRGPETLE EYS-NFFGYD WKDK--NQMT NIIGYHLILL
                                FVVGVLHLIS SAVLGLGGIY HAVRGPETLE EYS-SFFGYD WKDK--NQMT NIIGYHLILL
                                FVVGVLHLIS SAVLGLGGLY HVLRGPETLE EYS-SFFGYD WKDK--NKMT NIIGFHLIML
                                FVSGVLHLIS SAVLGFGGIY HALLGPETLE ESF-PFFGYV WKDR--NKMT TILGIHLILL
                                FVVGVLHLIS SAVLGLGGLY HALRGPETLE EYS-SFFGYD WKDK--NQMT NIIGYHLILL
                                FVVGVLHLIS SAVLGLGGIY HAVRGPETLE EYS-SFFGYD WKDK--NQMT NIIGYHLILL
                                FVVGVLHLIS SAVLGLGGIY HAVRGPERLE EYS-SFFGYD WKDK--NQMT NIIGFHLILL
                                FVVGVLHLIS SAVLGLGGIY HAVRGPETLE EYS-SFFGYD WKDK--NQMT NIIGYHLILL
                                FVIGVLHLIS SAVLGFGGIY HAVRGPEALE NYS-NFFGYD WKDK--NKMT SIIGFHLIIL
                                FVVGVLHIIS SAVLGLGGIY HAVRGPETLE EYS-AFFGYD WKDK--NKMT TIIGFHLIVL
                                FVVGVLHLIS SAVLGLGGIY HALRGPETLE DYS-DFFSQD WKDK--NQMT NIIGYHLILL
                                FVVGVLHLIS SAVLGLGGIY HAVRGPETLE EYS-SFFGYD WKDK--NQMT NIIGYHLILL
                                FVVGVLHLIS SAVLGFGGIY HAVRGPDTLE EYS-AFFGYD WKDK--NKMT SIIGFHLIIL
                                FVVGVLHLIS SAVLGLGGIY HAVRGPETLE EYS-SFFGYD WKDK--NQMT NIIGYHLILL
                                FVVGVLHLIS SAVLGLGGLY HVLRGPETLE EYS-SFFGYD WKDK--NKMT NIIGFHLIML
                                FVVGVLHLIS SAVLGVGGLY HALRGPETLE EYS-SFFGYD WKDK--NKMT NIIGFHLIIL
                                FVVGVLHLIS SAVLGLGGIY HAVRGPERLE EYS-SFFGYD WKDK--NQMT NIIGFHLILL
                                FVVGVLHLIS SAVLGLGGVY HALRGPEVLE EYS-SFFGYD WKDK--NQMT NIIGYHLILL
                                FIVGVLHLIS SAVLGLGGVY HAVRGPETLE EYS-SFFQQD WKDK--NQMT NIIGYHLILL
                                FVVGVLHLIS SAVLGLGGIY HAVRGPETLE EYS-SFFGYD WRDK--NKMT TILGFHLIVL
                                FVSGVLHLIS SAVLGFGGVY HSLIGPETLE ESF-PFFGYV WKDK--NKMT TILGIHLVLL
                                FVVGVLHLIS SAVLGLGGIY HALRGPEKLE EYS-NFFSQD WKDK--NQMT NIIGYHLILL
                                FVVGVLHLIS SAVLGFGGIY HALRGPEVLE NYS-SFFGYD WKDK--NQMT NIIGYHLIIL
                                FVVGVLHLIS SAVLGLGGIY HALRGPEKLE EYS-NFFSQD WKDK--NQMT NIIGYHLILL
                                FVVGVLHLIS SAVLGFGGVY HSLIGPDTLE ESF-PFFGYD WRDK--NKMT TILGIHLVLL
                                FVVGVLHLIS SAVLGLGGIY HAVRGPETLE DYS-SFFGYE WRDK--NQMT NIIGYHLILL
                                FVTGVLHLIS SAVLGFGGLF HALIGPDTLE QSF-PSFGYD WRDK--NKMT TILGIHLVLL
                                FVVGVLHLIS SAVLGLGGIY HALRGPEALE SYS-DFFGYD WKDK--DKMT SIIGFHLILL
                                FVSGVLHLIS SAVLGFGGIY HALLGPETLE ESF-PFFGYV WKDR--NKMT TILGIHLILL
                                FVVGVLHLIS SAVLGLGGLY HALRGPEILE NYS-SFFSQD WRDK--NQMT NIIGYHLILL
                                FVVGVLHLIS SAVLGLGGIY HAVRGPETLE EYS-SFFGYD WKDK--NQMT NIIGYHLILL
                                FAVGAIHLIA SFVLGLGGTF HAIRGPEQLD YS--NFFGYD WEDK--DKMT TILGYHLVIL
                                FVVGVIHLIS SAVLGFGGIY HSLFGPDTLE TNA-PLFGYD WRDK--NKMT TILGIHLCLL
                                FVVGVLHLIS SAVLGLGGLY HALRGPEILE NYS-SFFSQD WRDK--NQMT NIIGYHLILL
                                FVVGVLHLIS SAVLGVGGLY HALRGPEILE NYS-SFFSQD WRDK--NQMT NIIGYHLILL
                                FVVGVLHLIS SAVLGLGGLY HALRGPEVLE NYS-SFFSQD WRDK--NQMT NIIGYHLILL
                                FVVGVLHLIS SAVLGLGGLY HAIRGPEILE NYS-AFFSQD WRDK--NQMT NIIGYHLILL
                                FVVGVLHLIS SAVLGIGGLY HALRGPEILE NYS-AFFSQD WRDK--NQMT NIIGYHLILL
                                FVVGVLHLIS SAVLGLGGLY HALRGPEILE NYS-SFFSQD WRDK--NQMT NIIGYHLILL
                                FVVGVLHLIS SAVLGLGGLY HALRGPEVLE NYS-TFFSQD WRDK--NQMT NIIGYHLILL
                                FVVGVLHLIS SAVLGFGGLY HALRGPEILE NYS-TFFSQD WRDK--NQMT NIIGYHLILL
                                FVVGVLHLIS SAVLGLGGLY HALRGPEILE NYS-SFFSQD WRDK--NQMT NIIGYHLILL
                                FVVGVLHLIS SAVLGLGGLY HAIRGPEILE NYS-TFFSQD WRDK--NQMT NIIGYHLILL
                                FVVGVLHLIS SAVLGLGGLY HALRGPEVLE NYS-TFFSQD WRDK--NQMT NIIGYHLILL
                                FVVGVLHLIS SAVLGLGGLY HALRGPEILE NYS-SFFSQD WRDK--NQMT NIIGYHLILL
                                FVVGVLHLIS SAVLGLGGLY HALRGPEILE NYS-SFFSQD WRDK--NQMT NIIGYHLILL
                                FVSGVLHLIS SAVLGFGGIY HALVGPETLE ESF-PFFGYT WKDK--NKMT TILGIHLIIL
                                FVVAVLHLIS SAVLGLGGIY HALRGPEVLE NYS-AFFGYD WKDK--NKMT TILGIHLILL
                                FVVGVLHLIS SAVLGLGGLY HALRGPEILE NYS-AFFSQD WRDK--NQMT NIIGYHLILL
                                FVVGVLHLIS SAVLGLGGLY HALRGPEILE NYS-AFFSQD WRDK--NQMT NIIGYHLILL
                                FVVGVLHLIS SAVLGLGGLY HALRGPEILE NYS-TFFSQD WRDK--NQMT NIIGYHLILL
                                FVVGVLHLIS SAVLGLGGLY HALRGPEILE NYS-TFFSQD WRDK--NQMT NIIGYHLILL
                                FVVGVLHLIS SAVLGLGGLY HALRGPEILE NYS-AFFSQD WRDK--NQMT NIIGYHLILL
                                FVVGVLHLIS SAVLGLGGLY HALRGPEILE NYS-TFFSQD WRDK--NQMT NIIGYHLILL
                                FVVGVLHLIS SAVLGLGGLY HALRGPEILE NYS-SFFSQD WRDK--NQMT NIIGYHLILL
                                FVVGVLHLIS SAVLGLGGLY HALRGPEILE SYS-SFFSQD WRDK--NQMT NIIGYHLILL
                                FVVGVLHLIS SAVLGLGGLY HALRGPEILE NYS-SFFSQD WRDK--NQMT NIIGYHLILL
                                FVVGVLHLIS SAVLGLGGLY HALRGPEILE NYS-SFFSQD WRDK--NQMT NIIGYHLILL
                                FVVGVLHLIS SAVLGLGGIY HAVRGPETLE EYS-SFFGYD WKDK--NQMT NIIGYHLILL
                                FVVGVLHLIS SAVLGLGGLY HALRGPEILE NYS-TFFSQD WRDK--NQMT NIIGYHLILL
                                FVVGVLHLIS SAVLGLGGLY HALRGPEILE NYS-TFFSQD WRDK--NQMT NIIGYHLILL
                                FVVGVLHLIS SAVLGLGGLY HALRGPEILE NYS-TFFSQD WRDK--NQMT NIIGYHLILL
                                FVIGVLHLIS SAVLGFGGIY HAIRGPEVLE EYS-SFFGYD WKDK--NKMT NIIGFHLIIL
                                FVVGVLHLIS SAVLGLGGLY HALRGPEILE NYS-TFFSQD WRDK--NQMT NIIGYHLILL
                                FVVGVLHLIS SAVLGLGGLY HALRGPEILE NYS-SFFSQD WRDK--NQMT NIIGYHLILL
                                FVVGVLHLIS SAVLGLGGLY HALRGPEILE XYS-TFFSQD WRDK--NQMT NIIGYHLILL
                                FAVGVIHLIS SAVLGFGGIY HSLLGPDTLE ESF-PFFGYD WRDK--NKMT TILGIHLCLL
                                FVVGVLHLIS SAVLGLGGLY HALRGPEILE NYS-SFFSQD WRDK--NQMT NIIGYHLILL
                                FVVGVLHLIS SAVLGLGGLY HALRGPEILE NYS-SFFSQD WRDK--NQMT NIIGYHLILL
                                FVVGVLHLVS SAVLGIGGLY HALRGPDVLE KYS-SFFSQD WRDK--NQMT NIIGYHLILL
                                FVVGVLHLVS SAVLGIGGLY HALRGPDVLE KYS-SFFSQD WRDK--NQMT NIIGYHLILL
                                FVIGVLHLIS SAVLGLGGIY HAIRGPETLE QSF-PFFGYD WKDK--NKMT TILGIHLILL
                                FVIGVLHLVS SAVLGLGGIY HAVRGPETLE QSF-PFFGYD WKDK--NKMT TILGIHLILL
                                FVVGVLHLIS SAVLGLGGLY HALRGPEILE NYS-SFFSQD WRDK--NQMT NIIGYHLILL
                                FVVGVLHLIS SAVLGLGGLY HALRGPEILE NYS-SFFSQD WRDK--NQMT NIIGYHLILL
                                FVVGVLHLVS SAVLGIGGLY HALRGPDVLE KYS-SFFSQD WRDK--NQMT NIIGYHLILL
                                FVVGVLHLIS SAVLGLGGLY HALRGPEILE NYS-SFFSQD WRDK--NQMT NIIGYHLILL
                                FVVGVLHLVS SAVLGIGGLY HALRGPDVLE KYS-SFFSQD WRDK--NQMT NIIGYHLILL
                                FVIGVLHLIS SAVLGFGGIY HAIRGPEVLE EYS-SFFGYD WKDK--NKMT NIIGFHLIIL
                                FVIGVLHLVS SAVLGLGGIY HAVRGPETLE QSF-PFFGYD WKDK--NKMT TILGIHLILL
                                FVIGVLHLVS SAVLGLGGIY HAVRGPETLE QSF-PFFGYD WKDK--NKMT TILGIHLILL
                                FVVGVLHLVS SAVLGIGGLY HALRGPNVLE NYS-AFFSQD WRDK--NQMT NIIGYHLILL
                                FVVGVLHLVS SAVLGVGGLY HALRGPDVLE NYS-AFFSQD WRDK--DQMT NIIGYHLILL
                                FVVGVLHLVS SAVLGIGGLY HALRGPDVLE NYS-AFFSQD WRDK--NQMT NIIGYHLILL
                                FVIGAIHLIA SAVLGFGGLY HTFRGPAKFE DYS-DWWGYD WEDK--EKMM QILGIHLIFL
                                FAIAAIHLIG SAILGFGGVY HSLKGPERLA ----GFYDFD WTDK--DKVT SILGYHLIAL
                                FVIGAIHLIA SAVLGFGGLY HTFRGPAKFE DYS-DWWGYD WEDK--EKMM QILGIHLIFL
                                FVVGVLHLIS SAVLGVGGLY HALRGPETLE EYS-SFFGYD WKDK--NQMT NIIGYHLILL
                                FAIAVAHLIG SAVLGFGGLY HSLKGPQKLP ----GFFNFD WTDK--DKVT SILGYHLIAL
                                FVVGVLHLIS SAVLGLGGLY HALRGPEILE NYS-AFFSQD WRDK--NQMT NIIGYHLILL
                                FAIAVAHLIG SAVLGFGGIY HSLKGPQKLP ----GFFDFD WSDK--DKVT SILGYHLIAL
                                FAIAVAHLIG SAVLGFGGIY HSLKGPQKLP ----GFFDFD WSDK--DKVT SILGYHLIAL
                                FAIAVAHLIG SAVLGFGGIY HSLKGPQKLP ----GFFNFD WSDK--DKVT SILGYHLIAL
                                FAIAVAHLIG SAVLGFGGIY HSLKGPQKLP ----GFFNFD WSDK--DKVT SILGYHLIAL
                                FAIAVAHLIG SAVLGFGGIY HSLKGPQKLP ----GFFNFD WSDK--DKVT SILGYHLIAL
                                FAIAVAHLIG SAVLGFGGIY HSLKGPQKLP ----GFFNFD WSDK--DKVT SILGYHLIAL
                                FAIAVFHLIG SAVLGFGGIY HSLKGPQKLP ----GFFNFD WSDK--DKVT SILGYHLIAL
                                FAIAVFHLIG SAVLGFGGIY HSLKGPQKLT ----GFFNFD WSDK--DKVT SILGYHLIAL
                                FAIAVFHLIG SAVLGFGGIY HSLKGPQKLP ----GFFNFD WSDK--DKVT SILGYHLIAL
                                FAIAVIHLIG SAVLGIGGLY HSLRGPEKLA ----GFFDFD WSDK--DKMT SIIGYHLIAL
                                FAIAVIHLIG SAVLGIGGLY HSLRGPEKLA ----GFFDFD WSDK--DKMT SIIGYHLIAL
                                FAIAVIHLIG SAVLGFGGIY HSIKGPEKLA ----GFFNFD WSDK--DKVT SILGYHLIAL
                                FAIAAIHLIG SAVLGFGGVY HSIKGPERLA ----GFYDFD WTDK--DKVT SILGYHLIAL
                                FAIAAIHLIG SAVLGFGGVY HSIKGPERLA ----GFYDFD WTDK--DKVT SILGYHLIAL
                                FAIAVTHLIG SAVLGFGGIY HSIRGPEKLA ----GFFNFD WTDK--DKVT SILGFHLIAL
                                FAIAVAHLIG SAVLGIGGLY HALRGPEKLA ----GFFNFD WTDK--DKIS SILGYHLIAL
                                FAIAVAHLIG SAVLGFGGLY HSLKGPEKLA ----GFFDFD WRDK--NKVT SILGFHLIAL
                                FAVGVIHLIS SAVLGFGGIY HSLLGPDTLE ESF-PFFGYD WRDK--NKMT TILGIHLCLL
                                FAIAVVHLIG SAVLGFGGLY HSLQGPDRLA ----GFFDFD WADK--DKIT TILGFNLISL
                                FIAGVIHLVA SGILGFGGVF HSLAGPEKLE EAF-PFFSTD WRDK--NQMT NILGFHLIVL
                                FIAGVIHLVA SGILGFGGVF HSLAGPEKLE EDF-PFFSTD WRDK--NQMT NILGFHLVVL
                                FVAGVIHLIS SAVLGFGGIY HSLAGPEKLE QDF-PFFSTD WRDK--NQMT NILGYHLVVL
                                FVAGVMHLVS SAVLGFGGVY HSLAGPEKLE QDF-PFFSTD WRDK--NQMT NILGYHLIVL
                                MAIAVLHLIG SAVLGIGGLY HSLRGPSKLA ----GFYDFD WSDK--KKIT DILGYNLIAL
                                FAIGVAHLIG SAVLGFGGVY HALRGPEKLS ----GFFDFD WGDR--AKVA QILGFHILVL
                                FVAGVMHLVS SAVLGFGGVY HSLAGPEKLE QDF-PFFSTD WRDK--NQMT NILGYHLIVL
                                FQAGVVHLIA SAVLGFGGIY HSLAGPEKLE EDF-PFFSTD WRDK--NQMT NILGYHLIVL
                                FQAGVVHLIA SAVLGFGGIY HSLAGPEKLE EDF-PFFSTD WRDK--NQMT NILGYHLIVL
                                FQAGVVHLIA SAVLGFGGIY HSLAGPEKLE EDF-PFFSTD WRDK--NQMT NILGYHLIVL
                                FQAGVVHLIA SAVLGFGGIY HSLAGPEKLE EDF-PFFSTD WRDK--NQMT NILGYHLIVL
                                FQAGVVHLIA SAVLGFGGIY HSLAGPEKLE EAF-PFFSTD WRDK--NQMT NILGYHLCVL
                                FHCGVMHLII SAVFGLGGVY HSLAGPEKLE NYISPFFRLD WKDK--NQMT NILGYNLIFL
                                FQAGVVHLIA SAVLGFGGIY HSLAGPEKLE EDF-PFFSTD WRDK--NQMT NILGYHLIVL
                                FQAGVVHLIA SAVLGFGGIY HSLAGPEKLE EDF-PFFSTD WRDK--NQMT NILGYHLIVL
                                FHCGVMHLII SAVFGLGGVY HALVGPEKLQ DYSSPFFRLD WKDK--NQMT NILGYNLIFL
                                FHCGVMHLII SAVFGLGGVY HALVGPEKLQ DYSSPFFRLD WKDK--NQMT NILGYNLIFL
                                FHCGVMHLII SAVFGLGGVY HSLAGPEKLQ DYSSPFFRLD WKDK--NQMT NILGYNLIFL
                                FHCGVMHLII SAVFGLGGVY HALVGPEKLQ DYSSPFFRLD WKDK--NQMT NILGYNLIFL
                                FHCGVMHLII SAVFGLGGVY HALVGPEKLQ DYSSPFFRLD WKDK--NQMT NILGYNLIFL
                                FHCGVMHLII SAVFGLGGVY HSLAGPEKLQ DYSSPFFRLD WKDK--NQMT NILGYNLIFL
                                FIAGVIHLVA SGILGFGGVF HSLAGPEKLE EDF-PFFSTD WRDK--NQMT NILGFHLVVL
                                FIAGVIHLVA SGILGFGGVF HSLAGPEKLE EDF-PFFSTD WRDK--NQMT NILGFHLVVL
                                FAIGVAHLIG SAVLGIGGMY HAIKGPEKLY ----GFFQFD WTDR--AKVA QILGFHIAIL
                                FQAGVVHLVA SAILGFGGIY HALAGPEKLE EEF-PFFSTD WRDK--DQMT TILGRHLCVL
                                FQAGVIHLVS SAILGFGGIY HSLAGPEKLE EEF-PFFSTD WRDK--DQMT TILGRHLCVL
                                FQAGVIHLIA SAVLGFGGIY HSLAGPEKLE EEF-PFFSTD WRDK--DQMT TILGRHLCVL
                                FQAGVIHLIA SAVLGFGGIY HSLAGPEKLE EEF-PFFSTD WRDK--DQMT TILGRHLCVL
                                FQAGVVHLIA SAVLGFGGIY HSLAGPEKLE EEF-PFFSTD WRDK--DQMT TILGRHLCVL
                                FVVGVLHLIS SAVLGFGGIY HSIWGPDILS ----GFFGYD WKDK--NKMT TILGIHLILL
                                FVVGVLHLIS SAVLGFGGIY HSIWGPDILS ----GFFGYD WKDK--NKMT TILGIHLILL

                                GLTCFGFGAF H--CAN---V GIWVSDPY-- ---------- ---------- ------GLTG
                                GLTCFGFGAF H--CAN---V GIWVSDPY-- ---------- ---------- ------GLTG
                                GLTCFGFGAF H--CAN---V GIWVSDPY-- ---------- ---------- ------GLTG
                                GLTCFGFGAF H--CAN---V GIWVSDPY-- ---------- ---------- ------GLTG
                                GLTCFGFGAF H--CAN---V GIWVSDPY-- ---------- ---------- ------GLSG
                                GLTCFGFGAF H--CAN---V GIWVSDPY-- ---------- ---------- ------GLSG
                                GLTCFGFGAF H--CAN---V GIWVSDPY-- ---------- ---------- ------GLTG
                                GLLCFGFGAF H--LTGLFGP GMWVSDAY-- ---------- ---------- ------GITG
                                GLTCFGFGAF H--CAN---V GIWVSDPY-- ---------- ---------- ------GLTG
                                GLLCFGFGAF H--LTGLFGP GMWVSDAY-- ---------- ---------- ------GVTG
                                GITCFGFGAF H--CAN---V GIWISDPY-- ---------- ---------- ------GLTG
                                GITCFGFGAF H--CAN---V GIWVSDPY-- ---------- ---------- ------GLNG
                                GLLCFGFGAF H--LSGVFGP GMWVSDPY-- ---------- ---------- ------GLTG
                                GLLCFGFGAF H--LTGLFGP GMWVSDAY-- ---------- ---------- ------GVTG
                                GITCFGFGAF H--CAN---V GIWISDPY-- ---------- ---------- ------GLTG
                                GLLCFGFGAF H--LTGLFGP GMWVTDAY-- ---------- ---------- ------GVTG
                                GLLCFGFGAF H--LTGLYGP GMWVSDAF-- ---------- ---------- ------GVTG
                                GITCFGFGAF H--CAN---V GIWVSDPY-- ---------- ---------- ------GLTG
                                GLTCFGFGAF H--CAN---V GIWVSDPY-- ---------- ---------- ------GLTG
                                GLTCFGFGAF H--CAN---V GIWVSDPY-- ---------- ---------- ------GLTG
                                GITCFGFGAF H--CAN---V GIWVSDPY-- ---------- ---------- ------GLNG
                                GLLCFGFGAF H--LTGLYGP GMWVSDAY-- ---------- ---------- ------GVTG
                                GLLCFGFGAF H--LTGLYGP GMWISDAY-- ---------- ---------- ------GVTG
                                GLLCFGFGAF H--LTGLFGP GMWVSDPY-- ---------- ---------- ------GITG
                                GILCFGFGAF H--LTGLWGP GMWVSDAY-- ---------- ---------- ------GLTG
                                GITCFGFGAF H--CAN---V GIWVSDPY-- ---------- ---------- ------GLTG
                                GITCFGFGAF H--CAN---V GIWVSDPY-- ---------- ---------- ------GLTG
                                GILCFGFGAF H--LTGLWGP GMWVSDAY-- ---------- ---------- ------GLTG
                                GLLCFGFGAF H--LTGLWGP GMWVSDAY-- ---------- ---------- ------GLTG
                                GLLCFGFGAF H--LSGVWGP GMWVSDPY-- ---------- ---------- ------GITG
                                GLLCFGFGAF H--LTGLFGP GMWVSDAF-- ---------- ---------- ------GVAG
                                GLLCFGFGAF H--LTGVWGP GMWVSDPY-- ---------- ---------- ------GLTG
                                GLLCFGFGAF H--LTGLFGP GMWVSDPY-- ---------- ---------- ------GVTG
                                GLLCFGFGAF H--LSGLFGP GMWVSDPY-- ---------- ---------- ------GLTG
                                GLLCFGFGAF H--LTGLFGP GLWVSDPY-- ---------- ---------- ------GVTG
                                GLLCFGFGAF H--LTGLFGP GMWVSDPY-- ---------- ---------- ------ALTG
                                GLGCFGFGAF H--LTGVFGP GMWVSDPY-- ---------- ---------- ------GLTG
                                GLLCFGFGAF H--LTGLFGP GMWVSDAY-- ---------- ---------- ------GITG
                                GLLCFGFGAF H--LTGLWGP GMWVSDAF-- ---------- ---------- ------GLTG
                                GLGCFGFGAF H--LTGVFGP GMWVSDPY-- ---------- ---------- ------GVTG
                                GLLCFGFGAF H--LTGLFGP GMWVSDAY-- ---------- ---------- ------GVTG
                                GLGCFGFGAF H--LTGVFGP GMWISDPY-- ---------- ---------- ------ALTG
                                GLLCFGFGAF H--LTGLFGP GMWVSDPY-- ---------- ---------- ------GVTG
                                GLLCFSFGAF H--LTGLFGP GMWVSDAF-- ---------- ---------- ------GVTG
                                GLLCFGFGAF H--LTGLYGP GMWVSDAF-- ---------- ---------- ------GVTG
                                GLGCFGFGAF H--LTGVFGP GMWISDPY-- ---------- ---------- ------SLTG
                                GLGCFGFGAF H--LTGVFGP GMWVSDPY-- ---------- ---------- ------GVTG
                                GLLCFGFGAF H--LTGLFGP GMWISDPY-- ---------- ---------- ------GVTG
                                GLLCFGFGAF H--LTGLFGP GMWISDPY-- ---------- ---------- ------GVTG
                                GLLCFGFGAF H--LTGLFGP GMWISDPF-- ---------- ---------- ------GVTG
                                GLLCFGFGAF H--LTGLFGP GMWISDAY-- ---------- ---------- ------GITG
                                GLLCFGFGAF H--LSGVWGP GMWISDPY-- ---------- ---------- ------GVTG
                                GLLCFGFGAF H--LSGLFGP GMWVSDPY-- ---------- ---------- ------GLTG
                                GLGCFGFGAF H--LTGVFGP GMWISDPY-- ---------- ---------- ------GLTG
                                GLGCFGFGAF H--LTGVFGP GMWVSDPY-- ---------- ---------- ------GITG
                                GLGCFGFGAF H--LTGVFGP GMWISDPY-- ---------- ---------- ------GITG
                                GLLCFGFGAF H--LTGIFGP GMWVSDPY-- ---------- ---------- ------GLTG
                                GLLCFGFGAF H--LTGLFGP GMWVSDPY-- ---------- ---------- ------GLTG
                                GLGCFGFGAF H--LTGVFGP GMWISDPY-- ---------- ---------- ------GITG
                                GLGCFGFGAF H--LTGVFGP GMWISDPY-- ---------- ---------- ------GITG
                                GLLCFGFGAF H--LTGLFGP GMWVSDPF-- ---------- ---------- ------GITG
                                GLLCFGFGAF H--LTGLFGP GMWVSDPY-- ---------- ---------- ------GLTG
                                GLGCFGFGAF H--LTGVFGP GMWVSDPY-- ---------- ---------- ------GITG
                                GLLCFGFGAF H--LTGLFGP GMWVSDPF-- ---------- ---------- ------GITG
                                GLTCFGFGAF H--CST---V GIWVSDPY-- ---------- ---------- ------GLTG
                                GLLCFGFGAF H--LTGLFGP GMWVSDAY-- ---------- ---------- ------GLTG
                                GLGCFGFGAF H--LTGVFGP GMWVSDAY-- ---------- ---------- ------SLTG
                                GLGCFGFGAF H--LTGVFGP GMWVTDPY-- ---------- ---------- ------GLNG
                                GLGCFGFGAF H--LTGVFGP GMWVSDPY-- ---------- ---------- ------GLTG
                                GLGCFGFGAF H--LTGVFGP GMWVSDAY-- ---------- ---------- ------SLTG
                                GLLCFGFGAF H--LTGLFGP GMWVSDAY-- ---------- ---------- ------GLTG
                                GLLCFGFGAF H--QTGLFGP GMWVSDAY-- ---------- ---------- ------GLTG
                                GLLCFGFGAF H--LTGLFGP GMWVSDAF-- ---------- ---------- ------GVTG
                                GILCFGFGAF H--LTGLFGP GMWVSDPY-- ---------- ---------- ------GLTG
                                GLGCFGFGAF H--LTGVFGP GMWISDPY-- ---------- ---------- ------GXTG
                                GLLCFGFGAF H--LTGLFGP GMWVSDAY-- ---------- ---------- ------GLTG
                                GLLCFGFGAF H--LTGLFGP GMWVSDPY-- ---------- ---------- ------GLTG
                                GLLCFGFGAF H--LTGLYGP GMWISDAY-- ---------- ---------- ------GVTG
                                GLLCFGFGAF H--LTGLFGP GMWVSDAY-- ---------- ---------- ------GLTG
                                GLGCFGFGAF H--LTGVFGP GMWVSDPY-- ---------- ---------- ------GLTG
                                GLLCFGFGAF H--LTGLFGP GMWVSDAY-- ---------- ---------- ------GITG
                                GLLCFGFGAF H--LTGLYGP GMWISDAY-- ---------- ---------- ------GVTG
                                GLLCFGFGAF H--LTGLFGP GMWVSDAY-- ---------- ---------- ------GVTG
                                GLLCFGFGAF H--LTGLWGP GMWVSDAY-- ---------- ---------- ------GLTG
                                GLLCFGFGAF H--LTGLFGP GMWVSDAY-- ---------- ---------- ------GLTG
                                GLLCFGFGAF H--LTGLFGP GMWISDPF-- ---------- ---------- ------GVTG
                                GLVCFGFGAF H--LTGVFGP GMWVSDPY-- ---------- ---------- ------GLTG
                                GLLCFGFGAF H--LTGLWGP GMWVSDPY-- ---------- ---------- ------GLTG
                                GLTCFGFGAF H--CSS---V GIWVSDPY-- ---------- ---------- ------GLTG
                                GLLCFGFGAF H--LTGLFGP GMWVSDAY-- ---------- ---------- ------GLTG
                                GLLCFGFGAF H--LSGVWGP GMWVSDPY-- ---------- ---------- ------GVTG
                                GLLCFGFGAF H--LTGLFGP GMWVTDPY-- ---------- ---------- ------GITG
                                GLLCFGFGAF H--LTGLFGP GLWVSDPY-- ---------- ---------- ------GITG
                                GLLCFGFGAF H--VTGLFGP GIWVSDAY-- ---------- ---------- ------GITG
                                GLLCFGFGAF H--LTGLWGP GMWVSDPY-- ---------- ---------- ------GLTG
                                GLLCFGFGAF H--LTGLYGP GMWVSDAF-- ---------- ---------- ------GVTG
                                GLGCFGFGAF H--LTGVFGP GMWISDPY-- ---------- ---------- ------ALTG
                                GLLCFGFGAF H--LTGIFGP GMWVSDPY-- ---------- ---------- ------GLAG
                                GLGCFGFGAF H--LTGVFGP GMWISDPY-- ---------- ---------- ------SLTG
                                GLLCFGFGAF H--LTGLFGP GLWVSDAF-- ---------- ---------- ------GVTG
                                GLGCFGFGAF H--LTGVFGP GMWISDPY-- ---------- ---------- ------ALTG
                                GAVCFGFGAF H--LSGLYGP GMWVSDSY-- ---------- ---------- ------GLTG
                                GLLCFGFGAF H--LTGLWGP GMWVSDAY-- ---------- ---------- ------GVTG
                                GLLCFGFGAF H--LTGLWGP GMWVSDAY-- ---------- ---------- ------GLTG
                                GLGCFGFGAF H--LTGVFGP GMWISDPY-- ---------- ---------- ------ALTG
                                GLLCFGFGAF H--QTGLFGP GMWVSDAY-- ---------- ---------- ------GITG
                                GAVCFGFGAF H--LSGLYGP GMWVSDSY-- ---------- ---------- ------GLTG
                                GLLCFGFGAF H--LTGLFGP GMWVSDPY-- ---------- ---------- ------GVTG
                                GLLCFGFGAF H--LTGLFGP GMWVSDAY-- ---------- ---------- ------GLTG
                                GLGCFGFGAF H--LTGVFGP GMWVSDPY-- ---------- ---------- ------GLTG
                                GLLCFGFGAF H--LTGLFGP GMWVSDAF-- ---------- ---------- ------GVTG
                                GLLCFGFGAF H--LTGLFGP GMWVSDAY-- ---------- ---------- ------GITG
                                GLLCFGFGAF H--LTGLFGP GMWVSDAF-- ---------- ---------- ------GVTG
                                GLLCFGFGAF H--VTGLFGP GIWVSDAY-- ---------- ---------- ------GITG
                                GAVCFGFGAF H--LSGLYGP GMWVSDAY-- ---------- ---------- ------GLTG
                                GLLCFGFGAF H--LTGLFGP GMWVSDAF-- ---------- ---------- ------GVTG
                                GLGCFGFGAF H--LTGVFGP GMWISDPY-- ---------- ---------- ------SLTG
                                GLLCFGFGAF H--LTGLWGP GMWVSDAY-- ---------- ---------- ------GLTG
                                GLLCFGFGAF H--VTGLFGP GIWVSDAY-- ---------- ---------- ------GLNG
                                GLLCFGFGAF H--LTGLWGP GMWVSDPY-- ---------- ---------- ------GLTG
                                GLLCFGFGAF H--QTGLFGP GMWVSDAY-- ---------- ---------- ------GITG
                                GLLCFGFGAF H--VTGLFGP GIWVSDAY-- ---------- ---------- ------GITG
                                GAVCFGFGAF H--LSGLYGP GMWVSDSY-- ---------- ---------- ------GLTG
                                GLLCFGFGAF H--QTGLFGP GMWVSDAY-- ---------- ---------- ------GLTG
                                GVLCFGFGAF H--LTGLFGP GMWVSDPY-- ---------- ---------- ------GVTG
                                GAVCFGFGAF H--LSGLYGP GMWVSDSY-- ---------- ---------- ------GLTG
                                GAVCFGFGAF H--LSGLYGP GMWVSDSY-- ---------- ---------- ------GLTG
                                GLLCFGFGAF H--LTGLWGP GMWVSDAY-- ---------- ---------- ------GLTG
                                GLGCFGFGAF H--LTGVFGP GMWISDPY-- ---------- ---------- ------ALTG
                                GLTCFGFGAF H--CST---V GIWVSDPY-- ---------- ---------- ------GLTG
                                GLLCFGFGAF H--VTGLFGP GIWVSDAY-- ---------- ---------- ------GITG
                                GLLCFGFGAF H--QTGLFGP GMWVSDAY-- ---------- ---------- ------GLTG
                                GLGCFGFGAF H--LTGVFGP GMWVSDPY-- ---------- ---------- ------GITG
                                GAVCFGFGAF H--LSGLYGP GMWVSDAY-- ---------- ---------- ------GLTG
                                GLLCFGFGAF H--LTGLWGP GMWVSDAY-- ---------- ---------- ------GLTG
                                GLLCFGFGAF H--QTGLFGP GMWVSDAY-- ---------- ---------- ------GLTG
                                GLLCFGFGAF H--QTGLFGP GMWVSDAY-- ---------- ---------- ------GLTG
                                GLLCFGFGAF H--LTGLFGP GMWVSDAY-- ---------- ---------- ------GITG
                                GLLCFGFGAF H--QTGLFGP GMWVSDAY-- ---------- ---------- ------GLTG
                                GLGCFGFGAF H--LTGVFGP GMWVSDAY-- ---------- ---------- ------GLTG
                                GLLCFGFGAF H--LTGLWGP GMWVSDAY-- ---------- ---------- ------GLTG
                                GLLCFGFGAF H--LTGLWGP GMWVSDAY-- ---------- ---------- ------GLTG
                                GLGCFGFGAF H--LTGVFGP GMWISDPY-- ---------- ---------- ------GVTG
                                GLLCFGFGAF H--LTGIFGP GMWVSDPY-- ---------- ---------- ------GLTG
                                GLGCFGFGAF H--LTGVFGP GMWISDPY-- ---------- ---------- ------GITG
                                GLLCFGFGAF H--LTGLFGP GMWVSDAY-- ---------- ---------- ------GLTG
                                GLLCFGFGAF H--LTGLWGP GMWVSDPY-- ---------- ---------- ------GLTG
                                GLICFGFGAF H--QTGIFGP GMWVSDPF-- ---------- ---------- ------GLTG
                                GLLCFGFGAF H--QTGLFGP GMWVSDAY-- ---------- ---------- ------GLTG
                                GLLCFGFGAF H--LTGLFGP GMWVTDPY-- ---------- ---------- ------GLTG
                                GLLCFGFGAF H--LTGIFGP GMWVSDPY-- ---------- ---------- ------GLTG
                                GLLCFGFGAF H--VTGLFGP GIWVSDAY-- ---------- ---------- ------GVTG
                                GLLCFGFGAF H--LTGLFGP GMWVSDAY-- ---------- ---------- ------GLTG
                                GLLCFGFGAF H--LTGLFGP GMWVSDPY-- ---------- ---------- ------GITG
                                GLLCFGFGAF H--VTGLFGP GIWVSDAY-- ---------- ---------- ------GITG
                                GLLCFGFGAF H--LTGIFGP GMWVSDPY-- ---------- ---------- ------GLTG
                                GLLCFGFGAF H--LTGLWGP GMWVSDAY-- ---------- ---------- ------GLTG
                                GLLCFGFGAF H--LTGIFGP GMWVSDPY-- ---------- ---------- ------GLTG
                                GLLCFGFGAF H--QTGLFGP GMWVSDAY-- ---------- ---------- ------GITG
                                GLLCFGFGAF H--LTGLFGP GMWVSDAY-- ---------- ---------- ------GLTG
                                GLLCFGFGAF H--LTGLWGP GMWVSDAY-- ---------- ---------- ------GLTG
                                GLLCFGFGAF H--LTGLWGP GMWVSDAY-- ---------- ---------- ------GLTG
                                GLLCFGFGAF H--VTGLFGP GIWVSDAY-- ---------- ---------- ------GITG
                                GLGCFGFGAF H--LTGVFGP GMWISDPY-- ---------- ---------- ------GITG
                                GLLCFGFGAF H--LTGLFGP GMWVSDPY-- ---------- ---------- ------GLTG
                                GLLCFGFGAF H--QTGLFGP GMWVSDAY-- ---------- ---------- ------GITG
                                GLLCFGFGAF H--LTGIFGP GMWVSDPY-- ---------- ---------- ------GLTG
                                GLLCFGFGAF H--VTGLFGP GIWVSDAY-- ---------- ---------- ------GITG
                                GLLCFGFGAF H--LTGLWGP GMWVSDAY-- ---------- ---------- ------GLTG
                                GLLCFGFGAF H--LTGIFGP GMWVSDPY-- ---------- ---------- ------GLTG
                                GLACFGFGAF H--LTGVFGP GMWVSDPY-- ---------- ---------- ------GISG
                                GLGCFGFGAF H--LTGVFGP GMWISDPY-- ---------- ---------- ------GITG
                                GLLCFGFGAF H--QTGLFGP GMWVSDAY-- ---------- ---------- ------GITG
                                GLLCFGFGAF H--LTGLWGP GMWVSDPY-- ---------- ---------- ------GLTG
                                GLLCFGFGAF H--LTGLWGP GMWVSDAY-- ---------- ---------- ------GLTG
                                GLGCFGFGAF H--LTGVFGP GMWISDPY-- ---------- ---------- ------GITG
                                GLLCFGFGAF H--LTGLWGP GMWVSDPY-- ---------- ---------- ------GITG
                                GLLCFGFGAF H--LTGIFGP GMWVSDPY-- ---------- ---------- ------GLTG
                                GLGCFGFGAF H--LTGVFGP GMWISDPY-- ---------- ---------- ------GITG
                                GLLCFGFGAF H--LTGLFGP GMWVSDAY-- ---------- ---------- ------GVTG
                                GLLCFGFGAF H--LTGLFGP GMWVSDPY-- ---------- ---------- ------GVTG
                                GLGCFGFGAF H--LTGVFGP GMWISDPY-- ---------- ---------- ------GITG
                                GLLCFGFGAF H--LTGLFGP GMWVSDAY-- ---------- ---------- ------GLTG
                                GLLCFGFGAF H--LTGIFGP GMWVSDPY-- ---------- ---------- ------GLTG
                                GLLCFGFGAF H--LTGLFGP GMWVSDAY-- ---------- ---------- ------GITG
                                GLLCFGFGAF H--LTGLFGP GMWVSDAY-- ---------- ---------- ------GLTG
                                GLLCFGFGAF H--LTGIFGP GMWVSDPY-- ---------- ---------- ------GLTG
                                GLLCFGFGAF H--LTGIFGP GMWVSDPY-- ---------- ---------- ------GLTG
                                GLLCFGFGAF H--LTGLFGP GMWVSDPY-- ---------- ---------- ------GLTG
                                GLACFGFGAF H--LTGVFGP GMWVSDPY-- ---------- ---------- ------GLTG
                                GLLCFGFGAF H--LTGLYGP GMWVSDAF-- ---------- ---------- ------GVTG
                                GILCFGFGAF H--LTGVFGP GMWVSDPY-- ---------- ---------- ------ATTG
                                GLLCFGFGAF H--LTGLFGP GMWVSDAF-- ---------- ---------- ------GVTG
                                GLLCFGFGAF H--QTGLFGP GMWISDAY-- ---------- ---------- ------GLTG
                                GLLCFGFGAF H--LTGLFGP GMWVSDAY-- ---------- ---------- ------GLTG
                                GLLCFSFGAF H--LTGLFGP GMWVSDPY-- ---------- ---------- ------GLTG
                                GLLCFGFGAF H--LTGLWGP GMWVSDPY-- ---------- ---------- ------GLTG
                                GLLCFGFGAF H--LTGLWGP GMWVSDPY-- ---------- ---------- ------GLTG
                                GLLCFGFGAF H--LTGLWGP GMWVSDAY-- ---------- ---------- ------GLTG
                                GLGCFGFGAF H--LTGVFGP GMWISDPY-- ---------- ---------- ------GITG
                                GLLCFGFGAF H--LTGIFGP GMWVSDPY-- ---------- ---------- ------GLTG
                                GLLCFGFGAF H--LTGLFGP GMWVSDAY-- ---------- ---------- ------GLTG
                                GLLCFGFGAF H--LTGVWGP GMWVSDPY-- ---------- ---------- ------AITG
                                GLLCFGFGAF H--LTGLWGP GMWVSDAY-- ---------- ---------- ------GLTG
                                GLGCFGFGAF H--LTGVFGP GMWISDPY-- ---------- ---------- ------GLTG
                                GLLCFGFGAF H--LTGLWGP GMWVSDAY-- ---------- ---------- ------GLTG
                                GLLCFGFGAF H--LSGVWGP GMWVSDPY-- ---------- ---------- ------GVTG
                                GILCFGFGAF H--LTGVFGP GMWVSDPY-- ---------- ---------- ------ATTG
                                GLLCFGFGAF H--LTGLFGP GMWVSDPY-- ---------- ---------- ------GLTG
                                GILCFGFGAF H--LTGVFGP GMWVSDPY-- ---------- ---------- ------ATTG
                                GLGCFGFGAF H--LTGVFGP GMWVSDAY-- ---------- ---------- ------GLTG
                                GLLCFGFGAF H--LSGVWGP GMWVSDPY-- ---------- ---------- ------GITG
                                GLLCFGFGAF H--LTGLFGP GMWVSDAY-- ---------- ---------- ------GVTG
                                GILCFGFGAF H--LTGLFGP GMWVSDPL-- ---------- ---------- ------GLTG
                                GLTCFGFGAF H--CAN---V GIWVSDPY-- ---------- ---------- ------GLTG
                                GLLCFGFGAF H--LTGLWGP GMWVSDAY-- ---------- ---------- ------GLTG
                                GLLCFGFGAF H--LTGLFGP GMWVSDPY-- ---------- ---------- ------GITG
                                GLTCFGFGAF H--CAN---V GIWVSDPY-- ---------- ---------- ------GLTG
                                GLLCFGFGAF H--LTGIFGP GMWVSDPY-- ---------- ---------- ------GLTG
                                GLGCFGFGAF H--LTGVFGP GMWVSDPY-- ---------- ---------- ------GITG
                                GLLCFGFGAF H--LTGLFGP GMWVSDPY-- ---------- ---------- ------GLTG
                                GLLCFGFGAF H--LTGLFGP GMWVSDPY-- ---------- ---------- ------GLTG
                                GLGCFGFGAF H--LTGVFGP GMWVSDPY-- ---------- ---------- ------GITG
                                GLLCFGFGAF H--LSGLFGP GMWVSDPY-- ---------- ---------- ------GLTG
                                GLLCFGFGAF H--LTGLFGP GMWISDPY-- ---------- ---------- ------GLTG
                                GLLCFGFGAF H--LTGLFGP GMWVSDPY-- ---------- ---------- ------GLTG
                                GLLCFGFGAF H--LTGLFGP GMWISDPY-- ---------- ---------- ------GLTG
                                GLLCFGFGAF H--LTGLWGP GMWVSDPY-- ---------- ---------- ------ALTG
                                GLGCFGFGAF H--LTGVFGP GMWVSDPY-- ---------- ---------- ------GITG
                                GLLCFGFGAF H--LTGLFGP GMWVSDPY-- ---------- ---------- ------GLTG
                                GLLCFGFGAF H--LTGLFGP GMWVSDAY-- ---------- ---------- ------GLTG
                                GLLCFGFGAF H--LTGLFGP GMWISDAY-- ---------- ---------- ------GLTG
                                GLGCFGFGAF H--LTGVFGP GMWVSDAY-- ---------- ---------- ------GLAG
                                GLLCFGFGAF H--LTGLFGP GMWISDPY-- ---------- ---------- ------GITG
                                GLLCFGFGAF H--LSGLFGP GMWVSDPY-- ---------- ---------- ------GLTG
                                GLGCFGFGAF H--LTGVFGP GMWVSDPY-- ---------- ---------- ------GITG
                                GLLCFSFGAF H--LTGLFGP GMWVSDPY-- ---------- ---------- ------GLTG
                                GLLCFGFGAF H--LTGLWGP GLWVSDPY-- ---------- ---------- ------GLTG
                                GLLCFGFGAF H--LTGLWGP GMWVSDAY-- ---------- ---------- ------GITG
                                GLLCFGFGAF H--LTGLFGP GMWVSDAY-- ---------- ---------- ------GVTG
                                GLLCFGFGAF H--LTGLFGP GMWVSDPY-- ---------- ---------- ------GLTG
                                GLLCFGFGAF H--LTGLFGP GMWVSDPY-- ---------- ---------- ------GLTG
                                GLLCFGFGAF H--LTGLFGP GMWVSDPY-- ---------- ---------- ------GITG
                                GLLCFGFGAF H--LTGLWGP GMWISDPY-- ---------- ---------- ------GITG
                                GLLCFGFGAF H--LTGVFGP GMWVSDPY-- ---------- ---------- ------GLTG
                                GLLCFGFGAF H--LTGLFGP GMWVSDAY-- ---------- ---------- ------GLTG
                                GLLCFGFGAF H--LTGLFGP GMWVSDPY-- ---------- ---------- ------GITG
                                GLLCFGFGAF H--LTGIFGP GMWVSDSY-- ---------- ---------- ------GLTG
                                GLLCFGFGAF H--LTGLWGP GMWVSDPY-- ---------- ---------- ------GVTG
                                GLLCFGFGAF H--LTGLWGP GMWVSDGY-- ---------- ---------- ------GLTG
                                GLLCFGFGAF H--LTGLFGP GMWVSDPY-- ---------- ---------- ------GLTG
                                GVLCFGFGAF H--LTGVFGP GMWVSDPY-- ---------- ---------- ------GLTG
                                GLLCFGFGAF H--LTGLFGP GMWVSDPY-- ---------- ---------- ------GITG
                                GLLCFGFGAF H--LTGLFGP GMWVSDPF-- ---------- ---------- ------GITG
                                GLLCFGFGAF H--LTGLFGP GMWVSDPY-- ---------- ---------- ------GLTG
                                GLLCFGFGAF H--LTGLFGP GMWVSDPY-- ---------- ---------- ------GITG
                                GLLCFGFGAF H--LTGLFGP GMWVSDPY-- ---------- ---------- ------GITG
                                GLLCFGFGAF H--LTGLFGP GMWVSDPY-- ---------- ---------- ------GITG
                                GLLCFGFGAF H--LTGLWGP GMWVSDPY-- ---------- ---------- ------GLTG
                                GLLCFGFGAF H--LTGLFGP GMWVSDPY-- ---------- ---------- ------GLTG
                                GLLCFGFGAF H--LTGLFGP GMWVSDPY-- ---------- ---------- ------GLTG
                                GLLCFGFGAF H--LTGLFGP GMWVSDPY-- ---------- ---------- ------GLTG
                                GLLCFGFGAF H--LTGLFGP GMWVSDPY-- ---------- ---------- ------GLTG
                                GLLCFGFGAF H--LSGLFGP GMWVSDPY-- ---------- ---------- ------GLTG
                                GLLCFGFGAF H--LTGLWGP GMWVSDPY-- ---------- ---------- ------GLTG
                                GLLCFGFGAF H--LTGLFGP GMWVSDPY-- ---------- ---------- ------GLTG
                                GLLCFGFGAF H--LTGLWGP GMWVSDPY-- ---------- ---------- ------GLTG
                                GLLCFGFGAF H--VTGLFGP GIWVSDPY-- ---------- ---------- ------GITG
                                GLLCFGFGAF H--LTGLWGP GMWVSDPY-- ---------- ---------- ------GLTG
                                GLLCFGFGAF H--LTGLWGP GMWVSDPY-- ---------- ---------- ------GLTG
                                GLLCFGFGAF H--LTGLFGP GMWVSDPY-- ---------- ---------- ------GLTG
                                GLLCFGFGAF H--LTGLWGP GMWVSDPY-- ---------- ---------- ------GLTG
                                GLLCFGFGAF H--LTGLWGP GMWVSDPY-- ---------- ---------- ------GLTG
                                GLLCFGFGAF H--QTGLFGP GMWVSDAY-- ---------- ---------- ------GLTG
                                GLLCFGFGAF H--VTGLFGP GIWVSDAY-- ---------- ---------- ------GLTG
                                GVLCFGFGAF H--LTGLFGP GMWVSDPF-- ---------- ---------- ------GLTG
                                GLLCFGFGAF H--LTGLWGP GMWVSDPY-- ---------- ---------- ------GLTG
                                GLLCFGFGAF H--LTGLWGP GMWVSDPY-- ---------- ---------- ------GLTG
                                GLLCFGFGAF H--QTGLWGP GMWVSDAY-- ---------- ---------- ------GLTG
                                GLLCFGFGAF H--QTGLWGP GMWVSDAY-- ---------- ---------- ------GLTG
                                GLLCFGFGAF H--QTGLWGP GMWVSDAY-- ---------- ---------- ------GLTG
                                GLLCFGFGAF H--LTGLFGP GMWVSDPY-- ---------- ---------- ------GLTG
                                GLLCFGFGAF H--QTGLWGP GMWVSDAY-- ---------- ---------- ------GLTG
                                GLLCFGFGAF H--QTGLWGP GMWVSDAY-- ---------- ---------- ------GLTG
                                GLLCFGFGAF H--LTGLWGP GMWVSDPY-- ---------- ---------- ------GLTG
                                GLLCFGFGAF H--QTGLWGP GMWVSDAY-- ---------- ---------- ------GLTG
                                GLLCFGFGAF H--LTGLWGP GMWVSDPY-- ---------- ---------- ------GLTG
                                GLGCFSFGAF H--LTGVFGP GMWVSDPY-- ---------- ---------- ------GLTG
                                GLGCFSFGAF H--LTGVFGP GMWVSDPY-- ---------- ---------- ------GLTG
                                GLLCFSFGAF H--LTGLFGP GMWVSDPY-- ---------- ---------- ------GLTG
                                GLGCFSFGAF H--LTGVFGP GMWVSDPY-- ---------- ---------- ------GLTG
                                GLLCFGFGAF H--LTGLWGP GMWVSDAY-- ---------- ---------- ------GLTG
                                GLLCFGFGAF H--LTGLWGP GMWVSDAY-- ---------- ---------- ------GLTG
                                GLLCFGFGAF H--QTGLFGP GMWISDAY-- ---------- ---------- ------GLSG
                                GLLCFGFGAF H--LTGLWGP GMWVSDAY-- ---------- ---------- ------GLTG
                                GLLCFGFGAF H--LTGLFGP GMWVSDPY-- ---------- ---------- ------GLTG
                                GLLCFGFGAF H--LTGLFGP GMWVSDPY-- ---------- ---------- ------GLTG
                                GLGCFSFGAF H--LTGVFGP GMWVSDPY-- ---------- ---------- ------GLTG
                                GLLCFGFGAF H--QTGLWGP GMWVSDAY-- ---------- ---------- ------GLTG
                                GLLCFGFGAF H--LSGLFGP GMWVSDPY-- ---------- ---------- ------GLTG
                                GLLCFGFGAF H--LTGLFGP GMWVSDAY-- ---------- ---------- ------GLTG
                                GLLCFGFGAF H--LTGLFGP GMWISDPY-- ---------- ---------- ------GLTG
                                GLLCFGFGAF H--LTGVWGP GMWVSDPY-- ---------- ---------- ------AITG
                                GLLCFGFGAF H--LTGLFGP GMWVSDPY-- ---------- ---------- ------GITG
                                GLLCFGFGAF H--LTGLFGP GMWVSDPY-- ---------- ---------- ------GLTG
                                GLLCFGFGAF H--VTGLFGP GIWVSDPY-- ---------- ---------- ------GLTG
                                GLLCFGFGAF H--LTGVWGP GMWVSDPY-- ---------- ---------- ------GLTG
                                GLLCFGFGAF H--LTGLFGP GMWVSDPY-- ---------- ---------- ------GITG
                                GLLCFGFGAF H--LTGLFGP GMWVSDPY-- ---------- ---------- ------GLTG
                                GLLCFGFGAF H--LTGLFGP GMWVSDPY-- ---------- ---------- ------GLTG
                                GLLCFGFGAF H--LTGLFGP GMWVSDPY-- ---------- ---------- ------GLTG
                                GLLCFGFGAF H--LTGLFGP GMWVSDPY-- ---------- ---------- ------GITG
                                GLLCFGFGAF H--LTGLFGP GMWVSDPY-- ---------- ---------- ------GITG
                                GLLCFGFGAF H--LSGLFGP GMWVSDPY-- ---------- ---------- ------GLTG
                                GVACFGFGAF H--VTGLYGP GIWVSDPY-- ---------- ---------- ------GLTG
                                GLLCFGFGAF H--LTGIFGP GMWVSDPY-- ---------- ---------- ------GLTG
                                GVACFGFGAF H--VTGLYGP GIWVSDPY-- ---------- ---------- ------GLTG
                                GVACFGFGAF H--VTGLYGP GIWVSDPY-- ---------- ---------- ------GLTG
                                GVACFGFGAF H--VTGLYGP GIWVSDPY-- ---------- ---------- ------GLTG
                                GLLCFGFGAF H--LTGIFGP GMWVSDPY-- ---------- ---------- ------GLTG
                                GIVCFGFGSL H--LTGILGP GMWVSDPY-- ---------- ---------- ------GLTG
                                GLLCFGFGSL H--LTGVMGP GMWVSDPY-- ---------- ---------- ------GLTG
                                GLTCFGFGAF H--L---STV GMWVSDSY-- ---------- ---------- ------GLSG
                                GLTCFGFGAF H--CSS---V GIWVSDPY-- ---------- ---------- ------GLTG
                                GLTCFGFGAF H--CSS---V GIWVSDPY-- ---------- ---------- ------GLTG
                                GLTCFGFGAF H--LSA---V GMWVSDSY-- ---------- ---------- ------GLGG
                                GLACFGFGVS L------SSV GMWVSDSY-- ---------- ---------- ------GLSG
                                GLACFGFGVS L---SS---V GMWVSDPY-- ---------- ---------- ------GLTG
                                GLACFGFGAV H--MQT---I GMWVSADPIY VELGKYG-NL LQGMNP---- ------EALG
                                GILCFGFGAV H--LQT---V GMWYSLDPLY VEAGKYG-DY IQRLAANIPK DAFGNFKSTG
                                GFLCFTFGAF H--LSGLWGP GMWVSDPY-- ---------- ---------- ------GLTG
                                GLLCFGFGAF H--LTGIFGP GMWVSDPY-- ---------- ---------- ------GLNG
                                GLLCFGFGAF H--LTGLWGP GMWVSDPY-- ---------- ---------- ------GLTG
                                GLLCFGFGAF H--LTGLFGP GMWVSDPY-- ---------- ---------- ------GLTG
                                GIGALLLVAK AMFFGGLYDT WA-------- ----PGGGDV RVITNPTLDP R-----VIFG
                                GIGALLLVAK AMFFGGLYDT WA-------- ----PGGGDV RVITNPTLDP T-----VIFG
                                GIGAFLLVLK AMFFGGVYDT WA-------- ----PGGGDV RVITNPTLNP A-----VIFG
                                GLGAFLLVFK AMFFGGVYDT WA-------- ----PGGGDV RVITNPTLNP V-----TIFG
                                GSGAFLLVLK AMFFGGLYDT WA-------- ----PGGGDV RVITNPTLNP A-----IIFG
                                GSGALLLVLK AMFFGGLYDT WA-------- ----PGGGDV RVITNPTLNP A-----VIFG
                                GCGAFLLVLK AMFFGGLYDT WA-------- ----PGGGDV RVINNPTLNP A-----VIFG
                                GLGAFLLVIK AMFLGGVYDT WA-------- ----PGGGDV RVITNPTLNP A-----TIFG
                                GCGALLLVLK AMFFGGVYDT WA-------- ----PGGGDV RVITNPTLNP A-----IIFG
                                GCGALLLVLK AMFFGGVYDT WA-------- ----PGGGDV RVITNPTLNP A-----VIFG
                                GCGALLLVLK AMFFGGVYDT WA-------- ----PGGGDV RVITNPTLNP A-----TIFG
                                GCGALLLVLK AMFFGGLYDT WA-------- ----PGGGDV RVITNPTLNP A-----VIFG
                                GLGAFLLVAK AMFFGGLYDS WA-------- ----PGGGDV RVVTNPTLNP A-----VIFG
                                GCGALLLVLK AMFFGGLYDT WA-------- ----PGGGDV RVISNPTLNP A-----VIFG
                                GCGALLLVLK AMFFGGLYDT WA-------- ----PGGGDV RVISNPTLNP A-----VIFG
                                GCGALLLVLK AMFFGGVYDT WA-------- ----PGGGDV RVITNPTLNP A-----VIFG
                                GCGALLLVLK AMFFGGLYDT WA-------- ----PGGGDV RVITNPTLNP A-----TIFG
                                GCGALLLVLK AMFFGGLYDT WA-------- ----PGGGDV RVISNPTLNP A-----VIFG
                                GCGALLLVLK AMFFGGLYDT WA-------- ----PGGGDV RVITNPTLNP A-----VIFG
                                GCGALLLVLK ATFFGGVYDT WA-------- ----PGGGDV RVITNPTLNP A-----SIFG
                                GCGALLLVLK AMFFGGVYDT WA-------- ----PGGGDV RVITNPTLNP A-----VIFG
                                GCGALLLVLK AMFFGGLYDT WA-------- ----PGGGDV RVITNPTLNP G-----VIFG
                                GLGALLLVAK AMFFGGVYDT WA-------- ----PGGGDV RVITNPTLNP A-----IIFG
                                GCGALLLVLK AMFFGGVYDT WA-------- ----PGGGDV RVITNPTLNP A-----IIFG
                                GCGALLLVAK AMFFGGVYDT WA-------- ----PGGGDV RVITNPTLNP A-----VIFG
                                GCGALLLVLK AMFFGGLYDT WA-------- ----PGGGDV RVITNPTLNP A-----IIFG
                                GCGALLLVLK AMFFGGLYDT WA-------- ----PGGGDV RVITNPTLNP A-----TIFG
                                GCGALLLVLK AMFFGGVYDT WA-------- ----PGGGDV RVITNPTLNP A-----VIFG
                                GCGALLLVLK AMFFGGLYDT WA-------- ----PGGGDV RVITNPTLNP A-----TIFG
                                GCGALLLVLK AMFFGGVYDT WA-------- ----PGGGDV RVITNPTLNP A-----IIFG
                                GCGALLLVLK AMFFGGLYDT WA-------- ----PGGGDV RVITNPTLNP A-----VIFG
                                GCGALLLVLK AMFFGGLYDT WA-------- ----PGGGDV RVITNPTLNP A-----VIFG
                                GCGALLLVLK AMFFGGVYDT WA-------- ----PGGGDV RVITNPTLNP A-----IIFG
                                GCGALLLVLK AMFFGGVYDT WA-------- ----PGGGDV RVITNPTLNP A-----IIFG
                                GCGALLLVLK AMFFGGLYDT WA-------- ----PGGGDV RVVTSPTLNP A-----VIFG
                                GCGALLLVLK AMFFGGIYDT WA-------- ----PGGGDV RVITNPTLNP A-----VIFG
                                GCGALLLVLK AMFFGGVYDT WA-------- ----PGGGDV RVITNPTLNP A-----IIFG
                                GIGAFLLVFK AMFFGGVYDT WA-------- ----PGGGDV RVINNPTLNP V-----VIFG
                                GCGALLLVLK AMFFGGVYDT WA-------- ----PGGGDV RVITNPTLNP A-----VIFG
                                GFGALLLVAK AMAFGGLYDT WA-------- ----PGGGAV RVITNPTLNP A-----VIFG
                                GSGALLLVLK AMFFGGIYDT WA-------- ----PGGGDV RIITNPTLNP A-----VIFG
                                GCGALLLVLK AMFFGGVYDT WA-------- ----PGGGDV RVITNPTLNP A-----IIFG
                                GCGALLLVLK AMFFGGVYDT WA-------- ----PGGGDV RVITNPTLNP A-----IIFG
                                GLGAFLLVFK AMFFGGVYDT WA-------- ----PGGGDV RIITNPTLDP G-----TIFG
                                GTGALLLVLK AMFFGGIYDT WA-------- ----PGGGDV RIITNPTLNP A-----VIFG
                                GCGALLLVLK AMFFGGVYDT WA-------- ----PGGGDV RVITNPTLNP A-----VIFG
                                GCGALLLVLK AMFFGGVYDT WA-------- ----PGGGDV RVITNPTLNP A-----IIFG
                                GCGALLLVLK AMFFGGVYDT WA-------- ----PGGGDV RVITNPTLNP A-----VIFG
                                GCGALLLVLK AMFFGGVYDT WA-------- ----PGGGDV RVITNPTLNP A-----IIFG
                                GCGALLLVLK AMFFGGVYDT WA-------- ----PGGGDV RVITNPTLNP A-----IIFG
                                GVGALLLVLK AMFFGGVYDT WA-------- ----PGGGDV RVITNPTLNP A-----IIFG
                                GCGALLLVAK AMAFGGLYDT WA-------- ----PGGGDV RVITNPTLNP S-----VIFG
                                GCGALLLVLK AMFFGGVYDT WA-------- ----PGGGDV RVITNPTLNP A-----VIFG
                                GCGALLLVLK AMFFGGVYDT WA-------- ----PGGGDV RVITNPTLNP A-----IIFG
                                GCGALLLVLK AMFFGGVYDT WA-------- ----PGGGDV RVITNPTLNP A-----VIFG
                                GCGALLLVFK AMFFGGVYDT WA-------- ----PGGGDV RVITNPTLNP A-----VIFG
                                GCGALLLVLK AMFFGGVYDT WA-------- ----PGGGDV RVITNPTLNP A-----IIFG
                                GCGALLLVLK AMFFGGLYDT WA-------- ----PGGGDV RIITNPTLNP A-----VIFG
                                GCGALLLVLK AMFFGGVYDT WA-------- ----PGGGDV RVITNPTLNP A-----VIFG
                                GCGALLLVLK AMFFGGVYDT WA-------- ----PGGGDV RIITNPTLNP A-----VIFG
                                GCGALLLVLK AMFFGGIYDT WA-------- ----PGGGDV RVITNPTLNP A-----VIFG
                                GCGALLLVLK AMFFGGLYDT WA-------- ----PGGGDV RVITNPTLNP A-----IIFG
                                GVGALLLVAK AMAFGGLYDT WA-------- ----PGGGDV RVVTNPTLNP A-----IIFG
                                GCGALLLVLK AMFFGGVYDT WA-------- ----PGGGDV RVITNPTLNP A-----VIFG
                                GIGALLLVLK AMFFGGLYDT WA-------- ----PGGGDV RVITNPTLNP A-----VIFG
                                GCGALLLVLK AMFFGGLYDT WA-------- ----PGGGDV RVITNPTLNP A-----VIFG
                                GCGALLLVLK AMFFGGIYDT WA-------- ----PGGGDV RVITNPTLNP A-----VIFG
                                GCGALLLVLK AMFFGGVYDT WA-------- ----PGGGDV RIITNPTLNP A-----VIFG
                                GFGALLLVAK AMFFGGLYDT WA-------- ----PGGGDV RIITNPTLNP A-----VIFG
                                GCGALLLVLK AMFFGGVYDT WA-------- ----PGGGDV RVITNPTLNP A-----VIFG
                                GCGALLLVLK AMFFGGLYDT WA-------- ----PGGGDV RIITNPTLNP A-----VIFG
                                GSGALLLVLK AMFFGGIYDT WA-------- ----PGGGDV RIITNPTLNP A-----VIFG
                                GCGALLLVLK AMFFGGVYDT WA-------- ----PGGGDV RIITNPTLNP A-----VIFG
                                GSGALLLVLK AMFFGGVYDT WA-------- ----PGGGDV RVITNPTLNP A-----VIFG
                                GVGALLLVLK AMFFGGLYDT WA-------- ----PGGGDV RVITNPTLNP A-----VIFG
                                GCGALLLVLK AMFFGGVYDT WA-------- ----PGGGDV RIITNPTLNP A-----VIFG
                                GCGALLLVLK AMFFGGVYDT WA-------- ----PGGGDV RIITNPTLNP A-----VIFG
                                GFGALLLVFK AMFFGGVYDT WA-------- ----PGGGDV RVITNPTLNP A-----VIFG
                                GFGALLLVAK AMFFGGLYDT WA-------- ----PGGGDV RIITNPTLNP A-----VIFG
                                GCGALLLVLK AMFFGGLYDT WA-------- ----PGGGDV RVITNPTLNP A-----VIFG
                                GLGAFLLVAK AMFFGGLYDT WA-------- ----PGGGDV RVVTNPTLNP A-----VIFG
                                GCGALLLVFK AMFFGGVYDT WA-------- ----PGGGDV RVITNPTLNP A-----VIFG
                                GCGALLLVFK AMFFGGVYDT WA-------- ----PGGGDV RVITNPTLNP A-----TIFG
                                GLGAFLLVIK AVFLGGVYDT WA-------- ----PGGGDV RVITNPTLNP A-----VIFG
                                GIGALLLVAK AIAFGGLYDT WA-------- ----PGGGDV RVITNPTLNP A-----VIFG
                                GFGALLLVAK AMFFGGLYDT WA-------- ----PGGGDV RIITNPTLNP A-----VIFG
                                GCGALLLVFK AMFFGGVYDT WA-------- ----PGGGDV RVITNPTLNP A-----VIFG
                                GCGALLLVFK AMFFGGVYDT WA-------- ----PGGGDV RIITNPTLNP A-----VIFG
                                GIGAFLLVFK AMFFGGVYDT WA-------- ----PGGGDV RTITNPTLNP V-----DIFG
                                GCGALLLVFK AMFFGGVYDT WA-------- ----PGGGDV RIITNPTLNP A-----VIFG
                                GCGALLLVFK AMFFGGVYDT WA-------- ----PGGGDV RVITNPTLNP A-----VIFG
                                GCGALLLVLK AMFFGGVYDT WA-------- ----PGGGDV RVITNPTLNP A-----VIFG
                                GFGALLLVAK AMFFGGLYDT WA-------- ----PGGGDV RIITNPTLNP A-----VIFG
                                GIGAFLLVFK AMFFGGVYDT WA-------- ----PGGGDV RTITNPTLNP V-----DIFG
                                GGGCLLLVAK AMFFGGVYDT WA-------- ----PGGGDV RIITNPTLNP A-----VIFG
                                GSGALLLVLK AMFFGGVYDT WA-------- ----PGGGDV RVITNPTLNP A-----VIFG
                                GCGALLLVFK AMFFGGVYDT WA-------- ----PGGGDV RVITNPTLNP A-----VIFG
                                GIGAFLLVFK AMFFGGVYDT WA-------- ----PGGGDV RTITNPTLNP V-----DIFG
                                GCGALLLVLK AMFFGGVYDT WA-------- ----PGGGDV RVITNPTLNP A-----VIFG
                                GCGALLLVFK AMFFGGVYDT WA-------- ----PGGGDV RVITNPTLNP A-----RIFG
                                GAGALLLVAK AMFFGGLYDT WA-------- ----PGGGDV RLVTNPTLNP A-----KIFG
                                GCGALLLVFK AMFFGGVYDT WA-------- ----PGGGDV RVISNPTLNP A-----IIFG
                                GCGALLLVLK AMFFGGVYDT WA-------- ----PGGGDV RVITNPTLNP A-----IIFG
                                GCGALLLVLK AMFFGGVYDT WA-------- ----PGGGDV RVITNPTLNP A-----VIFG
                                GCGALLLVFK AMFFGGVYDT WA-------- ----PGGGDV RVITNPTLNP A-----IIFG
                                GLGALLLVAK AMAFGGLYDT WA-------- ----PGGGDV RIITNPTLNP A-----VIFG
                                GIGAFLLVFK AMFFGGVYDT WA-------- ----PGGGDV RTITNPTLNP V-----DIFG
                                GCGALLLVFK AMFFGGVYDT WA-------- ----PGGGDV RVITNPTLNP A-----RIFG
                                GVGALLLVLK AMFFGGVYDT WA-------- ----PGGGDV RVITNPTLNP A-----VIFG
                                GCGALLLVLK AMFFGGVYDT WA-------- ----PGGGDV RVITNPTLNP A-----VIFG
                                GCGALLLVFK AMFFGGVYDT WA-------- ----PGGGDV RVITNPTLNP A-----IIFG
                                GLGAFLLVIK AMFVGGVYDT WA-------- ----PGGGDV RIINNPTLNP A-----VIFG
                                GAGALLLVVK AMFFGGLYDT WA-------- ----PGGGDV RLVTNPTLNP A-----KIFG
                                GIGALLLVLK AMFFGGLYDT WA-------- ----PGGGDV RIITNPTLNP A-----VIFG
                                GLGALLLVIK AMFFGGVYDT WA-------- ----PGGGDV RVITNPTLNP A-----KIFG
                                GIGAFLLVFK AMFFGGVYDT WA-------- ----PGGGDV RTITNPTLNP V-----DIFG
                                GLGALLLVLK AMFFGGLYDT WA-------- ----PGGGDV RVITNPTLNP A-----VIFG
                                GIGALLLVFK AMFFGGVYDT WA-------- ----PGGGDV RAINNPTLNP V-----DIFG
                                GLGAFLLVLK AMFFGGVYDT WA-------- ----PGGGDV RVITNPTLNP A-----VIFG
                                GCGALLLVLK AMFFGGVYDT WA-------- ----PGGGDV RVITNPTLNP A-----VIFG
                                GGGCLLLVAK AMFFGGVYDT WA-------- ----PGGGDV RIITNPTLNP A-----VIFG
                                GCGALLLVLK AMFFGGVYDT WA-------- ----PGGGDV RVITNPTLNP A-----VIFG
                                GIGAFLLVLK AMFFGGVYDT WA-------- ----PGGGDV RVITNPTLNP A-----VIFG
                                GLGAFLLVLK AMFFGGVYDT WA-------- ----PGGGDV RVITNPTLNP A-----VIFG
                                GLGAFLLVLK AMFFGGVYDT WA-------- ----PGGGDV RVITNPTLNP A-----VIFG
                                GLGAFLLVLK AMFFGGVYDT WA-------- ----PGGGDV RVITNPTLNP A-----VIFG
                                GLGAFLLVFK AMFFGGVYDT WA-------- ----PGGGDV RIISNPTLNP A-----VIFG
                                GCGALLLVLK AMFFGGVYDT WA-------- ----PGGGDV RVITNPTLNP A-----VIFG
                                GCGALLLVLK AMFFGGVYDT WA-------- ----PGGGDV RVITNPTLNP A-----VIFG
                                GLGAFLLVFK AMFFGGVYDT WA-------- ----PGGGDV RIITNPTLNP A-----TIFG
                                GGGALLLVAK AMFFGGVYDT WA-------- ----PGGGDV RVITNPTLNP A-----VIFG
                                GGGCLLLVAK AMFFGGVYDT WA-------- ----PGGGDV RIITNPTLNP A-----VIFG
                                GCGALLLVLK AMFFGGVYDT WA-------- ----PGGGDV RVITNPTLNP A-----VIFG
                                GCGALLLVLK AMFFGGVYDT WA-------- ----PGGGDV RIITNPTLNP A-----VIFG
                                GCGALLLVLK AMFFGGVYDT WA-------- ----PGGGDV RVITNPTLNP A-----VIFG
                                GIGALLLVAK AMFFGGVYDT WA-------- ----PGGGDV RVITNPTLNP A-----VIFG
                                GGGALLLVLK AMFFGGLYDT WA-------- ----PGGGDV RMVTNPTLNP A-----VIFG
                                GCGALLLVFK AMFFGGVYDT WA-------- ----PGGGDV RVITNPTLNP A-----IIFG
                                GCGAFLLVLK AMFFGGVYDT WA-------- ----PGGGDV RIISNPTLNP A-----VIFG
                                GCGALLLVFK AMFFGGVYDT WA-------- ----PGGGDV RIINNPTLNP L-----VIFG
                                GCGALLLVFK AMFFGGVYDT WA-------- ----PGGGDV RVITNPTLNP A-----VIFG
                                GCGALLLVFK AMFFGGVYDT WA-------- ----PGGGDV RIINNPTLNP L-----VIFG
                                GLGALLLVAK AMFFGGLYDT WA-------- ----PGGGDV RLITNPTLNP A-----TIFG
                                GFGALLLVFK AMFFGGLYDT WA-------- ----PGGGDV RVITNPTINP V-----VIFG
                                GLGAFLLVIK ACFLGGVYDT WA-------- ----PGGGDV RVITNPTLNP A-----VIFG
                                GCGALLLVLK AMFFGGVYDT WA-------- ----PGGGDV RVISNPTLNP A-----VIFG
                                GFGALLLVFK AMFFGGLYDT WA-------- ----PGGGDV RVITNPTINP V-----VIFG
                                GCGAFLLVLK ACVFGGVYDT WA-------- ----PGGGDV RIISNPTLNP A-----VIFG
                                GCGALLLVFK AMFFGGLYDT WA-------- ----PGGGDV RVITNPTINP V-----VIFG
                                GCGALLLVFK AMFFGGVYDT WA-------- ----PGGGDV RVISNPTLNP A-----IIFG
                                GCGALLLVLK ACVFGGVYDT WA-------- ----PGGGDV RVITNPTLNP A-----VIFG
                                GCGALLLVFK AMFFGGVYDT WA-------- ----PGGGDV RVITNPTLNP A-----IIFG
                                GFGALLLVFK AMFFGGLYDT WA-------- ----PGGGDV RVITNPTLNP V-----VIFG
                                GCGALLLVFK AMFLGGVYDT WA-------- ----PGGGDV RIINNPTLNP L-----VIFG
                                GCGALLLVLK ACVFGGVYDT WA-------- ----PGGGDV RIITNPTLNP A-----VIFG
                                GLGAFLLVFK AMFFGGVYDT WA-------- ----PGGGDV RIISNPTLNP A-----VIFG
                                GCGALLLVFK AMFLGGVYDT WA-------- ----PGGGDV RIINNPTLNP L-----VIFG
                                GCGALLLVLK AMFFGGVYDT WA-------- ----PGGGDV RVITNPTLNP A-----VIFG
                                GCGALLLVLK ACVFGGVYDT WA-------- ----PGGGDV RIITNPTLNP A-----VIFG
                                GFGALLLVAK AMFFGGLYDT WA-------- ----PGGGDV RIITNPTLNP A-----VIFG
                                GCGALLLVFK AMFLGGVYDT WA-------- ----PGGGDV RIINNPTLNP L-----VIFG
                                GCGALLLVLK ACVFGGVYDT WA-------- ----PGGGDV RVITNPTLNP A-----VIFG
                                GLGAFLLVFK AMFFGGLYDT WA-------- ----PGGGDV RVITNPTINP V-----VIFG
                                GLGAFLLVIK ACFVGGVYDT WA-------- ----PGGGDV RIITNPTLNP A-----VIFG
                                GCGAFLLVLK ATFFGGVYDT WA-------- ----PGGGAV RVITNPTLNP V-----KIFG
                                GCGAFLLVFK AMFFGGLYDT WA-------- ----PGGGDV RVITNPTINP V-----VIFG
                                GLGAFLLVFK AMFFGGVYDT WA-------- ----PGGGDV RIITNPTLNP G-----AIFG
                                GCGALLLVFK AMFFGGVYDT WA-------- ----PGGGDV RVITNPTLNP A-----VIFG
                                GLGAFLLVIK ACFLGGVYDT WA-------- ----PGGGDV RVITNPTLNP G-----VIFG
                                GLGAFLLVIK ACFLGGVYDT WA-------- ----PGGGDV RVITNPTLNP G-----VIFG
                                GCGALLLVIK AMFVGGLYDT WA-------- ----PGGGDV RVITNPTLNP A-----VIFG
                                GLGAFLLVFK AMFFGGVYDT WA-------- ----PGGGDV RVIANPTLNP A-----AIFG
                                GCGALLLVFK AMFFGGVYDT WA-------- ----PGGGDV RIINNPTLNP A-----VIFG
                                GLGAFLLVFK AMFFGGVYDT WA-------- ----PGGGDV RVIANPTLNP A-----AIFG
                                GLGAFLLVIK AMFVGGVYDS WA-------- ----PGGGAV RLITNPTLNP G-----VIFG
                                GCGAFLLVFK AMFFGGVYDT WA-------- ----PGGGDV RVITNPTLNP A-----VIFG
                                GCGALLLVLK ACVFGGVYDS WA-------- ----PGGGDV RIITNPTLNP A-----KILG
                                GCGAFLLVIK AMFLGGLYDT WA-------- ----PGGGDV RVVTNPTLDP T-----IIFG
                                GLGAFLLVIK AMFVGGVYDS WA-------- ----PGGGAV RLITNPTLNP A-----VIFG
                                GCGAFLLVFK AMFFGGVYDT WA-------- ----PGGGDV RIITNPTLNP A-----VIFG
                                GCGALLLVIK AMFVGGLYDT WA-------- ----PGGGDV RVISNPTLNP A-----VIFG
                                GIGAFLLVFK AVFFGGVYDP WA-------- ----PGGGDV RIINNPTLNP A-----TIFG
                                GCGALLLVIK AMFVGGLYDT WA-------- ----PGGGDV RVISNPTLNP A-----VIFG
                                GIGALLLVFK AMFFGGVYDT WA-------- ----PGGGDV RIITNPTLNP A-----IIFG
                                GLGAFLLVFK AMSFGGVYDT WA-------- ----PGGGDV RIITNPTLNP G-----AIFG
                                GLGAFLLVIK AMFVGGVYDS WA-------- ----PGGGAV RLITNPTLNP A-----VIFG
                                GIGALLLVFK AMFFGGVYDT WA-------- ----PGGGDV RVITNPTLNP A-----TIFG
                                GIGALLLVIK AMFVGGLYDT WA-------- ----PGGGDV RLVTNPTLNP A-----IIFG
                                GIGALLLVIK AMFVGGLYDT WA-------- ----PGGGDV RLVTNPTLNP A-----IIFG
                                GLGAFLLVFK AMFFGGVYDT WA-------- ----PGGGDV RIITNPTLNP G-----AIFG
                                GIGAFLLVFK AMFFGGVYDT WA-------- ----PGGGDV RVINNPTLNP V-----VIFG
                                GCGALLLVFK AMFFGGVYDT WA-------- ----PGGGDV RVITNPTLNP A-----TIFG
                                GCGALLLVIK AMFVGGLYDT WA-------- ----PGGGDV RVITNPTLNP A-----VIFG
                                GLGAFLLVFK AMFFGGVYDT WA-------- ----PGGGDV RVIANPTLNP A-----AIFG
                                GIGALLLVFK AVFFGGVYDT WA-------- ----PGGGDV RVINNPTLNP A-----AIFG
                                GCGALLLVFK ATLFGGVYDT WA-------- ----PGGGDV RVITNPTLDP A-----VIWG
                                GLGAFLLVIK AMFVGGVYDS WA-------- ----PGGGAV RLITNPTLNP G-----VIFG
                                GCGALLLVFK AMFFGGVYDT WA-------- ----PGGGDV RVITNPTLNP A-----VIFG
                                GLGAFLLVFK AMFFGGVYDT WA-------- ----PGGGDV RVIANPTLNP A-----AIFG
                                GIGAFLLVFK ALYFGGVYDT WA-------- ----PGGGDV RKITNLTLSP S-----VIFG
                                GCGALLLVFK AMFFGGVYDT WA-------- ----PGGGDV RIITNPTLNP A-----VIFG
                                GCGALLLVLK AMFFGGLYDT WA-------- ----PGGGDV RVISNPTLNP A-----VIFG
                                GCGALLLVFK AMFFGGVYDT WA-------- ----PGGGDV RVITNPTLNP A-----VIFG
                                GCGALLLVFK AMFFGGVYDT WA-------- ----PGGGDV RIISNPTLNP A-----VIFG
                                GGGALLLVFK AMFFGGVYDT WA-------- ----PGGGDV RVITNPTLNP A-----IIFG
                                GIGALLLVFK AMFFGGVYDT WA-------- ----PGGGDV RVINNPTLNP A-----AIFG
                                GCGALLLVFK AMFFGGVYDT WA-------- ----PGGGDV RVITNPTLNP A-----VIFG
                                GCGALLLVFK AMFFGGVYDT WA-------- ----PGGGDV RIITNPTLNP A-----VIFG
                                GCGALLLVAK AMFFGGVYDT WA-------- ----PGGGDV RVINNPTLDP S-----VIFG
                                GIGAFLLVFK ALYFGGVYDT WA-------- ----PGGGDV RKITNLTLSP S-----VIFG
                                GCGALLLVFK AMFFGGVYDT WA-------- ----PGGGDV RIITNPTLNP A-----VIFG
                                GCGALLLVFK AMFFGGVYDT WA-------- ----PGGGDV RIISNPTLNP A-----VIFG
                                GCGAFLLVLK AMFFGGVYDT WA-------- ----PGGGDV RVITNPTLNP A-----VIFG
                                GIGAFLLVFK ALFFGGVYDT WA-------- ----PGGGDV RKITNLTLTP S-----VIFG
                                GIGALLLVFK AMFFGGVYDT WA-------- ----PGGGDV RVITNPTLNP A-----IIFG
                                GCGALLLVFK AMFFGGVYDT WA-------- ----PGGGDV RIISNPTLNP A-----VIFG
                                GCGALLLVAK AMFFGGVYDT WA-------- ----PGGGDV RVINNPTLDP S-----VIFG
                                GCGALLLVFK AMFFGGVYDT WA-------- ----PGGGDV RIISNPTLNP A-----VIFG
                                GLGAFLLVIK AMFVGGVYDS WA-------- ----PGGGAV RLITNPTLNP G-----VIFG
                                GLGALLLVIK AMFVGGVYDS WA-------- ----PGGGDV RIITNPTLNP A-----VIFG
                                GCGAFLLVFK AMFFGGVYDT WA-------- ----PGGGDV RIITNPTLDP G-----VIWG
                                GCGALLLVFK AMFFGGVYDT WA-------- ----PGGGDV RIIANPTLNP G-----VIFG
                                GCGALLLVIK AMFVGGLYDT WA-------- ----PGGGDV RVISNPTLNP A-----IIFG
                                GCGALLLVFK AMFFGGVYDT WA-------- ----PGGGDV RIISNPTLNP G-----VIFG
                                GCGAFLLVLK AMFFGGVYDT WA-------- ----PGGGDV RVITNPTLNP A-----VIFG
                                GCGALLLVLK AMFFGGVYDT WA-------- ----PGGGDV RIITNPTLNP A-----VIFG
                                GLGALLLVAK AMFFGGVYDT WA-------- ----PGGGDV RIITNPTLNP A-----VIFG
                                GGGALLLVLK ACVFGGVYDT WA-------- ----PGGGDV RVITNPTLNP A-----IIFG
                                GIGALLLVFK ATLFGGVYDT WA-------- ----PGGGDV RVITNPTLDP A-----VIWG
                                GLGALLLVLK AMFFGGVYDT WA-------- ----PGGGDV RVITNPTLNP A-----VIFG
                                GFGAWLLVWK AMYFGGLYDT WA-------- ----PGGGDV RIISNPTVSP G-----VIFG
                                GLGAFLLVFK AMFFGGVYDT WA-------- ----PGGGDV RVITNPTLNP A-----TIFG
                                GCGALLLVFK AMFFGGLYDT WA-------- ----PGGGDV RVITNPTINP V-----VIFG
                                GLGAFLLVFK AMFFGGVYDT WA-------- ----PGGGDV RLITNPTLNP A-----TIFG
                                GIGCFLLVAK ACFVGGIYDT WA-------- ----PGGGDV RIVTAPTLNP L-----IIFG
                                GIGALLLVFK AMFFGGVYDS WA-------- ----PGGGAV RIISNPTLNP A-----VIFG
                                GLGALLLVVK AMFLGGVYDT WA-------- ----PGGGDV RVITNPTIDP R-----VIFG
                                GCGALLLVIK AMFVGGLYDT WA-------- ----PGGGDV RIITNPTLNP V-----KIFG
                                GLGAFLLVFK ALYFGGVYDT WA-------- ----PGGGDV RKITNLTLSP S-----IIFG
                                GVGCLLXVFK AMFFGGVYDT WA-------- ----PGGGDV RLITNPTLSP G-----VIFG
                                GGGALLLVFK AMFFGGVYDS WA-------- ----PGGGDV RVINNPTLNP A-----VIFG
                                GIGALLLVAK AMFFGGLYDT WA-------- ----PGGGQV RVVTSPTWSF G-----VFLD
                                GIGAFLLVAK AMYIGGVYDT WA-------- ----PGGGDV RLIKNPTLNP L-----VIFG
                                GVGCLLLVFK AMFFGGVYDT WA-------- ----PGGGDV RIITNPTLSP G-----VIFG
                                GVGALLLVFK AMFFGGVYDT WA-------- ----PGGGDV RLITNPTLSP A-----VIFG
                                GVGALLLVFK AMFFGGVYDT WA-------- ----PGGGDV RMITNPTLSP A-----VIFG
                                GVGALLLVFK AMFFGGVYDT WA-------- ----PGGGDV RLITNPTLSP G-----VIFG
                                GVGALLLVFK AMFFGGVYDT WA-------- ----PGGGDV RLITNPTLSP A-----VIFG
                                GVGALLLVFK AMFFGGVYDT WA-------- ----PGGGDV RLITNPTLNP G-----VIFG
                                GVGALLLVFK AMFFGGVYDT WA-------- ----PGGGDV RIITNPTLSP G-----VIFG
                                GVGCLLLVFK AMFFGGVYDT WA-------- ----PGGGDV RLITNPTLDP G-----VIFG
                                GVGALLLVFK AMFFGGVYDT WA-------- ----PGGGDV RLITNPTLNP G-----VIFG
                                GVGCLLLVFK AMFFGGVYDT WA-------- ----PGGGDV RLITNPTLDP G-----VVFG
                                GVGALLLVFK AMFFGGVYDT WA-------- ----PGGGDV RIITNPTLSP G-----VIFG
                                GVGCLLLVFK AMFFGGVYDT WA-------- ----PGGGDV RLITNPTLDP G-----VIFG
                                GVGCLLLVFK AMFFGGVYDT WA-------- ----PGGGDV RLITNPTLDP G-----VIFG
                                GLGAWLLVIK ATLLGGVYDT WA-------- ----PGGGDV RIIANPTLNP G-----PIFR
                                GLGAFLLVIK AMFFGGLYDT WA-------- ----PGGGDV RVITNPTVNP L-----VIFG
                                GVGALLLVFK AMFFGGVYDT WA-------- ----PGGGDV RLITNPTLSP G-----VVFG
                                GVGALLLVFK AMFFGGVYDT WA-------- ----PGGGDV RLISNPTLSP G-----VIFG
                                GVGCLLLVFK AMFFGGVYDT WA-------- ----PGGGDV RLITNPTLDP G-----VIFG
                                GVGCLLLVFK AMFFGGVYDT WA-------- ----PGGGDV RLITNPTLDP G-----VIFG
                                GVGALLLVFK AMFFGGVYDT WA-------- ----PGGGDV RLITNPTLDP G-----VIFG
                                GVGALLLVFK AMFFGGVYDT WA-------- ----PGGGDV RLITNPTLDP G-----VIFG
                                GVGCLLLVFK AMFFGGVYDT WA-------- ----PGGGDV RLITNPTLDP G-----VIFG
                                GVGALLLVFK AMFFGGVYDT WA-------- ----PGGGDV RLITNPTLNP G-----VIWG
                                GVGCLLLVFK AMFFGGVYDT WA-------- ----PGGGDV RLITNPTLDP G-----VIFG
                                GVGCLLLVFK AMFFGGVYDT WA-------- ----PGGGDV RLITNPTLDP G-----VIFG
                                GCGALLLVFK AMFFGGVYDS WA-------- ----PGGGDV RVINNPTLNP A-----VIFG
                                GVGCLLLVFK AMFFGGVYDT WA-------- ----PGGGDV RLITNPTLDP G-----VIFG
                                GVGCLLLVFK AMFFGGVYDT WA-------- ----PGGGDV RLITNPTLDP G-----VIFG
                                GVGCLLLVFK AMFFGGVYDT WA-------- ----PGGGDV RLITNPTLNP G-----VIFG
                                GLGAFLLVLK AMFFGGVYDT WA-------- ----PGGGDV RVITNPTLNP A-----VIFG
                                GVGCLLLVFK AMFFGGVYDT WA-------- ----PGGGDV RLITNPTLDP G-----VIFG
                                GVGCLLLVFK AMFFGGVYDT WA-------- ----PGGGDV RMITNPTLDP G-----VIFG
                                GVGCLLLVFK AMFFGGVYDT WA-------- ----PGGGDV RLITNPTLDP G-----VIFG
                                GVGSFLLVIK AMYLGGVYDT WA-------- ----PGGGDV RFITTPTLNP I-----VIFG
                                GVGCLLLVFK AMFFGGVYDT WA-------- ----PGGGDV RLITNPTLDP G-----VIFG
                                GVGCLLLVFK AMFFGGVYDT WA-------- ----PGGGDV RMITNPTLDP G-----VIFG
                                GVGCLLLVFK AMFFGGVYDT WA-------- ----PGGGDV RMITNPTLNP A-----VIFG
                                GVGCLLLVFK AMFFGGVYDT WA-------- ----PGGGDV RMITNPTLNP T-----VIFG
                                GLGAFLLVAK AMWFGGVYDT WA-------- ----PGGGDV RVITNPTLNP A-----VIFG
                                GLGAFLLVAK AMWFGGVYDT WA-------- ----PGGGDV RVITNPTLNP A-----VIFG
                                GVGCLLLVFK AMFFGGVYDT WA-------- ----PGGGDV RMITNPTLDP G-----VIFG
                                GVGCLLLVFK AMFFGGVYDT WA-------- ----PGGGDV RLITNPTLDP G-----VIFG
                                GVGCLLLVFK AMFFGGVYDT WA-------- ----PGGGDV RMITNPTLNP A-----VIFG
                                GVGCLLLVFK AMFFGGVYDT WA-------- ----PGGGDV RLITNPTLDP G-----VIFG
                                GVGCLLLVFK AMFFGGVYDT WA-------- ----PGGGDV RMITNPTLNP T-----VIFG
                                GLGAFLLVLK AMFFGGVYDT WA-------- ----PGGGDV RVITNPTLNP A-----VIFG
                                GLGAFLLVAK AMWFGGVYDT WA-------- ----PGGGDV RVITNPTLNP A-----VIFG
                                GLGAFLLVAK AMWFGGVYDT WA-------- ----PGGGDV RVITNPTLNP A-----VIFG
                                GVGCLLLVFK AMFFGGVYDT WA-------- ----PGGGDV RTITNPTLNP A-----VIFG
                                GVGCLLLVFK AMFFGGVYDT WA-------- ----PGGGDV RMITNPTLSP A-----VIFG
                                GVGCLLLVFK AMFFGGVYDT WA-------- ----PGGGDV RMITNPTLNP A-----VIFG
                                GLGALLFAAK AMFFGGLYDP WA-------- ----PGGGNV RLITNPTWNL G-----TFLG
                                GLGALLLVAR AMYLGGLYDT WA-------- ----PGGGDV RVVTNPTLDP R-----IIFG
                                GIGALAFAAK AMFFGGLYDP WA-------- ----PGGGNV RLITNPTWNL G-----TFLG
                                GVGALLLVFK AMFFGGVYDT WA-------- ----PGGGDV RVISNPTLNP A-----VIFG
                                GVAAFLLVGK AMLWGGLYDT WA-------- ----PGGGDV RLITNPTLDP R-----IIFG
                                GVGALLLVFK AMFFGGVYDT WA-------- ----PGGGDV RLITNPTLSP G-----VIFG
                                GVAAFLLVGK AMLWGGLYDT WA-------- ----PGGGGV RIVTNPTLDP R-----VIFG
                                GVAAFLLVGK AMLWGGLYDT WA-------- ----PGGGAV RLVTNPTLDP R-----VIFG
                                GVAAFLLVGK AMLWGGLYDT WA-------- ----PGGGGV RLVTNPTLDP R-----VIFG
                                GVAAFLLVGK AMLWGGLYDT WA-------- ----PGGGGV RIVTNPTLDP R-----VIFG
                                GVAAFLLVGK AMLWGGLYDT WA-------- ----PGGGGV RLVTNPTLDP R-----VIFG
                                GVAAFLLVGK AMLWGGLYDT WA-------- ----PGGGGV RLVTNPTLDP R-----VIFG
                                GIAAFLLVGK AMLWGGLYDT WA-------- ----PGGGGV RIVTNPTLDP R-----VIFG
                                GVAAFLLVGK AMLWGGLYDT WA-------- ----PGGGAV RLVTNPTLDP R-----IIFG
                                GVAAFLLVGK AMLWGGLYDT WA-------- ----PGGGAV RLVTNPTLDP R-----IIFG
                                GIGAFLLVGK AMFWGGLYDT WL-------- ----PGGGGV RLVTNPTLDP R-----VIFG
                                GIGAFLLVGK AMFWGGLYDT WL-------- ----PGGGGV RLVTNPTLDP R-----VIFG
                                GVGALLLVCK AMFWGGLYDT WA-------- ----PGGGEV RFVTNPTLDP R-----IIFG
                                GLGALLLVAR AMYLGGLYDT WA-------- ----PGGGDV RVVTNPTLDP R-----IIFG
                                GLGALLLVAR AMYLGGLYDT WA-------- ----PGGGDV RVVTNPTLDP R-----IIFG
                                GIAAYVLVGK AMFWGGLYDT WV-------- ----PGGGDV RLITSPTLDP R-----IIFG
                                GVAAFLLVGK ATLWGGLYDT WA-------- ----PGGGDV RLVTHPTLDP R-----IIFG
                                GVAAYLLVGK AMIWGGLYDT WA-------- ----PGGGDV RLVTNPTLDP R-----IIFG
                                GLGSLLLVAK AMYLGGIYDT WA-------- ----PGGGDV RYITTPTLNP I-----VIFG
                                GVAALLFVGK AMFWGGLYDT WA-------- ----PGGGDV RLISHPTLNP L-----TIFG
                                GIGSLLFSLN WMYLGGAYDT WA-------- ----PGGGEV RLI-NPTLDP R-----VIFG
                                GVGALLWSIN WMYIGGAYDT WA-------- ----PGGGEV RLI-NPTLDP R-----VIFG
                                GVGALFFVAD WMFIGGAYDT WA-------- ----PGGGEV RLV-SPTLDP R-----VILG
                                GVGALFFVFN WMFVGGAYDT WA-------- ----PGGGEV RLV-SPTLDP R-----VILG
                                GIGALLLVCK AMFWGGIYDT WL-------- ----PGGGDV RLVTNPTLDP R-----VIFG
                                GLFALLFVGK AMFWGGLYDP WA-------- ----PGGGDV RLITNPTLDP R-----VIFG
                                GVGALFFVFN WMFVGGAYDT WA-------- ----PGGGEV RLV-SPTLDP R-----VILG
                                GVGALAWSVN WCFIGGAYDT WA-------- ----PGGGEV RLV-NPTLDP R-----VILG
                                GVGALAWSVN WCFIGGAYDT WA-------- ----PGGGEV RLV-NPTLDP R-----VILG
                                GVGALAWSIN WCFIGGAYDT WA-------- ----PGGGEV RLV-NPTLDP R-----VILG
                                GVGALAWSVN WCFIGGAYDT WA-------- ----PGGGEV RLV-NPTLDP R-----VILG
                                GVGALAWTVN WCFIGGAYDT WA-------- ----PGGGEV RLV-NPTLDP R-----VILG
                                GWGALALILK ACFFGGIYDT WA-------- ----PGGGDV RLITSPTLDP G-----VIFG
                                GVGALAWSVN WCFIGGAYDT WA-------- ----PGGGEV RLV-NPTLDP R-----VILG
                                GVGALAWSVN WCFIGGAYDT WA-------- ----PGGGEV RLV-NPTLDP R-----VILG
                                GWGALALVLK ACFFGGIYDT WA-------- ----PGGGDV RLITSPTLDP G-----VIFG
                                GWGALALILK ACFFGGIYDT WA-------- ----PGGGDV RLITSPTLDP G-----VIFG
                                GWGALALILK ACFFGGIYDT WA-------- ----PGGGDV RLITSPTLDP G-----VIFG
                                GWGALALILK ACFFGGIYDT WA-------- ----PGGGDV RLITSPTLDP G-----VIFG
                                GWGALALVLK ACFFGGIYDT WA-------- ----PGGGDV RLITSPTLDP G-----VIFG
                                GWGALALILK ACFFGGIYDT WA-------- ----PGGGDV RLITSPTLDP G-----VIFG
                                GVGALLWSIN WMYIGGAYDT WA-------- ----PGGGEV RLI-NPTLDP R-----IIFG
                                GVGALLWSIN WMYIGGAYDT WA-------- ----PGGGEV RLI-NPTLDP R-----IIFG
                                GIFALLFAAK AMYWGGLYDP WA-------- ----PGGGDV RLVTNPTLDP R-----IIFG
                                GLGAIAFAAN WQFLGGLYDT WA-------- ----PGGGEV RLI-TPTTDP G-----IIFG
                                GLGAIAFSIN WQFLGGLYDT WA-------- ----PGGGEV RLI-TPTTDP G-----IIFG
                                GLGAVAFAVN WQFLGGLYDT WA-------- ----PGGGEV RLI-TPTTDP G-----IIFG
                                GLGAVAFAVN WQFLGGLYDT WA-------- ----PGGGEV RLI-TPTTDP G-----IIFG
                                GLGAIAFSVN WQFLGGLYDT WA-------- ----PGGGEV RLI-TPTTDP G-----IIFG
                                GIGCFLLVAK ACWFGGIYDP WFF------- DNNNQWAGQV RTVTNPTLDP T-----VIFG
                                GIGAFLLVAK ACWFGGLYDP WYY------- ENANQWAGQV RVVTNPTLDP S-----IIFG

                                HVE-PVAPSW GAEGF-NPFN PGGIVANHIA AGLMGIIGGI FHITNRPGER LYRALKLGSL
                                HVE-PVAPSW GVEGF-NPFN PGGIVANHIA AGLMGIIGGI FHITNRPGER LYRALKLGSL
                                HVE-PVAPSW GVEGF-NPFN PGGIVANHIA AGLMGIIGGI FHITNRPGER LYRALKLGSL
                                HVE-PVAPSW GVEGF-NPFN PGGIVANHIA AGLMGIIGGI FHITNRPGER LYRALKLGSL
                                HVE-PVAPSW GVEGF-NPFN PGGIVANHIA AGLMGIIGGI FHITNRPGER LYRALKLGSL
                                HVE-PVAPSW GVEGF-NPFN PGGIVANHIA AGLMGIIGGI FHITNRPGER LYRALKLGSL
                                HVE-PVAPSW GVEGF-NPFN PGGIVANHIA AGLMGIIGGI FHITNRPGER LYRALKLGSL
                                SIQ-PVAPEW GPAGF-NPFN PGGVVAHHIA AGVVGIIAGL FHLTVRPPER LYKALRMGNI
                                HVE-PVAPSW GVEGF-NPFN PGGIVANHIA AGLMGIIGGI FHITNRPGER LYRALKLGSL
                                SIQ-AVAPEW GPAGF-NPFN PGGVVAHHIA AGVVGIIAGL FHLTVRPPER LYKALRMGNI
                                HVE-QVAPSW GADGF-NPFN PGGIVANHIA AGLLGIIGGI FHITNRPGER LYRALKLGSL
                                HVE-AVAPSW GVDGF-NPFN PGGIVANHIA AGLLGIIGGI FHITNRPGER LYRALKLGSL
                                SVQ-PVAPDW GPGGF-NPFN PGGIVAHHIA AGIVGIIAGV FHLTVRPPER LYKALRMGNI
                                SIQ-AVAPEW GPAGF-DPFN PGGVVAHHIA AGVVGIIAGL FHLTVRPPER LYKALRMGNI
                                HVE-QVAPSW GADGF-NPFN PGGIVANHIA AGLLGIIGGI FHITNRPGER LYRALKLGSL
                                SIQ-AVAPEW GPAGF-DPFN PGGVVAHHIA AGVVGIIAGL FHLTVRPPER LYKALRMGNI
                                SVQ-PVAPEW GPDGF-NPFN PGGVVAHHIA AGIVGIIAGL FHLTVRPPER LYKALRMGNI
                                HVE-PVAPSW GADGF-NPFN PGGIVANHIA AGLLGIIGGI FHITNRPGER LYKALRLGSL
                                HVE-PVAPSW GVDGF-NPFN PGGIVANHIA AGLMGIIGGI FHITNRPGER LYKALRLGSL
                                HVE-PVAPSW GVEGF-NPFN PGGIVANHIA AGLMGIIGGI FHITNRPGER LYRALKLGSL
                                HVE-PVSPSW GVDGF-NPFN PGGIVANHIA AGLLGIIGGI FHITNRPGER LYKALRLGSL
                                SIQ-PVAPEW GPDGF-NPFN PGGIVAHHIA AGVVGIIAGL FHLTVRPPER LYKALRMGNI
                                SVQ-PVAPEW GPDGF-NPFN PGGIVAHHIA AGVVGIIAGL FHLTVRPPER LYKALRMGNI
                                HVQ-PVAPEW GPDGF-NPFN PGGIVAHHIA AGIVGIIAGL FHLSVRPPER LYKALRMGNI
                                HVQ-PVAPEW GPAGF-NPFN PGGVVAHHIA AGIVGIIAGL FHLSVRPPEK LYKALRMGNI
                                HVE-PVSPSW GVDGF-NPFN PGGIVANHIA AGLLGIIGGI FHITNRPGER LYKALRLGSL
                                HVE-PVSPSW GVDGF-NPFN PGGIVANHIA AGLLGIIGGI FHITNRPGER LYKALRLGSL
                                HVQ-PVAPEW GPAGF-NPFN PGGVVAHHIA AGIVGIIAGL FHLSVRPPEK LYKALRMGNI
                                HVQ-GVAPEW GPAGF-NPFN PGGVVAHHIA AGVVGIIAGL FHLSVRPPER LYKALRMGNI
                                HVQ-AVAPDW GPSGF-NPFS PGGVVAHHIA AGIVGIIAGL FHLSVRPPER LYKALRMGNI
                                SIQ-PVAPEW GPAGF-NPFN PGGVVAHHIA AGVVGIIAGL FHLSVRPPER LYKALRMGNI
                                HVQ-PVAPEW GPSGF-NPFN PGGVVAHHIA AGVVGIIAGL FHLTVRPPER LYKALRMGNI
                                HIA-PVSPEW GPAGF-NPFN PGGIVAHHIA AGVVGIIAGL FHLTVRPPER LYKALRMGNI
                                HVQ-AVAPAW GPEGF-DPFN PGGIVAHHIA AGVVGVIAGL FHLTVRPPER LYKALRMGNI
                                SVQ-AVAPEW GPDGF-NPFN PGGIVAHHIA AGVVGIIAGL FHLTVRPPER LYKALRMGNI
                                HMQ-AVAPEW GPAGF-NPFN PGGVVAHHIA AGVVGIIAGL FHLTVRPPER LYRALKMGNI
                                HLE-PVQPSW GPEGF-NPFN PGGIVAHHIA AGIVGIIAGI FHITTRPPER LYKALRMGNI
                                SIQ-PVAPEW GPAGF-NPFN PGGVVAHHIA AGVVGIIAGL FHLTVRPPER LYKALRMGNI
                                HVQ-PVAPEW GPAGF-NPFN PGGVVAHHIA AGIVGIIAGL FHLSVRPPER LYKALRMGNI
                                HLE-AVQPSW GPEGF-NPFN PGGIVAHHIA AGIVGIIAGI FHITTRPPER LYKALRMGNI
                                SIQ-AVAPEW GPDGF-NPYN PGGVVAHHIA AGVVGIIAGL FHLTVRPPER LYKALRMGNI
                                HLE-AVQPSW GPEGF-NPFN PGGIVAHHIA AGIVGIIAGI FHITTRPPER LYKALRMGNI
                                HVQ-PVAPEW GPAGF-NPFN PGGVVAHHIA AGIVGIIAGL FHLSVRPPER LYRALRMGNI
                                SIQ-PVAPEW GPAGF-NPYN PGGIVAHHIA AGVVGIIAGL FHLTVRPPER LYKALRMGNI
                                SVQ-PVAPEW GPDGF-NPFN PGGIVAHHIA AGIVGIIAGL FHLTVRPPER LYKALRMGNI
                                HLE-PVQPAW GPEGF-NPFN PGGIVAHHIA AGIVGIIAGI FHITTRPPER LYKALRMGNI
                                HLE-AVQPSW GPEGF-NPFN PGGIVAHHIA AGIVGIIAGI FHITTRPPER LYKALRMGNI
                                SVQ-PVAPEW GPEGF-NPFN PGGVVAHHIA AGIVGIIAGL FHLTVRPPER LYKALRMGNI
                                SVQ-PVAPEW GPEGF-NPFN PGGVVAHHIA AGIVGIIAGL FHLTVRPPER LYKALRMGNI
                                SVQ-PVAPEW GPAGF-NPFN PGGVVAHHIA AGVVGIIAGL FHLTVRPPER LYKALRMGNI
                                HIQ-GVAPEW GPSGF-NPFN PGGVVAHHIA AGVVGIIAGL FHLTVRPPER LYKALRMGNI
                                HVQ-AVAPDW GPSGF-NPFS PGGVVAHHIA AGIVGIIAGL FHLSVRPPER LYKALRMGNI
                                HVQ-PVAPAW GPEGF-DPFN PGGIVAHHIA AGVVGVIAGL FHLTVRPPER LYRALRMGNI
                                HLE-AVQPAW GPEGF-NPFN PGGIVAHHIA AGIVGIIAGI FHITSRPPER LYKALRMGNI
                                HLE-AVQPSW GPEGF-NPFN PGGIVAHHIA AGIVGIIAGI FHITTRPPER LYKALRMGNI
                                HLE-PVQPSW GPEGF-NPFN PGGIVAHHIA AGIVGIIAGI FHITTRPPER LYKALRMGNI
                                HVQ-GVAPVW GPEGF-NPYN PGGVVAHHIA AGIVGIIGGL FHIVVRPSEG LYRLLRMGNI
                                HIE-PVAPAW GPEGF-NPFN PGGVVAHHIA AGVVGVIAGL FHLTVRPPER LFRALRMGNI
                                HLE-PVQPSW GPEGF-NPFN PGGIVAHHIA AGIVGIIAGI FHITTRPPER LYKALRMGNI
                                HLE-PVQPSW GPEGF-NPFN PGGIVAHHIA AGIVGIIAGI FHITTRPSER LYKALRMGNI
                                HVA-PVAPEW GPAGF-NPFN PGGVVAHHIA AGTVGIIAGL FHLTVRPPER LYKALRMGNI
                                SVQ-PVAPEW GPAGF-NPFN PGGVVAHHIA AGIVGIIAGL FHLSVRPPER LYKALRMGNI
                                HLE-PVQPSW GPEGF-NPFN PGGIVAHHIA AGIVGIIAGI FHITTRPPER LYKALRMGNI
                                HVA-PVAPEW GPSGF-NPFN PGGVVAHHIA AGTVGIIAGL FHLTVRPPER LYKALRMGNI
                                HVE-KVAPVW GAEGF-NPFN AGGIVANHVG AGLLGIIGGI FHITNRPGER LYRALKLGSL
                                SIQ-PVAPEW GPAGF-NPFN PGGVVAHHIA AGVVGIIAGL FHLSVRPPER LYKALRMGNI
                                HLE-PVQPSW GPEGF-NPFN PGGIVAHHIA AGIVGIIAGI FHITTRPPER LYKALRMGNI
                                HIE-AVQPSW GPEGF-NPFN PGGIVAHHIA AGIVGIIAGI FHITTRPPER LYKALRMGNI
                                HLE-KVQPSW GPEGF-NPFN PGGIVAHHIA AGIVGIIAGI FHITTRPPER LYKALRMGNI
                                HLE-PVQPSW GPEGF-NPFN PGGIVAHHIA AGIVGIIAGI FHITTRPPER LYKALRMGNI
                                SIQ-PVAPEW GPAGF-NPFN PGGVVAHHIA AGVVGIIAGL FHLSVRPPER LYKALRMGNI
                                HVA-PVAPEW GPNGF-NPFN AGGIVAHHIA AGIVGIIAGL FHLTVRPPER LYKALRMGNI
                                SIQ-PVAPEW GPAGF-NPFN PGGVVAHHIA AGVVGIIAGL FHLTVRPPER LYKALRMGNI
                                HVQ-PVAPEW GPNGF-NPFN PGGVVAHHIA AGIVGILAGL FHLTVRPPER LYKALRMGNI
                                HLE-PVQPSW GPEGF-NPFN PGGIVAHHIA AGIVGIIAGI FHITTRPPER LYKALRMGNI
                                SIQ-PVAPEW GPAGF-NPFN PGGVVAHHIA AGVVGIIAGL FHLSVRPPER LYKALRMGNI
                                HVE-GVAPEW GPAGF-DPFN PGGVVAHHIA AGIVGIIAGI FHLVVRPPEK LYKALRMGNI
                                SVQ-AVAPEW GPDGF-NPFN PGGIVAHHIA AGVVGIIAGL FHLTVRPPER LYKALRMGNI
                                SIQ-PVAPEW GPAGF-NPFN PGGVVAHHIA AGVVGIIAGL FHLSVRPPER LYKALRMGNI
                                HLE-AVQPAW GPEGF-NPFN PGGIVAHHIA AGIVGIIAGI FHITTRPPER LYKALRMGNI
                                SIQ-PVAPEW GPDGF-NPYN PGGIVAHHIA AGVVGIIAGL FHLTVRPPER LYKALRMGNI
                                SVQ-AVAPEW GPNGF-NPYN PGGVVAHHIA AGVVGIIAGL FHLTVRPPER LYKALRMGNI
                                SIQ-PVAPEW GPAGF-NPFN PGGVVAHHIA AGVVGIIAGL FHLTVRPPER LYKALRMGNI
                                HIQ-PVAPEW GPAGF-NPFN PGGVVAHHIA AGVVGIIAGL FHLSVRPPER LYRALRMGNI
                                SIQ-PVAPEW GPAGF-NPFN PGGVVAHHIA AGVVGIIAGL FHLSVRPPER LYKALRMGNI
                                SVQ-PVAPEW GPAGF-NPFN PGGVVAHHIA AGVVGIIAGL FHLTVRPPER LYKALRMGNI
                                HMQ-PVAPEW GPAGF-NPYN PGGVVAHHIA AGIVGIIGGL FHIYVRPSEY LYKGLRMGNI
                                HVQ-PVAPEW GPAGF-NPFN PGGVVAHHIA AGIVGIIAGL FHLSVRPPER LYKALRMGNI
                                HVE-KVAPVW GAEGF-NPFN AGGIVANHVG AGLLGIIGGI FHITNRPGER LYRALKLGSL
                                SIQ-PVAPEW GPAGF-NPFN PGGVVAHHIA AGVVGIIAGL FHLSVRPPER LYKALRMGNI
                                HVQ-AVAPDW GPSGF-NPFS PGGVVAHHIA AGIVGIIAGL FHLSVRPPER LYKALRMGNI
                                AAQ-AVAPEW GPDGF-NPYN PGGIVAHHIA AGVVGIIAGL FHLTVRPPER LYKALRMGNI
                                SVQ-PVAPEW GPDGF-NPFN PGGIVAHHIA AGVVGIIAGL FHLTVRPPER LYKALRMGNI
                                AAQ-GVAPEW GPDGF-NPYN PGGIAAHHIA AGVVGIIAGL FHLTVRPPER LYKALRMGNI
                                HVQ-PVAPEW GPAGF-NPFN PGGVVAHHIA AGIVGIIAGL FHLSVRPPER LYKALRMGNI
                                SIQ-PVAPEW GPGGF-NPYN PGGIVAHHIA AGIVGIIAGL FHLTVRPPER LYKALRMGNI
                                HLE-AVQPSW GPEGF-NPFN PGGIVAHHIA AGIVGIIAGI FHITTRPPER LYKALRMGNI
                                HVQ-GVAPVW GSEGF-NPQN PGGVVAHHIA AGIVGIIGGL FHIVVRPPEV LYRGLRMGNI
                                HLE-AVQPSW GPEGF-NPFN PGGIVAHHIA AGIVGIIAGI FHITTRPPER LYKALRMGNI
                                SVQ-PVAPEW GPDGF-NPFN PGGIVAHHIA AGIVGIIAGL FHLTVRPPER LYKALRMGNI
                                HLE-AVQPSW GPEGF-NPFN PGGIVAHHIA AGIVGIIAGI FHITTRPPER LYKALRMGNI
                                HME-NVAPEW GAAGF-NPFS PGGIVANHIA AGIFGFLGGH FQMLNRPPER LYKALRMGNI
                                HIE-PVAPEW GPSGF-NPFN PGGVVAHHIA AGIVGIIAGL FHLTVRPPER LYRALRMGNI
                                HVA-PVAPEW GPDGF-NPYN PGGVVAHHIA AGIVGIIAGL FHLSVRPPER LYKALRMGNI
                                HLE-AVQPSW GPEGF-NPFN PGGIVAHHIA AGIVGIIAGI FHITTRPPER LYKALRMGNI
                                SIQ-PVAPEW GPAGF-NPYN PGGIVAHHIA AGVVGIIAGL FHLTVRPPER LYKALRMGNI
                                HME-NVAPEW GAAGF-NPFS PGGIVANHIA AGIFGFLGGH FQMLNRPPER LYKALRMGNI
                                SIQ-AVAPEW GPDGF-NPFN PGGIVAHHIA AGIVGIIAGL FHLTVRPPER LYKALRMGNI
                                HIE-SVAPEW GPAGF-DPFN PGGIVAHHIA AGVVGIIAGL FHLSVRPPER LYKALRMGNI
                                HLE-PVQPAW GPEGF-NPFN PGGIVAHHIA AGIVGIIAGI FHITTRPPER LYKALRMGNI
                                SVQ-PVAPEW GPDGF-NPFN PGGVVAHHIA AGIVGIIAGL FHLTVRPPER LYKALRMGNI
                                HVQ-AVAPEW GPDGF-NPFN PGGVVAHHIA AGVVGIIAGL FHLTVRPPER LYKALRMGNI
                                HVA-PVAPEW GPDGF-NPFN PGGVVAHHIA AGVVGIIAGL FHLTVRPPER LYKALRMGNI
                                AAQ-AVAPEW GPDGF-NPYN PGGIAAHHIA AGVVGIIAGL FHLTVRPPER LYKALRMGNI
                                HME-NVAPEW GAAGF-NPFS PGGIVANHIA AGIFGFLGGH FQMLNRPPER LYKALRMGNI
                                SVQ-PVAPEW GPDGF-NPFN PGGVVAHHIA AGIVGIIAGL FHLTVRPPER LYKALRMGNI
                                HLE-AVQPSW GPEGF-NPFN PGGIVAHHIA AGIVGIIAGI FHITTRPPER LYKALRMGNI
                                HIA-PVAPEW GPDGF-NPFN PGGVVAHHIA AGIVGIIAGL FHLSVRPPER LYKALRMGNI
                                HVA-PVAPEW GPNGF-NPFN AGGIAAHHIA AGIVGIIAGL FHLTVRPPER LYKALRMGNI
                                HVQ-PVAPEW GPAGF-NPFN PGGVVAHHIA AGIVGIIAGL FHLSVRPPER LYKALRMGNI
                                SIQ-PVAPEW GPAGF-NPYN PGGIVAHHIA AGVVGIIAGL FHLTVRPPER LYKALRMGNI
                                AAQ-AVAPEW GPDGF-NPYN PGGIAAHHIA AGVVGIIAGL FHLTVRPPER LYKALRMGNI
                                HME-NVAPEW GAAGF-NPFS PGGIVANHIA AGIFGFLGGH FQMLNRPPER LYKALRMGNI
                                HVA-PVAPEW GPNGF-NPFN AGGIVAHHIA AGIVGIIAGL FHLTVRPPER LYKALRMGNI
                                HVQ-AVAPEW GPDGF-NPFN AGGVVAHHIA AGIVGIIAGL FHLTVRPPER LYKALRMGNI
                                HME-NVAPEW GAAGF-NPFS PGGIVANHIA AGIFGFLGGH FQMLNRPPER LYKALRMGNI
                                HME-NVAPEW GAAGF-NPFS PGGIVANHIA AGIFGFLGGH FQMLNRPPER LYKALRMGNI
                                HIQ-PVAPEW GPAGF-NPFN PGGVVAHHIA AGVVGIIAGL FHLSVRPPER LYRALRMGNI
                                HLE-AVQPSW GPEGF-NPFN PGGIVAHHIA AGIVGIIAGI FHITTRPPER LYKALRMGNI
                                HVE-KVSPVW GAEGF-NPFN AGGIVANHIG AGLLGIIGGI FHITNRPGER LYRALKLGSL
                                AAQ-GVAPEW GPDGF-NPYN PGGIAAHHIA AGVVGIIAGL FHLTVRPPER LYKALRMGNI
                                SIQ-PVAPEW GPAGF-NPFN PGGVVAHHIA AGVVGIIAGL FHLTVRPPER LYKALRMGNI
                                HLE-PVQPSW GPEGF-NPFN PGGIVAHHIA AGIVGIIAGI FHITTRPPER LYKALRMGNI
                                HME-NVAPEW GAAGF-NPFS PGGIVANHIA AGIFGFLGGH FQMLNRPPER LYKALRMGNI
                                HIA-PVAPEW GPDGF-NPFN PGGVVAHHIA AGIVGIIAGL FHLSVRPPER LYKALRMGNI
                                SIQ-PVAPEW GPAGF-NPYN PGGIVAHHIA AGIVGIVAGL FHLTVRPPER LYKALRMGNI
                                SIQ-PVAPEW GPAGF-NPYN PGGIVAHHIA AGIVGIVAGL FHLTVRPPER LYKALRMGNI
                                SVQ-PVAPEW GPAGF-NPFN PGGIVAHHIA AGIVGIIAGL FHLSVRPPER LYKALRMGNI
                                SIQ-PVAPEW GPSGF-NPYN PGGIVAHHIA AGIVGIIAGL FHLTVRPPER LYKALRMGNI
                                HLE-PVQPAW GPEGF-NPFN PGGIVAHHIA AGIVGIIAGI FHITTRPPER LYKALRMGNI
                                HIA-PVAPEW GPDGF-NPFN PGGVVAHHIA AGVVGIIAGL FHLSVRPPER LYKALRMGNI
                                HIA-PVAPEW GPDGF-NPFN PGGVVAHHIA AGIVGIIAGL FHLSVRPPER LYKALRMGNI
                                HIE-KVQPAW GPEGF-NPFN PGGIVAHHIA AGIVGIIAGI FHITTRPPER LYKALRMGNI
                                HVQ-GVAPVW GAEGF-NPYN PGGVVAHHIA AGIVGIIGGL FHIVTRPPEV LYKALRMGNI
                                HLE-PVQPSW GPEGF-NPFN PGGIVAHHIA AGIVGIIAGI FHITTRPPER LYKALRMGNI
                                HVQ-QVAPEW GPDGF-NPFN PGGIVAHHIA AGIVGVIAGL FHLTVRPPER LYKALRMGNI
                                HVQ-PVAPEW GPSGF-NPFN PGGVVAHHIA AGIVGIIAGL FHLTVRPPER LYKALRMGNI
                                HVQ-GVAPDW GPAGF-NPQN PGGVVAHHIA LGIVAIIGGL FHISVRPPEY LYRGLRMGNI
                                HVA-PVAPEW GPNGF-NPFN AGGIVAHHIA AGIVGIVAGL FHLTVRPPER LYKALRMGNI
                                HVQ-GVAPEW GPAGF-NPFN PGGVVAHHIA AGVVGIIAGI FHLSVRPPER LYKALRMGNI
                                HVQ-GVAPVW GPEGF-NPQN PGGVVAHHIA AGIVGIIGGL FHIVVRPPEV LYRGLRMGNI
                                AAQ-AVAPEW GPDGF-NPYN PGGIAAHHIA AGVVGIIAGL FHLTVRPPER LYKALRMGNI
                                SIQ-PVAPEW GPDGF-NPYN PGGIVAHHIA AGVVGIIAGL FHLTVRPPER LYKALRMGNI
                                HVQ-PVAPEW GPDGF-NPFN PGGIVAHHIA AGIVGIIAGL FHLSVRPPER LYKALRMGNI
                                AAQ-GVAPEW GPDGF-NPYN PGGIAAHHIA AGVVGIIAGL FHLTVRPPER LYKALRMGNI
                                HVQ-GVAPVW GPEGF-NPYN PGGVVAHHIA AGIVGIIGGL FHIVVRPSEG LYRLLRMGNI
                                HIA-PVAPEW GPDGF-NPFN PGGVVAHHIA AGIVGIIAGL FHLSVRPPER LYKALRMGNI
                                HVQ-GVAPVW GPEGF-NPQN PGGVVAHHIA AGIVGIIGGL FHIVVRPPEV LYRGLRMGNI
                                SIQ-PVAPEW GPAGF-NPYN PGGIVAHHIA AGVVGIIAGL FHLTVRPPER LYKALRMGNI
                                HVQ-PVAPEW GPDGF-NPFN PGGVVAHHIA AGIVGVIAGL FHLTVRPPER LYKALRMGNI
                                HIA-PVAPEW GPDGF-NPFN PGGVVAHHIA AGIVGIIAGL FHLSVRPPER LYKALRMGNI
                                HVQ-PVAPEW GPAGF-NPFN PGGVVAHHIA AGIVGIIAGL FHLSVRPPER LYKALRMGNI
                                AAQ-GVAPEW GPDGF-NPYN PGGIAAHHIA AGVVGIIAGL FHLTVRPPER LYKALRMGNI
                                HLE-AVQPSW GPEGF-NPFN PGGIVAHHIA AGIVGIIAGI FHITTRPPER LYKALRMGNI
                                SVQ-PVAPEW GPAGF-NPFN AGGVVAHHIA AGIVGIIAGL FHLTVRPPER LYKALRMGNI
                                SIQ-PVAPEW GPAGF-NPYN PGGIVAHHIA AGVVGIIAGL FHLTVRPPER LYKALRMGNI
                                HVQ-GVAPVW GPEGF-NPQN PGGVVAHHIA AGIVGIIGGL FHIVVRPPEV LYRGLRMGNI
                                AAQ-AVAPEW GPDGF-NPYN PGGIAAHHIA AGVVGIIAGL FHLTVRPPER LYKALRMGNI
                                HIA-PVAPEW GPDGF-NPFN PGGVVAHHIA AGIVGIIAGL FHLSVRPPER LYKALRMGNI
                                HVQ-GVAPVW GAEGF-NPYN PGGVVAHHIV AGIVAIIGGL FHIVTRPPEV LYRALRMGNI
                                HLE-KVQPAW GPEGF-NPFN PGGVVAHHIA AGIVGIIAGI FHITTRPPER LYKALRMGNI
                                HLE-PVQPAW GPEGF-NPFN PGGIVAHHIA AGIVGIIAGI FHITTRPPER LYKALRMGNI
                                SIQ-PVAPEW GPAGF-NPYN PGGIVAHHIA AGVVGIIAGL FHLTVRPPER LYKALRMGNI
                                HVQ-PVAPEW GPAGF-NPFN PGGVVAHHIA AGIVGIIAGL FHLTVRPPER LYRALRMGNI
                                HIA-PVAPEW GPDGF-NPFN PGGVVAHHIA AGIVGIIAGL FHLSVRPPER LYKALRMGNI
                                HLE-AVQPSW GPEGF-NPFN PGGIVAHHIA AGIVGIIAGI FHITTRPPER LYKALRMGNI
                                HVQ-PVAPEW GPAGF-NPFN PGGVVAHHIA AGVVGIIAGL FHLTVRPPER LYKALRMGNI
                                HVQ-GVAPVW GPEGF-NPQN PGGVVAHHIA AGIVGIIGGL FHIVVRPPEV LYRGLRMGNI
                                HIE-KVQPAW GPEGF-NPFN PGGIVAHHIA AGIVGIIAGI FHITTRPPER LYKALRMGNI
                                SIQ-AVAPEW GPAGF-DPFN PGGVVAHHIA AGVVGIIAGL FHLTVRPPER LYKALRMGNI
                                HIA-PVAPEW GPSGF-NPFN PGGVVAHHIA AGVVGIIAGL FHLTVRPPER LYKALRMGNI
                                HLE-AVQPSW GPEGF-NPFN PGGIVAHHIA AGIVGIIAGI FHITTRPPER LYKALRMGNI
                                HVQ-PVVPEW GPAGF-NPFN PGGVVAHHIA AGVVGIIAGL FHLTVRPPER LYRALRMGNV
                                HVQ-GVAPVW GPEGF-NPQN PGGVVAHHIA AGIVGIIGGL FHIVVRPPEV LYRGLRMGNI
                                SIQ-PVAPEW GPDGF-NPYN PGGIVAHHIA AGVVGIIAGL FHLTVRPPER LYKALRMGNI
                                HIQ-PVAPEW GPDGF-NPFN PGGVVAHHIA AGVVGIIAGL FHLTVRPPER LYKALKMGNI
                                HVQ-GVAPVW GPEGF-NPQN PGGVVAHHIA AGIVGIIGGL FHIVVRPPEV LYRGLRMGNI
                                HVQ-GVAPVW GAEGF-NPYN PGGVVAHHIA AGIVGIIGGL FHIVTRPPEV LYKALRMGNI
                                SVQ-PVAPEW GPAGF-NPFN PGGIVAHHIA AGVVGIIAGL FHLTVRPPER LYKALRMGNI
                                HLE-PVQPSW GPEGF-NPFN PGGIVAHHIA AGIVGIIAGI FHITTRPPER LYKALRMGNI
                                SVQ-PVAPEW GPDGF-NPFN PGGVVAHHIA AGIVGIIAGL FHLTVRPPER LYKALRMGNI
                                HVQ-PVAPEW GPAGF-NPYN AGGVVAHHIA AGIVGIIAGL FHITVRPPQR LYRALRMGNI
                                HVA-PVAPEW GPDGF-NPFN PGGVVAHHIA AGVVGIIAGL FHLTVRPPER LYKALRMGNI
                                HVG-PVAPEW GPNGF-NPFN AGGIVAHHIA AGIVGIIAGL FHLTVRPPER LYKALRMGNI
                                SVQ-PVAPEW GPSGF-NPFN PGGIVAHHIA AGVVGVIAGL FHLSVRPPER LYKALRMGNI
                                SVQ-PVAPEW GPDGF-NPFN PGGIVAHHIA AGIVGIIAGL FHLLVRPPQR LYKALRMGNI
                                HVQ-GVAPEW GPAGF-NPFN AGGVVAHHIA AGIVGIVAGL FHLTVRPPQR LYKALRMGNI
                                HVQ-PVAPEW GPAGF-NPFN PGGVVAHHIA AGIVGIIAGL FHLTVRPPER LYRALRMGNI
                                HVQ-PVAPEW GPAGF-NPFN PGGVVAHHIA AGIVGIIAGL FHLTVRPPER LYKALRMGNI
                                HIE-KVQPAW GPEGF-NPFN PGGIAAHHIA AGIVGIIAGI FHITTRPPER LYKALRMGNI
                                HVQ-GVAPVW GPEGF-NPQN PGGVVAHHIA AGIVGIIGGL FHIVVRPPEV LYRGLRMGNI
                                HVQ-AVAPEW GPDGF-NPFN PGGVVAHHIA AGVVGIIAGL FHLTVRPPER LYKALRMGNI
                                HVQ-PVAPEW GPAGF-NPYN AGGIVAHHIA AGIVGIVAGL FHLTVRPPQR LYKALRMGNI
                                HIA-PVAPEW GPDGF-NPFN PGGVVAHHIA AGVVGIIAGL FHLSVRPPER LYKALRMGNI
                                HLE-AVQPSW GPEGF-NPFN PGGIVAHHIA AGIVGIIAGI FHITTRPPER LYKALRMGNI
                                HIA-PVAPEW GPDGF-NPFN PGGVVAHHIA AGVVGIIAGL FHLTVRPPER LYKALRMGNI
                                HVQ-AVAPDW GPSGF-NPFN PGGVVAHHIA AGIVGIIAGL FHLSVRPPER LYKALRMGNI
                                HVQ-PVAPEW GPAGF-NPYN AGGVVAHHIA AGIVGIIAGL FHITVRPPQR LYKALRMGNI
                                HVQ-AVAPAW GPEGF-NPFN PGGVVAHHIA AGIVGIIAGL FHLTVRPPQR LYRALRMGNI
                                HVQ-PVAPEW GPAGF-NPYN AGGVVAHHIA AGIVGIIAGL FHITVRPPQR LYKALRMGNI
                                HLE-PVQPSW GPEGF-NPFN PGGIVAHHIA AGIVGIIAGI FHITTRPPER LYKALRMGNI
                                HVQ-AVAPDW GPSGF-NPFS PGGVVAHHIA AGIVGIIAGL FHLSVRPPER LYKALRMGNI
                                HVQ-PVAPEW GPSGF-NPFN PGGVVAHHIA AGIVGIIAGL FHLSVRPPER LYRALRMGNI
                                HIQ-GVAPEW GAAGF-DPHN PGGVVAHHIA LGIVAIIGGL FHIFVRPPEY LYKGLRMGNI
                                HVE-PVSPSW GVDGF-NPFN PGGIVANHIA AGLMGIIGGI FHITNRPGER LYRALKLGSL
                                HIA-PVAPEW GPDGF-NPFN PGGVVAHHIA AGVVGIIAGL FHLTVRPPER LYKALRMGNI
                                HVQ-PVAPEW GPEGF-NPFN AGGVVAHHIA AGIVGIIAGI FHLAVRPPQR LYRALRMGNI
                                HVE-PVAPSW GVDGF-NPFN PGGIVANHIA AGLMGIIGGI FHITNRPGER LYKALRLGSL
                                HVQ-GVAPVW SPEGF-NPQN PGGVVAHHIA AGIVGIIGGL FHIVVRPPEV LYRGLRMGNI
                                HLE-KVQPAW GPEGF-NPFN PGGIVAHHIA AGIVGIIAGI FHITTRPPER LYKALRMGNI
                                SIQ-PVAPSW GPEGF-NPFN AGGIAAHHIA AGIVGIIAGL FHLSVRPPQR LYKALRMGNI
                                SIQ-PVAPSW GPEGF-NPFN AGGIAAHHIA AGIVGIIAGL FHLSVRPPQR LYKALRMGNI
                                HLE-KVQPAW GPEGF-NPFN PGGIVAHHIA AGIVGIIAGI FHITTRPPER LYKALRMGNI
                                HVQ-PVAPAW GPEGF-DPFN PGGIVAHHIA AGVVGVIAGL FHLTVRPPER LYKALRMGNI
                                HIQ-PVAPEW GPDGF-NPFN PGGIVAHHIA AGIVGIIAGI FHLSVRPPER LYRALRMGNI
                                HVE-PVAPEW GPEGF-NPFN AGGVVAHHIA AGIVGIIAGI FHLAVRPPQR LYRALRMGNI
                                HIE-AVAPEW GPAGF-NPFN PGGVVAHHIA AGIVGIIAGL FHLTVRPPER LYKALRMGNI
                                HVQ-AVAPEW GPAGF-NPFN PGGVVAHHIA AGIVGIIAGL FHLSVRPPER LYKALRMGNI
                                HLE-KVQPAW GPEGF-NPFN PGGIVAHHIA AGIVGIIAGI FHITTRPPER LYKALRMGNI
                                SIQ-PVAPSW GPEGF-NPFN AGGIAAHHIA AGIVGIIAGL FHLSVRPPQR LYKALRMGNI
                                HVQ-AVAPEW GPAGF-NPYN PGGVVAHHIA AGVVGIIAGL FHLTVRPPER LYKALRMGNI
                                HVQ-AVAPEW GPAGF-NPYN PGGVVAHHIA AGVVGIIAGL FHLTVRPPER LYKALRMGNI
                                HLE-PVQPSW GPEGF-NPFN PGGIVAHHIA AGIVGIIAGI FHITSRPPER LYKALRMGNI
                                SVQ-PVAPEW GPAGF-NPFN PGGIVAHHIA AGIVGIIAGL FHLTVRPPER LYKALRMGNI
                                HVQ-PVAPSW GPEGF-DPYN PGGIVAHHIA AGVVGVIAGL FHLTVRPPER LYKALRMGNI
                                HLE-KVQPAW GPEGF-NPFN PGGIVAHHIA AGIVGIIAGI FHITTRPPER LYKALRMGNI
                                SVQ-PVAPEW GPDGF-NPYN PGGVVAHHIA AGIVGIIAGL FHILVRPPQR LYKALRMGNI
                                HVQ-GVAPEW GAAGF-NPFN PGGIVAHHIA AGIVGIIAGL FHLTVRPPQR LYKALRMGNI
                                HIQ-GVAPEW GPEGF-NPYN PGGIVAHHIA AGVVGIIAGL FHLSVRPPER LYRALRMGNI
                                HIQ-PVAPEW GPSGF-NPFN PGGVVAHHIA AGIVGIIAGL FHLSVRPPER LYRALRMGNI
                                SIQ-PVAPEW GPDGF-NPFN PGGIVAHHIA AGIVGIIAGL FHLIVRPPQR LYKALRMGNI
                                SVQ-PVAPEW GPDGF-NPYN PGGVVAHHIA AGIVGIIAGL FHILVRPPQR LYKALRMGNI
                                SVQ-PVAPAW GPEGF-NPFN AGGIVAHHIA AGVVGIIAGL FHLSVRPPQR LYKALRMGNI
                                HVQ-GVAPEW GPAGF-NPFN PGGIVAHHIA AGIVGIIAGL FHLTVRPPQR LYKALRMGNI
                                SIQ-PVAPSW GPEGF-NPFN AGGIVAHHIA AGIVGIIAGL FHLSVRPPER LYRALRMGNI
                                HIQ-AVAPEW GPDGF-NPFN PGGIVAHHIA AGVVGIIAGL FHLSVRPPER LYKALRMGNI
                                SIQ-PVAPAW GPEGF-NPFN AGGIVAHHIA AGVVGIVAGL FHLSVRPPQR LYKALRMGNI
                                HMQ-GVAPVW DARGF-DPYN PGGVVAHHIA AGIVGIIGGL FHIVVRPSEE LYKLLRMGNI
                                HVQ-AVAPSW GPEGF-DPFN PGGVVAHHIA AGIVGIIAGL FHLTVRPPER LYKALRMGNI
                                HIE-AVAPSW GPSGF-NPFN PGGVVAHHIA AGVVGIVAGL FHLSVRPPER LYKALRMGNI
                                SIQ-PVAPSW GPEGF-NPFN AGGIAAHHIA AGIVGIIAGL FHPSVRPPQR LYKALRMGNI
                                HVQ-GVAPVW GAEGF-NPFN PGGVVAHHIA AGITGIVGGI FHIAFRPPEV LYRALRMGNI
                                SIQ-PVAPAW GPEGF-NPFN AGGIVAHHIA AGVVGIIAGL FHLSVRPPQR LYKALRMGNI
                                SVQ-PVAPEW GPAGF-NPYN PGGIVAHHIA AGVVGVIAGL FHLSVRPPER LYKALRMGNI
                                HVQ-PVAPEW GPAGF-NPFN AGGVVAHHIA AGIVGIIAGI FHLAVRPPQR LYRALRMGNI
                                SIQ-PVAPAW GPEGF-NPFN AGGIVAHHIA AGVVGIIAGL FHLSVRPPQR LYKALRMGNI
                                HVQ-PVAPEW GPAGF-NPFN PGGVVAHHIA AGVVGIIAGL FHLTVRPPER LYKALRMGNI
                                SVQ-PVAPAW GPEGF-NPFN AGGIVAHHIA AGVVGIIAGL FHLSVRPPQR LYKALRMGNI
                                HVQ-PVAPEW GAAGF-NPFN PGGIVAHHIA AGIVGIIAGL FHLTVRPPQR LYKALRMGNI
                                HVQ-PVAPEW GPAGF-NPFN AGGVVAHHIA AGIVGIIAGI FHLAVRPPQR LYRALRMGNI
                                SVQ-PVAPEW GPDGF-NPYN PGGVVAHHIA AGIVGIIAGL FHLLVRPPQR LYKALRMGNI
                                SIQ-PVAPAW GPEGF-NPFN AGGIVSHHIA AGIVGIIAGL FHLTVRPPER LYRALRMGNI
                                SIQ-PVAPAW GPEGF-NPFN AGGIVSHHIA AGIVGIIAGL FHLTVRPPER LYRALRMGNI
                                HVQ-PVAPSW GPEGF-DPFN PGGIVAHHIA AGVVGVIAGL FHLTVRPPER LYKALRMGNI
                                HVQ-GVAPEW GPAGF-NPFN PGGVVAHHIA AGIVGIVAGL FHLTVRPPQR LYKALRMGNI
                                SVQ-PVAPEW GPAGF-NPFN AGGVVAHHIA AGIVGIIAGL FHLTVRPPER LYKALRMGNI
                                SIQ-PVAPAW GPEGF-NPFN AGGIVAHHIA AGVVGIIAGL FHLSVRPPER LYKALRMGNI
                                SVQ-AVAPEW GPAGF-DPFN PGGIAAHHIA AGVVGIIAGL FHLTVRPPER LYRALRMGNI
                                HVQ-PVAPEW GPAGF-NPFN PGGVVAHHIA AGIVGIIAGL FHLTVRPPER LYKALRMGNI
                                HVQ-PVAPEW GPAGF-NPFN PGGVVAHHIA AGIVGIIAGL FHLTVRPPER LYKALRMGNI
                                SIQ-PVAPEW GPAGF-NPFN PGGIVAHHIA AGVVGIIAGL FHLSVRPPER LYRALRMGNI
                                HVQ-PVAPEW GPSGF-NPFN PGGVVAHHIA AGIVGIIAGL FHLTVRPPER LYKALRMGNI
                                HVQ-GVAPEW GSAGF-NPFN PGGIVAHHIA AGIVGIIAGL FHLTVRPPQR LYKALRMGNI
                                HVA-PVAPEW GPNGF-NPFN AGGIVAHHIA AGIVGIVAGL FHLTVRPPER LYKALRMGNI
                                HVQ-GVAPEW GPDGF-NPFN PGGIAAHHIA AGIVGIIAGL FHLAVRPPER LYKALRMGNI
                                HVE-PVAPDW GPNGF-NPFN PGGVVAHHIA AGIVGIVAGL FHLIVRPPER LYKALRMGNI
                                HIQ-PVAPEW GAAGF-NPFN PGGIVAHHIA AGIVGIIAGL FHLTVRPPQR LYKALRMGNI
                                HVQ-GVAPEW GSAGF-NPFN PGGIVAHHIA AGIVGIIAGL FHLTVRPPQR LYKALRMGNI
                                HVQ-PVAPEW GPAGF-NPFN PGGVVAHHIA AGIVGIIAGL FHLTVRPPER LYKALRMGNI
                                HVQ-PVAPEW GPAGF-NPFN PGGVVAHHIA AGIVGIIAGL FHLTVRPPER LYKALRMGNI
                                HVQ-PVAPEW GPAGF-NPFN PGGVVAHHIA AGIVGIIAGL FHLTVRPPER LYKALRMGNI
                                SIQ-PVAPAW GPEGF-DPFN PGGIVAHHIA AGIVGIIAGL FHLTVRPPER LYRALRMGNI
                                HVQ-PVAPEW GPAGF-NPFN PGGVVAHHIA AGIVGIIAGL FHLTVRPPER LYKALRMGNI
                                HVQ-PVAPEW GPAGF-NPFN PGGVVAHHIA AGIVGIIAGL FHLTVRPPER LYKALRMGNI
                                HVQ-GVAPEW GAAGF-NPFN PGGIVAHHIA AGIVGIIAGL FHLTVRPPQR LYKALRMGNI
                                HVQ-PVAPEW GPAGF-NPFN PGGVVAHHIA AGIVGIIAGL FHLTVRPPER LYKALRMGNI
                                HVQ-GVAPEW GAAGF-NPFN PGGIVAHHIA AGIVGIIAGL FHLTVRPPQR LYKALRMGNI
                                HVE-PVQPDW GPGGF-NPFN PGGIVAHHIA AGIVGIIAGV FHITSRPPQR LYKALRMGNI
                                HVE-PVQPDW GPGGF-NPFN PGGIVAHHIA AGIVGIIAGV FHITSRPPQR LYKALRMGNI
                                SIQ-PVAPAW GPEGF-NPFN PGGIVAHHIA AGIVGIIAGL FHLIVRPPQR LYKALRMGNI
                                HVE-PVQPDW GPGGF-NPFN PGGIVAHHIA AGIVGIIAGV FHITSRPPQR LYKALRMGNI
                                SVQ-AIAPEW GPAGF-NPYN PGGIVAHHIA AGVVGVIAGL FHLTVRPPER LFKALRMGNI
                                SVQ-AIAPEW GPAGF-NPYN PGGIVAHHIA AGVVGVIAGL FHLTVRPPER LFKALRMGNI
                                HVG-PVAPEW GPNGF-NPFN AGGIAAHHIA AGIVGIVAGL FHLTVRPPER LYKALRMGNI
                                SVQ-PIAPEW GPAGF-NPYN PGGIVAHHIA AGVVGVIAGL FHLTVRPPER LFKALRMGNI
                                HIQ-PVAPEW GPAGF-NPFN PGGVVAHHIA AGIVGIIAGL FHLTVRPPER LYKALRMGNI
                                SIQ-PVSPSW GPEGF-NPFN AGGIVAHHIA AGIVGIIAGL FHLSVRPPQR LYKALRMGNI
                                HVE-PVQPDW GPGGF-NPFN PGGIVAHHIA AGIVGIIAGV FHITSRPPQR LYRALRMGNI
                                HVQ-PVAPEW GPAGF-NPFN PGGVVAHHIA AGIVGIIAGL FHLTVRPPER LYKALRMGNI
                                SIQ-PVAPEW GPAGF-NPFN PGGIVAHHIA AGVVGIIAGL FHLSVRPPER LYRALRMGNI
                                HIE-PVAPEW GAAGF-NPFN PGGVVAHHIA AGIVGIIAGL FHLTVRPPER LYKALRMGNI
                                HVQ-PVAPEW GPDGF-NPFN PGGIVAHHIA AGIVGIIAGI FHLTVRPPER LYKALRMGNI
                                HVQ-PVAPEW GPAGF-NPFN AGGVVAHHIA AGIVGIVAGL FHLTVRPPQR LYKALRMGNI
                                SIQ-PVAPAW GPEGF-NPFN AGGIVAHHIA AGVVGIVAGL FHLSVRPPQR LYKALRMGNI
                                SVQ-PVAPEW GPAGF-NPFN PGGVVAHHIA AGIVGIIAGL FHLSVRPPER LYKALRMGNI
                                HVE-AVSPVW DARGF-DPFN PGGIPAHHIA AGILGILAGL FHLTVRPPLR LYKGLRMGNV
                                HVQ-PVAPEW GPAGF-NPFN PGGVVAHHIA AGIVGIIAGL FHLTVRPPER LYKALRMGNI
                                SIQ-PVAPAW GPEGF-NPFN AGGIVAHHIA AGVVGIIAGL FHLSVRPPQR LYKALRMGNI
                                SVQ-PVAPEW GPAGF-NPFN PGGVVAHHIA AGIVGIIAGL FHLSVRPPER LYKALRMGNI
                                SVQ-PVAPEW GPAGF-NPFN PGGVVAHHIA AGVVGIIAGL FHLSVRPPER LYKALRMGNI
                                SVQ-PVAPEW GPAGF-NPFN PGGVVAHHIA AGVVGIIAGL FHLSVRPPER LYKALRMGNI
                                HVE-AVAPEW GPAGF-NPFN PGGVVAHHIA AGVVGIIAGL FHLTVRPPER LYKALRMGNI
                                HVE-AVAPEW GPAGF-NPFN PGGVVAHHIA AGVVGIIAGL FHLTVRPPER LYKALRMGNI
                                HVQ-PVAPAW GPEGF-DPFN PGGIVAHHIA AGVVGVIAGL FHLSVRPPER LYKALRMGNI
                                KVQ-AVNPAW GVEGF-DPFV SGGIASHHIA AGTLGILAGL FHLSVRPPQR LYKGLRMGNI
                                HIQ-GVAPEW GAEGF-NPFN PGGVVAHHIA AGILGIIGGL FHITFRPPEV LYRSLRMGNI
                                KVQ-PVNPAW GVEGF-DPFV PGGIASHHIA AGTLGILAGL FHLSVRPPQR LYKGLRMGNI
                                KVQ-PVNPAW GVEGF-DPFV PGGIASHHIA AGTLGILAGL FHLSVRPPQR LYKGLRMGNI
                                KVQ-PVNPAW GVEGF-DPFV PGGIASHHIA AGTLGILAGL FHLSVRPPQR LYKGLRMGNI
                                HIQ-GVAPEW GPDGF-NPYN PGGVVAHHIA AGIVGIIGGI FHISVRPPEV LYRTLRMGNI
                                HVQ-GVSPDW RPFAF-DPYN PTGLVTHHIS AGIALIIGGI FHTVSRPSER LYNALSMGNV
                                HVQ-PVAPDW GPTGF-DPFN PGGIVAHHIA AGALLLLGGI FHLVTRPSER LYSALRMGNV
                                HIE-PVAPVW GAEGF-NPFS AGGIVANHVG AGLLGIIGGI FHITNRPGER LYRNLRMGSL
                                HVE-KVAPVW GAEGF-NPFN AGGIVANHVG AGLLGIIGGI FHITNRPGER LYRALKLGSL
                                HVE-KVAPVW GAEGF-NPFN AGGIVANHVG AGLLGIIGGI FHITNRPGER LYRALKLGSL
                                HVE-KVAPVW GADGF-NPFS AGGIVANHIG AGLLGIIGGV FHITNRPGER LYRNLRMGSL
                                HVE-KVAPVW GAAGF-NPFN AGGIVANHIG AGLIGIIGGV FHITNRPGER LYRNLRMGSL
                                HVE-KVSPVW GASGF-NPFS AGGIVANHIG AGLIGIIGGI FHITNRPGER LYRNLRMGSL
                                VVV-PTGFAW GADGF-NPYN PAGIAAHHVA AGIVGILGGI FHIAVRPPER LYRALRMGNI
                                IVV-PTGFAW GADGF-NPYN PAGIAAHHVA AGIVGILGGI FHIAVRPPER LYRSLRMGNI
                                HLE-NVAPEW GAAGF-NPFS PGGIVANHIA AGLFGFLGGH FQMLNRPPER LYKALRMGNI
                                HIE-GVAPVW GPEGF-NPFN PGGVVAHHIA AGIVGIIGGI FHIAFRPPEV LYRALRMGNI
                                SIQ-PVAPAW GPEGF-NPFN AGGIVAHHIA AGVVGIIAGL FHLSVRPPER LYKALRMGNI
                                SIQ-PVAPSW GPEGF-NPFN SGGIVAHHIA AGIVGIIAGL FHLSVRPPQR LYKALRMGNI
                                YLLKSPFG-- GEGWIVSVNN LEDVVGGHIW IGLICIAGGI WHILTTPFGW ARRAFI-WSG
                                YLLKSPFG-- GDGWIVSVNN LEDVVGGHIW IGLICIFGGI WHILTKPFGW ARRAFI-WSG
                                YVLKSPFG-- GDGWIVSVDN MEDIIGGHIW LGLICISGGI WHILTKPFGW ARRAFI-WSG
                                YLLKSPFG-- GEGWIVSVNN MEDVIGGHIW VGFICIAGGV WHILTKPFGW VRRAFI-WSG
                                YVAKSPFG-- GEGWIVSVGN LEDLVGGHIW VGIICIAGGI WHILTKPFAW ARRAFI-WSG
                                YLIKSPFG-- GDGWIVSVDN LEDVVGGHIW IALICISGGI WHIFTKPFAW ARRAFI-WSG
                                YLLKSPFG-- GEGWIVSVDN LEDIVGGHIW IGLICIAGGI WHILTKPFGW ARRAFI-WSG
                                YLLKSPFG-- GDGWIVSVDN MEDVIGGHIW VGLICIFGGV WHILTKPFGW ARRAFI-WSG
                                YLLKAPFG-- GEGWIISVDN MEDVIGGHIW IALICISGGI WHIFTKPFAW ARRAFI-WSG
                                YLIKAPFG-- GEGWIVSVDN MEDVIGGHIW IALICISGGI WHIFTKPFGW ARRAFI-WSG
                                YLIKSPFG-- GEGWIVSVNN MEDIIGGHIW VAFICIAGGI FHILTKPFAW ARRALI-WSG
                                YILKSPFG-- GEGWIVSVDN LEDVVGGHIW VGFICIAGGI FHILTKPFGW SRRASI-WSG
                                YLLKSPFG-- GEGWIVSVNN LEDIVGGHIW LGLILIAGGI WHIVTKPFGW ARRALI-WSG
                                YLLKSPFG-- GEGWIVSVNN LEDVVGGHIW VGLTCIAGGI WHIVTKPFAW ARRAFI-WSG
                                YLLKSPFG-- GEGWIVSVNN LEDVVGGHIW VGLTCIAGGI WHIVTKPFAW ARRAFI-WSG
                                YLLKAPFG-- GEGWIVSVNN LEDVIGGHIW VALLCISGGI WHILTKPFGW ARRAFI-WSG
                                YLIKAPFG-- GEGWIISVDN LEDVVGGHIW IAVICISGGI WHIFTKPFAW ARRAFI-WSG
                                YLLKSPFG-- GEGWIVSVNN LEDVVGGHIW VGLTCIAGGI WHIVTKPFAW ARRAFI-WSG
                                YLIKSPFG-- GDGWIVSVDN LEDVVGGHIW VALICISGGI WHIFTKPFGW ARRAFI-WSG
                                YLIKSPFG-- GEGWIVSVNN MEDIIGGHIW VAFICIAGGI FHILTKPFAW ARRALI-WSG
                                YLLKAPFG-- GEGWIVSVNN MEDVIGGHIW VALLCISGGI WHILTKPFGW ARRAFI-WSG
                                YLLKSPFG-- GEGWIVSVDN LEDVVGGHIW VAFICIVGGI FHILTKPFGW SRRASI-WSG
                                YLLKAPFG-- GEGWIISVNN MEDIIGGHIW VGLVCIAGGI WHILTKPFAW SRRASI-WSG
                                YLIKAPFG-- GEGWIISVDN MEDVIGGHIW IALICISGGI WHIFTKPFAW ARRAFI-WSG
                                YLTRSPFG-- GEGWIVSVNN MEDIIGGHIW VGLICIAGGV WHILTKPFGW ARRALI-WSG
                                YLIKSPFG-- GDGWIVSVSN LEDVVGGHIW IALICISGGI WHILTKPFGW ARRAFI-WSG
                                YLLKSPFG-- GEGWIVSVNN LEDVVGGHIW VALLCIGGGI FHIFSKPFAW ARRAFI-WSG
                                YLIKSPFG-- GEGWIVSVDN MEDVIGGHIW IALICISGGI WHIFTKPFGW ARRAFI-WSG
                                YLLKSPFG-- GEGWIVSVNN LEDVVGGHIW VALICIFGGI FHIFSKPFAW ARRAFI-WSG
                                YLIKSPFG-- GEGWIVSVDN MEDVIGGHIW IAFICIAGGI WHIFTKPFAW SRRASI-WSG
                                YLIKAPFG-- GEGWIVSVNN LEDVVGGHIW VALLCISGGI WHIFTKPFAW ARRAFI-WSG
                                YLIKAPFG-- GEGWIVSVNN LEDVVGGHIW VALLCISGGI WHIFTKPFAW ARRAFI-WSG
                                YLLKAPFG-- GEGWIISVDN MEDIIGGHIW VAFICIAGGI FHILTKPFGW ARRALI-WSG
                                YLIKSPFG-- GEGWIVSVDN MEDVIGGHIW IAFICIAGGI WHIFTKPFAW SRRASI-WSG
                                YVLKSPFG-- GEGWITSVDN LEDIVGGHIW VAIMCISGGI FHILTKPFGW ARRAFI-WSG
                                YLIKSPFG-- GEGWIVSVDN LEDVIGGHIW IALICISGGI WHIFTKPFAW ARRAFI-WSG
                                YLIKAPFG-- GEGWIVSVDN MEDVIGGHIW IALICISGGI WHIFTKPFAW ARRAFI-WSG
                                YLLKAPFG-- GEGWIISVNN MEDIIGGHIW VGFICIAGGI WHILTKPFGW VRRAFI-WSG
                                YLLKAPFG-- GEGWIISVDN MEDIIGGHIW VAFICIAGGI FHILTKPFGW ARRALI-WSG
                                YLIKSPFG-- GEGWIVSVNN LEDVVGGHIW IGLICIAGGV WHILTKPFAW SRRASI-WSG
                                YLIKSPFG-- GEGWIVSVDN LEDVIGGHIW IAFICISGGI FHILTKPFGW ARRAFI-WSG
                                YLLKAPFG-- GEGWIISVDN MEDIIGGHIW VAFICIAGGI FHILTKPFGW ARRALI-WSG
                                YLIKSPFG-- GEGWIVSVDN MEDVIGGHIW IAFICIAGGI WHIFTKPFAW SRRASI-WSG
                                YLLKAPFG-- GEGWIMSVNN MEDIIGGHIW VGFICIGGGI WHILTKPFGW ARRALV-WSG
                                YLIKSPFG-- GEGWIVSVDN LEDVIGGHIW IAFICIAGGI YHILTKPFGW ARRAFI-WSG
                                YLIKAPFG-- GEGWIISVDN MEDVIGGHIW IGLTCIAGGI WHIFTKPFAW SRRASI-WSG
                                YLIKSPFG-- GEGWIVSVDN MEDVIGGHIW IAFICIAGGI WHIFTKPFAW SRRASI-WSG
                                YLIKSPFG-- GEGWIVSVNN MEDVIGGHIW IALMCISGGI WHIFTKPFAW ARRAFI-WSG
                                YLIKAPFG-- GEGWIISVDN MEDVIGGHIW IGLTCIAGGI WHIFTKPFAW SRRASI-WSG
                                YLIKAPFG-- GEGWIISVDN MEDVIGGHIW IGLTCIAGGI WHIFTKPFAW SRRASI-WSG
                                YLIKSPFG-- GDGWIVSVDN LEDVIGGHIW IALICISGGI WHIFTKPFAW ARRAFI-WSG
                                YLTRSPFG-- GEGWLVSVNN LEDVVGGHIW VGLICIAGGV WHILTKPFGW SRRASI-WSG
                                YLIKSPFG-- GDGWIVSVDN MEDVIGGHIW VAFICIAGGI WHIFTKPFAW SRRASI-WSG
                                YLIKAPFG-- GEGWIISVDN MEDVIGGHIW IGLTCIAGGI WHIFTKPFAW SRRASI-WSG
                                YLIKSPFG-- GEGWIVSVDN MEDVIGGHIW VAFICIAGGI FHILTKPFAW SRRASI-WSG
                                YLTKAPFG-- GEGWIISVNN MEDIIGGHIW IGLICIFGGI WHILTKPFGW ARRAFI-WSG
                                YLIKAPFG-- GEGWIISVDN MEDVIGGHIW IGLTCIAGGI WHIFTKPFAW SRRASI-WSG
                                YVLKSPFG-- GEGWIVSVDN LEDVVGGHIW IAFICIAGGI FHILTKPFAW SRRASI-WSG
                                YLIKSPFG-- GEGWIVSVDN MEDVIGGHIW IALICISGGI WHIFTKPFAW ARRAFI-WSG
                                YLIKAPFG-- GEGWIISVDN MEDIIGGHIW IAFICISGGI WHILTKPFAW ARRAFI-WSG
                                YLIKSPFG-- GEGWIVSVDN LEDVIGGHIW IALICISGGI WHIFTKPFAW ARRAFI-WSG
                                YLAKSPFG-- GEGWIVSVNN LEDVVGGHIW VGLICIAGGI WHILTKPFAW ARRAFI-WSG
                                YLLKSPFG-- GDGWIVSVNN LEDIVGGHIW VALICIAGGL WHILTKPFGW ARRALV-WSG
                                YLIKSPFG-- GDGWIVSVNN MEDVIGGHIW VALVCISGGI WHIFTKPFGW ARRAFI-WSG
                                YLIKSPFG-- GEGWIISVDN LEDVVGGHIW IAFILIAGGI WHIFTKPFAW SRRASI-WSG
                                YVIKSPFG-- GEGWIVSVDN LEDVVGGHIW IAFICIAGGI WHIFTKPFAW SRRASI-WSG
                                YLIKAPFG-- GEGWIISVNN LEDVIGGHIW IALICIAGGI WHIFTKPFAW SRRASI-WSG
                                YLIKAPFG-- GEGWIISVDN MEDIIGGHIW IAFICISGGI WHIFTKPFAW ARRAFI-WSG
                                YVIKSPFG-- GEGWIVSVDN LEDVVGGHIW IAFICIAGGI FHILTKPFAW SRRASI-WSG
                                YLVKSPFG-- GEGWLVSVNN MEDVIGGHIW IGFTCIAGGI WHVLTKPFAW SRRASI-WSG
                                YVLKSPFG-- GEGWIVSVDN LEDVVGGHIW VAFICIAGGI FHILTKPFAW SRRASI-WSG
                                YLIKSPFG-- GEGWIVSVDN LEDVIGGHIW IAFICISGGI FHILTKPFGW ARRAFI-WSG
                                YLIKAPFG-- GEGWIISVDN MEDIIGGHIW IAFICISGGI WHIFTKPFAW ARRAFI-WSG
                                YLIKSPFG-- GDGWIVSVDN MEDVIGGHIW IAFICIAGGI WHIFTKPFAW SRRASI-WSG
                                YLLKSPFG-- GEGWIVSVDN LEDVVGGHIW VALLCISGGI FHILTKPFGW ARRAFI-WSG
                                YLIKAPFG-- GEGWIISVDN MEDIIGGHIW IAFICISGGI WHIFTKPFAW ARRAFI-WSG
                                YLIKAPFG-- GEGWIISVDN MEDIIGGHIW IAFICISGGI WHIFTKPFAW ARRAFI-WSG
                                YLIKAPFG-- GEGWIISVDN MEDIIGGHIW VGLICIAGGI WHILTKPFGW ARRAFI-WSG
                                YVIKSPFG-- GEGWIVSVDN LEDVVGGHIW IAFICIAGGV FHILTKPFAW SRRASI-WSG
                                YVIKSPFG-- GEGWIVSVDN LEDVVGGHIW IAFICIAGGV FHILTKPFAW SRRASI-WSG
                                YLAKSPFG-- GDGWIVSVDN LEDIVGGHIW VGLICIAGGV WHILTKPFGW ARRALV-WSG
                                YLTKAPFG-- GEGWIISVNN MEDIIGGHIW VGLICIAGGI WHILTKPFGW ARRAFI-WSG
                                YLLKAPFG-- GEGWIISVNN MEDIIGGHIW VGLILIAGGI WHILTKPFAW ARRALI-WSG
                                YLLKAPFG-- GEGWIIGVNN MEDIIGGHIW IGLICISGGI WHILTKPFGW ARRAFI-WSG
                                YLTRSPFG-- GDGWIISVDN LEDVVGGHIW IGLICIAGGI WHVLTKPFGW ARRAFI-WSG
                                YVIKSPFG-- GEGWIVSVDN LEDVVGGHIW IAFICIAGGI FHILTKPFAW SRRASI-WSG
                                YLTKAPFG-- GEGWIISVNN MEDIIGGHIW IGLICIAGGI WHILTKPFAW ARRAFI-WSG
                                YLTKAPFG-- GEGWIISVNN MEDIIGGHIW IGLICIAGGI WHILTKPFAW ARRAFI-WSG
                                YLFSSPFG-- GSGWIVGVNN MEDIIGGHIW VGLICIGGGI FHILTKPFGW ARRAFI-WSG
                                YLTKAPFG-- GEGWIISVNN MEDIIGGHIW IGLICIAGGI WHILTKPFAW ARRAFI-WSG
                                YLTKAPFG-- GEGWIISVNN MEDIIGGHIW IGLICIAGGI WHILTKPFAW ARRAFI-WSG
                                YLIKAPFG-- GEGWIISVDN MEDIIGGHIW IAFTCIAGGI WHIFTKPFAW SRRASI-WSG
                                YVIKSPFG-- GEGWIVSVDN LEDVVGGHIW IAFILISGGI FHILTKPFAW SRRASI-WSG
                                YLFSSPFG-- GSGWIVGVNN MEDIIGGHIW VGLICIGGGI FHILTKPFGW ARRAFI-WSG
                                YLVRSPFG-- GEGWIVSVNN MEDIIGGHIW LGLICIAGGV WHILTKPFGW ARRALI-WSG
                                YLIKSPFG-- GEGWIVSVDN LEDVIGGHIW IAFICIAGGI WHIFTKPFAW SRRASI-WSG
                                YLTKAPFG-- GEGWIISVNN MEDIIGGHIW IGLICIAGGI WHILTKPFAW ARRAFI-WSG
                                YLFSSPFG-- GSGWIVSVNN MEDIIGGHIW VGLICIGGGI FHILTKPFGW ARRAFI-WSG
                                YLIKAPFG-- GEGWIISVNN MEDIIGGHIW IALMCISGGI WHIFTKPFAW ARRAFI-WSG
                                YLTKAPFG-- GEGWIVSVNN MEDIIGGHIW VGLTCIAGGI WHILTKPFAW ARRAFI-WSG
                                YLTKAPFG-- GEGWIVSVDN LEDIVGGHIW VGIVCIAGGI WHILTKPFGW ARRALV-WSG
                                YLTKAPFG-- GEGWIISVNN MEDIIGGHIW VGLICIFGGI WHILTKPFGW ARRAFI-WSG
                                YLIKSPFG-- GDGWIVGVDN MEDIIGGHIW IAFICIGGGI WHILTKPFGW ARRAFI-WSG
                                YLIKAPFG-- GEGWIISVDN MEDIIGGHIW IAFTCIAGGI WHIFTKPFAW SRRASI-WSG
                                YLLKAPFG-- GEGWIVGVDN MEDIIGGHIW VGLICIFGGI WHILTKPFGW ARRAFI-WSG
                                YLLKAPFG-- GEGWIVSVDN LEDVVGGHIW IGLICVAGGV WHILTKPFGW ARRAFI-WSG
                                YLFSSPFG-- GSGWIVGVNN MEDIIGGHIW VGLICIGGGI FHILTKPFGW ARRAFI-WSG
                                YLTKAPFG-- GEGWIVSVNN MEDIIGGHIW VGLTCIAGGI WHILTKPFAW ARRAFI-WSG
                                YLIKSPFG-- GEGWIVSVDN LEDVIGGHIW VAFICIAGGI FHILTKPFGW ARRAFI-WSG
                                YLIKAPFG-- GEGWIISVDN MEDIIGGHIW IAFTCIAGGI WHIFTKPFAW SRRASI-WSG
                                YLLKAPFG-- GEGWIVGVDN MEDIIGGHIW VGLICIFGGI WHILTKPFGW ARRAFI-WSG
                                YLLRSPFG-- GEGWLVGVNN MEDIIGGHIW VGLICVVGGV WHILTKPFGW ARRAFI-WSG
                                YLLKAPFG-- GEGWLISVDN LEDIVGGHIW VGFICIAGGI WHILTKPFGW ARRALV-WSG
                                YVLKSPFG-- GEGWIVSVDN LEDVVGGHIW VAFILIAGGI FHILTKPFAW SRRASI-WSG
                                YLTKAPFG-- GEGWIISVDN MEDIIGGHIW IGFICIAGGV WHILTKPFGW ARRALI-WSG
                                YLFSSPFG-- GSGWIVGVNN MEDIIGGHIW VGLICIGGGI FHILTKPFGW ARRAFI-WSG
                                YLIKSPFG-- GEGWIVSVDN LEDVVGGHIW VALICIAGGI WHILTKPFAW SRRASI-WSG
                                YVVGSPFG-- GSGWIVGVDN MEDIIGGHIW VGILCIAGGI WHILTKPFGW VRRAFI-WSG
                                YLLKSPFG-- GDGWIVGVDN MEDIIGGHIW VGLICIFGGI FHILTKPFGW ARRAFI-WSG
                                YLLKSPFG-- GEGWIVSVNN MEDVIGGHIW IALICISGGI WHIFTKPFGW ARRAFI-WSG
                                YLTRSPFG-- GEGWIVSVNN MEDIIGGHIW LGLICIAGGV WHILTKPFGW ARRALI-WSG
                                YLLKSPFG-- GDGWIVGVDN MEDIIGGHIW VGLICIFGGI FHILTKPFGW ARRAFI-WSG
                                YLLKSPFG-- GDGWIVGVDN MEDIIGGHIW VGLICIFGGI FHILTKPFGW ARRAFI-WSG
                                YLLKSPFG-- GDGWIVGVDN MEDIIGGHIW VGLICIFGGI FHILTKPFGW ARRAFI-WSG
                                YLLKSPFG-- GDGWIIGVDN MEDIIGGHIW VGLICIFGGI FHILTKPFGW ARRAFI-WSG
                                YLLKSPFG-- GDGWIIGVDN MEDIIGGHIW VGLICIFGGI FHILTKPFGW ARRAFI-WSG
                                YLLKSPFG-- GDGWIVSVDN LEDVIGGHIW IGLICISGGI WHILTKPFGW VRRAFI-WNG
                                YLLKSPFG-- GEGWIVSVNN MEDVIGGHIW IALICISGGI WHIFTKPFGW ARRAFI-WSG
                                YLTRSPFG-- GDGWIVGVDN MEDIIGGHIW IGLICIAGGI WHIFTKPFGW ARRAFI-WSG
                                YLVKAPFG-- GEGWIISVNN MEDIIGGHIW VGFICISGGI WHILTKPFGW ARRALI-WSG
                                YLTKAPFG-- GEGWIIGVDN MEDIIGGHIW IALICIFGGV WHILTKPFGW ARRAFI-WSG
                                YLVRSPFG-- GEGWIVSVNN MEDIIGGHIW LGLICIAGGV WHILTKPFGW ARRALI-WSG
                                YLLKSPFG-- GEGWIVSVNN MEDVIGGHIW IALICISGGI WHIFTKPFGW ARRAFI-WSG
                                YLARSPFG-- GEGWIVGVDN MEDIIGGHIW IGLICIAGGI WHIFTKPFGW ARRAFI-WSG
                                YLARSPFG-- GEGWIVGVDN MEDIIGGHIW IGLICIAGGI WHIFTKPFGW ARRAFI-WSG
                                YLTRSPFG-- GEGWIVSVDN LEDVIGGHIW VGLICIFGGI YHILTKPFGW ARRAFI-WSG
                                YVLKSPFG-- GEGWIVSVNN LEDIVGGHIW VAIMTISGGI FHILTKPFGW ARRAFI-WSG
                                YLLKAPFG-- GEGWIISVNN MEDIIGGHIW IGLICISGGI WHILTKPFGW ARRALI-WSG
                                YLFTSPFG-- GEGWLVGVNN MEDVIGGHIW VGLICISGGI WHILTKPFGW ARRAFI-WSG
                                YLLKAPFG-- GEGWIIGVDN MEDIIGGHIW IGLICIAGGV WHILTKPFGW ARRAFI-WSG
                                YLIRSPFG-- GEGWIISVNN MEDVIGGHIW LGLICIGGGV WHILTAPFGW ARRAFV-WSG
                                YLLKAPFG-- GEGWIIGVDN MEDIIGGHIW IGLICIAGGV WHILTKPFGW ARRAFI-WSG
                                YLTRSPFG-- GDGWIVGVNN LEDVVGGHIW VGLICIAGGI WHILTKPFGW ARRAFV-WSG
                                YLLNSPFG-- GEGNIVGVDN LEDVVGGHIW IGLICISGGI WHILTKPFGW ARRALV-WSG
                                YLLASPFG-- GEGWIVGVNN MEDIIGGHIW VGLICISGGI FHILTKPFGW ARRALI-WNG
                                YLLSSPFG-- GEGWIVGVNN MEDVIGGHIW VALICISGGI FHILTKPFGW ARRALV-WSG
                                YLLNSPFG-- GEGNIVGVDN LEDVVGGHIW IGLICISGGI WHILTKPFGW ARRALV-WSG
                                YLLSSPFG-- GDGWIIGVNN MEDIIGGHIW IGLICIAGGI WHILTKPFGW ARRALV-WSG
                                YLLNSPFG-- GEGNIVGVNN LEDVVGGHIW IGLICISGGI WHILTKPFGW ARRALV-WSG
                                YLVKAPFG-- GEGWIISVNN MEDIIGGHIW IGLICIFGGV WHILTKPFGW ARRALI-WSG
                                YLVGSPFG-- GDGWIVGVNN MEDIIGGHIW VGLICIAGGI WHILTKPFGW ARRALI-WSG
                                YLLKAPFG-- GEGWIISVNN MEDIIGGHIW IGLICISGGI WHILTKPFGW ARRALI-WSG
                                YLLNSPFG-- GEGNIVGVNN LEDVVGGHIW IGLIMISGGI WHILTKPFGW ARRALV-WSG
                                YLLKAPFG-- GEGWMIGVDN MEDIIGGHIW IGLICIAGGV WHILTKPFGW ARRAFI-WSG
                                YLVGSPFG-- GDGWIVGVNN MEDIIGGHIW VGLICIAGGI WHILTKPFGW ARRALI-WSG
                                YLLKSPFG-- GDGWIVSVDN LEDVIGGHIW IGLICISGGI WHILTKPFGW VGRAFI-WNG
                                YLLKAPFG-- GEGWMIGVDN MEDIIGGHIW IGLICIAGGV WHILTKPFGW ARRAFI-WSG
                                YLIKAPFG-- GEGWIISVDN MEDIIGGHIW IALICISGGI WHIFTKPFAW ARRALI-WSG
                                YLAGSPFG-- GDGWIVGVNN MEDIIGGHIW VGLICIAGGI WHILTKPFGW ARRALI-WSG
                                YVIKSPFG-- GEGWIVSVDN LEDVVGGHIW IAFICIAGGV FHILTKPFAW SRRASI-WSG
                                YLLKAPFG-- GEGWMIGVDN MEDIIGGHIW IGLICIAGGV WHILTKPFGW ARRAFI-WSG
                                YLVGSPFG-- GDGWIVGVNN MEDIIGGHIW VGLICIGGGI FHILTKPFGW ARRALI-WSG
                                YILNSPFG-- GEGNIVGVDN LEDVVGGHIW IGLICIAGGI WHIVTKPFGW ARRALI-WSG
                                YLATSPFG-- GEGWICGVNN MEDIIGGHIW VGLICISGGI FHILTKPFAW ARRALI-WNG
                                YVLGSPFG-- GDGWIIGVNS MEDIIGGHIW VGIICISGGI WHILTKPFGW VRRAFV-WNG
                                YILNSPFG-- GEGNIVGVDN LEDVVGGHIW IGLICIAGGI WHIVTKPFGW ARRALI-WSG
                                YLTKAPFG-- GEGWIIGVDN MEDIIGGHIW IGLICISGGI WHILTKPFGW ARRAFI-WSG
                                YLVKAPFG-- GEGWIIGVNN MEDIIGGHIW IGLTCIAGGI WHILTQPFGW VRRAFI-WNG
                                YLASSPFG-- GEGWIVGVNN MEDIIGGHIW IGLICIFGGV FHILTKPFGW ARRALI-WNG
                                YLATSPFG-- GEGWICGVNN MEDIIGGHIW VGMICIFGGV FHILTKPFAW ARRALI-WNG
                                YVLKSPFG-- GEGSIVSVNN LEDVVGGHIW VALLLISGGI FHILTKPFAW ARRAFI-WSG
                                YLAKAPFG-- GEGWIIGVDN MEDIIGGHIW IGLICISGGI WHILTKPFGW ARRAFI-WSG
                                YLTKAPFG-- GEGWIIGVDN MEDIIGGHIW IGLICIAGGI WHILTKPFGW ARRAFI-WSG
                                YLAKAPFG-- GEGWIIGVNN MEDIIGGHIW IGLICIAGGI WHILTKPFGW ARRAFI-WSG
                                YLVDAPFG-- GEGWIIGVNN MEDIIGGHIW IGLICIFGGV FHILTKPFGW ARRAFV-WSG
                                YLTKAPFG-- GEGWIVGVNN MEDIIGGHIW VGLICIAGGV WHILTKPFGW ARRALI-WSG
                                YLTDTPFG-- GKGWIIGVDN MEDIIGGHIW IALICIAGGV WHILTKPFGW ARRALI-WSG
                                YLFSAPFG-- GSGNIIGVDN LEDIVGGHIW IGFICIAGGI WHIVTKPFGW ARRAFI-WSG
                                YLVDAPFG-- GEGWIIGVNN MEDIIGGHIW IGLICIFGGV FHILTKPFGW ARRAFV-WSG
                                YLTKAPFG-- GEGWIIGVNN MEDIIGGHIW VGLICIAGGV WHILTKPFGW ARRALI-WSG
                                YVLKSPFG-- GEGSIVSVNN LEDVVGGHIW VALLLISGGI FHILTKPFAW ARRALI-WSG
                                YLIGSPFG-- GDGWIVGVDN MEDIIGGHIW VGLICIAGGV WHILTKPFGW ARRAFV-WSG
                                YVLKSPFG-- GEGSIVSVDN LEDVVGGHIW VALLLISGGI FHILTKPFAW ARRAFI-WSG
                                YLIKAPFG-- GEGWFISVNN MEDIIGGHIW VGLICISGGI WHILTKPFGW VRRAFI-WSG
                                YLTKAPFG-- GEGWIIGVDN MEDIIGGHIW IGLICIAGGI WHILTKPFGW ARRAFI-WSG
                                YLVDAPFG-- GEGWIIGVNN MEDIIGGHIW IGLICIFGGV FHILTKPFGW ARRAFV-WSG
                                YLVGSPFG-- GDGWIVGVDN MEDVIGGHIW VGIICIGGGI WHILTKPFAW ARRAFV-WSG
                                YLLKAPFG-- GEGWIISVNN LEDVVGGHIW VGLICISGGI WHILTKPFGW ARRALI-WSG
                                YLLKAPFG-- GEGWIISVNN LEDVVGGHIW VGLICISGGI WHILTKPFGW ARRALI-WSG
                                YLTKAPFG-- GEGWIIGVDN MEDIIGGHIW IGLICIAGGI WHILTKPFGW ARRALI-WSG
                                YLLKAPFG-- GEGWIISVNN MEDIIGGHIW VGFICIAGGI WHILTKPFGW VRRAFI-WSG
                                YLVKAPFG-- GEGWIVGVSN MEDIIGGHIW IGLICIAGGI WHILTRPFGW ARRALI-WSG
                                YVLRSPFG-- GEGSIVSVDN LEDVVGGHIW VALLLISGGI FHVLTKPFAW ARRAFI-WSG
                                YLVKAPFG-- GEGWIIGVDN MEDIIGGHIW IGLICISGGI WHILTKPFGW ARRAFI-WSG
                                YLLSSPFG-- GDGWIIGVDN MEDIIGGHIW VGLICIAGGV WHILTKPFGW VRRAFV-WSG
                                YLVGAPFG-- GNGWIVGVNS MEDIIGGHIW IGLICISGGI WHILTKPFGW VRRAFI-WSG
                                YLVDAPFG-- GEGWIIGVAN MEDIIGGHIW IGLICIFGGV FHILTKPFGW ARRAFV-WSG
                                YLTKAPFG-- GEGWIISVNN MEDIIGGHIW IGLICIGGGI WHILTKPFAW ARRAFI-WSG
                                YLVKAPFG-- GEGWIIGVDN MEDIIGGHIW IGLICISGGI WHILTKPFGW ARRAFI-WSG
                                YLLKSPFG-- GEGWIVSVDD LEDIIGGHVW LGSICIFGGI WHILTKPFAW ARRALV-WSG
                                YLTKAPFG-- GEGWIISVNN MEDIIGGHIW IGLICIGGGI WHILTKPFAW ARRAFI-WSG
                                YVLRSPFG-- GEGSIVSVDN LEDVVGGHIW VALLLITGGI FHVLTKPFAW ARRAFI-WSG
                                YLTKAPFG-- GEGWIISVNN MEDIIGGHIW IGLICIGGGI WHILTKPFAW ARRAFI-WSG
                                YLFKAPFG-- GEGWIIGVNN MEDIIGGHIY IGLICIFGGI WHILTKPFGW ARRALV-WSG
                                YLLKAPFG-- GEGWIVGVDN MEDIIGGHIW VGLICIFGGV WHILTKPFGW ARRAFV-WSG
                                YLLSSPFG-- GEGWIIGVDN MEDIIGGHIW VGLICIAGGV WHILTKPFGW VRRAFI-WSG
                                YLTKAPFG-- GEGWIISVNN MEDIIGGHIW IGLICIGGGI WHILTKPFAW ARRAFI-WSG
                                YLTKAPFG-- GEGWIISVNN MEDIIGGHIW IGLICIGGGI WHILTKPFAW ARRAFI-WSG
                                YLVKAPFG-- GVGSIIGVDN MEDIIGGHIW VGLICIAGGV WHILTKPFSW ARRAFI-WSG
                                YLLKSPFG-- GEGWIVSVDD LEDIIGGHVW LGSICILGGI WHILTKPFAW ARRALV-WSG
                                YLTKAPFG-- GEGWIISVNN MEDIIGGHIW IGLICIGGGI WHILTKPFAW ARRAFI-WSG
                                YLFKAPFG-- GEGWMIGVNN MEDIIGGHIY VGLICIFGGI WHILTKPFGW ARRALV-WSG
                                YLLKSPLG-- GSGWLIGVDN MEDVIGGHIW VGLLCIGGGI WHILTKPFAW ARRALV-WSG
                                YLLKSPFG-- GEGWIVSVDD LEDLIGGHLW LGSICLFGGI WHILTKPFAW ARRALV-WSG
                                YLIKAPFG-- GEGWIVSVNN MEDIIGGHIW VGLTCIFGGI WHILTKPFGW ARRALI-WSG
                                YLFKAPFG-- GEGWIIGVNN MEDIIGGHIY VGLICIFGGI WHILTKPFGW ARRALV-WSG
                                YLVKAPFG-- GVGSIIGVDN MEDIIGGHIW VGLICIAGGV WHILTKPFGW ARRAFI-WSG
                                YLFKAPFG-- GEGWMIGVNN MEDIIGGHIY VGLICIFGGI WHILTKPFGW ARRALV-WSG
                                YLVDAPFG-- GEGWIIGVAN MEDIIGGHIW IGLICIFGGV FHILTKPFGW ARRAFV-WSG
                                YLTTSPFG-- GEGWIIGVNN MEDIIGGHIW IGLICISGGI FHILTKPFGW ARRAFI-WSG
                                YLTKAPFG-- GEGWIISVNN MEDIIGGHIW IGLICISGGV WHILTKPFGW ARRALI-WNG
                                YLFKAPFG-- GEGWMIGVNN MEDIIGGHIY VGLICIFGGI WHILTKPFGW ARRAFV-WSG
                                YVLRSPFG-- GEGSIVSVDN LEDVVGGHIW VALLLITGGI FHVLTKPFAW ARRAFI-WSG
                                YLFKAPAG-- GEGWIIGVNN MEDIIGGHIY VGLICIFGGI WHILTKPFGW ARRALV-WSG
                                YLLKSPLG-- GSGWLIGVDN MEDVIGGHIW VGLLCIGGGI WHILTKPFAW ARRALV-WSG
                                YVLKSPLG-- GSGWLIGVDN MEDIIGGHIW VGLICIAGGI WHILTKPFAW ARRALV-WSG
                                YLLRAPFG-- GEGWMIGVDN MEDIIGGHIW IGLICISGGI WHILTKPFGW ARRAFI-WSG
                                YLLGSPFG-- GDGWIVGVNN MEDIIGGHIW VGLICIGGGI WHILTKPFGW ARRALI-WSG
                                YVVGAPFG-- GDGWIVGVNS MEDIIGGHIW IGLICISGGI WHILTKPFGW VRRAFI-WSG
                                YLAKSPFG-- GEGWLMGVDN MEDIIGGHIW VGFTCIIGGV YHILTKPFGW VRRAFI-WSG
                                YLLKSPFG-- GDGWIVSVDN MEDIVGGHIW IGTLCIFGGI WHILTKPFAW ARRAFV-WSA
                                YLLSAPFG-- GEGWIIGVNN MEDIIGGHIW VGLICIGGGI FHILTKPFAW ARRALI-WNG
                                YVFNSPFG-- GEGNIIGVDN LEDVVGGHIW IGLICIGGGI WHILTKPFGW ARRALV-WSG
                                YLTAAPFG-- GEGWIIGVDN MEDIIGGHIW IGLICISGGI FHILTKPFGW ARRALI-WNG
                                YVLKSPFG-- GDGWILSVNN IEDIVGGHIW MGFLCIVGGI WHILTKPFAW ARRTFV-WSG
                                YLVDAPFG-- GEGWIIGVNN MEDIIGGHIW IGLICISGGI WHILTKPFGW ARRAFI-WSG
                                YVLNSPFG-- GAGSFAGVDN LEDVIGGHIW VGFICIFGGI WHILTTPFAW ARRSLV-WSG
                                YVLASPFG-- GKGNMVGVNN LEDVVGGHIW IGLICIGGGI WHILTKPFGW SRRASI-WSG
                                YLLKSPFG-- GEGWIVSVDD LEDIIGGHVW LGSICILGGI WHILTKPFAW ARRALV-WSG
                                YLTRAPFG-- GEGWIIGVNS MEDIIGGHIW LGLTCIFGGI WHVITKPFGW VRRAFI-WNG
                                YLTKAPFG-- GEGWIIGVDN MEDIIGGHIW IGLICIAGGI WHILTKPFGW ARRAFI-WSG
                                YITRSPFG-- ESGWIVSVNN LEDIVGGHIW VGVHCIFGGV WHILTKPWAW VKKAFV-WSG
                                YVFKSPFG-- GDGWIISINN MEDLVGGHIW VGILCLTGGI WHILTKPFAW ARRAFV-WSG
                                YLFRAPFG-- GEGWIIGVNS MEDIIGGHIW LGLICIFGGI WHVITKPFGW VRRAFI-WNG
                                YLTAAPFG-- GEGWIIGVNS MEDIIGGHIW VGLICIFGGI WHVITKPFGW VRRAFI-WNG
                                YLTAAPFG-- GEGWIIGVNS MEDIIGGHIW VGLICIFGGI WHVITKPFGW VRRAFI-WNG
                                YLTRAPFG-- GEGWIIGVNS MEDIIGGHIW IGLICIFGGI WHVVTKPFGW VRRAFI-WNG
                                YLTRAPFG-- GEGWIIGVNS MEDIIGGHIW IGLICIFGGI WHVITKPFGW VRRAFI-WNG
                                YLTRAPFG-- GEGWIIGVDS MEDIIGGHIW IGLICIFGGI WHVITKPFGW VRRAFI-WNG
                                YLTRAPFG-- GEGWIIGVNS MEDIIGGHIW IGLICIFGGI WHAITKPFGW VRRAFI-WNG
                                YLFRAPFG-- GEGWIIGVNS MEDIIGGHIW LGLTCIFGGI WHVITKPFGW VRRAFI-WNG
                                YLTRAPFG-- GEGWIIGVDS MEDIIGGHIW IGLICIFGGI WHVITKPFGW VRRAFI-WNG
                                YLFRAPFG-- GEGWIIGVNS MEDIIGGHIW LGLICIFGGI WHVTTKPFGW VRRAFI-WNG
                                YLTRAPFG-- GEGWIIGVNS MEDIIGGHIW IGLICIFGGI WHAITKPFGW VRRAFI-WNG
                                YLFRAPFG-- GEGWIIGVNS MEDIIGGHIW LGLTCIFGGI WHVITKPFGW VRRAFI-WNG
                                YLFRAPFG-- GEGWIIGVNS MEDIIGGHIW LGLICIFGGI WHVITKPFGW VRRAFI-WNG
                                YIFTSPFG-- GDGWICGVDN MEDIIGGHIW IGTIEIIGGI WHILTKPWAW ARRAFV-WSG
                                YILSSPFG-- GSGNIIGVNN LEDVVGGHIW IGIICISGGI WHIVTKPFGW ARRALV-WSG
                                YLTRAPFG-- GEGWIIGVDS MEDIIGGHIW LGLICIFGGI WHVITKPFGW VRRAFI-WNG
                                YLTRAPFG-- GEGWIIGVDS MEDIIGGHIW IGLICIFGGI WHVITKPFGW VRRAFI-WNG
                                YLFRAPFG-- GEGWIIGVNS MEDIIGGHIW LGLTCIFGGI WHVITKPFGW VRRAFI-WNG
                                YLFRAPFG-- GEGWIIGVNS MEDIIGGHIW LGLTCIFGGI WHVTTKPFGW VRRAFI-WNG
                                YLFRAPFG-- GEGWIIGVNS MEDIIGGHIW LGLTLIFGGI WHVVTKPFGW VRRAFI-WNG
                                YLFRAPFG-- GEGWIIGVNS MEDIIGGHIW LGLTLIFGGI WHVITKPFGW VRRAFI-WNG
                                YLFRAPFG-- GEGWIIGVNS MEDIIGGHIW LGLTCIFGGI WHVITKPFGW VRRAFI-WNG
                                YLFRAPFG-- GEGWIIGVDS MEDIIGGHIW IGLICIFGGI WHVITKPFGW VRRAXI-WNG
                                YLFRAPFG-- GEGWIIGVNS MEDIIGGHIW LGLTLIFGGI WHVITKPFGW VRRAFI-WNG
                                YLFRAPFG-- GEGWIIGVNS MEDIIGGHIW LGLTLIFGGI WHTITKPFGW VRRAFI-WNG
                                YLTKAPFG-- GEGWIIGVDN MEDIIGGHIW IGLICIAGGI WHILTKPFGW ARRAFI-WSG
                                YLFRAPFG-- GEGWIIGVNS MEDIIGGHIW LGLTLIFGGI WHVITKPFGW VRRAFI-WNG
                                YLFRAPFG-- GEGWIIGVNS MEDIIGGHIW LGLTCIFGGI WHVVTKPFGW VRRAFI-WNG
                                YLFRAPFG-- GEGWIIGVNS MEDIIGGHIW LGLTLIFGGI WHVITKPFGW VRRAFI-WNG
                                YLLKSPFG-- GDGWIIGVDN MEDIIGGHIW VGLICIFGGI FHILTKPFGW ARRAFI-WSG
                                YLFRAPFG-- GEGWIIGVNS MEDIIGGHIW LGLTCIFGGI WHVITKPFGW VRRAFI-WNG
                                YLTRAPFG-- GEGWIIGVNS MEDIIGGHIW LGLTLIFGGI WHAITKPFGW VRRAFI-WNG
                                YLFRAPFG-- GEGWIIGVNS MEDIIGGHIW LGLTCIFGGI WHVITKPFGW VRRAFI-WNG
                                YVFRSPFG-- GDGWVVAVNN MEDIIGGHIW VGILCIIGGI WHIFTKPFAW ARRAFV-WSG
                                YLFRAPFG-- GEGWIIGVNS MEDIIGGHIW LGLTLIFGGI WHAITKPFGW VRRAFI-WNG
                                YLFRAPFG-- GEGWIIGVNS MEDIIGGHIW LGLTLIFGGI WHAITKPFGW VRRAFI-WNG
                                YLARSPWG-- GQGWIVGVDN MEDIIGGHIW LGITCIFGGI WHVLTKPFGW VRRAFI-WNG
                                YLARSPWG-- GQGWIVGVDN MEDIIGGHIW LGITCIFGGI WHVLTKPFGW VRRAFI-WNG
                                YLFKSPFG-- GEGWIISVDN MEDVIGGHIY IGIICIAGGI WHILTKPFGW ARRAFI-WSG
                                YLFKSPFG-- GEGWIISVDN MEDVIGGHIY IGIICIAGGI WHILTKPFGW ARRAFI-WSG
                                YLFRAPFG-- GEGWIIGVNS MEDIIGGHIW LGLTLIFGGI WHAITKPFGW VRRAFI-WNG
                                YLFRAPFG-- GEGWIIGVNS MEDIIGGHIW LGLTLIFGGI WHAITKPFGW VRRAFI-WNG
                                YLAHSPWG-- GQGWIVGVDN MEDIIGGHIW LGITCIFGGI WHVLTKPFGW VRRAFI-WNG
                                YLFRAPFG-- GEGWIIGVNS MEDIIGGHIW LGLTLIFGGI WHAITKPFGW VRRAFI-WNG
                                YLARSPWG-- GQGWIVGVDN MEDIIGGHIW LGITCIFGGI WHVLTKPFGW VRRAFI-WNG
                                YLLKSPFG-- GDGWIIGVDN MEDIIGGHIW VGLICIFGGI FHILTKPFGW ARRAFI-WSG
                                YLFKSPFG-- GDGWIISVDN MEDVIGGHIY IGIICIAGGI WHILTKPFGW ARRALI-WSG
                                YLFKSPFG-- GDGWIISVDN MEDVIGGHIY IGIICIAGGI WHILTKPFGW ARRALI-WSG
                                YLARSPWG-- GQGWIVGVDN MEDIIGGHIW LGITCIFGGI WHVLTKPFGW VRRAFI-WNG
                                YLARSPWG-- GEGWIVGVDN MEDIIGGHIW LGITCIFGGI WHVLTKPFGW VRRAFI-WNG
                                YLAHSPWG-- GRGWIVGVDN MEDIIGGHIW LGITCIFGGI WHVLTKPFGW VRRAFI-WNG
                                YITRSPWG-- EGGWIVSVNN LEDVVGGHLL VGVHYIFGGV FHILVKPWGW VRRAYV-WSG
                                YLFKGFTG-- GAGNIASVNN LEDIVGGHIW MGSILIAGGI WHVLTKPFKW AERVFI-WSG
                                YITRSPWG-- EGGWIVSVNN LEDVVGGHLL VGVHYIFGGV FHILVKPWGW VRRAYV-WSG
                                YLIKAPFG-- GEGWIVSVNN MEDIIGGHIW VGLTCIFGGI WHILTKPFGW ARRALI-WSG
                                YLFKGFTG-- GSGNIASVDN LEDLVGGHIW IGSLLIVGGI WHIVTKPFKW THKAFI-WSG
                                YLTRAPFG-- GEGWIIGVNS MEDIIGGHIW LGLICIFGGI WHTITKPFGW VRRAFI-WNG
                                YLFKGFTG-- GAGNIASVDN LEDLVGGHIW IGSLLILGGI WHIVTKPFKW THKAFI-WSG
                                YLFKGFTG-- GAGNIASVDN LEDLVGGHIW IGSLLILGGI WHIVTKPFKW THKAFI-WSG
                                YLFKGFTG-- GAGNIASVNN LEDLVGGHIW IGSLLILGGI WHIVTKPFKW THKAFI-WSG
                                YLFKGFTG-- GAGNIASVDN LEDLVGGHIW IGSLLILGGI WHIVTKPFKW THKAFI-WSG
                                YLFKGFTG-- GAGNIASVDN LEDLVGGHIW IGSLLILGGI WHIVTKPFKW THKAFI-WSG
                                YLFKGFTG-- GAGNIASVDN LEDLVGGHIW IGSLLIIGGI WHIVTKPFKW THKAFI-WSG
                                YLFKGFTG-- GAGNIASVDN LEDLVGGHIW IGSLLILGGI WHIVTKPFKW THKAFI-WSG
                                YLFKGFTG-- GAGNIASVDN LEDLVGGHIW IGSLLILGGI WHIVTKPFKW THKAFI-WSG
                                YLFKGFTG-- GAGNIASVDN LEDLVGGHIW IGSLLILGGI WHIVTKPFKW THKAFI-WSG
                                YFFKSPLG-- GSGWIVSVDN LEDIVGGHIW MGGILIAGGI WHIFTKPWKW TDKVFI-WSG
                                YFFKSPLG-- GSGWIVSVDN LEDIVGGHIW MGGILIAGGI WHIFTKPWKW TDKVFI-WSG
                                YVFRNITG-- GQGNIVSVNN LEDLVGGHIW MGGILILGGI WHIVTKPFKW THRVFI-WSG
                                YLFKGFTG-- GAGNIASVNN LEDIVGGHIW MGSILIAGGI WHVLTKPFKW AERVFI-WSG
                                YLFKGFTG-- GAGNIASVNN LEDIVGGHIW MGSILLAGGI WHVLTKPFKW AERVFI-WSG
                                YVFSPITG-- GKGNIVSVDN LEDLVGGHIW MGGILILGGI WHIVTKPFKW TNRVFI-WSG
                                YLFKGITG-- GAGNIAGVNN LEDLVGGHIW MGGILILGGI WHVVTTPFKW THGIFT-WSG
                                YLLKPFTG-- GQGSIVSVNN LEDLVGGHIW IGGILILGGI WHIITEPFKW THKVFI-WSG
                                YVFRSPFG-- GDGWVVSVNN MEDLVGGHIW VGVLCIVGGV WHIFTKPFSW ARRAFV-WSG
                                YLVRSPYG-- EQGWIIGVNN LEDIVGGHIY IGIILILGGI WHIFTTPFKW THKVFT-WSG
                                YLVSTPWG-- GQGWIVGVNS MEDIVGGHVY LAVIEIIGGI FHVLTGPYGW ARRAFI-WNG
                                YLVSTPWG-- GQGWIVGVNS MEDIVGGHVY LGVIEIIGGL FHIFTGPYGW ARRAFI-WNG
                                YLFRSPWG-- GAGSIIGVNS IEDIVGGHVY VGITAIIGGL FHIFTKPFGW ARRAFI-WNG
                                YLFRSPWG-- GAGSIIGVNS IEDIVGGHVY VGITAIIGGL FHIFTKPFGW ARRAFI-WNG
                                YFFRNPLG-- GSGWLVSVDN LEDIIGGHIW MGSILIAGGI WHILTVPFKW TDKVFI-WSG
                                YLFKNPLG-- GGGWLVSVDN LEDVVGGHIW IGSLLVIGGL WHILVPPLRW TYNLYP-WSG
                                YLFRSPWG-- GAGSIIGVNS IEDIVGGHVY VGITAIIGGL FHIFTKPFGW ARRAFI-WNG
                                YLFRSPWG-- GAGSIIGVNS IEDIVGGHVY VGVTAIIGGI FHIFTEPFGW ARRAFI-WNG
[truncated: 361,361 more chars]
