# Supplementary material for: Time-resolved comparative molecular evolution of oxygenic photosynthesis
Source: Biochim Biophys Acta Bioenerg. 2021 Jun 1;1862(6):148400. doi: 10.1016/j.bbabio.2021.148400 (PMC8047818; doi:10.1016/j.bbabio.2021.148400)
Supplement: Supplementary file 1 — Supplementary material: sequence alignments and trees [file mmc1.zip › Figure_2_D1_D2_NJtree.txt]

((((((((((((((((((457_Oscillatoriales_cyanobacte:0.02961,(((272_Phormidium_tenue_NIES-30:0.01146,(((((472_Leptolyngbya_sp._PCC_6406:0,463_Leptolyngbya_sp._PCC_6406:0)91:0.00898,(308_Lyngbya_confervoides_BDU14:0,270_Lyngbya_confervoides_BDU14:0)92:0.00605)31:0.00246,190_Leptolyngbya_sp._KIOST-1:0.00461)23:0.00056,(((430_Nodosilinea_nodulosa:0.00376,415_Nodosilinea_nodulosa:0)60:0.00237,436_Nodosilinea_nodulosa:0.00139)54:0.00292,(192_Phormidium_tenue_NIES-30:0,231_Phormidium_tenue_NIES-30:0)74:0.00424)20:0.00155)18:0.00159,(076_Synechococcus_sp._PCC_7335:0,207_Synechococcus_sp._PCC_7335:0)91:0.00684)35:0.00415)22:0.00529,(((100_Leptolyngbya_sp._Heron_Isl:0.00939,388_Leptolyngbya_sp._PCC_7375:0.00941)36:0.00106,101_Leptolyngbya_sp._Heron_Isl:0.00646)49:0.00456,(335_Leptolyngbya_sp._PCC_7375:0.00689,330_Leptolyngbya_sp._Heron_Isl:0.00815)100:0.0302)26:0.00694)1:0.00384,(322_Leptolyngbya_sp._PCC_7375:0.00505,(300_Leptolyngbya_sp._Heron_Isl:0,268_Leptolyngbya_sp._Heron_Isl:0)96:0.00623)100:0.04264)0:0.00088)0:0.00208,(092_Crinalium_epipsammum_PCC_9:0.01477,((055_Phormidesmis_priestleyi:0.00474,026_Phormidesmis_priestleyi:0.00278)83:0.00444,(013_Phormidesmis_priestleyi:0.00015,(116_Phormidesmis_priestleyi:0.00353,031_Phormidesmis_priestleyi:0.00022)68:0.00342)91:0.0032)95:0.01168)30:0.00695)0:0.00078,((((087_Leptolyngbya_boryana_dg5:0.00311,(173_Leptolyngbya_sp._NIES-3755:0.0023,169_Leptolyngbya_sp._NIES-2104:0.00522)95:0.00874)79:0.0072,128_Limnothrix_sp._CACIAM_69d:0.01684)24:0.00564,(123_Oscillatoriales_cyanobacte:0.00374,111_Oscillatoriales_cyanobacte:2e-005)99:0.02018)6:0.00356,(((043_Leptolyngbya_sp._O-77:0.00164,034_Leptolyngbya_sp._O-77:0.00212)98:0.01026,499_Moorea_bouillonii_PNG5-198:0.01796)14:0.00454,(((120_Synechococcus_elongatus_PC:0.00376,049_Synechococcus_sp._UTEX_297:-0)100:0.01468,(020_Geitlerinema_sp._PCC_7407:0,004_Geitlerinema_sp._PCC_7407:0)100:0.01164)31:0.00353,(470_Candidatus_Synechococcus_s:0.02468,((((((490_Synechococcus_sp._RCC307:0.00152,489_Synechococcus_sp._Tous:0.00224)97:0.00906,((556_cyanobacterium_BACL30_MAG-:0,506_cyanobacterium_BACL30_MAG-:0)95:0.00904,(491_Synechococcus_sp._WH_8020:0.00138,(509_Synechococcus_sp._CC9311:0,488_Synechococcus_sp._CC9311:0)65:0.00238)61:0.00288)63:0.00363)53:0.00298,((516_Synechococcus_sp._WH_8102:0,(521_Synechococcus_sp._WH_8103:0,512_Synechococcus_sp._WH_8109:0)0:0)78:0.0036,(511_Synechococcus_sp._BL107:0.00243,(496_Synechococcus_sp._CC9616:0.00153,508_Synechococcus_sp._KORDI-49:0.00223)53:0.00327)48:0.00134)89:0.01054)78:0.01416,((((477_Synechococcus_sp._KORDI-10:0.00371,(458_Synechococcus_sp._KORDI-52:0,455_Synechococcus_sp._KORDI-52:0)56:5e-005)67:0.00631,428_Cyanobium_sp._NIES-981:0.00492)22:0.0009,((448_Synechococcus_sp._MIT_S950:0,442_Synechococcus_sp._RS9916:0)47:0.0012,(445_Synechococcus_sp._RS9917:4e-005,(460_Synechococcus_sp._WH_7803:0,451_Synechococcus_sp._WH_7803:0)64:0.00372)43:0.00252)43:0.00176)37:0.00118,437_Cyanobium_sp._PCC_7001:0.00308)63:0.00384)28:0.00341,503_Cyanobium_gracile_PCC_6307:0.01389)20:0.00161,(438_Synechococcus_sp._SynAce01:0.00919,426_Synechococcus_sp._WH_5701:0.00209)90:0.00907)52:0.00862)14:0.00457)7:0.00471)1:0.00071)0:0.00207)0:0.00072,(((315_Geitlerinema_sp._PCC_9228:0.01898,((007_Oscillatoriales_cyanobacte:0.0034,010_Kamptonema_formosum:0.00788)74:0.00451,((((006_Oscillatoria_nigro-viridis:0,(018_Oscillatoria_nigro-viridis:0,(041_Oscillatoria_nigro-viridis:0,015_Oscillatoria_nigro-viridis:0)0:0)0:0)41:0.00017,014_Oscillatoria_nigro-viridis:0.00359)65:0.00275,(029_Microcoleus_vaginatus_FGP-:-0,(005_Microcoleus_vaginatus_FGP-:-0,008_Microcoleus_vaginatus_FGP-:0.00376)0:0)70:0.00086)63:0.00507,003_Oscillatoria_nigro-viridis:0.01128)49:0.00315)58:0.01112)9:0.00407,((((292_Roseofilum_reptotaenium_AO:0.00922,(299_Trichodesmium_erythraeum_I:0.00288,303_Trichodesmium_erythraeum_I:0.00088)99:0.01663)14:0.00212,(094_Oscillatoria_sp._PCC_10802:0.00445,(102_Oscillatoria_sp._PCC_10802:0.00304,(121_Oscillatoria_sp._PCC_10802:0.00222,112_Oscillatoria_sp._PCC_10802:0.0053)44:0.00135)25:0.00043)54:0.00534)8:0.00352,(((368_Planktothricoides_sp._SR00:0.01353,((378_Arthrospira_sp._PCC_8005:0.00356,375_Arthrospira_sp._PCC_8005:0.0002)57:0.00123,(372_Arthrospira_platensis_YZ:0.0017,363_Arthrospira_platensis_YZ:0.00206)37:0.00219)53:0.00239)57:0.00779,(172_Limnoraphis_robusta_CS-951:0.00395,422_Lyngbya_sp._PCC_8106:0.01484)62:0.01381)3:0.00016,(377_Planktothrix_tepida_PCC_92:0.00943,(350_Planktothrix_serta_PCC_892:0.00631,(((561_Planktothrix_mougeotii:0.02042,361_Planktothrix_rubescens:0.00214)45:0.00121,(360_Planktothrix_paucivesicula:7e-005,381_Planktothrix_sp._PCC_11201:0.00369)39:0.00075)46:0.00496,376_Planktothrix_sp._PCC_11201:0.00795)33:0.00134)47:0.00409)73:0.01255)6:0.00217)2:0.00509,(383_Desertifilum_sp._IPPAS_B-1:0.01835,365_Oscillatoria_acuminata_PCC:0.023)14:0.00451)0:0.00093)0:0.00119,((226_Leptolyngbya_valderiana_BD:0.0158,185_Phormidium_willei_BDU_1307:0.01427)27:0.00649,((321_Halothece_sp._PCC_7418:0.00726,(345_Dactylococcopsis_salina_PC:0.00314,342_Dactylococcopsis_salina_PC:0.00062)99:0.00736)80:0.01357,(140_Coleofasciculus_chthonopla:0.00308,106_Coleofasciculus_chthonopla:0.00444)93:0.0087)20:0.00409)6:0.00402)0:0.00065)0:0.00082,(((((((((((397_Prochlorococcus_sp._MIT_07:0.002,(407_Prochlorococcus_marinus_st:0,403_Prochlorococcus_sp._MIT_13:0)56:0.00176)100:0.0384,(((551_Prochlorococcus_marinus_st:0,(519_Prochlorococcus_marinus:0,474_Prochlorococcus_sp._MIT_08:0)0:0)100:0.01132,((486_Prochlorococcus_marinus_st:0.00549,((464_Prochlorococcus_marinus_st:0,454_Prochlorococcus_marinus_st:0)51:0.00167,450_Prochlorococcus_sp._RS04:0.00209)66:0.00185)86:0.00638,453_Prochlorococcus_sp._MIT_06:0.00799)82:0.00933)52:0.00619,(440_Prochlorococcus_marinus_st:0.01358,(459_Prochlorococcus:0.00253,(435_Prochlorococcus_marinus_su:0,441_Prochlorococcus_marinus:0.00376)86:0.00499)77:0.00685)83:0.01526)99:0.03294)55:0.01137,348_Synechococcus_sp._PCC_7336:0.09956)13:0.00655,((405_Candidatus_Synechococcus_s:0.02091,419_Synechococcus_sp._SynAce01:0.03172)19:0.00279,((((((439_Synechococcus_sp._WH_8016:0.01608,(446_Synechococcus_sp._CC9311:0.002,443_Synechococcus_sp._WH_8020:0.00176)100:0.01412)82:0.01304,(((((390_Synechococcus_sp._RS9916:0.00734,(427_Synechococcus_sp._MIT_S950:0,421_Synechococcus_sp._MIT_S950:0)80:0.00394)16:0.00174,(410_Synechococcus_sp._WH_7803:0.00352,(425_Synechococcus_sp._WH_7805:0.00409,393_Synechococcus_sp._KORDI-10:0.00719)73:0.00527)14:0.00133)9:0.00239,406_Synechococcus_sp._RS9917:0.0031)10:0.00173,((394_Synechococcus_sp._KORDI-49:0.0088,400_Synechococcus_sp._KORDI-52:0.00624)29:0.00365,380_Synechococcus_sp._GFB01:0.00663)5:0.00225)3:0.00329,((465_Synechococcus_sp._CC9902:0.00586,456_Synechococcus_sp._BL107:0.00541)100:0.02141,(401_Synechococcus_sp._WH_8103:0.00221,384_Synechococcus_sp._WH_8109:0.00531)94:0.013)16:0.00162)3:0.00219)8:0.00229,((389_Synechococcus_sp._Tous:0.00971,392_Synechococcus_sp._RCC307:0.02036)55:0.00901,(369_Synechococcus_sp._CB0101:0.01178,344_Synechococcus_sp._CB0205:0.00702)82:0.01016)14:0.00438)1:0.00138,(374_Cyanobium_sp._PCC_7001:0.01178,343_Cyanobium_sp._NIES-981:0.00702)48:0.01288)0:0.00086,(398_Cyanobium_gracile_PCC_6307:0.00775,395_Cyanobium_sp._CACIAM_14:0.00353)87:0.0124)2:0.00572,352_Synechococcus_sp._WH_5701:0.0172)14:0.00164)10:0.00543)2:0.00691,((234_Synechococcus_sp._UTEX_297:0.01841,156_Geitlerinema_sp._PCC_7407:0.01543)42:0.00791,(099_Oscillatoriales_cyanobacte:0,065_Oscillatoriales_cyanobacte:0)100:0.02794)18:0.00583)0:0.00493,(((316_Cyanothece_sp._PCC_7425:0.01946,213_Cyanothece_sp._PCC_7425:0.01062)85:0.01549,(298_Synechococcus_sp._PCC_6312:0.02373,(252_Thermosynechococcus_sp._NK:0.00338,(261_Thermosynechococcus_vulcan:0.00739,(233_Synechococcus_elongatus:0.00376,196_Thermosynechococcus_elonga:0)54:0.00013)87:0.00402)100:0.02104)81:0.01795)20:0.00535,((139_Lyngbya_sp._PCC_8106:0.00291,082_Lyngbya_aestuarii_BL_J:0.00085)100:0.02551,(243_Hydrococcus_rivularis_NIES:0.0032,203_Pleurocapsa_sp._PCC_7327:0.00056)100:0.04394)13:0.00347)1:0.00866)0:0.004,((((209_Oscillatoriales_cyanobacte:0.02905,(109_Leptolyngbya_boryana_dg5:0.00724,(158_Leptolyngbya_sp._NIES-2104:0.00234,144_Leptolyngbya_sp._NIES-3755:0.00142)92:0.00745)90:0.01743)21:0.00107,104_Phormidesmis_priestleyi:0.05029)9:0.00491,(312_Xenococcus_sp._PCC_7305:0.02678,212_Mastigocoleus_testarum_BC0:0.02586)19:0.00724)1:0.00223,(058_Microcoleus_sp._PCC_7113:0.0113,141_Calothrix_sp._336/3:0.01878)30:0.00659)0:0.00158)0:0.00067,(((284_Calothrix_sp._PCC_6303:0.03203,364_Scytonema_tolypothrichoide:0.0206)53:0.01031,(320_Limnothrix_rosea_IAM_M-220:0.01196,276_Leptolyngbya_sp._PCC_7376:0.01436)96:0.0227)8:0.00409,((293_Limnothrix_sp._CACIAM_69d:0.01603,334_Calothrix_sp._336/3:0.02908)8:0.00172,(((265_Moorea_producens_JHB:0.00054,302_Moorea_producens_NAK12DEC9:0.00322)63:0.00165,260_Moorea_producens_PAL-8-15-:0.00172)95:0.00906,(174_Moorea_producens_PAL-8-15-:0,165_Moorea_producens_JHB:0)100:0.0137)51:0.00975)5:0.00804)0:0.00471)0:0.00105,((((242_Neosynechococcus_sphagnico:0.03456,197_Desertifilum_sp._IPPAS_B-1:0.02184)22:0.00203,(263_Mastigocladus_laminosus_74:0.00227,135_Fischerella_muscicola:0.00149)97:0.01686)17:0.00315,((346_Leptolyngbya_sp._KIOST-1:0.01449,(418_Aphanocapsa_montana_BDHKU2:0.02405,424_Leptolyngbya_sp._PCC_6406:0.02106)62:0.00816)32:0.00211,338_Nodosilinea_nodulosa:0.01752)30:0.00817)2:0.00392,((((((059_Scytonema_hofmannii_PCC_71:0.00407,045_Tolypothrix_bouteillei_VB5:0.00345)79:0.00882,(142_Chroococcidiopsis_thermali:0.01672,(324_Calothrix_sp._HK-06:0,256_Calothrix_sp._PCC_7103:0)100:0.01711)64:0.00832)33:0.00434,((042_Mastigocladopsis_repens:0.01163,113_Scytonema_sp._HK-05:0.01845)32:0.00216,024_Tolypothrix_campylonemoide:0.00989)51:0.00917)6:0.00271,(((((178_Calothrix_sp._PCC_7507:0.00593,(215_Fortiea_contorta:0.00367,198_Fortiea_contorta:9e-005)92:0.00526)97:0.01454,(088_Nostoc_sp._NIES-3756:0,070_Nostoc_sp._NIES-3756:0)99:0.00991)19:0.001,(068_Nostoc_sp._PCC_7120:0.00165,057_Anabaena_variabilis_ATCC_2:0.00211)97:0.01228)5:0.00389,(016_Nostoc_sp._PCC_7524:0.00841,(((((182_Nodularia_spumigena_CCY941:0,(069_Nodularia_spumigena_CCY941:0,023_Nodularia_spumigena_CCY941:0)0:0)83:0.00542,(064_Anabaena_cylindrica_PCC_71:0.00081,(119_Cylindrospermum_stagnale_P:0,(079_Cylindrospermum_stagnale:0,001_Cylindrospermum_stagnale_P:0)0:0)90:0.00671)51:0.00146)44:0.00277,(084_Microchaete_diplosiphon:0,160_Tolypothrix_sp._PCC_7601:0)98:0.01514)8:0.00043,(105_Raphidiopsis_brookii_D9:0.00245,((103_Cylindrospermopsis_racibor:0,089_Cylindrospermopsis_racibor:0)40:3e-005,147_Cylindrospermopsis_racibor:0.00373)59:0.00129)91:0.00675)8:0.00387,(152_Nostoc_sp._KVJ20:0.0068,091_Nostoc_punctiforme_PCC_731:0.00448)54:0.00725)3:0.00092)2:0.00193)9:0.0007,(030_Nostoc_sp._PCC_7107:0.00179,(040_Nostoc_piscinale_CENA21:0,032_Nostoc_sp._MBR_210:0)70:0.00196)76:0.0069)40:0.01078)1:0.001,(((254_Fischerella_sp._PCC_9431:0,237_Hapalosiphon_sp._MRB220:0)88:0.00412,(107_Fischerella_sp._PCC_9605:0.00161,011_Fischerella_sp._NIES-3754:0.00591)57:0.00248)36:0.00222,232_cyanobacterium_PCC_7702:0.01164)68:0.0105)1:0.00322,(227_Gloeocapsa_sp._PCC_73106:0.02221,052_Oscillatoriales_cyanobacte:0.03042)13:0.00521)0:0.00401)0:0.00284)0:0.00136,((((((236_Stanieria_sp._NIES-3757:0.00924,222_Stanieria_cyanosphaera_PCC:0.02083)13:0.00107,310_Pleurocapsa_sp._PCC_7319:0.02343)13:0.00417,(452_Microcystis_aeruginosa_NIE:0.02058,(319_Cyanothece_sp._PCC_8802:0.00669,(502_Cyanothece_sp._CCY0110:0.00763,340_Cyanothece_sp._ATCC_51142:0.00741)65:0.00464)73:0.00541)62:0.01154)3:0.00279,(((230_Stanieria_sp._NIES-3757:0,(420_Stanieria_sp._NIES-3757:0,297_Stanieria_cyanosphaera_PCC:0)0:0)99:0.0133,((317_Myxosarcina_sp._GI1:0,(309_Myxosarcina_sp._GI1:0,289_Myxosarcina_sp._GI1:0)0:0)100:0.01954,((396_Pleurocapsa_sp._PCC_7319:0.00187,205_Pleurocapsa_sp._PCC_7319:0.00565)54:0.00191,266_Pleurocapsa_sp._PCC_7319:0.01032)57:0.00252)78:0.01001)36:0.00624,((186_Hydrococcus_rivularis_NIES:0.01849,(216_Pleurocapsa_sp._PCC_7327:0.00269,210_Pleurocapsa_sp._PCC_7327:0.00107)98:0.01274)37:0.00779,(((((219_Microcystis_aeruginosa_NIE:0,(223_Microcystis_aeruginosa_NIE:0,(214_Microcystis_aeruginosa_NIE:0,(217_Microcystis_aeruginosa_NIE:0,(249_Microcystis_aeruginosa:0,(220_Microcystis_aeruginosa_SPC:0,(656_Microcystis_aeruginosa:0,159_Microcystis_panniformis_FA:0)0:0)0:0)0:0)0:0)0:0)0:0)64:0.00149,(218_Microcystis_aeruginosa_NIE:0,(224_Microcystis_aeruginosa_NIE:0,357_Microcystis_aeruginosa:0)0:0)64:0.00227)95:0.0128,((307_Cyanothece_sp._PCC_7822:0,267_Cyanothece_sp._PCC_7822:0)64:0.00345,(278_Cyanothece_sp._PCC_7424:0,258_Cyanothece_sp._PCC_7424:0)63:0.00031)65:0.00558)32:0.00212,402_Cyanobacterium_aponinum_PC:0.00941)1:0.00216,((((347_Geminocystis_herdmanii:0.00508,((325_Geminocystis_sp._NIES-3708:0,327_Geminocystis_sp._NIES-3709:0)59:0.0006,336_Geminocystis_sp._NIES-3709:0.00316)68:0.00203)82:0.00687,(291_Cyanobacterium_sp._IPPAS_B:0.00681,274_Cyanobacterium_stanieri_PC:0.0007)97:0.01054)25:0.00239,((285_Crocosphaera_watsonii_WH_8:0.00322,((287_Crocosphaera_watsonii_WH_0:0,288_Cyanothece_sp._ATCC_51142:0)55:2e-005,271_Cyanothece_sp._ATCC_51142:0.00374)76:0.00428)61:0.0058,282_Cyanothece_sp._PCC_8802:0.00502)24:0.00307)5:0.00131,((151_Synechocystis_sp._PCC_6803:0,153_Synechocystis_sp._PCC_6714:0)59:1e-005,193_Synechocystis_sp._PCC_6714:0.00751)85:0.00795)9:0.00513)1:0.00135)6:0.00349)1:0.00092)0:0.0035,(((250_Spirulina_major:0,248_Spirulina_major:0)100:0.01223,022_Spirulina_subsalsa:0.01033)28:0.00117,(229_filamentous_cyanobacterium:0.00012,161_filamentous_cyanobacterium:-0.00012)99:0.01023)33:0.00828)0:0.00419,021_Phormidium_ambiguum_IAM_M-:0.0211)0:0.00285)0:0.00335,((((211_Leptolyngbya_sp._PCC_7376:0.00707,(133_Synechococcus_sp._PCC_7117:0,110_Synechococcus_sp._PCC_8807:0)60:0.00045)58:0.00331,093_Synechococcus_sp._PCC_7002:5e-005)20:0.00035,033_Synechococcus_sp._NIES-970:0.00335)91:0.01585,(083_Chamaesiphon_minutus_PCC_6:0.00206,(194_Chamaesiphon_minutus_PCC_6:0.00323,177_Chamaesiphon_minutus:0.00053)88:0.00508)97:0.02424)8:0.00598)0:0.00192)0:0.00281,(((188_Microcoleus_sp._PCC_7113:0,131_Microcoleus_sp._PCC_7113:0)100:0.01561,((077_Aliterella_atlantica_CENA5:0.01027,(067_Synechocystis_sp._PCC_7509:0.00903,019_Gloeocapsa_sp._PCC_7428:0.00977)48:0.0029)36:0.00622,((((257_cyanobacterium_PCC_7702:0.01244,(148_Chlorogloeopsis_fritschii:0.00376,073_Chlorogloeopsis_fritschii:0)97:0.0026)86:0.00945,(048_Fischerella_major_NIES-592:0.00377,(126_Fischerella_sp._NIES-3754:0,125_Fischerella_sp._NIES-3754:0)85:0.00375)76:0.00576)30:0.00159,((247_Fischerella_sp._PCC_9431:0,(332_Hapalosiphon_sp._MRB220:0,329_Hapalosiphon_sp._MRB220:0)0:0)84:0.00325,(183_Fischerella_sp._PCC_9605:0,138_Fischerella_sp._PCC_9605:0)85:0.00427)62:0.00471)19:0.00366,(412_Hapalosiphon_sp._MRB220:0.00173,(484_Fischerella_muscicola:0,(533_Fischerella_sp._PCC_9339:0,494_Fischerella_sp._PCC_9339:0)0:0)69:0.00203)95:0.01205)10:0.00349)4:0.00223)4:0.00378,((((295_Chroococcidiopsis_thermali:0.01701,(056_Calothrix_sp._PCC_6303:0.01008,((098_Calothrix_sp._PCC_7103:0,066_Calothrix_sp._PCC_7103:0)58:0.00189,(039_Calothrix_sp._HK-06:0,(086_Calothrix_sp._PCC_7103:0,(085_Calothrix_sp._PCC_7103:0,081_Calothrix_sp._HK-06:0)0:0)0:0)58:0.00187)87:0.00496)62:0.00483)48:0.00695,337_Prochlorothrix_hollandica:0.02689)25:0.00521,((((399_Chroogloeocystis_siderophi:0.00594,362_Gloeocapsa_sp._PCC_7428:0.00534)95:0.01602,((359_Leptolyngbya_sp._Heron_Isl:0,356_Leptolyngbya_sp._PCC_7375:0)100:0.03072,313_Leptolyngbya_sp._KIOST-1:0.02568)56:0.00764)35:0.00519,328_Leptolyngbya_sp._PCC_6406:0.04652)41:0.00767,(((286_Scytonema_hofmanni]_UTEX_B:0.02719,170_Scytonema_sp._HK-05:0.02544)37:0.00919,(((306_Fischerella_sp._PCC_9605:0.01224,206_Chlorogloeopsis_fritschii:0.01031)79:0.00769,143_Nostoc_sp._KVJ20:0.02214)64:0.00482,239_Mastigocladus_laminosus_74:0.02784)92:0.01866)32:0.00318,341_Tolypothrix_bouteillei_VB5:0.06526)27:0.01188)8:0.00431)2:0.00048,(((((046_Mastigocladopsis_repens:0.01087,((132_Scytonema_sp._HK-05:0,096_Scytonema_sp._HK-05:0)57:0.00319,(060_Tolypothrix_campylonemoide:0,047_Tolypothrix_campylonemoide:0)57:0.00057)94:0.01129)14:0.00293,(253_Nostoc_punctiforme_PCC_731:0.00406,129_Nostoc_sp._KVJ20:0.00346)98:0.02508)0:0.00184,((((221_Scytonema_hofmanni]_UTEX_B:0.00105,(184_Scytonema_hofmanni]_UTEX_B:0,176_Scytonema_hofmanni]_UTEX_B:0)61:0.00271)62:0.00162,168_Hassallia_byssoidea_VB5121:0.00167)83:0.01253,(((090_Tolypothrix_sp._PCC_7601:4e-005,145_Tolypothrix_sp._PCC_7601:0.00372)99:0.01307,150_Nostoc_calcicola_FACHB-389:0.00944)17:0.00239,((((062_Anabaena_variabilis_ATCC_2:0,061_Nostoc_sp._PCC_7120:0)96:0.00767,124_Nostoc_sp._PCC_7524:0.00737)36:0.00252,((072_Nostoc_piscinale_CENA21:0,(012_Nostoc_sp._MBR_210:0,(038_Nostoc_piscinale_CENA21:0,(071_Nostoc_piscinale_CENA21:0,063_Nostoc_sp._MBR_210:0)0:0)0:0)0:0)59:0.00195,051_Nostoc_sp._PCC_7107:0.00181)53:0.00309)22:0.00085,(037_Anabaena_sp._4-3:0.00232,(036_Nostoc_sp._NIES-3756:0,027_Nostoc_sp._NIES-3756:0)60:0.00144)57:0.00294)29:0.00358)10:0.00354)4:0.00293,((((149_Cylindrospermopsis_racibor:0,(171_Cylindrospermopsis_racibor:0,(157_Cylindrospermopsis_racibor:0,(525_Cylindrospermopsis_racibor:0,154_Raphidiopsis_brookii:0)0:0)0:0)0:0)100:0.01532,(054_Anabaena_sp._PCC_7108:0,044_Anabaena_sp._PCC_7108:0)100:0.00723)35:0.00372,((075_Nostoc_azollae_0708:0,074_Nostoc_azollae_0708:0)62:0.00373,(035_Anabaena_cylindrica_PCC_71:0,028_Anabaena_cylindrica_PCC_71:0)62:3e-005)100:0.01757)10:0.0023,(((179_Cylindrospermum_stagnale_P:0.00365,162_Cylindrospermum_stagnale_P:0.00387)96:0.01528,(009_Aphanizomenon_flos-aquae_W:0.00809,((118_Anabaena_sp._AL09:0,108_Anabaena_sp._90:0)100:0.01216,(((078_Anabaena_sp._AL93:0.00034,114_Aphanizomenon_flos-aquae:0.00342)56:0.00375,(117_Aphanizomenon_flos-aquae:0,(097_Anabaena_sp._wa102:0,095_Anabaena_sp._wa102:0)0:0)90:0.00657)79:0.00526,(050_Aphanizomenon_flos-aquae_W:0.00186,080_Aphanizomenon_flos-aquae_M:0.0019)79:0.00217)45:0.00189)77:0.00568)57:0.00647)15:0.00021,((208_Anabaena_sp._AL09:0,(201_Anabaena_sp._MDT14b:0,180_Anabaena_sp._LE011-02:0)0:0)87:0.00284,204_Anabaena_sp._90:0.00467)100:0.01877)18:0.00647)3:0.00237)0:0.00229)1:0.00211,(166_Fortiea_contorta:0.0229,269_Calothrix_sp._PCC_7507:0.02598)24:0.00565)3:0.00543,(((181_Rivularia_sp._PCC_7116:0.01965,(275_Rivularia_sp._PCC_7116:0,259_Rivularia_sp._PCC_7116:0)100:0.0217)15:0.00726,((137_Mastigocoleus_testarum_BC0:0.01858,304_Richelia_intracellularis:0.02277)26:0.00369,(025_Richelia_intracellularis:0.00372,017_Richelia_intracellularis_H:4e-005)99:0.02561)6:0.00396)0:0.00348,((175_Tolypothrix_bouteillei_VB5:0,(164_Tolypothrix_bouteillei_VB5:0,(146_Tolypothrix_bouteillei_VB5:0,122_Tolypothrix_bouteillei_VB5:0)0:0)0:0)63:0.00158,((130_Scytonema_hofmannii_PCC_71:0,053_Scytonema_hofmannii_PCC_71:0)41:0.00021,127_Scytonema_hofmannii_PCC_71:0.00355)63:0.00199)98:0.01743)0:0.00196)0:0.00394)0:0.00126)0:0.00187)0:0.00235,((245_Synechococcus_sp._PCC_6312:0.02242,(167_Thermosynechococcus_elonga:0.00355,136_Thermosynechococcus_sp._NK:0.00021)99:0.01499)47:0.01364,(413_Gloeomargarita_lithophora_:0.02178,((280_Synechococcus_sp._JA-2-3Ba:0.00036,(264_Synechococcus_sp._JA-3-3Ab:0,262_Synechococcus_sp._JA-3-3Ab:0)67:0.0034)97:0.02738,469_Synechococcus_sp._PCC_7336:0.04752)15:0.00234)16:0.00851)2:0.00018)1:0.00274,((331_Pseudanabaena_biceps_PCC_7:0.01782,(200_Pseudanabaena_sp._PCC_7367:0.02287,(326_Pseudanabaena_sp._PCC_6802:0.02986,(301_Pseudanabaena_sp._PCC_6802:0.00526,277_Pseudanabaena_sp._PCC_6802:0.00226)87:0.00683)87:0.01461)33:0.00099)52:0.00382,115_Synechococcus_sp._PCC_7502:0.02638)88:0.02348)7:0.00615,((557_Gloeobacter_kilaueensis_JS:0.04939,534_Gloeobacter_violaceus_PCC_:0.04459)99:0.03177,((515_Gloeobacter_violaceus_PCC_:0.01447,366_Gloeobacter_kilaueensis_JS:0.00809)76:0.00507,(537_Gloeobacter_kilaueensis_JS:0.02358,518_Gloeobacter_violaceus_PCC_:0.02153)99:0.03126)94:0.01275)99:0.03793)5:0.00218,(((318_Acaryochloris_sp._HICR111A:0.00248,333_Acaryochloris_marina_MBIC1:0.00503)100:0.06236,(((((529_Mastigocoleus_testarum_BC0:0.02748,((540_Fischerella_major_NIES-592:0.00216,((543_Fischerella_sp._JSC-11:0,538_Chlorogloeopsis_fritschii:0)49:9e-005,541_Fischerella_muscicola:0.00367)70:0.00151)100:0.02581,514_Chroococcidiopsis_thermali:0.02282)63:0.00693)39:0.00226,495_Calothrix_sp._PCC_7507:0.01728)82:0.01174,382_Leptolyngbya_sp._JSC-1:0.04398)33:0.00303,351_Oscillatoriales_cyanobacte:0.055)46:0.00574,(433_Synechococcus_sp._PCC_7335:0.04556,(480_Hydrococcus_rivularis_NIES:0.0045,(468_Pleurocapsa_minor:0,414_Pleurocapsa_sp._PCC_7327:0)87:0.00302)100:0.06736)48:0.00732)100:0.04851)77:0.01908,((((255_Gloeocapsa_sp._PCC_7428:0.00314,240_Chroogloeocystis_siderophi:0.00061)100:0.02754,462_Leptolyngbya_sp._JSC-1:0.03971)41:0.00452,((((281_Fischerella_muscicola:0.00994,(296_Fischerella_sp._PCC_9431:0.00374,273_Hapalosiphon_sp._MRB220:2e-005)99:0.0126)84:0.01172,163_Fischerella_sp._PCC_9605:0.01145)18:0.00304,(246_Fischerella_muscicola:0.00157,(235_Fischerella_major_NIES-592:0.00333,(251_Fischerella:0,225_Fischerella_sp._JSC-11:0)40:0.00043)29:0.00185)37:0.0048)17:0.00302,(202_Chlorogloeopsis_fritschii:0.01788,(314_Mastigocladus_laminosus:0.00374,155_cyanobacterium_PCC_7702:2e-005)100:0.01218)33:0.00461)56:0.01389)25:0.0027,(339_Anabaena:0.00708,(373_Nostoc_sp._PCC_7524:0.00963,238_Nostoc_punctiforme_PCC_731:0.02797)67:0.00317)91:0.02888)80:0.01781)7:0.0026)58:0.01288,(((((606_Cyanobium_sp._CACIAM_14:0.06484,(((539_Synechococcus_sp._SynAce01:0.04311,522_Synechococcus_sp._CB0101:0.03208)44:0.00534,(535_Cyanobium_sp._PCC_7001:0.00519,498_Cyanobium_sp._NIES-981:0.01361)98:0.03132)34:0.00421,482_Synechococcus_sp._RS9917:0.05819)25:0.0047)59:0.01383,467_Halothece_sp._PCC_7418:0.05534)31:0.00665,(((473_Synechocystis_sp._PCC_6803:0.0098,416_Synechocystis_sp._PCC_6803:0.00148)100:0.03247,((408_Cyanobacterium_aponinum_PC:0.01103,(493_Geminocystis_sp._NIES-3709:0,449_Geminocystis_herdmanii:0)100:0.0228)69:0.00867,431_Cyanobacterium_sp._IPPAS_B:0.01904)61:0.01157)29:0.00497,((((546_Limnothrix_rosea_IAM_M-220:0.01578,501_Leptolyngbya_sp._PCC_7376:0.02934)100:0.02895,(370_Synechococcus_sp._PCC_7003:0.00343,(371_Synechococcus_sp._PCC_7002:0.00382,(409_Synechococcus_sp._PCC_7310:0,391_Synechococcus_sp._PCC_8807:0)99:0.01121)58:0.00221)99:0.02424)51:0.00918,(404_Roseofilum_reptotaenium_AO:0.04697,((294_Arthrospira_platensis_str.:0.00248,((290_Arthrospira_platensis_C1:0,283_Arthrospira_sp._PCC_8005:0)44:0.00149,311_Arthrospira_platensis_YZ:0.00227)57:0.00097)100:0.03063,((323_Planktothrix_tepida_PCC_92:0.02368,189_Planktothrix_serta_PCC_892:0.02519)45:0.00585,(241_Planktothrix_paucivesicula:0.01529,191_Oscillatoriales_cyanobacte:0.00727)98:0.02394)73:0.01199)28:0.00217)32:0.00498)31:0.00371,199_Limnoraphis_robusta_CS-951:0.0385)50:0.00935)4:0.0044)5:0.00203,(((475_Tolypothrix_sp._PCC_7601:0.03636,(385_Anabaena_cylindrica:0,305_Anabaena_cylindrica_PCC_71:0)100:0.03507)47:0.00752,429_Anabaena_sp._PCC_7108:0.02998)35:0.00583,353_Xenococcus_sp._PCC_7305:0.04552)32:0.00882)5:0.00098,(228_Stanieria_sp._NIES-3757:0.02612,195_Myxosarcina_sp._GI1:0.03028)6:0.00126)82:0.01983)56:0.00877,(244_Thermosynechococcus_sp._NK:0.01219,187_Thermosynechococcus_elonga:0.00284)100:0.03657)43:0.00615,(((596_Limnothrix_sp._P13C2:0,590_Limnothrix_sp._CACIAM_69d:0)100:0.03472,((616_Calothrix_sp._PCC_7103:0.04165,(((576_Nostoc_piscinale_CENA21:0.0158,(579_Anabaena_sp._39858:0,564_Nostoc_sp._PCC_7120:0)100:0.00676)68:0.00296,544_Nostoc_sp._PCC_7524:0.01878)63:0.00926,570_Anabaena:0.02017)92:0.0167)63:0.00899,(575_Fischerella_muscicola:0.00552,566_Fischerella_sp._PCC_9431:0.01328)100:0.02227)50:0.01069)48:0.01086,(((((432_Leptolyngbya_valderiana_BD:0.03235,367_Planktothricoides_sp._SR00:0.05036)40:0.01098,(((524_Cyanothece_sp._CCY0110:0.0075,523_Cyanothece_sp._ATCC_51142:0.00378)100:0.03635,510_Phormidium_ambiguum_IAM_M-:0.05011)15:0.00714,(479_Desertifilum_sp._IPPAS_B-1:0.05118,(471_Oscillatoria]_sp._PCC_6506:0.02306,(505_Oscillatoria_sp._PCC_10802:0.03738,550_Oscillatoria_acuminata_PCC:0.04157)22:0.00149)38:0.0042)44:0.00715)8:0.00746)6:0.00258,423_Microcoleus_sp._PCC_7113:0.04131)7:0.0051,((((583_Cyanothece_sp._PCC_7424:0.04022,528_Hydrococcus_rivularis_NIES:0.05752)30:0.00555,444_Leptolyngbya_boryana_dg5:0.03667)37:0.01395,(((417_Pseudanabaena_sp._PCC_6802:0.03617,387_Oscillatoriales_cyanobacte:0.0315)54:0.00799,466_Nodosilinea_nodulosa:0.03553)44:0.00355,548_Cyanothece_sp._PCC_7425:0.07009)56:0.0119)3:0.00238,(526_Geitlerinema_sp._PCC_9228:0.07003,(461_Leptolyngbya_sp._Heron_Isl:0.02017,(481_Leptolyngbya_sp._PCC_7375:0,476_Leptolyngbya_sp._PCC_7375:0)100:0.01742)100:0.0446)26:0.00221)13:0.00814)11:0.00398,(531_Phormidium_sp._OSCR:0.0019,527_Phormidium_willei_BDU_1307:0.00186)100:0.05578)8:0.00072)90:0.02354)88:0.02885,(610_Synechococcus_sp._CB0205:0.11588,605_Synechococcus_sp._CB0101:0.10216)91:0.04116)62:0.00958,((504_Halothece_sp._PCC_7418:0.09504,((((586_Geitlerinema_sp._PCC_9228:0.08988,(597_Geitlerinema_sp._PCC_7105:0.00565,588_Leptolyngbya_valderiana_BD:0.00187)100:0.09997)56:0.01832,((642_Cyanobacterium_aponinum_PC:0.08833,(604_Stanieria_cyanosphaera_PCC:0.05141,572_Stanieria_sp._NIES-3757:0.04634)98:0.02993)62:0.01484,((665_Acaryochloris_sp._CCMEE_54:0.14922,(591_Acaryochloris_sp._HICR111A:0.04589,(582_Acaryochloris_sp._CCMEE_54:0.00278,593_Acaryochloris_marina_MBIC1:0.0085)100:0.03639)100:0.05845)41:0.01665,((621_Oscillatoriales_cyanobacte:0.09748,(571_Oscillatoriales_cyanobacte:0.05645,(611_Phormidium_ambiguum_IAM_M-:0.05672,600_Planktothricoides_sp._SR00:0.06734)98:0.02935)78:0.01372)81:0.01418,(585_Synechococcus_sp._PCC_7335:0.0703,(573_Leptolyngbya_sp._PCC_7375:0.02318,552_Leptolyngbya_sp._Heron_Isl:0.01442)100:0.05072)90:0.02668)36:0.00825)3:0.0015)13:0.01361)1:0.00038,((((555_Pleurocapsa_sp._PCC_7327:0.00626,553_Hydrococcus_rivularis_NIES:0.00126)100:0.07306,(492_Oscillatoria_sp._PCC_10802:0.09078,(((599_Chroococcidiopsis_thermali:0.07336,((608_cyanobacterium_PCC_7702:0.03964,584_Chlorogloeopsis_fritschii:0.02427)23:0.00709,((547_Fischerella_sp._PCC_9431:0.00606,542_Hapalosiphon_sp._MRB220:0.00146)100:0.04804,(485_Fischerella_major_NIES-592:0.02984,((574_Fischerella_sp._PCC_9605:0.02466,((577_Fischerella_muscicola:0.01473,567_Fischerella_sp._PCC_9339:0.01158)57:0.00308,578_Fischerella_muscicola:0.00982)63:0.00748)46:0.0069,562_Fischerella_sp._JSC-11:0.02629)27:0.00554)31:0.00882)17:0.00385)87:0.02029)58:0.00968,(483_Anabaena_sp._PCC_7108:0.05701,(497_Nostoc_sp._MBR_210:0.03865,(447_Anabaena_sp._39858:0.02959,(536_Nostoc_calcicola_FACHB-389:0.03206,513_Nostoc_sp._KVJ20:0.03937)33:0.00366)39:0.00375)99:0.03317)78:0.01534)29:0.00258,568_Scytonema_tolypothrichoide:0.0843)82:0.02079)35:0.00739)21:0.00764,(549_Lyngbya_confervoides_BDU14:0.09483,(587_Leptolyngbya_sp._Heron_Isl:0.09175,507_Pleurocapsa_sp._PCC_7319:0.07367)38:0.00975)34:0.0085)10:0.00584,(520_Synechococcus_sp._PCC_7336:0.09908,(623_Synechococcus_sp._JA-3-3Ab:0.02405,615_Synechococcus_sp._JA-2-3Ba:0.02107)100:0.07546)32:0.0019)7:0.00575)9:0.00633,((559_Cyanothece_sp._PCC_7424:0.04962,530_Cyanothece_sp._PCC_7822:0.06316)93:0.03375,((532_Cyanothece_sp._ATCC_51142:0.07619,((558_Crocosphaera_watsonii:0,554_Crocosphaera_watsonii_WH_0:0)69:0.00138,(565_Crocosphaera_watsonii_WH_8:0.00176,563_Crocosphaera_watsonii_WH_8:0.002)57:0.00227)100:0.06236)65:0.00928,(487_Cyanothece_sp._PCC_8802:0.01064,478_Cyanothece_sp._PCC_8801:0.00064)100:0.0707)64:0.01847)50:0.01568)20:0.00396)36:0.00794,(617_Scytonema_hofmannii_PCC_71:0.03567,(618_Fortiea_contorta:0.02368,612_Nostoc_calcicola_FACHB-389:0.01015)98:0.01741)100:0.08807)66:0.00688)90:0.03117,(((662_Hydrococcus_rivularis_NIES:0.00568,(659_Pleurocapsa_minor:0,652_Pleurocapsa_sp._PCC_7327:0)85:0.00184)100:0.10764,((676_Oscillatoriales_cyanobacte:0.11101,(724_Synechococcus_sp._PCC_7335:0.15403,668_Leptolyngbya_sp._JSC-1:0.0753)69:0.02446)27:0.0083,(((643_Chroococcidiopsis_thermali:0,628_Chroococcidiopsis_thermali:0)100:0.07036,(627_Fischerella_sp._PCC_9605:0.01616,((624_Fischerella_muscicola:0.0101,(((625_Fischerella_sp._JSC-11:0,619_Fischerella_sp._JSC-11:0)82:0.00653,(622_Fischerella_major_NIES-592:0,613_Fischerella_sp._NIES-3754:0)55:0.00098)35:0.00102,626_Fischerella_thermalis:0.00201)46:0.00437)38:0.00335,(620_Chlorogloeopsis_fritschii:0,609_:0)100:0.01271)59:0.00478)100:0.06846)48:0.00701,(650_Calothrix_sp._PCC_7507:0,633_Calothrix_sp._PCC_7507:0)100:0.06946)50:0.02051)32:0.00374)95:0.03178,653_Mastigocoleus_testarum_BC0:0.13406)98:0.02518)99:0.0447,925_Gloeobacter_kilaueensis_JS:0.23927):0.098455,((((969_Prochlorococcus_marinus_st:0.00659,((((971_Prochlorococcus_marinus_st:0.00268,(((952_Prochlorococcus_marinus_st:0,953_Prochlorococcus_sp._RS04:0)7:0.00015,964_Prochlorococcus_marinus_st:0.00361)10:0.001,954_Prochlorococcus_marinus:0.00263)14:0.00063)14:0.0005,955_Prochlorococcus_marinus_st:0.00293)9:0.00032,961_Prochlorococcus_marinus_st:0.00316)24:0.00083,959_Prochlorococcus_marinus_st:0.00268)27:0.0007)100:0.04139,((975_Prochlorococcus_marinus_st:0,(967_Prochlorococcus_sp._MIT_08:0,966_Prochlorococcus_marinus_st:0)0:0)100:0.03831,(((878_Prochlorococcus_sp._MIT_06:0.00509,(907_Prochlorococcus_marinus:0,901_Prochlorococcus_sp._SS52:0)90:0.00243)82:0.00486,870_Prochlorococcus_sp._MIT_06:0.0081)78:0.00632,854_Prochlorococcus_marinus_st:0.00435)88:0.01616)45:0.00157)99:0.01888,(892_Prochlorococcus_marinus_st:0.00273,(886_Prochlorococcus_sp._MIT_07:0.00227,(891_Prochlorococcus_marinus_st:0,890_Prochlorococcus_marinus_st:0)36:0.00149)53:0.00072)100:0.06598)69:0.03514,((1000_Gloeobacter_kilaueensis_J:0.0251,992_Gloeobacter_violaceus_PCC_:0.02377)100:0.06413,(1009_Synechococcus_sp._PCC_733:0.07662,(((998_Hydrococcus_rivularis_NIES:0.0638,(974_Leptolyngbya_sp._JSC-1:0.06145,949_Oscillatoriales_cyanobacte:0.04381)69:0.01443)23:0.00121,((1018_Mastigocoleus_testarum_BC:0.05764,1004_Calothrix_sp._PCC_7507:0.0401)50:0.00843,(999_Chroococcidiopsis_thermali:0.03487,(993_Chlorogloeopsis_fritschii:0.01717,((986_Fischerella_sp._PCC_9605:0.00531,(977_Fischerella_sp._NIES-3754:0,(968_Fischerella_sp._JSC-11:0,962_Fischerella_major_NIES-592:0)0:0)81:0.00221)60:0.00187,978_Fischerella_muscicola:0.00363)98:0.01233)90:0.01415)70:0.01064)51:0.01664)22:0.00515,(847_Prochlorothrix_hollandica:0.06312,(926_Chamaesiphon_minutus_PCC_6:0.06325,((((((((((((((((((792_Planktothrix_agardhii_NIVA:0,(857_Planktothrix_agardhii:0,(844_Planktothrix:0,834_Planktothrix_rubescens:0)0:0)0:0)25:0.00071,829_Planktothrix_paucivesicula:0.00305)33:0.00025,(824_Planktothrix_tepida:0,814_Planktothrix_tepida_PCC_92:0)69:0.00307)39:0.00123,(821_Planktothrix_sp._PCC_11201:0.00212,812_Planktothrix_sp._PCC_11201:0.00164)51:0.00193)68:0.00483,811_Planktothrix_serta_PCC_892:0.01267)67:0.01138,(889_Lyngbya_sp._PCC_8106:0.01665,((894_Arthrospira_platensis_YZ:0,876_Arthrospira_platensis_str.:0)54:0.0015,882_Arthrospira_platensis_YZ:0.00226)99:0.02064)47:0.0086)34:0.01006,(916_Chroococcidiopsis_thermali:0.03097,((900_Oscillatoria_acuminata_PCC:0,897_Oscillatoria_acuminata_PCC:0)100:0.02747,(((939_Crinalium_epipsammum_PCC_9:0.01608,(941_Oscillatoria_nigro-viridis:0,(957_Microcoleus_vaginatus_FGP-:0,950_Microcoleus_vaginatus_FGP-:0)0:0)100:0.01776)46:0.00911,910_Oscillatoria_sp._PCC_10802:0.02505)8:0.00102,((946_Oscillatoriales_cyanobacte:0.00451,942_Oscillatoriales_cyanobacte:0.003)86:0.00992,940_Kamptonema_formosum:0.0173)71:0.01165)21:0.00698)16:0.00284)19:0.00684)3:0.00346,879_Leptolyngbya_sp._O-77:0.0389)2:0.0031,((1003_Phormidesmis_priestleyi:0.0037,958_Phormidesmis_priestleyi:0.00382)100:0.02595,(856_Oscillatoriales_cyanobacte:0.02043,(880_Leptolyngbya_boryana_dg5:0.00256,(938_Leptolyngbya_sp._NIES-3755:0.00162,(932_Leptolyngbya_sp._NIES-2104:0,937_Leptolyngbya_sp._NIES-2104:0)62:0.00214)57:0.00098)100:0.0213)53:0.00726)49:0.01691)0:0.00274,(917_Geitlerinema_sp._PCC_7407:0.02397,875_Neosynechococcus_sphagnico:0.03618)23:0.01313)0:0.00188,(((((865_Synechococcus_sp._RCC307:0.00888,807_Synechococcus_sp._Tous:0.00992)41:0.0051,(852_Cyanobium_sp._NIES-981:0.00579,(912_Synechococcus_sp._WH_5701:0.00189,906_Cyanobium_gracile_PCC_6307:0.00187)84:0.0055)67:0.00593)33:0.00164,(((817_Synechococcus_sp._WH_8020:0.00187,(822_Synechococcus_sp._CC9311:0.00103,(819_Synechococcus_sp._WH_8016:0,799_Synechococcus_sp._WH_8016:0)40:0.00273)37:0.00143)44:0.00623,((790_Synechococcus_sp._MIT_S950:0.0027,(780_Synechococcus_sp._WH_8109:0.00225,(981_Synechococcus_sp._CC9616:0,(781_Synechococcus_sp._MIT_S950:0,(785_Synechococcus_sp._RS9916:0,778_Synechococcus_sp._RS9917:0)0:0)0:0)17:0.00151)16:0.00076)8:0.00115,(789_Synechococcus_sp._KORDI-49:0.00207,786_Synechococcus_sp._WH_8103:0.00169)45:0.00219)10:0.0029)29:0.00129,(787_Synechococcus_sp._CC9902:0,784_Synechococcus_sp._BL107:0)91:0.00898)52:0.00578)95:0.01528,(884_Synechococcus_sp._PCC_7335:0.0306,(862_Synechococcus_elongatus_PC:0.00241,(866_Synechococcus_sp.:0.00317,858_Synechococcus_sp._UTEX_297:0.00059)64:0.00095)100:0.02922)13:0.00178)19:0.00729,((888_filamentous_cyanobacterium:0.02649,(995_Roseofilum_reptotaenium_AO:0.03236,(973_Trichodesmium_erythraeum_I:0.03877,(943_Leptolyngbya_sp._PCC_7376:0.0097,(899_Synechococcus_sp._NIES-970:0.00159,893_Synechococcus_sp._PCC_8807:0.00217)96:0.00943)80:0.01169)27:0.00188)10:0.00374)4:0.00389,913_Geitlerinema_sp._PCC_7105:0.03998)3:0.00676)1:0.0041)0:0.00138,((((841_Synechococcus_sp._PCC_6312:0.02176,(839_Thermosynechococcus_sp._NK:0.00366,840_Thermosynechococcus_elonga:0.00386)96:0.00832)51:0.01325,(((1013_Aliterella_atlantica_CENA:0.00585,909_Synechocystis_sp._PCC_7509:0.00543)95:0.01457,((830_Chroogloeocystis_siderophi:0,855_Chroogloeocystis_siderophi:0)63:0.00186,848_Gloeocapsa_sp._PCC_7428:0.0019)99:0.01908)35:0.00299,803_Rivularia_sp._PCC_7116:0.01958)21:0.00956)2:0.00194,((((885_Scytonema_tolypothrichoide:0.01452,796_Calothrix_sp._PCC_6303:0.01556)8:0.00216,(((((828_Mastigocoleus_testarum_BC0:0,826_Mastigocoleus_testarum_BC0:0)92:0.00846,770_cyanobacterium_PCC_7702:0.00658)32:0.002,804_Richelia_intracellularis:0.00563)2:0.00053,(832_Richelia_intracellularis_H:0,825_Richelia_intracellularis_H:0)95:0.00805)5:0.00197,((((773_Fischerella_sp._PCC_9339:0,(777_Hapalosiphon_sp._MRB220:0,801_Fischerella_sp._PCC_9605:0)0:0)61:0.00193,911_Fischerella_muscicola:0.00184)45:0.00101,765_Fischerella_sp._NIES-3754:0.0027)56:0.00462,((903_Chlorogloeopsis_fritschii:0.00418,((837_Tolypothrix_campylonemoide:0.00208,800_Tolypothrix_bouteillei_VB5:0.00168)34:0.00098,805_Scytonema_sp._HK-05:0.0026)27:0.00316)10:0.00194,(806_Mastigocladopsis_repens:0.00682,798_Calothrix_sp._HK-06:0.00446)36:0.00089)8:0.00293)0:0.00199)6:0.00632)9:0.00223,(((849_Nostoc_sp._PCC_7107:0.00618,((779_Nostoc_sp._NIES-3756:0.00185,776_Anabaena_variabilis_ATCC_2:0.00191)57:0.00314,756_Nostoc_sp._PCC_7524:0.0044)24:0.00136)9:0.00165,(797_Nostoc_punctiforme_PCC_731:0.00169,795_Nostoc_sp._PCC_7120:0.00207)59:0.00412)20:0.00674,((842_Anabaena_cylindrica_PCC_71:0.01032,(836_Nostoc_azollae_0708:0.00455,((994_Trichormus_sp._NMC-1:0,816_Anabaena_sp._PCC_7108:0)93:0.00334,988_Aphanizomenon_flos-aquae_W:0.00794)38:0.00537)16:0.00369)12:0.00402,(((1005_Anabaena_sp._CRKS33:0.018,793_Cylindrospermopsis_racibor:0.00832)33:0.00394,881_Cylindrospermum_stagnale_P:0.01318)7:0.0006,818_Anabaena_sp._MDT14b:0.01575)2:0.00388)23:0.00141)14:0.00733)8:0.00713,759_Nodularia_spumigena_CENA59:0.02832)5:0.00466)0:0.00148,((898_Leptolyngbya_sp._PCC_6406:0.02276,(920_Leptolyngbya_sp._PCC_7375:0.00196,(924_Leptolyngbya_sp._Heron_Isl:0,(923_Leptolyngbya_sp._Heron_Isl:0,915_Leptolyngbya_sp._Heron_Isl:0)0:0)65:0.00179)99:0.01492)46:0.0097,(850_Lyngbya_confervoides_BDU14:0.02324,(877_Phormidium_tenue_NIES-30:0.01343,(887_Nodosilinea_nodulosa:0.00778,(902_Leptolyngbya_sp._KIOST-1:0.00186,896_Leptolyngbya_sp._KIOST-1:0.0019)80:0.00351)62:0.00509)73:0.00975)37:0.002)29:0.01226)0:0.00423)0:0.00441,((((864_Cyanothece_sp._PCC_7425:0.02444,783_Oscillatoriales_cyanobacte:0.02067)11:0.00376,((((873_Stanieria_sp._NIES-3757:0.00185,871_Stanieria_cyanosphaera_PCC:0.00191)95:0.01334,846_Pleurocapsa_sp._PCC_7327:0.013)18:0.0018,(815_Cyanothece_sp._PCC_7822:0.00813,794_Cyanothece_sp._PCC_7424:0.0069)84:0.01135)15:0.00451,820_Microcoleus_sp._PCC_7113:0.01781)20:0.00536)0:0.00309,(921_Myxosarcina_sp._GI1:0.02588,(960_Pleurocapsa_sp._PCC_7319:0,947_Pleurocapsa_sp._PCC_7319:0)100:0.03427)13:0.00499)4:0.00746,((769_Calothrix_sp._336/3:0.01811,(831_Scytonema_hofmanni]_UTEX_B:0.00409,810_Hassallia_byssoidea_VB5121:0.00343)99:0.01918)28:0.00468,(768_Calothrix_sp._PCC_7507:0.01533,(764_Fortiea_contorta:0.01341,761_Tolypothrix_sp._PCC_7601:0.01291)47:0.00741)16:0.00266)21:0.00955)2:0.00416)0:0.00189,922_Moorea_producens_NAK12DEC9:0.03484)0:0.00207,(((((774_Cyanobacterium_aponinum_PC:0.00184,767_Cyanobacterium_aponinum_PC:0.00192)99:0.02462,((763_Crocosphaera_watsonii_WH_8:0,851_Crocosphaera_watsonii:0)100:0.01137,((845_Cyanothece_sp._PCC_8802:0.00567,(760_Cyanothece_sp._ATCC_51142:0,755_Cyanothece_sp._ATCC_51142:0)56:0.00185)57:0.00196,757_Cyanothece_sp._CCY0110:0.00086)77:0.00914)81:0.00833)14:0.00551,(((861_Spirulina_major:0.01095,914_Spirulina_subsalsa:0.01537)78:0.01457,((872_Synechocystis_sp._PCC_6803:0.01707,((835_Geminocystis_sp._NIES-3708:0.00195,827_Geminocystis_herdmanii:0.00181)54:0.00233,808_Geminocystis_sp._NIES-3709:0.00136)99:0.01567)28:0.0046,((904_Cyanobacterium_sp._IPPAS_B:0,918_Cyanobacterium_sp._IPPAS_B:0)68:0.0008,(928_Cyanobacterium_stanieri_PC:0,919_Cyanobacterium_stanieri_PC:0)68:0.00296)99:0.0198)12:0.00323)9:0.00525,(((874_Rubidibacter_lacunae_KORDI:0.00074,868_Rubidibacter_lacunae_KORDI:0.00302)100:0.0164,(853_Halothece_sp._PCC_7418:0.00694,(843_Dactylococcopsis_salina_PC:0,833_Dactylococcopsis_salina_PC:0)100:0.01185)100:0.01101)48:0.00508,(956_Microcystis_aeruginosa:0,(936_Microcystis_sp._T1-4:0,(933_Microcystis_aeruginosa_NIE:0,(813_Microcystis_aeruginosa_NIE:0,771_Microcystis_aeruginosa_NIE:0)0:0)0:0)0:0)100:0.02224)41:0.00958)1:0.00391)4:0.00575,895_Gloeomargarita_lithophora_:0.04958)1:0.00133,867_Coleofasciculus_chthonopla:0.04759)2:0.003)0:0.00191,(791_Synechococcus_sp._JA-3-3Ab:0.01016,782_Synechococcus_sp._JA-2-3Ba:0.00864)98:0.03137)0:0.00553,((987_Pseudanabaena_sp._PCC_6802:0.04321,(1006_Pseudanabaena_sp._PCC_736:0.03747,972_Synechococcus_sp._PCC_7336:0.04147)42:0.01122)21:0.00937,(965_Synechococcus_sp._PCC_7502:0.02937,((989_Oscillatoriales_cyanobacte:0,985_Pseudanabaena_sp._Roaring_:0)65:0.00193,984_Pseudanabaena_biceps_PCC_7:0.00183)100:0.03642)79:0.01869)7:0.00537)4:0.00548,(945_Acaryochloris_marina_MBIC1:0.03141,(944_Acaryochloris_marina_MBIC1:0,930_Acaryochloris_sp._CCMEE_54:0)100:0.02499)99:0.04625)1:0.00062)6:0.0014)36:0.01818)6:0.00696)21:0.01179)35:0.00482):0.265065)100;
