# Supplementary material for: Time-resolved comparative molecular evolution of oxygenic photosynthesis
Source: Biochim Biophys Acta Bioenerg. 2021 Jun 1;1862(6):148400. doi: 10.1016/j.bbabio.2021.148400 (PMC8047818; doi:10.1016/j.bbabio.2021.148400)
Supplement: Supplementary file 1 — Supplementary material: sequence alignments and trees [file mmc1.zip › Figure_2_D1_D2_NJtree_alignment.phy]

831   493
609_                            ---------- ---------- --------MK LES-DHVIAT SD-------- ----------
620_Chlorogloeopsis_fritschii   ---------- ---------- ---------- -------MAT SD-------- ----------
613_Fischerella_sp._NIES-3754   ---------- ---------- --------MK LES-DHVIAT SD-------- ----------
622_Fischerella_major_NIES-592  ---------- ---------- ---------- -------MAT SD-------- ----------
626_Fischerella_thermalis       ---------- ---------- ---------- -------MAT SD-------- ----------
619_Fischerella_sp._JSC-11      ---------- ---------- --------MK LES-DHVIAT SD-------- ----------
625_Fischerella_sp._JSC-11      ---------- ---------- ---------- -------MAT SD-------- ----------
624_Fischerella_muscicola       ---------- ---------- ---------- -------MAT SD-------- ----------
627_Fischerella_sp._PCC_9605    ---------- ---------- ---------- -------MAT SD-------- ----------
653_Mastigocoleus_testarum_BC0  ---------- ---------- ---------- ---------- ---------- ----------
633_Calothrix_sp._PCC_7507      MQKIILLSAV LETVAIENSY LIMQGSINMT PKS-DSIIAT STVSVDKAVK AAAPANVNCH
650_Calothrix_sp._PCC_7507      ---------- ---------- ---------- ---------- ---------- ----------
628_Chroococcidiopsis_thermali  ---------- ---------- --------MV SKT-DSAIAT PT-------- ----------
643_Chroococcidiopsis_thermali  ---------- ---------- ---------- ---------- ---------- ----------
668_Leptolyngbya_sp._JSC-1      ---------- ---------- ---------- ---------- ---------- ----------
724_Synechococcus_sp._PCC_7335  ---------- ---------- -MIQTGFGRT SAL-EGF--- -----EQPFD PAQAIDLESP
676_Oscillatoriales_cyanobacte  ---------- ---------- --------MS QSS-SEIVSG ---------- ----------
652_Pleurocapsa_sp._PCC_7327    ---------- ---------- ---------- ---------- --------MV QQEPTLTPSI
659_Pleurocapsa_minor           ---------- ---------- ---------- ---------- ---------- ----------
662_Hydrococcus_rivularis_NIES  ---------- ---------- ---------- ---------- ---------- ----------
513_Nostoc_sp._KVJ20            ---------- ---------- ---------- ---------- ---------- ----------
536_Nostoc_calcicola_FACHB-389  ---------- ---------- ---------- ---------- ---------- ----------
447_Anabaena_sp._39858          ---------- ---------- ---------- ---------- ---------- ----------
497_Nostoc_sp._MBR_210          ---------- ---------- ---------- ---------- ---------- ----------
483_Anabaena_sp._PCC_7108       ---------- ---------- ---------- ---------- ---------- ----------
562_Fischerella_sp._JSC-11      ---------- ---------- ---------- ---------- ---------- ----------
578_Fischerella_muscicola       ---------- ---------- ---------- ---------- ---------- ----------
567_Fischerella_sp._PCC_9339    ---------- ---------- ---------- ---------- ---------- ----------
577_Fischerella_muscicola       ---------- ---------- ---------- ---------- ---------- ----------
574_Fischerella_sp._PCC_9605    ---------- ---------- ---------- ---------- ---------- ----------
485_Fischerella_major_NIES-592  ---------- ---------- ---------- ---------- ---------- ----------
542_Hapalosiphon_sp._MRB220     ---------- ---------- ---------- ---------- ---------- ----------
547_Fischerella_sp._PCC_9431    ---------- ---------- ---------- ---------- ---------- ----------
584_Chlorogloeopsis_fritschii   ---------- ---------- ---------- ---------- ---------- ----------
608_cyanobacterium_PCC_7702     ---------- ---------- ---------- ---------- ---------- ----------
568_Scytonema_tolypothrichoide  ---------- ---------- ---------- ---------- ---------- ----------
599_Chroococcidiopsis_thermali  ---------- ---------- ---------- ---------- ---------- ----------
492_Oscillatoria_sp._PCC_10802  ---------- ---------- ---------- ---------- ---------- ----------
507_Pleurocapsa_sp._PCC_7319    ---------- ---------- ---------- ---------- ---------- ----------
587_Leptolyngbya_sp._Heron_Isl  ---------- ---------- ---------- ---------- ---------- ----------
549_Lyngbya_confervoides_BDU14  ---------- ---------- ---------- ---------- ---------- ----------
615_Synechococcus_sp._JA-2-3Ba  ---------- ---------- ---------- ---------- ---------- ----------
623_Synechococcus_sp._JA-3-3Ab  ---------- ---------- ---------- ---------- ---------- ----------
520_Synechococcus_sp._PCC_7336  ---------- ---------- ---------- ---------- ---------- ----------
478_Cyanothece_sp._PCC_8801     ---------- ---------- ---------- ---------- ---------- ----------
487_Cyanothece_sp._PCC_8802     ---------- ---------- ---------- ---------- ---------- ----------
553_Hydrococcus_rivularis_NIES  ---------- ---------- ---------- ---------- ---------- ----------
555_Pleurocapsa_sp._PCC_7327    ---------- ---------- ---------- ---------- ---------- ----------
563_Crocosphaera_watsonii_WH_8  ---------- ---------- ---------- ---------- ---------- ----------
565_Crocosphaera_watsonii_WH_8  ---------- ---------- ---------- ---------- ---------- ----------
554_Crocosphaera_watsonii_WH_0  ---------- ---------- ---------- ---------- ---------- ----------
558_Crocosphaera_watsonii       ---------- ---------- ---------- ---------- ---------- ----------
532_Cyanothece_sp._ATCC_51142   ---------- ---------- ---------- ---------- ---------- ----------
530_Cyanothece_sp._PCC_7822     ---------- ---------- ---------- ---------- ---------- ----------
559_Cyanothece_sp._PCC_7424     ---------- ---------- ---------- ---------- ---------- ----------
552_Leptolyngbya_sp._Heron_Isl  ---------- ---------- ---------- ---------- ---------- ----------
573_Leptolyngbya_sp._PCC_7375   ---------- ---------- ---------- ---------- ---------- ----------
585_Synechococcus_sp._PCC_7335  ---------- ---------- ---------- ---------- ---------- ----------
600_Planktothricoides_sp._SR00  ---------- ---------- ---------- ---------- ---------- ----------
611_Phormidium_ambiguum_IAM_M-  ---------- ---------- ---------- ---------- ---------- ----------
571_Oscillatoriales_cyanobacte  ---------- ---------- ---------- ---------- ---------- ----------
572_Stanieria_sp._NIES-3757     ---------- ---------- ---------- ---------- ---------- ----------
604_Stanieria_cyanosphaera_PCC  ---------- ---------- ---------- ---------- ---------- ----------
621_Oscillatoriales_cyanobacte  ---------- ---------- ---------- ---------- ---------- ----------
593_Acaryochloris_marina_MBIC1  ---------- ---------- ---------- ---------- ---------- ----------
582_Acaryochloris_sp._CCMEE_54  ---------- ---------- ---------- ---------- ---------- ----------
591_Acaryochloris_sp._HICR111A  ---------- ---------- ---------- ---------- ---------- ----------
665_Acaryochloris_sp._CCMEE_54  ---------- ---------- ---------- ---------- ---------- ----------
642_Cyanobacterium_aponinum_PC  ---------- ---------- ---------- ---------- ---------- ----------
588_Leptolyngbya_valderiana_BD  ---------- ---------- ---------- ---------- ---------- ----------
597_Geitlerinema_sp._PCC_7105   ---------- ---------- ---------- ---------- ---------- ----------
586_Geitlerinema_sp._PCC_9228   ---------- ---------- ---------- ---------- ---------- ----------
612_Nostoc_calcicola_FACHB-389  ---------- ---------- ---------- ---------- ---------- ----------
618_Fortiea_contorta            ---------- ---------- ---------- ---------- ---------- ----------
617_Scytonema_hofmannii_PCC_71  ---------- ---------- ---------- ---------- ---------- ----------
191_Oscillatoriales_cyanobacte  ---------- ---------- ---------- ---------- ---------- ----------
241_Planktothrix_paucivesicula  ---------- ---------- ---------- ---------- ---------- ----------
189_Planktothrix_serta_PCC_892  ---------- ---------- ---------- ---------- ---------- ----------
323_Planktothrix_tepida_PCC_92  ---------- ---------- ---------- ---------- ---------- ----------
283_Arthrospira_sp._PCC_8005    ---------- ---------- ---------- ---------- ---------- ----------
311_Arthrospira_platensis_YZ    ---------- ---------- ---------- ---------- ---------- ----------
290_Arthrospira_platensis_C1    ---------- ---------- ---------- ---------- ---------- ----------
294_Arthrospira_platensis_str.  ---------- ---------- ---------- ---------- ---------- ----------
404_Roseofilum_reptotaenium_AO  ---------- ---------- ---------- ---------- ---------- ----------
199_Limnoraphis_robusta_CS-951  ---------- ---------- ---------- ---------- ---------- ----------
391_Synechococcus_sp._PCC_8807  ---------- ---------- ---------- ---------- ---------- ----------
409_Synechococcus_sp._PCC_7310  ---------- ---------- ---------- ---------- ---------- ----------
371_Synechococcus_sp._PCC_7002  ---------- ---------- ---------- ---------- ---------- ----------
370_Synechococcus_sp._PCC_7003  ---------- ---------- ---------- ---------- ---------- ----------
501_Leptolyngbya_sp._PCC_7376   ---------- ---------- ---------- ---------- ---------- ----------
546_Limnothrix_rosea_IAM_M-220  ---------- ---------- ---------- ---------- ---------- ----------
467_Halothece_sp._PCC_7418      ---------- ---------- ---------- ---------- ---------- ----------
449_Geminocystis_herdmanii      ---------- ---------- ---------- ---------- ---------- ----------
493_Geminocystis_sp._NIES-3709  ---------- ---------- ---------- ---------- ---------- ----------
431_Cyanobacterium_sp._IPPAS_B  ---------- ---------- ---------- ---------- ---------- ----------
408_Cyanobacterium_aponinum_PC  ---------- ---------- ---------- ---------- ---------- ----------
416_Synechocystis_sp._PCC_6803  ---------- ---------- ---------- ---------- ---------- ----------
473_Synechocystis_sp._PCC_6803  ---------- ---------- ---------- ---------- ---------- ----------
195_Myxosarcina_sp._GI1         ---------- ---------- ---------- ---------- ---------- ----------
228_Stanieria_sp._NIES-3757     ---------- ---------- ---------- ---------- ---------- ----------
353_Xenococcus_sp._PCC_7305     ---------- ---------- ---------- ---------- ---------- ----------
305_Anabaena_cylindrica_PCC_71  ---------- ---------- ---------- ---------- --M------Q LNKDIRLTCL
385_Anabaena_cylindrica         ---------- ---------- ---------- ---------- ---------- ----------
429_Anabaena_sp._PCC_7108       ---------- ---------- ---------- ---------- ---------- ----------
475_Tolypothrix_sp._PCC_7601    ---------- ---------- ---------- ---------- ---------- ----------
277_Pseudanabaena_sp._PCC_6802  ---------- ---------- ---------- ---------- ---------- ----------
301_Pseudanabaena_sp._PCC_6802  ---------- ---------- ---------- ---------- ---------- ----------
326_Pseudanabaena_sp._PCC_6802  ---------- ---------- ---------- ---------- ---------- ----------
200_Pseudanabaena_sp._PCC_7367  ---------- ---------- ---------- ---------- ---------- ----------
115_Synechococcus_sp._PCC_7502  ---------- ---------- ---------- ---------- ---------- ----------
331_Pseudanabaena_biceps_PCC_7  ---------- ---------- ---------- ---------- ---------- ----------
001_Cylindrospermum_stagnale_P  -----MLSP- ------STVY IS---KLNYF TENNQKIDTR RNVNSCYIYE DRQETNLPDS
079_Cylindrospermum_stagnale    ---------- ---------- ---------- ---------- ---------- ----------
119_Cylindrospermum_stagnale_P  ---------- ---------- ---------- ---------- ---------- ----------
064_Anabaena_cylindrica_PCC_71  ---------- ---------- ---------- ---------- ---------- ----------
089_Cylindrospermopsis_racibor  ---------- ---------- ---------- ---------- ---------- ----------
147_Cylindrospermopsis_racibor  ---------- ---------- ---------- ---------- ---------- ----------
103_Cylindrospermopsis_racibor  ---------- ---------- ---------- ---------- ---------- ----------
105_Raphidiopsis_brookii_D9     ---------- ---------- ---------- ---------- ---------- ----------
160_Tolypothrix_sp._PCC_7601    ---------- ---------- ---------- ---------- ---------- ----------
084_Microchaete_diplosiphon     ---------- ---------- ---------- ---------- ---------- ----------
091_Nostoc_punctiforme_PCC_731  ---------- ---------- ---------- ---------- ---------- ----------
152_Nostoc_sp._KVJ20            ---------- ---------- ---------- ---------- ---------- ----------
023_Nodularia_spumigena_CCY941  ---------- ---------- ---------- ---------- ---------- ------MSDS
069_Nodularia_spumigena_CCY941  ---------- ---------- ---------- ---------- ---------- ----------
182_Nodularia_spumigena_CCY941  ---------- ---------- ---------- ---------- -------MFT TGRKTY---L
016_Nostoc_sp._PCC_7524         ---------- ---------- ---------- ---------- ---------- ----------
032_Nostoc_sp._MBR_210          ---------- ---------- ---------- ---------- ---------- ----------
040_Nostoc_piscinale_CENA21     ---------- ---------- ---------- ---------- ---------- ----------
030_Nostoc_sp._PCC_7107         ---------- ---------- ---------- ---------- ---------- ----------
057_Anabaena_variabilis_ATCC_2  ---------- ---------- ---------- ---------- ---------- ----------
068_Nostoc_sp._PCC_7120         ---------- ---------- ---------- ---------- ---------- ----------
070_Nostoc_sp._NIES-3756        ---------- ---------- ---------- ---------- ---------- ----------
088_Nostoc_sp._NIES-3756        ---------- ---------- ---------- ---------- ---------- ----------
080_Aphanizomenon_flos-aquae_M  ---------- ---------- ---------- ---------- ---------- ----------
050_Aphanizomenon_flos-aquae_W  ---------- ---------- ---------- ---------- ---------- ----------
095_Anabaena_sp._wa102          ---------- ---------- ---------- ---------- ---------- ----------
097_Anabaena_sp._wa102          ---------- ---------- ---------- ---------- ---------- ----------
117_Aphanizomenon_flos-aquae    ---------- ---------- ---------- ---------- ---------- ----------
114_Aphanizomenon_flos-aquae    ---------- ---------- ---------- ---------- ---------- ----------
078_Anabaena_sp._AL93           ---------- ---------- ---------- ---------- ---------- ----------
108_Anabaena_sp._90             ---------- ---------- ---------- ---------- ---------- ----------
118_Anabaena_sp._AL09           ---------- ---------- ---------- ---------- ---------- ----------
009_Aphanizomenon_flos-aquae_W  ---------- ---------- ---------- ---------- ---------- ----------
180_Anabaena_sp._LE011-02       ---------- ---------- ---------- ---------- ---------- ----------
201_Anabaena_sp._MDT14b         ---------- ---------- ---------- ---------- ---------- ----------
204_Anabaena_sp._90             ---------- ---------- ---------- ---------- ---------- ----------
208_Anabaena_sp._AL09           ---------- ---------- ---------- ---------- ---------- ----------
162_Cylindrospermum_stagnale_P  ---------- ---------- ---------- ---------- ---------- ----------
179_Cylindrospermum_stagnale_P  ---------- ---------- ---------- ---------- ---------- ----------
028_Anabaena_cylindrica_PCC_71  ---------- ---------- ---------- ---------- ---------- ----------
035_Anabaena_cylindrica_PCC_71  ---------- ---------- ---------- ---------- ---------- ----------
074_Nostoc_azollae_0708         ---------- ---------- ---------- ---------- ---------- ----------
075_Nostoc_azollae_0708         ---------- ---------- ---------- ---------- ---------- ----------
044_Anabaena_sp._PCC_7108       ---------- ---------- ---------- ---------- ---------- ----------
054_Anabaena_sp._PCC_7108       ---------- ---------- ---------- ---------- ---------- ----------
154_Raphidiopsis_brookii        ---------- ---------- ---------- ---------- ---------- ----------
525_Cylindrospermopsis_racibor  ---------- ---------- ---------- ---------- ---------- ----------
157_Cylindrospermopsis_racibor  ---------- ---------- ---------- ---------- ---------- ----------
171_Cylindrospermopsis_racibor  ---------- ---------- ---------- ---------- ---------- ----------
149_Cylindrospermopsis_racibor  ---------- ---------- ---------- ---------- ---------- ----------
129_Nostoc_sp._KVJ20            ---------- ---------- ---------- ---------- ---------- ----------
253_Nostoc_punctiforme_PCC_731  ---------- ---------- ---------- ---------- ---------- ----------
063_Nostoc_sp._MBR_210          ---------- ---------- ---------- ---------- ---------- ----------
071_Nostoc_piscinale_CENA21     ---------- ---------- ---------- ---------- ---------- ----------
038_Nostoc_piscinale_CENA21     ---------- ---------- ---------- ---------- ---------- ----------
012_Nostoc_sp._MBR_210          ---------- ---------- ---------- ---------- ---------- ----------
051_Nostoc_sp._PCC_7107         ---------- ---------- ---------- ---------- ---------- ----------
072_Nostoc_piscinale_CENA21     ---------- ---------- ---------- ---------- ---------- ----------
124_Nostoc_sp._PCC_7524         ---------- ---------- ---------- ---------- ---------- ----------
027_Nostoc_sp._NIES-3756        ---------- ---------- ---------- ---------- ---------- ----------
036_Nostoc_sp._NIES-3756        ---------- ---------- ---------- ---------- ---------- ----------
037_Anabaena_sp._4-3            ---------- ---------- ---------- ---------- ---------- ----------
061_Nostoc_sp._PCC_7120         ---------- ---------- ---------- ---------- ---------- ----------
062_Anabaena_variabilis_ATCC_2  ---------- ---------- ---------- ---------- ---------- ----------
150_Nostoc_calcicola_FACHB-389  ---------- ---------- ---------- ---------- ---------- ----------
145_Tolypothrix_sp._PCC_7601    ---------- ---------- ---------- ---------- ---------- ----------
090_Tolypothrix_sp._PCC_7601    ---------- ---------- ---------- ---------- ---------- ----------
176_Scytonema_hofmanni]_UTEX_B  ---------- ---------- ---------- ---------- ---------- ----------
184_Scytonema_hofmanni]_UTEX_B  ---------- ---------- ---------- ---------- ---------- ----------
168_Hassallia_byssoidea_VB5121  ---------- ---------- ---------- ---------- ---------- ----------
221_Scytonema_hofmanni]_UTEX_B  ---------- ---------- ---------- ---------- ---------- ----------
141_Calothrix_sp._336/3         ---------- ---------- ---------- ---------- ---------- ----------
212_Mastigocoleus_testarum_BC0  ---------- ---------- ---------- ---------- ---------- ----------
259_Rivularia_sp._PCC_7116      ---------- ---------- ---------- ---------- ---------- ---------M
275_Rivularia_sp._PCC_7116      ---------- ---------- ---------- ---------- ---------- ----------
365_Oscillatoria_acuminata_PCC  ---------- ---------- ---------- ---------- ---------- ----------
426_Synechococcus_sp._WH_5701   ---------- ---------- ---------- ---------- ---------- ----------
438_Synechococcus_sp._SynAce01  ---------- ---------- ---------- ---------- ---------- ----------
503_Cyanobium_gracile_PCC_6307  ---------- ---------- ---------- ---------- ---------- ----------
428_Cyanobium_sp._NIES-981      ---------- ---------- ---------- ---------- ---------- ----------
437_Cyanobium_sp._PCC_7001      ---------- ---------- ---------- ---------- ---------- ----------
451_Synechococcus_sp._WH_7803   ---------- ---------- ---------- ---------- ---------- ----------
460_Synechococcus_sp._WH_7803   ---------- ---------- ---------- ---------- ---------- ----------
445_Synechococcus_sp._RS9917    ---------- ---------- ---------- ---------- ---------- ----------
442_Synechococcus_sp._RS9916    ---------- ---------- ---------- ---------- ---------- ----------
448_Synechococcus_sp._MIT_S950  ---------- ---------- ---------- ---------- ---------- ----------
455_Synechococcus_sp._KORDI-52  ---------- ---------- ---------- ---------- ---------- ----------
458_Synechococcus_sp._KORDI-52  ---------- ---------- ---------- ---------- ---------- ----------
477_Synechococcus_sp._KORDI-10  ---------- ---------- ---------- ---------- ---------- ----------
488_Synechococcus_sp._CC9311    ---------- ---------- ---------- ---------- ---------- ----------
509_Synechococcus_sp._CC9311    ---------- ---------- ---------- ---------- ----MSWIF- -PVLFRLKGS
491_Synechococcus_sp._WH_8020   ---------- ---------- ---------- ---------- ---------- ----------
508_Synechococcus_sp._KORDI-49  ---------- ---------- ---------- ---------- ---------- ----------
496_Synechococcus_sp._CC9616    ---------- ---------- ---------- ---------- ---------- ----------
511_Synechococcus_sp._BL107     ---------- ---------- ---------- ---------- ---------- ----------
512_Synechococcus_sp._WH_8109   ---------- ---------- ---------- ---------- ---------- ----------
521_Synechococcus_sp._WH_8103   ---------- ---------- ---------- ---------- ---------- ----------
516_Synechococcus_sp._WH_8102   ---------- ---------- ---------- ---------- ---------- ----------
506_cyanobacterium_BACL30_MAG-  ---------- ---------- ---------- ---------- ---------- ----------
556_cyanobacterium_BACL30_MAG-  ---------- ---------- ---------- ---------- ---------- ----------
489_Synechococcus_sp._Tous      ---------- ---------- ---------- ---------- ---------- ----------
490_Synechococcus_sp._RCC307    ---------- ---------- ---------- ---------- ---------- ----------
011_Fischerella_sp._NIES-3754   ---------- ---------- ---------- ---------- ---------- ----------
107_Fischerella_sp._PCC_9605    ---------- ---------- ---------- ---------- ---------- ----------
232_cyanobacterium_PCC_7702     ---------- ---------- ---------- ---------- ---------- ----------
237_Hapalosiphon_sp._MRB220     ---------- ---------- ---------- ---------- ---------- ----------
254_Fischerella_sp._PCC_9431    ---------- ---------- ---------- ---------- ---------- ----------
135_Fischerella_muscicola       ---------- ---------- ---------- ---------- ---------- ----------
263_Mastigocladus_laminosus_74  ---------- ---------- ---------- ---------- ---------- ----------
197_Desertifilum_sp._IPPAS_B-1  ---------- ---------- ---------- ---------- ---------- ----------
383_Desertifilum_sp._IPPAS_B-1  ---------- ---------- ---------- ---------- ---------- ----------
256_Calothrix_sp._PCC_7103      ---------- ---------- ---------- ---------- ---------- ----------
324_Calothrix_sp._HK-06         ---------- ---------- ---------- ---------- ---------- ----------
142_Chroococcidiopsis_thermali  ---------- ---------- ---------- ---------- ---------- ----------
304_Richelia_intracellularis    ---------- ---------- ---------- ---------- ---------- ----------
021_Phormidium_ambiguum_IAM_M-  ---------- ---------- ---------- ---------- ---------- ----------
364_Scytonema_tolypothrichoide  ---------- ---------- ---------- ---------- ---------- ----------
161_filamentous_cyanobacterium  ---------- ---------- ---------- ---------- ---------- ----------
229_filamentous_cyanobacterium  ---------- ---------- ---------- ---------- ---------- ----------
022_Spirulina_subsalsa          ---------- ---------- ---------- ---------- ---------- ----------
248_Spirulina_major             ---------- ---------- ---------- ---------- ---------- ----------
250_Spirulina_major             ---------- ---------- ---------- ---------- ---------- ----------
153_Synechocystis_sp._PCC_6714  ---------- ---------- ---------- ---------- ---------- ----------
193_Synechocystis_sp._PCC_6714  ---------- ---------- ---------- ---------- ---------- ----------
151_Synechocystis_sp._PCC_6803  ---------- ---------- ---------- ---------- ---------- ----------
282_Cyanothece_sp._PCC_8802     ---------- ---------- ---------- ---------- ---------- ----------
258_Cyanothece_sp._PCC_7424     ---------- ---------- ---------- ---------- ---------- ----------
278_Cyanothece_sp._PCC_7424     ---------- ---------- ---------- ---------- ---------- ----------
267_Cyanothece_sp._PCC_7822     ---------- ---------- ---------- ---------- ---------- ----------
307_Cyanothece_sp._PCC_7822     ---------- ---------- ---------- ---------- ---------- ----------
271_Cyanothece_sp._ATCC_51142   ---------- ---------- ---------- ---------- ---------- ----------
288_Cyanothece_sp._ATCC_51142   ---------- ---------- ---------- ---------- ---------- ----------
287_Crocosphaera_watsonii_WH_0  ---------- ---------- ---------- ---------- ---------- ----------
285_Crocosphaera_watsonii_WH_8  ---------- ---------- ---------- ---------- ---------- ----------
274_Cyanobacterium_stanieri_PC  ---------- ---------- ---------- ---------- ---------- ----------
291_Cyanobacterium_sp._IPPAS_B  ---------- ---------- ---------- ---------- ---------- ----------
327_Geminocystis_sp._NIES-3709  ---------- ---------- ---------- ---------- ---------- ----------
336_Geminocystis_sp._NIES-3709  ---------- ---------- ---------- ---------- ---------- ----------
325_Geminocystis_sp._NIES-3708  ---------- ---------- ---------- ---------- ---------- ----------
347_Geminocystis_herdmanii      ---------- ---------- ---------- ---------- ---------- ----------
402_Cyanobacterium_aponinum_PC  ---------- ---------- ---------- ---------- ---------- ----------
159_Microcystis_panniformis_FA  ---------- ---------- ---------- ---------- ---------- ----------
656_Microcystis_aeruginosa      ---------- ---------- ---------- ---------- ---------- ----------
357_Microcystis_aeruginosa      ---------- ---------- ---------- ---------- ---------- ----------
220_Microcystis_aeruginosa_SPC  ---------- ---------- ---------- ---------- ---------- ----------
249_Microcystis_aeruginosa      ---------- ---------- ---------- ---------- ---------- ----------
224_Microcystis_aeruginosa_NIE  ---------- ---------- ---------- ---------- ---------- ----------
218_Microcystis_aeruginosa_NIE  ---------- ---------- ---------- ---------- ---------- ----------
217_Microcystis_aeruginosa_NIE  ---------- ---------- ---------- ---------- ---------- ----------
214_Microcystis_aeruginosa_NIE  ---------- ---------- ---------- ---------- ---------- ----------
223_Microcystis_aeruginosa_NIE  ---------- ---------- ---------- ---------- ---------- ----------
219_Microcystis_aeruginosa_NIE  ---------- ---------- ---------- ---------- ---------- ----------
210_Pleurocapsa_sp._PCC_7327    ---------- ---------- ---------- ---------- ---------- ----------
216_Pleurocapsa_sp._PCC_7327    ---------- ---------- ---------- ---------- ---------- ----------
186_Hydrococcus_rivularis_NIES  ---------- ---------- ---------- ---------- ---------- ----------
310_Pleurocapsa_sp._PCC_7319    ---------- ---------- ---------- ---------- ---------- ----------
340_Cyanothece_sp._ATCC_51142   ---------- ---------- ---------- ---------- ---------- ----------
502_Cyanothece_sp._CCY0110      ---------- ---------- ---------- ---------- ---------- ----------
319_Cyanothece_sp._PCC_8802     ---------- ---------- ---------- ---------- ---------- ----------
452_Microcystis_aeruginosa_NIE  ---------- ---------- ---------- ---------- ---------- ----------
205_Pleurocapsa_sp._PCC_7319    ---------- ---------- ---------- ---------- ---------- ----------
266_Pleurocapsa_sp._PCC_7319    ---------- ---------- ---------- ---------- ---------- ----------
396_Pleurocapsa_sp._PCC_7319    ---------- ---------- ---------- ---------- ---------- ----------
289_Myxosarcina_sp._GI1         ---------- ---------- ---------- ---------- ---------- ----------
309_Myxosarcina_sp._GI1         ---------- ---------- ---------- ---------- ---------- ----------
317_Myxosarcina_sp._GI1         ---------- ---------- ---------- ---------- ---------- ----------
297_Stanieria_cyanosphaera_PCC  ---------- ---------- ---------- ---------- ---------- ----------
420_Stanieria_sp._NIES-3757     ---------- ---------- ---------- ---------- ---------- ----------
230_Stanieria_sp._NIES-3757     ---------- ---------- ---------- ---------- ---------- ----------
222_Stanieria_cyanosphaera_PCC  ---------- ---------- ---------- ---------- ---------- ----------
236_Stanieria_sp._NIES-3757     ---------- ---------- ---------- ---------- ---------- ----------
312_Xenococcus_sp._PCC_7305     ---------- ---------- ---------- ---------- ---------- ----------
203_Pleurocapsa_sp._PCC_7327    ---------- ---------- ---------- ---------- ---------- ----------
243_Hydrococcus_rivularis_NIES  ---------- ---------- ---------- ---------- ---------- ----------
382_Leptolyngbya_sp._JSC-1      ---------- ---------- ---------- ---------- ---------- ----------
351_Oscillatoriales_cyanobacte  ---------- ---------- ---------- ---------- ---------- ----------
414_Pleurocapsa_sp._PCC_7327    ---------- ---------- ---------- --MPESLRSR KVL------N LPEFVEFKFL
468_Pleurocapsa_minor           ---------- ---------- ---------- ---------- ---------- ----------
480_Hydrococcus_rivularis_NIES  ---------- ---------- ---------- ---------- ---------- ----------
433_Synechococcus_sp._PCC_7335  ---------- ---------- ---------- ---------- ---------- ----------
495_Calothrix_sp._PCC_7507      ---------- ---------- ---------- ---------- ---------- ----------
514_Chroococcidiopsis_thermali  ---------- ---------- ---------- ---------- ---------- ----------
538_Chlorogloeopsis_fritschii   ---------- ---------- ---------- ---------- ---------- ----------
541_Fischerella_muscicola       ---------- ---------- ---------- ---------- ---------- ----------
543_Fischerella_sp._JSC-11      ---------- ---------- ---------- ---------- ---------- ----------
540_Fischerella_major_NIES-592  ---------- ---------- ---------- ---------- ---------- ----------
529_Mastigocoleus_testarum_BC0  ---------- ---------- ---------- ---------- ---------- ----------
052_Oscillatoriales_cyanobacte  ---------- ---------- ---------- ---------- ---------- ----------
058_Microcoleus_sp._PCC_7113    ---------- ---------- ---------- ---------- ---------- ----------
106_Coleofasciculus_chthonopla  ---------- ---------- ---------- ---------- ---------- ----------
140_Coleofasciculus_chthonopla  ---------- ---------- ---------- ---------- ---------- ----------
342_Dactylococcopsis_salina_PC  ---------- ---------- ---------- ---------- ---------- ----------
345_Dactylococcopsis_salina_PC  ---------- ---------- ---------- ---------- ---------- ----------
321_Halothece_sp._PCC_7418      ---------- ---------- ---------- ---------- ---------- ----------
155_cyanobacterium_PCC_7702     ---------- ---------- ---------- ---------- ---------- ----------
314_Mastigocladus_laminosus     ---------- ---------- ---------- ---------- ---------- ----------
163_Fischerella_sp._PCC_9605    ---------- ---------- ---------- ---------- ---------- ----------
202_Chlorogloeopsis_fritschii   ---------- ---------- ---------- ---------- ---------- ----------
225_Fischerella_sp._JSC-11      ---------- ---------- ---------- ---------- ---------- ---MRNLSSV
251_Fischerella                 ---------- ---------- ---------- ---------- ---------- ----------
235_Fischerella_major_NIES-592  ---------- ---------- ---------- ---------- ---------- ----------
246_Fischerella_muscicola       ---------- ---------- ---------- ---------- ---------- ----------
273_Hapalosiphon_sp._MRB220     ---------- ---------- ---------- ---------- ---------- ----------
296_Fischerella_sp._PCC_9431    ---------- ---------- ---------- ---------- ---------- ----------
281_Fischerella_muscicola       ---------- ---------- ---------- ---------- ---------- ----------
238_Nostoc_punctiforme_PCC_731  ---------- ---------- ---------- ---------- ---------- ----------
373_Nostoc_sp._PCC_7524         ---------- ---------- ---------- ---------- ---------- ----------
339_Anabaena                    ---------- ---------- ---------- ---------- ---------- ----------
462_Leptolyngbya_sp._JSC-1      ---------- ---------- ---------- ---------- ---------- ----------
240_Chroogloeocystis_siderophi  ---------- ---------- ---------- ---------- ---------- ----------
255_Gloeocapsa_sp._PCC_7428     ---------- ---------- ---------- ---------- ---------- ----------
334_Calothrix_sp._336/3         ---------- ---------- ---------- ---------- ---------- ----------
165_Moorea_producens_JHB        ---------- ---------- ---------- ---------- ---------- ----------
174_Moorea_producens_PAL-8-15-  ---------- ---------- ---------- ---------- ---------- ----------
260_Moorea_producens_PAL-8-15-  ---------- ---------- ---------- ---------- ---------- ----------
302_Moorea_producens_NAK12DEC9  ---------- ---------- ---------- ---------- ---------- ----------
265_Moorea_producens_JHB        ---------- ---------- ---------- ---------- ---------- ----------
177_Chamaesiphon_minutus        ---------- ---------- ---------- ---------- ---------- ----------
194_Chamaesiphon_minutus_PCC_6  ---------- ---------- ---------- ---------- ---------- ----------
083_Chamaesiphon_minutus_PCC_6  ---------- ---------- ---------- ---------- ---------- ----------
293_Limnothrix_sp._CACIAM_69d   ---------- ---------- ---------- ---------- ---------- ----------
128_Limnothrix_sp._CACIAM_69d   ---------- ---------- ---------- ---------- ---------- ----------
330_Leptolyngbya_sp._Heron_Isl  ---------- ---------- ---------- ---------- ---------- ----------
335_Leptolyngbya_sp._PCC_7375   ---------- ---------- ---------- ---------- ---------- ----------
424_Leptolyngbya_sp._PCC_6406   ---------- ---------- ---------- ---------- ---------- ----------
065_Oscillatoriales_cyanobacte  ---------- ---------- --------MS SGKYNSFTA- ---------- -FIPTITVKT
099_Oscillatoriales_cyanobacte  ---------- ---------- ---------- ---------- ---------- ----------
156_Geitlerinema_sp._PCC_7407   ---------- ---------- ---------- ---------- ---------- ----------
234_Synechococcus_sp._UTEX_297  ---------- ---------- ---------- ---------- ---------- ----------
470_Candidatus_Synechococcus_s  ---------- ---------- ---------- ---------- ---------- ----------
343_Cyanobium_sp._NIES-981      ---------- ---------- ---------- ---------- ---------- ----------
374_Cyanobium_sp._PCC_7001      ---------- ---------- ---------- ---------- ---------- ----------
392_Synechococcus_sp._RCC307    ---------- ---------- ---------- ---------- ---------- ----------
344_Synechococcus_sp._CB0205    ---------- ---------- ---------- ---------- ---------- ----------
369_Synechococcus_sp._CB0101    ---------- ---------- ---------- ---------- ---------- ----------
380_Synechococcus_sp._GFB01     ---------- ---------- ---------- ---------- ---------- ----------
389_Synechococcus_sp._Tous      ---------- ---------- ---------- ---------- ---------- ----------
395_Cyanobium_sp._CACIAM_14     ---------- ---------- ---------- ---------- ---------- ----------
398_Cyanobium_gracile_PCC_6307  ---------- ---------- ---------- ---------- ---------- ----------
419_Synechococcus_sp._SynAce01  ---------- ---------- ---------- ---------- ---------- ----------
352_Synechococcus_sp._WH_5701   ---------- ---------- ---------- ---------- ---------- ----------
384_Synechococcus_sp._WH_8109   ---------- ---------- ---------- ---------- ---------- ----------
400_Synechococcus_sp._KORDI-52  ---------- ---------- ---------- ---------- ---------- ----------
394_Synechococcus_sp._KORDI-49  ---------- ---------- ---------- ---------- ---------- ----------
401_Synechococcus_sp._WH_8103   ---------- ---------- ---------- ---------- ---------- ----------
393_Synechococcus_sp._KORDI-10  ---------- ---------- ---------- ---------- ---------- ----------
456_Synechococcus_sp._BL107     ---------- ---------- ---------- ---------- ---------- ----------
465_Synechococcus_sp._CC9902    ---------- ---------- ---------- ---------- ---------- ----------
421_Synechococcus_sp._MIT_S950  ---------- ---------- ---------- ---------- ---------- ----------
427_Synechococcus_sp._MIT_S950  ---------- ---------- ---------- ---------- ---------- ----------
425_Synechococcus_sp._WH_7805   ---------- ---------- ---------- ---------- ---------- ----------
410_Synechococcus_sp._WH_7803   ---------- ---------- ---------- ---------- ---------- ----------
406_Synechococcus_sp._RS9917    ---------- ---------- ---------- ---------- ---------- ----------
390_Synechococcus_sp._RS9916    ---------- ---------- ---------- ---------- ---------- ----------
443_Synechococcus_sp._WH_8020   ---------- ---------- ---------- ---------- ---------- ----------
446_Synechococcus_sp._CC9311    ---------- ---------- ---------- ---------- ---------- ----------
439_Synechococcus_sp._WH_8016   ---------- ---------- ---------- ---------- ---------- ----------
348_Synechococcus_sp._PCC_7336  ---------- ---------- ---------- ---------- ---------- ----------
469_Synechococcus_sp._PCC_7336  ---------- ---------- ---------- ---------- ---------- ----------
144_Leptolyngbya_sp._NIES-3755  ---------- ---------- ---------- ---------- ---------- ----------
158_Leptolyngbya_sp._NIES-2104  ---------- ---------- ---------- ---------- ---------- ----------
109_Leptolyngbya_boryana_dg5    ---------- ---------- ---------- ---------- ---------- ----------
104_Phormidesmis_priestleyi     ---------- ---------- ---------- ---------- ---------- ----------
227_Gloeocapsa_sp._PCC_73106    ---------- ---------- ---------- ---------- ---------- ----------
033_Synechococcus_sp._NIES-970  ---------- ---------- ---------- ---------- ---------- ----------
110_Synechococcus_sp._PCC_8807  ---------- ---------- ---------- ---------- ---------- ----------
133_Synechococcus_sp._PCC_7117  ---------- ---------- ---------- ---------- ---------- ----------
093_Synechococcus_sp._PCC_7002  ---------- ---------- ---------- ---------- ---------- ----------
211_Leptolyngbya_sp._PCC_7376   ---------- ---------- ---------- ---------- ---------- ----------
276_Leptolyngbya_sp._PCC_7376   ---------- ---------- ---------- ---------- ---------- ----------
320_Limnothrix_rosea_IAM_M-220  ---------- ---------- ---------- ---------- ---------- ----------
198_Fortiea_contorta            ---------- ---------- ---------- ---------- ---------- ----------
215_Fortiea_contorta            ---------- ---------- ---------- ---------- ---------- ----------
178_Calothrix_sp._PCC_7507      ---------- ---------- ---------- ---------- ---------- ----------
269_Calothrix_sp._PCC_7507      ---------- ---------- ---------- ---------- ---------- ----------
166_Fortiea_contorta            ---------- ---------- ---------- ---------- ---------- ----------
376_Planktothrix_sp._PCC_11201  ---------- ---------- ---------- ---------- ---------- ----------
381_Planktothrix_sp._PCC_11201  ---------- ---------- ---------- ---------- ---------- ----------
360_Planktothrix_paucivesicula  ---------- ---------- ---------- ---------- ---------- ----------
361_Planktothrix_rubescens      ---------- ---------- ---------- ---------- ---------- ----------
561_Planktothrix_mougeotii      ---------- ---------- ---------- ---------- ---------- ----------
350_Planktothrix_serta_PCC_892  ---------- ---------- ---------- ---------- ---------- ----------
377_Planktothrix_tepida_PCC_92  ---------- ---------- ---------- ---------- ---------- ----------
284_Calothrix_sp._PCC_6303      ---------- ---------- ---------- ---------- ---------- ----------
268_Leptolyngbya_sp._Heron_Isl  ---------- ---------- ---------- ---------- ---------- ----------
300_Leptolyngbya_sp._Heron_Isl  ---------- ---------- ---------- ---------- -------MI- -SFDFVASAV
322_Leptolyngbya_sp._PCC_7375   ---------- ---------- ---------- ---------- ---------- ----------
207_Synechococcus_sp._PCC_7335  ---------- ---------- ---------- ---------- ---------- ----------
076_Synechococcus_sp._PCC_7335  ---------- ---------- ---------- ---------- ---------- ----------
101_Leptolyngbya_sp._Heron_Isl  ---------- ---------- ---------- ---------- ---------- ----------
388_Leptolyngbya_sp._PCC_7375   ---------- ---------- ---------- ---------- ---------- ----------
100_Leptolyngbya_sp._Heron_Isl  ---------- ---------- ---------- ---------- ---------- ----------
111_Oscillatoriales_cyanobacte  ---------- ---------- ---------- ---------- ---------- ----------
123_Oscillatoriales_cyanobacte  ---------- ---------- ---------- ---------- ---------- ----------
499_Moorea_bouillonii_PNG5-198  ---------- ---------- ---------- ---------- ---------- ----------
231_Phormidium_tenue_NIES-30    ---------- ---------- ---------- ---------- ---------- ----------
436_Nodosilinea_nodulosa        ---------- ---------- ---------- ---------- ---------- ----------
192_Phormidium_tenue_NIES-30    ---------- ---------- ---------- ---------- ---------- ----------
415_Nodosilinea_nodulosa        ---------- ---------- ---------- ---------- ---------- ----------
430_Nodosilinea_nodulosa        ---------- ---------- ---------- ---------- ---------- ----------
190_Leptolyngbya_sp._KIOST-1    ---------- ---------- ---------- ---------- ---------- ----------
270_Lyngbya_confervoides_BDU14  ---------- ---------- ---------- ---------- ---------- ----------
308_Lyngbya_confervoides_BDU14  ---------- ---------- ---------- ---------- ---------- ----------
463_Leptolyngbya_sp._PCC_6406   ---------- ---------- ---------- ---------- ---------- ----------
472_Leptolyngbya_sp._PCC_6406   ---------- ---------- ---------- ---------- ---------- ----------
418_Aphanocapsa_montana_BDHKU2  ---------- ---------- ---------- ---------- ---------- ----------
272_Phormidium_tenue_NIES-30    ---------- ---------- ---------- ---------- ---------- ----------
338_Nodosilinea_nodulosa        ---------- ---------- ---------- ---------- ---------- ----------
346_Leptolyngbya_sp._KIOST-1    ---------- ---------- ---------- ---------- ---------- ----------
337_Prochlorothrix_hollandica   ---------- ---------- ---------- ---------- ---------- ----------
003_Oscillatoria_nigro-viridis  ---------- ---------- ---------- ---------- ---------- ----------
008_Microcoleus_vaginatus_FGP-  ---------- ---------- ---------- ---------- ---------- ----------
005_Microcoleus_vaginatus_FGP-  ---------- ---------- ---------- ---------- ---------- ----------
029_Microcoleus_vaginatus_FGP-  ---------- ---------- ---------- ---------- ---------- ----------
015_Oscillatoria_nigro-viridis  ---------- ---------- ---------- ---------- ---------- ----------
041_Oscillatoria_nigro-viridis  ---------- ---------- ---------- ---------- ---------- ----------
018_Oscillatoria_nigro-viridis  ---------- ---------- ---------- ---------- ---------- ----------
014_Oscillatoria_nigro-viridis  ---------- ---------- ---------- ---------- ---------- ----------
006_Oscillatoria_nigro-viridis  ---------- ---------- ---------- ---------- ---------- ----------
010_Kamptonema_formosum         ---------- ---------- ---------- ---------- ---------- ----------
007_Oscillatoriales_cyanobacte  ---------- ---------- ---------- ---------- ---------- ----------
082_Lyngbya_aestuarii_BL_J      ---------- ---------- ---------- ---------- ---------- ----------
139_Lyngbya_sp._PCC_8106        ---------- ---------- ---------- ---------- ---------- ----------
422_Lyngbya_sp._PCC_8106        ---------- ---------- ---------- ---------- ---------- ----------
172_Limnoraphis_robusta_CS-951  ---------- ---------- ---------- ---------- ---------- ----------
363_Arthrospira_platensis_YZ    ---------- ---------- ---------- ---------- ---------- ----------
372_Arthrospira_platensis_YZ    ---------- ---------- ---------- ---------- ---------- ----------
375_Arthrospira_sp._PCC_8005    ---------- ---------- ---------- ---------- ---------- ----------
378_Arthrospira_sp._PCC_8005    ---------- ---------- ---------- ---------- ---------- ----------
112_Oscillatoria_sp._PCC_10802  ---------- ---------- ---------- ---------- ---------- ----------
121_Oscillatoria_sp._PCC_10802  ---------- ---------- ---------- ---------- ---------- ----------
102_Oscillatoria_sp._PCC_10802  ---------- ---------- ---------- ---------- ---------- ----------
094_Oscillatoria_sp._PCC_10802  ---------- ---------- ---------- ---------- ---------- ----------
303_Trichodesmium_erythraeum_I  ---------- ---------- ---------- ---------- ---------- ----------
299_Trichodesmium_erythraeum_I  ---------- ---------- ---------- ---------- ---------- ----------
368_Planktothricoides_sp._SR00  ---------- ---------- ---------- ---------- ---------- ----------
292_Roseofilum_reptotaenium_AO  ---------- ---------- ---------- ---------- ---------- ----------
004_Geitlerinema_sp._PCC_7407   ---------- ---------- -------MLL HGKEQTL--- ---------- -------TQT
020_Geitlerinema_sp._PCC_7407   ---------- ---------- ---------- ---------- ---------- ----------
049_Synechococcus_sp._UTEX_297  ---------- ---------- ---------- ---------- ---------- ----------
120_Synechococcus_elongatus_PC  ---------- ---------- ---------- ---------- ---------- ----------
017_Richelia_intracellularis_H  ---------- ---------- ---------- ---------- ---------- ----------
025_Richelia_intracellularis    ---------- ---------- ---------- ---------- ---------- ----------
122_Tolypothrix_bouteillei_VB5  ---------- ---------- ---------- ---------- ---------- ----------
127_Scytonema_hofmannii_PCC_71  ---------- ---------- ---------- ---------- ---------- ----------
053_Scytonema_hofmannii_PCC_71  ---------- ---------- ---------- ---------- ---------- ----------
130_Scytonema_hofmannii_PCC_71  ---------- ---------- ---------- ---------- ---------- ----------
146_Tolypothrix_bouteillei_VB5  ---------- ---------- ---------- ---------- ---------- ----------
164_Tolypothrix_bouteillei_VB5  ---------- ---------- ---------- ---------- ---------- ----------
175_Tolypothrix_bouteillei_VB5  ---------- ---------- ---------- ---------- ---------- ----------
137_Mastigocoleus_testarum_BC0  ---------- ---------- ---------- ---------- ---------- ----------
181_Rivularia_sp._PCC_7116      ---------- ---------- ---------- ---------- ---------- ----------
024_Tolypothrix_campylonemoide  ---------- ---------- ---------- ---------- ---------- ----------
113_Scytonema_sp._HK-05         ---------- ---------- ---------- ---------- ---------- ----------
042_Mastigocladopsis_repens     ---------- ---------- ---------- ---------- ---------- ----------
045_Tolypothrix_bouteillei_VB5  ---------- ---------- ---------- ---------- ---------- ----------
059_Scytonema_hofmannii_PCC_71  ---------- ---------- ---------- ---------- ---------- ----------
047_Tolypothrix_campylonemoide  ---------- ---------- ---------- ---------- ---------- ----------
060_Tolypothrix_campylonemoide  ---------- ---------- ---------- ---------- ---------- ----------
096_Scytonema_sp._HK-05         ---------- ---------- ---------- ---------- ---------- ----------
132_Scytonema_sp._HK-05         ---------- ---------- ---------- ---------- ---------- ----------
046_Mastigocladopsis_repens     ---------- ---------- ---------- ---------- ---------- ----------
081_Calothrix_sp._HK-06         ---------- ---------- ---------- ---------- ---------- ----------
085_Calothrix_sp._PCC_7103      ---------- ---------- ---------- ---------- ---------- ----------
086_Calothrix_sp._PCC_7103      ---------- ---------- ---------- ---------- ---------- ----------
039_Calothrix_sp._HK-06         ---------- ---------- ---------- ---------- ---------- ----------
066_Calothrix_sp._PCC_7103      ---------- ---------- ---------- ---------- ---------- ----------
098_Calothrix_sp._PCC_7103      ---------- ---------- ---------- ---------- ---------- ----------
056_Calothrix_sp._PCC_6303      ---------- ---------- ---------- ---------- ---------- ----------
125_Fischerella_sp._NIES-3754   ---------- ---------- ---------- ---------- ---------- ----------
126_Fischerella_sp._NIES-3754   ---------- ---------- ---------- ---------- ---------- ----------
048_Fischerella_major_NIES-592  ---------- ---------- ---------- ---------- ---------- ----------
138_Fischerella_sp._PCC_9605    ---------- ---------- ---------- ---------- ---------- ----------
183_Fischerella_sp._PCC_9605    ---------- ---------- ---------- ---------- ---------- ----------
329_Hapalosiphon_sp._MRB220     ---------- ---------- ---------- ---------- ---------- ----------
332_Hapalosiphon_sp._MRB220     ---------- ---------- ---------- ---------- ---------- ----------
247_Fischerella_sp._PCC_9431    ---------- ---------- ---------- ---------- ---------- ----------
494_Fischerella_sp._PCC_9339    ---------- ---------- ---------- ---------- ---------- ----------
533_Fischerella_sp._PCC_9339    ---------- ---------- ---------- ---------- ---------- ----------
484_Fischerella_muscicola       ---------- ---------- ---------- ---------- ---------- ----------
412_Hapalosiphon_sp._MRB220     ---------- ---------- ---------- ---------- ---------- ----------
073_Chlorogloeopsis_fritschii   ---------- ---------- ---------- ---------- ---------- ----------
148_Chlorogloeopsis_fritschii   ---------- ---------- ---------- ---------- ---------- ----------
257_cyanobacterium_PCC_7702     ---------- ---------- ---------- ---------- ---------- ----------
019_Gloeocapsa_sp._PCC_7428     ---------- ---------- ---------- ---------- ---------- ----------
067_Synechocystis_sp._PCC_7509  ---------- ---------- ---------- ---------- ---------- ----------
077_Aliterella_atlantica_CENA5  ---------- ---------- ---------- ---------- ---------- ----------
143_Nostoc_sp._KVJ20            ---------- ---------- ---------- ---------- ---------- ----------
239_Mastigocladus_laminosus_74  ---------- ---------- ---------- ---------- ---------- ----------
206_Chlorogloeopsis_fritschii   ---------- ---------- ---------- ---------- ---------- ----------
306_Fischerella_sp._PCC_9605    ---------- ---------- ---------- ---------- ---------- ----------
333_Acaryochloris_marina_MBIC1  ---------- ---------- ---------- ---------- ---------- ----------
318_Acaryochloris_sp._HICR111A  ---------- ---------- ---------- ---------- ---------- ----------
405_Candidatus_Synechococcus_s  ---------- ---------- ---------- ---------- ---------- ----------
341_Tolypothrix_bouteillei_VB5  ---------- ---------- ---------- ---------- ---------- ----------
170_Scytonema_sp._HK-05         ---------- ---------- ---------- ---------- ---------- ----------
286_Scytonema_hofmanni]_UTEX_B  ---------- ---------- ---------- ---------- ---------- ----------
313_Leptolyngbya_sp._KIOST-1    ---------- ---------- ---------- ---------- ---------- ----------
356_Leptolyngbya_sp._PCC_7375   ---------- ---------- ---------- ---------- ---------- ----------
359_Leptolyngbya_sp._Heron_Isl  ---------- ---------- ---------- ---------- ---------- ----------
328_Leptolyngbya_sp._PCC_6406   ---------- ---------- ---------- ---------- ---------- ----------
262_Synechococcus_sp._JA-3-3Ab  ---------- ---------- ---------- ---------- ---------- ----------
264_Synechococcus_sp._JA-3-3Ab  ---------- ---------- ---------- ---------- ---------- ----------
280_Synechococcus_sp._JA-2-3Ba  ---------- ---------- ---------- ---------- ---------- ----------
362_Gloeocapsa_sp._PCC_7428     ---------- ---------- ---------- ---------- ---------- ----------
399_Chroogloeocystis_siderophi  ---------- ---------- ---------- ---------- ---------- ----------
295_Chroococcidiopsis_thermali  ---------- ---------- ---------- ---------- ---------- ----------
131_Microcoleus_sp._PCC_7113    ---------- ---------- ---------- ---------- ---------- ----------
188_Microcoleus_sp._PCC_7113    ---------- ---------- ---------- ---------- ---------- ----------
185_Phormidium_willei_BDU_1307  ---------- ---------- ---------- ---------- ---------- ----------
226_Leptolyngbya_valderiana_BD  ---------- ---------- ---------- ---------- ---------- ----------
315_Geitlerinema_sp._PCC_9228   ---------- ---------- ---------- ---------- ---------- ----------
413_Gloeomargarita_lithophora_  ---------- ---------- ---------- ---------- ---------- ----------
031_Phormidesmis_priestleyi     ---------- ---------- ---------- ---------- ---------- ----------
116_Phormidesmis_priestleyi     ---------- ---------- ---------- ---------- ---------- ----------
013_Phormidesmis_priestleyi     ---------- ---------- ---------- ---------- ---------- ----------
026_Phormidesmis_priestleyi     ---------- ---------- ---------- ---------- ---------- ----------
055_Phormidesmis_priestleyi     ---------- ---------- ---------- ---------- ---------- ----------
034_Leptolyngbya_sp._O-77       ---------- ---------- ---------- ---------- ---------- ----------
043_Leptolyngbya_sp._O-77       ---------- ---------- ---------- ---------- ---------- ----------
242_Neosynechococcus_sphagnico  ---------- ---------- ---------- ---------- ---------- ----------
169_Leptolyngbya_sp._NIES-2104  ---------- ---------- ---------- ---------- ---------- ----------
173_Leptolyngbya_sp._NIES-3755  ---------- ---------- ---------- ---------- ---------- ----------
087_Leptolyngbya_boryana_dg5    ---------- ---------- ---------- ---------- ---------- ----------
092_Crinalium_epipsammum_PCC_9  ---------- ---------- ---------- ---------- ---------- ----------
209_Oscillatoriales_cyanobacte  ---------- ---------- ---------- ---------- ---------- ----------
457_Oscillatoriales_cyanobacte  ---------- ---------- ---------- ---------- ---------- ----------
136_Thermosynechococcus_sp._NK  ---------- ---------- ---------- ---------- ---------- ----------
167_Thermosynechococcus_elonga  ---------- ---------- ---------- ---------- ---------- ----------
245_Synechococcus_sp._PCC_6312  ---------- ---------- ---------- ---------- ---------- ----------
187_Thermosynechococcus_elonga  ---------- ---------- ---------- ---------- ---------- ----------
244_Thermosynechococcus_sp._NK  ---------- ---------- ---------- ---------- ---------- ----------
196_Thermosynechococcus_elonga  ---------- ---------- ---------- ---------- ---------- ----------
233_Synechococcus_elongatus     ---------- ---------- ---------- ---------- ---------- ----------
261_Thermosynechococcus_vulcan  ---------- ---------- ---------- ---------- ---------- ----------
252_Thermosynechococcus_sp._NK  ---------- ---------- ---------- ---------- ---------- ----------
298_Synechococcus_sp._PCC_6312  ---------- ---------- ---------- ---------- ---------- ----------
213_Cyanothece_sp._PCC_7425     ---------- ---------- ---------- ---------- ---------- ----------
316_Cyanothece_sp._PCC_7425     ---------- ---------- ---------- ---------- ---------- ----------
518_Gloeobacter_violaceus_PCC_  ---------- ---------- ---------- ---------- ---------- ----------
537_Gloeobacter_kilaueensis_JS  ---------- ---------- ---------- ---------- ---------- ----------
366_Gloeobacter_kilaueensis_JS  ---------- ---------- ---------- ---------- ---------- ----------
515_Gloeobacter_violaceus_PCC_  ---------- ---------- ---------- ---------- ---------- ----------
534_Gloeobacter_violaceus_PCC_  ---------- ---------- ---------- ---------- ---------- ----------
557_Gloeobacter_kilaueensis_JS  ---------- ---------- ---------- ---------- ---------- ----------
441_Prochlorococcus_marinus     ---------- ---------- ---------- ---------- ---------- ----------
435_Prochlorococcus_marinus_su  ---------- ---------- ---------- ---------- ---------- ----------
459_Prochlorococcus             ---------- ---------- ---------- ---------- ---------- ----------
440_Prochlorococcus_marinus_st  ---------- ---------- ---------- ---------- ---------- ----------
453_Prochlorococcus_sp._MIT_06  ---------- ---------- ---------- ---------- ---------- ----------
450_Prochlorococcus_sp._RS04    ---------- ---------- ---------- ---------- ---------- ----------
454_Prochlorococcus_marinus_st  ---------- ---------- ---------- ---------- ---------- ----------
464_Prochlorococcus_marinus_st  ---------- ---------- ---------- ---------- ---------- ----------
486_Prochlorococcus_marinus_st  ---------- ---------- ---------- ---------- ---------- ----------
474_Prochlorococcus_sp._MIT_08  ---------- ---------- ---------- ---------- ---------- ----------
519_Prochlorococcus_marinus     ---------- ---------- ---------- ---------- ---------- ----------
551_Prochlorococcus_marinus_st  ---------- ---------- ---------- ---------- ---------- ----------
403_Prochlorococcus_sp._MIT_13  ---------- ---------- ---------- ---------- ---------- ----------
407_Prochlorococcus_marinus_st  ---------- ---------- ---------- ---------- ---------- ----------
397_Prochlorococcus_sp._MIT_07  ---------- ---------- ---------- ---------- ---------- ----------
476_Leptolyngbya_sp._PCC_7375   ---------- ---------- ---------- ---------- ---------- ----------
481_Leptolyngbya_sp._PCC_7375   ---------- ---------- ---------- ---------- ---------- ----------
461_Leptolyngbya_sp._Heron_Isl  ---------- ---------- ---------- ---------- ---------- ----------
526_Geitlerinema_sp._PCC_9228   ---------- ---------- ---------- ---------- ---------- ----------
367_Planktothricoides_sp._SR00  ---------- ---------- ---------- ---------- ---------- ----------
387_Oscillatoriales_cyanobacte  ---------- ---------- ---------- ---------- ---------- ----------
466_Nodosilinea_nodulosa        ---------- ---------- ---------- ---------- ---------- ----------
548_Cyanothece_sp._PCC_7425     ---------- ---------- ---------- ---------- ---------- ----------
417_Pseudanabaena_sp._PCC_6802  ---------- ---------- ---------- ---------- ---------- ----------
544_Nostoc_sp._PCC_7524         ---------- ---------- ---------- ---------- ---------- ----------
570_Anabaena                    ---------- ---------- ---------- ---------- ---------- ----------
564_Nostoc_sp._PCC_7120         ---------- ---------- ---------- ---------- ---------- ----------
579_Anabaena_sp._39858          ---------- ---------- ---------- ---------- ---------- ----------
566_Fischerella_sp._PCC_9431    ---------- ---------- ---------- ---------- ---------- ----------
576_Nostoc_piscinale_CENA21     ---------- ---------- ---------- ---------- ---------- ----------
575_Fischerella_muscicola       ---------- ---------- ---------- ---------- ---------- ----------
616_Calothrix_sp._PCC_7103      ---------- ---------- ---------- ---------- ---------- ----------
444_Leptolyngbya_boryana_dg5    ---------- ---------- ---------- ---------- ---------- ----------
550_Oscillatoria_acuminata_PCC  ---------- ---------- ---------- ---------- ---------- ----------
505_Oscillatoria_sp._PCC_10802  ---------- ---------- ---------- ---------- ---------- ----------
471_Oscillatoria]_sp._PCC_6506  ---------- ---------- ---------- ---------- ---------- ----------
479_Desertifilum_sp._IPPAS_B-1  ---------- ---------- ---------- ---------- ---------- ----------
510_Phormidium_ambiguum_IAM_M-  ---------- ---------- ---------- ---------- ---------- ----------
523_Cyanothece_sp._ATCC_51142   ---------- ---------- ---------- ---------- ---------- ----------
524_Cyanothece_sp._CCY0110      ---------- ---------- ---------- ---------- ---------- ----------
528_Hydrococcus_rivularis_NIES  ---------- ---------- ---------- ---------- ---------- ----------
583_Cyanothece_sp._PCC_7424     ---------- ---------- ---------- ---------- ---------- ----------
423_Microcoleus_sp._PCC_7113    ---------- ---------- ---------- ---------- ---------- ----------
527_Phormidium_willei_BDU_1307  ---------- ---------- ---------- ---------- ---------- ----------
531_Phormidium_sp._OSCR         ---------- ---------- ---------- ---------- ---------- ----------
432_Leptolyngbya_valderiana_BD  ---------- ---------- ---------- ---------- ---------- ----------
590_Limnothrix_sp._CACIAM_69d   ---------- ---------- ---------- ---------- ---------- ----------
596_Limnothrix_sp._P13C2        ---------- ---------- ---------- ---------- ---------- ----------
482_Synechococcus_sp._RS9917    ---------- ---------- ---------- ---------- ---------- ----------
522_Synechococcus_sp._CB0101    ---------- ---------- ---------- ---------- ---------- ----------
498_Cyanobium_sp._NIES-981      ---------- ---------- ---------- ---------- ---------- ----------
535_Cyanobium_sp._PCC_7001      ---------- ---------- ---------- ---------- ---------- ----------
539_Synechococcus_sp._SynAce01  ---------- ---------- ---------- ---------- ---------- ----------
606_Cyanobium_sp._CACIAM_14     ---------- ---------- ---------- ---------- ---------- ----------
605_Synechococcus_sp._CB0101    ---------- ---------- ---------- ---------- ---------- ----------
610_Synechococcus_sp._CB0205    ---------- ---------- ---------- ---------- ---------- ----------
504_Halothece_sp._PCC_7418      ---------- ---------- ---------- ---------- ---------- ----------
925_Gloeobacter_kilaueensis_JS  ---------- ---------- ---------- ---------- ---------- ----------
755_Cyanothece_sp._ATCC_51142   ---------- ---------- ---------- ---------- ---------- ----------
760_Cyanothece_sp._ATCC_51142   ---------- ---------- ---------- ---------- ---------- ----------
757_Cyanothece_sp._CCY0110      ---------- ---------- ---------- ---------- ---------- ----------
845_Cyanothece_sp._PCC_8802     ---------- ---------- ---------- ---------- ---------- ----------
851_Crocosphaera_watsonii       ---------- ---------- ---------- ---------- ---------- ----------
763_Crocosphaera_watsonii_WH_8  ---------- ---------- ---------- ---------- ---------- ----------
808_Geminocystis_sp._NIES-3709  ---------- ---------- ---------- ---------- ---------- ----------
827_Geminocystis_herdmanii      ---------- ---------- ---------- ---------- ---------- ----------
835_Geminocystis_sp._NIES-3708  ---------- ---------- ---------- ---------- ---------- ----------
919_Cyanobacterium_stanieri_PC  ---------- ---------- ---------- ---------- ---------- ----------
928_Cyanobacterium_stanieri_PC  ---------- ---------- ---------- ---------- ---------- ----------
918_Cyanobacterium_sp._IPPAS_B  ---------- ---------- ---------- ---------- ---------- ----------
904_Cyanobacterium_sp._IPPAS_B  ---------- ---------- ---------- ---------- ---------- ----------
771_Microcystis_aeruginosa_NIE  ---------- ---------- ---------- ---------- ---------- --MISVK---
813_Microcystis_aeruginosa_NIE  ---------- ---------- ---------- ---------- ---------- ----------
933_Microcystis_aeruginosa_NIE  ---------- ---------- ---------- ---------- ---------- ----------
872_Synechocystis_sp._PCC_6803  ---------- ---------- ---------- ---------- ---------- ----------
936_Microcystis_sp._T1-4        ---------- ---------- ---------- ---------- ---------- ----------
956_Microcystis_aeruginosa      ---------- ---------- ---------- ---------- ---------- ----------
893_Synechococcus_sp._PCC_8807  ---------- ---------- ---------- ---------- ---------- ----------
899_Synechococcus_sp._NIES-970  ---------- ---------- ---------- ---------- ---------- ----------
943_Leptolyngbya_sp._PCC_7376   ---------- ---------- ---------- ---------- ---------- ----------
973_Trichodesmium_erythraeum_I  ---------- ---------- ---------- ---------- ---------- ----------
995_Roseofilum_reptotaenium_AO  ---------- ---------- ---------- ---------- ---------- ----------
833_Dactylococcopsis_salina_PC  ---------- ---------- ---------- ---------- ---------- ----------
843_Dactylococcopsis_salina_PC  ---------- ---------- ---------- ---------- ---------- ----------
853_Halothece_sp._PCC_7418      ---------- ---------- ---------- ---------- ---------- ----------
868_Rubidibacter_lacunae_KORDI  ---------- ---------- ---------- ---------- ---------- ----------
874_Rubidibacter_lacunae_KORDI  ---------- ---------- ---------- ---------- ---------- ----------
914_Spirulina_subsalsa          ---------- ---------- ---------- ---------- ---------- ----------
861_Spirulina_major             ---------- ---------- ---------- ---------- ---------- ----------
800_Tolypothrix_bouteillei_VB5  ---------- ---------- ---------- ---------- ---------- ----------
756_Nostoc_sp._PCC_7524         ---------- ---------- ---------- ---------- ---------- ----------
805_Scytonema_sp._HK-05         ---------- ---------- ---------- ---------- ---------- ----------
837_Tolypothrix_campylonemoide  ---------- ---------- ---------- ---------- ---------- ----------
798_Calothrix_sp._HK-06         ---------- ---------- ---------- ---------- ---------- ----------
806_Mastigocladopsis_repens     ---------- ---------- ---------- ---------- ---------- ----------
903_Chlorogloeopsis_fritschii   ---------- ---------- ---------- ---------- ---------- ----------
770_cyanobacterium_PCC_7702     ---------- ---------- ---------- ---------- ---------- ----------
911_Fischerella_muscicola       ---------- ---------- ---------- ---------- ---------- ----------
801_Fischerella_sp._PCC_9605    ---------- ---------- ---------- ---------- ---------- ----------
765_Fischerella_sp._NIES-3754   ---------- ---------- ---------- ---------- ---------- ----------
777_Hapalosiphon_sp._MRB220     ---------- ---------- ---------- ---------- ---------- ----------
773_Fischerella_sp._PCC_9339    ---------- ---------- ---------- ---------- ---------- ----------
825_Richelia_intracellularis_H  ---------- ---------- ---------- ---------- ---------- ----------
832_Richelia_intracellularis_H  ---------- ---------- ---------- ---------- ---------- ----------
804_Richelia_intracellularis    ---------- ---------- ---------- ---------- ---------- ----------
826_Mastigocoleus_testarum_BC0  ---------- ---------- ---------- ---------- ---------- ----------
828_Mastigocoleus_testarum_BC0  ---------- ---------- ---------- ---------- ---------- ----------
867_Coleofasciculus_chthonopla  ---------- ---------- ---------- ---------- ---------- ----------
858_Synechococcus_sp._UTEX_297  ---------- ---------- ---------- ---------- ---------- ----------
866_Synechococcus_sp.           ---------- ---------- ---------- ---------- ---------- ----------
862_Synechococcus_elongatus_PC  ---------- ---------- ---------- ---------- ---------- ----------
896_Leptolyngbya_sp._KIOST-1    ---------- ---------- ---------- ---------- ---------- ----------
902_Leptolyngbya_sp._KIOST-1    ---------- ---------- ---------- ---------- ---------- ----------
887_Nodosilinea_nodulosa        ---------- ---------- ---------- ---------- ---------- ----------
877_Phormidium_tenue_NIES-30    ---------- ---------- ---------- ---------- ---------- ----------
850_Lyngbya_confervoides_BDU14  ---------- ---------- ---------- ---------- ---------- ----------
884_Synechococcus_sp._PCC_7335  ---------- ---------- ---------- ---------- ---------- ----------
915_Leptolyngbya_sp._Heron_Isl  ---------- ---------- ---------- ---------- ---------- ----------
923_Leptolyngbya_sp._Heron_Isl  ---------- ---------- ---------- ---------- ---------- ----------
924_Leptolyngbya_sp._Heron_Isl  ---------- ---------- ---------- ---------- ---------- ----------
920_Leptolyngbya_sp._PCC_7375   ---------- ---------- ---------- ---------- ---------- ----------
898_Leptolyngbya_sp._PCC_6406   ---------- ---------- ---------- ---------- ---------- ----------
812_Planktothrix_sp._PCC_11201  ---------- ---------- ---------- ---------- ---------- ----------
821_Planktothrix_sp._PCC_11201  ---------- ---------- ---------- ---------- ---------- ----------
829_Planktothrix_paucivesicula  ---------- ---------- ---------- ---------- ---------- ----------
834_Planktothrix_rubescens      ---------- ---------- ---------- ---------- ---------- ----------
844_Planktothrix                ---------- ---------- ---------- ---------- ---------- ----------
857_Planktothrix_agardhii       ---------- ---------- ---------- ---------- ---------- ----------
814_Planktothrix_tepida_PCC_92  ---------- ---------- ---MGAHNSL ---------- ---------- -RLVIIY---
824_Planktothrix_tepida         ---------- ---------- ---------- ---------- ---------- ----------
811_Planktothrix_serta_PCC_892  ---------- ---------- ---------- ---------- ---------- ----------
876_Arthrospira_platensis_str.  ---------- ---------- ---------- ---------- ---------- ----------
882_Arthrospira_platensis_YZ    ---------- ---------- ---------- ---------- ---------- ----------
894_Arthrospira_platensis_YZ    ---------- ---------- ---------- ---------- ---------- ----------
889_Lyngbya_sp._PCC_8106        ---------- ---------- ---------- ---------- ---------- ----------
910_Oscillatoria_sp._PCC_10802  ---------- ---------- ---------- ---------- ---------- ----------
940_Kamptonema_formosum         ---------- ---------- ---------- ---------- ---------- ----------
942_Oscillatoriales_cyanobacte  ---------- ---------- ---------- ---------- ---------- ----------
946_Oscillatoriales_cyanobacte  ---------- ---------- ---------- ---------- ---------- ----------
950_Microcoleus_vaginatus_FGP-  ---------- ---------- ---------- ---------- ---------- ----------
957_Microcoleus_vaginatus_FGP-  ---------- ---------- ---------- ---------- ---------- ----------
941_Oscillatoria_nigro-viridis  ---------- ---------- ---------- ---------- ---------- ----------
939_Crinalium_epipsammum_PCC_9  ---------- ---------- ---------- ---------- ---------- ----------
897_Oscillatoria_acuminata_PCC  ---------- ---------- ---------- ---------- ---------- ----------
900_Oscillatoria_acuminata_PCC  ---------- ---------- ---------- ---------- ---------- ----------
875_Neosynechococcus_sphagnico  ---------- ---------- ---------- ---------- ---------- ----------
917_Geitlerinema_sp._PCC_7407   ---------- ---------- ---------- ---------- ---------- ----------
937_Leptolyngbya_sp._NIES-2104  ---------- ---------- ---------- ---------- ---------- ----------
932_Leptolyngbya_sp._NIES-2104  ---------- ---------- ---------- ---------- ---------- ----------
938_Leptolyngbya_sp._NIES-3755  ---------- ---------- ---------- ---------- ---------- ----------
880_Leptolyngbya_boryana_dg5    ---------- ---------- ---------- ---------- ---------- ----------
856_Oscillatoriales_cyanobacte  ---------- ---------- ---------- ---------- ---------- ----------
958_Phormidesmis_priestleyi     ---------- ---------- ---------- ---------- ---------- ----------
1003_Phormidesmis_priestleyi    ---------- ---------- ---------- ---------- ---------- ----------
783_Oscillatoriales_cyanobacte  ---------- ---------- ---------- ---------- ---------- ----------
879_Leptolyngbya_sp._O-77       ---------- ---------- ---------- ---------- ---------- ----------
794_Cyanothece_sp._PCC_7424     ---------- ---------- ---------- ---------- ---------- ----------
815_Cyanothece_sp._PCC_7822     ---------- ---------- ---------- ---------- ---------- ----------
846_Pleurocapsa_sp._PCC_7327    ---------- ---------- ---------- ---------- ---------- ----------
820_Microcoleus_sp._PCC_7113    ---------- ---------- ---------- ---------- ---------- ----------
871_Stanieria_cyanosphaera_PCC  ---------- ---------- ---------- ---------- ---------- ----------
873_Stanieria_sp._NIES-3757     ---------- ---------- ---------- ---------- ---------- ----------
947_Pleurocapsa_sp._PCC_7319    ---------- ---------- ---------- ---------- ---------- ----------
960_Pleurocapsa_sp._PCC_7319    ---------- ---------- ---------- ---------- ---------- ----------
921_Myxosarcina_sp._GI1         ---------- ---------- ---------- ---------- ---------- ----------
803_Rivularia_sp._PCC_7116      ---------- ---------- ---------- ---------- ---------- ----------
848_Gloeocapsa_sp._PCC_7428     ---------- ---------- ---------- ---------- ---------- ----------
855_Chroogloeocystis_siderophi  ---------- ---------- ---------- ---------- ---------- ----------
830_Chroogloeocystis_siderophi  ---------- ---------- ---------- ---------- ---------- ----------
909_Synechocystis_sp._PCC_7509  ---------- ---------- ---------- ---------- ---------- ----------
1013_Aliterella_atlantica_CENA  ---------- ---------- ---------- ---------- ---------- ----------
916_Chroococcidiopsis_thermali  ---------- ---------- ---------- ---------- ---------- ----------
895_Gloeomargarita_lithophora_  ---------- ---------- ---------- ---------- ---------- ----------
926_Chamaesiphon_minutus_PCC_6  ---------- ---------- ---------- ---------- ---------- ----------
984_Pseudanabaena_biceps_PCC_7  ---------- ---------- ---------- ---------- ---------- ----------
985_Pseudanabaena_sp._Roaring_  ---------- ---------- ---------- ---------- ---------- ----------
989_Oscillatoriales_cyanobacte  ---------- ---------- ---------- ---------- ---------- ----------
965_Synechococcus_sp._PCC_7502  ---------- ---------- ---------- ---------- ---------- ----------
972_Synechococcus_sp._PCC_7336  ---------- ---------- ---------- ---------- ---------- ----------
1006_Pseudanabaena_sp._PCC_736  ---------- ---------- ---------- ---------- ---------- ----------
987_Pseudanabaena_sp._PCC_6802  ---------- ---------- ---------- ---------- ---------- ----------
793_Cylindrospermopsis_racibor  ---------- ---------- ---------- ---------- ---------- ----------
881_Cylindrospermum_stagnale_P  ---------- ---------- ---------- ---------- ---------- ----------
818_Anabaena_sp._MDT14b         ---------- ---------- ---------- ---------- ---------- ----------
988_Aphanizomenon_flos-aquae_W  ---------- ---------- ---------- ---------- ---------- ----------
1005_Anabaena_sp._CRKS33        ---------- ---------- ---------- ---------- ---------- ----------
816_Anabaena_sp._PCC_7108       ---------- ---------- ---------- ---------- ---------- ----------
994_Trichormus_sp._NMC-1        ---------- ---------- ---------- ---------- ---------- ----------
836_Nostoc_azollae_0708         ---------- ---------- ---------- ---------- ---------- ----------
842_Anabaena_cylindrica_PCC_71  ---------- ---------- ---------- ---------- ---------- ----------
759_Nodularia_spumigena_CENA59  ---------- ---------- ---------- ---------- ---------- ----------
776_Anabaena_variabilis_ATCC_2  ---------- ---------- ---------- ---------- ---------- ----------
779_Nostoc_sp._NIES-3756        ---------- ---------- ---------- ---------- ---------- ----------
795_Nostoc_sp._PCC_7120         ---------- ---------- ---------- ---------- ---------- ----------
797_Nostoc_punctiforme_PCC_731  ---------- ---------- ---------- ---------- ---------- ----------
849_Nostoc_sp._PCC_7107         ---------- ---------- ---------- ---------- ---------- ----------
796_Calothrix_sp._PCC_6303      ---------- ---------- ---------- ---------- ---------- ----------
885_Scytonema_tolypothrichoide  ---------- ---------- ---------- ---------- ---------- ----------
810_Hassallia_byssoidea_VB5121  ---------- ---------- ---------- ---------- ---------- ----------
831_Scytonema_hofmanni]_UTEX_B  ---------- ---------- ---------- ---------- ---------- ----------
761_Tolypothrix_sp._PCC_7601    ---------- ---------- ---------- ---------- ---------- ----------
764_Fortiea_contorta            ---------- ---------- ---------- ---------- ---------- ----------
768_Calothrix_sp._PCC_7507      ---------- ---------- ---------- ---------- ---------- ----------
769_Calothrix_sp._336/3         ---------- ---------- ---------- ---------- ---------- ----------
840_Thermosynechococcus_elonga  ---------- ---------- ---------- ---------- ---------- ----------
839_Thermosynechococcus_sp._NK  ---------- ---------- ---------- ---------- ---------- ----------
841_Synechococcus_sp._PCC_6312  ---------- ---------- ---------- ---------- ---------- ----------
864_Cyanothece_sp._PCC_7425     ---------- ---------- ---------- ---------- ---------- ----------
922_Moorea_producens_NAK12DEC9  ---------- ---------- ---------- ---------- ---------- ----------
767_Cyanobacterium_aponinum_PC  ---------- ---------- ---------- ---------- ---------- ----------
774_Cyanobacterium_aponinum_PC  ---------- ---------- ---------- ---------- ---------- ----------
913_Geitlerinema_sp._PCC_7105   ---------- ---------- ---------- ---------- ---------- ----------
888_filamentous_cyanobacterium  ---------- ---------- ---------- ---------- ---------- ----------
782_Synechococcus_sp._JA-2-3Ba  ---------- ---------- ---------- ---------- ---------- ----------
791_Synechococcus_sp._JA-3-3Ab  ---------- ---------- ---------- ---------- ---------- ----------
847_Prochlorothrix_hollandica   ---------- ---------- ---------- ---------- ---------- ----------
930_Acaryochloris_sp._CCMEE_54  ---------- ---------- ---------- ---------- ---------- ----------
944_Acaryochloris_marina_MBIC1  ---------- ---------- ---------- ---------- ---------- ----------
945_Acaryochloris_marina_MBIC1  ---------- ---------- ---------- ---------- ---------- ----------
992_Gloeobacter_violaceus_PCC_  ---------- ---------- ---------- ---------- ---------- ----------
1000_Gloeobacter_kilaueensis_J  ---------- ---------- ---------- ---------- ---------- ----------
778_Synechococcus_sp._RS9917    ---------- ---------- ---------- ---------- ---------- ----------
785_Synechococcus_sp._RS9916    ---------- ---------- ---------- ---------- ---------- ----------
781_Synechococcus_sp._MIT_S950  ---------- ---------- ---------- ---------- ---------- ----------
981_Synechococcus_sp._CC9616    ---------- ---------- ---------- ---------- ---------- ----------
780_Synechococcus_sp._WH_8109   ---------- ---------- ---------- ---------- ---------- ----------
786_Synechococcus_sp._WH_8103   ---------- ---------- ---------- ---------- ---------- ----------
789_Synechococcus_sp._KORDI-49  ---------- ---------- ---------- ---------- ---------- ----------
790_Synechococcus_sp._MIT_S950  ---------- ---------- ---------- ---------- ---------- ----------
784_Synechococcus_sp._BL107     ---------- ---------- ---------- ---------- ---------- ----------
787_Synechococcus_sp._CC9902    ---------- ---------- -MLR-SLAY- ---------- ---------- -PTACGF---
799_Synechococcus_sp._WH_8016   ---------- ---------- ---------- ---------- ---------- ----MRV---
819_Synechococcus_sp._WH_8016   ---------- ---------- ---------- ---------- ---------- ----------
822_Synechococcus_sp._CC9311    ---------- ---------- ---------- ---------- ---------- ----------
817_Synechococcus_sp._WH_8020   ---------- ---------- ---------- ---------- ---------- ----------
906_Cyanobium_gracile_PCC_6307  ---------- ---------- ---------- ---------- ---------- ----------
912_Synechococcus_sp._WH_5701   ---------- ---------- ---------- ---------- ---------- ----------
852_Cyanobium_sp._NIES-981      ---------- ---------- ---------- ---------- ---------- ----------
807_Synechococcus_sp._Tous      ---------- ---------- ---------- ---------- ---------- ----------
865_Synechococcus_sp._RCC307    ---------- ---------- ---------- ---------- ---------- ----------
890_Prochlorococcus_marinus_st  ---------- ---------- ---------- ---------- ---------- ---MRQN---
891_Prochlorococcus_marinus_st  ---------- ---------- ---------- ---------- ---------- ----------
886_Prochlorococcus_sp._MIT_07  ---------- ---------- ---------- ---------- ---------- ----------
892_Prochlorococcus_marinus_st  ---------- ---------- ---------- ---------- ---------- ----------
949_Oscillatoriales_cyanobacte  ---------- ---------- ---------- ---------- ---------- ----------
974_Leptolyngbya_sp._JSC-1      ---------- ---------- ---------- ---------- ---------- ----------
962_Fischerella_major_NIES-592  ---------- ---------- ---------- ---------- ---------- ----------
968_Fischerella_sp._JSC-11      ---------- ---------- ---------- ---------- ---------- ----------
977_Fischerella_sp._NIES-3754   ---------- ---------- ---------- ---------- ---------- ----------
978_Fischerella_muscicola       ---------- ---------- ---------- ---------- ---------- ----------
986_Fischerella_sp._PCC_9605    ---------- ---------- ---------- ---------- ---------- ----------
993_Chlorogloeopsis_fritschii   ---------- ---------- ---------- ---------- ---------- ----------
999_Chroococcidiopsis_thermali  ---------- ---------- ---------- ---------- ---------- ----------
1004_Calothrix_sp._PCC_7507     ---------- ---------- ---------- ---------- ---------- ----------
1018_Mastigocoleus_testarum_BC  ---------- ---------- ---------- ---------- ---------- ----------
998_Hydrococcus_rivularis_NIES  ---------- ---------- ---------- ---------- ---------- ----------
1009_Synechococcus_sp._PCC_733  ---------- ---------- ---------- ---------- ---------- ----------
854_Prochlorococcus_marinus_st  ---------- ---------- ---------- ---------- ---------- ----------
870_Prochlorococcus_sp._MIT_06  ---------- ---------- ---------- ---------- ---------- ----------
901_Prochlorococcus_sp._SS52    ---------- ---------- ---------- ---------- ---------- ----------
907_Prochlorococcus_marinus     ---------- ---------- ---------- ---------- ---------- ----------
878_Prochlorococcus_sp._MIT_06  ---------- ---------- ---------- ---------- ---------- ----------
966_Prochlorococcus_marinus_st  ---------- ---------- ---------- ---------- ---------- ----------
967_Prochlorococcus_sp._MIT_08  ---------- ---------- ---------- ---------- ---------- ----------
975_Prochlorococcus_marinus_st  ---------- ---------- ---------- ---------- ---------- ----------
953_Prochlorococcus_sp._RS04    ---------- ---------- ---------- ---------- ---------- ----------
964_Prochlorococcus_marinus_st  ---------- ---------- ---------- ---------- ---------- ----------
954_Prochlorococcus_marinus     ---------- ---------- ---------- ---------- ---------- ----------
961_Prochlorococcus_marinus_st  ---------- ---------- ---------- ---------- ---------- ----------
955_Prochlorococcus_marinus_st  ---------- ---------- ---------- ---------- ---------- ----------
952_Prochlorococcus_marinus_st  ---------- ---------- ---------- ---------- ---------- ----------
959_Prochlorococcus_marinus_st  ---------- ---------- ---------- ---------- ---------- ----------
971_Prochlorococcus_marinus_st  ---------- ---------- ---------- ---------- ---------- ----------
969_Prochlorococcus_marinus_st  ---------- ---------- ---------- ---------- ---------- ----------
792_Planktothrix_agardhii_NIVA  ---------- ---------- -MIAGYFTKD ---------- ---------- -NVFDKP---

                                -----SSDYT SEPTANK--L SKRRKKVNYW EKFCSWVTST ENRLYVGWFG VLMIPCVLTA
                                -----SSDYT SEPTANK--L SKRRKKVNYW EKFCSWVTST ENRLYVGWFG VLMIPCVLTA
                                -----SSNYT SEPTANK--L SERRKKVNHW EKFCSWVTST ENRLYVGWFG VLMIPCILTA
                                -----SSNYT SEPTANK--L SERRKKVNHW EKFCSWVTST ENRLYVGWFG VLMIPCILTA
                                -----SSNYT SEPTANK--L SERRKKVNHW EKFCSWVTST ENRLYVGWFG VLMIPCILTA
                                -----SSNYT SEPTANK--L SERRKKVNHW EKFCSWVTST ENRLYVGWFG VLMIPCILTA
                                -----SSNYT SEPTANK--L SERRKKVNHW EKFCSWVTST ENRLYVGWFG VLMIPCILTA
                                -----SSNYT SEPTANK--L SERRKKVNHW EKFCSWVTST ENRLYVGWFG VLMIPCILTA
                                -----SSDYT SEPTANK--L SERRKKVNHW EKFCSWVTST ENRLYIGWFG VLMIPCILTA
                                ---------- ---------- ----MSISLW ERFCRWVTST DNRLYIGWFG LVMIPTLSTA
                                GAGVAPANQN LQTIATN--I LERWEEVSLW EKFCSWVTSI ENRLYVGWFG ILMIPTILTA
                                ---------- ---------M LERWEEVSLW EKFCSWVTSI ENRLYVGWFG ILMIPTILTA
                                -----RGDPT EQIPVTN--E LKKRQSTSIW DRFCNWVTST ENRLYIGWFG VLMIPCMLTA
                                ---------- --MPVTN--E LKKRQSTSIW DRFCNWVTST ENRLYIGWFG VLMIPCMLTA
                                ---------- ---------- -MQRPRISPW EQFCRWVTST ENRLYIGWFG VLLIPTMLTA
                                LTSTDTSVEN TTRNAGA--L WPSSQPLSPW ERFCRWVTST ENRIYIGWFG MLAIPTLATA
                                -----RDSAH PTTITSP--L SNRKTLSQVW QQFCQWVTST DNRLYIGWFG VLMIPTLATA
                                EVD--SAIES PTESTTA--L NRRETLLAKW EEFCRWITST ENRIYIGWFG VIMIPTLSTA
                                -------MES PTESTTA--L NRRETLLAKW EEFCRWITST ENRIYIGWFG VIMIPTLSTA
                                -------MES PTESTTA--L NRRETLLAKW EEFCRWITST ENRIYIGWFG VIMIPTLSTA
                                ------MSTI V-----Q--P QREFNFFDFW DSFCRWITST ENRIYIGWFG VLAIPTLLAA
                                ------MSTI V-----Q--P QREFNFFDFW DSFCSWITST ENRIYIGWFG VLMIPTLLAA
                                ------MSTI V-----Q--R QKEFNFFDLW DSFCAWITST ENRIYIGWFG VLSIPTLLAA
                                ------MSTI I-----Q--R QREVTFFNLW DRFCSWITST ENRIYIGWFG VLMIPTLSAA
                                ------MTII A-----P--R REEFDFFELW DRFCAWVTST ENRLYIGWFG VLMIPTLLAA
                                ------MTTI V-----Q--R RKEFDFSNLW DQFCAWITST NNRIYIGWFG VLMIPTLLAA
                                ------MTTI V-----E--R RKEFDFSNLW DRFCAWITST NNRIYIGWFG VLMIPTLLAA
                                ------MTTI I-----Q--R RKEFDFFNLW DRFCAWITST NNRIYIGWFG VLMIPTLLAA
                                ------MTTI I-----Q--R RKEFDFSNLW DRFCAWITST NNRIYIGWFG VLMIPTLLAA
                                ------MTTI V-----Q--R RKEFDFSKLW DRFCAWITST NNRIYIGWFG VLMIPTLLAA
                                ------MTTI V-----Q--R RKEFDFSNLW DQFCAWITST NNRIYIGWFG VLMIPTLLAA
                                ------MTTI I-----Q--R RKEFDFSNLW NRFCAWITST NNRIYIGWFG VLMIPTLLAA
                                ------MTTI I-----Q--R RKEFDFSNLW NRFCAWITST NNRIYIGWFG VLMIPTLLAA
                                ------MTTI V-----Q--R GKEFDFTKQW ERFCAWITST NNRIYIGWFG VLMIPTLLAA
                                ------MTTI I-----E--R GKEFDVAKQW DRFCAWITST NNRIYIGWFG VLMIPTLLAA
                                ------MNTT V-----R--R RKEFDFSRLW HLFCAWITST ENRLYIGWFG VLMIPTLLVA
                                ------MNTI V-----Q--R RPELEIAKVW NRFCEWVTST DNRIYIGWFG VLMIPTLLTA
                                ------MSTA I-----Q--R RPELDVGGAW ERFCNWITST DNRIYIGWFG VLAIPTLLAA
                                ----M--NAF V-----R--R RSELDFLDIW ENFCQWITST KNRIYIGWFG VLMIPTLLVA
                                ----M--SAL L-----H--G RSRLYPQSPW ERFNDWITST QNRIYIGWFG VLMIPTLLVA
                                ----M--NTF T-----R--R QTELDLFSLW ERFCQWVTST NNRIYIGWFG ILMIPTICAA
                                ----M--STV I-----R--R SLAARQLWSW NGFCQWITST ENRLYIGWFG VLMIPTLLAA
                                ----M--SVV V-----R--R SAAARRLWSW ESFCQWITST ENRLYIGWFG VLMIPTLLAA
                                ---MV--TIS K-----R--R RRLVRFDTLW EQFCAWMTST DNRLYIGWFG VLMIPTLLTA
                                ------MTHV I----QR--R REW-DIGSSW DKFCQWVTST DNRIYIGWFG LLMIPTLIAA
                                ------MTHV I----QR--R REW-DIGSSW DKFCQWVTST DNRIYIGWFG LLMIPTLIAA
                                ------MTSV I----QR--R REL-DIGRIW EGFCNWVTST DNRIYIGWFG VLMIPTLLAA
                                ------MTSV I----QR--R REL-DIGRIW EGFCNWVTST DNRIYIGWFG VLMIPTLIAA
                                ------MTNV F----PR--Q KEL-DFGCLW FDFCEWITST NNRIYIGWFG VMMIPTLIAA
                                ------MTNV F----PR--Q KEL-DFGCLW FDFCEWITST NNRIYIGWFG VMMIPTLIAA
                                ------MTNV F----PR--Q KEL-DFGCLW FDFCEWITST NNRIYIGWFG VMMIPTLIAA
                                ------MTNV F----PR--Q KEL-DFGCLW FDFCEWITST NNRIYIGWFG VMMIPTLIAA
                                ------MTNV F----PR--Q KEL-DFGQLW SNFCEWITST NQRLYIGWFG VLMIPTLLVA
                                ------MSSV I----QG--R REL-DIGDSW ELFCQWITST NNRIYVGWFG ILMIPVLFAA
                                ------MSNV I----LG--R REL-DLGTTW EKFCQWITST ENRIYIGWFG VLMIPTLFAA
                                ------MSTL IEY---K--R PSALDRPSLW EQFSEWVTST QNRFYIGWFG VLMIPTLMVA
                                ------MSTL IGYKGYK--R PSTPDRYTLW EQFSEWVTST HNRFYVGWFG VLMIPTLVVA
                                ------MSTS IRY---R--R GPSLSLSDLW EQFCEWVTST QNRIYIGWFG VLMIPTLAVA
                                ------MSTV L-----Q--P KREVDIGDLW PMFVDWIVST ENRIYIGWFG VLMIPTFLVA
                                ------MSTV L-----Q--R RNDLDIGEWW SKFAGWITST ENRIYIGWFG VLMIPTILVA
                                ------MSSV L-----Q--Q RQKLDPLAIW SDFADWITST QNRIYIGWFG VLMIPTLLVA
                                ------MTTV I----RR--R SEFDFPASIW ERFSRWITST DNRVYLGWFS LLMIPTLLVA
                                ------MTTT I----QR--R PEF-DFSPIW ERFSRWITST DNRIYLGWFS LLMIPTLLVA
                                ------MATY I----FS--K QPKYAQISSW QLFTEWIAST NNRIYIGWFG ILAIPTLLVA
                                ------MSTT F-----Q--T PSRLPTVSAW DQFCEWITST HNRLYVGWFG LLMIPSLFVS
                                ------MSTT F-----Q--T PSRLPTISAW DQFCEWITST HNRLYVGWFG LLMIPSLFVS
                                ------MSTT I-----Q--T RSRLSIFSVW EQFCEWITSP YNRLYIGWFG LLMIPALFVA
                                ---------- ----MTQ--V SFSSSEGSQW LNFSNWITSS KNRIYIGWFG ILMIPSALVA
                                ------MANI A----Q---N SSSLNYDSLW DRFCRWITST NNRIYLGWFS VLMIPTAFVA
                                ------MATN I-----R--Q RREGDLWSAW DRLCSWITST ENRIYIGWFG VLLIPTALAA
                                ------MATN I-----R--Q HREGDLWAVW DRLCAWITST ENRIYIGWFG VLLIPTALAA
                                ---MSTTTQR P-----R--Q QRELDIFRGW RRFADWITST NNRIYIGWFG VLMVPTLLAA
                                ------MNEI I-----Q--Q TRELAIFKRW ENFCNWITSV DNRIYIGWFG VLMIPTLLAA
                                ------MNEI I-----Q--Q TRELEIPKRW EYFCDWITSV DNRIYIGWFG VLMIPTLFAA
                                ------MNEI M-----Q--Q TRELAIFKRW EYFCNWITSV DNRIYIGWFG VLMIPTLLAA
                                ---------- ----MTT--S IQRQSSENLW ERFCNWVTST ENRLYLGWFG VLMVPTLLVA
                                ---------- ----MTT--S IQRQSSENLW ERFCNWVTST ENRLYLGWFG VLMVPTLLVA
                                ---------- ----MTT--T IQRQSQGNFW ERLCNWITST ENRLYVGWFG VLMIPTLLTA
                                ---------- ----MTT--T IQQQLRGNPW ERLCNWITST ENRLYVGWFG ILMIPTLLAA
                                ---------- ----MTT--T LQQRENLNVW EQFCTWVTST NNRLYVGWFG IVMIPTLLTA
                                ---------- ----MTT--T LQQRENLNVW EQFCTWVTST NNRLYVGWFG IVMIPTLLTA
                                ---------- ----MTT--T LQQRENLNVW EQFCTWVTST NNRLYVGWFG IVMIPTLLTA
                                ---------- ----MTT--T LQQRENLNIW EQFCGWVTST NNRLYVGWFG IVMIPTLLTA
                                ---------- ----MTT--T LQPRSNASAW EQFCQWVTST ENRLYLGWFG VLMIPTLLTA
                                ---------- ----MTT--T LQQRESANLW DQFCNWVTST SNRFYVGWFG VLMIPTLLTA
                                ---------- ----MTT--L LQQQGSANLW ERFCQWVTST ENRFYVGWFG VLMIPTLLTA
                                ---------- ----MTT--L LQQQGSANLW ERFCQWVTST ENRFYVGWFG VLMIPTLLTA
                                ---------- ----MTT--L LQQQGSANLW ERFCQWVTST ENRFYVGWFG VLMIPTLLTA
                                ---------- ----MTT--L LQQQGSANLW ERFCQWVTST ENRFYVGWFG VLMIPTLLTA
                                ---------- ----MTT--V LNSGTKISIW EHFCRWVTNT ENRFYLGWFG ILMIPTLLTA
                                ---------- ----MTT--V LNSGTNISLW EKFCRWVTST KNRFYLGWFG VLMIPTLLTA
                                ---------- ----MTT--T FQQQQSQNLW ERFCQWVTST ENRLYIGWFG ILMIPTILTA
                                ---------- -----MT--T ILQQERLSSW EQFCQWVTST NNRLYVGWFG VLMIPALLTA
                                ---------- -----MT--T ILRQQRLSSW EQFCQWVTST NNRLYVGWFG VLMIPALLTA
                                ---------- -----MT--T ILQQEKVSSW EQFCQWITST NNRLYIGWFG VLMIPTLLTA
                                ---------- -----MT--T TIQSQQLSVW EQFCQWVTST NNRLYIGWFG VLMIPTLLTA
                                ---------- ----MTT--T QLGLQEQSLW SRFCCWITST SNRLYIGWFG VLMIPTLLTA
                                ---------- ----MTT--T QLGLQEQSLW SRFCCWITST SNRLYIGWFG VLMIPTLLTA
                                ---------- ----MTV--S LQQRQSNDLW DKFCKWITST NNRMYIGWFG VLMIPTLLTA
                                ---------- ----MTI--S LQKRQSNNLW EKFCNWITST ENRLYIGWFG VLMIPTLLTA
                                ---------- ----MTI--S VQQSPQDNVW ERFCQWITST NNRMYIGWFG VLMIPVLSSA
                                E----QRLTS ELKIMTI--S LQQSQSNNLW DKFCNWITST NNRMYIGWFG VLMIPTLLTA
                                ---------- ----MTI--S LQQSQSNNLW DKFCNWITST NNRMYIGWFG VLMIPTLLTA
                                ---------- ----MTI--S LEQRQSNNLW ENFCNWITST NNRMYIGWFG VLMIPALLTA
                                ---------- ---MTIS--L QQRQSSNNLW EKFCNWVTST DNRMYIGWFG VLMIPTLLTA
                                ---------- ----MTI--A AQRRESASLW DQFCNWITST ENRLYIGWFG VLMIPCLLAA
                                ---------- ----MTI--A AQRRESASLW DRVCNWITST ENRLYIGWFG VLMIPCLLAA
                                ---------- ----MTT--T AQRRESASLW DQFCNWITST DNRLYIGWFG VLMIPCLIAA
                                ---------- ----MTT--A VQSRESASLW DQFCNWVTST NNRLYIGWFG VLMIPCLLTA
                                ---------- ----MTT--T VQRRESASVW EQFCQWVTST ENRLYVGWFG VLMIPCLLAA
                                ---------- ----MTT--A VQRRESASIW DQFCNWITST NNRLYIGWFG VIMIPCLLAA
                                F----LTNYR THKKMTT--T LQQRSSANVW DRFCEWITST ENRIYIGWFG VLMIPTLLAA
                                ---------- ----MTT--T LQQRSSANVW DRFCEWITST ENRIYIGWFG VLMIPTLLAA
                                ---------- ----MTT--T LQQRSSANVW DRFCEWITST ENRIYIGWFG VLMIPTLLAA
                                ---------- ----MTT--T IQQRSTANVW DRFCEWITST ENRIYIGWFG VLMIPTLLAA
                                ---------- ----MTT--T LQQRSNASVW DRFCEFITST ENRIYVGWFG VLMIPTLLAA
                                ---------- ----MTT--T LQQRSNASVW DRFCEFITST ENRIYVGWFG VLMIPTLLAA
                                ---------- ----MTT--T LQQRSNASVW DRFCEFITST ENRIYVGWFG VLMIPTLLAA
                                ---------- ----MTT--T LQQRSNASVW DRFCEFITST ENRVYVGWFG VLMIPTLLAA
                                ---------- ----MTT--T LQRRSGTSVW DRFCEWITST ENRIYIGWFG VLMIPTLLAA
                                ---------- ----MTT--T LQQRSRASVW DRFCEWITST ENRIYIGWFG VLMIPTLLAA
                                ---------- ----MTT--T LQRRSGANVW DRFCEWITST DNRIYVGWFG VLMIPTLLAA
                                ---------- ----MTT--T LQRRSGASVW DRFCEWITST DNRIYIGWFG VLMIPTLLAA
                                -----LKTHI AIIEMTT--T LQQRQSANVW DRFCEWITST DNRIYIGWFG VLMIPTLLAA
                                ---------- ----MTT--T LQQRQSANVW DRFCEWITST DNRIYIGWFG VLMIPTLLAA
                                I----HKNNR NHKNMTT--T LQQRQSANVW DRFCEWITST DNRIYIGWFG VLMIPTLLAA
                                ---------- ----MTT--T LQQRKSANVW EQFCEWITST DNRIYIGWFG VLMIPTLLAA
                                ---------- ----MTT--T LQQRSNANVW ERFCNWITST ENRIYVGWFG VLMIPTLLAA
                                ---------- ----MTT--T LQQRSNANVW ERFCNWITST ENRIYVGWFG VLMIPTLLAA
                                ---------- ----MTT--T LQQRSNANVW ERFCEWITST ENRIYVGWFG VLMIPTLLAA
                                ---------- ----MTT--T LQQRSSANVW ERFCTWITST ENRIYVGWFG VLMIPTLLAA
                                ---------- ----MTT--T LQQRSSANVW ERFCTWITST ENRIYVGWFG VLMIPTLLAA
                                ---------- ----MTT--T LQQRSSANVW ERFCNWITST ENRIYVGWFG VLMIPTLLAA
                                ---------- ----MTT--T LQQRQGANVW ERFCNWITST ENRIYVGWFG VLMIPTLLAA
                                ---------- ----MTT--T LQQRQSADVW GRFCEWITST DNRLYIGWFG VLMIPTLLSA
                                ---------- ----MTT--T LQQRQSADVW SRFCEWITST DNRLYIGWFG VLMIPTLLSA
                                ---------- ----MTT--T LQQRESANVW SRFCEWITST DNRLYIGWFG VIMIPTLLSA
                                ---------- ----MTT--T LQQRESANVW SRFCEWITST DNRLYIGWFG VIMIPTLLSA
                                ---------- ----MTT--T LQQRESANVW SRFCEWITST DNRLYIGWFG VIMIPTLLSA
                                ---------- ----MTT--T LQQRESANVW DRFCGWITST DNRLYIGWFG VIMIPTLLSA
                                ---------- ----MTT--T LQQRESANVW DRFCGWITST DNRLYIGWFG VLMIPTLLSA
                                ---------- ----MTT--T LQQRESANVW NRFCEWITST DNRLYIGWFG VLMIPTLLAA
                                ---------- ----MTT--T LQQRESANLW NRFCEWITST DNRLYIGWFG VLMIPTLLAA
                                ---------- ----MTT--T LQQRSSANVW DRFCEWITST DNRLYIGWFG VLMIPTLLAA
                                ---------- ----MTT--T LQQRSTANVW DRFCEWITST DNRLYVGWFG VLMIPTLLAA
                                ---------- ----MTT--T LQQRSTANVW DRFCEWITST DNRLYVGWFG VLMIPTLLAA
                                ---------- ----MTT--T LQQRSTANVW DRFCEWITST DNRIYIGWFG VLMIPTLLAA
                                ---------- ----MTT--T LQQRSTANVW DRFCEWITST DNRLYVGWFG VLMIPTLLAA
                                ---------- ----MTT--T LQQRSSANVW DRFCEFITST NNRLYIGWFG VLMIPTLLAA
                                ---------- ----MTA--T LQRRESANVW DRFCEFITST NNRLYIGWFG VLMIPTLLAA
                                ---------- ----MTT--A IQQRESANVW DRFCEWITST ENRIYIGWFG VLMIPTLLSA
                                ---------- ----MTT--A IQQRQSANVW DRFCEWITST ENRIYIGWFG VLMIPTLLSA
                                ---------- ----MTT--T IQQRQGANIW DRFCEWITST ENRIYIGWFG VLMIPTLVSA
                                ---------- ----MTT--T LQQRSTANVW DRFCEWITST ENRIYIGWFG VLMIPTLVSA
                                ---------- ----MTT--T LQQRSTANVW DRFCEWITST ENRIYIGWFG VLMIPTLLAA
                                ---------- ----MTT--A IQQRSTANVW DRFCEWITST ENRIYIGWFG VLMIPTLLAA
                                ---------- ----MTT--A IQQRQSANLW DRFCEFITST NNRLYIGWFG VLMIPTLLAA
                                ---------- ----MTT--A IQQRQSANIW DRFCEFITST NNRLYIGWFG VLMIPTLLAA
                                ---------- ----MTT--A IQQRQSANIW DRFCEFITST NNRLYIGWFG VLMIPTLLAA
                                ---------- ----MTT--A IQQRQSTNIW DRFCEFITST NNRLYIGWFG VLMIPTLLAA
                                ---------- ----MTT--A IQQRQSANVW DRFCEFITST NNRLYIGWFG VLMIPTLLAA
                                ---------- ----MTT--T LQRRESANVW DRFCEWITST NNRIYIGWFG VVMIPTLLAA
                                ---------- ----MTT--T LQQRSSANVW DRFCEWITST NNRIYIGWFG VVMIPTLLAA
                                ---------- ----MTA--T LQQRKSANVW EQFCNWITST NNRLYIGWFG VLMIPTLLAA
                                ---------- ----MTA--T LQQRRSANVW EQFCNWITST NNRLYIGWFG VLMIPTLLAA
                                ---------- ----MTA--T LQQRKSANVW EQFCNWITST NNRLYIGWFG VLMIPTLLAA
                                ---------- ----MTT--T LQQRKSANVW EQFCNWITST NNRLYIGWFG VLMIPTLLAA
                                ---------- ----MTA--T LQQRKSANVW EQFCEWITST NNRLYIGWFG VLMIPTLLAA
                                ---------- ----MTA--T LQQRRSANVW EQFCNWITST NNRLYIGWFG VLMIPTLLAA
                                ---------- ----MTA--T LQQRQNANVW EQFCNWITST NNRLYIGWFG VLMIPTLLAA
                                ---------- ----MTA--T LQQRQSANVW EQFCNWITST NNRLYIGWFG VLMIPTLLAA
                                ---------- ----MTA--T LQQRQSANVW EQFCNWITST NNRLYIGWFG VLMIPTLLAA
                                ---------- ----MTA--T LQQRQSANVW EQFCNWITST NNRLYIGWFG VLMIPTLLAA
                                ---------- ----MTA--T LQQRKSANVW EQFCEWITST NNRLYIGWFG VLMIPTLLAA
                                ---------- ----MTA--T LQQRKSANVW EQFCEWITST NNRLYIGWFG VLMIPTLLAA
                                ---------- ----MTA--T IQRARSANVW ERFCNWITST NNRLYIGWFG VLMIPTLLAA
                                ---------- ----MTA--T LQQRSSANVW DRFCELITST NNRLYIGWFG VLMIPTLLAA
                                ---------- ----MTA--T LQQRSSANVW DRFCEWITST NNRLYIGWFG VLMIPTLLAA
                                ---------- ----MTT--T LQRRESANVW ERFCTWITST ENRIYIGWFG VLMIPTLLAA
                                ---------- ----MTT--T LQRRESGNVW ERFCTWITST ENRIYIGWFG VLMIPTLLAA
                                ---------- ----MTT--T LQRRESASVW ERFCNWITST ENRLYIGWFG VLMIPTLLAA
                                ---------- ----MTT--T LQQRQSANVW ERFCTWITST ENRLYIGWFG VLMIPTLLAA
                                ---------- ----MTT--T LQRRESANVW ARFCDWITST DNRIYIGWFG VLMIPTLLAA
                                ---------- ----MTT--T LRTRGSGSLW ERFCEWITST DNRLYVGWFG VLMIPTLLAA
                                L----LAL-Y KNSAMTT--T LKTREGGNLW DQFCAWITDT NNRIYIGWFG VLMIPTLLTA
                                ---------- ----MTT--T LKTREGGNLW DQFCAWITDT NNRIYIGWFG VLMIPTLLTA
                                ---------- ----MTT--T LQQRESANLW DRFCEWVAST ENRLYIGWFG VLMIPTLLSA
                                ---------- ----MTT--T LQQRQGASAW SQFCEWVTST NNRLYVGWFG VLMIPTLLAA
                                ---------- ----MTT--T VQQRSGASAW SQFCEWVTST NNRLYVGWFG VLMIPTLLAA
                                ---------- ----MTA--T LQQRSGASVW NQFCEWVTST NNRLYVGWFG VLMIPTLLAA
                                ---------- ----MTT--T LQQRSGANSW QQFCEWVTST NNRLYVGWFG VLMIPTLLAA
                                ---------- ----MTT--T LQQRSGASSW QQFCEWVTST NNRLYVGWFG VLMIPTLLAA
                                ---------- ----MTT--T IQQRSGANGW QSFCEWVTST NNRLYVGWFG VLMIPTLLAA
                                ---------- ----MTT--T IQQRSGAGGW QSFCEWVTST NNRLYVGWFG VLMIPTLLAA
                                ---------- ----MTT--T IQQRSGANGW QSFCEWVTST NNRLYVGWFG VLMIPTLLAA
                                ---------- ----MTT--T IQQRSGATGW QQFCEWVTST NNRLYVGWFG VLMIPTLLAA
                                ---------- ----MTT--T IQQRSGANGW QQFCEWVTST NNRLYVGWFG VLMIPTLLAA
                                ---------- ----MTT--T LQQRSGASSW QAFCEWVTST NNRLYVGWFG VLMIPTLLAA
                                ---------- ----MTT--T LQQRSGASSW QAFCEWVTST NNRLYVGWFG VLMIPTLLAA
                                ---------- ----MTT--T LQQRSGATSW QAFCEWVTST NNRLYVGWFG VLMIPTLLAA
                                ---------- ----MTT--T IQQRSGANGW QQFCDWVTST NNRLYVGWFG VLMIPTLLAA
                                S----LQA-S ISVLMTT--T IQQRSGANGW QQFCDWVTST NNRLYVGWFG VLMIPTLLAA
                                ---------- ----MTT--T IQQRSGANGW QQFCEWVTST NNRLYVGWFG VLMIPTLLAA
                                ---------- ----MTT--T IQQRSGASSW QSFCEWVTST NNRLYVGWFG VLMIPTLLAA
                                ---------- ----MTT--T IQQRSGANGW QSFCEWVTST NNRLYVGWFG VLMIPTLLAA
                                ---------- ----MTT--T IQQRSGASSW QSFCEWVTST NNRLYVGWFG VLMIPTLLAA
                                ---------- ----MTT--T LQQRSGASSW QAFCEWVTST NNRLYVGWFG VLMIPTLLAA
                                ---------- ----MTT--T LQQRSGASSW QAFCEWVTST NNRLYVGWFG VLMIPTLLAA
                                ---------- ----MTT--T LQQRSGASSW QAFCEWVTST NNRLYVGWFG VLMIPTLLAA
                                ---------- ----MTT--T IQQRQGASAW NQFCDWVTST NNRLYVGWFG VLMIPCLLAA
                                ---------- ---------- -QQRQGASAW NQFCDWVTST NNRLYVGWFG VLMIPCLLAA
                                ---------- ----MQT--T IQQRSSASAW QQFCEWVTST DNRLYVGWFG VLMIPTLLAA
                                ---------- ----MQT--T IQQRSGASAW QQFCEWVTST DNRLYVGWFG VLMIPTLLAA
                                ---------- ----MTT--T LQRRASGNVW ERFCDWVTST ENRLYIGWFG VLMIPTLLAA
                                ---------- ----MTT--T LQRRASGNVW ERFCDWVTST ENRLYVGWFG VLMIPTLLAA
                                ---------- ----MTT--T LQRRTSAGVW ERFCEWVTST ENRLYIGWFG VLMIPTLLAA
                                ---------- ----MTT--T LQRRTSGNAW ERFCEWVTST ENRLYVGWFG VLMIPTLLAA
                                ---------- ----MTT--T LQRRTSGNAW ERFCEWVTST ENRLYVGWFG VLMIPTLLAA
                                ---------- ----MTT--T LQRRTSGNAW ERFCEWVTST ENRLYVGWFG VLMIPTLLAA
                                ---------- ----MTT--T LQRRTSGNAW ERFCEWVTST DNRLYVGWFG VLMIPTLLAA
                                ---------- ----MTT--T LQQREGGSLW SRFCNWVTST NNRVYVGWFG VLMIPTLLSA
                                ---------- ----MTT--T LQQRESLSAW GRFCEWVTST NNRLYIGWFG VLMIPTLLSA
                                ---------- ----MTA--T LQRRDSANVW ERFCNWITST ENRIYVGWFG VLMIPTLLSA
                                ---------- ----MTA--T LQSRDSANVW ERFCNWITST ENRIYVGWFG VLMIPTLLSA
                                ---------- ----MTT--T LQRERSSSLW DRFCNWITST ENRIYVGWFG VLMIPTLLSA
                                ---------- ----MTT--T LQTGDSGNVW ERFCQWITST NNRLYVGWFG VLMIPCLLTA
                                ---------- ----MTT--T IQRRESANVW ERFCNWITST ENRLYIGWFG VLMIPTLLTA
                                ---------- ----MTT--T IQRRESGNVW ERFCQWITST ENRLYVGWFG VLMVPTLLSA
                                ---------- ----MTT--T IQTRESNSVW ERFCQWVTST NNRLYVGWFG VLMIPTLLTA
                                ---------- ----MTT--T IQTRESNSVW ERFCQWVTST NNRLYVGWFG VLMIPTLLTA
                                ---------- ----MTT--T IQQRESANVW ERFCQWVTST NNRLYIGWFG VLMIPTLLTA
                                ---------- ----MTT--T VQTQQGGSVW ERFCQWVTST NNRLYVGWFG VLMIPTLLTA
                                ---------- ----MTT--T IQAQQSGSIW ERFCQWVTST NNRLYVGWFG VLMIPTLLTA
                                ---------- ----MTT--T LQQRESASLW EQFCQWVTST NNRIYVGWFG TLMIPTLLTA
                                ---------- ----MTT--T LQQRESASLW EQFCQWVTST NNRIYVGWFG TLMIPTLLTA
                                ---------- ----MTT--T LQQRESASLW EQFCQWVTST NNRIYVGWFG TLMIPTLLTA
                                ---------- ----MTT--T LQQRESVSVW EQFCQWVTST NNRLYVGWFG TLMIPTLLTA
                                ---------- ----MTT--T LQQRESVSLW EQFCQWITST NNRLYIGWFG VIMIPTLLTA
                                ---------- ----MTT--T LQQRESVSLW EQFCQWITST NNRLYIGWFG VIMIPTLLTA
                                ---------- ----MTT--T LQQRESVSVW EQFCQWITST NNRLYIGWFG VIMIPTLLTA
                                ---------- ----MTT--T LQQRESVSVW EQFCQWITST NNRLYIGWFG VIMIPTLLTA
                                ---------- ----MTT--T LQQRESVSLW EQFCQWVTST NNRIYVGWFG TLMIPTLLTA
                                ---------- ----MTT--T LQQRESVSLW EQFCQWVTST NNRIYVGWFG TLMIPTLLTA
                                ---------- ----MTT--T LQQRESVSVW EQFCQWVTST NNRIYVGWFG TLMIPTLLTA
                                ---------- ----MTT--T LQQRESVSLW EQFCQWVTST NNRIYVGWFG TLMIPTLLTA
                                ---------- -----MT--T TLQQQQSSAW EQFCQWITST NNRLYVGWFG VLMIPCLLTA
                                ---------- -----MT--T TLQQQQSSAW EQFCQWITST NNRLYVGWFG VLMIPCLLTA
                                ---------- -----MT--T TLQQQQSSTW EQFCQWITST NNRLYVGWFG TLMIPTLLTA
                                ---------- -----MT--T TLQQQQSSTW EQFCQWITST NNRLYVGWFG TLMIPTLLTA
                                ---------- -----MT--T TLQQQQSSAW EQFCQWITST NNRLYVGWFG TLMIPTLLTA
                                ---------- -----MT--T TLQQQQSSAW EQFCQWITST NNRLYVGWFG TLMIPTLLTA
                                ---------- ----MTT--T LQQQQQLSAW EQFCQWITST NNRLYVGWFG VLMIPCLLTA
                                ---------- ----MTT--T LQQRESASLW EQFCQWITST NNRLYVGWFG VIMIPTLLTA
                                ---------- -----TT--T LQQRESASLW EQFCQWITST NNRLYVGWFG VIMIPTLLTA
                                ---------- -----TT--T LQQRESASLW EQFCQWITST NNRLYIGWFG VIMIPTLLTA
                                ---------- ----MTT--T LQQRESASLW EQFCQWITST NNRLYVGWFG VIMIPTLLTA
                                ---------- ----MTT--T LQQRESASLW EQFCQWITST NNRLYVGWFG VIMIPTLLTA
                                ---------- ----MTT--T LQQRESASLW EQFCQWITST NNRLYIGWFG VIMIPTLLTA
                                ---------- ----MTT--T LQQRESASLW EQFCQWITST NNRLYIGWFG VIMIPTLLTA
                                ---------- ----MTT--T LQQRESASLW EQFCQWITST NNRLYVGWFG VIMIPTLLTA
                                ---------- ----MTT--T LQQRESASLW EQFCQWITST NNRLYVGWFG VIMIPTLLTA
                                ---------- ----MTT--T LQQRESASLW EQFCQWITST NNRLYVGWFG VIMIPTLLTA
                                ---------- ----MTT--T LQQRESASLW EQFCQWITST NNRLYVGWFG VIMIPTLLTA
                                ---------- ----MTT--T LQQRESASLW EQFCQWVTST NNRIYIGWFG VIMIPTLLTA
                                ---------- ----MTT--T LQQRESASLW EQFCQWVTST NNRIYIGWFG VIMIPTLLTA
                                ---------- ----MTT--T LQQRESASLW EQFCQWVTST NNRIYIGWFG VIMIPTLLTA
                                ---------- ----MTT--T IRTDDKYNSW EKFCRWVTNT NNRIYVGWFG VLMIPCLLSA
                                ---------- -----MT--T TIQSQNLSLW ERFCQWITST NNRLYVGWFG VILIPTLLTA
                                ---------- -----MT--T TIQSQNLSLW ERFCQWITST NNRLYVGWFG VILIPTILTA
                                ---------- ----MTT--T IQTRENLSLW ERFCQWVTST NNRLYVGWFG VILIPTILTA
                                ---------- ----MST--T IRTQDNLSAW ERFGQWITST NNRLYIGWFG VILIPTILTA
                                ---------- ----MTT--T LQQRETRGAW ENFCQWVTST NNRIYVGWFG VLMIPTLLAA
                                ---------- ----MTT--T LQQRETRGAW ENFCQWVTST QNRIYVGWFG VLMIPTLLAA
                                ---------- ----MTT--T LQQSQTQGNW ERFCQWVTST NNRIYVGWFG VLMIPTLLAA
                                ---------- ----MTT--T LRTRENRSAW ENFCQWVTST NNRIYIGWFG VLMIPTLLAA
                                ---------- ----MTT--T LRTRENRSAW ENFCQWVTST NNRIYIGWFG VLMIPTLLAA
                                ---------- ----MTT--T LRTRENRSAW ENFCQWVTST NNRIYIGWFG VLMIPTLLAA
                                ---------- ----MTT--T LQQSQAQGTW ERFCQWITST NNRIYIGWFG VLMIPTLLTA
                                ---------- ----MTT--T LQQSQTQGAW ERFCQWITST NNRIYIGWFG VLMIPTLLTA
                                ---------- ----MTT--T LQQRESLGAW ERFCQWITST NNRIYIGWFG VLMIPTLLTA
                                ---------- ----MTT--T IRRPETSGVW ERFCQWITST NNRIYVGWFG VLMIPCLLTA
                                ---------- ----MTT--T IRRPETSSVW ERFCQWITST NNRIYVGWFG VLMIPTLLTA
                                ---------- ----MTT--T LDRGQSYSPW ERFCKWITST SNRLYVGWFG VLMIPCLLTA
                                ---------- ----MTT--T LQTREKASLW EQFCEWITST NNRIYIGWFG VIMIPTLLTA
                                ---------- ----MTT--T LQTREKASLW EQFCEWITST NNRIYIGWFG VIMIPTLLTA
                                ---------- ---MT-T--L LQRRGARVQW EQFCNWVTST ENRLYVGWFG VLMIPLLLVS
                                ---------- ---MTTL--L QQRKIASDQW ERFCNWITST ENRLYIGWFG VLMIPLLGVS
                                ------LKKT LVNSMTT--T LQKREIPNLW EQFCQWVTST ENRLYIGWFG VLMIPLLGVS
                                ---------- ----MTT--T LQKREIPNLW EQFCQWVTST ENRLYIGWFG VLMIPLLGVS
                                ---------- ----MTT--T LQKREIPNLW EQFCQWVTST ENRLYIGWFG VLMIPLLGVS
                                ---------- -----MT--T LIQRPNISQW ERFCQWITST ENRLYIGWFG VLMLPLLGVS
                                ---------- ---MTTI--L QRQKGRSPTW ERFCNWVTST ENRLYIGWFG VLMIPLLGVS
                                ---------- ---MTTV--L QRQLNRVPAW ERFCNWVTST ENRLYIGWFG VLMIPLLGVS
                                ---------- ---MTTI--S TRPTSRFPTW DRFCNWVTST ENRLYIGWFG VLMIPLLGVS
                                ---------- ---MTTI--S TRPTSRFPTW DRFCNWVTST ENRLYIGWFG VLMIPLLGVS
                                ---------- ---MTTI--S TRPTSRFPTW DRFCNWVTST ENRLYIGWFG VLMIPLLGVS
                                ---------- ---MTTI--S TRPTSRFPAW DRFCDWVTST ENRLYIGWFG VLMIPLLGVS
                                ---------- ---MTTF--S QQQPRPLSLW EKFCNWVTST ENRLYIGWFG VLMIPLLGVS
                                ---------- ----MTT--T LQRRESASLW ARFCDWVTST ENRLYVGWFG VLMIPTLLTA
                                ---------- ----MTT--T IQRRESGNLW DRFCDWVTNT NNRIYVGWFG VLMIPTLLTA
                                ---------- ----MTT--T LQRRESASLW DRFCEWVTST ENRLYVGWFG VLMIPTLLTA
                                ---------- ----MTT--T VQRRESASLW ERFCSWVTST ENRLYVGWFG VLMIPTLLTA
                                ---------- ----MTT--T LQQQQSQNIW ERFCQWVTST NNRLYVGWFG VLMIPTLLTA
                                ---------- ----MTT--T LQQQQSQNIW ERFCQWVTST NNRLYVGWFG VLMIPTLLTA
                                ---------- ----MTT--T LQQQQSQNIW ERFCQWVTST DNRLYIGWFG VLMIPTLLTA
                                ---------- ----MTT--T LRRGETGSLW DRFCDWITST NNRIYVGWFG VLMIPTLLAA
                                ---------- ----MTT--T LRRGETGSLW DRFCDWITST NNRIYVGWFG VLMIPTLLAA
                                ---------- ----MTT--I LRRSESGSLW ERFCEWITST NNRLYIGWFG VLMIPTLLTA
                                ---------- ----MTT--I LRRGERESLW DRFCEWITST NNRLYIGWFG VLMIPTLLSA
                                R----SLNFE INTAMTT--T LTRGESGSLW DRFCEWITST NNRLYIGWFG VLMIPTLLTA
                                ---------- ----MTT--T LTRGESGSLW DRFCEWITST NNRLYIGWFG VLMIPTLLTA
                                ---------- ----MTT--T LTRGESGSLW DRFCEWITST NNRLYIGWFG VLMIPTLLTA
                                ---------- ----MTT--T LTRGESGSLW DRFCEWITST NNRLYVGWFG VLMIPTLLTA
                                ---------- ----MTT--T LTKGESGSLW DRFCQWITST NNRLYIGWFG VLMIPTLLTA
                                ---------- ----MTT--T LTKGESGSLW DRFCQWITST NNRLYIGWFG VLMIPTLLTA
                                ---------- ----MTT--T LTKGESVSLW DRFCQWITST ENRLYVGWFG VLMVPTLLTA
                                ---------- ----MTT--T LGRSESGNLW DRFCQWITST DNRLYIGWFG VLMIPTLLTA
                                ---------- ----MTS--I SERRESGSFW DRFCQWITST DNRLYIGWFG VLMIPTLLTA
                                ---------- ----MTS--I LERRENGSFW DRFCQWITST DNRLYIGWFG VLMIPTLLTA
                                ---------- ----MTT--T LQRRTSSDLW GRFCDWVTST NNRLYVGWFG VLMIPTLLTA
                                ---------- ----MTT--T LQRRESGNLW ERFCDWVTST ENRLYVGWFG VLMIPCLLTA
                                ---------- ----MTT--T LQRRESGNLW ERFCDWVTST ENRLYVGWFG VLMIPCLLTA
                                ---------- ----MTT--T IRRSEGGNAW SRFCNWITST SNRIYVGWFG VLMIPCLLAA
                                ---------- ----MTT--T LRSRESGNLW DRFCNWITST NNRLYVGWFG VLMIPCLLTA
                                ---------- ----MTT--T LRGRESGNLW DRFCNWITST NNRLYVGWFG VLMIPCLLTA
                                ---------- -----MT--T TLNQRNANVW DRFCDWITST NNRLYVGWFG VLMIPTLLTA
                                ---------- -----MT--T TLNQRNANVW DRFCDWITST NNRLYVGWFG VLMIPTLLTA
                                ---------- -----MT--T ALNQRNANVW DRFCDWITST NNRLYVGWFG VLMIPTLLTA
                                ---------- ----MTT--T LQRTQNANVW DRFCSWITST ENRIYVGWFG VLMVPTLLSA
                                ---------- ----MTT--T LQRTQNANVW DRFCSWITST ENRIYVGWFG VLMVPTLLSA
                                ---------- ----MTT--T LQRRESANVW ERFCSWITST ENRIYVGWFG VLMVPTLLSA
                                ---------- -----MT--A TITRQGGSSW DRFCDWITST NNRIYVGWFG VLMIPNLLTA
                                ---------- ----MTA--T LQQRQGASVW DQFCEWVTST NNRLYVGWFG VLMIPTLLAA
                                ---------- ----MTS--T LQSRDRASMW DQYCNWVTST DNRIYVGWFG TLMIPTLLAA
                                ---------- ----MTS--T LQSRERAGMW EQYCQWVTST DNRIYVGWFG TLMIPTLLAA
                                ---------- ----MTS--T LSTRSNASLW ERYCQWVTSV ENRLYVGWFG TLMIPTLISA
                                V----VILQS SIKLMTT--T IQRRESGNAW DRFCEWVTST DNRLYVGWFG VLMIPTLLTA
                                ---------- ----MTT--T IQRRESGNAW DRFCEWVTST DNRLYVGWFG VLMIPTLLTA
                                ---------- ----MTT--T LQRREGGSLW ERFCSWVTST DNRLYVGWFG VLMIPTLLTA
                                ---------- ----MTS--I LREQRRDNVW DRFCEWVTST DNRIYVGWFG VLMIPTLLTA
                                ---------- ----MTT--T LQQRQGASGW QSFCDWVTST DNRLYVGWFG VLMIPTLLTA
                                ---------- ----MTT--- AVRGSRAESW ESFCQWITST NNRIYVGWFG VLMIPCLLAA
                                ---------- ----MTT--- AVRGSRAESW ESFCQWITST NNRIYVGWFG VLMIPCLLAA
                                ---------- -----MS--T AVRSGRVSSW ESFCQWVTNT DNRIYVGWFG VLMIPCLLAA
                                ---------- ----MTT--- ALRKSGSSSW TQFCEWVTST DNRIYVGWFG VLMIPCLLAA
                                ---------- ----MTT--- ALRSGRSSSW SQFCEWVTST DNRIYVGWFG VLMIPCLLSA
                                ---------- ----MTT--- ALRSGRSTSW ESFCQWVTST NNRIYVGWFG VLMIPCLLAA
                                ---------- ----MST--- AIRSGRISSW ESFCEWVTST DNRIYVGWFG VLMIPCLLAA
                                ---------- ----MTT--- ALSGGRAGSW ERFCAWVTST NNRIYVGWFG VLMIPCLLAA
                                ---------- ----MTT--- AIRSGRSESW ESFCAWVTST NNRIYVGWFG VLMIPCLLAA
                                ---------- ----MTT--- AVRSGRSASW ERFCQWVTST DNRLYVGWFG VLMIPCLLAA
                                ---------- ----MTT--- AVRSGRAGNW ENFCQWVTST DNRIYVGWFG VLMIPCLLSA
                                ---------- ----MST--- AIRSGRQSNW EAFCQWVTDT NNRIYVGWFG VLMIPCLLAA
                                ---------- ----MST--- AIRSGRQSNW EAFCQWVTDT NNRIYVGWFG VLMIPCLLAA
                                ---------- ----MST--- AIRSGRQSNW EAFCQWVTDT NNRVYVGWFG VLMIPCLLAA
                                ---------- ----MST--- AIRSGRQSNW EAFCQWVTDT NNRIYVGWFG VLMIPCLLAA
                                ---------- ----MST--- AIRSGRQSNW EAFCQWVTDT NNRIYVGWFG VLMIPCLLAA
                                ---------- ----MST--- AIRSGRQSNW ASFCDWVTNT NNRIYVGWFG VLMIPCLLAA
                                ---------- ----MST--- AIRSGRQSNW GSFCDWVTNT NNRIYVGWFG VLMIPCLLAA
                                ---------- ----MAT--- AIRSGRRGSW ENFCQWVTDT NNRIYVGWFG VLMIPCLLAA
                                ---------- ----MAT--- AIRSGRRGSW ENFCQWVTDT NNRIYVGWFG VLMIPCLLAA
                                ---------- ----MAT--- AIRSGRRGSW ESFCQWVTDT NNRIYVGWFG VLMIPCLLAA
                                ---------- ----MAT--- AIRSGRIGGW ERFCQWVTDT NNRIYVGWFG VLMIPCLLAA
                                ---------- ----MAT--- AIRSGRLSSW ENFCQWVTDT NNRIYVGWFG VLMIPCLLAA
                                ---------- ----MAT--- AIRSGRSSNW DNFCQWVTNT NNRIYVGWFG VLMIPCLLAA
                                ---------- ----MAT--- AVRSGRLSSW QSFCQWVTDT NNRIYIGWFG VLMIPCLLAA
                                ---------- ----MAT--- AVRSGRLSSW QSFCQWVTDT NNRIYIGWFG VLMIPCLLAA
                                ---------- ----MAT--- AVRSGRLSSW QNFCQWVTDT NNRIYVGWFG VLMIPCLLAA
                                ---------- ----MTT--L VQRRESGSVW ERFCEWVTSV DNRIYVGWFG VLFIPTVLTA
                                ---------- ----MTT--L VQRRESGSVW EQFCEWITST DNRIYIGWFG VLMIPTLLAA
                                ---------- ----MTT--T LQRRESGNVW ERFCNWVTST DNRVYVGWFG VLMIPTLLSA
                                ---------- ----MTT--T LQRRESGNVW ERFCNWVTST DNRVYVGWFG VLMIPTLLSA
                                ---------- ----MTT--T LQRRESGNVW ERFCNWVTST DNRIYVGWFG VLMIPTLLSA
                                ---------- ----MAT--T LQRREEGNVW DRFCNWITST DNRIYVGWFG VLMIPTLLSA
                                ---------- ----MTT--T YQRRESTGVW ERFCQWITST ENRIYVGWFG VLMIPTLLTA
                                ---------- ----MTT--T LQQRESASLW EKFCQWITST ENRIYVGWFG VLMIPTLLTA
                                ---------- ----MTT--T LQQRGSASLW EKFCQWITST ENRIYVGWFG VLMIPTLLTA
                                ---------- ----MTT--I LQQRGSASLW EKFCQWITST ENRIYVGWFG VLMIPTLLTA
                                ---------- ----MTT--T LQQRGSASLW EKFCQWITST ENRIYVGWFG VLMIPTLLTA
                                ---------- ----MTT--T IQQSSNASLW EKFCQWITST ENRIYVGWFG VLMIPTLLTA
                                ---------- ----MTT--T LKQREGASLW EKFCKWITSV ENRIYVGWFG VLMIPCLLSA
                                ---------- ----MTT--T LNKRGNASLW EKFCQWITST DNRIYVGWFG VLMIPCLLSA
                                ---------- ----MTT--T LQQRSSANVW GKFCEWITST ENRIYVGWFG VLMIPTLLAA
                                ---------- ----MTT--T LQQRSSANVW GKFCEWITST ENRIYVGWFG ILMIPTLLAA
                                ---------- ----MTT--T LQQRSSANVW DRFCEWITST ENRIYVGWFG VLMIPTLLAA
                                ---------- ----MTA--T LQQRQSANVW DQFANWITST NNRLYIGWFG VLMIPTLIAA
                                ---------- ----MTA--T LQQRQSANVW DKFANWITST ENRIYVGWFG VLMIPTLLAA
                                ---------- ----MTT--T IQQRESASIW ERFCNWVTST NNRIYVGWFG VLMIPTLLTA
                                ---------- ----MTT--T IQQRESASIW ERFCNWVTST NNRIYIGWFG VLMIPTLLTA
                                ---------- ----MTT--T IQQRESASIW ERFCNWVTST NNRIYIGWFG VLMIPTLLTA
                                ---------- ----MTT--T IQQRESASIW ERFCNWVTST NNRIYIGWFG VLMIPTLLTA
                                ---------- ----MLG--R LLLVLAASEK YRIIVRVTST NNRIYIGWFG VLMIPTLLTA
                                ---------- ----MTT--T IQQRESASVW ERFCNWVTST NNRIYIGWFG VLMIPTLLTA
                                ---------- ----MTT--T IQQRESASIW DRFCNWVTST NNRIYVGWFG VLMIPTLLTA
                                ---------- -----MT--T TIRRRESSRW DNFCEWITST ENRIYVGWFG VLMIPTLLSA
                                ---------- ----MTT--T LQKRQSVSLW ERFCQWVTST ENRLYVGWFG VLMIPTLLTA
                                F----LLN-Y PRLIMTT--T LQKRQSVSLW ERFCQWVTST ENRLYVGWFG VLMIPTLLTA
                                ---------- ----MTS--T LQKRQSVSLW EQFCQWVTST ENRLYVGWFG VLMIPTLLTA
                                ---------- -MVSTTT--T LQRSENASLW EQFCQWVTST ENRLYVGWFG VLMIPTLLAA
                                ---------- ----MTT--T LQQRQSASLW EQFCQWVTST ENRLYVGWFG VLMIPTLLAA
                                ---------- ----MTT--T LQQRQSANLW EQFCQWVTST ENRLYVGWFG VLMIPTLLAA
                                ---------- ----MTT--T LQQRSSANLW DQFCEWVTST ENRLYVGWFG VLMIPTLLAA
                                ---------- ----MTT--T LQQRQSASLW DQFCEWVTST DNRIYVGWFG VLMIPTLLAA
                                ---------- ----MTT--T LQRAERQNVW SQFCEWITST ENRLYIGWFG VLMIPTLLAA
                                ---------- ----MTT--T LQRAERRNVW SQFCEWITST ESRLYIGWFG VLMIPTLLAA
                                ---------- -----MT--T VLQQSNTSVW SQFCNWVTST NNRLYVGWFG VLMIPTLLAA
                                ---------- ----MTT--T LQRQQSASLW EQFCQWVTST ENRLYVGWFG VLMIPTLLAA
                                ---------- ----MTT--T LQRQQSASLW EQFCQWVTST ENRLYVGWFG VLMIPTLLAA
                                ---------- ----MTT--T LQRRESASLW EQFCQWVTST ENRLYVGWFG VLMIPTLLAA
                                ---------- ----MTT--T LQRRESANLW EQFCQWVTST ENRLYIGWFG VLMIPTLLAA
                                ---------- ----MTT--T LQRRESANLW EQFCQWVTST ESRLYIGWFG VLMIPTLLAA
                                ---------- ----MTT--T LQRRESASLW EQFCQWVTST ENRLYVGWFG VLMIPTLLAA
                                ---------- ----MTT--T LQQRQSASLW EQFCQWVTST ENRLYVGWFG VLMIPTLLAA
                                ---------- ----MTT--T LQQQTSASLW EQFCQWVTST ENRLYVGWFG VLMIPTLLAA
                                ---------- ----MTT--T LQQRESASLW EQFCQWVTST ENRLYIGWFG VLMIPTLLAA
                                ---------- ----MTT--T LQQQQSASLW EQFCQWVTST ENRLYIGWFG VLMIPTLLAA
                                ---------- -----MT--T TSQARQAGMW ERYCQWVTST ENRLYVGWFG TLMIPTLIVA
                                ---------- ----MTT--S LRARDSAGAW EQFCQWITST ENRLYVGWFG VLMIPTLLTA
                                ---------- ----MTT--S LRARDNAGAW ERFCQWITST ENRLYVGWFG VLMIPTLLTA
                                ---------- ----MTT--S LRARDNAGAW ERFCQWVTST ENRLYVGWFG VLMIPTLLTA
                                ---------- ----MTT--A LRQRESANAW EQFCQWIAST ENRLYVGWFG VIMIPTLLTA
                                ---------- ----MTT--T VQRRESGNVW ERFCEWVTST ENRIYVGWFG VLMIPTLLSA
                                ---------- ----MTT--T VQRRESGNVW ERFCEWVTST DNRIYVGWFG VLMIPTLLSA
                                ---------- ----MTT--T LQQRESANVW ERFCEWVTST DNRIYVGWFG VLMIPTLLSA
                                ---------- ----MTT--T LQQRESANVW ERFCEWVTST DNRIYVGWFG VLMIPTLLSA
                                ---------- ----MTT--T LQQRSSANVW ERFCEWVTST DNRIYVGWFG VLMIPTLLSA
                                ---------- ----MTT--T LQQRSSANVW ERFCEWVTST DNRIYVGWFG VLMIPTLLSA
                                ---------- ----MTT--T LQQRSSANVW ERFCEWVTST DNRIYVGWFG VLMIPTLLSA
                                ---------- ----MTT--T LQQRESANVW ERFCEWVTST DNRIYVGWFG VLMIPTLLSA
                                ---------- ----MTT--T LQQRSSANVW ERFCEWVTST DNRIYVGWFG VLMIPTLLSA
                                ---------- ----MTT--T LQQRESANVW ERFCEWVTST DNRIYIGWFG VLMIPTLLTA
                                ---------- ----MTT--T LQQRESANVW ERFCEWVTST DNRIYIGWFG VLMIPTLLTA
                                ---------- ----MTT--T LQQREGANPW ERFCNWITST DNRIYIGWFG VLMIPTLLTA
                                ---------- ----MTT--T LQQREGANPW ERFCNWITST DNRIYIGWFG VLMIPTLLTA
                                ---------- ----MTT--T LQQRESASLW QQFCNWVTST NNRLYIGWFG VLMIPTLLTA
                                ---------- ----MTT--T LQQRESANVW AQFCNWVTST NNRLYIGWFG VLMIPTLLTA
                                ---------- ----MTT--T IQQRESANAW ERFCKWVTST NNRLYVGWFG VLMIPTLLTA
                                ---------- ----MTT--T IQQRESANAW ERFCSWVTST NNRLYVGWFG VLMIPTLLTA
                                ---------- ----MTT--T IQQRESANAW ERFCSWVTST NNRLYVGWFG VLMIPTLLTA
                                ---------- ----MTT--T IQQRESANAW ERFCSWVTST NNRLYVGWFG VLMIPTLLTA
                                ---------- ----MTT--T LQRRESANVW ERFCSWITST ENRIYVGWFG VLMIPTLLTA
                                ---------- ----MTT--T LQRRESANVW ERFCSWVTST ENRIYVGWFG VLMIPTLLTA
                                ---------- ----MTT--T LQRRESANVW ERFCSWITST ENRIYVGWFG VLMIPTLLTA
                                ---------- ----MTT--T LQRRESANVW ERFCSWVTST ENRIYVGWFG VLMIPTLLTA
                                ---------- ----MTT--T LQQRENANVW ERFCSWVTST DNRIYVGWFG VLMIPTLLTA
                                ---------- ----MTT--T LQQRESANVW EKFCSWVTST DNRIYVGWFG VLMIPTLLTA
                                ---------- ----MTT--T LQQRESASLW QRFCSWVTST DNRLYVGWFG VLMIPTLLTA
                                ---------- ----MTT--T LQQSSNASAW ERFCQWVTST ENRLYVGWFG VLMIPTLLTA
                                L----NAVTS THSNMTT--T LQRRESANLW QRFCEWVTST DNRLYVGWFG VLMIPTLLAA
                                ---------- ----MTT--T LQRRESANLW QRFCEWVTST DNRLYVGWFG VLMIPTLLAA
                                ---------- ----MTT--A LQRRESASLW QQFCEWVTST DNRLYVGWFG VLMIPTLLTA
                                ---------- ----MTT--A LQRRESASLW QQFCEWVTST DNRLYVGWFG VLMILTLLTA
                                ---------- ----MTT--T LQRRESANLW EQFCSWITST DNRIYIGWFG VLMIPCLLAA
                                ---------- ----MTT--T LQRRESANLW EQFCSWITST DNRIYIGWFG VLMIPCLLAA
                                ---------- ----MTA--T LQRRESASVW EQFCNWITST ENRLYVGWFG VLMIPTLLSA
                                ---------- ----MTA--T LQRRESASVW EQFCNWITST ENRLYVGWFG VIMIPTLLSA
                                ---------- ----MTT--T VQRRESASVW EQFCNWITST ENRLYVGWFG VLMIPTLLSA
                                ---------- ----MTA--T LQRRESASVW EQFCNWITST ENRLYVGWFG VLMIPTLLSA
                                ---------- ----MTA--T LQQRQSANVW EQFCNWITST ENRLYVGWFG VLMIPTLLSA
                                ---------- ----MTA--T LQRARSANVW EQFCNWITST ENRLYVGWFG VLMIPTLLSA
                                ---------- ----MTA--T LQRARSANVW EQFCNWITST ENRLYVGWFG VLMIPTLLSA
                                ---------- ----MTT--T LQRRESASLW ERFCQWITST DNRLYIGWFG VLMIPTLLAA
                                ---------- ----MTT--T LQRRESASAW EQFCGWITST NNRLYIGWFG VLMIPTLLSA
                                ---------- ----MTT--T LQRRESGNVW ERFCEWITST DNRLYIGWFG VLMIPTLLAA
                                ---------- ----MTT--T LQRRESGNVW ERFCEWITST DNRLYIGWFG VLMIPTLLAA
                                ---------- ----MTT--T LQRRESGNVW ERFCEWITST ENRLYIGWFG VLMIPTLLAA
                                ---------- ----MTT--T VQRRESGNVW ERFCEWITST ENRLYVGWFG VLMIPTLLSA
                                ---------- ----MTT--T VQRRESGNVW ERFCNWITST ENRLYVGWFG VLMIPTLLSA
                                ---------- ----MTT--T LQRRESANVW GRFCEWITST ENRLYIGWFG VLMIPTLLAA
                                ---------- ----MTT--T LQRRESANVW GRFCEWITST ENRLYIGWFG VLMIPTLLAA
                                ---------- ----MTT--T LQRRESANVW GRFCEWITST ENRLYIGWFG VLMIPTLLAA
                                ---------- ----MTT--T LQRRESANVW GRFCEWITST ENRLYIGWFG VLMIPTLLAA
                                ---------- ----MTT--T LQRRESANVW ERFCEWITST ENRLYIGWFG VLMIPTLLAA
                                ---------- ----MTA--T LQRRESANVW EQFCRWIAST ENRLYIGWFG VLMIPTLLAA
                                ---------- ----MTA--T LQRRESANVW EQFCRWIAST ENRLYIGWFG VLMIPTLLAA
                                ---------- ----MTA--T LQRRESANVW EQFCRWIAST ENRLYIGWFG VLMIPTLLAA
                                ---------- ----MTA--T LQRRESANVW EQFCRWIAST ENRLYIGWFG VLMIPTLLAA
                                ---------- ----MTA--T LQRRESANVW EQFCRWVAST ENRLYIGWFG VLMIPTLLAA
                                ---------- ----MTA--T LQRRETANVW EQFCRWVAST ENRLYIGWFG VLMIPTLLAA
                                ---------- ----MTT--T LQRRESANVW EQFCNWIAST ENRLYIGWFG VLMIPTLLAA
                                ---------- ----MTA--T LQRAQSANVW ERFCNWITST ENRLYIGWFG VLMIPTLLAA
                                ---------- ----MTA--T LQRAQSANVW ERFCNWITST ENRLYIGWFG VLMIPTLLAA
                                ---------- ----MTT--T LQRRASGNVW ERFCDWVTST ENRLYIGWFG VLMIPTLLAA
                                ---------- ----MTA--T LQRARSANVW ERFCDWITST NNRLYIGWFG VLMIPTLLAA
                                ---------- ----MTA--T LQRARSANVW ERFCDWITST NNRLYIGWFG VLMIPTLLAA
                                ---------- ----MTA--T LQSARSANVW ERFCNWITST NNRLYIGWFG VLMIPTLLAA
                                ---------- ----MTA--T LQSARSANVW ERFCNWITST NNRLYIGWFG VLMIPTLLAA
                                ---------- ----MTA--T LQRRESANVW ERFCNWITST NNRLYIGWFG VLMIPTLLAA
                                ---------- ----MTA--T LQNARSANVW DRFCNWVTST DNRLYVGWFG VLMIPTLLAA
                                ---------- ----MTA--T LQNARSANVW DRFCNWVTST DNRLYVGWFG VLMIPTLLAA
                                ---------- ----MTA--T LQRRESANVW DRFCNWVTST DNRLYVGWFG VLMIPTLLAA
                                ---------- ----MTA--T IQQARRANVW DRFCNWVTST DNRLYVGWFG VLMIPTLLAA
                                ---------- ----MTT--T LQRRESANVW ERFCEFITST ENRLYIGWFG VLMIPTLLAA
                                ---------- ----MTT--T LQRRESANVW ERFCEFITST ENRLYIGWFG VLMIPTLLAA
                                ---------- ----MTT--T LERRTSANAW ERFCEFITST ENRLYIGWFG VVMIPTLLAA
                                ---------- ----MTT--T LQRRESAGLW ERFCNWVTST DNRLYVGWFG VLMIPTLLAA
                                ---------- ----MTT--T LQRRESANVW ERFCSWVTST ENRLYVGWFG VLMIPTLLAA
                                ---------- ----MTT--T LQRRESANVW ERFCAWVTST ENRLYVGWFG VLMIPTLLAA
                                ---------- ----MTT--T LQRRSSANVW ERFCEWITST DNRLYIGWFG VLMIPTLLTA
                                ---------- ----MTT--T LQRRESTNIW DRFCNWITNT DNRLYIGWFG VLMIPTLLTA
                                ---------- ----MTT--T LQRRTSANVW ERFCEWITST ENRLYIGWFG VLMIPTLLTA
                                ---------- ----MTT--T LQRRTSANVW ERFCNWITST DNRLYIGWFG VLMIPTLLAA
                                ---------- ----MTT--V LQRRESASAW ERFCSFITST NNRLYIGWFG VLMIPTLLTA
                                ---------- ----MTT--V LQRRESASAW ERFCNFITST NNRLYIGWFG VLMIPTLLTA
                                ---------- ----MTT--V IRSSGSVGAW QRFCQWVTST DNRIYVGWFG VLMIPTLLTA
                                ---------- ----MTT--T LQRRESTNVW EQFCEWITST ENRLYIGWFG ILMVPTLLSA
                                ---------- ----MTT--T LQRRESTNVW ERFCEWITST ENRLYVGWFG VLMIPTLLAA
                                ---------- ----MTS--T LQRRESITLW ESFCNWITST ENRLYIGWFG VLMIPTLLAA
                                ---------- ----MTT--T LQRRSSASLW EQFCNWVVST ENRLYVGWFG VLMLPTLLAA
                                ---------- ----MTT--T LQRRDQVGPW QQFCNWITST ENRLYVGWFG VLMIPTLLAA
                                ---------- ----MTT--T LQRRDQVGPW QQFCNWITST ENRLYVGWFG VLMIPTLLAA
                                ---------- ----MTT--L LQRRDRASLW EQFCRWIVST ENRLYIGWFG VVMIPTLLTA
                                ---------- ----MTT--V IQRRSTSNVW EQFCEWVTST DNRLYIGWFG VLMIPTLLTA
                                ---------- ----MTT--V IQRRSTSNVW EQFCEWVTST DNRLYIGWFG VLMIPTLLTA
                                ---------- ----MTT--V IQRRSTSNVW EQFCEWVTST DNRLYIGWFG VLMIPTLLTA
                                ---------- ----MTT--T LQRRGSANLW EQFCNWVTST DNRLYVGWFG VLMIPTLLAA
                                ---------- -----MT--T TLHRRDANLW EQFCNWVTST DNRLYVGWFG VLMIPTLLAA
                                ---------- ----MTT--T LQRRESASLW EQFCNWVAST ENRLYIGWFG VLMIPTLLAA
                                ---------- ----MTT--T LQRRESANVW ERFCEWVTST NNRLYVGWFG VLMIPTLLTA
                                ---------- ----MTT--T LQRERSASVW ERFCEWVTST NNRLYVGWFG VLMIPTLLTA
                                ---------- ----MTT--T LQQRESASLW ERFCSWVTST DNRLYIGWFG VLMIPTLLTA
                                ---------- ----MTT--T LQQRESASLW SRFCEWVTST SNRLYIGWFG VLMIPTLLTA
                                ---------- ---------T LQQRQNANLW ERFCEWVTST NNRLYIGWFG VLMIPTLLAA
                                ---------- ----MTA--T LERRSSVSIW EQFCQWVTST DNRLYIGWFG VLMIPTLLTA
                                ---------- ----MTT--T IQRRESANLW EQFCSWVTST DNRLYVGWFG VLMIPTLLSA
                                ---------- ----MTT--T IQRRESASLW EQFCSWVTST DNRLYVGWFG VIMIPTLLSA
                                ---------- ----MTT--T LQRRESANLW EQFCSWVTST DNRLYVGWFG VLMIPTLLSA
                                ---------- ----MTT--T IQRRESANLW EQFCSWVTST ENRLYVGWFG VLMIPTLLSA
                                ---------- ----MTT--T IQRRESANLW EQFCSWVTST ENRLYVGWFG VLMIPTLLSA
                                ---------- ----MTT--T LQRTERASVW EQFCNWVTST DNRLYVGWFG VLMIPTLLTA
                                ---------- ----MTT--T LQRTERASVW EQFCNWVTST ENRLYVGWFG VLMIPTLLTA
                                ---------- ----MTT--T LQRRDSANVW ERFCDWVTST DNRLYVGWFG TVMIPTLLTA
                                ---------- ----MTT--T LQRRESANLW AQFCNWVTST ENRLYVGWFG VLMIPTLLAA
                                ---------- ----MTT--T LQRRESANLW AQFCNWVTST DNRLYVGWFG VLMIPTLLAA
                                ---------- ----MTT--T LQRRESANLW AQFCNWVTST ENRLYVGWFG VLMIPTLLAA
                                ---------- ----MTT--T IQRRESANVW ERFCEWVTST ENRLYVGWFG VLMIPTLLSA
                                ---------- ----MTT--T IQRRESANVW DRFCNWVTST DNRLYVGWFG VLMIPNLLTA
                                ---------- ----MTT--V LQRAERANVW ERFCSWVTST ENRLYVGWFG VLMIPTLLTA
                                ---------- ----MTT--V LQRREQLNLW EQFCSWVTST NNRLYVGWFG VLMIPTLLAA
                                ---------- ----MTT--V LQRREQLNLW EQFCSWVTST NNRLYVGWFG VLMIPTLLAA
                                ---------- ----MTT--V LQRRQSANFW EQFCSWVTST DNRIYIGWFG VLMIPTLLAA
                                ---------- ----MTT--V LQRRQTANLW ERFCDWITST ENRLYIGWFG VIMIPTLLAA
                                ---------- ----MTT--V LQRRQTANLW ERFCDWITST ENRLYIGWFG VIMIPTLLAA
                                ---------- ----MTT--T LQRRESANLW ERFCNWVTST DNRLYVGWFG VIMIPTLLAA
                                ---------- ----MTT--T LQRRESANLW ERFCNWVTST DNRLYVGWFG VIMIPTLLAA
                                ---------- ----MTT--T LQRRESANLW ERFCNWVTST DNRLYVGWFG VIMIPTLLAA
                                ---------- ----MTT--T LQRRESANLW ERFCNWVTST DNRLYVGWFG VIMIPTLLAA
                                ---------- ----MTT--T IQRRESASAW ERFCNWITST DNRIYIGWFG VIMIPTLLAA
                                ---------- ----MTT--T LQRRESANVW ERFCEWITST DNRLYIGWFG VIMIPTLLAA
                                ---------- ----MTT--T LQKRESANAW ERLCNWITST DNRLYIGWFG VLMIPTLLAA
                                ---------- ----MTA--T LERRQAQGLW DRFADWVTST HNRFYVGWFG VLMIPTLLSA
                                ---------- ----MSA--T LERRSTQGLW ERFADWVTST NNRFYVGWFG VLMIPTLLSA
                                ---------- ----MTA--T LERRSTQGLW ERFADWVTST NNRFYVGWFG VLMIPTLLSA
                                ---------- ----MTA--T LERRSSQGLW DRFADWVTST NNRFYVGWFG VLMIPTLLSA
                                ---------- ----MAT--I LRRRSLGNPW EQFANWITST DNRFYIGWFG VLMVPTLLSA
                                ---------- ----MSA--T ITQRSRQSPW ESFADWITST NNRFYIGWFG VLMIPTLLTA
                                ---------- ---MTTI--R QQRSSLLKGW PQFCEWVTST DNRIYVGWFG VLMIPCLLAA
                                ---------- ---MTTI--R QQRSSLLKGW PQFCEWVTST DNRIYVGWFG VLMIPCLLAA
                                ---------- ---MTTI--R QQRSALLKGW PQFCEWVTST DNRIYVGWFG VLMIPCLLAA
                                ---------- ---MTTI--R QQRSSLLKGW PQFCDWVTST DNRIYVGWFG VLMIPCLLAA
                                ---------- ---MTTL--Q QQRSSLLKGW PQFCEWVTST NNRIYVGWFG VLMIPCLLAA
                                ---------- ---MTTI--Q QQRSSLLKGW PQFCEWVTST NNRIYVGWFG VLMIPCLLTA
                                ---------- ---MTTI--Q QQRSSLLKGW PQFCEWVTST NNRIYVGWFG VLMIPCLLAA
                                ---------- ---MTTI--Q QQRTSLLKGW PQFCEWVTST NNRIYVGWFG VLMIPCLLAA
                                ---------- ---MTTI--Q QQRSSLLKGW PQFCEWVTST SNRIYVGWFG VLMIPCLLAA
                                ---------- ---MTTI--Q QQRSSLLKGW PQFCEWVTST NNRIYVGWFG VLMIPCLLAA
                                ---------- ------M--Q QQRSSLLKGW PQFCEWVTST NNRIYVGWFG VLMIPCLLAA
                                ---------- ---------- -----MLKGW PQFCEWVTST NNRIYVGWFG VLMIPCLLAA
                                ---------- ----MTT--- TIRSGRLSSW ESFCNWVTST NNRIYVGWFG VLMVPTLLAA
                                ---------- ----MTT--- TIRSGRLSGW ESFCNWVTST NNRIYVGWFG VLMVPTLLAA
                                ---------- ----MTT--- TIRSGRLSSW ESFCNWVTST NNRIYVGWFG VLMVPTLLAA
                                ---------- -----MH--T LRPYQSVSPW ERFCAWITST ENRLYVGWFG TLLIPTALVA
                                ---------- ----MMH--T LRPYQSVSPW ERFCAWITST ENRLYVGWFG TLLIPTALVA
                                ---------- ----MTN--T LQKYQQVSLW ERFCAWVTST ENRLYVGWFG TLLIPTALVA
                                ---------- ----MIA--D LQQRKNVGLW ERFCRWITST ENRLYIGWFG VLLIPTALVS
                                ---------- ----MTT--T FQERQSNSLW ERFCSWITST DNRLYIGWFG VLLIPTALTA
                                ---------- ----MTT--I LERRRRDSLW DRFCNWITST ENRLYIGWFG VLLIPTALVA
                                ---------- ----MTT--F LESRDRDSWW GRFCDWVTST ENRLYVGWFG VLLIPTALVA
                                ---------- ----MAT--T LQPYSGASPW ERFCNWITST ENRLYIGWFG VLMVPTALTA
                                ---------- ---MTTA--L KQHRNDASLW DRFCDWITST NNRLYIGWFG VLLIPTALAA
                                ---------- ----MTT--L LEQRSSTNLW DRFCNWITST ENRMYIGWFG VILIPTALTA
                                ---------- ----MTT--L LEQRSSANLW ERFCNWITST QNRMYIGWFG VILIPTALTA
                                ---------- ----MTT--L LEQRSSANLW HRFGNWITST ENRMYVGWFG VLLIPTALTA
                                ---------- ----MTT--L LEQRSSANLW HRFGNWITST ENRMYVGWFG VLLIPTALTA
                                ---------- ----MTT--L LKQRSSDTLW ERFCNWITNT ENRLYIGWFG VLLIPTALTA
                                ---------- ----MTT--L INQRGSANLW EKFANWITST ENRMYVGWFG VILIPTALTA
                                ---------- ----MTT--L LKQRSSASLW ERFCNWITNT ENRLYIGWFG VLLIPTALTA
                                ---------- ----MTT--I LEKTSQSNSW DRFSSWVTST DNRMYVGWFG VLLIPTALTA
                                ---------- ----MTT--L LQRRDRVPLW DRFCDWITST ENRLYIGWFG VLLIPTALTA
                                ---------- ----MTT--T VSFPTGNSLW SRFCDWITST ENRLYIGWFG VLMVPTLFTA
                                ---------- ----MTT--A VSRKTGNHLW SRFCDWITST ENRLYIGWFG VLMIPTILTA
                                ---------- ----MTT--T LSRPIGDNLW SRFCNWITST ENRLYIGWFG VLMVPTILTA
                                ---------- ----MTL--T SYRPTEDNLW SRFCNWITST KNRLYIGWFG VLMIPTILVA
                                ---------- ----MST--S VVKPTGDRLW NRFCNWITST ENRLYIGWFG VLLIPTMLTA
                                ---------- ---MTIS--S LESSRQSNLW SKFCNWITST ENRLYIGWFG VLLIPTGLVA
                                ---------- ---MTIS--S VERSTESNLW SKFCNWITST ENRLYIGWFG VLLIPTGLVA
                                ---------- ----MNT--L LHRQSSANLW TRLCDWITST ENRLYVGWFG VLLIPTALVS
                                ---------- ----MTT--T LDRLQESSLW SRFCNWITSI ENRLYIGWFG VLMIPTALVA
                                ---------- ----MTT--A LTQRPGNDLW TRFCNWVTST ENRLYIGWFG VLLIPTALTA
                                ---------- -----MT--S TAIQTKDSLW ERFCQWITST DNRLYIGWFG VLMIPTILTG
                                ---------- -----MT--S TAIQTKDSLW ERFCQWVTST DNRLYIGWFG VLMIPTILTG
                                ---------- -----MT--T TTTQHQYNLW ERFCSWVTST ENRLYVGWFG VLLIPTALTA
                                ---------- ----MTI--S LRSTPAPSRW DRFCNWITST ENRLYVGWFG VLMIPTMLTA
                                ---------- ----MTL--S LRSTPAPSRW DRFCNWITST ENRLYVGWFG VLMIPTMLTA
                                ---------- ----MSS--T TLSRRRVGSW DAFKNWITST DNRLYIGWFG VLMIPCLLTA
                                ---------- ----MTT--T SLAPARGSRW LAFRDWVTST DNRLYIGWFG TLMIPTLLTA
                                ---------- -MNPMTT--T PLAPPRRQPW TAFKDWITST DNRLYIGWFG VLMIPTLLVA
                                ---------- ----MTT--T RLASPRRQPW TAFKDWITST DNRLYIGWFG VLMIPTLLAA
                                ---------- ----MTS--T TFKRSRGNPW NRFTDWVTST ENRLYVGWFG VLMIPTLLVA
                                ---------- ----MTA--T SLSRSGIHPW ERFKTWVTST ENRLYVGWFG VLMIPTLLTA
                                ---------- -----MT--T LSSAAGRSGW RPFRAWITNT NNRIYIGWFG VLMIPCLLTA
                                ---------- ----MTT--F LSNRNGLQTW SAFGDWITST NQRLYIGWFG VLMIPTTLAA
                                ------MTNF I----QQ--P TRELRTGQLW EKFCNWVTST NNRIYIGWFG LLMIPTLLTA
                                ---------- ----MAA--V VENRRSRGPW DHFCDWVTST ENRFYVGWFG VLLFPTMFAA
                                ---------- -MDSMTIAVG R--APERGWF DVLDDWLK-R DRFVFVGWSG LLLFPCAYLA
                                ---------- ----MTIAVG --RAPERGWF DVLDDWLK-R DRFVFVGWSG LLLFPCAYLA
                                ---------- ----MTIAVG --RAPERGWF DVLDDWLK-R DRFVFVGWSG LLLFPCAYLA
                                ---------- ----MTIAVG RA-PAQRGWF DVLDDWLK-R DRFVFVGWSG LLLFPCAYLA
                                ---------- ------MAVG --RAPERGWF DVIDDWLK-R DRFVFVGWSG ILLFPCAYMA
                                ---------- ----MTIAVG --RAPERGWF DVIDDWLK-R DRFVFVGWSG ILLFPCAYMA
                                ---------- ----MTIAVG RA--PERGWF DALDDWLK-R DRFVFVGWSG ILLFPCAYLA
                                ---------- ----MTIAVG RA--PERGWF DALDDWLK-R DRFVFVGWSG ILLFPCAYLA
                                ---------- ----MTIAVG RV--PERGLF DTLDDWLK-R DRFVFVGWSG ILLFPCAYLA
                                ---------- ----MTIAVG RA-PAQRGWF EALDDWLK-R DRFVFVGWSG ILLFPCAYMA
                                ---------- ----MTIAVG RA-PAQRGWF EALDDWLK-R DRFVFVGWSG ILLFPCAYMA
                                ---------- ----MTIAVG RA-PAQRGWF EALDDWLK-R DRFVFVGWSG ILLFPCAYMA
                                ---------- ----MTIAVG RA-PAQRGWF EALDDWLK-R DRFVFVGWSG ILLFPCAYMA
                                --------QE EKYPMTIA-V G-RAPERGLF DALDDWLK-R DRFVFIGWSG LLLFPCAFMA
                                ---------- ----MTIAVG -R-APERGLF DALDDWLK-R DRFVFIGWSG LLLFPCAFMA
                                ---------- ------MPVG -R-APERGLF DALDDWLK-R DRFVFIGWSG LLLFPCAFMA
                                ---------- ----MTIAVG RA-PVERGWF DVLDDWLK-R DRFVFIGWSG LLLFPCAFMA
                                ---------- ----MTIAVG -R-APERGLF DALDDWLK-R DRFVFIGWSG LLLFPCAFMA
                                ---------- ----MTIAVG -R-APERGLF DALDDWLK-R DRFVFIGWSG LLLFPCAFMA
                                ---------- ----MTIAVG R-APQERGWF DVLDDWLK-R DRFVFVGWSG ILLFPCAFMA
                                ---------- ----MTIAVG R-ASQERGWF DVLDDWLK-R DRFVFVGWSG ILLFPCAFMA
                                ---------- ----MTIAVG R-ASQERGWF DVLDDWLK-R DRFVFVGWSG ILLFPCAFLA
                                ---------- ----MTVAVG R-PQSQRGAF DVLDDWLK-R DRFVFVGWSG ILLFPCAFLS
                                ---------- ---------- ----SERGWF DALDDWLK-R DRFVFIGWSG LLLFPCAYLA
                                ---------- ----MTIAVG R-QQQQRGVF DLVDDWLK-R DRFVFIGWSG LLLFPCAYMA
                                ---------- ----MTIAVG R-AQQQRGVF DLVDDWLK-R DRFVFIGWSG LLLFPCAYMA
                                ---------- ----MTIAVG RA-QQQRGVF DLVDDWLK-R DRFVFIGWSG LLLFPCAYMA
                                ---------- ----MTIAVG R-PVAERGLF DLVDDWLK-R DRFVFIGWSG LLLFPCAYMA
                                ---------- ----MTIAVG RP-VAERGLF DLVDDWLK-R DRFVFIGWSG LLLFPCAYMA
                                ---------- ----MTIAVG R-VQQERGWF DSVDDWLK-R DRFVFIGWSG LLLFPCAYMA
                                ---------- ----MTIAV- GR-TQERGWF DSVDDWLK-R DRFVFIGWSG LLLFPCAYMA
                                ---------- ----MTIAVG R-APSTRGWF DVLDDWLK-R DRFVFVGWSG ILLFPCAFLA
                                ---------- ----MTIAVG -R-APSRGWF DVLDDWLK-R DRFVFVGWSG ILLFPCAFLA
                                ---------- ----MTIAVG RA-PSSRGWF DVLDDWLK-R DRFVFVGWSG ILLFPCAFLA
                                ---------- ----MTIAVG RA-PSSRGWF DVLDDWLK-R DRFVFVGWSG ILLFPCAFLA
                                ---------- ----MTIAVG RA-PRSRGWF DVLDDWLK-R DRFVFVGWSG ILLFPCAFLA
                                ---------- ----MTIAVG RA-PSSRGWF DVLDDWLK-R DRFVFVGWSG ILLFPCAFLA
                                ---------- ----MTIAVG -R-APTRGWF DVLDDWLK-R DRFVFVGWSG ILLFPCAFLA
                                ---------- ----MTIAVG RA-P-TRGWF DVVDDWLK-R DRFVFVGWSG LLLFPCAYLA
                                ---------- ---------G -R-STTRGWF DVLDDWLK-R DRFVFVGWSG LLLFPCAFLA
                                ---------- ----MTIALG RT-PSSRGWF DVLDDWLK-R DRFVFVGWSG LLLFPCAFLA
                                ---------- ----MTIAIG -R-STTRGWF DVLDDWLK-R DRFVFVGWSG LLLFPCAYLA
                                ---------- ----MTIAIG -R-STTRGWF DVLDDWLK-R DRFVFVGWSG LLLFPCAFLA
                                ---------- ----MTIAIG -R-STTRGWF DVLDDWLK-R DRFVFVGWSG LLLFPCAFLA
                                ---------- ----MTIAIG RT-TNTRGWF DVLDDWLK-R DRFVFVGWSG LLLFPCAYLA
                                ---------- ----MTIAIG RT-TNTRGWF DVLDDWLK-R DRFVFVGWSG LLLFPCAYLA
                                ---------- ----MTIAIG RT-PSTRGWF DVLDDWLK-R DRFVFVGWSG VLLFPCAYLA
                                ---------- ----MTIAVG R-APAQRGWF DVVDDWLK-R DRFVFVGWSG LLLFPCAYLA
                                ---------- ----MTIAVG R-APAQRGWF DVVDDWLK-R DRFVFVGWSG LLLFPCAYLA
                                ---------- ----MTIAVG R-APSQRGWF DALDDWLK-R DRFVFIGWSG LLLLPCAYLA
                                ---------- ----MTIAVG R-APAERGWF DVLDDWLK-R DRFVFVGWSG LLLFPCAYLA
                                ---------- ----MTIAVG R-APAERGWF DVLDDWLK-R DRFVFVGWSG LLLFPCAYLA
                                ---------- ----MTIAVG R-APAERGWF DVLDDWLK-R DRYVFVGWSG LLLFPCAYLA
                                ---------- ----MTIAMG R-AQAQRGWF DVLDDWLK-R DRFVFIGWSG ILLFPCAFLA
                                ---------- ----MTIAMG R-AQAQRGWF DVLDDWLK-R DRFVFIGWSG LLLFPCAFLA
                                ---------- ----MTIAMG R-AQTQRGWF DVLDDWLK-R DRFVFIGWSG ILLFPCAFLA
                                ---------- ----MTIAMG R-AQAERGWF DVLDDWLK-R DRFVFIGWSG ILLFPCAFMA
                                ---------- ----MTIAMG R-AQAQRGWF DVLDDWLK-R DRFVFVGWSG ILLFPCAYLA
                                ---------- ----MTIAMG Q-APAARGRF DVLDDWLK-R DRFVFVGWSG LLLFPCAFLA
                                ---------- RGFEMTIAMG R-AGANRGVF DVVDDWLK-R DRFVFVGWSG LLLFPCAFLA
                                ---------- ----MTIAMG R-AGANRGVF DVVDDWLK-R DRFVFVGWSG LLLFPCAFLA
                                ---------- ----MTIAMG R-AGANRGVF DVVDDWLK-R DRFVFVGWSG LLLFPCAFLA
                                ---------- ----MTIAMG R-AGADRGVF DVVDDWLK-R DRFVFVGWSG LLLFPCAFLA
                                ---------- ----MTIAMG R-APAQRGWF DVLDDWLK-R DRFVFIGWSG LLLFPCAFMA
                                ---------- ----MTIAVE R-PQVERGTF DVLDDWLK-R DRFVFVGWSG VLLFPCAYLA
                                ---------- ----MTIAVE R-PQVERGTF DILDDWLK-R DRFVFVGWSG VLLFPCAYLA
                                ---------- ----MTIAVE R-PQVDRGVF DVLDDWLK-R DRFVFVGWSG ILLFPCAYLA
                                ---------- ----MTIAVE R-PQVERGVF DVLDDWLK-R DRFVFVGWSG VLLFPCAYLA
                                ---------- ----MTIAVE R-PQVERGAF DVLDDWLK-R DRFVFVGWSG VLLFPCAYLA
                                ---------- ----MTIAVE R-PQLKRGVF DVLDDWLK-R DRFVFVGWSG VLLFPCAYLA
                                --------IR RFASMTIAVE R-PQVQRGWF DVLDDWLK-R DRFVFVGWSG VLLFPCAYLA
                                ---------- ----MTIAVE R-PQVQRGWF DVLDDWLK-R DRFVFVGWSG VLLFPCAYLA
                                ---------- ----MTIAVE R-PQVERGWF DVLDDWLK-R DRFVFVGWSG VLLFPCAYLA
                                ---------- ----MTIAVE R-PQVTRGWF DVLDDWLK-R DRFVFVGWSG ILLFPCAYLS
                                ---------- ----MTIAVE R-PQVTRGWF DVLDDWLK-R DRFVFVGWSG ILLFPCAYLS
                                ---------- ----MTIAVE R-PQVTRGWF DVLDDWLK-R DRFVFVGWSG ILLFPCAYLS
                                ---------- ----MTIAVE R-PQLQRGWF DVLDDWLK-R DRFVFVGWSG ILLFPCAYMA
                                ---------- ----MTIAIG R-ESAQRGWF DVLDDWLK-R DRFVFIGWSG LLLFPCAYLA
                                ---------- ----MTIAVG R-AQNERGLF DALDDWLK-R DRFVFIGWSG LLLFPCAFFA
                                ---------- ----MTIAVG R-AQNERGIF DAIDDWLK-R DRFVFIGWSG LLLFPCAFFA
                                ---------- ----MTIAVG R-AQNERGIF DAIDDWLK-R DRFVFIGWSG LLLFPCAFFA
                                ---------- ----MTIAVG R-AQTERGIF DVLDDWLK-R DRFVFVGWSG ILLFPCAYLA
                                ---------- ----MTIAVG R-AQTERGIF DVLDDWLK-R DRFVFVGWSG ILLFPCAYLA
                                ---------- ----MTIAVG R-AQTERGIF DVLDDWLK-R DRFVFVGWSG ILLFPCAYLA
                                ---------- ----MTIAVG R-APAGQGWF DALDDWLK-R DRFVFVGWSG ILLFPCAYLA
                                ---------- ----MTIAVG R-AQTERGWF DVLDDWLK-R DRFVFIGWSG LLLFPCAYLA
                                ---------- ----MTIAVG R-AQAERGWF DVLDDWLK-R DRFVFIGWSG LLLFPCAYLA
                                ---------- ----MTIAVG R-VQSSRGWF DILDDWLK-R DRFVFIGWSG LLLFPCAFLA
                                ---------- ----MTIAVG R-AQAQRGWF DVLDDWLK-R DRFVFIGWSG LLLFPCAYLA
                                ---------- ----MTIAVG R-APAQRGIF DALDDWLK-R DRFVFVGWSG ILLFPCAFMA
                                ---------- ----MTIAVG R-APSQRGIF DALDDWLK-R DRFVFVGWSG ILLFPCAFMA
                                ---------- ----MTIAVG R-APAQRGVF DALDDWLK-R DRFVFVGWSG ILLFPCAFLA
                                ---------- ----MTIAVG --RAPQRGVF DALDDWLK-R DRFVFVGWSG ILLFPCAFLA
                                ---------- ----MTIAVG R-APASRGWF DVLDDWLK-R DRFVFIGWSG LLLFPCAFLA
                                ---------- ----MTIAVG R-AQPTRGVF DALDDWLK-R DRFVFIGWSG LLLFPCAFLA
                                ---------- ------MAVG R-AQPTRGVF DALDDWLK-R DRFVFIGWSG LLLFPCAFMA
                                ---------- ----MTIAMG RA-QAERGWF DVLDDWLK-R DRFVFIGWSG LLLFPCAYMA
                                ---------- ----MTIAMG R-AQAQRGWF DVLDDWLK-R DRFVFVGWSG ILLFPCAYLA
                                ---------- ----MTIAVG R-APVERGWF DVVDDWLK-R DRFVFIGWSG LLLFPCAYMA
                                ---------- ----MTIAVG R-APAERGVF DVVDDWLK-R DRFVFIGWSG LLLFPCAYMA
                                ---------- ----MTIAMG RA-QAQRGWF DVLDDWLK-R DRFVFIGWSG LLLFPCAYLA
                                ---------- ----MTIAVG RA-ASTRGWF DVLDDWLK-R DRFVFVGWSG LLLFPCAYLA
                                ---------- ----MTIAVG RA-PASRGWF DVLDDWLK-R DRFVFVGWSG ILLFPCAYLA
                                ---------- ----MTIAVG RA-PASRGWF DVLDDWLK-R DRFVFVGWSG ILLFPCAYLA
                                ---------- ----MTIAVG R-APAKRGIF DAVDDWLK-R DRFVFVGWSG ILLFPCAYLS
                                ---------- ----MTIAVG R-APAKRGIF DAVDDWLK-R DRFVFVGWSG ILLFPCAYLS
                                ---------- ----MTIAVG RA-PASRGWF DIIDDWLK-R DRFVFVGWSG ILLFPCAYMA
                                ---------- ----MTIAVG RA-PSTRGWF DVVDDWLK-R DRFVFVGWSG ILLFPCAYMA
                                ---------- ----MTIAVG --QATSRGWF DVVDDWLK-R DRFVFIGWSG ILLFPCAYMA
                                ---------- ----MTIAVG --QATSRGWF DVVDDWLK-R DRFVFIGWSG LLLFPCAYMA
                                ---------- ----MTIAVG --QPASRGWF DVVDDWLK-R DRFVFIGWSG LLLFPCAYMA
                                ---------- ----MTIAVG SA--PSRGIF DTVDDWLK-R DRFVFVGWSG ILLFPCAYMA
                                ---------- ---------- -----SRGIF DTVDDWLK-R DRFVFVGWSG ILLFPCAYLA
                                ---------- ----MTIAVG R-APSQRGWF DVLDDWLK-R DRFVFVGWSG LLLFPCAYLA
                                ---------- ----MTIAI- G-QTQERGLF DALDDWLK-R DRFVFVGWSG LLLFPCAYLA
                                ---------- ----MTIAVG NQ-QVERGFF DVLDDWLK-K DRFVFVGWSG ILLFPCAFMA
                                ---------- ----MTIAMG RSQEVERGWF DIVDDWLK-R DRFVFIGWSG LLLFPTAFLS
                                ---------- ----MTIAMG RSQEVERGWF DIIDDWLK-R DRFVFIGWSG LLLFPTAFLS
                                ---------- ----MTIAMG RSQEVERGWF DIIDDWLK-R DRFVFIGWSG LLLFPTAFLS
                                ---------- ----MTIAIG RSQQAERGWF DILDDWLK-R DRFVFIGWSG LLLFPTAFLA
                                ---------- ----MTIAMG R-GQVSRGWF DIMDDWLK-R DRFVFVGWSG LLLFPCAFLS
                                ---------- ----MTIAIG RSQQAGRGWF DVLDDWLK-K DRFVFVGWSG LLLFPTAFLS
                                ---------- ----MTIAMG RSQQAERGWF DVLDDWLK-R DRFVFVGWSG LLLFPTAFLA
                                ---------- ----MTIAVG R--APSRGWF DVLDDWLK-R DRFVFVGWSG VLLFPCAFLA
                                ---------- ----MTIAVG R-APSSRGWF DALDDWLK-R DRFVFVGWSG ILLFPCAFLA
                                ---------- ----MTIAVG R--APSRGWF DVLDDWLK-R DRFVFVGWSG ILLFPCAFLA
                                ---------- ----MTIAVG R--APSRGWF DVLDDWLK-R DRFVFVGWSG ILLFPCAFLA
                                ---------- --------AV G-RAPSRGWF DVLDDWLK-R DRFVFVGWSG ILLFPCAFLS
                                ---------- ----MTIAVG R--APSRGWF DVLDDWLK-R DRFVFVGWSG ILLFPCAFLA
                                ---------- ----MTIAVG RA-P-SRGWF DVLDDWLK-R DRFVFVGWSG ILLFPCAFLA
                                ---------- ----MTIAVG RA-Q-SRGWF DVLDDWLK-R DRFVFVGWSG ILLFPCAFLA
                                ---------- ----MTIAVG RA-P-SRGWF DVLDDWLK-R DRFVFVGWSG ILLFPCAFLA
                                ---------- ----MTIAVG RA--PSRGWF DVLDDWLK-R DRFVFVGWSG ILLFPCAYLA
                                ---------- ----MTIAVG -R-APSRGWF DVLDDWLK-R DRFVFVGWSG ILLFPCAFLA
                                ---------- ----MTIAVG -R-APSRGWF DVLDDWLK-R DRFVFVGWSG ILLFPCAFLA
                                ---------- ----MTIAVG -R-APSRGWF DVLDDWLK-R DRFVFVGWSG ILLFPCAFLA
                                ---------- ----MTIAVG -R-APSRGWF DVLDDWLK-R DRFVFVGWSG ILLFPCAFLA
                                ---------- ----MTIAVG R-APSRRGWF DVLDDWLK-R DRFVFVGWSG ILLFPCAFLA
                                ---------- ----MTIAVG RA-P-SRGWF DVLDDWLK-R DRFVFVGWSG ILLFPCAFMA
                                ---------- ----MTIAVG RA-PARRGWF DVLDDWLK-R DRFVFVGWSG ILLFPCAFLA
                                ---------- ----MTIAVG RA--PSRGWF DVLDDWLK-R DRFVFVGWSG ILLFPTAFLA
                                ---------- ----MTIAVG RA--PSRGWF DVLDDWLK-R DRFVFVGWSG ILLFPTAFLA
                                ---------- ----MTIAVG -R-APSRGWF DVLDDWLK-R DRFVFVGWSG ILLFPCAFLA
                                ---------- ----MTIAIG -R-APSRGWF DVLDDWLK-R DRFVFVGWSG ILLFPCAYLA
                                ---------- ----MTIAVG -R-APSRGWF DVLDDWLK-R DRFVFVGWSG VLLFPTAYLA
                                ---------- ----MTIAVG -R-APSRGWF DVLDDWLK-R DRFVFVGWSG ILLFPCAFLA
                                ---------- ----MTIAIG RA-PAERGWF DILDDWLK-R DRFVFVGWSG ILLFPCAYLA
                                ---------- ----MTIAIG RA-PAERGWF DILDDWLK-R DRFVFVGWSG ILLFPCAYLA
                                ---------- ----MTIAIG R-APAERGWF DILDDWLK-R DRFVFVGWSG ILLFPCAYLA
                                ---------- ----MTIAVG R-MQPTRGWF DILDDWLK-R DRFVFVGWSG ILLFPCAYLA
                                ---------- ----MTVAVG -RAPSTRGWF DILDDWLK-R DRFVFVGWSG ILLFPCAYMA
                                ---------- ----MTIAVG RV--PERGWF DVLDDWLK-R DRFVFVGWSG ILLFPCAYLA
                                ---------- ----MTIAVG RA--PERGWF DVLDDWLK-R DRFVFVGWSG ILLFPCAYLA
                                ---------- ----MTIAV- S-RAPERGWF DVLDDWLK-R DRFVFVGWSG ILLFPTAYLA
                                ---------- ----MTIAVG R-APAQRGWF DVLDDWLK-R DRFVFVGWSG ILLFPCAYMA
                                ---------- ----MTIAVG -RVRQERGWF DIVDDWLK-R DRFVFIGWSG LLLFPCAYLA
                                ---------- ----MTIAVG -RARQERGWF DIVDDWLK-R DRFVFIGWSG LLLFPCAYLA
                                ---------- ----MTTA-V G-RISDRGWF DVLDDWLK-R DRFVFVGWSG LLLFPCAYMA
                                ---------- ----MTIALG R--VRERGWF DVLDDWLK-R DRFVFIGWSG LLLFPCAFLS
                                ---------- ----MTVALG R--VQERGWF DVLDDWLK-R DRFVFIGWSG LLLFPCAFLS
                                ---------- ----MTIAVG R--AQERGWF DVLDDWLK-R DRFVFIGWSG ILLFPCAFLS
                                ---------- ----MTIAVG -RSEQSQGWF DALDDWLK-K DRFVFIGWSG LLFFPTAYLA
                                ---------- ----MTIAVG -RSEQSQGWF DALDDWLK-K DRFVFIGWSG LLFFPTAYFA
                                ---------- ----MTIAVG R-AP-QRGWF DVLDDWLK-R DRFVFVGWSG ILLFPTAYLA
                                ---------- ----MTIAVG R-AP-QRGWF DVLDDWLK-R DRFVFVGWSG ILLFPTAYLA
                                ---------- ----MTIAVG R-AP-QRGWF DVLDDWLK-R DRFVFVGWSG ILLFPTAYLA
                                ---------- ---------- ---------F DVLDDWLK-R DRFVFVGWSG ILLFPTAYLA
                                ---------- ----MTIAVG R-AP-QRGWF DVLDDWLK-R DRFVFVGWSG ILLLPTAYLA
                                ---------- ----MTIAVG R-AP-QRGWF DILDDWLK-R DRFVFVGWSG ILLFPTAYLA
                                ---------- ----MTIAVG R-AP-QRGWF DILDDWLK-R DRFVFVGWSG ILLFPTAYMA
                                ---------- ----MTIAVG R-AP-QRGWF DVLDDWLK-R DRFVFVGWSG ILLFPTAYLA
                                ---------- ----MTIAVG R-AP-QRGWF DVLDDWLK-R DRFVFIGWSG LLLLPTAYMA
                                --------PH PFTLMTIAVG R--APQRGWF DVLDDWLK-R DRFVFIGWSG LLLLPTAYMA
                                --------NR TVQLMTIAAG R--MPQRGWF DVLDDWLK-R DRFVFVGWSG ILLLPTAYLS
                                ---------- ----MTIAAG R-MP-QRGWF DVLDDWLK-R DRFVFVGWSG ILLLPTAYLS
                                ---------- ----MTIAAG R-MP-QRGWF DVLDDWLK-R DRFVFVGWSG ILLLPTAYLS
                                ---------- ----MTIAAG R-MP-QRGWF DVLDDWLK-R DRFVFVGWSG ILLLPTAYLS
                                ---------- ----MTIALG R-APATRGWF DVLDDWLK-R DRFVFVGWSG LLLFPTAYLA
                                ---------- ----MTIAVG R-APAARGWF DVLDDWLK-R DRFVFVGWSG LLLFPTAYLA
                                ---------- ----MTIAVG R-APAARGWF DVLDDWLK-R DRFVFVGWSG LLLFPCAYLA
                                ---------- -----MTIAL G-RVSQRGWF DVLDDWLK-R DRFVFVGWSG LLLFPTAYLA
                                ---------- ----MTIAVG R-APAGRGWF DVLDDWLK-R DRFVFVGWSG LLLFPCAYMA
                                --------RT VFFPMTIAVG R--APQRGWF DVLDDWLK-R DRFVFVGWSG LLLFPTAYLA
                                ---------- ----MTIAV- G-RAPQRGWF DVLDDWLK-R DRFVFVGWSG LLLFPTAYLA
                                ---------- ----MTIAV- G-RAPQRGWF DVLDDWLK-R DRFVFVGWSG LLLLPTAYLA
                                ---------- ----MTIAV- G-RAPQRGWF DVLDDWLK-R DRFVFVGWSG LLLFPTAYLA
                                ---------- ----MTIALQ -RPGEWGDIL FRIDDWLK-R DRFVFIGWSG LLLFPCAYLA
                                ---------- ------MTIA IPQQPSKDLL RTLDDWLK-R DRFVFIGWSG LLLFPCAYLA
                                ---------- ----MTIAIR PSRTRGFEWF YVLDDWLK-R DRFVFIGWSG LLLFPCAYLA
                                ---------- ----MTIAIR PSRTRGFEWF YVLDDWLK-R DRFVFIGWSG LLLFPCAYLA
                                ---------- ----MTIAIR PSRTRGFEWF YVLDDWLK-R DRFVFIGWSG LLLFPCAYLA
                                ---------- ----MTIAIR PSRTRGFEWF YVLDDWLK-R DRFVFIGWSG LLLFPCAYLA
                                ---------- ----MTIAIR PSRTRGFEWF YVLDDWLK-R DRFVFIGWSG LLLFPCAYLA
                                ---------- ----MTIAIR PSRTRGFEWF YALDDWLK-R DRFVFIGWSG LLLFPCAYMA
                                ---------- ----MTIAIR -STPIGWGWF GVLDDWLK-R DRFVFIGWSG LLLFPCSYMA
                                ---------- ----MTIAL- RRGYAGWGWF TVLDDWLK-R DRFVFIGWSG LLLFPCAYMA
                                ---------- ----MTVAL- RRSQTGLGWF GILDDWLK-R DRFVFIGWSG LLLFPCAYLS
                                ---------- ----MTIAIT -RRQPTQGWF RTLDDWLK-R ERFVFIGWSG LLLFPCAYLA
                                ---------- ----MTITMG -SLGSARDWI KQLDDWLK-R DRFVFIGWSG LLLFPCSFLA
                                ---------- ----MTIAVG --GAQERGWF DVLDDWLK-R DRFVFVGWSG LLLFPTAYLA
                                ---------- ----MTIAVG --GAQERGWF DVLDDWLK-R DRFVFVGWSG LLLFPTAYLA
                                ---------- ----MTIAVG --SAQDRGWF DVLDDWLK-R DRFVFVGWSG LLLFPTAYLA
                                ---------- ----MTIAVG --SAQDRRWF DVLDDWLK-R DRFVFVGWSG LLLFPTAYLA
                                ---------- ----MTIAVG --SAQERGWF DVLDDWLK-R DRFVFVGWSG LLLFPTAYLA
                                ---------- ----MTIAVG --SATERGWF DALDDWLK-R DRFVFVGWSG LLLFPTAFLA
                                ---------- ----MTIAVG --SATERGWF DALDDWLK-R DRFVFVGWSG LLLFPTAFLA
                                ---------- ----MTIAVG --SATERGWF DALDDWLK-R DRFVFVGWSG LLLFPTAFLA
                                ---------- ----MTIAVG --SAPQRGWF DVLDDWLK-R DRFVFIGWSG LLLLPCAYLA
                                ---------- ----MTIAVG --SAPQRGWF DVLDDWLK-R DRFVFIGWSG LLLLPCAYLS
                                ---------- ----MTIAVG --SAPQRGWF DVLDDWLK-R DRFVFIGWSG LLLLPCAYLA
                                ---------- ----MTIAVG --SAPQRGWF DILDDWLK-R DRFVFIGWSG LLLLPCAYLA
                                ---------- ----MTIAVG --SAPQRGWF DVLDDWLK-R DRFVFIGWSG LLLLPCAYLA
                                ---------- ----MTIAVG --SAPQRGWF DVLDDWLK-R DRFVFIGWSG LLLLPCAYLA
                                ---------- ----MTIAVG --SAPQRGWF DVLDDWLK-R DRFVFIGWSG LLLLPCAYLA
                                ---------- ----MTIAVG --SAPQRGWF DVLNDWLK-R DRFVFIGWSG LLLLPCAYLA
                                ---------- ----MTIAVG --SAPQRGWF DVLDDWLK-R DRFVFIGWSG LLLLPCAYLA
                                --------KR IVHQMTIAVE R-PQLKRGVF DVLDDWLK-R DRFVFVGWSG VLLFPCAYLA

                                ATVFIIAIIA APPVDMDGIG VPISGSILSG NNIITAAVVP TSAAIGLHFY PIWEA---AS
                                ATVFIIAIIA APPVDMDGIG VPISGSILSG NNIITAAVVP TSAAIGLHFY PIWEA---AS
                                TTVFIIAIIA APPVDMDGIG APISGSILSG NNIITAAVVP TSAAIGLHFY PIWEA---AS
                                TTVFIIAIIA APPVDMDGIG APISGSILSG NNIITAAVVP TSAAIGLHFY PIWEA---AS
                                TTVFIIAIIA APPVDMDGIG APISGSILSG NNIITAAVVP TSAAIGLHFY PIWEA---VS
                                TTVFIIAIIA APPVDMDGIG APISGSILSG NNIITAAVVP TSAAIGLHFY PIWEA---AS
                                TTVFIIAIIA APPVDMDGIG APISGSILSG NNIITAAVVP TSAAIGLHFY PIWEA---AS
                                TTVFIIAIIA APPVDMDGIG APISGSILSG NNIITAAVVP TSAAIGLHFY PIWEA---TS
                                TTVFIIAIIA APPVDMDGIG APISGSILSG NNIITAAVVP TSAAIGLHFY PIWEA---AS
                                AITFIIAFIA APPVDINGWG EPISGSLLGG NNIITAAVVP TSAAIGLHFY PMWAA---AS
                                TTVFIIAFIA APPVDMDGMG SPISGALLDG NNIISAAVVP TSDAIGLHFY PIWEA---AS
                                TTVFIIAFIA APPVDMDGMG SPISGALLDG NNIISAAVVP TSDAIGLHFY PIWEA---AS
                                ASVFIVAIIA APAVDMDGMS SPITGSLLDG NNIITAAVVP TSAAIGLHFY PLWEA---AS
                                ASVFIVAIIA APAVDMDGMS SPITGSLLDG NNIITAAVVP TSAAIGLHFY PLWEA---AS
                                AITFVVAIIA APAVDINGTG EMISGSLLDG NNIITAAVVP TSAAIGLHFY PIWEA---SS
                                AIVFVLAIIA APAVDMDGTG RMVSGSLLDG NNLITAAVVP TSAAIGLHFY PIWEA---AS
                                AITFIIAFIA APPVDTTGTG APIAGSLLDG NNLMTAAVVP TSAAIGLHFY PIWAA---AS
                                AIAFIIAFIV APPVDWDATG APVTGALLGG NNLITAAVIP TSSAIGLHFY PIWAA---AS
                                AIAFIIAFIV APPVDWDATG APVTGALLGG NNLITAAVIP TSSAIGLHFY PIWAA---AS
                                AIAFIIAFIV APPVDWEATG APVTGALLGG NNLITAAVIP TSSAIGLHFY PIWAA---AS
                                TICFILAFIA APSVDMDGIR EPIMGSLMDG NNLITAAVVP TSAAIGLHFY PIWDA---AS
                                TTCFILAFIA APSVDMDGIR EPIMGSLMDG NNLITAAVVP TSAAIGLHFY PIWEA---AS
                                TTCFVLAFIA APSVDMDGIR EPIMGSLMDG NNLITAAVVP TSAAIGLHFY PIWEA---AS
                                TICFILAFIA APSVDMDGIR EPIMGSLMDG NNLITAAVVP TSAAIGLHFY PIWEA---AS
                                TTCFVIAFIA APAVDMEGIR EPIRGSLMDG NNIITAAVVP TSAAIGLHFY PIWEA---AS
                                TICFILAFIA APGVDMEGIR EPIKGSLMDG NNLITAAVVP TSAAIGLHLY PIWEA---AS
                                TICFILAFIA APGVDMEGIR EPIKGSLMDG NNLITAAVVP TSAAIGLHFY PIWEA---AS
                                TICFILAFIV APGVDMEGIR EPIKGSLMDG NNLITAAVVP TSAAIGLHFY PIWEA---AS
                                TICFILAFIA APGVDMEGIR EPIKGSLMDG NNLITAAVVP TSAAVGLHFY PIWQA---AS
                                TICFILAFIA APGVDMEGIR EPIKGSLMDG NNLITAAVVP TSAAVGLHFY PIWEA---AS
                                TICFILALIA APSVDMEGIR EPIKGSLMDG NNLITAAVVP TSAAIGLHLY PIWEA---AS
                                AICFILAFIV APGVDMEGIR EPIKGSLMAG NNLITAAVVP TSAAVGLHFY PLWEA---AS
                                AICFILAFIV APGVDMEGIR EPIKGSLMAG NNLITAAVVP TSAAVGLHFY PLWEA---AS
                                SICFILAFIA APGVDMEGIR EPIKGSLLDG NNLITAAVVP TSAAIGLHFY PIWEA---AS
                                AICFIIAFIA APGVDMEGIR EPIKGSLLDG NNLITAAVVP TSAAVGLHFY PIWEA---AS
                                LTCFILAYLI APGVDMEGIR EPIMGSLKDG NNLITAAVVP TSAAIGLHFY PIWEA---AS
                                SICFMLAFAI APSVDLDGIR EPVIGSLMGG NNLITAAVIP TSAAIALHFY PIWEA---AS
                                SICFIIAFIA APAVDMEGIR EPVAGSLISG NNIITAAVVP TSAAIGLHFY PIWDA---AS
                                TICFILAFIA APAVDVDGIR EPVIGSLLGG NNIITAAIVP TSAAIGLHFY PIWEA---SS
                                IICFVLAFVA APPVDIDGIR EPIFGSLLAG NNIISAAVVP TSAAIGLHFY PLWQA---TS
                                SVCFVLAFIA APAVDVDGIR EPVMGALTDG NSLISAAVVP TSAAIGLHFY PVWQA---SS
                                AFCFVIAFIA APPVDVDGIR EPVIGSLIGG NNLISAAVVP TSAAIGLHFY PIWEA---AS
                                TFCFVIAFIA APPVDVDGIR EPVIGSLLGG NNLISAAVVP TSAAIALHFY PIWEA---AS
                                SICFILAFIA APPVDLDGIR EPVIGSLAGG NNLITAAVVP TSAAIGLHFY PIWAA---SS
                                ITCFIIAFIT APAVDMEGIR EPILGSILSG NNVISAAVVP TSAAIGLHFY PIWDA---AS
                                ITCFIIAFIT APAVDMEGIR EPILGSILSG NNVISAAVVP TSAAIGLHFY PIWDA---AS
                                SICFIIAFIV APPVDMDGIR EPIIGSLLGG NNLITAAVVP TSAAIGLHFY PIWDA---AS
                                SVCFIIAFIV APPVDMDGIR EPIIGSLLGG NNLITAAVVP TSAAIGLHFY PIWDA---AS
                                TSAFIIAFMV APPVDMEGIR EPVIGSLLGG NNLISAAVIP SSAAIGLHFY PIWEA---AS
                                TSAFIIAFMV APPVDMEGIR EPVIGSLLGG NNLISAAVIP SSAAIGLHFY PIWEA---AS
                                TSAFIIAFMV APPVDMEGIR EPVIGSLLGG NNLISAAVIP SSAAIGLHFY PIWEA---AS
                                TSAFIIAFMV APPVDMEGIR EPVIGSLLGG NNLISAAVIP SSAAIGLHFY PIWEA---AS
                                TISFILAFLV APPVDMEGIR EPIIGSLLGG NNLISAAVIP TSAAIGLHFY PIWEA---AS
                                AACFVIAFVA APPVDMEGIR EPIFGSLLSG NNLISAAVIP SSAAIGLHFY PIWDA---AS
                                AMCFAIAFVC APPVDMDGIR EPVLGSLLSG NNFISAAVIP TSAAIGLHYY PIWDA---AS
                                TMVFAIALIS APPVDLDGIR EPVLGSILSG NNLISAAVVP TSAAIGLHFY PLWQA---SS
                                AMVFAIALLS APPVDVDGIR EPVLGSILSG NNLISAAVVP TSAAIGLHFY PLWQA---SS
                                TIVFAIAIVS APPVDLDGIR EPIFGSILTG NNPVTAAVVP TSAAIGLHFY PLWEA---SS
                                VTTFAIAFIA APAVDMEGIR EPIFGSILGN QNMITAAVVP TSAAIGLHFY PIWSA---SS
                                AITFTIALIA APPVDMEGIR EPIFGSILGN QNLMTAAVVP TSAAIGLHFY PIWEA---SS
                                AFTFIIAFTA APPVDMEGIR APITGSILEG RNLITAAVVP TSAAIGLHFY PIWEA---SS
                                TIVFAIAFVV APPVDLDGIR EPVIGSLLGG NNIATAAVIP TSAAIGLHFY PLWSA---GS
                                TIVFAIAFVA APPVDIDGIR EPVIGSLLGG NNIATAAVVP TSAAIGLHFY PLWSA---SS
                                AIVFVLAIVN APSVGMEGIR SPIAGSLMAH NNLITAAVVP TSAAIGLHFY PIWTA---DS
                                AITFMLAWVA APSVDMEGIR EPIISSLLGG SNVITAAVIP TSAAIGLHLY PLWEA---TS
                                AITFMLAWVA APSVDMEGIR EPIIGSLLGG SNVITAAVIP TSAAIGLHLY PLWEA---TS
                                AITFLLAWVA APSVDMDGIR EPVIGSLMGG NNMVTTAVIP TSAAIGLHLY PLWEA---TS
                                LTCFLLAIVA APSVDMDGIR APIEGALLSG NNVVTAAVVP TSAAIGLHLY PLWEA---SS
                                AIAFIIAFVA APGVDVDGIR EPVMGSLLSG NNIATAAVVP TSAAIGLHFY PLWEA---GS
                                ATAFVLAFLA APPVDMEGIR EPVIGSILGG NNFISAAVVP TSAAIGLHFY PIWDA---GS
                                ATAFVLAFLA APPVDMEGIR EPVIGSILGG NNFISAAVVP TSAAIGLHFY PIWDA---GS
                                SICFILAFIA APPVDMHGIR EPVVGSLLDG NNIISAAVPP TSAAIGLHFY PIWEA---SS
                                AICFILAFTV APAVDIDGIR EPIAGSILGG NNIITAAVTP TSAAVGLHFY PLWSA---GN
                                AICFILAFTV APAVDMDGIR EPITGSILGG NNIITAAVIP TSAAVGLHFY PLWSA---GN
                                AICFILAFTV APPVDMDGIR EPIAGSILGG NNIITAAVIP TSAAVGLHFY PLWEA---GN
                                TICFILAFIA APPVDIDGIR EPVSGSLLYG NNMITAAVVP SSNAIGLHFY PIWEA---AN
                                TICFILAFIA APPVDIDGIR EPVSGALLYG NNIITAAVVP SSNAIGLHFY PIWEA---AN
                                TICFILAIIA APPVDIDGIR EPVSGSLLYG NNIITAAVVP SSNAIGLHFY PIWEA---AN
                                TICFVLAFVA APPVDIDGIR EPVSGSLLYG NNIISAAVVP SSNAIGLHFY PIWEA---AN
                                TICFVLAFVA APPVDIDGIR EPVSGSLLYG NNIITAAVVP SSNAIGLHFY PIWEA---AN
                                TICFVLAFVA APPVDIDGIR EPVSGSLLYG NNIIPAAVVP SSNAIGLHFY PIWEA---AN
                                TICFVLAFVA APPVDIDGIR EPVSGSLLYG NNIITAAVVP SSNAIGLHFY PIWEA---AN
                                TICFVLAFVA APPVDIDGIR EPVSGSLLYG NNIITAAVVP SSNAIGLHFY PIWEA---AN
                                TLCFIIAFIA APPVDIDGIR EPVSGSLLYG NNIITAAVVP TSNAIGLHFY PIWEA---AN
                                TICYIIAFVA APPVDIDGIR EPVAGSLMYG NNIITAAVVP SSNAIGLHFY PIWEA---AS
                                TICFVLAFVA APPVDIDGIR EPVSGSLLYG NNIITAAVVP SSNAIGLHFY PIWDA---AN
                                TICFVLAFVA APPVDIDGIR EPVSGSLLYG NNIITAAVVP SSNAIGLHFY PIWDA---AN
                                TICFILAFVA APPVDIDGIR EPVAGSLLYG NNIITAAVVP SSNAIGLHFY PIWDA---AN
                                TTCFILAFVA APPVDIDGIR EPVAGSLLYG NNIITAAVVP SSNAIGLHFY PIWDA---AN
                                TICFILAFIA APPVDIDGIR EPVSGSLLYG NNIITASVVP SSNAIGLHFY PIWDA---TS
                                TTCFILAFIA APPVDIDGIR EPVSGSLLYG NNIISASVVP SSNAIGLHFY PIWDA---TS
                                TTCFIIAFIA APPVDIDGVR EPVAGSLLYG NNIITAAVVP TSNAIGLHFY PIWEA---TT
                                TTCFVIAFIA APPVDIDGIR EPISGALLYG NNIITAAVVP SSNAIGLHFY PIWEA---AT
                                TTCFVIAFIA APPVDIDGIR EPISGALLYG NNIITAAVVP SSNAIGLHFY PIWEA---VT
                                TICFIIAFIA APPVDIDGIR EPVSGALLYG NNIITAAVVP SSNAIGLHFY PIWEA---AT
                                TTCFIIAFIA APPVDIDGIR EPVAGALLYG NNIITASVVP SSNAIGLHFY PIWEA---AT
                                TTCFIIAFIA APPVDIDGIR EPIAGSLLYG NNIITAAVVP SSNAIGLHFY PIWEA---HS
                                TTCFIIAFIA APPVDIDGIR EPIAGSLLYG NNIITAAVVP SSNAIALHFY PIWEA---HS
                                TICFIIAFIA APPVDIDGIR EPVAGSLLYG NNIISAAVVP SSNAIGLHFY PIWEA---AN
                                TTCFIIAFIA APPVDIDGIR EPVAGSLLYG NNIISAAVVP SSNAIGLHFY PIWEA---AN
                                AICFVIAFIA APPVDIDGIR EPVSGSLLYG NNIISAAVVP SSNAIGLHFY PIWEA---AN
                                TICFVIAFIA APPVDIDGIR EPVSGSLLYG NNIITAAVVP TSNAIGLHFY PIWEA---AT
                                TICFVIAFIA APPVDIDGIR EPVSGSLLYG NNIITAAVVP TSNAIGLHFY PIWEA---AT
                                TICFIIAFIA APPVDIDGIR EPVSGSLLYG NNIISAAVVP SSNAIGLHFY PIWEA---AS
                                TICFIIAFIA APPVDIDGIR EPVAGALLYG NNIITAAVVP SSNAIGLHFY PIWGA---AS
                                TTCFVIAFIA APPVDIDGIR EPVSGSLVYG NNMISGAVVP SSNAIGLHFY PIWEA---DS
                                TTCFVIAFIA APPVDIDGIR EPVSGSLVYG NNMISGAVVP SSNAIGLHFY PIWEA---DS
                                TACFVIAFIA APPVDIDGIR EPVSGSLVYG NNMISGAVVP SSNAIGLHFY PIWEA---DS
                                TICFVIAFIA APPVDIDGIR EPVSGSLLYG NNMISAAVVP SSNAIGLHFY PIWEA---TS
                                TICFTIAFIA APPVDIDGIR EPVSGSLLYG NNMISAAVVP SSNAIGLHFY PIWEA---DS
                                TICFVIAFIA APPVDIDGIR EPVAGSLLFG NNMISGAVVP SSNAIGLHFY PIWEA---DS
                                TTCFIIAFIA APPVDIDGIR EPVAGSLIYG NNIISGAVVP SSNAIGLHFY PIWEA---AS
                                TTCFIIAFIA APPVDIDGIR EPVAGSLIYG NNIISGAVVP SSNAIGLHFY PIWEA---AS
                                TTCFIIAFIA APPVDIDGIR EPVAGSLIYG NNIISGAVVP SSNAIGLHFY PIWEA---AS
                                TTCFIIAFIA APPVDIDGIR EPVAGSLIYG NNIISGAVVP SSNAIGLHFY PIWEA---AS
                                TTCFIIAFIA APPVDIDGIR EPVAGSLIYG NNIISGAVVP SSNAIGLHFY PIWEA---AS
                                TTCFIIAFIA APPVDIDGIR EPVAGSLIYG NNIISGAVVP SSNAIGLHFY PIWEA---AS
                                TTCFIIAFIA APPVDIDGIR EPVAGSLIYG NNIISGAVVP SSNAIGLHFY PIWEA---AS
                                TTCFIIAFIA APPVDIDGIR EPVAGSLIYG NNIISGAVVP SSNAIGLHFY PIWEA---AS
                                TACFVIAFIA APPVDIDGIR EPVAGSLIYG NNIISGAVVP SSNAIGLHFY PIWEA---AS
                                TACFVIAFIA APPVDIDGIR EPVAGSLIYG NNIISGAVVP SSNAIGLHFY PIWEA---AS
                                TACFVIAFIA APPVDIDGIR EPVAGSLIYG NNIISGAVVP SSNAIGLHFY PIWEA---AS
                                TTCFVIAFIA APPVDIDGIR EPVAGSLIYG NNIISGAVVP SSNAIGLHFY PIWEA---AS
                                TTCFIIAFVA APPVDIDGIR EPVAGSLIYG NNIISGAVVP SSNAIGLHFY PIWEA---AS
                                TTCFIIAFVA APPVDIDGIR EPVAGSLIYG NNIISGAVVP SSNAIGLHFY PIWEA---AS
                                TTCFIIAFVA APPVDIDGIR EPVAGSLIYG NNIISGAVVP SSNAIGLHFY PIWEA---AS
                                TTCFIIAFIA APPVDIDGIR EPVAGSLIYG NNIISGAVVP SSNAIGLHFY PIWEA---AS
                                TTCFVIAFIA APPVDIDGIR EPVAGSLIYG NNIISGAVVP SSNAIGLHFY PIWEA---AS
                                TTCFVIAFIA APPVDIDGIR EPVAGSLIYG NNIISGAVVP SSNAIGLHFY PIWEA---AS
                                TTCFVIAFIA APPVDIDGIR EPVAGSLIYG NNIISGAVVP SSNAIGLHFY PIWEA---AS
                                TVCFIIAFVA APPVDIDGIR EPVAGSLIYG NNIISGAVVP SSNAIGLHFY PIWEA---AS
                                TVCFIIAFVA APPVDIDGIR EPVAGSLIYG NNIISGAVVP SSNAIGLHFY PIWEA---AS
                                TTCFIIAFIA APPVDIDGIR EPVAGSLIYG NNIISGAVVP SSNAIGLHFY PIWEA---AS
                                TTCFIIAFIA APPVDIDGIR EPVAGSLIYG NNIISGAVVP SSNAIGLHFY PIWEA---AS
                                ITCFVIAFIA APPVDIDGIR EPVAGSLLYG NNIISGAVVP SSNAIGLHFY PIWEA---AS
                                ITCFVIAFIA APPVDIDGIR EPVAGSLLYG NNIISGAVVP SSNAIGLHFY PIWEA---AS
                                IACFVIAFIA APPVDIDGIR EPVAGSLLYG NNIISGAVVP SSNAIGLHFY PIWEA---AS
                                IACFVIAFIA APPVDIDGIR EPVAGSLLYG NNIISGAVVP SSNAIGLHFY PIWEA---AS
                                IACFVIAFIA APPVDIDGIR EPVAGSLLYG NNIISGAVVP SSNAIGLHFY PIWEA---AS
                                IACFVIAFIA APPVDIDGIR EPVAGSLLYG NNIISGAVVP SSNAIGLHFY PIWEA---AS
                                IACFVIAFIA APPVDIDGIR EPVAGSLLYG NNIISGAVVP SSNAIGLHFY PIWEA---AS
                                ITCFVIAFIA APPVDIDGIR EPVAGSLLYG NNIISGAVVP SSNAIGLHFY PIWES---AS
                                ITCFVIAFIA APPVDIDGIR EPVAGSLLYG NNIISGAVVP SSNAIGLHFY PIWES---AS
                                ITCFIIAFIA APPVDIDGIR EPVAGSLIYG NNIISGAVVP SSNAIGLHFY PIWEA---AS
                                TTCFIIAFIA APPVDIDGIR EPVAGSLIYG NNIISGAVVP SSNAIGLHFY PIWEA---AS
                                TTCFIIAFIA APPVDIDGIR EPVAGSLIYG NNIISGAVVP SSNAIGLHFY PIWEA---AS
                                TTCFIIAFIA APPVDIDGIR EPVAGSLIYG NNIISGAVVP SSNAIGLHFY PIWEA---AS
                                TTCFIIAFIA APPVDIDGIR EPVAGSLIYG NNIISGAVVP SSNAIGLHFY PIWEA---AS
                                TTCFIIAFIA APPVDIDGIR EPVAGSLMYG NNIISGAVVP SSNAIGLHFY PIWEA---AS
                                TTCFIVAFIA APPVDIDGIR EPVAGSLMYG NNIISGAVVP SSNAIGLHFY PIWEA---AS
                                IACFVIAFIA APPVDIDGIR EPVAGSLLYG NNIISGAVVP SSNAIGLHFY PIWEA---AS
                                IACFVIAFIA APPVDIDGIR EPVAGSLLYG NNIISGAVVP SSNAIGLHFY PIWEA---AS
                                IACFVIAFIA APPVDIDGIR EPVAGSLLYG NNIISGAVVP SSNAIGLHFY PIWEA---AS
                                IACFVIAFIA APPVDIDGIR EPVAGSLLYG NNIISGAVVP SSNAIGLHFY PIWEA---AS
                                TTCFIIAFIA APPVDIDGIR EPVAGSLMYG NNIISGAVVP SSNAIGLHFY PIWEA---AS
                                TTCFIIAFIA APPVDIDGIR EPVAGSLMYG NNIISGAVVP SSNAIGLHFY PIWEA---AS
                                TTCFIIAFIA APPVDIDGIR EPVAGSLMYG NNIISGAVVP SSNAIGLHFY PIWEA---AS
                                TTCFIIAFIA APPVDIDGIR EPVAGSLMYG NNIISGAVVP SSNAIGLHFY PIWEA---AS
                                TTCFIIAFIA APPVDIDGIR EPVAGSLMYG NNIISGAVVP SSNAIGLHFY PIWEA---AS
                                TTCFIIAFIA APPVDIDGIR EPVAGSLMYG NNIISGAVVP SSNAIGLHFY PIWEA---AS
                                TTCFIIAFIA APPVDIDGIR EPVAGSLMYG NNIISGAVVP SSNAIGLHFY PIWEA---AS
                                TACFVIAFIA APPVDIDGIR EPVAGSLIYG NNIISGAVVP SSNAIGLHFY PIWEA---AS
                                TACFVIAFIA APPVDIDGIR EPVAGSLIYG NNIISGAVVP SSNAIGLHFY PIWEA---AS
                                TTCFVIAFIA APPVDIDGIR EPVAGSLLYG NNIISGAVVP SSNAIGLHFY PIWEA---AS
                                TTCFVIAFIA APPVDIDGIR EPVAGSLLYG NNIISGAVVP SSNAIGLHFY PIWEA---AS
                                TTCFVIAFIA APPVDIDGIR EPVAGSLLYG NNIISGAVVP SSNAIGLHFY PIWEA---AS
                                TTCFVIAFIA APPVDIDGIR EPVAGSLLYG NNIISGAVVP SSNAIGLHFY PIWEA---AS
                                TTCFVIAFIA APPVDIDGIR EPVAGSLLYG NNIISGAVVP SSNAIGLHFY PIWEA---AS
                                TTCFVIAFIA APPVDIDGIR EPVAGSLLYG NNIISGAVVP SSNAIGLHFY PIWEA---AS
                                TTCFIIAFIA APPVDIDGIR EPVAGSLLYG NNIISGAVVP SSNAIGLHFY PIWEA---AS
                                TTCFIIAFIA APPVDIDGIR EPVAGSLLYG NNIISGAVVP SSNAIGLHFY PIWEA---AS
                                TTCFIIAFIA APPVDIDGIR EPVAGSLLYG NNIISGAVVP SSNAIGLHFY PIWEA---AS
                                TTCFIIAFIA APPVDIDGIR EPVAGSLIYG NNIISGAVVP SSNAIGLHFY PIWEA---AS
                                TTCFIIAFIA APPVDIDGIR EPVAGSLIYG NNIISGAVVP SSNAIGLHFY PIWEA---AS
                                TTCFIIAFIA APPVDIDGIR EPVAGSLIYG NNIISGAVVP SSNAIGLHFY PIWEA---AS
                                TACFVIAFIA APPVDIDGIR EPVAGSLVYG NNIISGAVVP SSNAIGLHFY PIWEA---AS
                                TACFVIAFIA APPVDIDGIR EPVAGSLIYG NNIVSGAVVP SSNAIGLHFY PIWEA---AS
                                TACFVIAFIA APPVDIDGIR EPVAGSLIYG NNIVSGAVVP SSNAIGLHFY PIWEA---AS
                                TTCFIIAFIA APPVDIDGIR EPVAGSLIYG NNIISGAVVP SSNAIGLHFY PIWEA---AS
                                TTCFIIAFIA APPVDIDGIR EPVAGSLIYG NNIISGAVVP SSNAIGLHFY PIWEA---AS
                                TTCFIIAFIA APPVDIDGIR EPVAGSLIYG NNIISGAVVP SSNAIGLHFY PIWEA---AS
                                TTCFIIAFIA APPVDIDGIR EPVAGSLIYG NNIISGAVVP SSNAIGLHFY PIWEA---AS
                                TTCFIIAFVA APPVDIDGIR EPVAGSLIYG NNIISGAVVP SSNAIGLHFY PIWEA---AS
                                TTCFIIAFIA APPVDIDGIR EPVAGSLIYG NNIISGAIVP SSNAIGLHFY PIWEA---AS
                                TTCFIIAFVA APPVDIDGIR EPVAGSLIYG NNIISGAVVP SSNAIGLHFY PIWEA---AS
                                TTCFIIAFVA APPVDIDGIR EPVAGSLIYG NNIISGAVVP SSNAIGLHFY PIWEA---AS
                                TVCYIIAFIA APPVDIDGIR EPVAGSLLYG NNIISGAVVP SSNAIGLHFY PIWEA---AS
                                TICFIVAFVA APPVDIDGIR EPVAGSLLYG NNIISGAVVP SSNAIGLHFY PIWEA---AS
                                TICFIVAFVA APPVDIDGIR EPVAGSLMYG NNIISGAVVP SSNAIGLHFY PIWEA---AS
                                TICFIVAFIA APPVDIDGIR EPVAGSLMYG NNIISGAVVP SSNAIGLHFY PIWEA---AS
                                TICYIVAFIA APPVDIDGIR EPVAGSLIYG NNIISGAVVP SSNAIGLHFY PIWEA---AS
                                TICFIVAFIA APPVDIDGIR EPVAGSLIYG NNIISGAVVP SSNAIGLHFY PIWEA---AS
                                TTCFIVAFIA APPVDIDGIR EPVAGSLIYG NNIISGAVVP SSNAIGLHFY PIWEA---AS
                                TTCFIVAFIA APPVDIDGIR EPVAGSLIYG NNIISGAVVP SSNAIGLHFY PIWEA---AS
                                TTCFIVAFIA APPVDIDGIR EPVAGSLIYG NNIISGAVVP SSNAIGLHFY PIWEA---AS
                                TTCFIVAFIA APPVDIDGIR EPVAGSLIYG NNIISGAVVP SSNAIGLHFY PIWEA---AS
                                TTCFIVAFIA APPVDIDGIR EPVAGSLIYG NNIISGAVVP SSNAIGLHFY PIWEA---AS
                                TICFIVAFVA APPVDIDGIR EPVAGSLIYG NNIISGAVVP SSNAIGLHFY PIWEA---AS
                                TICFIVAFVA APPVDIDGIR EPVAGSLIYG NNIISGAVVP SSNAIGLHFY PIWEA---AS
                                TICFIVAFVA APPVDIDGIR EPVAGSLIYG NNIISGAVVP SSNAIGLHFY PIWEA---AS
                                TTCFIVAFIA APPVDIDGIR EPVAGSLMYG NNIISGAVVP SSNAIGLHFY PIWEA---AS
                                TTCFIVAFIA APPVDIDGIR EPVAGSLMYG NNIISGAVVP SSNAIGLHFY PIWEA---AS
                                TTCFIVAFIA APPVDIDGIR EPVAGSLMYG NNIISGAVVP SSNAIGLHFY PIWEA---AS
                                TICFVIAFVA APPVDIDGIR EPVAGSLIYG NNIISGAVVP SSNAIGLHFY PIWEA---AS
                                TICFVIAFVA APPVDIDGIR EPVAGSLLYG NNIISGAVVP SSNAIGLHFY PIWEA---AS
                                TICFVIAFVA APPVDIDGIR EPVAGSLMYG NNIISGAVVP SSNAIGLHFY PIWEA---AS
                                TICFVIAFVA APPVDIDGIR EPVAGSLIYG NNIISGAVVP SSNAIGLHFY PIWEA---AS
                                TICFVIAFVA APPVDIDGIR EPVAGSLIYG NNIISGAVVP SSNAIGLHFY PIWEA---AS
                                TICFVIAFVA APPVDIDGIR EPVAGSLIYG NNIISGAVVP SSNAIGLHFY PIWEA---AS
                                TICFIVAFIA APPVDIDGIR EPVAGSLMYG NNIISGAVVP SSNAIGLHFY PIWEA---AS
                                TICFIVAFIA APPVDIDGIR EPVAGSLMYG NNIISGAVVP SSNAIGLHFY PIWEA---AS
                                TTCFIVAFIA APPVDIDGIR EPVAGSLIYG NNIISGAVVP SSNAIGLHFY PIWEA---AS
                                TTCFIVAFIA APPVDIDGIR EPVAGSLLYG NNIISGAVVP SSNAIGLHFY PIWEA---AS
                                TTCFIIAFIA APPVDIDGIR EPVAGSLLYG NNIISGAVVP SSNAIGLHFY PIWEA---AS
                                TTCFIIAFIA APPVDIDGIR EPVAGSLLYG NNIISGAVVP SSNAIGLHFY PIWEA---AS
                                TTCFIIAFIA APPVDIDGIR EPVAGSLLYG NNIISGAVVP SSNAIGLHFY PIWEA---AS
                                TTCFIIAFIA APPVDIDGIR EPVAGSLIYG NNIISGAVVP SSNAIGLHFY PIWEA---AS
                                TTCFIIAFIA APPVDIDGIR EPVAGSLIYG NNIISGAVVP SSNAIGLHFY PIWEA---AS
                                TTCFIIAFIA APPVDIDGIR EPVAGSLIYG NNIISGAVVP SSNAIGLHFY PIWEA---AS
                                TTCFIIAFIA APPVDIDGIR EPVAGSLIYG NNIISGAVVP SSNAIGLHFY PIWEA---AS
                                TICFIIAFIA APPVDIDGIR EPVAGSLLFG NNIISGAVVP SSNAIGLHFY PIWEA---AS
                                TICFIIAFIA APPVDIDGIR EPVAGSLLYG NNIISGAVVP SSNAIGLHFY PIWEA---AS
                                TICFIIAFVA APPVDIDGIR EPVAGSLIYG NNIISGAVVP SSNAIGLHFY PIWEA---AS
                                TICFIIAFVA APPVDIDGIR EPVAGSLIYG NNIISGAVVP SSNAIGLHFY PIWEA---AS
                                TICFIIAFVA APPVDIDGIR EPVAGSLIYG NNIISGAVVP SSNAIGLHFY PIWEA---AS
                                TICFVIAFVA APPVDIDGIR EPVAGSLIYG NNIISGAVVP SSNAIGLHFY PIWEA---AS
                                TTCFIIAFIA APPVDIDGIR EPVAGSLIYG NNIITGAVVP SSNAIGLHFY PIWEA---AS
                                IICFIIAFIA APPVDIDGIR EPVAGSLIYG NNIISGAVVP SSNAIGLHFY PIWEA---AS
                                TTCFIIAFIA APPVDIDGIR EPVAGSLLYG NNIISGAVVP SSNAIGLHFY PIWEA---AS
                                TTCFIIAFIA APPVDIDGIR EPVAGSLLYG NNIISGAVVP SSNAIGLHFY PIWEA---AS
                                TTCFIIAFIA APPVDIDGIR EPVAGSLLYG NNIISGAVVP SSNAIGLHFY PIWEA---AS
                                TTCFIIAFIA APPVDIDGIR EPVAGSLLYG NNIISGAVVP SSNAIGLHFY PIWEA---AS
                                TTCFIIAFIA APPVDIDGIR EPVAGSLLYG NNIISGAVVP SSNAIGLHFY PIWEA---AS
                                TTCFIIAFIA APPVDIDGIR EPVAGSLLYG NNIISGAVVP SSNAIGLHFY PIWEA---AS
                                TTCFIIAFIA APPVDIDGIR EPVAGSLLYG NNIISGAVVP SSNAIGLHFY PIWEA---AS
                                TTCFIIAFIA APPVDIDGIR EPVAGSLLYG NNIISGAVVP SSNAIGLHFY PIWEA---AS
                                TTCFIIAFIA APPVDIDGIR EPVAGSLLYG NNIISGAVVP SSNAIGLHFY PIWEA---AS
                                TTCFIIAFIA APPVDIDGIR EPVAGSLLYG NNIISGAVVP SSNAIGLHFY PIWEA---AS
                                TTCFIIAFIA APPVDIDGIR EPVAGSLLYG NNIISGAVVP SSNAIGLHFY PIWEA---AS
                                TTCFIIAFIA APPVDIDGIR EPVAGSLLYG NNIISGAVVP SSNAIGLHFY PIWEA---AS
                                TTCFIIAFIA APPVDIDGIR EPVAGSLLYG NNIISGAVVP SSNAIGLHFY PIWEA---AS
                                TTCFIIAFIA APPVDIDGIR EPVAGSLLYG NNIVSGAVVP SSNAIGLHFY PIWEA---AS
                                TTCFIIAFIA APPVDIDGIR EPVAGSLLYG NNIVSGAVVP SSNAIGLHFY PIWEA---AS
                                TTCFIIAFIA APPVDIDGIR EPVAGSLLYG NNIVSGAVVP SSNAIGLHFY PIWEA---AS
                                TTCFIIAFIA APPVDIDGIR EPVAGSLLYG NNIVSGAVVP SSNAIGLHFY PIWEA---AS
                                TTCFLIAFVA APPVDIDGIR EPVAGSLLYG NNIISGAVVP SSNAIGLHFY PIWEA---AS
                                TTCFLIAFVA APPVDIDGIR EPVAGSLLYG NNIISGAVVP SSNAIGLHFY PIWEA---AS
                                TTCFIIAFIA APPVDIDGIR EPVAGSLLYG NNIISGAVVP SSNAIGLHFY PIWEA---AS
                                TTCFIIAFIA APPVDIDGIR EPVAGSLLYG NNIISGAVVP SSNAIGLHFY PIWEA---AS
                                TTCFIIAFIA APPVDIDGIR EPVAGSLLYG NNIISGAVVP SSNAIGLHFY PIWEA---AS
                                TTCFIIAFIA APPVDIDGIR EPVAGSLLYG NNIISGAVVP SSNAIGLHFY PIWEA---AS
                                TTCFIIAFIA APPVDIDGIR EPVAGSLLYG NNIISGAVVP SSNAIGLHFY PIWEA---AS
                                TTCFIIAFIA APPVDIDGIR EPVAGSLLYG NNIISGAVVP SSNAIGLHFY PIWEA---AS
                                TTCFIIAFIA APPVDIDGIR EPVAGSLLYG NNIISGAVVP SSNAIGLHFY PIWEA---AS
                                TTCFIIAFIA APPVDIDGIR EPVAGSLLYG NNIISGAVVP SSNAIGLHFY PIWEA---AS
                                TTCFIIAFIA APPVDIDGIR EPVAGSLLYG NNIISGAVVP SSNAIGLHFY PIWEA---AS
                                TTCFIIAFIA APPVDIDGIR EPVAGSLLYG NNIISGAVVP SSNAIGLHFY PIWEA---AS
                                TTCFIIAFIA APPVDIDGIR EPVAGSLLYG NNIISGAVVP SSNAIGLHFY PIWEA---AS
                                TTCFIIAFIA APPVDIDGIR EPVAGSLLYG NNIISGAVVP SSNAIGLHFY PIWEA---AS
                                TTCFIIAFIA APPVDIDGIR EPVAGSLLYG NNIISGAVVP SSNAIGLHFY PIWEA---AS
                                TTCFIIAFIA APPVDIDGIR EPVAGSLLYG NNIISGAVVP SSNAIGLHFY PIWEA---AS
                                TTCFIIAFIA APPVDIDGIR EPVAGSLLYG NNIISGAVVP SSNAIGLHFY PIWEA---AS
                                TTCFIIAFIA APPVDIDGIR EPVAGSLLYG NNIISGAVVP SSNAIGLHFY PIWEA---AS
                                TTCFIIAFIA APPVDIDGIR EPVAGSLLYG NNIISGAVVP SSNAIGLHFY PIWEA---AS
                                TACFIIAFIA APPVDIDGIR EPVAGSLLYG NNIISGAVVP SSNAIGLHFY PIWEA---AS
                                TACFIIAFIA APPVDIDGIR EPVAGSLLYG NNIISGAVVP SSNAIGLHFY PIWEA---AS
                                TICFIIAFIA APAVDIDGIR EPVAGSLLYG NNIISGAVVP SSNAIGLHFY PIWEA---AS
                                TICFIIAFIA APPVDIDGIR EPVAGSLLYG NNIISGAVVP SSNAIGLHFY PIWEA---AS
                                TICFIIAFIA APPVDIDGIR EPVAGSLLYG NNIISGAVVP SSNAIGLHFY PIWEA---AS
                                TICFIIAFIA APPVDIDGIR EPVAGSLLYG NNIISGAVVP SSNAIGLHFY PIWEA---AS
                                TICYIIAFIA APPVDIDGIR EPVSGSLLYG NNIISGAVVP SSNAIGLHFY PIWEA---AS
                                TVCFLIAFVA APPVDIDGIR EPVAGSLLYG NNIISGAVVP SSNAIGLHFY PIWEA---AS
                                TTCFLIAFVA APPVDIDGIR EPVAGSLLYG NNIISGAVVP SSNAIGLHFY PIWEA---AS
                                TTCFLIAFVA APPVDIDGIR EPVAGSLLYG NNIISGAVVP SSNAIGLHFY PIWEA---AS
                                TTCFLIAFVA APPVDIDGIR EPVAGSLLYG NNIVSGAVVP SSNAIGLHFY PIWEA---AS
                                TTCFLIAFVA APPVDIDGIR EPVAGSLLYG NNIVSGAVVP SSNAIGLHFY PIWEA---AS
                                TTCFLIAFVA APPVDIDGIR EPVAGSLLYG NNIVSGAVVP SSNAIGLHFY PIWEA---AS
                                TTCFIIAFIA APPVDIDGIR EPVAGSLLYG NNIISGAVVP SSNAIGLHFY PIWEA---AS
                                TTCFIIAFIA APPVDIDGIR EPVAGSLLYG NNIISGAVVP SSNAIGLHFY PIWEA---AS
                                TTCFIIAFIA APPVDIDGIR EPVAGSLLYG NNIISGAVVP SSNAIGLHFY PIWEA---AS
                                TVCYIIAFIA APPVDIDGIR EPVAGSLLYG NNIISGAVVP SSNAIGLHFY PIWEA---AS
                                TTCFIIAFIA APPVDIDGIR EPVAGSLLYG NNIISGAVVP SSNAIGLHFY PIWEA---AS
                                TICFIIAFIA APPVDIDGIR EPVAGSLIYG NNIISGAVIP SSNAIGLHFY PIWEA---AS
                                TICYIIAFIA APPVDIDGIR EPVSGSLLYG NNIISGAVVP SSNAIGLHFY PIWEA---AS
                                TICYIIAFIA APPVDIDGIR EPVSGSLLYG NNIISGAVVP SSNAIGLHFY PIWEA---AS
                                ACVFTIAFIA APPVDIDGIR EPIAGSLVYG NNIITAAVVP SSNAIGLHFY PIWEA---AS
                                ICVFTIAFIA APPVDIDGIR EPVAGSLLYG NNIITAAVVP SSNAIGLHFY PIWEA---AS
                                TTVFVLAIIA APPVDMDGLR EPITGSLLYG NNIITAAVVP TSNAIGLHFY PIWEA---AS
                                TTVFVLAIIA APPVDMDGLR EPITGSLLYG NNIITAAVVP TSNAIGLHFY PIWEA---AS
                                TTVFVLAIIA APPVDMDGLR EPITGSILYG NNIITAAVVP TSNAIGLHFY PIWEA---AS
                                ITVFVTAFIA APPVDIDGIR EPLSGSLLYG NNIITAAVVP TSNAIGLHFY PIWEA---AT
                                VCVFTIAFIA APPVDIDGIR EPVAGSLLYG NNIITGAVVP MSNAIGLHFY PIWEA---AS
                                ICVFTIAFIA APPVDIDGIR EPVSGSLLYG NNIITGAVVP MSNAIGLHFY PIWEA---AS
                                ICVFTIAFIA APPVDIDGIR EPVSGSLLYG NNIITAAVVP MSNAIGLHFY PIWEA---AS
                                ICVFTIAFIA APPVDIDGIR EPVSGSLLYG NNIITAAVVP MSNAIGLHFY PIWEA---AS
                                ICVFTIAFIA APPVDIDGIR EPVSGSLLYG NNIITAAVVP MSNAIGLHFY PIWEA---AS
                                ICVFTIAFIA APPVDIDGIR EPVSGSLLYG NNIITAAVVP MSNAIGLHFY PIWEA---AS
                                TCVFIIAFIA APPVDIDGIR EPLSGSLLYG NNIITGAVVP TSNAIGLHFY PIWEA---AS
                                TTCFIIAFIA APPVDIDGIR EPVSGSLLYG NNIITGAVVP SSNAIGLHFY PIWEA---AS
                                TTCFIIAFIA APPVDIDGIR EPVAGSLIYG NNIISGAVVP SSNAIGLHFY PIWEA---AS
                                TTCFIIAFIA APPVDIDGIR EPVAGSLLYG NNIISGAVVP SSNAIGLHFY PIWEA---AS
                                TTCFIIAFIA APPVDIDGIR EPVAGSLLYG NNIISGAVVP SSNAIGLHFY PIWEA---AS
                                TTCFIIAFIA APPVDIDGIR EPVAGSLLYG NNIISGAVVP SSNAIGLHFY PIWEA---AS
                                TTCFIIAFVA APPVDIDGIR EPVAGSLLYG NNIISGAVVP SSNAIGLHFY PIWEA---AS
                                TTCFIIAFIA APPVDIDGIR EPVAGSLLYG NNIISGAVVP SSNAIGLHFY PIWEA---AS
                                TICFVIAFIA APPVDIDGIR EPVSGSLLYG NNIITGAVVP TSNAIGLHFY PIWEA---AS
                                TICFVIAFIA APPVDIDGIR EPVSGSLLYG NNIITGAVVP TSNAIGLHFY PIWEA-----
                                TICFIIAFIA APPVDIDGIR EPVSGSLLYG NNIITGAIVP TSNAIGLHFY PIWEA---AS
                                TICFIIAFIA APPVDIDGIR EPVSGSLIYG NNIITGAIVP TSNAIGLHFY PIWEA---AS
                                TICFIIAFIA APPVDIDGIR EPVSGSLLYG NNIISGAIVP TSNAIGLHFY PIWEA---SS
                                TICFIIAFIA APPVDIDGIR EPVSGSLLYG NNIISGAIVP TSNAIGLHFY PIWEA---SS
                                TICFIIAFIA APPVDIDGIR EPVSGSLLYG NNIITGAIVP TSNAIGLHFY PIWEA---SS
                                TICFIIAFIA APPVDIDGIR EPVSGSLLYG NNIISGAIVP TSNAIGLHFY PIWEA---SS
                                TICFIIGFIA APPVDIDGIR EPVSGSLLYG NNIITGAIVP TSNAIGLHFY PIWEA---SS
                                TICFIIGFIA APPVDIDGIR EPVSGSLLYG NNIITGAIVP TSNAIGLHFY PIWEA---SS
                                TICFIIAFIA APPVDIDGIR EPVSGSLLYG NNIITGAIVP TSNAIGLHFY PIWEA---SS
                                TICFIIAFIA APPVDIDGIR EPVSGSLLYG NNVITGAVVP TSNAIGLHFY PIWDA---AS
                                TICFVIAFIT APPVDIDGIR EPVSGSLLYG NNIITGAVVP TSNAIGLHFY PIWEA---AS
                                TTCFIIAFIA APPVDIDGIR EPVSGSLLYG NNIITGAVVP TSNAIGLHFY PIWEA---AS
                                TICFIIAFIA APPVDMDGIR EPIAGSLLDG NNIITGAVVP TSNAIGLHFY PIWEA---AS
                                TICFIIAFIA APPVDIDGIR EPVSGSLLYG NNIITGAVVP SSNAIGLHFY PIWEA---AS
                                TICFIIAFIA APPVDIDGIR EPVSGSLLYG NNIITGAVVP SSNAIGLHFY PIWEA---AS
                                TICFIIAFVA APPVDIDGIR EPVAGSLIYG NNIISGAVIP SSNAIGLHFY PIWEA---AS
                                TICFIIAFIA APPVDIDGIR EPVAGSLIYG NNIISGAVVP SSNAIGLHFY PIWEA---AS
                                TICFIIAFIA APPVDIDGIR EPVAGSLIYG NNIISGAVVP SSNAIGLHFY PIWEA---AS
                                TICFIIAFIA APPVDIDGIR EPVAGSLIYG NNIISGAVVP SSNAIGLHFY PIWEA---AS
                                TICFIIAFIA APPVDIDGIR EPVAGSLIYG NNIISGAVVP SSNAIGLHFY PIWEA---AS
                                TICFIIAFIA APPVDIDGIR EPVAGSLIYG NNIISGAVVP SSNAIGLHFY PIWEA---AS
                                TICFIIAFIA APPVDIDGIR EPVAGSLMFG NNIISGAVIP SSNAIGLHFY PIWEA---AS
                                TICFIIAFIA APPVDIDGIR EPVAGSLMFG NNIISGAVIP SSNAIGLHFY PIWEA---AS
                                TICFIIAFIA APPVDIDGIR EPVAGSLMFG NNIISGAVIP SSNAIGLHFY PIWEA---AS
                                TICYIIAFIG APPVDIDGIR EPVAGSLLYG NNIISGAVIP SSNAIGLHFY PIWEA---AS
                                TICYVIAFIG APPVDIDGIR EPVAGSLLYG NNIISGAVIP SSNAIGLHFY PIWEA---AS
                                TACFVIAFIA APPVDIDGIR EPVAGSLLLG NNIISGAVIP SSNAIGLHFY PIWEA---AS
                                TACFVIAFIA APPVDIDGIR EPVAGSLLLG NNIISGAVIP SSNAIGLHFY PIWEA---AS
                                TVCFIIAFIA APPVDIDGIR EPVAGSLLYG NNIISGAVVP SSNAIGLHFY PIWEA---AS
                                TICYVIAFIA APPVDIDGIR EPVAGSLIYG NNIISGAVVP SSNAIGLHFY PIWEA---AS
                                TICYVIAFIA APPVDIDGIR EPVAGSLIYG NNIISGAVVP SSNAIGLHFY PIWEA---AS
                                TVCFIIAFVA APPVDIDGIR EPVAGSLLYG NNIISGAVVP SSNAIGLHFY PIWEA---AS
                                TICFIVAFIA APPVDIDGIR EPVAGSLMYG NNIISGAVVP SSNAIGLHFY PIWEA---AS
                                TTCFIIAFVA APPVDIDGIR EPVAGSLMYG NNIISGAVVP SSNAIGLHFY PIWEA---AS
                                TICFIVAMIA APPVDIDGIR EPVAGSFLYG NNIISGAVVP SSNAIGLHFY PIWEA---AS
                                TICFIVAFIA APPVDIDGIR EPVAGSFLYG NNIISGAVVP SSNAIGLHFY PIWEA---AS
                                TICYIIAFIA APPVDIDGIR EPVAGSFLYG NNIISGAVIP SSNAIGLHFY PIWEA---AT
                                TICFIVAFIA APTVDIDGIR EPVAGSLIYG NNIISGAVIP SSNAIGLHFY PIWEA---AS
                                TICFIVAFIA APPVDIDGIR EPVAGSFIYG NNIISGAVIP SSNAIGLHFY PIWEA---AS
                                TICFIVAFIA APPVDIDGIR EPVAGSFIYG NNIISGAVVP SSNAIGLHFY PIWEA---AS
                                TICYIVAFIA APPVDIDGIR EPVAGSFLYG NNIISGAVIP SSNAIGLHFY PIWEA---AS
                                TICYIVAFIA APAVDIDGIR EPVAGSLIYG NNIISGAVVP SSNAIGLHFY PIWEA---AS
                                TICYVVAFIA APAVDIDGIR EPVAGSLMYG NNIISGAVVP SSNAIGLHFY PIWEA---AS
                                TSCFIIAFIA APPVDIDGIR EPVAGSLMYG NNIISGAVVP SSNAIGLHFY PIWEA---AS
                                TICFIIAFIA APPVDIDGIR EPVAGSFLYG NNIISGAVVP SSNAIGLHFY PIWEA---AS
                                TICFTIAFIA APPVDIDGIR EPVAGSLIYG NNIISGAVIP SSNAIGLHFY PIWEA---AS
                                TICFIIAFIA APPVDIDGIR EPVAGSFIYG NNIISGAVVP SSNAIGLHFY PIWEA---AS
                                TICFIIAFIA APPVDIDGIR EPVAGSFLYG NNIISGAVVP SSNAIGLHFY PIWEA---AS
                                TICFTIAFIA APPVDIDGIR EPVAGSLIYG NNIISGAVVP SSNAIGLHFY PIWEA---AS
                                TICFIVAFVA APPVDIDGIR EPVAGSLIYG NNIISGAVVP SSNAIGLHFY PIWEA---AS
                                TICFIIAFVA APPVDIDGIR EPVAGSLIYG NNIISGAVVP SSNAIGLHFY PIWEA---AS
                                TICFIIAFVA APPVDIDGIR EPVAGSLIYG NNIISGAVVP SSNAIGLHFY PIWEA---AS
                                TVCFIIAFIA APAVDIDGIR EPVAGSLIYG NNIISGAVVP SSNAIGLHFY PIWEA---AS
                                TVCFIIAFIA APAVDIDGIR EPVAGSLIYG NNIISGAVVP SSNAIGLHFY PIWEA---AS
                                TTCFIVAFIA APAVDIDGIR EPVAGSLIYG NNIISGAVVP SSNAIGLHFY PIWEA---AS
                                TTCFIVAFIA APAVDIDGIR EPVAGSLIYG NNIISGAVVP SSNAIGLHFY PIWEA---AS
                                TTCFIIAFIA APAVDIDGIR EPVAGSLIYG NNIISGAVVP SSNAIGLHFY PIWEA---AS
                                TICFIVAFIA APAVDIDGIR EPVAGSLIYG NNIISGAVVP SSNAIGLHFY PIWEA---AT
                                TTCFIVAFIA APPVDIDGIR EPVAGSLLYG NNIISGAVVP SSNAIGLHFY PIWDA---AS
                                TTCFIVAFIA APPVDIDGIR EPVAGSLLYG NNIISGAVVP SSNAIGLHFY PIWDA---AS
                                TTCFIVAFIA APPVDIDGIR EPVAGSLLYG NNIISGAVVP SSNAIGLHFY PIWEA---AS
                                TICFIIAFVG APAVDIDGIR EPVQGSLFGG NNIVSGAVIP QSAAIGLHFY PIWEA---AS
                                ASCYIIAFVG APAVDIDGIR EPVQGSLFGG NNIISGAVVP SSAAIGLHFY PIWEA---AS
                                TICYIIAFIA APPVDIDGIR EPVAGSLLFG NNIISGAVVP SSNAIGLHFY PIWEA---AS
                                TICYIIAFIA APPVDIDGIR EPVAGSLMFG NNIISGAVVP SSNAIGLHFY PIWEA---AS
                                TICYIIAFVA APPVDIDGIR EPVAGSLLYG NNIISGAVVP SSNAIGLHFY PIWEA---AS
                                TICFIIAFIA APPVDIDGIR EPVSGSLMYG NNIITGAIVP SSNAIGLHFY PIWEA---AS
                                TTCFIIAFIA APPVDIDGIR EPVSGSLLYG NNIISGAVVP SSNAIGLHFY PIWEA---AS
                                TTCFIIAFIA APPVDIDGIR EPVAGSLLYG NNIISGAVVP SSNAIGLHFY PIWEA---AS
                                TTCFIIAFIA APPVDIDGIR EPVAGSLLYG NNIVSGAVVP SSNAIGLHFY PIWEA---AS
                                TTCFIIAFIA APPVDIDGIR EPVAGSLLYG NNIVSGAVVP SSNAIGLHFY PIWEA---AS
                                TTCFIIAFIA APPVDIDGIR EPVAGSLLYG NNIISGAVVP SSNAIGLHFY PIWEA---AS
                                TTCFIIAFIA APPVDIDGIR EPVAGSLLYG NNIVSGAVVP SSNAIGLHFY PIWEA---AS
                                TICFIIAFIA APAVDIDGIR EPVAGSLLYG NNIISGAVVP SSNAIGLHFY PIWEA---AS
                                TICFIIAFIA APAVDIDGIR EPVAGSLLSG NNIISGAVVP SSNAIGLHFY PIWEA---AS
                                TVCFTIAFIA APPVDIDGIR EPVAGSLIYG NNIISGAVVP SSNAIGLHFY PIWEA---AS
                                TVCFTIAFIA APPVDIDGIR EPVAGSLIYG NNIISGAVVP SSNAIGLHFY PIWEA---AS
                                TVCFTIAFIA APPVDIDGIR EPVAGSLIYG NNIISGAVVP SSNAIGLHFY PIWEA---AS
                                TACFVIAFIA APPVDIDGIR EPVAGSLLYG NNIISGAVIP SSNAIGLHFY PIWEA---AS
                                TVCFAIAFIA APPVDIDGIR EPVAGSLIYG NNIISGAVVP SSNAIGLHFY PIWEA---AS
                                TICYIIAFVA APPVDIDGIR EPVAGSLLYG NNIISGAVVP SSNAIGLHFY PIWEA---AS
                                TICYIVAFIA APPVDIDGIR EPVAGSLLYG NNIISGAVVP SSNAIGLHFY PIWEA---AS
                                TICYIVAFIA APPVDIDGIR EPVAGSLLYG NNIISGAVVP SSNAIGLHFY PIWEA---AS
                                TICYIVAFVA APPVDIDGIR EPVAGSLLYG NNIISGAVVP SSNAIGLHFY PIWEA---AS
                                TICYIVAFVA APPVDIDGIR EPVAGSLLYG NNIISGAVVP SSNAIGLHFY PIWEA---AS
                                TICYIIAFVA APPVDIDGIR EPVAGSLLYG NNIISGAVVP SSNAIGLHFY PIWEA---AS
                                TICYIIAFIA APPVDIDGIR EPVAGSLLYG NNIISGAVVP SSNAIGLHFY PIWEA---AS
                                VICFIIGFIA APPVDIDGIR EPVAGSLIYG NNIISGAVVP SSNAIGLHFY PIWEA---AS
                                TACFILAFIA APPVDMDGIR EPVAGSLLYG NNMISASVVP SSNAIGLHFY PIWEA---AS
                                TACFILAFIA APPVDMDGIR EPVAGSLLYG NNMISASVVP SSNAIGLHFY PIWEA---AS
                                TTCFILAFIA APPVDMDGIR EPVAGSLLYG NNMISASVVP SSNAIGLHFY PIWEA---AS
                                TACFVIAFIA APPVDIDGIR EPVAGSLMYG NNIISGAVVP SSNAIGLHFY PIWEA---AS
                                TACFVIAFIA APPVDIDGIR EPVAGSLMYG NNIISGAVVP SSNAIGLHFY PIWEA---AS
                                TACFVIAFIA APPVDIDGIR EPVAGSLILG NNIISGAVIP SSNAIGLHFY PIWEA---AS
                                TTCFVIAFIA APPVDIDGIR EPVAGSLILG NNIISGAVIP SSNAIGLHFY PIWEA---AS
                                TACFVIAFIA APPVDIDGIR EPVAGSLILG NNIISGAVIP SSNAIGLHFY PIWEA---AS
                                TICYVIAFIA APPVDIDGIR EPVAGSLLYG NNIISGAVVP SSNAIGLHFY PIWEA---AS
                                TICYVIAFIA APPVDIDGIR EPVAGSLLYG NNIISGAVVP SSNAIGLHFY PIWEA---AS
                                TTCFIIAFIA APPVDIDGIR EPVAGSLMYG NNIISGAVVP SSNAIGLHFY PIWEA---AS
                                TACFVIAFIA APPVDIDGIR EPVAGSLMYG NNIISGAVVP SSNAIGLHFY PIWEA---AS
                                TACFVIAFIA APPVDIDGIR EPVAGSLMYG NNIISGAVVP SSNAIGLHFY PIWEA---AS
                                TACFVIAFIA APPVDIDGIR EPVAGSLMYG NNIISGAVVP SSNAIGLHFY PIWEA---AS
                                TACFVIAFIA APPVDIDGIR EPVAGSLMYG NNIISGAVVP SSNAIGLHFY PIWEA---AS
                                TACFVIAFIA APPVDIDGIR EPVAGSLMYG NNIISGAVVP SSNAIGLHFY PIWEA---AS
                                TTCFVVAFIA APPVDIDGIR EPVAGSLMYG NNIISGAVVP SSNAIGLHFY PIWEA---AS
                                TTCFVIAFIA APPVDIDGIR EPVAGSLMYG NNIISGAVVP SSNAIGLHFY PIWEA---AS
                                TTCFVIAFIA APPVDIDGIR EPVAGSLMYG NNIISGAVVP SSNAIGLHFY PIWEA---AS
                                TTCFVIAFIA APPVDIDGIR EPVAGSLMYG NNIISGAVVP SSNAIGLHFY PIWEA---AS
                                TTCFVIAFIA APPVDIDGIR EPVAGSLMYG NNIISGAVVP SSNAIGLHFY PIWEA---AS
                                TTCFVIAFIA APPVDIDGIR EPVAGSLMYG NNIISGAVVP SSNAIGLHFY PIWEA---AS
                                TICFVIAFIA APAVDIDGIR EPVAGSLMYG NNIISGAVVP SSNAIGLHFY PIWEA---AS
                                TICFTIAFIA APAVDIDGIR EPVAGSLMYG NNIISGAVVP SSNAIGLHFY PIWEA---AS
                                TICFIIAFIA APAVDIDGIR EPVSGSLMYG NNIISGAVVP SSNAIGLHFY PIWEA---AS
                                TICFIIAFIA APPVDIDGIR EPVAGSLMYG NNIISGAVVP SSNAIGLHFY PIWEA---AS
                                TICYVIAFIA APPVDIDGIR EPVAGSLMYG NNIITGAVVP SSNAIGLHFY PIWEA---AS
                                TICYIIAFIA APPVDIDGIR EPVAGSLMYG NNIITGAVVP SSNAIGLHFY PIWEA---AS
                                TICYIIAFIA APPVDIDGIR EPVAGSLMYG NNIITGAVVP SSNAIGLHFY PIWEA---AS
                                TICYIIAFIA APPVDIDGIR EPVAGSLMYG NNIITGAVVP SSNAIGLHFY PIWEA---AS
                                TICYVIAFIA APPVDIDGIR EPVAGSLMYG NNIITGAVVP SSNAIGLHFY PIWEA---AS
                                TICYVIAFIA APPVDIDGIR EPVAGSLMYG NNIITGAVVP SSNAIGLHFY PIWEA---AS
                                TICYVIAFIA APPVDIDGIR EPVAGSLMYG NNIITGAVVP SSNAIGLHFY PIWEA---AS
                                TICYVIAFIA APPVDIDGIR EPVAGSLMYG NNIITGAVVP SSNAIGLHFY PIWEA---AS
                                TICYVIAFIA APPVDIDGIR EPVAGSLMYG NNIITGAVVP SSNAIGLHFY PIWEA---AS
                                TICYIIAFIA APPVDIDGIR EPVAGSLMYG NNIITGAVVP SSNAIGLHFY PIWEA---AS
                                TICYVIAFIA APPVDIDGIR EPVAGSLMYG NNIITGAVVP SSNAIGLHFY PIWEA---AS
                                TICYIIAFVA APPVDIDGIR EPVAGSLLYG NNIISGAVVP SSNAIGLHFY PIWEA---AS
                                TICYVIAFVA APPVDIDGIR EPVAGSLLYG NNIISGAVVP SSNAIGLHFY PIWEA---AS
                                TICYIVAFVA APPVDIDGIR EPVAGSLMYG NNIISGAVVP SSNAIGLHFY PIWEA---AS
                                TICYIIAFVA APPVDIDGIR EPVAGSLMYG NNIISGAVVP SSNAIGLHFY PIWEA---AS
                                TICYIIAFVA APPVDIDGIR EPVAGSLLYG NNIISGAVVP SSNAIGLHFY PIWEA---AS
                                TICYIIAFVA APPVDIDGIR EPVAGSLLYG NNIISGAVVP SSNAIGLHFY PIWEA---AS
                                TICYIIAFIA APPVDIDGIR EPVAGSLLYG NNIISGAVVP SSNAIGLHFY PIWEA---AS
                                TICYIIAFIA APPVDIDGIR EPVAGSLLYG NNIISGAVVP SSNAIGLHFY PIWEA---AS
                                TICYIIAFVA APPVDIDGIR EPVAGSLLYG NNIISGAVVP SSNAIGLHFY PIWEA---AS
                                TICYIIAFVA APPVDIDGIR EPVAGSLLYG NNIISGAVVP SSNAIGLHFY PIWEA---AS
                                TICYIIAFVA APPVDIDGIR EPVAGSLLYG NNIISGAVVP SSNAIGLHFY PIWEA---AS
                                TICYIIAFVA APPVDIDGIR EPVAGSLLYG NNIISGAVVP SSNAIGLHFY PIWEA---AS
                                TICYIIAFVA APPVDIDGIR EPVAGSLMFG NNIISGAVVP SSNAIGLHFY PIWEA---AS
                                TICYIIAFVA APPVDIDGIR EPVAGSLMFG NNIISGAVVP SSNAIGLHFY PIWEA---AS
                                TICYIIAFVA APPVDIDGIR EPVAGSLLLG NNIISGAVVP SSNAIGLHFY PIWEA---AS
                                TICYIIAFVA APPVDIDGIR EPVAGSLLYG NNIISGAVVP SSNAIGLHFY PIWEA---AS
                                TVCFIIAFVA APPVDIDGIR EPVAGSLLYG NNIISGAVVP SSNAIGLHFY PIWEA---AS
                                TVCFIIAFVA APPVDIDGIR EPVAGSLLYG NNIISGAVVP SSNAIGLHFY PIWEA---AS
                                TICFIVAFIA APPVDIDGIR EPVAGSLMYG NNIISGAVVP SSNAIGLHFY PIWEA---AS
                                TICFIVAFIA APPVDIDGIR EPVAGSLMYG NNIISGAVVP SSNAIGLHFY PIWEA---AS
                                TTCFIIAFIA APPVDIDGIR EPVAGSLLYG NNIISGAVVP SSNAIGLHFY PIWEA---AS
                                TTCFIIAFIA APPVDIDGIR EPVAGSLLYG NNIISGAVVP SSNAIGLHFY PVWEA---AS
                                AICFIIAFIA APPVDIDGIR EPVAGSLLYG NNIISGAVVP SSNAIGLHFY PIWEA---AS
                                AICFIIAFIA APPVDIDGIR EPVAGSLLYG NNIISGAVVP SSNAIGLHFY PIWEA---AS
                                AICFIIAFIA APPVDIDGIR EPVAGSLLYG NNIISGAVVP SSNAIGLHFY PIWEA---AS
                                AICFIIAFIA APPVDIDGIR EPVAGSLLYG NNIISGAVVP SSNAIGLHFY PIWEA---AS
                                AICFIIAFIA APPVDIDGIR EPVAGSLLYG NNIISGAVVP SSNAIGLHFY PIWEA---AS
                                AICFIIAFIA APPVDIDGIR EPVAGSLLYG NNIISGAVVP SSNAIGLHFY PIWEA---AS
                                AICFIIAFIA APPVDIDGIR EPVAGSLLYG NNIISGAVVP SSNAIGLHFY PIWEA---AS
                                TTCFIIAFVA APPVDIDGIR EPVAGSLIYG NNIISGAVVP SSNAIGLHFY PIWEA---AS
                                ITCFIIAFVA APPVDIDGIR EPVAGSLIYG NNIISGAVVP SSNAIGLHFY PIWEA---AS
                                TICFVIAFIA APPVDIDGIR EPVAGSLIYG NNIISGAVVP SSNAIGLHFY PIWEA---AS
                                TICFVIGFIA APPVDIDGIR EPVAGSLIYG NNIISGAVVP SSNAIGLHFY PIWEA---AS
                                TTCFIIAFIA APPVDIDGIR EPVAGSLIYG NNIISGAVVP SSNAIGLHFY PIWEA---AS
                                TICFIIAFIA APPVDIDGIR EPVAGSLIYG NNIISGAVVP SSNAIGLHFY PIWEA---AS
                                TICFIIAFIA APPVDIDGIR EPVAGSLIYG NNIISGAVVP SSNAIGLHFY PIWEA---AS
                                TTCFIIAFIA APPVDIDGIR EPVAGSLVYG NNIISGAVVP SSNAIGLHFY PIWEA---AS
                                TTCFIIAFIA APPVDIDGIR EPVAGSLVYG NNIISGAVVP SSNAIGLHFY PIWEA---AS
                                TTCFIIAFVA APPVDIDGIR EPVAGSLVYG NNIISGAVVP SSNAIGLHFY PIWEA---AS
                                TTCFIIAFVA APPVDIDGIR EPVAGSLVYG NNIISGAVVP SSNAIGLHFY PIWEA---AS
                                TTCFIIAFIA APPVDIDGIR EPVAGSLIYG NNIISGAVVP SSNAIGLHFY PIWEA---AS
                                TTCFIIAFVA APPVDIDGIR EPVAGSLMYG NNIISGAVVP SSNAIGLHFY PIWEA---AS
                                TTCFIIAFVA APPVDIDGIR EPVAGSLMYG NNIISGAVVP SSNAIGLHFY PIWEA---AS
                                TTCFIIAFVA APPVDIDGIR EPVAGSLMYG NNIISGAVVP SSNAIGLHFY PIWEA---AS
                                TTCFIIAFVA APPVDIDGIR EPVAGSLMYG NNIISGAVVP SSNAIGLHFY PIWEA---AS
                                TTCFIIAFVA APPVDIDGIR EPVAGSLMYG NNIISGAVVP SSNAIGLHFY PIWEA---AS
                                TTCFIIAFVA APPVDIDGIR EPVAGSLMYG NNIISGAVVP SSNAIGLHFY PIWEA---AS
                                TTCFIVAFIA APPVDIDGIR EPVAGSLMYG NNIISGAVVP SSNAIGLHFY PIWEA---AS
                                TTCFIIAFIA APPVDIDGIR EPVAGSLLYG NNIISGAVVP SSNAIGLHFY PVWEA---AS
                                TTCFIIAFIA APPVDIDGIR EPVAGSLLYG NNIISGAVVP SSNAIGLHFY PVWEA---AS
                                TTCFIIAFIA APPVDIDGIR EPVAGSLLYG NNIISGAVVP SSNAIGLHFY PVWEA---AS
                                TTCFIIAFIA APPVDIDGIR EPVAGSLMYG NNIISGAVVP SSNAIGLHFY PIWEA---AS
                                TTCFIIAFIA APPVDIDGIR EPVAGSLMYG NNIISGAVVP SSNAIGLHFY PIWEA---AS
                                TTCFIIAFIA APPVDIDGIR EPVAGSLMYG NNIISGAVVP SSNAIGLHFY PIWEA---AS
                                TTCFIIAFIA APPVDIDGIR EPVAGSLMYG NNIISGAVVP SSNAIGLHFY PIWEA---AS
                                TTCFIIAFIA APPVDIDGIR EPVAGSLMYG NNIISGAVVP SSNAIGLHFY PIWEA---AS
                                TTCFIIAFIA APPVDIDGIR EPVAGSLMYG NNIISGAVVP SSNAIGLHFY PIWEA---AS
                                TTCFIIAFIA APPVDIDGIR EPVAGSLMYG NNIISGAVVP SSNAIGLHFY PIWEA---AS
                                TTCFIIAFIA APPVDIDGIR EPVAGSLMYG NNIISGAVVP SSNAIGLHFY PIWEA---AS
                                TTCFIIAFIA APPVDIDGIR EPVAGSLMYG NNIISGAVVP SSNAIGLHFY PIWEA---AS
                                TACFIIAFIA APPVDIDGIR EPVAGSLLYG NNIISGAVVP SSNAIGLHFY PIWEA---AS
                                TACFIIAFIA APPVDIDGIR EPVAGSLLYG NNIISGAVVP SSNAIGLHFY PIWEA---AS
                                TACFIIAFIA APPVDIDGIR EPVAGSLLYG NNIISGAVVP SSNAIGLHFY PIWEA---AS
                                TTCFIIAFIA APPVDIDGIR EPVAGSLIYG NNIITGAVVP SSNAIGLHFY PIWEA---AS
                                TTCFIIAFIA APPVDIDGIR EPVAGSLIYG NNIITGAVVP SSNAIGLHFY PIWEA---AS
                                TTCFIIAFIA APPVDIDGIR EPVAGSLIYG NNIITGAVVP SSNAIGLHFY PIWEA---AS
                                TTCFIIAFIA APPVDIDGIR EPVAGSLIYG NNIISGAVVP SSNAIGLHFY PIWEA---AS
                                TTCFIIAFIA APPVDIDGIR EPVAGSLLYG NNIISGAVVP SSNAIGLHFY PIWEA---AS
                                TTCFIIAFIA APPVDIDGIR EPVAGSLLYG NNIISGAVVP SSNAIGLHFY PIWEA---AS
                                TTCFIIAFIA APPVDIDGIR EPVAGSLLYG NNIISGAVVP SSNAIGLHFY PIWEA---AS
                                VTCFVIAFIG APPVDIDGIR EPVAGSLLYG NNIITGAVVP SSNAIGLHLY PIWEA---AS
                                VTCFVIAFIG APPVDIDGIR EPVAGSLLYG NNIITGAVVP SSNAIGLHLY PIWEA---AS
                                TTCYIIAFIA APPVDIDGIR EPVAGSLMYG NNIISGAVVP SSNAIGLHFY PIWEA---AS
                                TICFIIAFIA APPVDIDGIR EPVAGSLLYG NNIISAAVVP SSNAIGLHFY PIWEA---AS
                                TTCFIIAFIA APPVDIDGIR EPVAGSLVYG NNIISGAVVP SSNAIGLHFY PIWEA---AS
                                TTCFIIAFIA APPVDIDGIR EPVAGSLIYG NNIISGAVVP SSNAIGLHFY PIWEA---AS
                                TTCFVIAFIA APPVDIDGIR EPVAGSLLYG NNMISGAVVP SSNAIGLHFY PIWEA---AS
                                TACFVLAFIA APPVDIDGIR EPVAGSLLLG NNIISGAVVP SSNAIGLHFY PIWEA---AS
                                TACFVLAFIA APPVDIDGIR EPVAGSLLLG NNIISGAVVP SSNAIGLHFY PIWEA---AS
                                TACFVIAFIA APPVDIDGIR EPVAGSLMYG NNIISGAVVP SSNAIGLHFY PIWEA---AS
                                TTCFIIAFIG APPVDIDGIR EPVSGSLLYG NNIITGAVVP SSAAIGLHFY PIWEA---AS
                                TTCFIIAFIG APPVDIDGIR EPVSGSLLYG NNIITGAVVP SSAAIGLHFY PIWEA---AS
                                TTCFIIAFIG APPVDIDGIR EPVSGSLLYG NNIISGAVVP SSAAIGLHFY PIWEA---AS
                                TTCFIIAFIA APPVDIDGIR EPVAGSLLYG NNIITGAVVP SSNAIGLHFY PIWEA---AS
                                TTCFIIAFIA APPVDIDGIR EPVAGSLLYG NNIISGAVVP SSNAIGLHFY PIWEA---AS
                                TTCFIVAFIA APPVDIDGIR EPVAGSLIYG NNIISGAVVP SSNAIGLHFY PIWEA---AS
                                TTCFIIAFIA APPVDIDGIR EPVAGSLLFG NNIISGAVVP SSNAIGLHFY PIWEA---AS
                                TTCFIIAFIA APPVDIDGIR EPVAGSLLFG NNIISGAVVP SSNAIGLHFY PIWEA---AS
                                TTCFIIAFIA APPVDIDGIR EPVAGSLLYG NNIISGAVVP SSNAIGLHLY PIWEA---AS
                                TTCYIIAFIA APPVDIDGIR EPVAGSLMYG NNIISGAVVP SSNAIGLHFY PIWEA---AS
                                TTCYIIAFIA APPVDIDGIR EPVAGSLMYG NNIITGAVVP SSNAIGLHFY PIWEA---AS
                                TTCFIIAFIA APPVDIDGIR EPVAGSLLYG NNIITGAVVP SSNAIGMHFY PIWEA---AS
                                TICFITAFIA APPVDIDGIR EPVAGSLMYG NNIISGAVVP SSNAIGLHFY PIWEA---AS
                                TICFITAFIA APPVDIDGIR EPVAGSLMYG NNIISGAVVP SSNAIGLHFY PIWEA---AS
                                TICFIIAFIA APPVDIDGIR EPVAGSLMYG NNIISGAVVP SSNAIGLHFY PIWEA---AS
                                TLCFIIAFIA APPVDIDGIR EPVAGSLMYG NNIISGAVVP SSNAIGLHFY PIWEA---AS
                                TICFIIAFIA APPVDIDGIR EPVAGSLMFG NNIISGAVVP SSNAIGLHFY PIWEA---AS
                                TACFIIAFIA APPVDIDGIR EPVAGSLLYG NNIITGAVVP SSNAIGLHFY PIWEA---AS
                                TACFIIAFIA APPVDIDGIR EPVAGSLLYG NNIITGAVVP SSNAIGLHFY PIWEA---AS
                                TICFIIAFIA APPVDIDGIR EPVAGSLIFG NNIITGAVVP SSNAIGLHFY PIWEA---AS
                                TICYIVAFIA APPVDIDGIR EPVAGSLMFG NNIISGAVVP SSNAIGLHFY PIWEA---AS
                                TICYIVAFIA APPVDIDGIR EPVAGSLMFG NNIISGAVVP SSNAIGLHFY PIWEA---AS
                                TICYIIAFIA APPVDIDGIR EPVAGSLLYG NNIISGAVVP SSNAIGLHFY PIWEA---AS
                                TICFIIGFIA APPVDIDGIR EPVAGSLLYG NNIISGAVVP SSNAIGLHFY PIWEA---AS
                                TICFIIAFIA APPVDIDGIR EPVAGSLIYG NNIISGAVVP SSNAIGLHLY PIWEA---AS
                                TICFVIAFIA APPVDIDGIR EPVAGSLLYG NNIISGAVVP SSNAIGLHLY PIWEA---AS
                                TICFVIAFIA APPVDIDGIR EPVAGSLLYG NNIITGAVVP SSNAIGLHFY PIWEA---AS
                                TICFVIAFIA APPVDIDGIR EPVSGSLLYG NNIITGAVVP SSNAIGLHFY PIWEA---AS
                                TACFVIAFIA APPVDIDGIR EPVAGSLMFG NNIITGAVIP SSNAIGLHFY PIWEA---AS
                                TICFVIAFIA APPVDIDGIR EPVSGSLLYG NNIITAAVVP SSNAIGLHLY PIWDA---AS
                                TICFVIAFIA APPVDIDGIR EPVSGSLLYG NNIITASIVP SSNAIGLHLY PIWDA---AS
                                TICFVIAFIA APPVDIDGIR EPVSGSLLYG NNIITGAVVP SSNAIGLHFY PIWEA---AS
                                TICFVIAFIA APPVDIDGIR EPVSGSLLYG NNIITGAVVP SSNAIGLHFY PIWEA---AS
                                TICFVIAFIA APPVDIDGIR EPVSGSLLYG NNIITGAVVP SSNAIGLHFY PIWEA---AS
                                TICFVIAFIA APPVDIDGIR EPVSGSLLYG NNIITGAVVP SSNAIGLHFY PIWEA---AS
                                TTCFVIAFIA APPVDIDGIR EPVAGSLIFG NNIITGAVIP SSNAIGLHFY PIWEA---AS
                                TICFIIAFIA APPVDIDGIR EPVSGSLIFG NNIISGAVVP SSNAIGLHFY PIWEA---AS
                                TICFIIAFIA APAVDIDGIR EPVSGSLIFG NNIISGAVVP SSNAIGLHFY PIWEA---AS
                                TICFVIAFVA APPVDMDGIR EPISGSLLYG NNIITGAVIP SSNAIGLHFY PIWEA---AS
                                TICYIVAFIA APPVDMDGIR EPISGSLLYG NNIITGAVIP SSNAIGLHFY PIWEA---AS
                                TICYIVAFIA APPVDMDGIR EPISGSLLYG NNIITGAVIP SSNAIGLHFY PIWEA---AS
                                TICFVVAFVA APPVDMDGIR EPISGSLLYG NNIITGAVIP SSNAIGLHFY PIWEA---AS
                                TICFVVAFIA APPVDMDGIR EPISGSLLYG NNIITGAVIP SSNAIGLHFY PIWEA---AS
                                TICFIIAFIA APPVDMDGIR EPISGSLLYG NNLITANVIS SSNAIGLHFY PVWEA---AS
                                AICFVVAFIA APPVDIDGIR EPVAGSFLYG NNIISGAVVP SSNAIGLHFY PIWEA---AT
                                AICFVVAFIA APPVDIDGIR EPVAGSFLYG NNIISGAVVP SSNAIGLHFY PIWEA---AT
                                AICFVVAFIA APPVDIDGIR EPVAGSFIYG NNIISGAVVP SSNAIGLHFY PIWEA---AT
                                AICFVIAFIA APPVDIDGIR EPVAGSFLYG NNIISGAVVP SSNAIGLHFY PIWEA---AT
                                TACFIVAFIA APPVDIDGIR EPVAGSFMYG NNIISGAVVP SSNAIGLHFY PIWEA---AT
                                AACFIVAFIA APPVDIDGIR EPVAGSFLYG NNIISGAVVP SSNAIGLHFY PIWEA---AT
                                AACFIVAFIA APPVDIDGIR EPVAGSFLYG NNIISGAVVP SSNAIGLHFY PIWEA---AT
                                AACFIVAFIA APPVDIDGIR EPVAGSFLYG NNIISGAVVP SSNAIGLHFY PIWEA---AT
                                AACFIVAFIA APPVDIDGIR EPVAGSFLYG NNIISGAVVP SSNAIGLHFY PIWEA---AT
                                TTCFIVAFIA APPVDIDGIR EPVAGSFMYG NNIISGAVVP SSNAIGLHFY PIWEA---AT
                                TTCFIVAFIA APPVDIDGIR EPVAGSFMYG NNIISGAVVP SSNAIGLHFY PIWEA---AT
                                TTCFIVAFIA APPVDIDGIR EPVAGSFMYG NNIISGAVVP SSNAIGLHFY PIWEA---AT
                                AICFTIAFIA APPVDIDGIR EPVAGSFLYG NNIISGAVVP SSNAIGLHFY PIWEA---AS
                                AICFTIAFIA APPVDIDGIR EPVAGSFLYG NNIISGAVVP SSNAIGLHFY PIWEA---AS
                                AICFTIAFIA APPVDIDGIR EPVAGSFLYG NNIISGAVVP SSNAIGLHFY PIWEA---AS
                                TVVFVLAMVA APPVDMDGIR EPISGSLLYG NNMITATVVP SSNAIGLHFY PIWEA---AS
                                TVVFVLAMVA APPVDMDGIR EPISGSLLYG NNMITATVVP SSNAIGLHFY PIWEA---AS
                                TIVFILAMVA APPVDMDGIR EPISGSLLSG NNMITATVVP SSNAIGLHFY PMWEA---AS
                                AIVFTLAFIA APPVDIDGIR EPVTGSLLYG NNIITATVVP SSGAIGLHFY PIWEA---SS
                                AIVFILAMVA APPVDLDGIR EPVSGSLLYG NNIITATVVP SSAAIGLHLY PIWQA---AS
                                TIVFVLAFIA APPVDIDGIR EPVTGSLLYG NNIITATVVP TSNAIGLHLY PIWEA---AS
                                ATTFILAFIA APPVDIDGIR EPVSGGLLYG NNLITAAVVP TSNAIGLHFY PIWEA---AN
                                AIVFIIAFVA APPVDIDGLR EPVSGSLLSG NNLITATIVP SSNAIGLHFY PLWDA---AN
                                ATVFVLAFIA APPVDIDGIR EPVSGSLLYG NNLITATVVP TSNAIGLHFY PVWEA---VS
                                AIVFILAFIA APPVDVDGIR EPVSGSLLYG NNLITATVVP TSAAIGLHLY PIWEA---AS
                                AIVFILAFIA APPVDVDGIR EPVSGSLLYG NNLISATVVP TSAAIGLHFY PIWEA---AS
                                AIVFILAFIA APPVDVDGIR EPVSGSLLYG NNIITATVVP TSAAIGLHLY PIWEA---AS
                                AIVFILAFIA APPVDVDGIR EPVSGSLLYG NNIITATVVP TSAAIGLHLY PIWEA---AS
                                AIAFSLAFIA APPVDIDGIR EAVSGSLLYG NNIITATVVP TSNAIGLHFY PIWEA---AS
                                AIVFILAFIA APPVDVDGIR EPVSGSLLYG NNIITATVVP TSAAIGLHLY PIWEA---AS
                                AIAFTLAFIA APPVDIDGIR EAVSGSLLYG NNIITATVVP TSNAIGLHFY PIWEA---AS
                                AIVFTLAFIA APPVDIDGIR EPVTGSLLYG NNIITATVVP TSAAVGLHFY PIWEA---AT
                                AIVFILAMIA APPVDIDGIR EPVSGSLLYG NNIITATVVP TSAAIGLHFY PIWEA---AS
                                AIVFVLAFIA APPVDLDGIR EPISGSLLYG NNIVTATIVP TSAAIGLHLY PLWSA---AS
                                TTVFILAMVA APPVDLDGIR EPVSGSLLYG NNIITATVVP TSAAVGLHLY PLWAA---AS
                                TIVFILAFIA APPVDLDGIR EPVSGSLLYG NNIITGTIVP TSAAIGLHLY PLWEA---AS
                                VSVFIIAFIA APPVDLDGIR EPVSGSLLSG NNIITATIVP TSAAIGLHLY PLWAA---SS
                                AIVFIIAFIA APPVDLDGIR EPVSGSLLYG NNIMTATIVP TSAAIGLHLY PMWEA---AS
                                AIVFILAFIA APPVDLDGIR EPVSGSLLYG NNIISATVVP TSAAVGLHLY PLWEA---AT
                                AIVFLLAFIA APPVDLDGIR EPVSGSLLYG NNIISATVVP TSAAVGLHLY PLWEA---AS
                                AIVFILAIIA APPVDIDGIR EPVTGSLLGG NNLMTATVVP TSAAIGLHFY PIWDA---ST
                                TIVFILAMVA APPVDVDGIR EPVSGSLLYG NNIISATVVP TSAAVGLHLY PIWEA---TT
                                TVVFVLAFIA APPVDIDGIR EPVSGSLLYG NNIITATVVP TSAAIGLHFY PMWEA---AS
                                ATVFILAFVA APPVDIDGIR EPVAGSLLYG NNIITATVIP TSAAVGLHLY PIWEA---AN
                                ATVFILAFVA APPVDIDGIR EPVAGSLLYG NNIITATVIP TSAAVGLHLY PIWEA---AN
                                AIVFILAFVA APPVDLDGIR EPISGSLLYG NNIISATVIP TSAAIGLHLY PLWEA---AS
                                AIVFILAFIA APPVDIDGIR EPVAGSLLYG NNLISATVIP PSAAIGLHFY PIWEA---AS
                                AIVFILAFIA APPVDIDGIR EPVAGSLLYG NNLISATVIP PSAAIGLHFY PIWEA---AS
                                AICFILAFIA APPVDIDGVR EPVTGSLLYG NNIITAAVVP TSNAIGLHLY PIWEA---SS
                                TICFVLAFIA APPVDIDGVR EPVSGGLLYG NNIITAAVVP SSNAIGLHFY PIWEA---SS
                                ALCFVIAFIA APPVDIDGIR EPVAGSLLSG NNIITAAVVP TTNAIGLHFY PIWEA---TS
                                AICFVIAFIA APPVDIDGIR EPVAGSLLSG NNIITAAVVP TTNAIGLHFY PIWEA---TS
                                TSCFVVAFIG APPVDIDGVR EPVSGGLLYG NNIITAAVVP SSNAIGLHFY PIWAA---SS
                                TVCFIVAFIG APPVDIDGIR EPVSGGLLHG NHVISAAVVP SSNAIGLHFH PIWEA---AS
                                TIVFAMAFVA APPVDVDGIR EPLSGSLLGG NNLISAAVVP SSNAIGLHFY PLWEA---SS
                                TAAFVIAFLS APGVDLDGVR QPITGSLLSG NNIITAAVVP SSNAIGLHFY PIWEA---GS
                                SIVFAIAFVA APPVDLLGIR EPVIGSLLDG NNLITAGVVP TSAAIGLHFY PLWEA---SS
                                ASCFVVALIA APPVVIDGLG RMMGGSLIDG NNVITAAVLP TSPAIGLHLY PIWSA---PS
                                LGGWLTGTT- ---FVTSWYT HGLASSYLEG CNFLTVAVSS PANAFGHSLL FLWGPEAQGD
                                LGGWLTGTT- ---FVTSWYT HGLASSYLEG CNFLTVAVSS PANAFGHSLL FLWGPEAQGD
                                LGGWLTGTT- ---FVTSWYT HGLASSYLEG CNFLTVAVSS PANAFGHSLL FLWGPEAQGD
                                LGGWLTGTT- ---FVTSWYT HGLASSYLEG CNFLTVAVSS PANAFGHSLL FLWGPEAQGD
                                LGGWLTGTT- ---FVTSWYT HGLASSYLEG CNFLTVAVSS PANAFGHSLL FLWGPEAQGD
                                LGGWLTGTT- ---FVTSWYT HGLASSYLEG CNFLTVAVSS PANAFGHSLL FLWGPEAQGD
                                LGGWLTGTT- ---FVTSWYT HGLASSYLEG ANFLTVAVSS PADVFGHSLL FLWGPEAQGS
                                LGGWLTGTT- ---FVTSWYT HGLASSYLEG ANFLTVAVSS PADVFGHSLL FLWGPEAQGS
                                LGGWLTGTT- ---FVTSWYT HGLASSYLEG ANFLTVAVSS PADVFGHSLL FLWGPEAQGS
                                LGGWLTGTT- ---FVTSWYT HGLASSYLEG ANFLTVAVSS PADAFGHSIL FLWGPEAQGD
                                LGGWLTGTT- ---FVTSWYT HGLASSYLEG ANFLTVAVSS PADAFGHSIL FLWGPEAQGD
                                LGGWLTGTT- ---FVTSWYT HGLASSYLEG ANFLTVAVSS PADAFGHSIL FLWGPEAQGD
                                LGGWLTGTT- ---FVTSWYT HGLASSYLEG ANFLTVAVSS PADAFGHSIL FLWGPEAQGD
                                LGGWLTGTT- ---FVTSWYT HGLASSYLEG GNFLTVAVST PADAFGHSIL FLWGPEAQGN
                                LGGWLTGTT- ---FVTSWYT HGLASSYLEG GNFLTVAVST PADAFGHSIL FLWGPEAQGN
                                LGGWLTGTT- ---FVTSWYT HGLASSYLEG GNFLTVAVST PADAFGHSIL FLWGPEAQGN
                                LGGWLTGTT- ---FVTSWYT HGLASSYLEG ANFLTVAVSS PADAFGHSLL FLWGPEAQGN
                                LGGWLTGTT- ---FVTSWYT HGLASSYLEG GNFLTVAVST PADAFGHSIL FLWGPEAQGN
                                LGGWLTGTT- ---FVTSWYT HGLASSYLEG GNFLTVAVST PADAFGHSIL FLWGPEAQGN
                                LGGWLTGTT- ---FVTSWYT HGLASSYLEG CNFLTVAVSS PADSLGHSLL FLWGPEANWN
                                LGGWLTGTT- ---FVTSWYT HGLASSYLEG CNFLTVAVSS PADSLGHSLL FLWGPEANWN
                                TGGWLTGTT- ---FVTSWYT HGLASSYLEG CNFLTVAVSS PAASLGHSLI FLWGPEAGWN
                                IGGWLTGTT- ---FVTSWYT HGLASSYLEG CNFLTVAISS PAYSMGHSLL FLWGPEAQWD
                                IGGWLTGTT- ---FVTSWYT HGLASSYLEG GNFLTVAVSS PADSMGHSLL FLWGPEAQGN
                                IGGWLTGTT- ---FVTSWYT HGLASSYLEG CNFLTVAVST PADAFGHSLL FLWGPEANWD
                                IGGWLTGTT- ---FVTSWYT HGLASSYLEG CNFLTVAVST PADAFGHSLL FLWGPEANWD
                                IGGWLTGTT- ---FVTSWYT HGLASSYLEG CNFLTVAVST PADAFGHSLL FLWGPEANWD
                                LGGWLTGTT- ---FVTSWYT HGLASSYLEG CNFLTVAVST PADAFGHSLL FLWGPEANWD
                                LGGWLTGTT- ---FVTSWYT HGLASSYLEG CNFLTVAVST PADAFGHSLL FLWGPEANWD
                                LGGWLTGTT- ---FVTSWYT HGLASSYLEG ANFITVAVSS PADAFGHSLL FLWGPEANWD
                                LGGWLTGTT- ---FVTSWYT HGLASSYLEG CNFITVAVSS PADAFGHSLL FLWGPEAQWS
                                LGGWLTGTT- ---FVTSWYT HGLASSYLEG CNFLTVAVST PADSMGHSLL LLWGPEAQGD
                                LGGWLTGTT- ---FVTSWYT HGLASSYLEG CNFLTVAVSS PADSMGHSLL LLWGPEAQGD
                                LGGWLTGTT- ---FVTSWYT HGLASSYLEG CNFLTVAVST PADSMGHSLL LLWGPEAQGD
                                LGGWLTGTT- ---FVTSWYT HGLASSYLEG CNFLTVAVST PADSMGHSLL LLWGPEAQGD
                                LGGWLTGTT- ---FVTSWYT HGLASSYLEG CNFLTVAVST PADAMGHSLL LLWGPEAQGD
                                LGGWLTGTT- ---FVTSWYT HGIASSYLEG CNFLTVAVST PADAMGHSLL LLWGPEAQGD
                                LGGWLTGTT- ---FVTSWYT HGLASSYLEG CNFLTVAVST PADAMGHSLL LLWGPEAQGN
                                LGGWLTGTT- ---FVTSWYT HGLASSYLEG CNFLTVAVST PADAMGHSLL LLWGPEAQGD
                                LGGWLTGTT- ---FVTSWYT HGLASSYLEG CNFLTVAVST PADAMGHSLL LLWGPEAQGD
                                LGGWLTGTT- ---FVTSWYT HGLASSYLEG CNFLTVAVST PADAMGHSLL LLWGPEAQGD
                                LGGWLTGTT- ---FVTSWYT HGLASSYLEG CNFLTVAVST PADAMGHSLL LLWGPEAQGD
                                LGGWLTGTT- ---FVTSWYT HGLASSYLEG CNFLTVAVST PADAMGHSLL LLWGPEAQGD
                                LGGWLTGTT- ---FVTSWYT HGLASSYLEG CNFLTVAVST PADAMGHSLL LLWGPEAQGD
                                LGGWLTGTT- ---FVTSWYT HGLASSYLEG CNFLTVAVST PADAMGHSLL LLWGPEAQGD
                                LGGWLTGTT- ---FVTSWYT HGLASSYLEG CNFLTVAVST PADAMGHSLL LLWGPEAQGD
                                LGGWLTGTT- ---FVTSWYT HGLASSYLEG CNFLTVAVST PADAMGHSLL LLWGPEAQGD
                                LGGWLTGTT- ---FVTSWYT HGLASSYLEG CNFLTVAVST PADSMGHSLL LLWGPEAQGD
                                LGGWLTGTT- ---FVTSWYT HGLASSYLEG CNFLTVAVST PADSMGHSLL LLWGPEAQGD
                                VGAWLTGTT- ---FVTSWYT HGLASSYLEG CNFLTVAVST PADTFGHSLL LLWGPEAQGD
                                LGGWLTGTS- ---FVTSWYT HGIASSYLEG GNFLTVAVST PADAFGHSLM LLWGPEAQGN
                                LGGWLTGTS- ---FVTSWYT HGIASSYLEG GNFLTVAVST PADAFGHSLM LLWGPEAQGN
                                LGGWLTGTS- ---FVTSWYT HGIASSYLEG GNFLTVAVST PADAFGHSLM LLWGPEAQGN
                                VGGWLTGTT- ---FVTSWYT HGLASSYLEG ANFLTVAVST PANSLGHSLL LLWGPEAQGD
                                VGGWLTGTT- ---FVTSWYT HGLASSYLEG ANFLTVAVST PANSLGHSLL LLWGPEAQGD
                                VGGWLTGTT- ---FVTSWYT HGLASSYLEG ANFLTVAVST PANSLGHSLL LLWGPEAQGD
                                VGGWLTGTT- ---FVTSWYT HGLASSYLEG CNFLTVAVST PANSLGHSLL LLWGPEAQGD
                                VGGWLTGTT- ---FVTSWYT HGLASSYLEG CNFLTVAVST PAASMGHSLL LLWGPEAQGD
                                IGGWMTGTT- ---FVTSWYT HGLASSYLEG CNFLTVAVST PADSMGHSLL LLWGPEAQGD
                                IGGWLTGTT- ---FVTSWYT HGLASSYLEG ANFLTVAVSS PADSMGHSLL LLWGPEAQGD
                                IGGWLTGTT- ---FVTSWYT HGLASSYLEG ANFLTVAVSS PADSMGHSLL LLWGPEAQGD
                                IGGWLTGTT- ---FVTSWYT HGLASSYLEG ANFLTVAVSS PADSMGHSLL LLWGPEAQGD
                                IGGWLTGTT- ---FVTSWYT HGLASSYLEG ANFLTVAVSS PADSMGHSLL LLWGPEAQGD
                                LGGWLTGTT- ---FVTSWYT HGLASSYLEG CNFLTVAVSS PADSMGHSLL LLWGPEAQGD
                                LGGWLTGTT- ---FVTSWYT HGLASSYLEG CNFITAAVSS PANSLGHSLL FLWGPEAQWD
                                LGGWLTGTT- ---FVTSWYT HGLASSYLEG CNFITAAVSS PANSLGHSLL FLWGPEAQWD
                                LGGWLTGTT- ---FVTSWYT HGLASSYLEG CNFITAAVSS PANSLGHSLL FLWGPEAQWD
                                LGGWLTGTT- ---FVTSWYT HGLASSYLEG CNFITAAVSS PANSLGHSLL FLWGPEAQWD
                                LGGWLTGTT- ---FVTSWYT HGLASSYLEG CNFITAAVSS PANSLGHSLL FLWGPEAQWD
                                LGGWLTGTT- ---FVTSWYT HGLASSYLEG CNFITAAVSS PANSLGHSLL FLWGPEAQWD
                                LGGWLTGTT- ---FVTSWYT HGLASSYLEG CNFLTAAVSS PANSLGHSLL FLWGPEAQWD
                                LGGWLTGTT- ---FVTSWYT HGLASSYLEG CNFLTAAVSS PANSLGHSLL FLWGPEAQWD
                                LGGWLTGTT- ---FVTSWYT HGLASSYLEG CNFLTAAVST PANSLGHSLL FLWGPEAQWD
                                IGGWLTGTT- ---FVTSWYT HGLASSYLEG CNFLTAAVST PANSLGHSLL FLWGPEAQWD
                                IGGWLTGTT- ---FVTSWYT HGLASSYLEG CNFLTAAVST PANSLGHSLL FLWGPEAQWD
                                IGGWLTGTT- ---FVTSWYT HGLASSYLEG CNFLTAAVST PANSLGHSLL FLWGPEAQWD
                                LGAWLTGTT- ---FVTSWYT HGLASSYLEG CNFLTAAVST PANSLGHSLL FLWGPEAQWD
                                VGAWLTGTT- ---FVTSWYT HGLASSYLEG CNFLTVAVST PPNSLGHSIL FLWGPEAQGD
                                IGGWLTGTT- ---FVTSWYT HGLASSYLEG ANFLTVAVST PANSLGHSLL FLWGPEAQWD
                                LGGWLTGTT- ---FVTSWYT HGLASSYLEG ANFLTVAVST PANSLGHSLL FLWGPEAQWD
                                LGGWLTGTT- ---FVTSWYT HGLASSYLEG ANFLTVAVST PANSLGHSLL FLWGPEAQWD
                                IGGWLTGTT- ---FVTSWYT HGLASSYLEG ANFLTVAVST PANSLGHSLL FLWGPEAQWD
                                IGGWLTGTT- ---FVTSWYT HGLASSYLEG ANFLTVAVST PANSLGHSLL FLWGPEAQWD
                                IGGWLTGTT- ---FVTSWYT HGLASSYLEG ANFLTVAVST PANSLGHSLL FLWGPEAQWD
                                IGGWLTGTT- ---FVTSWYT HGLASSYLEG CNFLTVAVST PPNSVGHSLL LLWGPEAQGD
                                VGGWLTGTT- ---FVTSWYT HGLASSYLEG CNFLTVAVST PPNSLGHSLL FLWGPEAQGD
                                VGGWLTGTT- ---FVTSWYT HGLASSYLEG CNFLTVAVST PPNSLGHSLL FLWGPEAQGD
                                VGGWMTGTT- ---FVSSWYS HGLASSYLEG CNFLTVAVST PPNSLGHSLL LLWGPEAQGD
                                VGGWLTGTT- ---FVSSWYT HGLASSYLEG CNFLTVAVST PPNSLGHSLL FLWGPEAQGD
                                LGGWMTGTT- ---FVSSWYT HGLASSYLEG CNFLTVAVST PADSLGHSLL LLWGPEAQGD
                                LGGWMTGTT- ---FVSSWYT HGLASSYLEG CNFLTVAVST PADSLGHSLL LLWGPEAQGD
                                LGGWMTGTT- ---FVSSWYT HGLASSYLEG CNFLTVAVST PADSLGHSLL LLWGPEAQGD
                                LGGWMTGTT- ---FVSSWYT HGLASSYLEG CNFLTVAVST PADSLGHSLL LLWGPEAQGD
                                IGGWMTGTT- ---FVSSWYT HGLASSYLEG CNFLTVAVST PADSLGHSLL FLWGPEAQGD
                                VGGWMTGTT- ---FVTSWYT HGLATSYLEG ANFLTVAVST PADSMGHSLL LLWGPEAQGD
                                VGGWMTGTT- ---FVTSWYT HGLATSYLEG ANFLTVAVST PADSMGHSLL LLWGPEAQGD
                                LGGWLTGTT- ---FVTSWYT HGLASSYLEG CNFLTAAVST PADSLGHSLL LLWGPEAQGD
                                LGGWLTGTT- ---FVTSWYT HGIASSYLEG CNFLTAAVST PPNSLGHSLL FLWGPEAQWN
                                LGGWLTGTT- ---FVTSWYT HGLASSYLEG CNFLTVAVST PADSMGHSIL FLWGPEAQGD
                                LGGWLTGTT- ---FVTSWYT HGLASSYLEG CNFLTVAVST PADSMGHSIL FLWGPEAQGD
                                LGGWLTGTT- ---FVTSWYT HGLASSYLEG CNFLTVAVST PADAFGHSLL FLWGPEAQGN
                                LGGWLTGTT- ---FVTSWYT HGLASSYLEG CNFLTAAVST PADSMGHSLL LLWGPEAQGN
                                LGGWLTGTT- ---FVTSWYT HGLASSYLEG CNFLTVAVST PADSMGHSLL FLWGPEANWD
                                LGGWLTGTT- ---FVTSWYT HGLASSYLEG CNFLTVAVST PADSMGHSLL FLWGPEANWD
                                IGGWLTCTT- ---FVTSWYT HGLASSYLEG CNFLTVAAST PADSMGHSLL FLWGPEAAWS
                                IGGWLTCTT- ---FVTSWYT HGLASSYLEG CNFLTVAAST PADSMGHSLL FLWGPEAAWS
                                LGGWLTGTT- ---FVTSWYT HGLASSYLEG CNFLTVAVST PADSMGHSLL FLWGPEANWS
                                LGGWLTGTT- ---FVSSWYT HGLASSYLEG CNFLTVAVST PADSMGHSLL LLWGPEAQGD
                                LGGWLTGTT- ---FVTSWYT HGIASSYLEG CNFLTVAVST PANSMGHSLL FLWGPEAQWD
                                LGGWLTGTT- ---FVTSWYT HGIASSYLEG CNFLTVAVST PANSMGHSLL FLWGPEAQWD
                                LGGWLTGTT- ---FVTSWYT HGIASSYLEG CNFLTVAVST PANSMGHSLL FLWGPEAQWD
                                LGGWLTGTT- ---FVTSWYT HGIASSYLEG ANFLTVAVST PADSMGHSLL FLWGPEAGWN
                                LGGWLTGTT- ---FVTSWYT HGIASSYLEG ANFLTVAVST PADTMGHSLL FLWGPEAGWN
                                LGGWLTGTT- ---FVTSWYT HGIASSYLEG ANFLTVAVST PANSMGHSLL FLWGPEANWD
                                LGGWLTGTT- ---FVTSWYS HGLASSYLEG ANFLTVAVST PADAFGHSLL FLWGPEANWD
                                LGGWMTGTT- ---FVTSWYS HGLASSYLEG CNFLTAAVST PPNSVGHSLM LLWGPEAQGD
                                IGGWFTGIT- ---FVSSWYT HGLASSFLEG CNILTVAVSS PALSVGHSLL LLWGPEAQGD
                                IGGWFTGIT- ---FVSSWYT HGLASSFLEG CNILTVAVSS PALSVGHSLL LLWGPEAQGD
                                IGGWFTGIT- ---FVSSWYT HGLASSFLEG CNILTVAVSS PALSVGHSLL LLWGPEAQGD
                                VGGWMTGTT- ---FASSWYT HGLASSYLEG ANFLTVAVSS PALSMGHSLL LLWGPEAQGD
                                IGGWLTGTT- ---FVTSWYT HGLASSYLEG ANFLTVAVST PAESMGHSLL LLWGPEAQGD
                                LGGWLTGTT- ---FVTSWYT HGLASSYLEG ANFLTVAVST PALSFGHSLL FLWGPEAQGD
                                VGGWMTGTT- ---FVSSWYT HGLASSYLEG CNFLTAAVST PSLSMGHSIL FLWGPEAQGD
                                LGGWLTGTT- ---FVTSWYT HGLASSYLEG ANFLTVAVST PADSMGHSLL FLWGPEAQGD
                                LGGWLTGTT- ---FVTSWYT HGLASSYLEG ANFLTVAVST PADSMGHSLL LLWGPEAQGD
                                LGGWLTGTT- ---FVTSWYT HGLASSYLEG ANFLTVAVST PANSMGHSLL FLWGPEAQGD
                                LGGWLTGTT- ---FVTSWYT HGLASSYLEG ANFLTVAVST PADSMGHSLL LLWGPEAQGD
                                IGGWLTGTT- ---FITSWYT HGLASSYLEG ANFLTVAVST PADSMGHSLL FLWGPEAQGD
                                LGGWLTGTT- ---FVTSWYT HGLASSYLEG ANFLTVAVST PADSMGHSLL LLWGPEAQGD
                                LGGWLTGTT- ---FVTSWYT HGLASSYLEG ANFLTVAVST PADSMGHSLL LLWGPEAQGD
                                LGGWLTGTT- ---FVTSWYT HGLASSYLEG ANFLTVAVST PADSMGHSLL LLWGPEAQGN
                                LGGWLTGTT- ---FVTSWYT HGLASSYLEG ANFLTVAVST PANSMGHSLL LLWGPEAQGD
                                LGGWLTGTT- ---FVTSWYS HGLASSYLEG ANFLTVAVSS PPDSLGHSLL LLWGPEAQGN
                                LGGWLTGTT- ---FVTSWYT HGLASSYLEG ANFLTVAVSS PADSMGHSLL LLWGPEAQGD
                                LGGWLTGTT- ---FVTSWYT HGLASSYLEG ANFLTVAVSS PADSMGHSLL LLWGPEAQGD
                                LGGWLTGTT- ---FVTSWYT HGLASSYLEG ANFLTVAVSS PADSMGHSLL LLWGPEAQGD
                                LGGWLTGTT- ---FVTSWYT HGLASSYLEG ANFLTVAVST PADSMGHSLL LLWGPEAQGD
                                LGGWLTGTT- ---FVTSWYT HGLASSYLEG CNFLTVAVST PADSMGHSLL LLWGPEAQGD
                                LGGWMTGTT- ---FVSSWYT HGLASSYLEG CNFLTVAVST PADSMGHSLL LLWGPEAQGD
                                LGGWLTGTT- ---FVTSWYT HGIASSYLEG CNFLTVAVST PADAFGHSLL LLWGPEAQGD
                                LGGWLTGTT- ---FVTSWYT HGLASSYLEG CNFLTVAVST PANSLGHSLL LLWGPEAQGD
                                LGGWLTGTT- ---FVTSWYT HGLASSYLEG CNFLTVAVST PANSLGHSLM LLWGPEAQGD
                                LGGWLTGTT- ---FVTSWYT HGLASSYLEG CNFITVAVST PADSLGHSLL LLWGPEAQGD
                                LGGWLTGTT- ---FVTSWYT HGLASSYLEG CNFITVAVST PADSLGHSLL LLWGPEAQGD
                                LGGWLTGTT- ---FVTSWYT HGLASSYLEG CNFITVAVST PADSLGHSLL LLWGPEAQGD
                                IGGWMTGTT- ---FVSSWYT HGLASSYLEG CNFLTVAVST PADSLGHSLL LLWGPEAQGD
                                LGGWLTGTT- ---FVTSWYT HGLASSYLEG CNFLTVAVST PANSMGHSLL LLWGPEAQGD
                                LGGWLTGTT- ---FVTSWYT HGLASSYLEG CNFLTVAVST PANSMGHSLL LLWGPEAQGD
                                LGGWLTGTT- ---FVTSWYT HGLASSYLEG CNFLTVAVST PANSMGHSLL LLWGPEAQGD
                                LGGWLTGTT- ---FVTSWYT HGLASSYLEG CNFLTVAVST PANSMGHSLL LLWGPEAQGD
                                LGGWLTGTT- ---FVTSWYT HGLASSYLEG CNFLTVAVSS PPNSLGHSLL LLWGPEAQGD
                                LGGWLTGTT- ---FVTSWYT HGLASSYLEG ANFLTVAVSS PADVFGHSLL FLWGPEAQGD
                                LGGWLTGTT- ---FVTSWYT HGLASSYLEG ANFLTVAVSS PADVFGHSLL FLWGPEAQGD
                                IGAWLTGTT- ---FVTSWYT HGLASSYIEG CNFLTVAVST PPDSLGHSLL FLWGPEAQWN
                                LGGWLTGTT- ---FVTSWYT HGLASSYLEG CNFLTVAVST PADSMGHSLL FLWGPEAQWN
                                LGGWLTGTT- ---FVTSWYT HGLASSYLEG CNFLTVAVST PADSMGHSLL LLWGPEAQGD
                                LGGWLTGTT- ---FVTSWYT HGLASSYLEG CNFLTVAVST PADSMGHSLL LLWGPEAQGD
                                IGGWLTGTT- ---FATSWYT HGIASSYLEG CNFLTVAIST PADSMGHALL LLWGPEAQGA
                                IGGWFTGTT- ---FVTSWYT HGLASSYLEG CNFLTAAVST PADSMGHSLL LLWGPEARGD
                                IGGWFTGTT- ---FVTSWYT HGLASSYLEG CNFLTAAVST PADSMGHSLL LLWGPEARGD
                                IGGWFTGTT- ---FVTSWYT HGLASSYLEG ANFLTVAVST PADSLGHSLL LLWGPEAQGD
                                VGAWLTGTT- ---FVTSWFT HGLASSYLEG GNFLTVAVSS PADAMGHSLL LLWGPEAQGD
                                VGGWLTGTT- ---FVSSWYT HGLASSYLEG ANFLTSAVSS PADAMGHSLL LLWGPEAQGD
                                IGGWLTGTT- ---FVTSWYT HGIASSYLEG CNFLTAAVST PADAMGHSLL LLWGPEAQGD
                                IGGWLTGTT- ---FVTSWYT HGIASSYLEG CNFLTAAVST PADAMGHSLL LLWGPEAQGD
                                IGGWLTGTT- ---FVTSWYT HGIASSYLEG CNFLTAAVST PADAMGHSLL LLWGPEAQGD
                                IGGWLTGTT- ---FVTSWYT HGIASSYLEG CNFLTAAVST PADAMGHSLL LLWGPEAQGD
                                IGGWLTGTT- ---FVTSWYT HGIASSYLEG CNFLTAAVST PADAMGHSLL LLWGPEAQGD
                                IGGWLTGTT- ---FVTSWYT HGIASSYLEG CNFLTAAVST PADAMGHSLL LLWGPEAQGD
                                IGGWLTGTT- ---FVTSWYT HGIASSYLEG CNFLTAAVST PADAMGHSLL LLWGPEAQGD
                                IGGWLTGTT- ---FVTSWYT HGIASSYLEG CNFLTAAVST PADAMGHSLL LLWGPEAQGD
                                IGGWLTGTT- ---FVTSWYT HGIASSYLEG CNFLTAAVST PADAMGHSLL LLWGPEAQGD
                                IGGWLTGTT- ---FVTSWYT HGIASSYLEG CNFLTAAVST PADAMGHSLL LLWGPEAQGD
                                IGGWLTGTT- ---FVTSWYT HGIASSYLEG CNFLTAAVST PADAMGHSLL LLWGPEAQGD
                                IGGWLTGTT- ---FVTSWYT HGIASSYLEG CNFLTAAVST PADAMGHSLL LLWGPEAQGD
                                IGGWLTGTT- ---FVTSWYT HGIASSYLEG CNFLTAAVST PADAMGHSLL LLWGPEAQGD
                                IGGWLTGTT- ---FVTSWYT HGIASSYLEG CNFLTAAVST PADAMGHSLL LLWGPEAQGD
                                LGGWLTGTT- ---FATSWYT HGIASSYLEG CNFLTAAVST PADAMGHSLL LLWGPEAQGD
                                LGGWLTGTT- ---FATSWYT HGIASSYLEG CNFLTAAVST PADAMGHSLL LLWGPEAQGD
                                LGGWLTGTT- ---FATSWYT HGIASSYLEG CNFLTAAVST PADAMGHSLL LLWGPEAQGD
                                LGGWLTGTT- ---FVTSWYT HGIASSYIEG CNFLTAAVST PADSMGHSLL LLWGPEAQGD
                                LGGWLTGTT- ---FVTSWYT HGIASSYLEG CNFLTAAVST PADSMGHSLL LLWGPEAQGD
                                LGGWFTGTT- ---FVTSWYT HGIASSYLEG CNFLSAAVST PADAMGHSLL LLWGPEAQGD
                                LGGWFTGTT- ---FVTSWYT HGIASSYLEG CNFLSAAVST PADAMGHSLL LLWGPEAQGD
                                LGGWFTGTT- ---FVTSWYT HGIASSYLEG CNFLSAAVST PADAMGHSLL LLWGPEAQGD
                                LGGWFTGTT- ---FVTSWYT HGIASSYLEG CNFLSAAVST PADAMGHSLL LLWGPEAQGD
                                LGGWFTGTT- ---FVSSWYT HGLATSYLEG CNFLTAAVST PANSLGHSLL LLWGPEAQGD
                                LGSWFTGTT- ---FVSSWYT HGLASSYLEG CNFLTAAVST PSDSLDHSLL FLWGPEAQWN
                                IGGWFTGTT- ---FVTSWYT HGIVSSYLEG CNFLTAAVST PADSMGHSLL FLWGPEAQGD
                                IGGWFTGTT- ---FVTSWYT HGIVSSYLEG CNFLTAAVST PADSMGHSLL FLWGPEAQGD
                                IGGWFTGTT- ---FVTSWYT HGIVSSYLEG CNFLTAAVST PADSMGHSLL FLWGPEAQWD
                                IGGWFTGTT- ---FVTSWYT HGIVSSYLEG CNFLTAAVST PADSMGHSLL FLWGPEAQWD
                                IGGWFTGTT- ---FVTSWYT HGIVSSYLEG CNFLTAAVST PADSMGHSLL FLWGPEAQWD
                                IGGWFTGTT- ---FVTSWYT HGVVSSYLEG CNFLTAAVST PADSMGHSLL FLWGPEAQWD
                                IGGWFTGTT- ---FVTSWYT HGVVSSYLEG CNFLTTAVST PADSMGHSLL FLWGPEANWD
                                LGGWFTGTT- ---FVTSWYT HGIVSSYLEG CNFLTTAVST PADSMDHSLL LLWGPEAQGD
                                IGAWFTGTT- ---FVTSWYT HGIVSSYIEG CNFLTAAVST PPDSLDHSLL LLWGPEAQGD
                                IGGWFTGTT- ---FVTAWYT HGLVSSYLEG CNVLTAAVST PADSMGHSLL LLWGPEANWN
                                IGAWFTGTT- ---FVTSWYT HGLVSSYLEG CNFLTVAVST PAESMGHSLL LLWGPEASGD
                                IGGWFLGTT- ---FVTSWYT HGVASSYLEG CNFLTAAVST PGDAMGHSLL FLWGPEAQGS
                                IGGWFLGTT- ---FVTSWYT HGVASSYLEG CNFLTAAVST PGDAMGHSLL FLWGPEAQGS
                                IGGWFLGTT- ---FVTSWYT HGVASSYLEG CNFLTAAVST PGDAMGHSLL FLWGPEAQGS
                                IGGWFLGTT- ---FVTSWYT HGVASSYLEG CNFLTAAVST PGDAMGHSLL FLWGPEAQGS
                                IGGWFLGTT- ---FVTSWYT HGVASSYLEG CNFLTAAVST PGDAMGHSLL FLWGPEAQGS
                                IGGWFTGTT- ---FVSSWYT HGVASSYLEG CNFLTAAVST PGDAMGHSLL FLWGPEAQGD
                                IGGWFTGTT- ---FVSSWYT HGVASSYLEG CNFLTAAVST PGDAMGHSLL FLWGPEAQGD
                                IGGWFTGTT- ---FVSSWYT HGVASSYLEG CNFLTAAVST PGDAMGHSLL FLWGPEAQGD
                                IGGWFVGTT- ---FVTSWYT HGVASSYLEG CNFLTAAVST PGDAMGHSLL FLWGPEAQGS
                                IGGWFVGTT- ---FVTSWYT HGVASSYLEG CNFLTAAVST PGDAMGHSLL FLWGPEAQGS
                                IGGWFVGTT- ---FVTSWYT HGVASSYLEG CNFLTAAVST PGDAMGHSLL FLWGPEAQGS
                                IGGWFVGTT- ---FVTSWYT HGVASSYLEG CNFLTAAVST PGDAMGHSLL FLWGPEAQGS
                                IGGWFVGTT- ---FVTSWYT HGVASSYLEG CNFLTAAVST PGDAMGHSLL FLWGPEAQGS
                                IGGWFVGTT- ---FVTSWYT HGVASSYLEG CNFLTAAVST PGDAMGHSLL FLWGPEAQGS
                                IGGWFVGTT- ---FVTSWYT HGVASSYLEG CNFLTAAVST PGDAMGHSLL FLWGPEAQGS
                                IGGWFVGTT- ---FVTSWYT HGVASSYLEG CNFLTAAVST PGDAMGHSLL FLWGPEAQGS
                                IGGWFVGTT- ---FVTSWYT HGIASSYLEG ANFLTAAVST PGDAMGHSLL FLWGPEAQGS
                                LGGWLTGTT- ---FVTSWYT HGLASSYLEG CNFITAAVSS PANSLGHSLL FLWGPEAQWD

                                IDEWLYNGGP YQLIVLHFLI GIIAYQDREW ELSYRLGMRP WISLAFTAPV AASVSVLLIY
                                IDEWLYNGGP YQLIVLHFLI GIIAYQDREW ELSYRLGMRP WISLAFTAPV AASVSVLLIY
                                IDEWLYNGGP YQMIVLHFLI GIIAYQDREW ELSYRLGMRP WISLAFTAPV AAAVSVLLIY
                                IDEWLYNGGP YQMIVLHFLI GIIAYQDREW ELSYRLGMRP WISLAFTAPV AAAVSVLLIY
                                IDEWLYNGGP YQMIVLHFLI GIIAYQDREW ELSYRLGMRP WISLAFTAPV AAAVSVLLIY
                                IDEWLYNGGP YQMIVLHFLI GIIAYQDREW ELSYRLGMRP WISLAFTAPV AASVSVLLVY
                                IDEWLYNGGP YQMIVLHFLI GIIAYQDREW ELSYRLGMRP WISLAFTAPV AASVSVLLVY
                                IDEWLYNGGP YQMIVLHFLI GIIAYQDREW ELSYRLGMRP WISLAFTAPV AASVSVLLIY
                                LDEWLYNGGP YQMIVLHFLI GIIAYQDREW ELSYRLGMRP WVSLAFTAPV AAAVSVLLIY
                                FDQWLYNGGP YQLIVLHFLI GIYCYQDREW ELSYRLGMRP WISLAFSAPV SAAAAVLLVY
                                LDEWLYNGGP YQMIVLHFLI SIICYQDREW ELSYRLGMRP WISLAFTAPV AAAISVFLIY
                                LDEWLYNGGP YQMIVLHFLI SIICYQDREW ELSYRLGMRP WISLAFTAPV AAAISVFLIY
                                LDEWLYNGGP YQLIVLHFLI GIICYQDREW ELSYRLGMRP WISLAFTAPV AASISVFLVY
                                LDEWLYNGGP YQLIVLHFLI GIICYQDREW ELSYRLGMRP WISLAFTAPV AASISVFLVY
                                LKEWLTNGGP YQLIVLHFLI GIICYQDREW ELSYRLGMRP WISLAFTAPV AATMSVLLIY
                                LDEWLINGGP YQLIVLHFII GIISYQDREW ELSYRLKMRP WISLAFTAPV AASVSVLLVY
                                VDEWLYNGGP YQLIVLHFVI GIICYQDREW ELSYRLGMRP WISLAFTAPV AAALSVLLIY
                                IDEWLYNGGP YQLIVLHFLI GIICYQDREW ELSYRLGMRP WISLAFTAPV AACISVFLVY
                                IDEWLYNGGP YQLIVLHFLI GIICYQDREW ELSYRLGMRP WISLAFTAPV AACISVFLVY
                                IDEWLYNGGP YQLIVLHFLI GIICYQDREW ELSYRLGMRP WISLAFTAPV AACISVFLVY
                                MDEWLYNGGP YQLIVLHFLI GIWCYLGRFW ELSYRLGMRP WIAIAYSAPV IAATSVLLVY
                                MDEWLYNGGP YQLIVLHFLI GIWCLLGRFW ELSYRLGMRP WTAIAYSAPV IAATSVLLVY
                                MDEWLYNGGP YQLIVLHFLI GIWCLLGRFW ELSYRLGMRP WIAVAYSAPV IAATSVLLVY
                                IDEWLYNGGP YQLIVLHFLI GIWCLLGRLW ELSYRLGMRP WIAVAYSAPV IAATSVLLVY
                                LDEWLYNGGP YQLIVLHFLI GIWCYLGQLW ELSYRLGMRP WISIAYSAPV IAATSVLLVY
                                LDEWLYNGGP YQLIVLHFLI GIWCYLGRLW ELSYRLGMRP WIAVAFCANA AAATAVLLVY
                                LDEWLYNGGP YQLIVLHFLI GIWCYLGRLW ELSYRLGMRP WIAVAFSAPA AAATAVLLVY
                                LDEWLYNGGP YQLIVLHFLI GIWCYLGRLW ELSYRLGMRP WIAVAFSAPA AAATAVLLVY
                                LDEWLYNGGP YQLIVLHFLI GIWSYLGRLW ELSYRLGMRP WIAVAFSAPA AAATAVLLVY
                                IDEWLYNGGP YQLIVLHFLI GIWCYLGRLW ELSYRLGMRP WIAVAFSAPA AAATAVLLVY
                                LDEWLYNGGP YQLIVLHFLI GIWCYLGRLW ELSYRLGARP WIAVAFSAPV AAATAILLVY
                                LDEWLYNGGP YQLIVLHFLI GIWCYLGRLW ELSYRLGMRP WIAIAFSANV AAATAVLLVY
                                LDEWLYNGGP YQLIVLHFLI GIWCYLGRLW ELSYRLGMRP WIAIAFSANV AAATAVLLVY
                                LDEWLYNGGP YQLIVLHFLI GIWCYLGRLW ELSYRLGMRP WIAVAFSAPA AAATAVLLVY
                                MDEWLYNGGP YQLIVLHFLI GIWCYLGRLW ELSYRLGMRP WIAFAFSAPA AAATAVLLVY
                                LDEWLYNGGS YQLIILHFLI GIWCYLGRLW ELSYRLGSRP WIAVAFSAPA MAATAVLLIY
                                MDEWLYNGGP YQLIVLHFLI GIWCYLGRLW EVSYRLGMRP WTAVAFSAPA AAATAVLLVY
                                VDEWLYNGGP YQLIVLHFLI GVWCYLGMMW ELSYRLGMRP WISLAFSAPA GAATAVLLVY
                                LDEWLYNGGC YQLIVFHFLI AIWCYLGRQW ELSYREGLRP WIATAFSAPV AAATAVLLVY
                                VAEWLYNGGP YQLIVFHFLI GIWCYLGRQW ELGYRIGTRP WIAIAFSAPV SAATSVLLIY
                                LAEWFYNGGP YQLIVFHFLI GVWAYLGRQW ELSYRLGLRP WIAIAFSAPV TAATAVLLVY
                                LDEWLYNGGP YQLIVLHFLI GVWCYLGRQW ELSYRLGMRP WIAVAFSAPA AAATAVLLVY
                                LEEWLYNGGP YQLIVFHFLI GVWCYLGRQW ELSYRLGMRP WIAVAFSAPA AAATAVLLVY
                                LDEWLFNGGP YQLIVLHFLV GILCFMGRQW ELSYRLGMRP WIAVAFSAPV AAAIAVLLVY
                                MDEWLYNGGP YQLIIFHFLI GIWCYLGRLW ELSYRLGMRP WISVAFSAPV AAATSIFLIY
                                MDEWLYNGGP YQLIIFHFLI GIWCYLGRLW ELSYRLGMRP WISIAFSAPV AAATSIFLIY
                                MDEWLYNGGP YQLIILHFLI GIWCYLGRLW ELSYRLGMRP WISVAFSAPA AAATAVFLVY
                                MDEWLYNGGP YQLIILHFLI GIWCYLGRLW ELSYRLGMRP WISVAFSAPA AAATAVFLVY
                                VDEWLYNGGP YQLIIFHFLI GVLSYLGRLW ELSYRLGMRP WISVAFSAPV AAATSIFLIY
                                VDEWLYNGGP YQLIIFHFLI GVWSYLGRLW ELSYRLGMRP WISVAFSAPV AAATSIFLIY
                                VDEWLYNGGP YQLIIFHFLI GVWCYLGRLW ELSYRLGMRP WISVAFSAPV AAATSIFLIY
                                VDEWLYNGGP YQLIIFHFLI GVWCYLGRLW ELSYRLGMRP WISVAFSAPV AAATSIFLIY
                                IDEWLYNGGP YQLIICHFLI GIWCYLGRLW ELSYRLGMRP WISVAFSAPV AAATSIFLVY
                                IDEWLYNGGP YQLIILHFLI GIWCYLGRLW ELSYRLGMRP WIAVAYSAPV AAASAIFLVY
                                LDEWLYNGGP YQLIIFHFLI GIWCYLGRLW ELSYRLGMRP WIAVAYSAPV AAASAVFLVY
                                VAEWLYNGGP YQLIVFHFLI GIWCYLGRQW ELSYRLGMRP WIAVAFSAPV AAATAVLLVY
                                AAEWLYNGGP YQLIVFHFLI GIWCYLGRQW ELSYRLGMRP WIAVAFSAPV AAATAVLLVY
                                VAEWLYNGGP YQLIVFHFLI GIWAYLGRQW ELSYRLGMRP WIAVAFSAPV AAATAVLLVY
                                IEEWLYNGGP YQLIILHFAI AIWSYMGRLW ELSYRLGMRP WIAVAFSAPA SAATAVLLIY
                                MDEWLYNGGP YQLIVLHFLI GIWCYLGRLW ELSYRLGMRP WIAVAFSAPA AAATAILLVY
                                LDEWLYNGGP YQLILLHFLM GIWSYLGRLW ELSYRLGMRP WIAVAFSAPV AAATAVFLVY
                                VDEWLYNGGP YQLIILHFLI GIWAYLGRLW ELSYRLGMRP WIAIAYSAPV AAATSVLLVY
                                VAEWLYNGGP YQLIILHFLI GIWAYLGRLW ELSYRLGIRP WIAVAFSAPA AAATAIFLVY
                                IDEWLYNGGP YQLIVFHFLI GIWAYLGRQW ELSYRLGMRP WIAVAFSAPV AAATAVLFIY
                                MDEWLYNGGP YQLIILHFLI AIWTYLGRQW ELSYRLGMRP WIAMAFSAPV AAATAVLLVY
                                IDEWLYNGGP YQLIILHFLI AIWTYLGRQW ELSYRLGMRP WIAMAFSAPV AAATAVLLVY
                                VDEWLYNGGP YQLIILHFLI AIWAYLGRQW EFSYRIGMRP WIAMAFSAPV AAATAVLLVY
                                VDEWLYNGGP YQLIVLHTLI AIWCYLGRMW EFSYRLGMRS WNQVAFSAPA AAATAVLLVY
                                IDEWLYNGGT YQMIIFHFLI AVWAYLGRLW ELSERLGMRP WIAIAFSAPA AAVTSVLLVY
                                IEEWLYNGGP YQLIVFHALI AIWAYLGRLW ELSYRLGMRP WIAVAFSAPA AAATAVLLVY
                                IEEWLYNGGP YQLIVFHALI AIWAYLGRLW ELSYRLGMRP WIAVAFSAPA AAATAVLLVY
                                IEEWLYNGGP YQLIVFHFLI GIWAYLGRMW ELSYRLGMRP WIAVAFSAPA AAATSVLLVY
                                IDEWLYNGGP YQLIVLHFLI GVWCYLGRMW ELSYRLGMRP WVPVAFSAPA AAATAIFLIY
                                IDEWLYNGGP YQLIVFHFII GVWCYLGRMW ELSYRLGMRP WVPVAFSAPA AAATVIFLIY
                                IDEWLYNGGS YQLIVLHFLI VVWCYLGRMW ELSYRLGMRS WVPVAFSAPA AAATAIFLIY
                                IDEWLYNGGP YQMIVFHFLI GIFCYMGREW ELSYRLGMRP WIAVAYSAPV AAATAVLLIY
                                IDEWLYNGGP YQMIVFHFLI GIFCYMGREW ELSYRLGMRP WIAVAYSAPV AAATAVLLVY
                                LNEWLYNGGP YQLIVFHFLI GIFCYMGREW ELSYRLGMRP WIAVAYSAPV AAATAVLLVY
                                VDEWLYNGGP YQLIVFHFLI GIFCYMGREW ELSYRLGMRP WIAVAYSAPV AAATAVLLIY
                                IDEWLYNGGP YQLIVFHFLI GIFCYMGREW ELSYRLGMRP WIAVAYSAPV AAATAVLLVY
                                IDEWLYNGGP YQLIVFHFLI GIFCYMGREW ELSYRLGMRP WIAVAYSAPV AAATAVLLVY
                                IDEWLYNGGP YQLIVFHFLI GIFCYMGREW ELSYRLGMRP WIAVAYSAPV AAATAVLLVY
                                IDEWLYNGGP YQLIVFHFLI GIFCYMGREW ELSYRLGMRP WIAVAYSAPV AAATAVLLVY
                                MDEWLYNGGP YQLIVFHFLI GIFCYMGREW ELSYRLGMRP WIAVAYSAPV AAATAVLLIY
                                LDEWLYNGGP YQLIIFHFLI GIFCYMGREW ELSYRLGMRP WICVAYSAPV AAATAVLLVY
                                LAEWLYNGGP YQLIVFHFLL GIFAYMGREW ELSYRLGMRP WIAVAYSAPV AAATAVLLVY
                                LAEWLYNGGP YQLIVFHFLL GIFAYMGREW ELSYRLGMRP WIAVAYSAPV AAATAVLLVY
                                LDEWLYNGGP YQLIVFHFLL GIFSYMGREW ELSYRLGMRP WIAVAYSAPV AAATAVLLVY
                                LDEWLYNGGP YQLIVFHFLL GIFSYMGREW ELSYRLGMRP WIAVAYSAPV AAATAVLLIY
                                MGEWLYNGGP YQLIVFHFIL GIFCYMGREW ELSYRLGMRP WIAVAFSAPV AAATAVLMVY
                                LAEWLYNGGP YQLIIFHFII GIFCYMGREW ELSYRLGMRP WIAVAFSAPV AAATAVLMVY
                                LEEWLYNGGP YQLIIFHFLI GIFAYLGREW ELSYRLGMRP WIAVAFSAPV AAATAVLFVY
                                LDEWLYNGGP YQLIIFHFLI GIYCYMGRQW ELSYRLGMRP WICVAYSAPV AAATAVLLVY
                                LDEWLYNGGP YQLIIFHFLI GIYCYMGRQW ELSYRLGMRP WICVAYSAPV AAATAVLLVY
                                LDEWLYNGGP YQLIIFHFLI GIFCYMGRQW ELSYRLGMRP WICVAYSAPV SAATAVLLIY
                                LDEWLYNGGP YQLIIFHFLI GIYCYMGRQW ELSYRLGMRP WICVAYSAPV SAATAVLLVY
                                LDEWLYNGGP YQLIVFHFLI GIFCYLGRQW ELSYRLGMRP WICVAYSAPV AAATATLLIY
                                LDEWLYNGGP YQLNVFHFLI GIFCYLGRQW ELSYRLGMRP WICVAYSAPV AAATATLLIY
                                LDEWLYNGGP YQLIVFHFLI GIFCYLGRQW ELSYRLGMRP WICVAYSAPV AAATAVLLVY
                                LDEWLYNGGP YQLIIFHFLI GIFCYMGRQW ELSYRLGMRP WICVAYSAPV AAATAVLLIY
                                LDEWLYNGGP YQLIIFHFLI GIFCYMGRQW ELSYRLGMRP WISIAYSAPV AAATAVLLIY
                                LDEWLYNGGP YQLIIFHFLI GIFCYLGRQW ELSYRLGMRP WIAIAYSAPV SAATAVILVY
                                LDEWLYNGGP YQLIIFHFLI GIFCYLGRQW ELSYRLGMRP WIAIAYSAPV SAATAVILVY
                                LDEWLYNGGP YQLIIFHFLI GIFSYLGRQW ELSYRLGMRP WICIAYSAPV SAATAVLLIY
                                LDEWLYNGGP YQLIIFHFLI GIFCYMGRQW ELSYRLGMRP WISIAYSAPV AAATAVLLVY
                                LDEWLYNGGP YQFVIFHFLI GIFCYMGREW ELSYRLGMRP WIAVAYSAPV AAATAVFLIY
                                LDEWLYNGGP YQFVIFHFLI GIFCYMGREW ELSYRLGMRP WIAVAYSAPV AAATAVFLIY
                                LDEWLYNGGP YQFVIFHFII GICCWMGREW EMSYRLGMRP WIAVAYSAPV AAALAVFLIY
                                LDEWLYNGGP YQLVAFHFLI GIFCYMGREW ELSYRLGMRP WIAVAYSAPV AAATAVFLIY
                                LDEWLYNGGP YQLVIFHFII GICCYMGREW ELSYRLGMRP WIAVAYSAPV AAALAVFLIY
                                LDEWLYNGGP YQLVIFHFLL GIFCYMGREW ELSYRLGMRP WIAVAYSAPV AAATAVFLIY
                                LDEWLYNGGP YQLVIFHFLI GCACYLGRQW ELSYRLGMRP WICVAYSAPL ASATAVFLIY
                                LDEWLYNGGP YQLVIFHFLI GCACYLGRQW ELSYRLGMRP WICVAYSAPL ASATAVFLIY
                                LDEWLYNGGP YQLVIFHFLI GCACYLGRQW ELSYRLGMRP WICVAYSAPL ASATAVFLIY
                                LDEWLYNGGP YQLVIFHFLI GCACYLGRQW ELSYRLGMRP WICVAYSAPL ASATAVFLIY
                                LDEWLYNGGP YQLVIFHFLI GCACYLGRQW ELSYRLGMRP WICVAYSAPL ASATAVFLIY
                                LDEWLYNGGP YQLVIFHFLI GCACYLGRQW ELSYRLGMRP WICVAYSAPL ASATAVFLIY
                                LDEWLYNGGP YQLVIFHFLI GCACYLGRQW ELSYRLGMRP WICVAYSAPL ASATAVFLIY
                                LDEWLYNGGP YQLVIFHFLI GCACYLGRQW ELSYRLGMRP WICVAYSAPL ASATAVFLIY
                                LDEWLYNGGP YQLVIFHFLL GCACYLGRQW ELSYRLGMRP WICVAYSAPL ASATAVFLIY
                                LDEWLYNGGP YQLVIFHFLL GCACYLGRQW ELSYRLGMRP WICVAYSAPL ASATAVFLIY
                                LDEWLYNGGP YQLVVFHFLI GCACYLGRQW ELSYRLGMRP WICVAYSAPL ASATAVFLIY
                                LDEWLYNGGP YQLVVFHFLI GCAAYLGRQW ELSYRLGMRP WICVAYSAPL ASATAVFLIY
                                LDEWLYNGGP YQLVIFHFLI GCACYLGRQW ELSYRLGMRP WICVAYSAPL ASATAVFLIY
                                LDEWLYNGGP YQLVIFHFLI GCACYLGRQW ELSYRLGMRP WICVAYSAPL ASATAVFLIY
                                LDEWLYNGGP YQLVIFHFLI GCACYLGRQW ELSYRLGMRP WICVAYSAPL ASATAVFLIY
                                LDEWLYNGGP YQLVIFHFLI GCACYLGRQW ELSYRLGMRP WICVAYSAPL ASATAVFLIY
                                LDEWLYNGGP YQLVIFHFLI GCACYMGRQW ELSYRLGMRP WICVAYSAPL ASATAVFLIY
                                LDEWLYNGGP YQLVIFHFLI GCACYMGRQW ELSYRLGMRP WICVAYSAPL ASATAVFLIY
                                LDEWLYNGGP YQLVIFHFLI GCACYMGRQW ELSYRLGMRP WICVAYSAPL ASATAVFLIY
                                LDEWLYNGGP YQLVVFHFLI GCACYLGRQW ELSYRLGMRP WICVAYSAPL ASATAVFLIY
                                LDEWLYNGGP YQLVIFHFLI GCACYLGRQW ELSYRLGMRP WICVAYSAPL ASATAVFLIY
                                LDEWLYNGGP YQLVVFHFLI GCACYLGRQW ELSYRLGMRP WICVAYSAPL ASAAAVFLIY
                                LDEWLYNGGP YQLVVFHFLI GCACYLGRQW ELSYRLGMRP WICVAYSAPL ASAAAVFLIY
                                LDEWLYNGGP YQLVVFHFLI GVFCYLGREW ELSYRLGMRP WICLAFSAPV AAATAVFLIY
                                LDEWLYNGGP YQLVVFHFLI GVFCYLGREW ELSYRLGMRP WICLAFSAPV AAATAVFLIY
                                LDEWLYNGGP YQLVVFHFLI GVFCYLGREW ELSYRLGMRP WICLAFSAPV AAATAVFLIY
                                LDEWLYNGGP YQLVVFHFLI GVFCYLGREW ELSYRLGMRP WICLAFSAPV AAATAVFLIY
                                LDEWLYNGGP YQLVVFHFLI GVFCYLGREW ELSYRLGMRP WICLAFSAPV AAATAVFLIY
                                LDEWLYNGGP YQLVVFHFLI GVFCYLGREW ELSYRLGMRP WICLAFSAPV AAATAVFLIY
                                LDEWLYNGGP YQLVVFHFLI GVFCYLGREW ELSYRLGMRP WICLAFSAPV AAATAVFLIY
                                LDEWLYNGGP YQLVVFHFLI GVFCYLGREW ELSYRLGMRP WICLAFSAPV AAATAVFLIY
                                LDEWLYNGGP YQLVVFHFLI GVFCYLGREW ELSYRLGMRP WICLAFSAPV AAATAVFLIY
                                LDEWLYNGGP YQLVVFHFLI GVFCYLGREW ELSYRLGMRP WICLAFSAPV AAATAVFLIY
                                LDEWLYNGGP YQLVVFHFLI GAACYLGREW ELSYRLGMRP WICVAFSAPL AAATAVFLIY
                                LDEWLYNGGP YQLVVFHFLI GAACYLGREW ELSYRLGMRP WICVAFSAPL AAATAVFLIY
                                LDEWLYNGGP YQLVVFHFLI GAACYLGREW ELSYRLGMRP WICVAFSAPL AAATAVFLIY
                                LDEWLYNGGP YQLVVFHFLI GAACYLGREW ELSYRLGMRP WICVAFSAPL AAATAVFLIY
                                LDEWLYNGGP YQLVVFHFLT GVFCYLGREW ELSYRLGMRP WICLAFSAPV AAATAVFLIY
                                LDEWLYNGGP YQLVVFHFLI GVFCYLGREW ELSYRLGMRP WICLAFSAPV AAATAVFLIY
                                LDEWLYNGGP YQLVIFHFLI GVACYLGREW ELSYRLGMRP WICVAFSAPV AAATAVFLIY
                                LDEWLYNGGP YQLVIFHFLI GVACYLGREW ELSYRLGMRP WICVAFSAPV AAATAVFLIY
                                LDEWLYNGGP YQLVIFHFLI GVACYLGREW ELSYRLGMRP WICVAFSAPV AAATAVFLIY
                                LDEWLYNGGP YQLVIFHFLI GVACYLGREW ELSYRLGMRP WICVAFSAPV AAATAVFLIY
                                LDEWLYNGGP YQLVVFHFLI GVACYLGREW ELSYRLGMRP WICVAFSAPV AAATAVFLIY
                                LDEWLYNGGP YQLVVFHFLI GVACYLGREW ELSYRLGMRP WICVAFSAPV AAATAVFLIY
                                LDEWLYNGGP YQLVIFHFLI GVACYLGREW ELSFRLGMRP WICVAFSAPL AAATAVFLIY
                                LDEWLYNGGP YQLVIFHFLI GVACYLGREW ELSFRLGMRP WICVAFSAPL AAATAVFLIY
                                LDEWLYNGGP YQLVIFHFLI GVACYLGREW ELSFRLGMRP WICVAFSAPL AAATAVFLIY
                                LDEWLYNGGP YQLVIFHFLI GVACYLGREW ELSFRLGMRP WICVAFSAPL AAATAVFLIY
                                LDEWLYNGGP YQLVIFHFLI GVACYLGREW ELSFRLGMRP WICVAFSAPL AAATAVFLIY
                                LDEWLYNGGP YQLVVFHFLI GVFCYMGREW ELSYRLGMRP WIAIAYSAPV AAATAVFLVY
                                LDEWLYNGGP YQLVIFHFLI GVFCYLGREW ELSYRLGMRP WIAIAYSAPV AAATAVFLVY
                                LDEWLYNGGP YQLVIFHFLI GVFCYLGREW ELSYRLGMRP WICLAFSAPV AAATAVFLIY
                                LDEWLYNGGP YQLVIFHFLI GVFCYLGREW ELSYRLGMRP WICLAFSAPV AAATAVFLIY
                                LDEWLYNGGP YQLVIFHFLI GVFCYLGREW ELSYRLGMRP WICLAFSAPV AAATAVFLIY
                                LDEWLYNGGP YQLVIFHFLI GVFCYLGREW ELSYRLGMRP WICLAFSAPV AAATAVFLIY
                                LDEWLYNGGP YQLVIFHFLI GVFCYLGREW ELSYRLGMRP WICLAFSAPV AAATAVFLIY
                                LDEWLYNGGP YQLVIFHFLI GVFCYLGREW ELSYRLGMRP WICLAFSAPV AAATAVFLIY
                                LDEWLYNGGP YQLVIFHFLT GVFCYLGREW ELSYRLGMRP WICLAFSAPV AAATAVFLVY
                                LDEWLYNGGP YQLVVFHFLI GVFCYLGREW ELSYRLGMRP WICLAFSAPV AAATAVFLIY
                                LDEWLYNGGP YQLVVFHFLI GVFCYLGREW ELSYRLGMRP WICLAFSAPV AAATAVFLIY
                                LDEWLYNGGP YQLVVFHFLI GVFCYLGREW ELSYRLGMRP WICLAFSAPV AAATAVFLIY
                                LDEWLYNGGP YQLVIFHFLT GVFCYLGREW ELSYRLGMRP WICLAFSAPV AAATAVFLIY
                                LDEWLYNGGP YQLVIFHFLT GVFCYLGREW ELSYRLGMRP WICLAFSAPV AAATAVFLIY
                                LDEWLYNGGP YQLVVFHFLI GVFCYLGREW ELSYRLGMRP WICLAFSAPV AAATAVFLIY
                                LDEWLYNGGP YQLVIFHFLI GVFCYLGREW ELSYRLGMRP WICLAFSAPV AAATAVFLIY
                                LDEWLYNGGP YQLVIFHFLI GVFCYLGREW ELSYRLGMRP WICLAFSAPV AAATAVFLIY
                                LDEWLYNGGP YQLVVFHFLI GVFCYLGREW ELSYRLGMRP WICLAFSAPV AAATAVFLIY
                                LDEWLYNGGP YQLVVFHFLI GVFCYLGREW ELSYRLGMRP WICLAFSAPV AAATAVFLIY
                                LDEWLYNGGP YQLVVFHFLI GVFCYLGREW ELSYRLGMRP WICLAFSAPV AAATAVFLIY
                                LDEWLYNGGP YQLVVFHFLI GVFCYLGREW ELSYRLGMRP WICLAFSAPV AAATAVFLIY
                                LDEWLYNGGP YQLVVFHFLI GVFCYMGRQW ELSYRLGMRP WICVAYSAPV SAATAVFLIY
                                LDEWLYNGGP YQLIVFHFLI GVFCYLGRQW ELSFRLGMRP WICVAYSAPV SAATAVFLIY
                                LDEWLYNGGP YQLVVFHFLI GCFCYLGRQW ELSYRLGMRP WICVAYSAPL ASATAVFLIY
                                LDEWLYNGGP YQLVVFHFLI GCFCYLGRQW ELSYRLGMRP WICVAYSAPL ASATAVFLIY
                                LDEWLYNGGP YQLVIFHFLI GIFCYMGREW ELSYRLGMRP WICVAYSAPV AAASAVFLIY
                                LDEWLYNGGP YQLVIFHFLI GIFCYMGREW ELSYRLGMRP WICVAYSAPV AAASAVFLIY
                                LDEWLYNGGP YQLVIFHFLI GIFCYMGREW ELSYRLGMRP WICVAYSAPV AAASAVFLIY
                                LDEWLYNGGP YQLVVFHFLI GVFAYMGREW ELSYRLGMRP WICVAYSAPV AAASAVFLIY
                                LDEWLYNGGP YQLVVFHFLI GIFCYMGREW ELSYRLGMRP WICVAYSAPV AAASAVFLVY
                                LDEWLYNGGP YQLVVFHFLI GVFCYMGREW ELSYRLGMRP WICVAYSAPV AAASAVFLVY
                                LDEWLYNGGP YQLVVFHFLI GIFCYMGREW ELSYRLGMRP WICVAYSAPV AAASAVFLVY
                                LDEWLYNGGP YQLVVFHFLI GIFCYMGREW ELSYRLGMRP WICVAYSAPV AAASAVFLVY
                                LDEWLYNGGP YQLVVFHFLI GIFCYMGREW ELSYRLGMRP WICVAYSAPV AAASAVFLVY
                                LDEWLYNGGP YQLVVFHFLI GIFCYMGREW ELSYRLGMRP WICVAYSAPV AAASAVFLVY
                                LDEWLYNGGP YQLVVFHFLI GIFCYMGREW ELSYRLGMRP WICVAYSAPV AAASAVFLVY
                                LDEWLYNGGP YQLVVFHFLI GIFCYMGREW ELSYRLGMRP WICVAYSAPV AAASAVFLVY
                                LDEWLYNGGP YQLVVFHFLI GIFCYMGREW ELSYRLGMRP WICVAYSAPV AAASAVFLVY
                                LDEWLYNGGP YQLVVFHFLI GIFCYMGREW ELSYRLGMRP WICVAYSAPV AAASAVFLVY
                                LDEWLYNGGP FQLVVFHFLI GIYAYMGREW ELSYRLGMRP WICVAYSAPV AAASAVFLVY
                                LDEWLYNGGP FQLVVFHFLI GIYAYMGREW ELSYRLGMRP WICVAYSAPV AAASAVFLVY
                                LDEWLYNGGP FQLVVFHFLI GIYAYMGREW ELSYRLGMRP WICVAYSAPV AAASAVFLVY
                                LDEWLYNGGP FQLVVFHFLI GIYAYMGREW ELSYRLGMRP WICIAYSAPV AAASAVFLVY
                                LDEWLYNGGP FQLVVFHFLI GIYAYMGREW ELSYRLGMRP WICIAYSAPV AAASAVFLVY
                                LDEWLYNGGP FQLVVFHFLI GIYAYMGREW ELSYRLGMRP WICVAYSAPV AAASAVFLVY
                                LDEWLYNGGP FQLVVFHFLI GIYAYMGREW ELSYRLGMRP WICVAYSAPV AAASAVFLVY
                                LDEWLYNGGP FQLVVFHFLI GIYAYMGREW ELSYRLGMRP WICVAYSAPV AAASAVFLVY
                                LDEWLYNGGP FQLVVFHFLI GIYAYMGREW ELSYRLGMRP WICVAYSAPV AAASAVFLVY
                                LDEWLYNGGP FQLVVFHFLI GIYAYMGREW ELSYRLGMRP WICVAYSAPV AAASAVFLVY
                                LDEWLYNGGP FQLVVFHFLI GIYAYMGREW ELSYRLGMRP WICVAYSAPV AAASAVFLVY
                                LDEWLYNGGP FQLVIFHFLI GIYAYMGREW ELSYRLGMRP WICIAYSAPV AAASAVFLVY
                                LDEWLYNGGP FQLVIFHFLI GIYAYMGREW ELSYRLGMRP WICIAYSAPV AAASAVFLVY
                                LDEWLYNGGP YQLVIFHFLI GCFCYMGRQW ELSYRLGMRP WICVAYSAPL ASATAVFLIY
                                LDEWLYNGGP YQLVIFHFLI GCFCYMGRQW ELSYRLGMRP WICVAYSAPL ASATAVFLIY
                                LDEWLYNGGP YQLIIFHFLI GCFCYMGRQW ELSYRLGMRP WICVAYSAPL ASATAVFLIY
                                LDEWLYNGGP YQLVIFHFLI GCFCYMGRQW ELSYRLGMRP WICVAYSAPL ASATAVFLIY
                                LDEWLYNGGP YQLVIFHFLI GCFCYMGRQW ELSYRLGMRP WICVAYSAPL ASATAVFLIY
                                LDEWLYNGGP YQLVVFHFLI GIFCWMGRQW ELSYRLGMRP WICVAYSAPV ASATAVFLIY
                                LDEWLYNGGP YQLVVFHFLI GIFCWMGRQW ELSYRLGMRP WICVAYSAPV ASATAVFLIY
                                LDEWLYNGGP YQLVVFHFLI GIFAYMGRQW ELSYRLGMRP WICVAYSAPV ASATAVFLIY
                                LDEWLYNGGP YQLVIFHFLI GVFCYMGREW ELSYRLGMRP WICVAYSAPV AAASAVFLIY
                                LDEWLYNGGP YQLVVFHFLI GCFAYLGRQW ELSYRLGMRP WICVAYSAPL ASATAVFLIY
                                LDEWLYNGGP YQLVVFHFLI GCFAYLGRQW ELSYRLGMRP WICVAYSAPL ASATAVFLIY
                                LDEWLYNGGP YQLVIFHFLI GCFCYMGRQW ELSYRLGMRP WICVAYSAPL ASATAVFLIY
                                LDEWLYNGGP YQLVIFHFLI GVFCWLGRQW ELSYRLGMRP WICVAYSAPV ASATAVFLIY
                                LDEWLYNGGP YQLVIFHFLI GVFCYMGRQW ELSYRLGMRP WICVAYSAPV SAATAVFLIY
                                LDEWLYNGGP YQLVIFHFLI GVFCWLGRQW ELSYRLGMRP WICVAYSAPV AAATSVFLIY
                                LDEWLYNGGP YQLVIFHFLI GVFCYLGRQW ELSYRLGMRP WICVAYSAPV SAATAVFLIY
                                LDEWLYNGGP YQLVIFHFLI GVFCYLGRQW ELSYRLGMRP WICVAYSAPV SAATAVFLIY
                                LDEWLYNGGP YQLVIFHFLI GVFCYLGRQW ELSYRLGMRP WICVAYSAPV SAATAVFLIY
                                LDEWLYNGGP YQLVIFHFLI GIFCYMGRQW ELSYRLGMRP WICVAYSAPV SAASAVFLIY
                                LDEWLYNGGP YQLVIFHFLI GIFCYMGRQW ELSYRLGMRP WICVAYSAPV SAASAVFLIY
                                LDEWLYNGGP YQLVVFHFLI GIFCYMGRQW ELSYRLGMRP WICVAYSAPV SAATAVFLIY
                                LDEWLYNGGP YQLVVFQFLI GIFCYMGRQW ELSYRLGMRP WICVAYSAPV SARTAVFLIY
                                LDEWLYNGGP YQLVVFHFLI GIFCYMGRQW ELSYRLGMRP WICVAYSAPV SAATAVFLIY
                                LDEWLYNGGP YQLVVFHFLI GVFCYLGRQW ELSYRLGMRP WICVAYSAPV SAATAVFLIY
                                LDEWLYNGGP YQLVVFHFLI GVFCYMGRQW ELSYRLGMRP WICVAYSAPV SAATAVFLIY
                                LDEWLYNGGP YQLVVFHFLI GVFCYMGRQW ELSYRLGMRP WICVAYSAPV SAATAVFLIY
                                LDEWLYNGGP YQLVVFHFLL GVFCYMGRQW ELSYRLGMRP WICVAYSAPV SAATAVFLIY
                                LDEWLYNGGP YQLVVFHFLL GVFCYMGRQW ELSYRLGMRP WICVAYSAPV SAATAVFLIY
                                LDEWLYNGGP YQLVIFHFLI GIFCYMGRQW ELSYRLGMRP WICVAYSAPV SARTAVFLIY
                                LDEWLYNGGP YQLVIFHFLI GIFCYMGRQW ELSYRLGMRP WICVAYSAPV SAATAVFLIY
                                LDEWLYNGGP YQLVIFHFLI GIFCYMGRQW ELSYRLGMRP WICVAYSAPV SAATAVFLIY
                                LDEWLYNGGP YQLVVFHFLI GVFCYMGRQW ELSYRLGMRP WICVAYSAPV SAATAVFLIY
                                LDEWLYNGGP YQLVVFHFLI GIFCYMGRQW ELSYRLGMRP WICVAYSAPV SAATAVFLIY
                                LDEWLYNGGP YQLVVFHFLI GIFCYMGRQW ELSYRLGMRP WICVAYSAPV SAATAVFLVY
                                LDEWLYNGGP YQLVVFHFLI GIFCYMGRQW ELSFRLGMRP WICVAYSAPV SAATAVFLIY
                                LDEWLYNGGP YQLVVFHFLI GIFCYMGRQW ELSFRLGMRP WICVAYSAPV SAASAVFLIY
                                LDEWLYNGGP YQLVVFHFLI GIFCYMGRQW ELSFRLGMRP WICVAYSAPV SAATAVFLIY
                                LDEWLYNGGP YQLVVFHFLI GIFCYMGRQW ELSFRLGMRP WICVAYSAPV SAATAVFLIY
                                LDEWLYNGGP YQLVVFHFLI GVFCYMGRQW ELSYRLGMRP WICVAYSAPV SAATAVFLIY
                                LDEWLYNGGP YQLVIFHFLL GVFCYLGRQW ELSFRLGMRP WICVAYSAPV SAATAVFLIY
                                LDEWLYNGGP YQLVIFHFLL GVFCYLGRQW ELSFRLGMRP WICVAYSAPV SAATAVFLIY
                                LDEWLYNGGP YQLVIFHFLL GVFCYLGRQW ELSFRLGMRP WICVAYSAPV SAATAVFLIY
                                LDEWLYNGGP YQLVIFHFLL GVFCYLGRQW ELSFRLGMRP WICVAYSAPV SAATAVFLIY
                                LDEWLYNGGP YQLVIFHFLL GVFCYLGRQW ELSFRLGMRP WICVAYSAPV SAATAVFLIY
                                LDEWLYNGGP YQLVIFHFLL GVFCYLGRQW ELSFRLGMRP WICVAYSAPV SAATAVFLIY
                                LDEWLYNGGP YQLVIFHFLL GVFCYLGRQW ELSFRLGMRP WICVAYSAPV SAATAVFLIY
                                LDEWLYNGGP YQLVIFHFLL GVFCYLGRQW ELSFRLGMRP WICVAYSAPV SAATAVFLIY
                                LDEWLYNGGP YQLVIFHFLL GVFCYLGRQW ELSFRLGMRP WICVAYSAPV SAATAVFLIY
                                LDEWLYNGGP YQLVIFHFLL GVFCYLGRQW ELSFRLGMRP WICVAYSAPV SAATAVFLIY
                                LDEWLYNGGP YQLVIFHFLL GVFCYLGRQW ELSFRLGMRP WICVAYSAPV SAATAVFLIY
                                LDEWLYNGGP YQLTIFHFLL GVFCYMGRQW ELSYRLGMRP WICVAYSAPV SAATAVFLIY
                                LDEWLYNGGP YQLTIFHFLL GVFCYMGRQW ELSYRLGMRP WICVAYSAPV SAATAVFLIY
                                LDEWLYNGGP YQLVIFHFLI GCACYLGRQW ELSYRLGMRP WICVAYSAPL ASATAVFLIY
                                LDEWLYNGGP YQLIIFHFLI GIFCWMGRQW ELSFRLGMRP WICVAYSAPV SAATAVFLIY
                                LDEWLYNGGP YQLVIFHFLI AIFCWMGRQW ELSYRLGMRP WICVAYSAPV SAATAVFLIY
                                LDEWLYNGGP YQLVIFHFLI GIFCWMGRQW ELSYRLGMRP WICVAYSAPV SAAAAVFLIY
                                LDEWLYNGGP YQLVVFHFLI GIFCWMGRQW ELSYRLGMRP WICVAYSAPV SAATAVFLIY
                                LDEWLYNGGP YQLVVFHFLI GIFCWMGRQW ELSYRLGMRP WICVAYSAPV SAATAVFLIY
                                LDEWLYNGGP YQLVIFHFLI GVFSYLGRQW ELSYRLGMRP WICVAYSAPV SAATAVFLIY
                                LDEWLYNGGP YQLVIFHFLI GVFAYLGRQW ELSFRLGMRP WICVAYSAPV SAATAVFLIY
                                LDEWLYNGGP YQLVIFHFLI GVFSYLGRQW ELSYRLGMRP WICVAYSAPV SAATAVFLIY
                                LDEWLYNGGP YQLIVFHFLI GVFSYLGRQW ELSYRLGMRP WICVAYSAPV SAATAVFLIY
                                LDEWLYNGGP YQLIVFHFLI GVFSYLGRQW ELSYRLGMRP WICVAYSAPV SAATAVFLIY
                                LDEWLYNGGP YQLIVFHFLI GVFSYLGRQW ELSYRLGMRP WICVAYSAPV SAATAVFLIY
                                LDEWLYNGGP YQLVVFHFLI GVFTYLGRQW ELSYRLGMRP WICVAYSAPV SAATAVFLIY
                                LDEWLYNGGP YQLVVFHFLI GVFTYLGRQW ELSYRLGMRP WICVAYSAPV SAATAVFLIY
                                LDEWLYNGGP YQLVVFHFLI GVFTYLGRQW ELSYRLGMRP WICVAYSAPV SAATAVFLIY
                                LDEWLYNGGP YQLVVFHFLI GIFCWMGRQW ELSFRLGMRP WICVAYSAPV AAATSVFLIY
                                LDEWLYNGGP YQLVVFHFLI GIFCWMGRQW ELSYRLGMRP WICVAYSAPV SAATAVFLIY
                                LDEWLYNGGP YQLVVFHFLI GVFAYMGRQW ELSFRLGMRP WICVAYSAPV SAATAVFLIY
                                LDEWLYNGGP YQLILFHFLL GICCWMGRQW ELSYRLGMRP WICVAYSAPL ASAFAVFLIY
                                LDEWLYNGGP YQLILFHFLL GICCWMGRQW ELSYRLGMRP WICVAYSAPL ASAFAVFLIY
                                MDEWLYNGGP YQMIAAHYVP ALCCYMGREW ELSYRLGMRP WIAVAYSAPL AATVSVFLIY
                                IDEWLYNGGP YQMIGAHYIP ALACYMGRQW ELSYRLGMRP WICVAYSAPL ISTASVFWIY
                                MDEWLYNGGP YQMIALHYVP ALCCYLGREW ELSYRLGMRP WICVAFSAPL AATTSVFLIY
                                MDEWLYNGGP YQMIALHYVP ALCCYLGREW ELSYRLGMRP WICVAFSAPL AATTSVFLIY
                                MDEWLYNGGP YQMIALHYVP ALCCYLGREW ELSYRLGMRP WICVAFSAPV AATTSVFLIY
                                LDEWLYNGGP YQMIAFHYIP ALLCYLGREW ELSYRLGMRP WICIAYSAPV AATISVFLIY
                                MDEWLYNGGP YQMIAFHYIP ALSCYMGREW ELSYRLGMRP WICVAYSAPL AATTSVFLIY
                                MDEWLYNGGP YQMIGFHYIP ALCCYAGREW ELSYRLGMRP WIAVAYTAPV AATSSVFLVY
                                MDEWLYNGGP YQMIGFHYIP ALACYMGREW ELSYRLGMRP WIAVAYSAPL AATTSVFLIY
                                MEEWLYNGGP YQMIGFHYIP ALACYMGREW ELSYRLGMRP WIAVAYSAPL AATTSVFLIY
                                MDEWLYNGGP YQMIGFHYIP ALACYMGREW ELSYRLGMRP WIAVAYSAPL AATTSVFLIY
                                MDEWLYNGGP YQMIGFHYIP ALACYMGREW ELSYRLGMRP WIAVAYSAPL AATTSVFLIY
                                MDEWLYNGGP YQMIAFHYIP ALACYMGREW ELSYRLGMRP WIAVAYSAPL AATTSVFLIY
                                LDEWLYNGGP YQLVILHFLL GCACYMGRQW ELSYRLGMRP WICVAYSAPL ASATAVFLIY
                                LDEWLYNGGP YQLVVFHFLI GVFCYMGRQW ELSYRLGMRP WICVAYSAPV SAATAVFLIY
                                LDEWLYNGGP YQLVAFHFLI GVFAYMGREW ELSYRLGMRP WICVAYSAPV AAATAVFLIY
                                LDEWLYNGGP YQLVAFHFLI GVFAYMGREW ELSYRLGMRP WICVAYSAPV AAATAVFLIY
                                LDEWLYNGGP YQLIAFHFLI GIFCYLGREW ELSYRLGMRP WICVAFSAPV AAATAVFLIY
                                LDEWLYNGGP YQLIAFHFLI GIFCYLGREW ELSYRLGMRP WICVAFSAPV AAATAVFLIY
                                LDEWLYNGGP YQLIAFHFLI GVFCYLGREW ELSYRLGMRP WICVAFSAPV AAATAVFLIY
                                LDEWLYNGGP YELIVFHFLI GIFCWLGRQW ELSYRLGMRP WICVAYSAPV AAATSVFLIY
                                LDEWLYNGGP YELIVFHFLI GIFCWLGRQW ELSYRLGMRP WICVAYSAPV AAATSVFLIY
                                LDEWLYNGGP YELIVFHFLI GIFCWMGRQW ELSYRLGMRP WICVAYSAPV AAATSVFLIY
                                LDEWLYNGGP YELIVFHFLI GIFCWLGRQW ELSYRLGMRP WICVAYSAPV AAATSVFLIY
                                LDEWLYNGGP YELIVFHFLI GIFCWMGRQW ELSYRLGMRP WICVAYSAPV AAATSVFLIY
                                LDEWLYNGGP YELIVFHFLI GIFCWMGRQW ELSYRLGMRP WICVAYSAPV AAATSVFLIY
                                LDEWLYNGGP YELIVFHFLI GIFCWMGRQW ELSYRLGMRP WICVAYSAPV AAATSVFLIY
                                LDEWLYNGGP YELIVFHFLI GIFCWMGRQW ELSYRLGMRP WICVAYSAPV AAATSVFLIY
                                MDEWLYNGGP YELIIFHFLI GIFCWMGRQW ELSYRLGMRP WICVAYSAPV AAATSVFLIY
                                MDEWLYNGGL YELIIFHFLI GIFCWMGRQW ELSYRLGMRP WICVAYSAPV AAATSVFLIY
                                MDEWLYNGGP YELIVFHFLI GIFCWMGRQW ELSYRLGMRP WICVAYSAPV AAATSVFLIY
                                MDEWLYNGGP YQLIVLHFLI GIFCWLGRQW ELSYRLGMRP WICVAYSAPV AAATSVFLIY
                                MDEWLYNGGP YQLIILHFLI GIFCWLGRQW ELSYRLGMRP WICVAYSAPV AAATSVFLIY
                                MDEWLYNGGP YQLIILHFLI GIFCWLGRQW ELSYRLGMRP WICVAYSAPV AAATSVFLIY
                                MDEWLYNGGP YELIVFHFLI GIFCWMGRQW ELSYRLGMRP WICVAYSAPV AAATSVFLIY
                                LDEWLYNGGP YELIVFHFLI GIFCWLGRQW ELSYRLGMRP WICVAYSAPV AAATSVFLIY
                                LDEWLYNGGP YELIVFHFLI GIFCWLGRQW ELSYRLGMRP WICVAYSAPV AAATSVFLIY
                                LDEWLYNGGP YQLVVFHFTI GIFCWMGRQW ELSYRLGMRP WICVAYSAPV AAATSVFLIY
                                LDEWLYNGGP YQLIVFHFLV GIFCWMGRQW ELSYRLGMRP WICVAYSAPV AAATSVFLIY
                                LDEWLYNGGP YQLIVFHFLV GIFCWMGRQW ELSYRLGMRP WICVAYSAPV AAATSVFLIY
                                LDEWLYNGGP YQLIIFHFLV GIFTYMGRQW ELSYRLGMRP WICVAYSAPL AAATSVFLIY
                                LDEWLYNGGP YQLIVFHFLV GIFTYMGRQW ELSYRLGMRP WICVAYSAPL AAATSVFLIY
                                LDEWLYNGGP YQLIVFHFLV GIFTYMGRQW ELSYRLGMRP WICVAYSAPL AAATSVFLIY
                                LDEWLYNGGP YQLVVFHFLI GIFCYMGREW ELSYRLGMRP WICVAYSAPV AAATAVFLIY
                                LDEWLYNGGP YQLVVFHFLI GIFCYMGREW ELSYRLGMRP WICVAYSAPV AAATAVFLIY
                                LDEWLYNGGP YQLVVFHFLI GVFCYMGREW ELSYRLGMRP WICVAYSAPV AAATAVFLIY
                                LDEWLYNGGP YQLVVFHFLI GIFCYMGRQW ELSYRLGMRP WICVAYSAPV AAATSVFLIY
                                LDEWLYNGGP YQLVVFHFLI GVFCYMGREW ELSYRLGMRP WICVAYSAPV AAATAVFLIY
                                LDEWLYNGGP YQLVIFHFLL GCFAYMGRQW ELSYRLGMRP WICVAYSAPL ASATAVFLIY
                                LDEWLYNGGP YQLVIFHFLI GCFAYMGRQW ELSYRLGMRP WICVAYSAPL ASATAVFLIY
                                LDEWLYNGGP YQLIVFHFLI GIFAYMGRQW ELSYRLGMRP WICVAYSAPL SAATAVFLIY
                                LDEWLYNGGP YELIVCHFLI GIACYMGRQW ELSYRLGMRP WICVAYSAPL AAATSVFLIY
                                LDEWLYNGGP YELIVCHFLI GIACYMGRQW ELSYRLGMRP WICVAYSAPL AAATSVFLIY
                                LDEWLYNGGP YQLVVCHFLI GISCYMGRQW ELSYRLGMRP WICVAYSAPL SAAFAVFLIY
                                LDEWLYNGGP YQLVVFHFLL GISCYMGRQW ELSYRLGMRP WICVAYSAPL SAAFAVFLIY
                                LDEWLYNGGP YQLVVFHFLI GVFCYMGREW ELSYRLGMRP WICVAYSAPV AAASAVFLIY
                                LDEWLYNGGP YQLVVFHFLI GISCYMGRQW ELSYRLGMRP WICVAYSAPL SAAFAVFLIY
                                LDEWLYNGGP YQLVVFHFLI GISAYMGRQW ELSYRLGMRP WICVAYSAPL SAAFAVFLVY
                                LDEWLYNGGP YQLVVFHFLI GISAYMGRQW ELSYRLGMRP WICVAYAAPL SAAMVVFLIY
                                LDEWLYNGGP YQLVVFHFLI GISCYMGRQW ELSYRLGMRP WICVAYSAPL SAAFAVFLVY
                                LDEWLYNGGP YQLVVFHFLL GISCYMGRQW ELSYRLGMRP WICVAYSAPL SAAFAVFLIY
                                LDEWLYNGGP YQLVVFHFLI GISXYMGRQW ELSYRLGMRP WICVAYSAPL SAAFAVFLIY
                                LDEWLYNGGP YQLVVFHFLI GISAYMGRQW ELSYRLGMRP WICVAYSAPL SAAFAVFLIY
                                LDEWLYNGGP YQLVVFHFLI GISAYMGRQW ELSYRLGMRP WICVAYSAPL SAAFAVFLIY
                                LDEWLYNGGP YQLVVFHFLI GISAYMGRQW ELSYRLGMRP WICVAYSAPL SAAFAVFLIY
                                LDEWLYNGGP YQLIIFHFLI GISAYMGRQW ELSYRLGMRP WIFVAYSAPL SAAFAVFLIY
                                LDEWLYNGGP YQLVVFHFLI GIACYMGRQW ELSYRLGMRP WICVAYSAPL SAAFAVFLIY
                                LDEWLYNGGP YQLVCFHFLI GISAYMGRQW ELSYRLGMRP WICVAYSAPL SAAMAVFLVY
                                LDEWLYNGGP YQLVVFHFLI GISAYMGRQW ELSYRLGMRP WICVAYSAPL SAAFAVFLVY
                                LDEWLYNGGP YQLVCFHFLI GISAYMGRQW ELSYRLGMRP WICVAYSAPL SAAFAVFLVY
                                LDEWLYNGGP YQLVCFHFLI GISAYMGRQW ELSYRLGMRP WICVAYSAPL SAAMAVFLVY
                                LDEWLYNGGP YQLVVFHFLI GISAYMGRQW ELSYRLGMRP WICVAYSAPL SAAFAVFLVY
                                LDEWLYNGGP FQLVIFHFLI GISAYMGRQW ELSYRLGMRP WICVAYSAPL SAAFAVFLVY
                                LDEWLYNGGP FQLVVFHFLI GISAYMGRQW ELSYRLGMRP WICVAYSAPL SAAFAVFLVY
                                LDEWLYNGGP YQLVVFHFLI GISAYMGRQW ELSYRLGMRP WICVAYSAPL SAAFAVFLVY
                                LDEWLYNGGP YQLVVFHFLI GISAYMGRQW ELSYRLGMRP WICVAYSAPL SAAFAVFLVY
                                LDEWLYNGGP YQLVVFHFLI GISAYMGRQW ELSYRLGMRP WICVAYSAPL SAAFAVFLVY
                                LDEWLYNGGP YQLVVFHFLI GISAYMGRQW ELSYRLGMRP WICVAYSAPL SAAFAVFLVY
                                LDEWLYNGGP YQLVVFHFLI GISAYMGRQW ELSYRLGMRP WICVAYSAPL SAAFAVFLIY
                                LDEWLYNGGP YQLVVFHFLI GISAYMGRQW ELSYRLGMRP WICVAYSAPL SAAFAVFLVY
                                LDEWLYNGGT YQLVVFHFLI GISAYMGRQW ELSYRLGMRP WICVAYSAPL SAAFAVFLVY
                                LDEWLYNGGT YQLVVFHFLI GISAYMGRQW ELSYRLGMRP WICVAYSAPL SAAMAVFLVY
                                LDEWLYNGGT YQLVVFHFLI GIYAYMGREW ELSYRLGMRP WICVAYSAPL SAAMAVFLVY
                                MDEWLYNGGP YQLIVFHFTI AICCWMGRQW ELSYRLGMRP WICVAYSAPV IAALSVLMVY
                                LDEWLYNGGP YQLVVLHFLL GVACYMGREW ELSYRLGMRP WIAVAYSAPV AAASAVFLIY
                                LDEWLYNGGP YQLVVFHFLI GVFAYLGRQW ELSYRLGMRP WICVAYSAPV SAATAVFLIY
                                LDEWLYNGGP YQLVVFHFLI GVFAYLGRQW ELSYRLGMRP WICVAYSAPV SAATAVFLIY
                                LDEWLYNGGP YQLVVFHFLI GVFSYLGRQW ELSYRLGMRP WICVAYSAPV SAATAVFLIY
                                LDEWLYNGGP YQLVVLHFLL GILSYMGRQW ELSYRLGMRP WICVAYSAPV SAATAVLLIY
                                LDEWLYNGGP YQLVIFHFLI GCFCYMGRQW ELSYRLGMRP WICVAYSAPL ASATAVFLIY
                                LDEWLYNGGP YQLVIFHFLI GVFCYMGREW ELSYRLGMRP WICVAFSAPV AAATAVFLIY
                                LDEWLYNGGP YQLVIFHFLI GVFCYMGREW ELSYRLGMRP WICVAFSAPV AAATAVFLIY
                                LDEWLYNGGP YQLVIFHFLI GVFCYMGREW ELSYRLGMRP WICVAFSAPV AAATAVFLIY
                                LDEWLYNGGP YQLVIFHFLI GVFCYMGREW ELSYRLGMRP WICVAFSAPV AAATAVFLIY
                                LDEWLYNGGP YQLVIFHFLI GVFCYMGREW ELSYRLGMRP WICVAFSAPV AAATAVFMIY
                                LDEWLYNGGP YQLVIFHFLI GIYCWMGRQW ELSYRLGMRP WICVAYSAPV IAATSVFLIY
                                LDEWLYNGGP YQLVIFHFLI GVYCWMGRQW ELSFRLGMRP WICVAYSAPV IAATSVFLIY
                                LDEWLYNGGP YQLVVFHFLI GCACYLGRQW ELSYRLGMRP WICVAYSAPL ASAAAVFLIY
                                LDEWLYNGGP YQLVVFHFLI GCACYLGRQW ELSYRLGMRP WICVAYSAPL ASAAAVFLIY
                                LDEWLYNGGP YQLVVFHFLI GCACYLGRQW ELSFRLGMRP WICVAYSAPL ASAAAVFLIY
                                LDEWLYNGGP YQLVIFHFLI GVFCYLGREW ELSYRLGMRP WISVAYSAPV AAATAVFLIY
                                LDEWLYNGGP YQLVVFHFLI GVFCYLGREW ELSYRLGMRP WICVAFSAPV AAATAVFLIY
                                LDEWLYNGGP YQLVIFHFFI GILCYMGREW ELSYRLGMRP WICVAYSAPV AAAAAVFLIY
                                LDEWLYNGGP YQLVIFHFFI GILCYMGREW ELSYRLGMRP WICVAYSAPV AAAAAVFLIY
                                LDEWLYNGGP YQLVIFHFLI GILCYMGREW ELSYRLGMRP WICVAYSAPV AAAAAVFLIY
                                LDEWLYNGGP YQLVIFHFLI GILCYMGREW ELSYRLGMRP WICVAYSAPV AAAAAVFLIY
                                LDEWLYNGGP YQLVIFHFLI GILCYMGREW ELSYRLGMRP WICVAYSAPV AAAAAVFLIY
                                LDEWLYNGGP YQLVVFHFLI GILCYMGREW ELSYRLGMRP WICVAYSAPV AAAAAVFLIY
                                LDEWLYNGGP YQLVIFHFFI GILCYMGREW ELSYRLGMRP WICVAYSAPV AAAAAVFLIY
                                MDEWLYNGGP YQLVCFHFLI GIFCWMGRQW ELSYRLGMRP WICVAYSAPV AAATSVFLIY
                                LDEWLYNGGP YQLIIFHFLI GVYSYMGREW ELSYRLGMRP WICVAYSAPV AAATAIFLIY
                                LDEWLYNGGP YQLIIFHFLI GVYSYMGREW ELSYRLGMRP WICVAYSAPV AAATAIFLIY
                                LDEWLYNGGP YQLIIFHFLI GVYSYMGREW ELSYRLGMRP WICVAYSAPV AAATAIFLIY
                                LDEWLYNGGP YQLVIFHFLI GVFCYMGREW ELSYRLGMRP WICVAYSAPV AAATAVFLIY
                                LDEWLYNGGP YQLVIFHFLI GVFCYMGREW ELSYRLGMRP WICVAYSAPV AAATAVFLIY
                                LDEWLYNGGP YQLVIFHFLI GVFCYMGREW ELSYRLGMRP WICVAYSAPV AAATAVFLIY
                                LDEWLYNGGP YQLVIFHFLI GVFCYMGREW ELSYRLGMRP WICVAYSAPV AAASAVFLIY
                                LDEWLYNGGP YQLVIFHFLI GVFCYMGREW ELSYRLGMRP WICVAYSAPV AAATAVFLIY
                                LDEWLYNGGP YQLVVLHFLI GVFCYMGREW ELSYRLGMRP WICVAYSAPV AAATAVFLIY
                                LDEWLYNGGP YQLVVLHFLI GVFCYMGREW ELSYRLGMRP WICVAYSAPV AAATAVFLIY
                                LDEWLYNGGP YQLVVFHFLI GVFAYMGREW ELSYRLGMRP WICVAYSAPV AAASAVFLIY
                                LDEWLYNGGP YQLVIFHFLI GVFCYMGREW ELSYRLGMRP WICVAYSAPV AAATAVFLIY
                                LDEWLYNGGP YQLVIFHFLI GVFCYMGREW ELSYRLGMRP WICVAYSAPV AAASAVFLIY
                                LDEWLYNGGP YQLVIFHFLI GVFCYMGREW ELSYRLGMRP WICVAYSAPV AAATAVFLIY
                                LDEWLYNGGP YQLVIFHFLI GVFCYMGREW ELSYRLGMRP WICVAYSAPV AAASAVFLIY
                                LDEWLYNGGP YQLVIFHFLI GVFCYMGREW ELSYRLGMRP WICVAYSAPV AAASAVFLIY
                                LDEWLYNGGP YQLVIFHFLI GVFCYMGREW ELSYRLGMRP WICVAYSAPV AAATAVFLIY
                                LDEWLYNGGP YQFVIFHFLI GVFCYMGREW ELSYRLGMRP WICVAYSAPV AAATAVFLIY
                                LDEWLYNGGP YQFVIFHFLI GVFCYMGREW ELSYRLGMRP WICVAYSAPV AAATAVFLIY
                                LDEWLYNGGP YQFVIFHFLI GVFCYMGREW ELSYRLGMRP WICVAYSAPV AAASAVFLIY
                                LDEWLYNGGP YQFVIFHFLI GVFCYMGREW ELSYRLGMRP WICVAYSAPV AAASAVFLIY
                                LDEWLYNGGP YQLIVFHFLI GCFAYLGRQW ELSYRLGMRP WICVAYSAPL ASATAVFLIY
                                LDEWLYNGGP YQLVIFHFLI GVFCYMGRQW ELSYRLGMRP WICVAYSAPV AAATAVFLIY
                                LDEWLYNGGP YQLVVFHFLI GIFAYMGRQW ELSYRLGMRP WICVAYSAPL SAATAVFLIY
                                LDEWLYNGGP YQLIIFHFLI GIFAYMGRQW ELSYRLGMRP WICVAYSAPL ASATAVFLIY
                                MDEWLYNGGP YQLVVFHFLI GIFCYMGREW ELSYRLGMRP WICVAYSAPV AAATAVFLIY
                                LDEWLYNGGP YQLVVFHFLI GIFCYMGREW ELSYRLGMRP WICVAYSAPV AAATAVFLIY
                                LDEWLYNGGP YQLVIFHFLI GVFCYMGREW ELSYRLGMRP WICVAYSAPV AAATAVFLIY
                                LDEWLYNGGP YQLVIFHFLI GVFCYMGREW ELSYRLGMRP WICVAYSAPV AAATAVFLIY
                                LDEWLYNGGP YQLVIFHFLI GVFCYMGREW ELSYRLGMRP WICVAYSAPV AAATAVFLIY
                                LDEWLYNGGP YQLVIFHFLI GVFCYMGREW ELSYRLGMRP WICVAYSAPV AAATAVFLIY
                                LDEWLYNGGP YQLVIFHFLI GVFCYMGREW ELSYRLGMRP WICVAYSAPV AAATAVFLIY
                                LDEWLYNGGP YQLVIFHFLI GVFCYMGREW ELSYRLGMRP WICVAYSAPV AAATAVFLIY
                                LDEWLYNGGP YQLVIFHFLI GVFCYMGREW ELSYRLGMRP WICDAYSAPV AAATAVFLIY
                                LDEWLYNGGP YQLVIFHFLI GVFCYMGREW ELSYRLGMRP WICVAYSAPV AAATAVFLIY
                                LDEWLYNGGP YQLVIFHFLL GVFCYMGREW ELSYRLGMRP WICVAYSAPV AAATAVFLIY
                                LDEWLYNGGP YQLVIFHFLI GVFCYMGREW ELSYRLGMRP WICVAYSAPV AAATAVFLIY
                                LDEWLYNGGP YQLIIFHFFI GICCYMGRQW ELSYRLGMRP WICVAYSAPL SAATAVFLIY
                                LDEWLYNGGP YQLIIFHFFI GICCYMGRQW ELSYRLGMRP WICVAYSAPL SAATAVFLIY
                                LDEWLYNGGP YQLVIFHFLI GVFCYMGREW ELSYRLGMRP WICVAYSAPV AAASAVFLIY
                                LDEWLYNGGP YQLVIFHFLI GVFCYMGREW ELSYRLGMRP WICVAYSAPV AAATAVFLIY
                                LDEWLYNGGP YQLVIFHFLI GVFCYMGREW ELSYRLGMRP WICVAYSAPV AAASAVFLIY
                                LDEWLYNGGP YQLVIFHFLI GVFCYMGREW ELSYRLGMRP WICVAYSAPV AAASAVFLIY
                                LDEWLYNGGP YQLVIFHFLI GVFCYMGREW ELSYRLGMRP WICVAYSAPV AAASAVFLIY
                                LDEWLYNGGP YQLVIFHFLV GVFCYMGREW ELSYRLGMRP WICVAYSAPV AAASAVFLIY
                                LDEWLYNGGP YQLVIFHFLI GVFCYMGREW ELSYRLGMRP WICVAYSAPV AAATAVFLIY
                                LDEWLYNGGP YQLVIFHFLI GVFCYMGREW ELSYRLGMRP WICVAYSAPV AAATAVFLIY
                                LDEWLYNGGP YQLVIFHFLI GVFCYMGREW ELSYRLGMRP WICVAYSAPV AAATAVFLIY
                                LDEWLYNGGP YQLVIFHFLI GVFCYMGREW ELSYRLGMRP WICVAYSAPV AAATAVFLIY
                                LDEWLYNGGP YQLVIFHFLI GIFTYMGREW ELSYRLGMRP WICVAYSAPV AAATAVFLIY
                                LDEWLYNGGP YQLVIFHFLI GIFTYMGREW ELSYRLGMRP WICVAYSAPV AAATAVFLIY
                                LDEWLYNGGP YQLVIFHFLI GIFCYMGREW ELSYRLGMRP WICVAYSAPV AAASAVFLIY
                                LDEWLYNGGP YQLVIFHFLI GVFAYMGREW ELSYRLGMRP WICVAYSAPV AAATAVFLIY
                                LDEWLYNGGP YQLVVFHFLI GVFCYMGREW ELSYRLGMRP WICVAYSAPV AAATAVFLIY
                                LDEWLYNGGP YQLVVFHFLI GVFCYMGREW ELSYRLGMRP WICVAYSAPV AAATAVFLIY
                                LDEWLYNGGP YQLVVFHFLI GVFCYMGREW ELSYRLGMRP WICVAYSAPV AAATAVFLIY
                                LDEWLYNGGP YQLVVFHFLI GVFCYMGREW ELSYRLGMRP WICVAYSAPV AAATAVFLIY
                                LDEWLYNGGP YQLVIFHFLI GVFCYLGREW ELSYRLGMRP WICVAFSAPV AAATAVFLVY
                                LDEWLYNGGP YQLVIFHFLI GVFCYLGREW ELSYRLGMRP WICVAFSAPV AAATAVFLVY
                                LDEWLYNGGP YQLVIFHFLI GVFCYLGREW ELSYRLGMRP WICVAFSAPV AAATAVFLIY
                                LDEWLYNGGP YQLVVFHFLI GVFCYLGREW ELSYRLGMRP WICVAFSAPV AAATAVFLIY
                                LDEWLYNGGP YQLVVFHFLI GVFCYLGREW ELSYRLGMRP WICVAFSAPV AAATAVFLIY
                                LDEWLYNGGP YQLVVFHFLI GVFCYLGREW ELSYRLGMRP WICVAFSAPV AAATAVFLIY
                                LDEWLYNGGP YQLVIFHFLI GVFCYLGREW ELSYRLGMRP WICVAFSAPV AAATAVFLIY
                                LDEWLYNGGP YQLVIFHFLI GVFCYLGREW ELSYRLGMRP WICVAFSAPV AAATAVFLIY
                                LDEWLYNGGP YQLVIFHFLI GVFCYLGREW ELSYRLGMRP WICVAFSAPV AAATAVFLIY
                                LDEWLYNGGP YQLVIFHFLI GVFSYLGRQW ELSYRLGMRP WICVAYSAPV SAATAVFLIY
                                LDEWLYNGGP YQLVCFHFLI GVFCYLGREW ELSYRLGMRP WICVAFSAPV AAATAVFLIY
                                LDEWLYNGGP YQLVVFHFLI GCFCYLGRQW ELSYRLGMRP WICVAYSAPL ASATAVFLIY
                                LDEWLYNGGP YQLVVFHFLI GIFCWLGRQW ELSYRLGMRP WICVAYSAPV ASATAVFLIY
                                LDEWLYNGGP YQLVVFHFLI GCFCYLGRQW ELSYRLGMRP WICVAYSAPL ASATAVFLIY
                                LDEWLYNGGP YQLVIFHFLL GCFCYLGRQW ELSYRLGMRP WICVAYSAPL ASATAVFLIY
                                LDEWLYNGGP YQLVVFHFLL GCFCYLGRQW ELSYRLGMRP WICVAYSAPL ASATAVFLIY
                                LDEWLYNGGP YQLVVFHFLI GVFCYLGREW ELSYRLGMRP WICVAFSAPV AAATAVFLIY
                                LDEWLYNGGP YQLVVFHFLI GVFCYLGREW ELSYRLGMRP WICVAFSAPV AAATAVFLIY
                                LDEWLYNGGP YQLVVFHFLI GVFCYLGREW ELSYRLGMRP WICVAFSAPV AAATAVFLIY
                                LDEWLYNGGP YQLVVFHFLI GVFCYLGREW ELSYRLGMRP WICVAFSAPV AAATAVFLIY
                                LDEWLYNGGP YQLVVFHFLI GVFCYLGREW ELSYRLGMRP WIAVAYSAPV AAATAVFLVY
                                LDEWLYNGGP YQLVVFHFLI GVFCYMGREW ELSYRLGMRP WICVAYSAPV AAATAVFLIY
                                LDEWLYNGGP YQLVVFHFLI GVFCYMGREW ELSYRLGMRP WICVAYSAPV AAATAVFLIY
                                LDEWLYNGGP YQLVVFHFLI GVFCYMGREW ELSYRLGMRP WICVAYSAPV AAATAVFLIY
                                LDEWLYNGGP YQLVVFHFLI GVFCYMGREW ELSYRLGMRP WICVAYSAPV AAATAVFLIY
                                LDEWLYNGGP YQLVVFHFLI GVFCYMGREW ELSYRLGMRP WICVAYSAPV AAATAVFLIY
                                LDEWLYNGGP YQLVVFHFLI GVFCYMGREW ELSYRLGMRP WICVAYSAPV AAATAVFLIY
                                LDEWLYNGGP YQLVVFHFLI GVFCYMGREW ELSYRLGMRP WICVAYSAPV AAATAVFLIY
                                LDEWLYNGGP YQLVIFHFLI GVFCYMGREW ELSYRLGMRP WIAVAYSAPV AAATAVFLIY
                                LDEWLYNGGP YQLVIFHFLI GVFCYMGREW ELSYRLGMRP WIAVAYSAPV AAATAVFLIY
                                LDEWLYNGGP YQLVIFHFLI GVFCYMGREW ELSYRLGMRP WIAVAYSAPV AAATAVFLIY
                                LDEWLYNGGP YQLVIFHFLI GVFCYMGREW ELSYRLGMRP WIAVAYSAPV AAATAVFLIY
                                LDEWLYNGGP YQLVIFHFLI GVFCYMGREW ELSYRLGMRP WIAVAYSAPV AAATAVFLIY
                                LDEWLYNGGP YQLVIFHFLI GVFCYMGREW ELSYRLGMRP WIAVAYSAPV AAATAVFLIY
                                LDEWLYNGGP YQLVIFHFLI GVFCYMGREW ELSYRLGMRP WIAVAYSAPV AAATAVFLIY
                                LDEWLYNGGP YQLVIFHFLI GVFCYMGREW ELSYRLGMRP WIAVAYSAPV AAATAVFLIY
                                LDEWLYNGGP YQLVIFHFLI GVFCYMGREW ELSYRLGMRP WIAVAYSAPV AAASAVFLIY
                                LDEWLYNGGP YQLVIFHFLI GVFCYMGREW ELSYRLGMRP WIAVAYSAPV AAASAVFLIY
                                LDEWLYNGGP YQLVIFHFLI GVFCYMGREW ELSYRLGMRP WIAVAYSAPV AAASAVFLIY
                                LDEWLYNGGP YQLVIFHFLI GVFCYMGREW ELSYRLGMRP WIAVAYSAPV AAASAVFLIY
                                LDEWLYNGGP YQLVIFHFLI GVFCYLGREW ELSYRLGMRP WIAVAYSAPV AAATAVFLIY
                                LDEWLYNGGS YQLVIFHFLI GVFCYLGREW ELSYRLGMRP WIAVAYSAPV AAATAVFLIY
                                LDEWLYNGGP YQLIVFHFLI GVFCYLGREW ELSYRLGMRP WIAVAYSAPV AAATAVFLIY
                                LDEWLYNGGP YQLVIFHFLI GVFCYMGREW ELSYRLGMRP WIAVAYSAPV AAATAVFLIY
                                LDEWLYNGGP YQLVVFHFLI GIFCYMGREW ELSYRLGMRP WIAVAYSAPV AAATAVFLIY
                                LDEWLYNGGP YQLVIFHFLI GVFCYMGREW ELSYRLGMRP WIAVAYSAPV AAATAVFLIY
                                LDEWLYNGGP YQLVIFHFLI GCACYMGRQW ELSYRLGMRP WICVAYSAPL ASATAVFLIY
                                LDEWLYNGGP YQLVIFHFLI GCFCYMGRQW ELSYRLGMRP WICVAYSAPL ASATAVFLIY
                                LDEWLYNGGP YQLIIFHFLI GCFCYLGRQW ELSYRLGMRP WICVAYSAPL ASATAVFLIY
                                LDEWLYNGGS YQLIIFHFLI GCFCYLGRQW ELSYRLGMRP WICVAYSAPL ASATAVFLIY
                                LDEWLYNGGP YQLIIFHYMI GCICYLGRQW EYSYRLGMRP WICVAYSAPL AATYSVFLIY
                                LDEWLYNGGP YQLVIFHYMI GCICYLGRQW EYSYRLGMRP WICVAYSAPL AATYSVFLIY
                                LDEWLYNGGP YQLVVFHFLI GISAYMGRQW ELSYRLGMRP WICVAYSAPL SAAFAVFLIY
                                LDEWLYNGGP YQLVIFHFLI GVFCYLGREW ELSYRLGMRP WICVAFSAPV AAATAVFLIY
                                LDEWLYNGGP YQLVVFHFLI GVFCYLGREW ELSYRLGMRP WICVAFSAPV AAATAVFLIY
                                LDEWLYNGGP YQLVVFHFLI GVFCYLGREW ELSYRLGMRP WICLAFSAPV AAATAVFLIY
                                LDEWLYNGGP YQLVIFHFLI GVFCYMGREW ELSYRLGMRP WICVAYSAPV AAATAVFLIY
                                LDEWLYNGGP YQLVIFHFLI GIFAYMGREW ELSYRLGMRP WICVAYSAPV AAATAVFLIY
                                LDEWLYNGGP YQLVIFHFLI GIFAYMGREW ELSYRLGMRP WICVAYSAPV AAATAVFLIY
                                LDEWLYNGGP YQLVIFHFLL GVFTYMGREW ELSYRLGMRP WICVAYSAPV AAATAVFLVY
                                LDEWLYNGGP YQLIVLHFLI GVFCYMGREW ELSYRLGMRP WIAVAYSAPV AAATAVFLIY
                                LDEWLYNGGP YQLIVLHFLI GVFCYMGREW ELSYRLGMRP WIAVAYSAPV AAATAVFLIY
                                LDEWLYNGGP YQLIVLHFLI GVFCYMGREW ELSYRLGMRP WIAVAYSAPV AAATAVFLIY
                                LDEWLYNGGP YQLVIFHFLI GVFCYMGREW ELSYRLGMRP WIAVAYSAPV AAATAVFLIY
                                LDEWLYNGGP YQLVIFHFLI GIFCYMGREW ELSYRLGMRP WIAVAYSAPV AAATAVFLIY
                                LDEWLYNGGP YQLVIFHFLI GVFCYMGREW ELSYRLGMRP WICVAYSAPV AAATAVFLIY
                                LDEWLYNGGP YQLVIFHFLI GVFCYMGREW ELSYRLGMRP WIAVAYSAPV AAATAVFLIY
                                LDEWLYNGGP YQLVIFHFLI GVFCYMGREW ELSYRLGMRP WIAVAYSAPV AAATAVFLIY
                                LDEWLYNGGP YQLVILHFLI GVFCYMGREW ELSFRLGMRP WICVAYSAPV AAATAVFLIY
                                LDEWLYNGGP YQLVILHFLI GVFCYMGREW ELSYRLGMRP WICVAYSAPV AAATAVFLIY
                                LDEWLYNGGP YQLVVFHFLI GVFCYMGREW ELSYRLGMRP WICVAYSAPV AAATAVFLIY
                                LDEWLYNGGP YQLVVLHFLI GVFCYMGREW ELSYRLGMRP WICVAYSAPV AAASAVFLIY
                                LDEWLYNGGP YQLVVLHFLI GIFCYMGREW ELSYRLGMRP WICVAYSAPV AAATAVFLIY
                                LDEWLYNGGP YQLVVLHFLI GIFCYMGREW ELSYRLGMRP WICVAYSAPV AAATAVFLIY
                                LDEWLYNGGP YQLVVLHFLI GIFCYMGREW ELSYRLGMRP WICVAYSAPV AAATAVFLIY
                                LDEWLYNGGP YQLVVLHFLL GIFCYMGREW ELSYRLGMRP WICVAYSAPV AAATAVFLIY
                                LDEWLYNGGP YQLVVLHFLL GIFCYMGREW ELSYRLGMRP WICVAYSAPV AAATAVFLIY
                                LDEWLYNGGP YQLVVFHFLI GVFCYMGREW ELSYRLGMRP WICVAYSAPV AAATAVFLIY
                                LDEWLYNGGP YQLVVFHFLI GVFCYMGREW ELSYRLGMRP WICVAYSAPV AAATAVFLIY
                                LDEWLYNGGP YQLVVFHFLL GICCYMGRQW ELSYRLGMRP WICVAYSAPV ASAFAVFLIY
                                LDEWLYNGGP YQLVVFHFLI GVFCYMGREW ELSYRLGMRP WICVAYSAPV AAATAVFLIY
                                LDEWLYNGGP YQLVVFHFLI GVFCYMGREW ELSYRLGMRP WICVAYSAPV AAATAVFLIY
                                LDEWLYNGGP YQLVVFHFLI GVFCYMGREW ELSYRLGMRP WICVAYSAPV AAATAVFLIY
                                LDEWLYNGGP YQLVIFHFLI GIFAYMGREW ELSYRLGMRP WICVAYSAPV AAATAVFLIY
                                LDEWLYNGGP YQLIVLHFLI GVFAYMGRQW ELSYRLGMRP WICVAYSAPV SAATAVFLIY
                                LDEWLYNGGP YQLVILHFLI GVFCYMGREW ELSYRLGMRP WIAVAYSAPV AAASAVFLIY
                                LDEWLYNGGP YQLIIFHFLI GVFCYMGREW ELSYRLGMRP WICVAYSAPV AAATAVFLIY
                                LDEWLYNGGP YQLIIFHFLI GVFCYMGREW ELSYRLGMRP WICVAYSAPV AAATAVFLIY
                                LDEWLYNGGP YQLVIFHFLI GVFCYMGREW ELSYRLGMRP WICVAYSAPV AAATAVFLIY
                                LDEWLYNGGP YQLIIFHFLI GIFCYMGREW ELSYRLGMRP WIPVAFSAPV AAATAVLLIY
                                LDEWLYNGGP YQLIVFHFLI GIFCYMGREW ELSYRLGMRP WIPVAFSAPV AAATAVLLIY
                                LDEWLYNGGP YQLIIFHFLL GASCYMGRQW ELSYRLGMRP WICVAYSAPL ASAFAVFLIY
                                LDEWLYNGGP YQLIIFHFLL GASCYMGRQW ELTYRLGMRP WICVAYSAPL ASAFAVFLIY
                                LDEWLYNGGP YQLIIFHFLL GASCYMGRQW ELSYRLGMRP WICVAYSAPL ASAFAVFLIY
                                LDEWLYNGGP YQLIIFHFLL GASCYMGRQW ELSYRLGMRP WICVAYSAPL ASAFAVFLIY
                                LDEWLYNGGP YQLVIFHFLL GASCYMGRQW ELSYRLGMRP WICVAYSAPL ASAFAVFLIY
                                LDEWLYNGGP YQLIIFHFLL GVACYMGRQW ELSYRLGMRP WICVAYSAPL SAATAVFLIY
                                LDEWLYNGGP YQLIIFHFLL GICCYMGRQW ELSYRLGMRP WICVAYSAPL SAAFAVFMIY
                                MDEWLYNGGP YQLVVFHFLI GVFCYLGREW ELSYRLGLRP WICIAYSAPV AAATAVFLVY
                                MDEWLYNGGP YQLVVFHFLI GVFCYLGREW ELSYRLGLRP WICIAYSAPV AAATAVFLIY
                                MDEWLYNGGP YQLVVFHFLI GVFCYLGREW ELSYRLGLRP WICIAYSAPV AAATAVFLIY
                                MDEWLYNGGP YQLVVFHFLI GVFCYLGREW ELSYRLGLRP WICIAYSAPV AAAAAVFLIY
                                MDEWLYNGGP YQLVVFHFLI GIFAYLGREW EFSYRLGLRP WICVAYSAPV AAATAVFLIY
                                MDEWLYNGGP YQLIVFHFLI GIFAYLGRQW EFSYRLGLRP WICIAYSAPV SAATAVFLIY
                                LDEWLNNGGP YQLVIFHFLI GICGWMGRQW ELSYRLGMRP WICVAYSAPV SAAFAVFLVY
                                LDEWLYNGGP YQLVIFHFLI GICGWMGRQW ELSYRLGMRP WICVAYSAPV SAAFAVFLVY
                                LDEWLYNGGP YQLVIFHFLI GICGWMGRQW ELSYRLGMRP WICVAYSAPV SAAFAVFLVY
                                VDEWLYNGGP YQLVVFHFLI GICGWMGRQW ELSYRLGMRP WICVAYSAPV SAAFAVFLVY
                                VDEWLYNGGP YQLVVFHFLI GISAYMGRQW ELSYRLGMRP WICVAYSAPV SAAFAVFLVY
                                VDEWLYNGGP YQLVIFHFLI GISAYMGRQW ELSYRLGMRP WICVAYSAPV SAAFAVFLVY
                                VDEWLYNGGP YQLVIFHFLI GISAYMGRQW ELSYRLGMRP WICVAYSAPV SAAFAVFLVY
                                VDEWLYNGGP YQLVIFHFLI GISAYMGRQW ELSYRLGMRP WICVAYSAPV SAAFAVFLVY
                                VDEWLYNGGP YQLVIFHFLI GISAYMGRQW ELSYRLGMRP WICVAYSAPV SAAFAVFLVY
                                LDEWLYNGGP YQLVIFHFLI GISAYMGRQW ELSYRLGMRP WICVAYSAPV SAAFAVFLVY
                                LDEWLYNGGP YQLVIFHFLI GISAYMGRQW ELSYRLGMRP WICVAYSAPV SAAFAVFLVY
                                LDEWLYNGGP YQLVIFHFLI GISAYMGRQW ELSYRLGMRP WICVAYSAPV SAAFAVFLVY
                                VDEWLYNGGP YQLVVFHFLI GICCWLGRQW ELSYRLGMRP WICVAYSAPL SAAFAVFLIY
                                VDEWLYNGGP YQLVVFHFLI GICCWLGRQW ELSYRLGMRP WICVAYSAPL SAAFAVFLIY
                                VDEWLYNGGP YQLVVFHFLI GICCWLGRQW ELSYRLGMRP WICVAYSAPL SAAFAVFLIY
                                LDEWLYNGGP YQMIIFHFLI AAYAYMGRQW ELSYRLGMRP WIAVAYSAPV AAATSVLLIY
                                LDEWLYNGGP YQMIIFHFLI AAYAYMGRQW ELSYRLGMRP WIAVAYSAPV AAATSVLLIY
                                LDEWLYNGGP YQMIIFHFLI AIYAYMGRQW ELSYRLGMRP WIAVAYSAPV AAATSVLLVY
                                MDEWLYNGGP YQMIIFHFLI AIYTYMGREW ELSYRLGMRP WIAVAFSAPV AAATAVLLIY
                                LDEWLYNGGP YQLIVLHFLI AIYAYMGREW ELSYRLGMRP WIAVAFSGPV AAATAVLLVY
                                LDEWLYNGGP YEMIIFHFLI AVYAYMGRQW ELSYRLGMRP WIPVAFSAPA SAATAVLLIY
                                LDEWLYNGGP YQLIIFHFLI AVYAYMGRQW ELSYRLGMRP WIPVAFSAPA SAATAVLLIY
                                LDEWLYNGGP YQMIIFHFLI AVYAYMGRQW ELSYRLGMRP WIPVAFSAPA SAATAVLLIY
                                MDEWLYNGGP YQMIIFHFLI AIYAYLGRQW ELSYRLGMRP WIPIAFSAPA SAATAVLLIY
                                LDEWLYNGGP YQMIVLHFLT AIYAYMGRQW ELSYRLGMRP WIPVAFSAPV AAATAVLLIY
                                LDEWLYNGGP YQMIVFHFLL AIYSYMGRQW ELSYRLGMRP WIPVAFSAPV AAATAVLLIY
                                LDEWLYNGGP YQMIVLHFLI AIYAYMGRQW ELSYRLGMRP WIPVAFSAPV AAATAVLLIY
                                LDEWLYNGGP YQMIVLHFLI AIYAYMGRQW ELSYRLGMRP WIPVAFSAPV AAATAVLLIY
                                VDEWLYNGGP YQLIIFHFLI AIYAYMGRQW ELSYRLGMRP WIPVAFSAPV AAATAVLLIY
                                LDEWLYNGGP YQMIVLHFLL AIYAYMGRQW ELSYRLGMRP WIPVAFSAPV AAATAVLLIY
                                LDEWLYNGGP YQLIIFHFLI AIYAYMGRQW ELSYRLGMRP WIPVAFSAPV AAATAVLLIY
                                LDEWLYNGGP YEMIVFHFLI AVYAYMGRQW ELSYRLGMRP WIPVAFSAPA AAATAVLLIY
                                LDEWLYNGGP YELIVFHFLI AIFAYMGRQW ELSYRLGMRP WIPVAFSAPV AAATSVLLIY
                                LDEWLYNGGP YQLIVLHFLI GIYAYMGREW ELSYRLGMRP WIPVAFSAPV AAATAVLLVY
                                LDEWLYNGGP YQLIVLHFLI GIYAYMGREW ELSYRLGMRP WIAVAYSAPV AAATAVLLIY
                                IDEWLYNGGP YQLIVLHFLI GIYAYMGREW ELSYRLGMRP WIAVAYSAPV AAATAVLLIY
                                MEEWLYNGGP YQVVVLHFLI GIYAYLGREW ELSYRLGMRP WIPVAFSAPV AAATAVLLIY
                                LDEWLYNGGP YQLIVLHFLI AIFAYMGREW ELSYRLGMRP WIPVAFSAPV AAATAVLLVY
                                LDEWLYNGGP YQLIVLHFLI GIFAYMGREW ELSYRLGMRP WIPVAFSAPV AAATAVLLIY
                                LDEWLYNGGP YQMIVLHFLI GIFAYMGREW ELSYRLGMRP WIPVAFSAPV AAATAVLLIY
                                LDEWLYNGGP YELIVLHFLI AIYAYMGRQW ELSYRLGMRP WISVAFSAPV AAATSVLLIY
                                MDEWLYNGGP YEMIVLHFLI AIYAYMGRQW ELSYRLGMRP WIPVAFSAPV AAATSVLLIY
                                LDEWLYNGGP YQLIVFHFLI AIYAYMGREW ELSYRLGMRP WIAVAFSAPV AAATAVLLIY
                                LQEWLYNGGP YELIVLHFLI GIYAYMGREW ELSYRLGMRP WIPVAFSAPV AAATAVLLIY
                                LQEWLYNGGP YELIVLHFLI GIYAYMGREW ELSYRLGMRP WIPVAFSAPV AAATAVLLIY
                                LDEWLYNGGP YQLIVLHFLI AIYAYMGREW ELSYRLGMRP WIPVAFSAPV AAATAVLLIY
                                LDEWLYNGGP YELIVFHFLI AIYSYLGRQW ELSYRLGMRP WIPVAFSAPV AAATAVLLIY
                                LDEWLYNGGP YELIVFHFLI AIYSYLGRQW ELSYRLGMRP WIPVAFSAPV AAATAVLLIY
                                LDEWLYNGGP YQLIIFHFLI GIYAYMGREW ELSYRLGMRP WIAVAYSAPV AAATAVLLVY
                                LDEWLYNGGP YQLIIFHFLI GIFCWMGREW ELSYRLGMRP WIAVAYSAPV AAATAVLLVY
                                LSEWLYNGGP YQLIVFHFLI GIFCWMGREW ELSYRLGMRP WIAVAYSAPV AAATAVLLVY
                                LEEWLYNGGP YQLIVFHFLI GIFCWMGREW ELSYRLGMRP WIAVAYSAPV AAATAVLLVY
                                LDEWLYNGGP YQLIIFHFLI GIFCWMGREW ELSYRLGMRP WIAVAYSAPV AAATAVLLVY
                                LDEWLYNGGP YQLIVFHDLI GIFWWMGREW ELSYRLGIRP WIAVAYSAPV AAAAAVLLIY
                                VEEWLYNGGP YQLIVFHFLI GITAWMGRQW ELSYRLGMRP WIAVAFSAPW AGAMAVLLVY
                                LDEWLYNGGP YQLIVFHFLI AITAYMGRQW ELSYRLGMRP WIAIAFSAPW SAAMAVLLVY
                                VSEWLYNGGP YQLIIFHFLI GVWAYLGRLW ELSYRLGMRP WISVAFSAPV AAATAVFLIY
                                VTEWLLNGGP YQLIVLHFLI AVAAYLGRLW EFSYRLGMRP WIAIAFSAPA SAAFAVFLIY
                                FTRWCQIGGL WTFTALHGAF GLIGFMLRQF EIARLVGIRP YNAIAFSAPI AVFVSVFLMY
                                FTRWCQIGGL WTFTALHGAF GLIGFMLRQF EIARLVGIRP YNAIAFSAPI AVFVSVFLMY
                                FTRWCQIGGL WTFTALHGAF GLIGFMLRQF EISRLVGIRP YNAIAFSAPI AVFVSVFLMY
                                FTRWCQIGGL WTFTALHGAF GLIGFMLRQF EIARLVGIRP YNAIAFSAPI AVFVSVFLMY
                                FTRWCQIGGL WSFVALHGAF GLIGFMLRQF EIARLVGIRP YNAIAFSAPI AVFVSVFLMY
                                FTRWCQIGGL WSFVALHGAF GLIGFMLRQF EIARLVGIRP YNAIAFSAPI AVFVSVFLMY
                                LTRWFQIGGL WPFVALHGAF GLIGFMLRQF EISRLVGIRP YNAIAFSGPI AVFVSVFLMY
                                LTRWFQIGGL WPFVALHGAF ALIGFMLRQF EISRLVGIRP YNAIAFSGPI AVFVSVFLMY
                                LTRWFQIGGL WPFVALHGAF ALIGFMLRQF EISRLVGIRP YNAIAFSGPI AVFVSVFLMY
                                FTRWCQIGGL WSFVALHGAF GLIGFMLRQF EIARLVGIRP YNAIAFSGPI AVFVSVFLMY
                                FTRWCQIGGL WSFVALHGAF GLIGFMLRQF EIARLVGIRP YNAIAFSGPI AVFVSVFLMY
                                FTRWCQIGGL WSFVALHGAF GLIGFMLRQF EIARLVGIRP YNAIAFSGPI AVFVSVFLMY
                                FTRWCQIGGL WSFVALHGAF GLIGFMLRQF EIARLVGIRP YNAIAFSGPI AVFVSVFLMY
                                FTRWCQIGGL WPFVALHGAF GLIGFMLRQF EIARLVGIRP YNALAFSGPI AVFVSVFLMY
                                FTRWCQIGGL WPFVALHGAF GLIGFMLRQF EIARLVGIRP YNALAFSGPI AVFVSVFLMY
                                FTRWCQIGGL WPFVALHGAF GLIGFMLRQF EIARLVGIRP YNALAFSGPI AVFVSVFLMY
                                LTRWFQIGGL WPFVALHGAF GLIGFMLRQF EISRLVGIRP YNAIAFSGPI AVFVSVFLMY
                                FTRWCQIGGL WPFVALHGAF GLIGFMLRQF EIARLVGIRP YNALAFSGPI AVFVSVFLMY
                                FTRWCQIGGL WPFVALHGAF GLIGFMLRQF EIARLVGIRP YNALAFSGPI AVFVSVFLMY
                                FARWCQLGGL WSFVALHGAF GLIGFMLRQF EIARLVGIRP YNAIAFSGPI AVFVSVFLMY
                                FARWCQLGGL WSFVALHGAF GLIGFMLRQF EIARLVGIRP YNAIAFSGPI AVFVSVFLMY
                                FARWCQIGGL WSFVALHGAF GLIGFMLRQF EIARLVGIRP YNAIAFSGPI AVFVSVFLMY
                                FARWCQIGGL WSFTALHGAF ALIGFCLRQI EIARLVGIRP YNAIAFTGPI AVFVSVFLMY
                                FARWCQLGGL WPFVALHGAF SLIGFMLRQF EIARLVGIRP YNAIAFSGPI AVFVSVFLMY
                                FVRWCQTGGL WSFVALHGAF ALIGFMLRQF EIARLVGIRP YNAIAFSGPI AVFVSVFLLY
                                FVRWCQTGGL WSFVALHGAF ALIGFMLRQF EIARLVGIRP YNAIAFSGPI AVFVSVFLLY
                                FVRWCQIGGL WSFVALHGAF GLIGFMLRQF EIARLVGVRP YNAIAFSGPI AVFVSVFLMY
                                FTRWCQMGGL WPFVALHGAF GLIGFMLRQF EISRLVGIRP YNAIAFSGPI AVFVSVFLMY
                                FTRWCQMGGL WPFVALHGAF GLIGFMLRQF EISRLVGIRP YNAIAFSGPI AVFVSVFLMY
                                FTRWCQIGGL WPFVALHGAF GLIGFMLRQF EIARLVGIRP YNAIAFSGPI SVFVSVFLMY
                                LTRWFQIGGL WPFVALHGAF GLIGFMLRQF EIARLVGIRP YNAIAFSGPI AVFVSVFLMY
                                FTRWCQLGGL WPFVALHGAF GLIGFMLRQF EIARLVGIRP YNAIAFSAPI AVFVSVFLMY
                                FTRWCQLGGL WPFVALHGAF GLIGFMLRQF EIARLVGIRP YNALAFSAPI AVFVSVFLMY
                                FTRWCQLGGL WTFVALHGAF GLIGFMLRQF EIARLVGIRP YNAIAFSAPI AVFVSVFLMY
                                FTRWFQLGGL WPFVALHGAF GLIGFMLRQF EIARLVGIRP YNAIAFSAPI AVFVSVFLMY
                                FTRWCQLGGL WAFVALHGAF GLIGFMLRQF EVARLVGIRP YNAIAFSAPI AVFVSVFLMY
                                FTRWCQLGGL WAFVALHGAF ALIGFMLRQF EIARLVGIRP YNAIAFSAPI AVFVSVFLMY
                                FTRWCQLGGL WPFIALHGAF GLIGFMLRQF EIARLVGIRP YNAIAFSAPI AVFVSVFLMY
                                FTRWCQLGGL WTFIALHGAF GLIGFMLRQF EIARLVGIRP YNAIAFSAPI AVFVSVFLMY
                                FTRWCQLGGL WTFVALHGAF GLIGFMLRQF EIARLVGIRP YNAIAFSAPI AVFVSVFLMY
                                FTRWCQLGGL WPFVALHGAF GLIGFMLRQF EIARLVGIRP YNAIAFSAPI AVFVSVFLMY
                                FTRWCQLGGL WTFVALHGAF GLIGFMLRQF EIARLVGIRP YNAIAFSAPI AVFVSVFLMY
                                FTRWCQLGGL WPFVALHGAF GLIGFMLRQF EIARLVGIRP YNAIAFSAPI AVFVSVFLMY
                                FTRWCQLGGL WPFVALHGAF GLIGFMLRQF EIARLVGIRP YNAIAFSAPI AVFVSVFLMY
                                FTRWCQLGGL WAFVALHGAF GLIGFMLRQF EIARLIGIRP YNAIAFSAPI AVFVSVFLMY
                                FTRWCQLGGL WAFVALHGAF GLIGFMLRQF EIARLIGIRP YNAIAFSAPI AVFVSVFLMY
                                FTRWCQLGGL WSFIALHGAF GLIGFMLRQF EIARLVGIRP YNAIAFSAPI AVFVSVFLMY
                                FTRWCQLGGL WSFVALHGAF GLIGFMLRQF EIARLVGIRP YNAIAFSAPI AVFVSVFLMY
                                FTRWCQLGGL WSFVALHGAF GLIGFMLRQF EIARLVGIRP YNAIAFSAPI AVFVSVFLMY
                                FTRWCQIGGL WTFTALHGAF GLIGFMLRQF EISRVVGIRP YNAIAFSGPI AVFVSVFLMY
                                FVRWCQLGGL WNFVALHGAF GLIGFMLRQF EIARLVGVRP YNAIAFSGPI AVFVSVFLMY
                                FVRWCQLGGL WNFVALHGAF ALIGFMLRQF EIARLVGVRP YNAIAFSGPI AVFVSVFLMY
                                FVRWCQLGGL WNFVALHGAF GLIGFMLRQF EIARLVGVRP YNAIAFSGPI AVFVSVFLMY
                                FVRWCQLGGL WTFVALHGAF GLIGFMLRQF EVARLVGLRP YNAIAFSAPI AVFVSVFLMY
                                FVRWCQLGGL WTFVALHGAF GLIGFMLRQF EVARLVGLRP YNAIAFSAPI AVFVSVFLMY
                                FVRWCQLGGL WTFVALHGVF GLIGFMLRQF EVARLVGLRP YNAIAFSAPI AVFVSVFLMY
                                FVRWCQLGGL WSFVALHGTF GLIGFMLRQF EVARLVGLRP YNAIAFSAPI AVFVSVFLMY
                                FVRWCQIGGL WSFVALHGAF GLIGFMLRQF EVARLVGLRP YNAIAFSAPI AVFVSVFLMY
                                FVRWCQIGGL WAFVALHGAF GLIGFMLRQF EISRLVGIRP YNAIAFSGPI AVFVSVFLMY
                                FVRWCQIGGL WAFVALHGAF ALIGFMLRQF EVARLVGLRP YNAIAFSAPI AVFVSVFLMY
                                FVRWCQIGGL WAFVALHGAF ALIGFMLRQF EVARLVGLRP YNAIAFSAPI AVFVSVFLMY
                                FVRWCQIGGL WAFVALHGAF ALIGFMLRQF EVARLVGLRP YNAIAFSAPI AVFVSVFLMY
                                FVRWCQIGGL WAFVALHGAF ALIGFMLRQF EVARLVGLRP YNAIAFSAPI AVFVSVFLMY
                                FVRWCQIGGL WSFTALHGAF ALIGFMLRQF EVARLVGLRP YNAIAFSAPI AVFVSVFLMY
                                FTRWCQLGGL WAFIALHGAF ALIGFCLRQL EIARLVGIRP YNAIAFTGPI AVFVSVFLMY
                                FTRWCQLGGL WAFIALHGAF ALIGFCLRQL EIARLVGIRP YNAIAFTGPI AVFVSVFLMY
                                FTRWCQLGGL WAFVALHGAF ALIGFCLRQL EIARLVGIRP YNAIAFTGPI AVFVSVFLMY
                                FTRWCQLGGL WAFVALHGAF ALIGFCLRQL EIARLVGIRP YNAIAFTGPI AVFVSVFLMY
                                FTRWCQLGGL WAFVALHGAF ALIGFCLRQL EIARLVGIRP YNAIAFTGPI AVFVSVFLMY
                                FTRWCQLGGL WAFVALHGAF ALIGFCLRQL EIARLVGIRP YNAIAFTGPI AVFVSVFLMY
                                FTRWCQLGGL WAFVALHGAF ALIGFCLRQL EIARLVGIRP YNAIAFTGPI AVFVSVFLMY
                                FTRWCQLGGL WAFVALHGAF ALIGFCLRQL EIARLVGIRP YNAIAFTGPI AVFVSVFLMY
                                FTRWCQLGGL WTFVALHGAF ALIGFCLRQL EIARLVGIRP YNAIAFTGPI AVFVSVFLMY
                                FTRWCQLGGL WAFVALHGAF ALIGFCLRQL EIARLVGIRP YNAIAFTGPI AVFVSVFLMY
                                FTRWCQLGGL WAFVALHGAF ALIGFCLRQL EIARLVGIRP YNAIAFTGPI AVFVSVFLMY
                                FTRWCQLGGL WAFVALHGAF ALIGFCLRQL EIARLVGIRP YNAIAFTGPI AVFVSVFLMY
                                FARWCQLGGL WAFTALHGAF ALIGFCLRQL EIARLVGVRP YNAIAFTAPI AVFVSVFLMY
                                FTRWCQLGGL WTFVALHGAF GLIGFCLRQI EIARLVGIRP YNAIAFTGPI AVFVSVFLMY
                                FTRWCQLGGL WAFIALHGAF ALIGFCLRQI EIARLVGIRP YNALAFTGPI AVFVSVFLMY
                                FTRWCQLGGL WTFVALHGAF GLIGFCLRQL EIARLIGIRP YNALAFTGPI AVFVSVFLIY
                                FTRWCQLGGL WAFIALHGAF GLIGFCLRQL EIARLIGIRP YNALAFTGPI AVFVSVFLIY
                                FTRWFQLGGL WTFVALHGAF ALIGFCLRQI EIARLVGIRP YNALAFTGPI AVFVSVFLLY
                                FTRWFQLGGL WTFVALHGAF ALIGFCLRQI EIARLVGIRP YNALAFTGPI AVFVSVFLLY
                                FTRWFQLGGL WTFVALHGAF ALIGFCLRQI EIARLVGIRP YNALAFTGPI AVFVSVFLLY
                                LTRWFQLGGL WTFVALHGAF ALIGFCLRQL EIARLVGIRP YNALAFTGPI AVFVSVFLMY
                                FTRWFQLGGL WTFVALHGAF GLIGFCLRQL EIARLLGIRP YNGLAFTGPI AVFVSVFLIY
                                FTRWFQLGGL WTFVALHGAF GLIGFCLRQL EIARLLGIRP YNGLAFTGPI AVFVSVFLIY
                                FTRWCQLGGL WTFLALHGAF GLIGFMLRQF EIARLVGIRP YNALAFSGPI AVFVSVFLMY
                                FVRWCQLGGL WTFVALHGAF GLIGFMLRQF EISRLVGIRP YNAIAFSAPI AVFVSVFLMY
                                FTRWCQLGGL WTFVALHGAF GLIGFCLRQL EIARLVGIRP YNAIAFTGPI AVFVSVFLMY
                                FTRWCQLGGL WTFVALHGAF GLIGFCLRQL EIARLVGIRP YNAIAFTGPI AVFVSVFLMY
                                FTRWCQLGGL WTFVALHGAF GLIGFCLRQL EIARLVGIRP YNAIAFTGPI AVFVSVFLMY
                                FTRWCQLGGL WTFVALHGAF GLIGFCLRQL EIARLVGIRP YNAIAFTGPI AVFVSVFLMY
                                FTRWCQLGGL WTFVALHGAF GLIGFCLRQI EIARLVGIRP YNAIAFTGPI AVFVSVFLMY
                                LTRWFQIGGL WAFVALHGAF GLIGFCLRQL EIARLVGIRP YNAIAFTGPI AVFVSVFLMY
                                LTRWFQIGGL WAFVALHGAF GLIGFCLRQL EIARLVGIRP YNAIAFTGPI AVFVSVFLMY
                                FTRWCQLGGL WTFVALHGAF GLIGFMLRQF EIARLVGVRP YNAIAFSAPI AVFTSVFLMY
                                FTRWCQLGGL WTFVALHGAF GLIGFMLRQF EIARLVGIRP YNALAFSGPI AVFVSVFLLY
                                FTRWCQIGGL WPFVALHGAF ALIGFMLRQF EISRLVGIRP YNAIAFSAPI AVFVSVFLMY
                                LTRWFQIGGL WPFVALHGAF SLIGFMLRQF EIARLVGIRP YNAIAFSAPI AVFVSVFLMY
                                FTRWCQIGGL WPFVALHGAF GLIGFMLRQF EIARLVGIRP YNAIAFSAPI AVFVSVFLMY
                                FIRWCQIGGL WPFVALHGAF GLIGFMLRQF EISRLVGIRP YNAIAFSAPI AVFVSVFLMY
                                FTRWCQIGGL WPFVALHGAF GLIGFMLRQF EIARLVGIRP YNAIAFSAPI AVFVSVFLMY
                                FTRWCQIGGL WTFVALHGAF GLIGFMLRQF EIARLVGIRP YNAIAFSAPI AVFVSVFLMY
                                FTRWCQIGGL WAFIALHGAF ALIGFMLRQF EIARLVGIRP YNAIAFSAPI AVFVSVFLLY
                                FTRWCQIGGL WAFIALHGAF ALIGFMLRQF EIARLVGIRP YNAIAFSAPI AVFVSVFLLY
                                FARWCQVGGL WTFVALHGAF ALIGFMLRQF EISRLVGIRP YNAIAFSAPI AVFVSVFLLY
                                FTRWCQLGGL WTFVALHGAF ALIGFMLRQF EISRLVGIRP YNAIAFSAPI AVFVSVFLMY
                                FTRWCQMGGL WTFVALHGAF ALIGFMLRQF EIARLVGVRP YNALAFSAPI AVFVSVFLMY
                                FTRWCQMGGL WTFVALHGAF ALIGFMLRQF EIARLVGVRP YNALAFSAPI AVFVSVFLMY
                                FTRWCQMGGL WTFVALHGAF ALIGFMLRQF EIARLVGVRP YNALAFSAPI AVFVSVFLMY
                                FTRWCQLGGL WAFVALHGAF ALIGFMLRQF EIARLVGIRP YNALAFSAPI AVFVSVFLMY
                                FTRWCQLGGL WAFVALHGAF ALIGFMLRQF EIARLVGIRP YNALAFSAPI AVFVSVFLMY
                                FTRWCQLGGL WAFVALHGAF ALIGFCLRQL EIARLVGIRP YNALAFTGPI AVFVSVFLLY
                                FTRWCQIGGL WAFVALHGAF ALIGFCLRQL EIARLVGVRP YNAIAFTGPI AVFVSVFLLY
                                LTRWFQLGGL WNFIALHGAF GLIGFMLRQF EIARLVGIRP YNALAFSGPI AVFVSVFLIY
                                FTRWCQIGGL WTFLALHGAF ALIGFMLRQF EIARLVGIRP YNAIAFSGPI AVFVSVFLMY
                                FTRWCQIGGL WTFLALHGAF ALIGFMLRQF EIARLVGIRP YNAIAFSGPI AVFVSVFLMY
                                FTRWCQIGGL WTFLALHGAF ALIGFMLRQF EIARLVGIRP YNAIAFSGPI AVFVSVFLMY
                                FTRWIQIGGL WTFVALHGAF GLIGFMLRQF EISRLVGIRP YNAIAFSGPI AVFVSVFLLY
                                FTRWCQIGGL WTFVALHGAF ALIGFMLRQF EVARLVGIRP YNAIAFSAPI AVFVSVFLMY
                                FTRWCQIGGL WTFVALHGAF ALIGFMLRQF EIARLVGIRP YNAIAFSGPI AVFTSVFLLY
                                FTRWCQIGGL WTFVALHGAF GLIGFMLRQF EIARLVGIRP YNAIAFSAPI AVFVSVFLMY
                                FTRWCQLGGL WPFVALHGAF GLIGFMLRQF EIARLVGIRP YNALAFSGPI AVFVSVFLMY
                                FTRWIQLGGL WPFVALHGAF GLIGFMLRQF EIARLVGIRP YNALAFSGPI AVFVSVFLIY
                                FTRWIQLGGL WPFVALHGAF GLIGFMLRQF EVARLVGLRP YNALAFSGPI AVFVSVFLMY
                                FTRWIQLGGL WPFVALHGAF GLIGFMLRQF EIARLVGLRP YNALAFSGPI AVFVSVFLMY
                                FTRWCQLGGL WPFVALHGAF ALIGFMLRQF EIARLVGLRP YNALAFSGPI AVFVSVFLMY
                                FTRWIQLGGL WPFVALHGAF GLIGFMLRQF EIARLVGIRP YNALAFSGPI AVFVSVFLMY
                                FTRWIQLGGL WPFVALHGAF GLIGFMLRQF EIARLVGIRP YNALAFSGPI AVFVSVFLMY
                                LTRWFQLGGL WPFVALHGAF GLIGFMLRQF EIARLVGIRP YNALAFSGPI AVFVSVFLMY
                                LTRWFQLGGL WPFVALHGAF GLIGFMLRQF EIARLVGIRP YNALAFSGPI AVFVSVFLMY
                                LTRWFQLGGL WPFVALHGAF ALIGFMLRQF EIARLVGIRP YNALAFSAPI AVFVSVFLMY
                                FTRWCQLGGL WPFVALHGAF GLIGFMLRQF EIARLVGIRP YNALAFSAPI AVFVSVFLMY
                                FTRWCQLGGL WTFVALHGAF GLIGFMLRQF EIARLVGIRP YNALAFSAPI AVFVSVFLMY
                                LTRWFQLGGL WPFVALHGAF GLIGFMLRQF EIARLVGIRP YNALAFSAPI AVFVSVFLMY
                                LTRWFQLGGL WPFVALHGAF GLIGFMLRQF EIARLVGIRP YNALAFSAPI AVFVSVFLMY
                                FTRWIQLGGL WPFVALHGAF GLIGFMLRQF EIARLVGIRP YNALAFSAPI AVFVSVFLMY
                                LTRWFQLGGL WAFVALHGAF GLIGFMLRQF EIARLVGIRP YNAIAFSAPI AVFVSVFLMY
                                LTRWFQLGGL WPFVALHGAF ALIGFMLRQF EIARLVGIRP YNAIAFSAPI AVFVSVFLMY
                                FTRWFQLGGL WPFVALHGAF ALIGFMLRQF EIARLVGIRP YNAIAFSAPI AVFVSVFLMY
                                FTRWFQLGGL WAFVALHGAF ALIGFMLRQF EIARLVGIRP YNAIAFSAPI AVFVSVFLMY
                                FTRWCQLGGL WTFVALHGAF GLIGFMLRQF EIARLVGIRP YNALAFSAPI AVFVSVFLMY
                                LTRWFQLGGL WAFVALHGAF ALIGFMLRQF EIARLVGIRP YNALAFSAPI AVFVSVFLLY
                                LTRWFQLGGL WAFVALHGAF ALIGFMLRQF EIARLVGIRP YNALAFSAPI AVFVSVFLMY
                                FTRWFQLGGL WPFVALHGAF ALIGFMLRQF EISRLVGIRP YNAIAFSAPI AVFVSVFLMY
                                FTRWCQLGGL WTFIALHGAF GLIGFMLRQF EIARLVGVRP YNAIAFSAPI AVFVSVFLIY
                                FTRWCQLGGL WTFIALHGAF GLIGFMLRQF EIARLVGIRP YNAIAFSAPI AVFVSVFLIY
                                FTRWCQLGGL WTFIALHGAF ALIGFMLRQF EVARLVGIRP YNAIAFSAPI AVFVSVFLMY
                                FTRWCQLGGL WTFVALHGAF GLIGFMLRQF EIARLVGLRP YNAIAFSAPI AVFVSVFLMY
                                LTRWFQLGGL WSFVAFHGAF GLIGFMLRQF EIARLVGIRP YNAIAFSAPI AVFVSVFLMY
                                FTRWCQIGGL WPFVALHGAF GLIGFMLRQF EIARLVGIRP YNAIAFSAPI AVFVSVFLMY
                                FTRWCQIGGL WTFVALHGAF GLIGFMLRQF EIARLVGIRP YNAIAFSAPI AVFVSVFLMY
                                FARWCQLGGL WTFTALHGAF ALIGFMLRQF EIARLVGLRP YNAIAFSGPI AVFVSVFLMY
                                FARWCQLGGL WPFVALHGAF GLIGFMLRQF EIARLVGIRP YNAIAFSGPI AVFVSVFLLY
                                FTRWCQIGGL WTFVALHGAL GLIGFMLRQF EIARLVGVRP YNAIAFSAPI AVFVSVFLIY
                                FTRWCQIGGL WTFVAFHGAL GLIGFMLRQF EIARLVGVRP YNAIAFSAPI AVFVSVFLIY
                                FVRWVQLGGL WTFTALHGAF ALIGFMLRQF EIARLVGVRP YNAIAFSAPI ALFVSVFLIY
                                FTRWCQLGGM WNFVTLHGAF GLIGFMLRQF EIARLVNVRP YNAVAFSGPI AVFVSVFLMY
                                FTRWCQLGGM WNFVTLHGAF GLIGFMLRQF EIARLVNVRP YNAVAFSGPI AVFVSVFLMY
                                FTRWCQLGGL WNFTTLHGVF GLIGFMLRQF EIARLVGVRP YNAVAFSGPI AVYVSVFLMY
                                FTRWCQIGGL WAFISFHGAL ALMGFMLRQF EIARLIGIRP YNAIAFSAPI AVFVSVFLMY
                                FTRWCQIGGL WAFIAFHGAL ALMGFMLRQF EIARLIGIRP YNAIAFSAPI AVFVSVFLMY
                                FVRWCQLGGL WAFVALHGAF ALIGFMLRQF EIARLVGIRP YNAIAFSGPI AVFVSVFLMY
                                FVRWCQLGGL WAFVALHGAF ALIGFMLRQF EIARLVGIRP YNAIAFSGPI AVFVSVFLMY
                                FVRWCQLGGL WAFVALHGAF ALIGFMLRQF EIARLVGIRP YNAIAFSGPI AVFVSVFLMY
                                FVRWCQLGGL WAFVALHGAF ALIGFMLRQF EIARLVGIRP YNAIAFSGPI AVFVSVFLMY
                                FVRWCQLGGL WAFVALHGAF ALIGFMLRQF EIARLVGIRP YNAIAFSGPI AVFVSVFLMY
                                FVRWCQLGGL WAFVALHGAF ALIGFMLRQF EIARLVGIRP YNAIAFSGPI AVFVSVFLMY
                                FVRWCQLGGL WAFVALHGAF ALIGFMLRQF EIARLVGIRP YNAIAFSGPI AVFVSVFLMY
                                FVRWCQLGGL WAFVALHGAF SLIGFMLRQF EIARLVGIRP YNAIAFSGPI AVFVSVFLMY
                                FVRWCQLGGL WAFVALHGAF ALIGFMLRQF EIARLVGIRP YNAIAFSGPI AVFVSVFLMY
                                FVRWCQLGGL WAFVALHGAF ALIGFMLRQF EIARLVGIRP YNAIAFSGPI AVFVSVFLMY
                                FVRWCQLGGL WAFVALHGAF ALIGFMLRQF EIARLVGIRP YNAIAFSGPI AVFVSVFLMY
                                FVRWCQLGGL WAFVALHGAF ALIGFMLRQF EIARLVGIRP YNAIAFSGPI AVFVSVFLMY
                                FVRWCQLGGL WAFVALHGAF ALIGFMLRQF EIARLVGIRP YNAIAFSGPI AVFVSVFLMY
                                FVRWCQLGGL WAFVALHGAF ALIGFMLRQF EIARLVGIRP YNAIAFSGPI AVFVSVFLMY
                                FVRWIQLGGL WPFVALHGAF ALIGFMLRQF EIARLVGIRP YNAIAFSGPI AVFVSVFLMY
                                FVRWVQLGGL WPFVALHGAF ALIGFMLRQF EIARLVGIRP YNAIAFSGPI AVFVSVFLMY
                                FVRWVQLGGL WPFVALHGAF GLIGFMLRQF EIARLVGIRP YNAIAFSGPI AVFVSVFLMY
                                FVRWCQLGGL WAFVALHGAF SLIGFMLRQF EIARLVGIRP YNAIAFSGPI AVFVSVFLIY
                                FVRWCQLGGL WAFVALHGAF GLIGFMLRQF EIARLVGIRP YNAIAFSGPI AVFVSVFLMY
                                FVRWCQLGGL WTFVALHGSF ALIGFMLRQF EIARLVGIRP YNALAFSGPV VVFLACFLIY
                                FVRWCQLGGL WTFVALHGSF ALIGFMLRQF EIARLVGIRP YNALAFSGPV VVFLACFLIY
                                FVRWCQLGGL WTFVALHGSF ALIGFMLRQF EIARLVGIRP YNALAFSGPV VVFLACFLIY
                                FVRWCQLGGL WTFVALHGSF SLIGFMLRQF EIARLVGIRP YNALAFSGPV VVFLACFLIY
                                FTRWCQLGGL WTFVALHGAL GLIGFCLRQI EIARLVGVRP YNAIAFSAPI AVFVSVFLIY
                                FTRWCQLGGL WTFTAFHGAL ALIGFCLRQI EIARLVGVRP YNALAFSAPI SVYVATFLVY
                                FTRWCQIGGL WNFVALHGVF GLIGFMLRQF EIARAVGVRP YNAIAFSAPI SVFVSVFLIY
                                FTRWCQIGGL WNFVALHGVF GLIGFMLRQF EIARAVGVRP YNAIAFSAPI SVFVSVFLIY
                                FTRWCQIGGL WNFVALHGVF GLIGFMLRQF EIARAVGVRP YNAIAFSAPI SVFVSVFLIY
                                FTRWCQIGGL WAFVALHGVF GLIGFMLRQF EIARLVGVRP YNAIAFSAPI SVFVSVFLIY
                                FTRWCQIGGL WTFVALHGVF GLIGFMLRQF EIARAVGVRP YNAIAFSAPI SVFVSVFLIY
                                FVRWCQIGGL WTFVALHGAF GLIGFMLRQF EIARSVRIRP YNAIAFSAPI SVFVSVFLIY
                                FTRWCQIGGL WSFVTLHGVF GLIGFCLRQM EIARVVGIRP YNALAFTAPI SVFVSVFLIY
                                FTRWCQLGGL WNFVAFHGVF ALIGFMLRQF EIARSVGIRP YNAIAFSAPI AIFVSVFLMY
                                FTRWCQLGGL WNFVAFHGAF GLIGFMLRQF EIARLVRLRP YNAIAFSAPI AVFVSVFLVY
                                FTRWCQIGGL WTFTALHGAL GLMGFMLRQL EIARLVGVRP YNAIAFSAPI AVYVSVFLVY
                                FVRWCQIGGL WTFTALHGVF GLIGFMLRQI EIARLVGIRP YNAIAFSAPI AVYCATFLIY
                                LVRWLQLGGL WNFVVLHGIF SLIGFMLRQF EIARLVGIRP YNALAFSAVI AVYTACFLIY
                                LVRWLQLGGL WNFVALHGIF SLIGFMLRQF EIARLVGIRP YNALAFSAVI AVFCACFLIY
                                LVRWLQLGGL WNFVVLHGAF SLIGFMLRQF EIARLVGIRP YNALAFSAVI AVFTACFLIY
                                LVRWLQLGGL WNFVVLHGAF SLIGFMLRQF EIARLVGIRP YNALAFSAVI AVFTACFLIY
                                LVRWLQLGGL WNFVVLHGAF SLIGFMLRQF EIARLVGIRP YNALAFSAVI AVYSACFLIY
                                LTRWFQLGGL WNFVALHGAF SLIGFMLRQF EIARLVGIRP YNALAFSAVI AVFTACFLIY
                                LTRWFQLGGL WNFVALHGAF SLIGFMLRQF EIARLVGIRP YNALAFSAVI AVFTACFLIY
                                LTRWFQLGGL WNFVALHGAF SLIGFMLRQF EIARLVGIRP YNALAFSAVI AVFTACFLIY
                                FVRWLQLGGL WNFVALHGVF GLIGFMLRQF EIAGLVGIRP YNALAFSAVI AVFTSIFLIY
                                FVRWLQLGGL WNFVALHGVF GLIGFMLRQF EIAGLVGIRP YNALAFSAVI AVFTSIFLIY
                                FVRWLQLGGL WNFIALHGVF GLIGFMLRQF EIAGLVGIRP YNALAFSAVI AVFTSIFLIY
                                FVRWLQLGGL WNFVALHGVF GLIGFMLRQF EIAGLVGIRP YNALAFSAVI AVFTSIFLIY
                                FVRWLQLGGL WNFVALHGVF GLIGFMLRQF EIAGLVGIRP YNALAFSAVI AVFTSIFLIY
                                FVRWLQLGGL WNFVALHGVF GLIGFMLRQF EIAGLVGIRP YNALAFSAVI AVFTSIFLIY
                                FVRWLQLGGL WNFVALHGAF GLIGFMLRQF EIAGLVGIRP YNALAFSAVI AVFTSIFLIY
                                FVRWLQLGGL WNFVALHGVF GLIGFMLRQF EIAGLVGIRP YNALAFSAVI AVFTSIFLIY
                                FVRWLQLGGL WNFVALHGVF GLIGFMLRQF EIAGLVGIRP YNALAFSAVI AVFTSIFLIY
                                FTRWCQLGGL WAFVALHGAF ALIGFCLRQL EIARLVGIRP YNAIAFTGPI AVFVSVFLMY

                                PVGQGSLSAG MPLGISGTFH FMLQFQADHN ILMSPLHQLG VIGVLGGAFA AAMHGSLVTS
                                PVGQGSLSAG MPLGISGTFH FMLQFQADHN ILMSPLHQLG VIGVLGGAFA AAMHGSLVTS
                                PVGQGSLSAG MPLGISGTFH FMLQFQADHN ILMNPLHQLG VIGVLGGAFA AAMHGSLVTS
                                PVGQGSLSAG MPLGISGTFH FMLQFQADHN ILMNPLHQLG VIGVLGGAFA AAMHGSLVTS
                                PVGQGSLSAG MPLGISGTFH FMLQFQADHN ILMSPLHQLG VIGVLGGAFA AAMHGSLVTS
                                PVGQGSLSAG MPLGISGTFH FMLQFQADHN ILMNPLHQLG VIGVLGGAFA AAMHGSLVTS
                                PVGQGSLSAG MPLGISGTFH FMLQFQADHN ILMNPLHQLG VIGVLGGAFA AAMHGSLVTS
                                PVGQGSLSAG MPLGISGTFH FMLQFQADHN ILMNPLHQLG VIGVLGGAFA AAMHGSLVTS
                                PVGQGSLSAG MPLGISGTFH FMLQFQADHN ILMSPLHQLG VIGVLGGAFA AAMHGSLVTS
                                PVGQGGFCEG MPLGISGTFY FMFRLQAEHN FLMNPFHMIG VVGVLGGAFL SAMHGSLVTS
                                PIGQGSFSAG MPLGIAGTFN FMFQFQADHN ILMSPLHQLG VIGVLGGAMM SAMHGSLVTS
                                PIGQGSFSAG MPLGIAGTFN FMFQFQADHN ILMSPLHQLG VIGVLGGAMM SAMHGSLVTS
                                PVGQGSFSAG MPLGISGTFN FMLRFQADHN ILMSPFHVLG VIGVLGGAFL CAMHGSLVTS
                                PVGQGSFSAG MPLGISGTFN FMLRFQADHN ILMSPFHVLG VIGVLGGAFL CAMHGSLVTS
                                PVGQGSFSAG MPLGISGTFN FMMTFQADHN ILMNPFHQLG VIGVFGGSFL SAVHGSLVTS
                                PVGQGGFASG MPLGISGTFT FMMQFQADHN ILASPLHQMG VIGVLGGALL CAVHGSLVTS
                                PIGQGGFSAG MPLGISGTFT FMMQFQADHN ILMSPLHQLG VVGVVGGAFC CAMHGSLVTS
                                PVGQGSFSEG MPLGISGTFN FMLRFQADHN ILMNPFHQIG VIGVLGGAFL AAMHGSLVTS
                                PVGQGSFSEG MPLGISGTFN FMLRFQADHN ILMNPFHQIG VIGVLGGAFL AAMHGSLVTS
                                PVGQGSFSEG MPLGISGTFN FMLRFQADHN ILMNPFHQIG VIGVLGGAFL AAMHGSLVTS
                                PIGQGSFSDG LPLGITGTFH FMLAFQGDHN ILMHPFHMLG VAGIFSGALF SSLHGSLVTS
                                PIGQGSFSDG LPLGIAGTFQ FMLAFQGDHN ILMHPFHMLG VAGIFGGALL SSLHGSLVTS
                                PIGQGSFSDG LPLGIAGTFH FMLAFQGDHN ILMHPFHMLG VAGVFGGALL SSLHGSLVAS
                                PIGQGSFSDG LPLGISGTFH FMLAFQGDHN ILMHPFHMLG VAGIFGGALL SSLHGSLVTS
                                PIGQGSFADG LPLGIAGTFH FMLAFQGDHN ILMHPFHMLG VAGVFGGALL SSLHGSLVTS
                                PIGQGSFADG LPLGIAGTFH FMMAVQANHN ILMHPFHMLG VAGVFGGALL SALHGSLVTS
                                PIGQGSFADG LPLGIAGTFH FMMAVQANHN ILMHPFHMLG VAGVFGGALL SALHGSLVTS
                                PIGQGSFADG LPLGIAGTFH FMMAVQANHN ILMHPFHMLG VAGVFGGAFL SALHGSLVTS
                                PIGQGSFADG LPLGIAGTFH FMMSVQANHN ILMHPFHMLG VAGVFGGAFL SALHGSLVTS
                                PIGQGSFSDG LPLGIAGTFH FMMAVQANHN ILMHPFHMLG VAGVFGGAFL SALHGSLVAS
                                PIGQGSFADG LPLGIAGTFH FMMAVQANHN ILMHPFHMLG VAGVFGGALF SALHGSLVTS
                                PIGQGSFAEG LPLGIAGTFH FMIAVQANHN ILMHPFHMLG VAGVFGGALL SSLHGSLVTS
                                PIGQGSFAEG LPLGIAGTFH FMMAVQANHN ILMHPFHMLG VAGVFGGALL SSLHGSLVTS
                                PIGQGSFSDG LPLGITGTFH FMMAVQANHN ILMHPFHMLG VAGVFGGALL SALHGSLVTS
                                PIGQGSFSDG LPLGIAGTFH FMMAVQANHN ILMHPFHMLG VAGVFGGAFL SALHGSLVTS
                                PIGQGSFSDG LPLSVAGTFH FMMAFQANHN ILMHPFHMLG VAGVFGGALL SSLHGSLVTS
                                PIGQGSFADG LPLGIAGTFN FMLAVQADHN ILMHPFHMLG VAGVFGGALL SALHGSLVTS
                                PIGQGSFSEG LPLGISGTFH FMLGFQADHN ILMHPFHMLG VAGVFGGALL SSLHGSLATS
                                PIGQGSFSEG LPLGIAGTFH FMLAFQADHN ILMNPFHMLG VTGVFGGALL AALHGSLVTS
                                PIGQGSFSEG LPLGISGTFH FMLAFQADHN ILMHPLHMLG VAGIFGGALL AALHGSLVTS
                                PIGQGSFSEG LPLGIAGTFN FMLSFQAEHN ILMHPFHMLG VTGIFGGALL SALHGSLVTS
                                PIGQGSFSEG LPLGIAGTFY FMLAFQAEHN ILMHPASWLG VAGVFGGALL ASLHGSLVIS
                                PIGQGSFSEG LPLGIAGTFY FMLAFQAEHN ILMHPASWLG VAGVFGGALL ASLHGSLVIS
                                PIGQGSFSEG LPLGIAGTFH FMLAFQADHN ILMHPFQMLG VAGVFGGAFL SATHGSLVSS
                                PIGQGSFSEG MPLGISGTFH FMLAFQAAHN ILMHPLHMLA VSGVFAGALL AALHGSLVTS
                                PIGQGSFSEG MPLGISGTFH FMLAFQAAHN ILMHPLHMLA VSGIFAGALL ASLHGSLVTS
                                PIGQGAFAEG MPLGISGTFH FMLAFQANHN ILMHPLHMLG VAGIFGGALL AATHGSLVTS
                                PIGQGAFAEG MPLGISGTFH FMLAFQANHN ILMHPLHMLG VAGIFGGALL AATHGSLVTS
                                PIGQGSFSEG MPLGISGTFH FMLGFQADHN ILMHPLHMLA VSGVFAGALL SALQGSLVTS
                                PIGQGSFSEG MPLGISGTFH FMLGFQADHN ILMHPLHMLA VSGVFAGALL SALQGSLVTS
                                PIGQGSFSEG MPLGISGTFH FMLGFQADHN ILMHPLHMLA VSGVFAGALL SALQGSLVTS
                                PIGQGSFSEG MPLGISGTFH FMLGFQADHN ILMHPLHMLA VSGVFAGALL SALQGSLVTS
                                PLGQGSFSEG MPLGISGTFH FMLAFQADHN ILMHPLHMLG VAGIFTGAVL AALHGSLVTS
                                PIGQGSFSEG MPLGISGTFH FMLAFQADHN ILMHPLHMLG VAGIFGGALL SSVHGSLVSS
                                PIGQGSFSEG MPLGISGTFY FMLGFQADHN ILMHPLHMLA VAGIFGGALL SSLHGSLVTS
                                PMGQGSFSEG MPLGVSGTFH FMLALQAQHN VLMHPLHMLG VTGILGGALL SSLHGSLVTA
                                PMGQGSFSEG MPLGVSGTFH FMLALQAQHN VLMHPLHMLG VTGIFGGALL SSLHGSLVTA
                                PIGQGSFSEG MPLGISGTFH FMLTLQSRHN VLMHPFHMLG VAGIFGGALL SALHGSLVTA
                                PIGQGSFSEG MPLGISGTFY FMMSLQAQHN VLMHPLHMIG VAGIFGGALL SALHGSLVTS
                                PIGQGSFSEG MPLGISGTFY FMFSLQAQHN VLMHPFHMIG VAGVLGGALL SSLHGSLVTS
                                PIGQGSFSEG MPLGISGTFY FMFALQAQHN ILMHPFHMLG VAGILGGALL SAVHGSLVTS
                                PIGQGSFSEG MPLGISGTFY FMLTLQAEHN VLMHPFHMLG VAGVLGGALL SATHGSLVTA
                                PIGQGSFSSG MPLGITGTFN FMLALQADHN VLMHPFHMLG VAGVFGGALL SVMHGSLVTS
                                PIGQGSFSEG MPLGISGTFY FMLSLQAKHN ILMHPFHMIG VAGILGGALL SSLHGSLVTS
                                PMGQGSFSEG LPLGISGTFH FMMAVQAEHN ILMHPFHMLG VVGVFGGAFL SAMHGSLVTS
                                PMGQGSFSEG LPLGISGTFH FMMAVQAEHN ILMHPFHMLG VVGVFGGAFL SAMHGSLVTS
                                PMGQGSFSEG LPLGISGTFH FMMAVQAEHN ILMHPFHMLG VIGVFGGAFL SAMHGSLVTS
                                PVGQGSFSEG LPLGIAGTFH FMITFQADHN ILMHPFHMLG VAGVFGGAVL SSLHGSLVTS
                                PIGQGSFSQG MPLGIVGTFN FMIVLQAEHN ILMHPFHMLG VAGVLGGALL SVMHGSLVTS
                                PVGQGSFSEA LPLGISGTFH FMMSFQAEHN IMMHPLHMLG VIGVFGGALL SALHGSLVTS
                                PVGQGSFSEA LPLGISGTFH FMMSFQAEHN IMMHPLHMLG VIGVFGGALL SALHGSLVTS
                                PIGQGSFSEG LPLGIAGTFN FMFSFQAEHN ILMHPFHMLG VAGIFAGAFL AALHGSLVTS
                                PIGQGSFSEG MPLGITGTFH FMLTFQADHN ILMHPFHMLG VAGVFGGSLL SALHGSLVTS
                                PIGQGSFSEG MPLGITGTFH FMLTFQADHN ILMHPFHMLG VAGVFGGSLL SALHGSLVTS
                                PIGQGSFSEG MPLGITGTFH FMLAFQAEHN ILMHPFHMLG VAGVFGGSLL SALHGSLVTS
                                SIGQGSFSDG LPLGISGTFN FMIVLQAEHN VLMHPLHMLG VVGVFGGALF AAMHGSLVTS
                                SIGQGSFSDG LPLGISGTFN FMIVLQAEHN VLMHPLHMLG VVGVFGGSLF AAMHGSLVTS
                                SIGQGSFSDG LPLGISGTFN FMIVLQAEHN VLMHPLHMLG VVGIFGGALF SAMHGSLVTS
                                SIGQGSFSDG LPLGISGTFN FMLVLQAEHN VLMHPLHMLG VMGIFGGALF CAMHGSLVTS
                                SIGQGSFSDG LPLGISGTFN FMLVLQAEHN VLMHPFHMLG VAGVFGGALF SAMHGSLVTS
                                SIGQGSFSDG LPLGISGTFN FMLVLQAEHN VLMHPFHMLG VAGVFGGALF SAMHGSLVTS
                                SIGQGSFSDG LPLGISGTFN FMLVLQAEHN VLMHPFHMLG VAGVFGGALF SAMHGSLVTS
                                SIGQGSFSDG LPLGISGTFN FMLVLQAEHN VLMHPFHMLG VAGVFGGALF SAMHGSLVTS
                                SIGQGSYSDG LPLGISGTFN FMIVLQAEHN VLMHPMHMMG VIGIFGGALF SAMHGSLVTS
                                SIGQGSFSDG LPLGISGTFN FMFVLQAEHN VLMHPLHMLG VAGVFGGALF SAMHGSLVTS
                                SIGQGSFSDG LPLGISGTFN FMFVLQAEHN VLMHPFHMLG VAGVFGGALF SAMHGSLVTS
                                SIGQGSFSDG LPLGISGTFN FMFVLQAEHN VLMHPFHMLG VAGVFGGALF SAMHGSLVTS
                                SIGQGSFSDG LPLGISGTFN FMFVLQAEHN VLMHPFHMLG VAGVFGGALF SAMHGSLVTS
                                SIGQGSFSDG LPLGISGTFN FMFVLQAEHN VLMHPFHMLG VAGVFGGALF SAMHGSLVTS
                                SIGQGSFSDG MPLGISGTFN FMIVLQAEHN VLMHPFHMIG VIGVFGGALF SAMHGSLVTS
                                SIGQGSFSDG MPLGISGTFN FMLVLQAEHN VLMHPFHMIG VIGVFGGALF SAMHGSLVTS
                                SIGQGSFSDG LPLGISGTFN FMFVLQAEHN VLMHPFHMIG VAGVFGGALF SAMHGSLVTS
                                SIGQGSFSDG LPLGISGTFN FMFVLQAEHN VLMHPFHMIG VAGVFGGALF SAMHGSLVTS
                                SIGQGSFSDG LPLGISGTFN FMFVLQAEHN VLMHPFHMIG VAGVFGGALF SAMHGSLVTS
                                SIGQGSFSDG LPLGISGTFN FMFVLQAEHN VLMHPFHMIG VAGVFGGALF SAMHGSLVTS
                                SIGQGSFSDG LPLGISGTFN FMFVLQAEHN VLMHPFHMLG VAGVFGGALF SAMHGSLVTS
                                SIGQGSFSDG LPLGISGTFN FMLVLQAEHN VLMHPFHMLG VAGVFGGALF AAMHGSLVTS
                                SIGQGSFSDG LPLGISGTFN FMLVLQAEHN VLMHPFHMLG VAGVFGGALF AAMHGSLVTS
                                SIGQGSFSDG MPLGISGTFN FMFVLQAEHN VLMHPFHMLG VAGVFGGALF SAMHGSLVTS
                                SIGQGSFSDG MPLGISGTFN FMFVLQAEHN VLMHPLHMLG VAGVFGGALF AAMHGSLVTS
                                SIGQGSFSDG MPLGISGTFN FMLVLQAEHN VLMHPLHMLG VAGVFGGALF SAMHGSLVTS
                                SIGQGSFSDG LPLGISGTFN FMFVLQAEHN VLMHPFHMLG VIGVFGGALF SAMHGSLVTS
                                SIGQGSFSDG LPLGISGTFN FMFVLQAEHN VLMHPFHMLG VIGVFGGALF SAMHGSLVTS
                                SIGQGSFSDG LPLGISGTFN FMLVLQAEHN VLMHPFHMLG VVGIFGGSLF SAMHGSLVTS
                                SLGQGSFSDG LPLGISGTFN FMFVLQAEHN VLMHPLHMLG VAGVFGGALF AAMHGSLVTS
                                PIGQGSFSDG MPLGISGTFN FMIVFQAEHN ILMHPFHMLG VAGVFGGSLF SAMHGSLVTS
                                PIGQGSFSDG MPLGISGTFN FMIVFQAEHN ILMHPFHMLG VAGVFGGSLF SAMHGSLVTS
                                PIGQGSFSDG MPLGISGTFN FMIVFQAEHN ILMHPFHMLG VAGVFGGSLF SAMHGSLVTS
                                PLGQGSFSDG MPLGISGTFN FMIVFQAEHN ILMHPFHMLG VAGVFGGALF SAMHGSLVTS
                                PIGQGSFSDG MPLGISGTFN FMIVFQAEHN ILMHPFHMLG VAGVFGGSLF SAMHGSLVTS
                                PIGQGSFSDG MPLGISGTFN FMIVFQAEHN ILMHPFHMLG VAGVFGGSLF SAMHGSLVTS
                                PIGQGSFSDG MPLGISGTFN FMIVFQAEHN ILMHPFHMLG VAGVFGGSLF SAMHGSLVTS
                                PIGQGSFSDG MPLGISGTFN FMIVFQAEHN ILMHPFHMLG VAGVFGGSLF SAMHGSLVTS
                                PIGQGSFSDG MPLGISGTFN FMIVFQAEHN ILMHPFHMLG VAGVFGGSLF SAMHGSLVTS
                                PIGQGSFSDG MPLGISGTFN FMIVFQAEHN ILMHPFHMLG VAGVFGGSLF SAMHGSLVTS
                                PIGQGSFSDG MPLGISGTFN FMIVFQAEHN ILMHPFHMLG VAGVFGGSLF SAMHGSLVTS
                                PIGQGSFSDG MPLGISGTFN FMIVFQAEHN ILMHPFHMLG VAGVFGGSLF SAMHGSLVTS
                                PIGQGSFSDG MPLGISGTFN FMIVFQAEHN ILMHPFHMLG VAGVFGGSLF SAMHGSLVTS
                                PIGQGSFSDG MPLGISGTFN FMIVFQAEHN ILMHPFHMLG VAGVFGGSLF SAMHGSLVTS
                                PIGQGSFSDG MPLGISGTFN FMIVFQAEHN ILLHPFHMLG VAGVFGGSLF SAMHGSLVTS
                                PIGQGSFSDG MPLGISGTFN FMIVFQAEHN ILLHPFHMLG VAGVFGGSLF SAMHGSLVTS
                                PIGQGSFSDG MPLGISGTFN FMIVFQAEHN ILMHPFHMLG VAGVFGGSLF SAMHGSLVTS
                                PIGQGSFSDG MPLGISGTFN FMIVFQAEHN ILMHPFHMLG VAGVFGGSLF SAMHGSLVTS
                                PIGQGSFSDG MPLGISGTFN FMIVFQAEHN ILMHPFHMLG VAGVFGGSLF SAMHGSLVTS
                                PIGQGSFSDG MPLGISGTFN FMIVFQAEHN ILMHPFHMLG VAGVFGGSLF SAMHGSLVTS
                                PIGQGSFSDG MPLGISGTFN FMIVFQAEHN ILMHPFHMLG VAGVFGGSLF SAMHGSLVTS
                                PIGQGSFSDG MPLGISGTFN FMIVFQAEHN ILMHPFHMLG VAGVFGGSLF SAMHGSLVTS
                                PIGQGSFSDG MPLGISGTFN FMIVFQAEHN ILMHPFHMLG VAGVFGGSLF SAMHGSLVTS
                                PIGQGSFSDG MPLGISGTFN FMIVFQAEHN ILMHPFHMLG VAGVFGGSLF SAMHGSLVTS
                                PIGQGSFSDG MPLGISGTFN FMIVFQAEHN ILMHPFHMLG VAGVFGGSLF SAMHGSLVTS
                                PIGQGSFSDG MPLGISGTFN FMIVFQAEHN ILMHPFHMLG VAGVFGGSLF SAMHGSLVTS
                                PIGQGSFSDG MPLGISGTFN FMIVFQAEHN ILMHPFHMLG VAGVFGGSLF SAMHGSLVTS
                                PIGQGSFSDG MPLGISGTFN FMIVFQAEHN ILMHPFHMLG VAGVFGGSLF SAMHGSLVTS
                                PIGQGSFSDG MPLGISGTFN FMIVFQAEHN ILMHPFHMLG VAGVFGGSLF SAMHGSLVTS
                                PIGQGSFSDG MPLGISGTFN FMIVFQAEHN ILMHPFHMLG VAGVFGGSLF SAMHGSLVTS
                                PIGQGSFSDG MPLGISGTFN FMIVFQAEHN ILMHPFHMLG VAGVFGGSLF SAMHGSLVTS
                                PIGQGSFSDG MPLGISGTFN FMIVFQAEHN ILMHPFHMLG VAGVFGGSLF SAMHGSLVTS
                                PIGQGSFSDG MPLGISGTFN FMIVFQAEHN ILMHPFHMLG VAGVFGGSLF SAMHGSLVTS
                                PIGQGSFSDG MPLGISGTFN FMIVFQAEHN ILMHPFHMLG VAGVFGGSLF SAMHGSLVTS
                                PIGQGSFSDG MPLGISGTFN FMIVFQAEHN ILMHPFHMLG VAGVFGGSLF SAMHGSLVTS
                                PIGQGSFSDG MPLGISGTFN FMIVFQAEHN ILMHPFHMLG VAGVFGGSLF SAMHGSLVTS
                                PIGQGSFSDG MPLGISGTFN FMIVFQAEHN ILMHPFHMLG VAGVFGGSLF SAMHGSLVTS
                                PIGQGSFSDG MPLGISGTFN FMIVFQAEHN ILMHPFHMLG VAGVFGGSLF SAMHGSLVTS
                                PIGQGSFSDG MPLGISGTFN FMIVFQAEHN ILMHPFHMLG VAGVFGGSLF SAMHGSLVTS
                                PIGQGSFSDG MPLGISGTFN FMIVFQAEHN ILMHPFHMLG VAGVFGGSLF SAMHGSLVTS
                                PIGQGSFSDG MPLGISGTFN FMIVFQAEHN ILMHPFHMLG VAGVFGGSLF SAMHGSLVTS
                                PIGQGSFSDG MPLGISGTFN FMIVFQAEHN ILMHPFHMLG VAGVFGGSLF SAMHGSLVTS
                                PIGQGSFSDG MPLGISGTFN FMIVFQAEHN ILMHPFHMLG VAGVFGGSLF SAMHGSLVTS
                                PIGQGSFSDG MPLGISGTFN FMIVFQAEHN ILMHPFHMLG VAGVFGGSLF SAMHGSLVTS
                                PIGQGSFSDG MPLGISGTFN FMIVFQAEHN ILMHPFHMLG VAGVFGGSLF SAMHGSLVTS
                                PIGQGSFSDG MPLGISGTFN FMIVFQAEHN ILMHPFHMLG VAGVFGGSLF SAMHGSLVTS
                                PIGQGSFSDG MPLGISGTFN FMIVFQAEHN ILMHPFHMLG VAGVFGGSLF SAMHGSLVTS
                                PIGQGSFSDG MPLGISGTFN FMIVFQAEHN ILMHPFHMLG VAGVFGGSLF SAMHGSLVTS
                                PIGQGSFSDG MPLGISGTFN FMIVFQAEHN ILMHPFHMLG VAGVFGGSLF SAMHGSLVTS
                                PIGQGSFSDG MPLGISGTFN FMIVFQAEHN ILMHPFHMLG VAGVFGGSLF SAMHGSLVTS
                                PIGQGSFSDG MPLGISGTFN FMIVFQAEHN ILMHPFHMLG VAGVFGGSLF SAMHGSLVTS
                                PIGQGSFSDG MPLGISGTFN FMIVFQAEHN ILMHPFHMLG VAGVFGGSLF SAMHGSLVTS
                                PIGQGSFSDG MPLGISGTFN FMIVFQAEHN ILMHPFHMLG VAGVFGGSLF SAMHGSLVTS
                                PIGQGSFSDG MPLGISGTFN FMIVFQAEHN ILMHPFHMLG VAGVFGGSLF SAMHGSLVTS
                                PIGQGSFSDG MPLGISGTFN FMIVFQAEHN ILMHPFHMLG VAGVFGGSLF SAMHGSLVTS
                                PIGQGSFSDG MPLGISGTFN FMIVFQAEHN ILMHPFHMLG VAGVFGGSLF SAMHGSLVTS
                                PIGQGSFSDG MPLGISGTFN FMIVFQAEHN ILMHPFHQLG VAGVFGGSLF SAMHGSLVTS
                                PIGQGSFSDG MPLGISGTFN FMIVFQAEHN ILMHPFHQLG VAGVFGGSLF SAMHGSLVTS
                                PIGQGSFSDG MPLGISGTFN FMIVFQAEHN ILMHPFHMLG VAGVFGGSLF SAMHGSLVTS
                                PIGQGSFSDG MPLGISGTFN FMIVFQAEHN ILMHPFHMLG VAGVFGGSLF SAMHGSLVTS
                                PIGQGSFSDG MPLGISGTFN FMIVFQAEHN ILMHPFHMLG VAGVFGGSLF SAMHGSLVTS
                                PIGQGSFSDG MPLGISGTFN FMIVFQAEHN ILMHPFHMLG VAGVFGGSLF SAMHGSLVTS
                                PIGQGSFSDG MPLGISGTFN FMIVFQAEHN ILMHPFHMLG VAGVFGGSLF SAMHGSLVTS
                                PIGQGSFSDG MPLGISGTFN FMIVFQAEHN ILMHPFHMLG VAGVFGGSLF SAMHGSLVTS
                                PIGQGSFSDG MPLGISGTFN FMIVFQAEHN ILMHPFHMLG VAGVFGGSLF SAMHGSLVTS
                                PIGQGSFSDG MPLGISGTFN FMIVFQAEHN ILMHPFHMLG VAGVFGGSLF SAMHGSLVTS
                                PIGQGSFSDG MPLGISGTFN FMIVFQAEHN ILMHPFHMLG VAGVFGGSLF SAMHGSLVTS
                                PIGQGSFSDG MPLGISGTFN FMIVFQAEHN ILMHPFHMLG VAGVFGGSLF SAMHGSLVTS
                                PIGQGSFSDG MPLGISGTFN FMIVFQAEHN ILMHPFHMLG VAGVFGGSLF SAMHGSLVTS
                                PIGQGSFSDG MPLGISGTFN FMIVFQAEHN ILMHPFHMLG VAGVFGGSLF SAMHGSLVTS
                                PIGQGSFSDG MPLGISGTFN FMIVFQAEHN ILMHPFHMLG VAGVFGGSLF SAMHGSLVTS
                                PIGQGSFSDG MPLGISGTFN FMIVFQAEHN ILMHPFHMLG VAGVFGGSLF SAMHGSLVTS
                                PIGQGSFSDG MPLGISGTFN FMIVFQAEHN ILMHPFHMLG VAGVFGGSLF SAMHGSLVTS
                                PIGQGSFSDG MPLGISGTFN FMIVFQAEHN ILMHPFHQLG VAGVFGGSLF SAMHGSLVTS
                                PIGQGSFSDG MPLGISGTFN FMIVFQAEHN ILMHPFHQLG VAGVFGGSLF SAMHGSLVTS
                                PIGQGSFSDG MPLGISGTFN FMIVFQAEHN ILMHPFHQLG VAGVFGGSLF SAMHGSLVTS
                                PIGQGSFSDG MPLGISGTFN FMIVFQAEHN ILMHPFHQLG VAGVFGGSLF SAMHGSLVTS
                                PIGQGSFSDG MPLGISGTFN FMFVFQAEHN ILMHPFHMLG VAGVFGGSLF SAMHGSLVTS
                                PLGQGSFSDG MPLGISGTFN FMIVFQAEHN ILMHPFHQLG VAGVFGGALF SAMHGSLVTS
                                PIGQGSFSDG MPLGISGTFN FMFVFQAEHN ILMHPFHQLG VAGVFGGSLF SAMHGSLVTS
                                PIGQGSFSDG MPLGISGTFN FMFVFQAEHN ILMHPFHQLG VAGVFGGSLF SAMHGSLVTS
                                PIGQGSFSDG MPLGISGTFN FMLVFQAEHN ILMHPFHMLG VAGVFGGSLF SAMHGSLVTS
                                PFGQGSFSDG MPLGISGTFN FMLVFQAEHN ILMHPFHMLG VAGVFGGSLF SAMHGSLVTS
                                PFGQGSFSDG MPLGISGTFN FMLVFQAEHN ILMHPFHMLG VAGVFGGSLF SAMHGSLVTS
                                PFGQGSFSDG MPLGISGTFN YMLVFQAEHN ILMHPFHMLG VAGVFGGSLF SAMHGSLVTS
                                PFGQGSFSDG MPLGISGTFN FMLVFQAEHN ILMHPFHMLG VAGVFGGSLF SAMHGSLVTS
                                PFGQGSFSDG MPLGISGTFN FMLVFQAEHN ILMHPFHMLG VAGVFGGSLF SAMHGSLVTS
                                PFGQGSFSDG MPLGISGTFN FMLVFQAEHN ILMHPFHMMG VAGVFGGSLF SAMHGSLVTS
                                PFGQGSFSDG MPLGISGTFN FMLVFQAEHN ILMHPFHMMG VAGVFGGSLF SAMHGSLVTS
                                PFGQGSFSDG MPLGISGTFN FMLVFQAEHN ILMHPFHMLG VAGVFGGSLF SAMHGSLVTS
                                PFGQGSFSDG MPLGISGTFN FMLVFQAEHN ILMHPFHMLG VAGVFGGSLF SAMHGSLVTS
                                PFGQGSFSDG MPLGISGTFN FMLVFQAEHN ILMHPFHMLG VAGVFGGSLF SAMHGSLVTS
                                PFGQGSFSDG MPLGISGTFN FMLVFQAEHN ILMHPFHMLG VAGVFGGSLF SAMHGSLVTS
                                PFGQGSFSDG MPLGISGTFN FMLVFQAEHN ILMHPFHMLG VAGVFGGSLF SAMHGSLVTS
                                PFGQGSFSDG MPLGISGTFN FMLVFQAEHN ILMHPFHMMG VAGVFGGSLF SAMHGSLVTS
                                PFGQGSFSDA MPLGISGTFN YMLVFQAEHN ILMHPFHMLG VAGVFGGSLF SAMHGSLVTS
                                PFGQGSFSDA MPLGISGTFN YMLVFQAEHN ILMHPFHMLG VAGVFGGSLF SAMHGSLVTS
                                PFGQGSFSDA MPLGISGTFN YMLVFQAEHN ILMHPFHMLG VAGVFGGSLF SAMHGSLVTS
                                PFGQGSFSDA MPLGISGTFN YMLVFQAEHN ILMHPFHMLG VAGVFGGSLF SAMHGSLVTS
                                PFGQGSFSDA MPLGISGTFN YMLVFQAEHN ILMHPFHMLG VAGVFGGSLF SAMHGSLVTS
                                PFGQGSFSDA MPLGISGTFN YMLVFQAEHN ILMHPFHMLG VAGVFGGSLF SAMHGSLVTS
                                PFGQGSFSDA MPLGISGTFN YMLVFQAEHN ILMHPFHMLG VAGVFGGSLF SAMHGSLVTS
                                PFGQGSFSDA MPLGISGTFN YMLVFQAEHN ILMHPFHMLG VAGVFGGSLF SAMHGSLVTS
                                PFGQGSFSDA MPLGISGTFN YMLVFQAEHN ILMHPFHMLG VAGVFGGSLF SAMHGSLVTS
                                PFGQGSFSDA MPLGISGTFN YMLVFQAEHN ILMHPFHMLG VAGVFGGSLF SAMHGSLVTS
                                PFGQGSFSDA MPLGISGTFN YMLVFQAEHN ILMHPFHMLG VAGVFGGSLF SAMHGSLVTS
                                PFGQGSFSDA MPLGISGTFN YMLVFQAEHN ILMHPFHMLG VAGVFGGSLF SAMHGSLVTS
                                PFGQGSFSDA MPLGISGTFN YMLVFQAEHN ILMHPFHMLG VAGVFGGSLF SAMHGSLVTS
                                PLGQGSFSDG MPLGISGTFN FMIVFQAEHN ILMHPFHQLG VAGVFGGSLF CAMHGSLVTS
                                PLGQGSFSDG MPLGISGTFN FMIVFQAEHN ILMHPFHQLG VAGVFGGSLF SAMHGSLVTS
                                PLGQGSFSDG MPLGISGTFN FMLVFQAEHN ILMHPFHQLG VAGVFGGSLF XAMHGSLVTS
                                PLGQGSFSDG MPLGISGTFN FMIVFQAEHN ILMHPFHQLG VAGVFGGSLF SAMHGSLVTS
                                PLGQGSFSDG MPLGISGTFN FMIVFQAEHN ILMHPFHQLG VAGVFGGSLF SAMHGSLVTS
                                PLGQGSFSDG MPLGIAGTFN FMIVFQAEHN ILMHPFHMLG VAGVFGGSLF SAMHGSLVTS
                                PLGQGSFSDG MPLGIAGTFN FMIVFQAEHN ILMHPFHMLG VAGVFGGSLF SAMHGSLVTS
                                PLGQGSFSDG MPLGISGTFN FMIVFQAEHN ILMHPFHMLG VAGVFGGALF SAMHGSLVTS
                                PLGQGSFSDG MPLGISGTFN FMLVFQAEHN ILMHPFHQLG VAGVFGGSLF SAMHGSLVTS
                                PIGQGSFSDG MPLGISGTFN FMLVFQAEHN ILMHPFHQLG VAGVFGGSLF CAMHGSLVTS
                                PIGQGSFSDG MPLGISGTFN FMLVFQAEHN ILMHPFHQLG VAGVFGGSLF CAMHGSLVTS
                                PLGQGSFSDG MPLGISGTFN FMLVFQAEHN ILMHPFHQLG VAAVFGGSLF CAMHGSLVTS
                                PLGQGSFSDG MPLGISGTFN FMLVFQAEHN ILMHPFHQLG VAAVFGGSLF SAMHGSLVTS
                                PLGQGSFSDG MPLGISGTFN FMLVFQAEHN ILMHPFHMLG VAGVFGGSLF SAMHGSLVTS
                                PLGQGSFSDG MPLGIAGTFN FMLVFQAEHN ILMHPFHMLG VAGVFGGSLF SAMHGSLVTS
                                PIGQGSFSDG MPLGISGTFN FMLVFQAEHN ILMHPFHMLG VAGVFGGALF SAMHGSLVTS
                                PIGQGSFSDG MPLGISGTFN FMLVFQAEHN ILMHPFXMLG VAGVFGGALF SAMHGSLVTS
                                PMGQGSFSDG MPLGISGTFN FMLVFQAEHN ILMHPFHMLG VAGVFGGALF SAMHGSLVTS
                                PMGQGSFSDG MPLGISGTFN FMLVFQAEHN ILMHPFHMLG VAGVFGGALF SAMHGSLVTS
                                PMGQGSFSDG MPLGISGTFN FMLVFQAEHN ILMHPFHMLG VAGVFGGALF SAMHGSLVTS
                                PIGQGSFSDG MPLGISGTFN FMIVFQAEHN ILMHPFHMLG VAGVFGGSLF SAMHGSLVTS
                                PIGQGSFSDG MPLGISGTFN FMIVFQAEHN ILMHPFHMLG VAGVFGGSLF SAMHGSLVTS
                                PIGQGSFSDG MPLGISGTFN FMIVFQAEHN ILMHPFHMLG VAGVFGGSLF SAMHGSLVTS
                                PIGQGSFSDG MPLGISGTFN FMFVFQAEHN ILMHPFHMLG VAGVFGGSLF SAMHGSLVTS
                                PIGQGSFSDG MPLGISGTFN FMFVFQAEHN ILMHPFHMLG VAGVFGGSLF SAMHGSLVTS
                                PIGQGSFSDG MPLGISGTFN FMFVFQAEHN ILMHPFHMLG VAGVFGGSLF SAMHGSLVTS
                                PIGQGSFSDG MPLGISGTFN FMFVFQAEHN ILMHPFHMLG VAGVFGGSLF SAMHGSLVTS
                                PIGQGSFSDG MPLGISGTFN FMFVFQAEHN ILMHPFHMLG VAGVFGGSLF SAMHGSLVTS
                                PIGQGSFSDG MPLGISGTFN FMFVFQAEHN ILMHPFHMLG VAGVFGGSLF SAMHGSLVTS
                                PIGQGSFSDG MPLGISGTFN FMFVFQAEHN ILMHPFHMLG VAGVFGGSLF SAMHGSLVTS
                                PIGQGSFSDG MPLGISGTFN FMFVFQAEHN ILMHPFHMLG VAGVFGGSLF SAMHGSLVTS
                                PIGQGSFSDG MPLGISGTFN FMFVFQAEHN ILMHPFHMLG VAGVFGGSLF SAMHGSLVTS
                                PIGQGSFSDG MPLGISGTFN FMFVFQAEHN ILMHPFHMLG VAGVFGGSLF SAMHGSLVTS
                                PIGQGSFSDG MPLGISGTFN FMFVFQAEHN ILMHPFHMLG VAGVFGGSLF SAMHGSLVTS
                                PIGQGSFSDG MPLGISGTFN FMFVFQAEHN ILMHPFHMLG VAGVFGGSLF SAMHGSLVTS
                                PIGQGSFSDG MPLGISGTFN FMFVFQAEHN ILMHPFHMLG VAGVFGGSLF SAMHGSLVTS
                                PIGQGSFSDG MPLGISGTFN FMFVFQAEHN ILMHPFHMLG VAGVFGGSLF SAMHGSLVTS
                                PIGQGSFSDA MPLGISGTFN FMLVFQAEHN ILMHPFHMLG VAGVFGGSLF SAMHGSLVTS
                                PIGQGSFSDG MPLGISGTFN FMFVFQAEHN ILMHPFHMLG VAGVFGGSLF SAMHGSLVTS
                                PIGQGSFSDG MPLGISGTFN FMFVFQAEHN ILMHPFHMLG VAGVFGGSLF SAMHGSLVTS
                                PIGQGSFSDG MPLGISGTFN FMFVFQAEHN ILMHPFHMLG VAGVFGGSLF SAMHGSLVTS
                                PIGQGSFSDG MPLGISGTFN FMFVFQAEHN ILMHPFHMLG VAGVFGGSLF SAMHGSLVTS
                                PIGQGSFSDG MPLGISGTFN FMFVFQAEHN ILMHPFHMLG VAGVFGGSLF SAMHGSLVTS
                                PIGQGSFSDG MPLGISGTFN FMFVFQAEHN ILMHPFHMLG VAGVFGGSLF SAMHGSLVTS
                                PIGQGSFSDG MPLGISGTFN FMFVFQAEHN ILMHPFHMLG VAGVFGGSLF SAMHGSLVTS
                                PIGQGSFSDG MPLGISGTFN FMFVFQAEHN ILMHPFHMLG VAGVFGGSLF SAMHGSLVTS
                                PIGQGSFSDG MPLGISGTFN FMFVFQAEHN ILMHPFHMLG VAGVFGGSLF SAMHGSLVTS
                                PIGQGSFSDG MPLGISGTFN FMFVFQAEHN ILMHPFHMLG VAGVFGGSLF SAMHGSLVTS
                                PIGQGSFSDG MPLGISGTFN FMFVFQAEHN ILMHPFHMLG VAGVFGGSLF SAMHGSLVTS
                                PIGQGSFSDG MPLGISGTFN FMFVFQAEHN ILMHPFHMLG VAGVFGGSLF SAMHGSLVTS
                                PIGQGSFSDG MPLGISGTFN FMFVFQAEHN ILMHPFHMLG VAGVFGGSLF SAMHGSLVTS
                                PIGQGSFSDG MPLGISGTFN FMFVFQAEHN ILMHPFHMLG VAGVFGGSLF SAMHGSLVTS
                                PIGQGSFSDG MPLGISGTFN FMFVFQAEHN ILMHPFHMLG VAGVFGGSLF SAMHGSLVTS
                                PLGQGSFSDG MPLGISGTFN FMLVFQAEHN ILMHPFHMLG VAGVFGGSLF SAMHGSLVTS
                                PIGQGSFSDG MPLGISGTFN FMFVFQAEHN ILMHPFHMLG VAGVFGGALF SAMHGSLVTS
                                PIGQGSFSDG MPLGISGTFN FMFVFQAEHN ILMHPFHMLG VAGVFGGSLF SAMHGSLVTS
                                PIGQGSFSDG MPLGISGTFN FMFVFQAEHN ILMHPFHMLG VAGVFGGSLF SAMHGSLVTS
                                PIGQGSFSDG MPLGISGTFN FMIVFQAEHN ILMHPFHMLG VAGVFGGSLF SAMHGSLVTS
                                PLGQGSFSDG MPLGISGTFN FMLVFQAEHN ILMHPFHMLG VAGVFGGSLF SAMHGSLVTS
                                PLGQGSFSDG MPLGISGTFN FMLVFQAEHN ILMHPFHMLG VAGVFGGSLF SAMHGSLVTS
                                PLGQGSFSDG MPLGISGTFN FMLVFQAEHN ILMHPFHMLG VAGVFGGSLF SAMHGSLVTS
                                PLGQGSFSDG MPLGISGTFN FMFVFQAEHN ILMHPFHMLG VAGVFGGALF SAMHGSLVTS
                                PLGQGSFSDG MPLGISGTFN FMFVFQAEHN ILMHPFHMLG VAGVFGGALF SAMHGSLVTS
                                PLGQGSFSDG MPLGISGTFN FMFVFQAEHN ILMHPFHMLG VAGVFGGALF SAMHGSLVTS
                                PLGQGSFSDG MPLGISGTFN FMFVFQAEHN ILMHPFHMLG VAGVFGGSLF SAMHGSLVTS
                                PLGQGSFSDG MPLGISGTFN FMFVFQAEHN ILMHPFHMLG VAGVFGGSLF SAMHGSLVTS
                                PLGQGSFSDG MPLGISGTFN FMFVFQAEHN ILMHPFHMLG VAGVFGGSLF SAMHGSLVTS
                                PLGQGSFSDG MPLGISGTFN FMFVFQAEHN ILMHPFHMLG VAGVFGGSLF SAMHGSLVTS
                                PLGQGSFSDG MPLGISGTFN FMLVFQAEHN ILMHPFHMLG VAGVFGGSLF SAMHGSLVTS
                                PLGQGSFSDG MPLGISGTFN FMIVFQAEHN ILMHPFHMLG VAGVFGGALF SAMHGSLVTS
                                PIGQGSFSDG MPLGISGTFN FMFVFQAEHN ILMHPFHMLG VAGVFGGSLF CAMHGSLVTS
                                PIGQGSFSDG MPLGISGTFN FMFVFQAEHN ILMHPFHMLG VAGVFGGSLF CAMHGSLVTS
                                PIGQGSFSDG LPMGISGTFN FMFVFQAEHN ILMHPFHMLG VAGVFGGSLF CAMHGSLVTS
                                PIGQGSFSDG LPMGISGTFN FMFVFQAEHN ILMHPFHMLG VIGVFGGSLF CAMHGSLVTS
                                PLGQGSFADG LPMSISGTFN FMFVFQAEHN ILMHPFHMLG VAGVFGGAFF CAMHGSLVTS
                                PLGQGSFADG LPMSISGTFN FMFVFQAEHN ILMHPFHMLG VAGVFGGAFF CAMHGSLVTS
                                PLGQGSFADG LPMSISGTFN FMFVFQAEHN ILMHPFHMLG VAGVFGGAFF CAMHGSLVTS
                                PIGQGSFSDG LPMGISGTFN FMFVFQAEHN ILMHPFHMLG VAGVLGGSLF CAMHGSLVTS
                                PIGQGSFSDG LPMGISGTFN FMFVFQAEHN ILMHPFHMLG VAGVLGGSLF CAMHGSLVTS
                                PIGQGSFSDG LPMGISGTFN FMFVFQAEHN ILMHPFHMLG VAGVLGGSLF CAMHGSLVTS
                                PIGQGSFSDG LPMGISGTFN FMFVFQAEHN ILMHPLHMIG VAGVLGGSLF CAMHGSLVTS
                                PIGQGSFSDG LPMGISGTFN FMFVFQAEHN ILMHPLHMIG VAGVLGGSLF CAMHGSLVTS
                                PIGQGSFSDG LPMGISGTFN FMFVFQAEHN ILMHPLHMIG VAGVLGGSLF CAMHGSLVTS
                                PIGQGSFSDG LPMGISGTFN FMFVFQAEHN ILMHPLHMIG VAGVLGGSLF CAMHGSLVTS
                                PIGQGSFSDG LPMGISGTFN FMFVFQAEHN ILMNPFHMLG VAGVLGGSLF CAMHGSLVTS
                                PIGQGSFSDG MPLGISGTFN FMFVFQAEHN ILMHPFHMLG VAGVFGGSLF CAMHGSLVTS
                                PIGQGSFSDG MPLGISGTFN FMFVFQAEHN ILMHPFHMLG VAGVFGGSLF SAMHGSLVTS
                                PIGQGSFSDG MPLGISGTFN FMFVFQAEHN ILMHPFHMLG VAGVFGGALF SAMHGSLVTS
                                PIGQGSFSDG MPLGISGTFN FMFVFQAEHN ILMHPFHMLG VAGVFGGALF SAMHGSLVTS
                                PIGQGSFSDG MPLGISGTFN FMFVFQAEHN ILMHPFHMLG VAGVFGGALF SAMHGSLVTS
                                PIGQGSFSDG MPLGISGTFN FMFVFQAEHN ILMHPFHMLG VAGVFGGALF SAMHGSLVTS
                                PIGQGSFSDG MPLGISGTFN FMFVFQAEHN ILMHPFHMLG VAGVFGGALF SAMHGSLVTS
                                PIGQGSFSDG MPLGISGTFN FMLVFQAEHN ILMHPFHQLG VAGVFGGSLF CAMHGSLVTS
                                PIGQGSFSDG MPLGITGTFN FMLVFQAEHN ILMHPFHQLG VAGVFGGSLF CAMHGSLVTS
                                PIGQGSFSDG MPLGISGTFN FMLVFQAEHN ILMHPFHQLG VAGVFGGALF CAMHGSLVTS
                                PIGQGSFSDG MPLGISGTFN FMLVFQAEHN ILMHPFHQLG VAGVFGGSLF CAMHGSLVTS
                                PIGQGSFSDG MPLGISGTFN FMLVFQAEHN ILMHPFHQLG VAGVFGGSLF CAMHGSLVTS
                                PIGQGSFSDG MPLGISGTFN FMLVFQAEHN ILMHPFHQLG VAGVFGGSLF CAMHGSLVTS
                                PIGQGSFSDG MPLGISGTFN FMLVFQAEHN ILMHPFHQLG VAGVFGGSLF CAMHGSLVTS
                                PIGQGSFSDG MPLGISGTFN FMLVFQAEHN ILMHPFHQLG VAGVFGGSLF CAMHGSLVTS
                                PIGQGSFSDG MPLGISGTFN FMLVFQAEHN ILMHPFHQLG VAGVFGGALF CAMHGSLVTS
                                PIGQGSFSDG MPLGISGTFN FMLVFQAEHN ILMHPFHQLG VAGVFGGALF CAMHGSLVTS
                                PIGQGSFSDG MPLGISGTFN FMLVFQAEHN ILMHPFHQLG VAGVFGGSLF CAMHGSLVTS
                                PIGQGSFSDG MPLGISGTFN FMFVFQAEHN ILMHPFHQLG VAAVFGGAFF CAMHGSLVSS
                                PIGQGSFSDG MPLGISGTFN FMFVFQAEHN ILMHPFHMFG VAGVFGGALF SAMHGSLVSS
                                PIGQGSFSDG MPLGISGTFN FMFVFQAEHN ILMHPFHMLG VVGVFGGALF SAMHGSLVSS
                                PIGQGSFSDG MPLGISGTFN FMFVFQAEHN ILMHPFHMLG VIGVFGGALF CAMHGSLVTS
                                PIGQGSFSDG MPLGISGTFN FMLVFQAEHN ILMHPFHQLG VAAVFGGALF CAMHGSLVTS
                                PIGQGSFSDG MPLGISGTFN FMLVFQAEHN ILMHPFHQLG VAAVFGGALF CAMHGSLVTS
                                PIGQGSFSDG MPLGISGTFN FMFVFQAEHN ILMHPFHMLG VAGVFGGSLF SAMHGSLVTS
                                PIGQGSFSDG MPLGISGTFN FMFVFQAEHN ILMHPFHMLG VAGVFGGALF SAMHGSLVTS
                                PIGQGSFSDG MPLGISGTFN FMFVFQAEHN ILMHPFHMLG VAGVFGGALF SAMHGSLVTS
                                PIGQGSFSDG MPLGISGTFN FMFVFQAEHN ILMHPFHMLG VAGVFGGSLF SAMHGSLVTS
                                PIGQGSFSDG MPLGISGTFN FMFVFQAEHN ILMHPFHMLG VAGVFGGSLF SAMHGSLVTS
                                PIGQGSFSDG MPLGISGTFN FMFVFQAEHN ILMHPFHMLG VAGVFGGSLF SAMHGSLVTS
                                PIGQGSFSDG MPLGISGTFN FMIVFQAEHN ILMHPFHMLG VAGVFGGSLF SAMHGSLVTS
                                PIGQGSFSDG MPLGISGTFN FMIVFQAEHN ILMHPFHMLG VAGVFGGSLF SAMHGSLVTS
                                PIGQGSFSDG MPLGISGTFN FMIVFQAEHN ILMHPFHMLG VAGVFGGSLF SAMHGSLVTS
                                PIGQGSFSDG MPLGISGTFN FMLVFQAEHN ILMHPFHMLG VAGVFGGSLF SAMHGSLVTS
                                PIGQGSFSDG MPLGISGTFN FMLVFQAEHN ILMHPFHMLG VAGVFGGSLF SAMHGSLVTS
                                PIGQGSFSDG MPLGISGTFN FMLVFQAEHN ILMHPFHMLG VAGVFGGSLF SAMHGSLVTS
                                PIGQGSFSDG MPLGISGTFN FMLVFQAEHN ILMHPFHMLG VAGVFGGSLF SAMHGSLVTS
                                PLGQGSFSDG MPLGISGTFN FMIVFQAEHN ILMHPFHMLG VAGVFGGSLF SAMHGSLVTS
                                PIGQGSFSDG MPLGISGTFN FMFVFQAEHN ILMHPFHMLG VAGVFGGSLF SAMHGSLVTS
                                PIGQGSFSDG MPLGISGTFN FMFVFQAEHN ILMHPFHMLG VAGVFGGSLF SAMHGSLVTS
                                PIGQGSFSDG MPLGISGTFN FMFVFQAEHN ILMHPFHMLG VAGVFGGSLF SAMHGSLVTS
                                PIGQGSFSDG MPLGISGTFN FMFVFQAEHN ILMHPFHMLG VAGVFGGSLF SAMHGSLVTS
                                PFGQGSFSDG MPLGISGTFN FMLVFQAEHN ILMHPFHMLG VAGVFGGSLF SAMHGSLVTS
                                PFGQGSFSDG MPLGISGTFN FMLVFQAEHN ILMHPFHMLG VAGVFGGSLF SAMHGSLVTS
                                PFGQGSFSDG MPLGISGTFN FMLVFQAEHN ILMHPFHMLG VAGVFGGSLF SAMHGSLVTS
                                PFGQGSFSDG MPLGISGTFN FMLVFQAEHN ILMHPFHMLG VAGVFGGSLF SAMHGSLVTS
                                PFGQGSFSDG MPLGISGTFN FMLVFQAEHN ILMHPFHMLG VAGVFGGSLF SAMHGSLVTS
                                PFGQGSFSDG MPLGISGTFN FMLVFQAEHN ILMHPFHMLG VAGVFGGSLF SAMHGSLVTS
                                PFGQGSFSDG MPLGISGTFN FMLVFQAEHN ILMHPFHMLG VAGVFGGSLF SAMHGSLVTS
                                PFGQGSFSDG MPLGISGTFN FMLVFQAEHN ILMHPFHMLG VAGVFGGSLF SAMHGSLVTS
                                PLGQGSFSDG MPLGISGTFN FMLVFQAEHN ILMHPFHMLG VAGVFGGSLF SAMHGSLVTS
                                PLGQGSFSDG MPLGISGTFN FMLVFQAEHN ILMHPFHMLG VAGVFGGSLF SAMHGSLVTS
                                PFGQGSFSDA MPLGISGTFN FMLVFQAEHN ILMHPFHMLG VIGVFGGSLF SAMHGSLVTS
                                PFGQGSFSDG MPLGISGTFN FMLVFQAEHN ILMHPFHMLG VAGVFGGSLF SAMHGSLVTS
                                PFGQGSFSDG MPLGISGTFN FMLVFQAEHN ILMHPFHMLG VAGVFGGSLF SAMHGSLVTS
                                PFGQGSFSDG MPLGISGTFN FMLVFQAEHN ILMHPFHMLG VAGVFGGSLF SAMHGSLVTS
                                PFGQGSFSDG MPLGISGTFN FMLVFQAEHN ILMHPFHMLG VAGVFGGSLF SAMHGSLVTS
                                PFGQGSFSDG MPLGISGTFN FMLVFQAEHN ILMHPFHMLG VAGVFGGSLF SAMHGSLVTS
                                PFGQGSFSDG MPLGISGTFN FMLVFQAEHN ILMHPFHMMG VAGVFGGSLF SAMHGSLVTS
                                PFGQGSFSDA MPLGISGTFN YMLVFQAEHN ILMHPFHMLG VAGVFGGSLF SAMHGSLVTS
                                PFGQGSFSDA MPLGISGTFN YMLVFQAEHN ILMHPFHMLG VAGVFGGSLF SAMHGSLVTS
                                PFGQGSFSDG MPLGISGTFN FMLVFQAEHN ILMHPFHMLG VAGVFGGSLF SAMHGSLVTS
                                PFGQGSFSDG MPLGISGTFN FMLVFQAEHN ILMHPFHMLG VAGVFGGSLF SAMHGSLVTS
                                PFGQGSFSDG MPLGISGTFN FMLVFQAEHN ILMHPFHMMG VAGVFGGSLF SAMHGSLVTS
                                PFGQGSFSDG MPLGISGTFN FMLVFQAEHN ILMHPFHMLG VAGVFGGSLF SAMHGSLVTS
                                PFGQGSFSDG MPLGISGTFN FMLVFQAEHN ILMHPFHMLG VAGVFGGSLF SAMHGSLVTS
                                PFGQGSFSDG MPLGISGTFN FMLVFQAEHN ILMHPFHMLG VAGVFGGSLF SAMHGSLVTS
                                PFGQGSFSDG MPLGISGTFN FMLVFQAEHN ILMHPFHMLG VAGVFGGSLF SAMHGSLVTS
                                PFGQGSFSDG MPLGISGTFN FMLVFQAEHN ILMHPFHMLG VAGVFGGSLF SAMHGSLVTS
                                PFGQGSFSDA MPLGISGTFN YMLVFQAEHN ILMHPFHMLG VAGVFGGSLF SAMHGSLVTS
                                PIGQGSFSDG LPLGISGTFN FMLVFQAEHN ILMHPFHMFG VAGVFGGSLF SAMHGSLVTS
                                PIGQGSFSDG MPLGISGTFN FMLVFQAEHN ILMHPFHMLG VAGVFGGSLF SAMHGSLVTS
                                PIGQGSFSDG MPLGISGTFN FMIVFQAEHN ILMHPFHMLG VAGVFGGSLF SAMHGSLVTS
                                PIGQGSFSDG MPLGISGTFN FMIVFQAEHN ILMHPFHMLG VAGVFGGSLF SAMHGSLVTS
                                PIGQGSFSDG MPLGISGTFN FMIVFQAEHN ILMHPFHMLG VAGVFGGSLF SAMHGSLVTS
                                PIGQGSFSDG MPLGISGTFN FMIVFQAEHN ILMHPFHMLG VAGVFGGALF SAMHGSLVTS
                                PIGQGSFSDG MPLGISGTFN FMIVFQAEHN ILMHPFHMLG VAGVFGGALF SAMHGSLVTS
                                PIGQGSFSDG MPLGISGTFN FMIVFQAEHN ILMHPFHMLG VAGVFGGSLF SAMHGSLVTS
                                PIGQGSFSDG MPLGISGTFN FMIVFQAEHN ILMHPFHMLG VAGVFGGSLF SAMHGSLVTS
                                PIGQGSFSDG MPLGISGTFN FMIVFQAEHN ILMHPFHMLG VAGVFGGSLF SAMHGSLVTS
                                PIGQGSFSDG MPLGISGTFN FMIVFQAEHN ILMHPFHMLG VAGVFGGSLF SAMHGSLVTS
                                PIGQGSFSDG MPLGISGTFN FMIVFQAEHN ILMHPFHMLG VAGVFGGSLF SAMHGSLVTS
                                PIGQGSFSDG MPLGISGTFN FMIVFQAEHN ILMHPFHMLG VAGVFGGSLF SAMHGSLVTS
                                PIGQGSFSDG MPLGISGTFN FMIVFQAEHN ILMHPFHMLG VAGVFGGSLF SAMHGSLVTS
                                PIGQGSFSDG MPLGISGTFN FMIVFQAEHN ILMHPFHMLG VAGVFGGSLF SAMHGSLVTS
                                PIGQGSFSDG MPLGISGTFN FMIVFQAEHN ILMHPFHMLG VAGVFGGSLF SAMHGSLVTS
                                PIGQGSFSDG MPLGISGTFN FMIVFQAEHN ILMHPFHMLG VAGVFGGSLF SAMHGSLVTS
                                PIGQGSFSDG MPLGISGTFN FMLVFQAEHN ILMHPFHMLG VAGVFGGSLF SAMHGSLVTS
                                PIGQGSFSDG MPLGISGTFN FMIVFQAEHN ILMHPFHMLG VAGVFGGSLF SAMHGSLVTS
                                PIGQGSFSDG MPLGISGTFN FMLVFQAEHN ILMHPFHMLG VAGVFGGSLF SAMHGSLVTS
                                PIGQGSFSDG MPLGISGTFN FMLVFQAEHN ILMHPFHMLG VAGVFGGSLF SAMHGSLVTS
                                PIGQGSFSDG MPLGISGTFN FMLVFQAEHN ILMHPFHMLG VAGVFGGSLF SAMHGSLVTS
                                PIGQGSFSDG MPLGISGTFN FMLVFQAEHN ILMHPFHMLG VAGVFGGSLF SAMHGSLVTS
                                PIGQGSFSDG MPLGISGTFN FMLVFQAEHN ILMHPFHMLG VAGVFGGSLF SAMHGSLVTS
                                PIGQGSFSDG MPLGISGTFN FMLVFQAEHN ILMHPFHMLG VAGVFGGSLF SAMHGSLVTS
                                PIGQGSFSDG MPLGISGTFN FMLVFQAEHN ILMHPFHMLG VAGVFGGSLF SAMHGSLVTS
                                PIGQGSFSDG MPLGIAGTFN FMLVFQAEHN ILMHPFHMLG VAGVFGGSLF SAMHGSLVTS
                                AIGQGSFSDA MPLGISGTFN FMLVFQAEHN ILMHPFHMLG VAGVFGGSLF SAMHGSLVTS
                                AIGQGSFSDA MPLGISGTFN FMLVFQAEHN ILMHPFHMLG VAGVFGGSLF SAMHGSLVTS
                                AIGQGSFSDA MPLGISGTFN FMLVFQAEHN ILMHPFHMLG VAGVFGGSLF SAMHGSLVTS
                                PLGQGSFSDG MPLGISGTFN FMLVFQAEHN ILMHPFHMLG VAGVFGGSLF SAMHGSLVTS
                                PLGQGSFSDG MPLGISGTFN FMLVFQAEHN ILMHPFHMLG VAGVFGGSLF SAMHGSLVTS
                                PIGQGSFSDG MPLGISGTFN FMLVFQAEHN ILMHPFHMLG VAGVFGGSLF SAMHGSLVTS
                                PIGQGSFSDG MPLGISGTFN FMLVFQAEHN ILMHPFHMLG VAGVFGGSLF SAMHGSLVTS
                                PIGQGSFSDG MPLGISGTFN FMLVFQAEHN ILMHPFHMLG VAGVFGGSLF SAMHGSLVTS
                                PIGQGSFSDG MPLGISGTFN FMFVFQAEHN ILMHPFHMLG VAGVFGGSLF SAMHGSLVTS
                                PIGQGSFSDG MPLGISGTFN FMFVFQAEHN ILMHPFHMLG VAGVFGGSLF SAMHGSLVTS
                                PIGQGSFSDG MPLGISGTFN FMFVFQAEHN ILMHPFHMLG VAGVFGGSLF SAMHGSLVTS
                                PLGQGSFSDG MPLGISGTFN FMLVFQAEHN ILMHPFHMLG VAGVFGGSLF SAMHGSLVTS
                                PLGQGSFSDG MPLGISGTFN FMLVFQAEHN ILMHPFHMLG VAGVFGGSLF SAMHGSLVTS
                                PLGQGSFSDG MPLGISGTFN FMLVFQAEHN ILMHPFHMLG VAGVFGGSLF SAMHGSLVTS
                                PLGQGSFSDG MPLGISGTFN FMLVFQAEHN ILMHPFHMLG VAGVFGGSLF SAMHGSLVTS
                                PLGQGSFSDG MPLGISGTFN FMLVFQAEHN ILMHPFHMLG VAGVFGGSLF SAMHGSLVTS
                                PLGQGSFSDG MPLGISGTFN FMLVFQAEHN ILMHPFHMLG VAGVFGGSLF SAMHGSLVTS
                                PLGQGSFSDG MPLGISGTFN FMLVFQAEHN ILMHPFHMLG VAAVFGGSLF SAMHGSLVTS
                                PLGQGSFSDG MPLGISGTFN FMLVFQAEHN ILMHPFHMLG VAAVFGGSLF SAMHGSLVTS
                                PLGQGSFSDG MPLGISGTFN FMLVFQAEHN ILMHPFHMLG VAGVFGGSLF SAMHGSLVTS
                                PLGQGSFSDG MPLGISGTFN FMLVFQAEHN ILMHPFHMLG VAGVFGGSLF SAMHGSLVTS
                                PLGQGSFSDG MPLGISGTFN FMIVFQAEHN ILMHPFHMLG VAAVFGGSLF SAMHGSLVTS
                                PLGQGSFSDG MPLGISGTFN FMLVFQAEHN ILMHPFHMLG VAGVFGGSLF SAMHGSLVTS
                                PLGQGSFSDG MPLGISGTFN FMIVFQAEHN ILMHPFHMLG VAGVFGGSLF SAMHGSLVTS
                                PLGQGSFSDG MPLGISGTFN FMIVFQAEHN ILMHPFHMLG VAGVFGGSLF SAMHGSLVTS
                                PLGQGSFSDG MPLGISGTFN FMLVFQAEHN ILMHPFHMLG VAGVFGGSLF SAMHGSLVTS
                                PIGQGSFSDG MPLGISGTFN FMIVFQAEHN ILMHPFHMLG VAGVFGGALF SAMHGSLVTS
                                PIGQGSFSDG MPLGISGQFN FMIVFQAEHN ILMHPFHMLG VAGVFGGSLF SAMHGSLVTS
                                PIGQGSFSDG MPLGISGTFN FMIVFQAEHN ILMHPFHMLG VAGVFGGSLF SAMHGSLVTS
                                PIGQGSFSDG MPLGISGTFN FMIVFQAEHN ILMHPFHMLG VAGVFGGSLF SAMHGSLVTS
                                PIGQGSFSDG MPLGISGTFN FMIVFQAEHN ILMHPFHMLG VAGVFGGSLF SAMHGSLVTS
                                PIGQGSFSDG MPLGISGTFN FMIVFQAEHN ILMHPFHMLG VAGVFGGSLF SAMHGSLVTS
                                PIGQGSFSDG MPLGISGTFN FMIVFQAEHN ILMHPFHMLG VAGVFGGSLF SAMHGSLVTS
                                PIGQGSFSDG MPLGISGTFN FMIVFQAEHN ILMHPFHMLG VAGVFGGSLF SAMHGSLVTS
                                PIGQGSFSDG MPLGISGTFN FMIVFQAEHN ILMHPFHMLG VAGVFGGSLF SAMHGSLVTS
                                PIGQGSFSDG MPLGISGTFN FMIVFQAEHN ILMHPFHMLG VAGVFGGSLF SAMHGSLVTS
                                PIGQGSFSDG MPLGISGTFN FMIVFQAEHN ILMHPFHMLG VAGVFGGSLF SAMHGSLVTS
                                PIGQGSFSDG MPLGISGTFN FMIVFQAEHN ILMHPFHMLG VAGVFGGALF SAMHGSLVTS
                                PIGQGSFSDG MPLGISGTFN FMIVFQAEHN ILMHPFHMLG VAGVFGGALF SAMHGSLVTS
                                PIGQGSFSDG MPLGISGTFN FMLVFQAEHN ILMHPFHMLG VAGVFGGALF SAMHGSLVTS
                                PIGQGSFSDG MPLGISGTFN FMLVFQAEHN ILMHPFHMLG VAGVFGGSLF SAMHGSLVTS
                                PIGQGSFSDG MPLGISGTFN FMLVFQAEHN ILMHPFHMLG VAGVFGGALF SAMHGSLVTS
                                PIGQGSFSDG MPLGISGTFN FMLVFQAEHN ILMHPFHMLG VAGVFGGALF SAMHGSLVTS
                                PIGQGSFSDG MPLGISGTFN FMLVFQAEHN ILMHPFHMLG VAGVFGGALF SAMHGSLVTS
                                PIGQGSFSDG MPLGISGTFN FMLVFQAEHN ILMHPFHMLG VAGVFGGALF SAMHGSLVTS
                                PIGQGSFSDG MPLGISGTFN FMLVFQAEHN ILMHPFHMLG VAGVFGGSLF SAMHGSLVTS
                                PIGQGSFSDG MPLGISGTFN FMLVFQAEHN ILMHPFHMLG VAGVFGGSLF SAMHGSLVTS
                                PIGQGSFSDG MPLGISGTFN FMLVFQAEHN ILMHPFHMLG VAGVFGGSLF SAMHGSLVTS
                                PIGQGSFSDG MPLGISGTFN FMLVFQAEHN ILMHPFHMLG VAGVFGGSLF SAMHGSLVTS
                                PIGQGSFSDG MPLGISGTFN FMIVFQAEHN ILMHPFHMLG VAGVFGGSLF SAMHGSLVTS
                                PIGQGSFSDG MPLGISGTFN FMIVFQAEHN ILMHPFHMLG VAGVFGGSLF SAMHGSLVTS
                                PIGQGSFSDG MPLGISGTFN FMLVFQAEHN ILMHPFHMLG VAGVFGGALF SAMHGSLVTS
                                PIGQGSFSDG MPLGISGTFN FMIVFQAEHN ILMHPFHMLG VAGVFGGSLF SAMHGSLVTS
                                PIGQGSFSDG MPLGISGTFN FMFVFQAEHN ILMHPFHMLG VAGVFGGSLF SAMHGSLVTS
                                PIGQGSFSDG MPLGISGTFN FMFVFQAEHN ILMHPFHMLG VAGVFGGSLF SAMHGSLVTS
                                PIGQGSFSDG MPLGISGTFN FMFVFQAEHN ILMHPFHMLG VAGVFGGSLF SAMHGSLVTS
                                PIGQGSFSDG MPLGISGTFN FMFVFQAEHN ILMHPFHMLG VAGVFGGSLF SAMHGSLVTS
                                PLGQGSFSDG MPLGISGTFN FMLVFQAEHN ILMHPFHQLG VAAVFGGSLF SAMHGSLVTS
                                PLGQGSFSDG MPLGISGTFN FMLVFQAEHN ILMHPFHQLG VAAVFGGSLF SAMHGSLVTS
                                PIGQGSFSDG MPLGISGTFN FMLVFQAEHN ILMHPFHQLG VAGVFGGSLF SAMHGSLVTS
                                PIGQGSFSDG MPLGISGTFN FMLVFQAEHN ILMHPFHQLG VAGVFGGSLF SAMHGSLVTS
                                PIGQGSFSDG MPLGISGTFN FMLVFQAEHN ILMHPFHQLG VAGVFGGSLF SAMHGSLVTS
                                PIGQGSFSDG MPLGISGTFN FMLVFQAEHN ILMHPFHQLG VAGVFGGSLF SAMHGSLVTS
                                PIGQGSFSDG MPLGISGTFN FMLVFQAEHN ILMHPFHQLG VAGVFGGSLF SAMHGSLVTS
                                PIGQGSFSDG MPLGISGTFN FMLVFQAEHN ILMHPFHQLG VAGVFGGSLF SAMHGSLVTS
                                PIGQGSFSDG MPLGISGTFN FMLVFQAEHN ILMHPFHQLG VAGVFGGSLF SAMHGSLVTS
                                PLGQGSFSDG MPLGISGTFN FMLVFQAEHN ILMHPFHQLG VAAVFGGSLF SAMHGSLVTS
                                PIGQGSFSDG MPLGISGTFN FMFVFQAEHN ILMHPFHQLG VAGVFGGSLF SAMHGSLVTS
                                PIGQGSFSDG MPLGISGTFN FMLVFQAEHN ILMHPFHQLG VAGVFGGALF SAMHGSLVTS
                                PIGQGSFSDG MPLGISGTFN FMLVFQAEHN ILMHPFHQLG VAGVFGGALF SAMHGSLVTS
                                PIGQGSFSDG MPLGISGTFN FMLVFQAEHN ILMHPFHQLG VAGVFGGALF SAMHGSLVTS
                                PIGQGSFSDG MPLGISGTFN FMLVFQAEHN ILMHPFHQLG VAGVFGGSLF SAMHGSLVTS
                                PIGQGSFSDG MPLGISGTFN FMLVFQAEHN ILMHPFHQLG VAGVFGGSLF SAMHGSLVTS
                                PIGQGSFSDG MPLGISGTFN FMLVFQAEHN ILMHPFHQLG VAGVFGGSLF SAMHGSLVTS
                                PIGQGSFSDG MPLGISGTFN FMLVFQAEHN ILMHPFHQLG VAGVFGGSLF SAMHGSLVTS
                                PIGQGSFSDG MPLGISGTFN FMLVFQAEHN ILMHPFHQLG VAGVFGGSLF SAMHGSLVTS
                                PIGQGSFSDG MPLGISGTFN FMLVFQAEHN ILMHPFHQLG VAGVFGGSLF SAMHGSLVTS
                                PIGQGSFSDG MPLGISGTFN FMLVFQAEHN ILMHPFHQLG VAGVFGGSLF SAMHGSLVTS
                                PIGQGSFSDG MPLGISGTFN FMLVFQAEHN ILMHPFHQLG VAGVFGGSLF SAMHGSLVTS
                                PIGQGSFSDG MPLGISGTFN FMLVFQAEHN ILMHPFHQLG VAGVFGGSLF SAMHGSLVTS
                                PIGQGSFSDG MPLGISGTFN FMLVFQAEHN ILMHPFHQLG VAGVFGGSLF SAMHGSLVTS
                                PIGQGSFSDG MPLGISGTFN FMLVFQAEHN ILMHPFHQLG VAGVFGGSLF SAMHGSLVTS
                                PIGQGSFSDG MPLGISGTFN FMLVFQAEHN ILMHPFHQLG VAGVFGGSLF SAMHGSLVTS
                                PIGQGSFSDG MPLGISGTFN FMLVFQAEHN ILMHPFHQLG VAGVFGGSLF SAMHGSLVTS
                                PIGQGSFSDG MPLGISGTFN FMLVFQAEHN ILMHPFHQLG VAGVFGGSLF SAMHGSLVTS
                                PLGQGSFSDG MPLGISGTFN FMLVFQAEHN ILMHPFHQLG VAGVFGGSLF SAMHGSLVTS
                                PLGQGSFSDG MPLGISGTFN FMLVFQAEHN ILMHPFHQLG VAGVFGGSLF SAMHGSLVTS
                                PLGQGSFSDG MPLGISGTFN FMLVFQAEHN ILMHPFHQLG VAGVFGGSLF SAMHGSLVTS
                                PLGQGSFSDG MPLGISGTFN FMLVFQAEHN ILMHPFHQLG VAGVFGGSLF SAMHGSLVTS
                                PLGQGSFSDG MPLGISGTFN FMLVFQAEHN ILMHPFHQLG VAGVFGGSLF SAMHGSLVTS
                                PLGQGSFSDG MPLGISGTFN FMLVFQAEHN ILMHPFHQLG VAGVFGGSLF SAMHGSLVTS
                                PLGQGSFSDG MPLGISGTFN FMLVFQAEHN ILMHPFHQLG VAGVFGGSLF SAMHGSLVTS
                                PLGQGSFSDG MPLGISGTFN FMLVFQAEHN ILMHPFHQLG VAGVFGGSLF SAMHGSLVTS
                                PLGQGSFSDG MPLGISGTFN FMLVFQAEHN ILMHPFHQLG VAGVFGGSLF SAMHGSLVTS
                                PLGQGSFSDG MPLGISGTFN FMLVFQAEHN ILMHPFHQLG VAGVFGGSLF SAMHGSLVTS
                                PLGQGSFSDG MPLGISGTFN FMLVFQAEHN ILMHPFHQLG VAGVFGGSLF SAMHGSLVTS
                                PLGQGSFSDG MPLGISGTFN FMLVFQAEHN ILMHPFHQLG VAGVFGGSLF SAMHGSLVTS
                                PLGQGSFSDG MPLGISGTFN FMLVFQAEHN ILMHPFHQLG VAGVFGGSLF SAMHGSLVTS
                                PLGQGSFSDG MPLGISGTFN FMLVFQAEHN ILMHPFHQLG VAGVFGGSLF SAMHGSLVTS
                                PLGQGSFSDG MPLGISGTFN FMLVFQAEHN ILMHPFHQLG VAGVFGGSLF SAMHGSLVTS
                                PIGQGSFSDG MPLGISGTFN FMLVFQAEHN ILMHPFHQLG VAGVFGGALF SAMHGSLVTS
                                PIGQGSFSDG MPLGISGTFN FMLVFQAEHN ILMHPFHQLG VAGVFGGSLF SAMHGSLVTS
                                PIGQGSFSDG MPLGISGTFN FMLVFQAEHN ILMHPFHQLG VAGVFGGSLF SAMHGSLVTS
                                PIGQGSFSDG MPLGISGTFN FMLVFQAEHN ILMHPFHQLG VIGVFGGALI SAMHGSLVTS
                                PLGQGSFSDG MPLGISGTFN FMLVFQAEHN ILMHPFHQLG VVGVFGGALA SAMHGSLVTS
                                PLGQGSFSDG MPLGISGTFN FMLVFQAEHN ILMHPFHQLG VVGVFGGALI SAMHGSLVTS
                                PIGQGSFSDG MPLGISGTFN FMLVFQAEHN ILMHPFHQLG VVGVFGGALV SAMHGSLVTS
                                PLGQGSFSDG MPLGISGTFN FMFVFQAEHN ILMHPFHMFG VAGVLGGSLF AAMHGSLVSS
                                PLGQGSFSDG MPLGISGTFN FMFVFQAEHN ILMHPFHMFG VAGVLGGSLF AAMHGSLVSS
                                PFGQGSFSDG MPLGISGTFN FMLVFQAEHN ILMHPFHMLG VAGVFGGSLF SAMHGSLVTS
                                PIGQGSFSDG MPLGISGTFN FMLVFQAEHN ILMHPFHQLG VVGVFGGAFA SAMHGSFVTS
                                PIGQGSFSDG MPLGISGTFN FMLVFQAEHN ILMHPFHQLG VVGVFGGALI SAMHGSLVTS
                                PIGQGSFSDG MPLGISGTFN FMLVFQAEHN ILMHPFHQLG VAGVFGGSLA SAMHGSLVTS
                                PIGQGSFSDG MPLGISGTFN FMLVFQAEHN ILMHPFHMLG VAGVFGGALI SAMHGSLVTS
                                PIGQGSFSDG MPLGISGTFN FMLVFQAEHN ILMHPFHMMG VAGVFGGALI SSMHGSLVTS
                                PIGQGSFSDG MPLGISGTFN FMLVFQAEHN ILMHPFHMMG VAGVFGGALI SSMHGSLVTS
                                PLGQGSFSDG MPLGVSGTFN FMLVFQAEHN ILMHPFHMLG VAGVFGGALF SAMHGSLVTS
                                PIGQGSFSDG MPLGISGTFN FMLVFQAEHN ILMHPFHQLG VAGVFGGALF SAMHGSLVTS
                                PIGQGSFSDG MPLGISGTFN FMLVFQAEHN ILMHPFHQLG VAGVFGGALF SAMHGSLVTS
                                PIGQGSFSDG MPLGISGTFN FMLVFQAEHN ILMHPFHQLG VAGVFGGALF SAMHGSLVTS
                                PIGQGSFSDG MPLGISGTFN FMLVFQAEHN ILMHPFHQLG VAGVFGGALF SAMHGSLVTS
                                PIGQGSFSDG MPLGISGTFN FMLVFQAEHN ILMHPFHQLG VAGVFGGALF SAMHGSLVTS
                                PIGQGSFSDG MPLGISGTFN FMLVFQAEHN ILMHPFHQLG VAGVFGGALF SAMHGSLVTS
                                PIGQGSFSDG MPLGISGTFN FMFVFQAEHN ILMHPFHQLG VAGVFGGSLF SAMHGSLVTS
                                PIGQGSFSDG MPLGISGTFN FMFVFQAEHN ILMHPFHQLG VAGVFGGSLF SAMHGSLVTS
                                PIGQGSFSDG MPLGISGTFN FMLVFQAEHN ILMHPFHMLG VAGVFGGALF SAMHGSLVTS
                                PIGQGSFSDG MPLGISGTFN FMLVFQAEHN ILMHPFHMLG VAGVFGGALF SAMHGSLVTS
                                PIGQGSFSDG MPLGISGTFN FMLVFQAEHN ILMHPFHMLG VAGVFGGALF SAMHGSLVTS
                                PIGQGSFSDG MPLGISGTFN FMLVFQAEHN ILMHPFHMLG VAGVFGGSLF SAMHGSLVTS
                                PIGQGSFSDG MPLGISGTFN FMLVFQAEHN ILMHPFHMLG VAGVFGGSLF SAMHGSLVTS
                                PIGQGSFSDG MPLGISGTFN FMLVFQAEHN ILMHPFHMLG VAGVFGGSLF SAMHGSLVTS
                                PIGQGSFSDG MPLGISGTFN FMLVFQAEHN ILMHPFHMLG VAGVFGGSLF SAMHGSLVTS
                                PIGQGSFSDG MPLGISGTFN FMLVFQAEHN ILMHPFHMLG VAGVFGGSLF SAMHGSLVTS
                                PIGQGSFSDG MPLGISGTFN FMLVFQAEHN ILMHPFHMLG VAGVFGGSLF SAMHGSLVTS
                                PIGQGSFSDG MPLGISGTFN FMFVFQAEHN ILMHPFHMLG VAGVFGGSLF SAMHGSLVTS
                                PIGQGSFSDG MPLGISGTFN FMFVFQAEHN ILMHPFHMLG VAGVFGGSLF SAMHGSLVTS
                                PLGQGSFSDG MPLGISGTFN FMIVFQAEHN ILMHPFHMLG VAGVFGGSLF SAMHGSLVTS
                                PIGQGSFSDG MPLGISGTFN FMLVFQAEHN ILMHPFHMLG VAGVFGGSLF SAMHGSLVTS
                                PIGQGSFSDG MPLGISGTFN FMLVFQAEHN ILMHPFHMLG VAGVFGGSLF SAMHGSLVTS
                                PIGQGSFSDG MPLGISGTFN FMLVFQAEHN ILMHPFHMLG VAGVFGGSLF SAMHGSLVTS
                                PIGQGSFSDG MPLGISGTFN FMLVFQAEHN ILMHPFHMLG VAGVFGGSLF SAMHGSLVTS
                                PIGQGSFSDG MPLGISGTFN FMIVFQAEHN ILMHPFHMLG VAGVFGGSLF SAMHGSLVTS
                                PIGQGSFSDG MPLGISGTFN FMLVFQAEHN ILMHPFHMLG VAGVFGGSLF SAMHGSLVTS
                                PIGQGSFSDG MPLGISGTFN FMLVFQAEHN ILMHPFHQLG VAGVFGGALF SAMHGSLVTS
                                PIGQGSFSDG MPLGISGTFN FMLVFQAEHN ILMHPFHQLG VAGVFGGALF SAMHGSLVTS
                                PIGQGSFSDG MPLGISGTFN FMIVFQAEHN ILMHPFHQLG VAGVFGGSLF SAMHGSLVTS
                                PIGQGSFSDG LMLGISGTFN FMIVFQAEHN ILMHPFHMLG VAGVFGGALF AAMHGSLVTS
                                PIGQGSFSDG LMLGISGTFN FMIVFQAEHN ILMHPFHQLG VAGVFGGALF AAMHGSLVTS
                                PIGQGSFSDG MPLGISGTFN FMIVFQAEHN ILMHPFHQLG VAGVFGGALF CAMHGSLVTS
                                PIGQGSFSDG MPLGISGTFN FMIVFQAEHN ILMHPFHQLG VAGVFGGALF CAMHGSLVTS
                                PIGQGSFSDG MPLGISGTFN FMIVFQAEHN ILMHPFHQLG VAGVFGGALF CAMHGSLVTS
                                PIGQGSFSDG MPLGISGTFN FMIVFQAEHN ILMHPFHQLG VAGVFGGALF SAMHGSLVTS
                                PIGQGSFSDG MPLGISGTFN FMIVFQAEHN ILMHPFHQIG VAGVFGGSLF SAMHGSLVTS
                                PIGQGSFSDG MPLGISGTFN FMIVFQAEHN ILMHPFHMLG VAGVFGGSLF SAMHGSLVTS
                                PIGQGSFSDG MPLGISGTFN FMIVFQAEHN ILMHPFHMLG VAGVFGGSLF SAMHGSLVTS
                                PIGQGSFSDG MPLGISGTFN FMFVFQAEHN ILNHPFHMLG VAGVFGGALI SAMHGSLVTS
                                PIGQGSFSDG MPLGISGTFN FMFVFQAEHN ILNHPFHMLG VAGVFGGALI SAMHGSLVTS
                                PIGQGSFSDG MPLGISGTFN FMFVFQAEHN ILNHPFHMLG VAGVFGGSLF SAMHGSLVTS
                                PIGQGSFSDG MPLGISGTFN FMFVFQAEHN ILNHPFHMLG VAGVFGGSLF SAMHGSLVTS
                                PMGQGSFSDG MSLGISGTFN FMFIFQAEHN ILNHPLHMFG VAGVFGGSLF AAMHGSLVTS
                                PIGQGSFSDG MALGISGTFN FMFIFQAEHN ILNHPLHMLG VAGVFGGSLF CAMHGSLVTS
                                PFGQGSFSDG MPLGISGTFN FMFVFQAEHN ILMHPFHMAG VAGMFGGSLF SAMHGSLVTS
                                PFGQGSFSDG MPLGISGTFN FMFVFQAEHN ILMHPFHMAG VAGMFGGSLF SAMHGSLVTS
                                PFGQGSFSDG MPLGISGTFN FMFVFQAEHN ILMHPFHMAG VAGMFGGSLF SAMHGSLVTS
                                PFGQGSFSDG MPLGISGTFN FMFVFQAEHN ILMHPFHMFG VAGMFGGSLF SAMHGSLVTS
                                PFGQGSFSDG MPLGISGTFN FMFVFQAEHN ILMHPFHMAG VAGMFGGSLF SAMHGSLVTS
                                PFGQGSFSDG MPLGISGTFN FMFVFQAEHN ILMHPFHMAG VAGMFGGSLF SAMHGSLVTS
                                PFGQGSFSDG MPLGISGTFN FMFVFQAEHN ILMHPFHMAG VAGMFGGSLF SAMHGSLVTS
                                PFGQGSFSDG MPLGISGTFN FMFVFQAEHN ILMHPFHMAG VAGMFGGSLF SAMHGSLVTS
                                PFGQGSFSDG MPLGISGTFN FMFVFQAEHN ILMHPFHMAG VAGMFGGSLF SAMHGSLVTS
                                PFGQGSFSDG MPLGISGTFN FMFVFQAEHN ILMHPFHMAG VAGMFGGALF SAMHGSLVTS
                                PFGQGSFSDG MPLGISGTFN FMFVFQAEHN ILMHPFHMAG VAGMFGGALF SAMHGSLVTS
                                PFGQGSFSDG MPLGISGTFN FMFVFQAEHN ILMHPFHMAG VAGMFGGALF SAMHGSLVTS
                                PVGQGSFSDG MPLGISGTFN FMLVFQAEHN ILMHPFHMIG VAGMFGGSLF SAMHGSLVTS
                                PVGQGSFSDG MPLGISGTFN FMLVFQAEHN ILMHPFHMIG VAGMFGGSLF SAMHGSLVTS
                                PVGQGSFSDG MPLGISGTFN FMLVFQAEHN ILMHPFHMIG VAGMFGGSLF SAMHGSLVTS
                                PIGQGSFSDG LMLGISGTFN FMIVFTAEHN ILMHPFHMLG VIGVFGGALF SAMHGSLVTS
                                PIGQGSFSDG LMLGISGTFN FMIVFTAEHN ILMHPFHMLG VIGVFGGALF SAMHGSLVTS
                                PIGQGSFSDG LMLGVSGTFN FMIVFTAEHN ILMHPFHMLG VIGVFGGALF SAMHGSLVTS
                                PIGQGSFSDG LMLGISGTFN FMIVFSAEHN ILMHPFHMLG VMGVFGGALF SAMHGSLVTS
                                PIGQGSFSDG LMLGICGTFN FMIVFQAEHN ILMHPFHMLG VIGVFGGALF SAMHGSLVTS
                                PIGQGSFSDG LMLGISGTFN FMIVFTAEHN VLMHPFHMMG VIGVFGGALF SAMHGSLVTS
                                PIGQGSFSDG LMLGVSGTFN FMIVFTAEHN VLMHPFHMLG VIGVFGGALF AAMHGSLVTS
                                PIGQGSFSDG LMLGISGTFN FMIVFTAEHN ILMHPFHMLG VIGVFGGALF AAMHGSMVTS
                                PIGQGSFSDG LMLGISGTFN FMIVFTAEHN VLMHPFHMLG VIGVFGGALF SAMHGSLVTS
                                PIGQGSFSDG MMLGISGTFN FMIVFSPEHN ILMHPFHMIG VAGVFGGALF SAMHGSLVTS
                                PIGQGSFSDG MMLGISGTFN FMIVFSPEHN ILMHPFHMIG VAGVFGGALF SAMHGSLVTS
                                PIGQGSFSDG MMLGISGTFN FMIVFSPEHN ILMHPFHMIG VAGVFGGALF SAMHGSLVTS
                                PIGQGSFSDG MMLGISGTFN FMIVFSPEHN ILMHPFHMIG VAGVFGGALF SAMHGSLVTS
                                PIGQGSFSDG MMLGISGTFN FMIVFSPEHN VLMHPFHMLG VAGVFGGALF SAMHGSLVTS
                                PIGQGSFSDG MMLGISGTFN FMIVFSPEHN ILMHPFHMIG VAGVFGGALF SAMHGSLVTS
                                PIGQGSFSDG MMLGISGTFN FMIVFSPEHN VLMHPFHMLG VAGVFGGSLF SAMHGSLVTS
                                PIGQGSFSDG MMLGISGTFN FMIVFSPEHN ILMHPFHMLG VVGVFGGALF SAMHGSLVTS
                                PIGQGSFSDG LMLGISGTFN FMIVFTAEHN ILMHPFHMLG VIGVFGGALF SAMHGSLVTS
                                PIGQGSFSDG MMLGISGTFN FMIVFQAEHN ILMHPFHQLG VIGVFGGALF AAMHGSLVTS
                                PIGQGSFSDG LMLGISGTFN FMIVFQAEHN VLMHPFHQLG VIGVFGGALF AAMHGSLVTS
                                PIGQGSFSDG LMLGISGTFN FMIVFQAEHN ILMHPFHQLG VIGVFGGSLF AAMHGSLVTS
                                PIGQGSFSDG LMLGISGTFN FMIVFQAEHN VLMHPFHQLG VIGVFGGALF SAMHGSLVTS
                                PIGQGSFSDG LMLGVSGTFN FMIVFQAEHN ILMHPFHQIG VIGVFGGALF SAMHGSLVTS
                                PIGQGSFSDG LMLGISGTFN FMIVFQAEHN ILMHPFHELG VAGVFGGALF ASMHGSLVTS
                                PIGQGSFSDG LMLGISGTFN FMIVFQAEHN ILMHPFHELG VAGVFGGALF ASMHGSLVTS
                                PIGQGSFSDG LMLGVSGTFN FMIVFTAEHN VLMHPFHMLG VAGVFGGALF AAMHGSLVTS
                                PIGQGSFSDG LMLGISGTFN FMIVFTAEHN ILMHPFHMLG VAGVFGGALF AAMHGSLVTS
                                SIGQGSFSDG LMLGISGTFN FMIVFQAEHN ILMHPFHQLG VAGVFGGALF AAMHGSLVTS
                                PIGQGSFSDG MMLGVSGTFN FMIVFQAEHN ILMHPFHMLG VIGVFGGALF SAMHGSLVTS
                                PIGQGSFSDG MMLGVSGTFN FMIVFQAEHN ILMHPFHMLG VIGVFGGALF SAMHGSLVTS
                                PIGQGSFSDG LMLGISGTFN FMIVFQAEHN ILMHPFHMLG VAGVFGGALF SAMHGSLVTS
                                PIGQGSFSDG MMLGISGTFN FMIVFSPEHN ILMHPFHMLG VAGVFGGALF SAMHGSLVTS
                                PIGQGSFSDG MMLGISGTFN FMIVFSPEHN ILMHPFHMLG VAGVFGGALF SAMHGSLVTS
                                AIGQGSFSDP LPLGISGTFN FMLVLQAEHN VLMHPFHMVG VAGVFGGALF SAMHGSLVTS
                                AIGQGSFSDA LPLGISGTFN FMLVLQAEHN VLMHPFHMLG VAGVFGGSLF SAMHGSLVTS
                                AVGQGSFSDA MPLGISGTFN FMLVLQAEHN VLMHPFHMLG VAGVFGGALF SAMHGSLVTS
                                AIGQGSFSDA MPLGISGTFN FMLVLQAEHN VLMHPFHMLG VAGVFGGALF SAMHGSLVTS
                                SVGQGSFSDG MPLGISGTFN FMLVLQAEHN VLMHPFHMLG VTGVFGGALF AAMHGSLVTS
                                AIGQGSFSDA MPLGISGTFN FMLVLQAEHN VLMHPFHMLG VAGIFGGALF SAMHGSLVTS
                                PLGQGSFADG MPLGISGTFN FMLVLQAEHN VLMHPLHMLA VAGSFGGAFL AALHGSLVSS
                                PMGQGSFSEG MPLGISGTFN FMLVLQAEHN VLMHPFHMLA VAGTFGGALL AAVHGSLVSS
                                PIGQGSFSEG MPLGISGTFN FMFNFQAEHN ILMHPFHMLA VAGVFGGAFL SSLHGSLVTS
                                PIGQGAFASG MPLGITGTFN WMLQLQAEHD ILNHPLHMLA VSGVLGAALL SAFDGSVSAS
                                PLGQSSWFFG PSFGVAGIFR FILFLQGFHN WTLNPFHMMG VAGVLGGALL CAIHGATVEN
                                PLGQSSWFFG PSFGVAGIFR FILFLQGFHN WTLNPFHMMG VAGVLGGALL CAIHGATVEN
                                PLGQSSWFFG PSFGVAGIFR FILFLQGFHN WTLNPFHMMG VAGVLGGALL CAIHGATVEN
                                PLGQSGWFFG PSFGVAGIFR FILFLQGFHN WTLNPFHMMG VAGVLGGALL CAIHGATVEN
                                PLGQSSWFFG PSFGVAGIFR FILFLQGFHN WTLNPFHMMG VAGVLGGALL CAIHGATVEN
                                PLGQSSWFFG PSFGVAGIFR FILFLQGFHN WTLNPFHMMG VAGVLGGALL CAIHGATVEN
                                PLGQSSWFFA PSFGVAGIFR FILFLQGFHN WTLNPFHMMG VAGILGGALL CAIHGATVEN
                                PLGQSSWFFA PSFGVAGIFR FILFLQGFHN WTLNPFHMMG VAGILGGALL CAIHGATVEN
                                PLGQSSWFFA PSFGVAGIFR FILFLQGFHN WTLNPFHMMG VAGILGGALL CAIHGATVEN
                                PLGQSSWFFA PSFGVAGIFR FILFLQGFHN WTLNPFHMMG VAGILGGALL CAIHGATVEN
                                PLGQSSWFFA PSFGVAGIFR FILFLQGFHN WTLNPFHMMG VAGILGGALL CAIHGATVEN
                                PLGQSSWFFA PSFGVAGIFR FILFLQGFHN WTLNPFHMMG VAGILGGALL CAIHGATVEN
                                PLGQSSWFFA PSFGVAGIFR FILFLQGFHN WTLNPFHMMG VAGILGGALL CAIHGATVEN
                                PLGQSSWFFA PSFGVAGIFR FILFFQGFHN WTLNPFHMMG VAGILGGALL CAIHGATVEN
                                PLGQSSWFFA PSFGVAGIFR FILFFQGFHN WTLNPFHMMG VAGILGGALL CAIHGATVEN
                                PLGQSSWFFA PSFGVAGIFR FILFFQGFHN WTLNPFHMMG VAGILGGALL CAIHGATVEN
                                PLGQSSWFFA PSFGVAGIFR FILFLQGFHN WTLNPFHMMG VAGILGGALL CAIHGATVEN
                                PLGQSSWFFA PSFGVAGIFR FILFFQGFHN WTLNPFHMMG VAGILGGALL CAIHGATVEN
                                PLGQSSWFFA PSFGVAGIFR FILFFQGFHN WTLNPFHMMG VAGILGGALL CAIHGATVEN
                                PLGQSSWFFA PSFGVAGIFR FILFLQGFHN WTLNPFHMMG VAGILGGALL CAIHGATVEN
                                PLGQSSWFFA PSFGVAGIFR FILFLQGFHN WTLNPFHMMG VAGILGGALL CAIHGATVEN
                                PLGQSSWFFA PSFGVAGIFR FILFLQGFHN WTLNPFHMMG VAGILGGALL CAIHGATVEN
                                PLGQSSWFFA PSFGVAGIFR FILFLQGFHN WTLNPFHMMG VAGILGGALL CAIHGATVEN
                                PLGQSSWFFA PSFGVAAIFR FILFLQGFHN WTLNPFHMMG VAGILGGALL CAIHGATVEN
                                PLGQSSWFFA PSFGVAGIFR FILFFQGFHN WTLNPFHMMG VAGILGGALL CAIHGATVEN
                                PLGQSSWFFA PSFGVAGIFR FILFFQGFHN WTLNPFHMMG VAGILGGALL CAIHGATVEN
                                PLGQSSWFFA PSFGVAGIFR FILFFQGFHN WTLNPFHMMG VAGILGGALL CAIHGATVEN
                                PLGQSSWFFA PSFGVAGIFR FILFLQGFHN WTLNPFHMMG VAGILGGALL CAIHGATVEN
                                PLGQSSWFFA PSFGVAGIFR FILFFQGFHN WTLNPFHMMG VAGILGGALL CAIHGATVEN
                                PLGQSSWFFA PSFGVAGIFR FILFLQGFHN WTLNPFHMMG VAGILGGALL CAIHGATVEN
                                PLGQSSWFFA PSFGVAGIFR FILFLQGFHN WTLNPFHMMG VAGILGGALL CAIHGATVEN
                                PLGQSSWFFA PSFGVAAIFR FLLFLQGFHN WTLNPFHMMG VAGVLGGALL CAIHGATVEN
                                PLGQSSWFFA PSFGVAAIFR FLLFLQGFHN WTLNPFHMMG VAGVLGGALL CAIHGATVEN
                                PLGQSSWFFA PSFGVAAIFR FLLFLQGFHN WTLNPFHMMG VAGVLGGALL CAIHGATVEN
                                PLGQSSWFFA PSFGVAAIFR FLLFLQGFHN WTLNPFHMMG VAGVLGGALL CAIHGATVEN
                                PLGQSSWFFA PSFGVAAIFR FLLFLQGFHN WTLNPFHMMG VAGVLGGALL CAIHGATVEN
                                PLGQSSWFFA PSFGVAAIFR FLLFLQGFHN WTLNPFHMMG VAGVLGGALL CAIHGATVEN
                                PLGQSSWFFA PSFGVAAIFR FLLFLQGFHN WTLNPFHMMG VAGVLGGALL CAIHGATVEN
                                PLGQSSWFFA PSFGVAAIFR FLLFLQGFHN WTLNPFHMMG VAGVLGGALL CAIHGATVEN
                                PLGQSSWFFA PSFGVAAIFR FLLFLQGFHN WTLNPFHMMG VAGVLGGALL CAIHGATVEN
                                PLGQSSWFFA PSFGVAAIFR FLLFLQGFHN WTLNPFHMMG VAGVLGGALL CAIHGATVEN
                                PLGQSSWFFA PSFGVAAIFR FLLFLQGFHN WTLNPFHMMG VAGVLGGALL CAIHGATVEN
                                PLGQSSWFFA PSFGVAAIFR FLLFLQGFHN WTLNPFHMMG VAGVLGGALL CAIHGATVEN
                                PLGQSSWFFA PSFGVAAIFR FLLFLQGFHN WTLNPFHMMG VAGVLGGALL CAIHGATVEN
                                PLGQSSWFFA PSFGVAAIFR FLLFLQGFHN WTLNPFHMMG VAGVLGGALL CAIHGATVEN
                                PLGQSSWFFA PSFGVAAIFR FLLFLQGFHN WTLNPFHMMG VAGVLGGALL CAIHGATVEN
                                PLGQSSWFFA PSFGVAAIFR FLLFLQGFHN WTLNPFHMMG VAGVLGGALL CAIHGATVEN
                                PLGQSSWFFA PSFGVAAIFR FLLFLQGFHN WTLNPFHMMG VAGVLGGALL CAIHGATVEN
                                PLGQSSWFFA PSFGVAAIFR FLLFLQGFHN WTLNPFHMMG VAGVLGGALL CAIHGATVEN
                                PLGQSSWFFA PSFGVAGIFR FLLFFQGFHN WTLNPFHMMG VAGILGGALL CAIHGATVEN
                                PLGQSSWFFA PSFGVAAIFR FLLFLQGFHN WTLNPFHMMG VAGILGGALL CAIHGATVEN
                                PLGQSSWFFA PSFGVAAIFR FLLFLQGFHN WTLNPFHMMG VAGILGGALL CAIHGATVEN
                                PLGQSSWFFA PSFGVAAIFR FLLFLQGFHN WTLNPFHMMG VAGILGGALL CAIHGATVEN
                                PLGQSSWFFA PSFGVAAIFR FLLFFQGFHN WTLNPFHMMG VAGVLGGALL CAIHGATVEN
                                PLGQSSWFFA PSFGVAAIFR FLLFFQGFHN WTLNPFHMMG VAGVLGGALL CAIHGATVEN
                                PLGQSSWFFA PSFGVAAIFR FLLFLQGFHN WTLNPFHMMG VAGVLGGALL CAIHGATVEN
                                PLGQSSWFFA PSFGVAAIFR FLLFLQGFHN WTLNPFHMMG VAGVLGGALL CAIHGATVEN
                                PLGQSSWFFA PSFGVAAIFR FLLFFQGFHN WTLNPFHMMG VAGVLGGALL CAIHGATVEN
                                PLGQSSWFFA PSFGVAAIFR FLLFLQGFHN WTLNPFHMMG VAGILGGALL CAIHGATVEN
                                PLGQSSWFFA PSFGVAAIFR FLLFLQGFHN WTLNPFHMMG VAGVLGGALL CAIHGATVEN
                                PLGQSSWFFA PSFGVAAIFR FLLFLQGFHN WTLNPFHMMG VAGVLGGALL CAIHGATVEN
                                PLGQSSWFFA PSFGVAAIFR FLLFLQGFHN WTLNPFHMMG VAGVLGGALL CAIHGATVEN
                                PLGQSSWFFA PSFGVAAIFR FLLFLQGFHN WTLNPFHMMG VAGVLGGALL CAIHGATVEN
                                PLGQSSWFFA PSFGVAAIFR FILFLQGFHN WTLNPFHMMG VAGVLGGALL CAIHGATVEN
                                PLGQSSWFFG PSFGVAGIFR FILFLQGFHN WTLNPFHMMG VAGILGGALL CAIHGATVEN
                                PLGQSSWFFG PSFGVAGIFR FILFLQGFHN WTLNPFHMMG VAGILGGALL CAIHGATVEN
                                PLGQSSWFFG PSFGVAGIFR FILFLQGFHN WTLNPFHMMG VAGILGGALL CAIHGATVEN
                                PLGQSSWFFG PSFGVAGIFR FILFLQGFHN WTLNPFHMMG VAGILGGALL CAIHGATVEN
                                PLGQSSWFFG PSFGVAGIFR FILFLQGFHN WTLNPFHMMG VAGILGGALL CAIHGATVEN
                                PLGQSSWFFG PSFGVAGIFR FILFLQGFHN WTLNPFHMMG VAGILGGALL CAIHGATVEN
                                PLGQSSWFFG PSFGVAGIFR FILFLQGFHN WTLNPFHMMG VAGILGGALL CAIHGATVEN
                                PLGQSSWFFG PSFGVAGIFR FILFLQGFHN WTLNPFHMMG VAGILGGALL CAIHGATVEN
                                PLGQSGWFFG PSFGVAGIFR FILFLQGFHN WTLNPFHMMG VAGILGGALL CAIHGATVEN
                                PLGQSGWFFA PSFGVAGIFR FILFFQGFHN WTLNPFHMMG VAGILGGALL CAIHGATVEN
                                PLGQSGWFFA PSFGVAGIFR FILFFQGFHN WTLNPFHMMG VAGILGGALL CAIHGATVEN
                                PLGQSGWFFA PSFGVAGIFR FILFFQGFHN WTLNPFHMMG VAGILGGALL CAIHGATVEN
                                PLGQSGWFFA PSFGVAGIFR FILFFQGFHN WTLNPFHMMG VAGVLGGALL CAIHGATVEN
                                PLGQSGWFFA PSFGVAAIFR FLLFLQGFHN WTLNPFHMMG VAGILGGALL CAIHGATVEN
                                PLGQSGWFFA PSFGVAAIFR FLLFLQGFHN WTLNPFHMMG VAGILGGALL CAIHGATVEN
                                PLGQSGWFFA PSFGVAAIFR FLLFLQGFHN WTLNPFHMMG VAGILGGALL CAIHGATVEN
                                PLGQSGWFFA PSFGVAAIFR FLLFLQGFHN WTLNPFHMMG VAGILGGALL CAIHGATVEN
                                PLGQSGWFFA PSFGVAAIFR FLLFLQGFHN WTLNPFHMMG VAGILGGALL CAIHGATVEN
                                PLGQSGWFFA PSFGVAAIFR FLLFLQGFHN WTLNPFHMMG VAGILGGALL CAIHGATVEN
                                PLGQSGWFFA PSFGVAAIFR FLLFLQGFHN WTLNPFHMMG VAGILGGALL CAIHGATVEN
                                PLGQSGWFFA PSFGVAAIFR FLLFLQGFHN WTLNPFHMMG VAGILGGALL CAIHGATVEN
                                PLGQSGWFFA PSFGVAAIFR FLLFFQGFHN WTLNPFHMMG VAGILGGALL CAIHGATVEN
                                PLGQSGWFFA PSFGVAAIFR FLLFFQGFHN WTLNPFHMMG VAGILGGALL CAIHGATVEN
                                PLGQSGWFFA PSFGVAAIFR FLLFLQGFHN WTLNPFHMMG VAGILGGALL CAIHGATVEN
                                PLGQSGWFFA PSFGVAAIFR FLLFFQGFHN WTLNPFHMMG VAGVLGGALL CAIHGATVEN
                                PLGQSSWFFA PSFGVAAIFR FILFIQGFHN FTLNPFHMMG VAGILGGALL CAIHGATVEN
                                PLGQSSWFFA PSFGVAAIFR FILFIQGFHN FTLNPFHMMG VAGILGGALL CAIHGATVEN
                                PLGQSSWFFA PSFGVAAIFR FILFIQGFHN FTLNPFHMMG VAGILGGALL CAIHGATVEN
                                PLGQSSWFFA PSFGVAAIFR FILFVQGFHN FTLNPFHMMG VAGILGGALL CAIHGATVEN
                                PLGQSSWFFA PSFGVAGIFR FILFVQGFHN FTLNPFHMMG VAGILGGALL CAIHGATVEN
                                PLGQSSWFFA PSFGVAAIFR FILFIQGFHN FTLNPFHMMG VAGILGGALL CAIHGATVEN
                                PLGQSSWFFA PSFGVAAIFR FILFIQGFHN FTLNPFHMMG VAGILGGALL CAIHGATVEN
                                PLGQSSWFFA PSFGVAGIFR FILFVQGFHN FTLNPFHMMG VAGVLGGALL CAIHGATVEN
                                PLGQSGWFFA PSFGVAAIFR FILFVQGFHN FTLNPFHMMG VAGILGGALL CAIHGATVEN
                                PLGQSSWFFA PSFGVAGIFR FILFVQGFHN FTLNPFHMMG VAGVLGGALL CAIHGATVEN
                                PLGQSSWFFA PSFGVAGIFR FILFVQGFHN FTLNPFHMMG VAGVLGGALL CAIHGATVEN
                                PLGQSSWFFA PSFGVAGIFR FILFVQGFHN FTLNPFHMMG VAGVLGGALL CAIHGATVEN
                                PLGQSSWFFA PSFGVAGIFR FILFVQGFHN FTLNPFHMMG VAGVLGGALL CAIHGATVEN
                                PLGQSSWFFA PSFGVAGIFR FILFVQGFHN FTLNPFHMMG VAGVLGGALL CAIHGATVEN
                                PLGQSSWFFA PSFGVAGIFR FILFVQGFHN FTLNPFHMMG VAGVLGGALL CAIHGATVEN
                                PLGQHSWFFA PSLGVAGIFR FILFVQGFHN FTLNPFHMMG VAGVLGGALL CAIHGATVEN
                                PLGQHSWFFA PSLGVAGIFR FILFVQGFHN FTLNPFHMMG VAGVLGGALL CAIHGATVEN
                                PLGQSSWFFA PSFGVAGIFR FILFVQGFHN FTLNPFHMMG VAGVLGGALL CAIHGATVEN
                                PLGQSSWFFA PSFGVAAIFR FLLFFQGFHN WTLNPFHMMG VAGVLGGALL CAIHGATVEN
                                PLGQSGWFFA PSFGVAAIFR FLLFFQGFHN WTLNPFHMMG VAGVLGGALL CAIHGATVEN
                                PLGQSGWFFA PSFGVAAIFR FLLFFQGFHN WTLNPFHMMG VAGVLGGALL CAIHGATVEN
                                PLGQSGWFFA PSFGVAAIFR FLLFFQGFHN WTLNPFHMMG VAGVLGGALL CAIHGATVEN
                                PLGQSSWFFA PSFGVAAIFR FLLFFQGFHN WTLNPFHMMG VAGVLGGALL CAIHGATVEN
                                PLGQSSWFFA PSFGVAAIFR FLLFFQGFHN WTLNPFHMMG VAGVLGGALL CAIHGATVEN
                                PLGQSGWFFA PSFGVAAIFR FLLFFQGFHN WTLNPFHMMG VAGVLGGALL CAIHGATVEN
                                PLGQSSWFFA PSFGVAGIFR FILFFQGFHN WTLNPFHMMG VAGILGGALL CAIHGATVEN
                                PLGQSGWFFA PSFGVAAIFR FILFLQGFHN WTLNPFHMMG VAGILGGALL CAIHGATVEN
                                PLGQSGWFFG PTFGVAGIFR FILFLQGFHN WTLNPFHMMG VAGILGGALL CAIHGATVEN
                                PLGQSGWFFG PTFGVAGIFR FILFLQGFHN WTLNPFHMMG VAGILGGALL CAIHGATVEN
                                PLGQSGWFFG PTFGVAGIFR FILFLQGFHN WTLNPFHMMG VAGILGGALL CAIHGATVEN
                                PLGQSGWFFG PSFGVAGIFR FILFLQGFHN WTLNPFHMMG VAGILGGALL CAIHGATVEN
                                PLGQAGWFFA PSFGVAAIFR FLLFLQGFHN WTLNPFHMMG VAGVLGGALL CAIHGATVEN
                                PLGQAGWFFA PSFGVAGIFR FILFFQGFHN WTLNPFHMMG VAGILGGALL CAIHGATVEN
                                PLGQSGWFFA PSFGVAGIFR FILFVQGFHN FTLNPFHMMG VAGVLGAALL CAIHGATVEN
                                PLGQSSWFFA PSFGVAAIFR FLLFLQGFHN WTLNPFHMMG VAGILGGALL CAIHGATVEN
                                PLGQSSWFFA PSFGVAAIFR FLLFLQGFHN WTLNPFHMMG VAGILGGALL CAIHGATVEN
                                PLGQSSWFFA PSFGVAAIFR FLLFLQGFHN WTLNPFHMMG VAGILGGALL CAIHGATVEN
                                PLGQSSWFFA PSFGVAAIFR FLLFLQGFHN WTLNPFHMMG VAGILGGALL CAIHGATVEN
                                PLGQSSWFFA PSFGVAAIFR FLLFLQGFHN WTLNPFHMMG VAGILGGALL CAIHGATVEN
                                PLGQSSWFFA PSFGVAAIFR FLLFLQGFHN WTLNPFHMMG VAGILGGALL SAIHGATVEN
                                PLGQSSWFFA PSFGVAAIFR FLLFLQGFHN WTLNPFHMMG VAGILGGALL SAIHGATVEN
                                PLGQSSWFFA PSFGVAAIFR FLLFLQGFHN WTLNPFHMMG VAGILGGALL SAIHGATVEN
                                PLGQSSWFFA PSFGVAAIFR FLLFLQGFHN WTLNPFHMMG VAGILGGALL SAIHGATVEN
                                PLGQSSWFFG PSFGVAAIFR FLLFLQGFHN WTLNPFHMMG VAGVLGGALL CAIHGATVEN
                                PLGQSSWFFA PSFGVAAIFR FLLFLQGFHN WTLNPFHMMG VAGVLGGALL CAIHGATVEN
                                PLGQSSWFFA PSFGVAAIFR FLLFLQGFHN WTLNPFHMMG VAGVLGGALL CAIHGATVEN
                                PLGQSSWFFA PSFGVAAIFR FLLFLQGFHN WTLNPFHMMG VAGVLGGALL CAIHGATVEN
                                PLGQSSWFFA PSFGVAAIFR FLLFLQGFHN WTLNPFHMMG VAGVLGGALL CAIHGATVEN
                                PLGQSSWFFA PSFGVAAIFR FLLFLQGFHN WTLNPFHMMG VAGVLGGALL CAIHGATVEN
                                PLGQSSWFFA PSFGVAAIFR FLLFLQGFHN WTLNPFHMMG VAGVLGGALL CAIHGATVEN
                                PLGQSSWFFA PSFGVAAIFR FLLFLQGFHN WTLNPFHMMG VAGVLGGALL CAIHGATVEN
                                PLGQSSWFFA PSFGVAAIFR FILFIQGFHN FTLNPFHMMG VAGVLGGALL CAIHGATVEN
                                PLGQSSWFFA PSFGVAAIFR FILFIQGFHN FTLNPFHMMG VAGVLGGALL CAIHGATVEN
                                PLGQSSWFFA PSFGVAGIFR FILFVQGFHN FTLNPFHMMG VAGVLGGALL CAIHGATVEN
[truncated: 290,628 more chars]
