# Supplementary material for: Time-resolved comparative molecular evolution of oxygenic photosynthesis
Source: Biochim Biophys Acta Bioenerg. 2021 Jun 1;1862(6):148400. doi: 10.1016/j.bbabio.2021.148400 (PMC8047818; doi:10.1016/j.bbabio.2021.148400)
Supplement: Supplementary file 1 — Supplementary material: sequence alignments and trees [file mmc1.zip › Figure_2_RpoB_NJtree.txt]

(((((((((((((((((((012_Roseovarius_sp._A-2:0.02415,(((026_Rhodobacteraceae_bacterium:0.00702,020_Cribrihabitans_marinus:0.01022)44:0.00292,(023_Ruegeria_denitrificans:0.00278,021_Leisingera_sp._ANG-Vp:0.00215)48:0.0014)18:0.00161,018_Sedimentitalea_nanhaiensis:0.01243)19:0.00037)5:0.00147,((032_Pseudooceanicola_nitratire:0.00678,(031_Antarctobacter_heliothermu:0.01274,019_Roseivivax_jejudonensis:0.01189)23:0.0019)15:0.00242,(025_Thalassobius_mediterraneus:0.00674,022_Rhodobacteraceae_bacterium:0.00804)35:0.00375)5:0.0013)2:0.0016,(036_Jannaschia_rubra:0.01689,013_Actibacterium_atlanticum:0.0102)10:0.00141)6:0.00217,(034_Halocynthiibacter_arcticus:0.01706,029_Celeribacter_neptunius:0.02974)16:0.00118)8:0.00194,((033_Ketogulonicigenium_robustu:0.02621,009_Donghicola_tyrosinivorans:0.03537)27:0.00477,024_Yangia_pacifica:0.02524)11:0.00378)10:0.00515,016_Tropicimonas_isoalkanivora:0.01699)5:0.00049,015_Actibacterium_mucosum:0.01812)7:0.00075,((092_Yoonia_vestfoldensis:0.00846,017_Roseivivax_roseus:0.02109)18:0.00111,(((((027_Roseibaca_ekhonensis:0.04361,005_Pseudorhodobacter_aquimari:0.02043)50:0.00535,(004_Rhodobacter_sp._YIM_73036:0.00996,((003_Tabrizicola_aquatica:0.00654,002_Gemmobacter_aquatilis:0.00824)54:0.00294,001_Rhodobacter_sphaeroides:0.01194)32:0.00049)86:0.00728)45:0.00251,((014_Paracoccus_pantotrophus:0.01151,008_Rhodobacter_capsulatus:0.0082)50:0.0042,(010_Thioclava_sp._NG1:0.01373,007_Rhodobacter_vinaykumarii:0.01583)48:0.00346)100:0.01781)92:0.01385,006_Defluviimonas_denitrifican:0.0177)28:0.00302,011_Loktanella_sp._IMCC34160:0.01099)17:0.00326)18:0.00273)83:0.01479,035_Neptunicoccus_sediminis:0.02658)100:0.03643,((077_Sandarakinorhabdus_limnoph:0.04792,(076_Qipengyuania_sediminis:0.01193,(075_Porphyrobacter_donghaensis:0.00734,074_Altererythrobacter_ishigak:0.00991)59:0.00248)100:0.01894)100:0.02474,((073_Henriciella_barbarensis:0.05095,(072_Candidatus_Phycosocius_bac:0.04185,071_Brevundimonas_halotolerans:0.05421)32:0.004)58:0.01057,((070_Niveispirillum_lacus:0.04926,((045_Methyloceanibacter_margina:0.01191,039_Methyloceanibacter_caenite:0.01272)100:0.02641,043_Tepidicaulis_marinus:0.03145)46:0.00185)40:0.00453,(((((((069_Bosea_vaviloviae:0.02186,((064_Methylorubrum_extorquens:0.00372,(057_Methylobacterium_sp._Leaf8:0.00243,055_Methylorubrum_salsuginis:4e-005)81:0.00118)100:0.00842,049_Methylobacterium_platani:0.00267)89:0.00648)78:0.0057,038_Salinarimonadaceae_bacteri:0.0189)84:0.0097,058_Xanthobacter_autotrophicus:0.03057)34:0.00358,((046_Bradyrhizobium_japonicum:0.00265,037_Bradyrhizobium_valentinum:0.00228)95:0.0041,040_Bradyrhizobium_erythrophle:0.00444)100:0.01711)41:0.00474,((((068_Bartonella_florencae:0.02142,((061_Mesorhizobium_prunaredense:0.0038,056_Mesorhizobium_sp._M1B.F.Ca:0.00113)100:0.01166,(060_Phyllobacterium_brassicace:0.01188,(((054_Ochrobactrum_grignonense:0.00217,047_Ochrobactrum_pecoris:0.00029)94:0.00466,048_Rhizobiales_bacterium_63-2:0.00251)62:0.00086,050_Falsochrobactrum_ovis:0.00815)70:0.00577)46:0.00178)58:0.00424)57:0.00524,(((066_Agrobacterium_tumefaciens:0.00339,063_Agrobacterium_rubi:0.004)95:0.00448,065_Ciceribacter_sp._F8825:0.0091)98:0.0115,059_Sinorhizobium_arboris:0.01278)93:0.0151)52:0.00197,053_Pleomorphomonas_carboxydit:0.02453)43:0.00672,062_Labrenzia_sp._011:0.0259)23:0.00256)14:0.00086,067_Stappia_stellulata:0.03744)46:0.00328,051_Pelagibacterium_sp._IMCC34:0.04097)64:0.00921)28:0.00421)35:0.00572)40:0.00242)100:0.02462,(((014_Neorickettsia_helminthoeca:0.13941,((012_Anaplasma_phagocytophilum:0.03636,007_Ehrlichia_ruminantium:0.02768)100:0.04612,(091_Wolbachia_endosymbiont_of_:0.01476,087_Wolbachia_endosymbiont_of_:0.01233)100:0.09005)100:0.03316)100:0.03673,((005_Occidentia_massiliensis:0.05495,(079_Orientia_tsutsugamushi:0.02592,078_Orientia_chuto:0.03073)100:0.05332)100:0.02932,(004_Rickettsia_asembonensis:0.04836,002_Rickettsia_endosymbiont_of:0.04524)100:0.02244)100:0.02674)45:0.00416,(003_Candidatus_Midichloria_mit:0.08368,001_Candidatus_Jidaibacter_aca:0.06164)99:0.02426)89:0.01847)83:0.0078,((((015_Pararheinheimera_mesophila:0.00572,((014_Arsukibacterium_ikkense:0,013_Rheinheimera_perlucida:0)80:0.00245,(012_Rheinheimera_pacifica:0,011_Rheinheimera_nanhaiensis:0)83:0.00248)63:0.00166)100:0.07189,010_Nitrosococcus_wardiae:0.05565)54:0.00423,((009_Thiohalocapsa_sp._ML1:0.02602,(007_Thiocapsa_roseopersicina:0.02553,(((006_Chromatium_okenii:0.00668,004_Thiocystis_violascens:0.00564)100:0.01352,(003_Thiorhodococcus_drewsii:0.01035,(002_Imhoffiella_purpurea:0.00903,001_Allochromatium_vinosum:0.00821)52:0.00193)68:0.00438)54:0.00372,005_Marichromatium_gracile:0.01606)74:0.00636)60:0.00374)60:0.00342,008_Thioflavicoccus_mobilis:0.03304)100:0.02187)98:0.02037,((095_Polynucleobacter_asymbioti:0.01091,094_Polynucleobacter_necessari:0.0088)98:0.01003,093_Polynucleobacter_acidiphob:0.01938)100:0.08108)100:0.03664)98:0.02428,((186_Holophaga_foetida:0.02592,169_Geothrix_fermentans:0.02581)100:0.08774,((((185_Chloracidobacterium_thermo:0.00438,184_Chloracidobacterium_thermo:0.00301)100:0.04752,172_Pyrinomonas_methylaliphato:0.03713)57:0.01171,((((((((((182_Granulicella_tundricola:0.01292,168_Terriglobus_saanensis:0.00679)14:0.00147,(((180_Edaphobacter_modestus:0.00157,160_Edaphobacter_aggregans:0.00335)67:0.00252,179_Acidobacteriaceae_bacteriu:0.00519)34:0.00211,((175_Granulicella_pectinivorans:0.00364,161_Granulicella_sp._AF10:0.00129)74:0.00516,(166_Granulicella_sp._GAS466:0.00243,164_Edaphobacter_aggregans:3e-005)84:0.00338)24:0.00081)36:0.00219)19:0.00119,158_Bryocella_elongata:0.00639)14:0.00129,174_Granulicella_mallensis:0.00963)29:0.00376,178_Terriglobus_roseus:0.01337)31:0.00209,((((173_Acidipila_dinghuensis:0.00375,159_Silvibacterium_bohemicum:0.00364)69:0.00408,171_Acidipila_sp._4G-K13:0.00818)63:0.00556,(167_Acidipila_rosea:0.01352,153_Acidobacteriaceae_bacteriu:0.01358)49:0.00279)25:0.00358,149_Acidobacterium_capsulatum:0.01356)15:0.0026)54:0.00558,152_Acidobacterium_ailaaui:0.02167)63:0.00455,(165_Terracidiphilus_gabretensi:0.01593,(163_Candidatus_Sulfotelmatomon:0.0071,155_Occallatibacter_savannae:0.00522)90:0.00619)91:0.01022)99:0.01162,(157_Candidatus_Koribacter_vers:0.03114,154_Candidatus_Sulfotelmatobac:0.0329)96:0.01436)85:0.0181,(((170_Acidobacteriaceae_bacteriu:0.02729,146_Bryobacter_aggregatus:0.03183)54:0.00327,148_Candidatus_Solibacter_usit:0.02855)82:0.01173,147_Luteitalea_pratensis:0.04789)74:0.00826)44:0.00766)89:0.01374,150_Thermoanaerobaculum_aquati:0.07726)95:0.02301)86:0.0167)37:0.00399,(((((142_Hydrogenobacter_hydrogenop:0.04276,135_Thermocrinis_albus:0.03113)83:0.00971,(141_Hydrogenobaculum_sp._Y04AA:0.06663,137_Aquifex_aeolicus:0.04667)79:0.01348)100:0.02959,((139_Sulfurihydrogenibium_yello:0.02807,138_Sulfurihydrogenibium_azore:0.02612)95:0.02346,((136_Persephonella_sp._KM09-Lau:0.01468,132_Persephonella_marina:0.01242)100:0.02191,133_Hydrogenothermus_marinus:0.0296)94:0.01302)100:0.02607)100:0.02491,(((130_Desulfurobacterium_sp._TC5:0.01379,129_Desulfurobacterium_atlanti:0.00838)96:0.02002,(127_Desulfurobacterium_thermol:0.01279,123_Phorcysia_thermohydrogenip:0.00938)83:0.01108)47:0.00185,((126_Thermovibrio_guaymasensis:0.00902,125_Balnearium_lithotrophicum:0.01315)57:0.00289,124_Thermovibrio_ammonificans:0.01597)61:0.00508)100:0.0881)78:0.02104,131_Thermosulfidibacter_takaii:0.09788)67:0.01204)26:0.00292,((Ignavibacterium_album:0.10737,(((225_Candidatus_Thermochlorobac:0.02786,224_Candidatus_Thermochlorobac:0.04604)52:0.00855,223_Chloroherpeton_thalassium:0.05095)95:0.01698,(((221_Prosthecochloris_sp._GSB1:0.01413,(218_Prosthecochloris_sp._ZM_2:0.00941,215_Prosthecochloris_sp._HL-13:0.00783)80:0.00665)44:0.00282,((220_Chlorobium_phaeobacteroide:0.0133,211_Prosthecochloris_sp._V1:0.01133)58:0.00341,219_Prosthecochloris:0.01711)49:0.00348)97:0.00772,((((214_Chlorobium_phaeovibrioides:0.01155,207_Chlorobium_sp._N1:0.01308)38:0.00296,208_Pelodictyon_luteolum:0.01187)40:0.00776,(((((((210_Chlorobium_sp.:0.01314,195_Chlorobium_sp.:0.0115)28:0.00054,(202_Chlorobium_sp.:0.0105,196_Pelodictyon_phaeoclathrati:0.00674)63:0.00519)21:0.00354,201_Chlorobium_limicola:0.01573)7:0.00087,(200_Chlorobium_sp._KB01:0.00055,199_Chlorobium_ferrooxidans:0.00192)100:0.01458)6:0.00105,209_Chlorobium_sp.:0.00964)9:0.00225,205_Chlorobium_phaeobacteroide:0.02101)11:0.00228,204_Chlorobium_chlorochromatii:0.02113)18:0.00096)51:0.00354,(193_Chlorobaculum_tepidum:0.00959,(192_Chlorobaculum_parvum:0.0049,189_Chlorobaculum_limnaeum:0.00495)78:0.00517)98:0.01567)96:0.00909)100:0.04315)99:0.03819)100:0.0353,(145_Gemmatirosa_kalamazoonesis:0.03225,(144_Gemmatimonas_phototrophica:0.01899,143_Gemmatimonas_aurantiaca:0.01795)98:0.01333)100:0.10435)93:0.01853)65:0.00962,(((EreUBA11836:0.00193,EreGB_GCA_002313735.1:0.00053)100:0.10538,((((((103_Anaerococcus_nagyae:0.01293,094_Anaerococcus_pacaensis:0.0117)96:0.01239,100_Anaerococcus_rubeinfantis:0.02963)100:0.04951,091_Finegoldia_magna:0.05794)100:0.05744,(086_Alkalibaculum_bacchi:0.07792,((040_Thermohydrogenium_kirishie:0.04679,(036_Caldanaerobacter_subterran:0.0125,034_Thermoanaerobacter_ethanol:0.0146)100:0.0288)95:0.01987,033_Caldicoprobacter_oshimai:0.05276)51:0.00365)13:0.0094)11:0.00309,(((097_Staphylococcus_aureus:0.05447,((084_Geobacillus_thermocatenula:0,078_Geobacillus_lituanicus:0)100:0.01895,077_Bacillus_methanolicus:0.01553)99:0.02649)98:0.03267,(((069_Brevibacillus_sp._OK042:0.00948,059_Aeribacillus_pallidus:0.0053)100:0.02983,(063_Thermoflavimicrobium_dicho:0.0275,(055_Paenibacillus_alvei:0.02253,046_Paenibacillus_sp._32352:0.02919)87:0.00662)100:0.01793)59:0.00592,051_Alicyclobacillus_contamina:0.04048)75:0.00951)96:0.01708,(((074_Clostridium_formicaceticum:0.07296,((043_Anaerosporomusa_subterrane:0.04917,(024_Heliophilum_fasciatum:0.0259,021_Heliobacterium_modesticald:0.02089)100:0.02516)51:0.00804,(011_Peptococcaceae_bacterium_C:0.03574,008_Desulfitobacterium_hafnien:0.03568)98:0.02165)42:0.00741)24:0.00469,(016_Moorella_thermoacetica:0.03374,004_Thermanaeromonas_toyohensi:0.02292)70:0.01764)24:0.00908,((031_Halobacteroides_halobius:0.06061,029_Orenia_metallireducens:0.03791)98:0.02784,(027_Halanaerobium_saccharolyti:0.05467,020_Anoxybacter_fermentans:0.04631)74:0.01145)98:0.0354)10:0.0017)10:0.0049)26:0.00569,080_Hydrogenibacillus_schlegel:0.0672)59:0.00542)93:0.01277,(((((074_Herpetosiphon_llansteffane:0.04053,((((071_Oscillochloris_sp._Chuk17:0,070_Oscillochloris_trichoides:0)100:0.01561,061_Candidatus_Viridilinea_med:0.01641)87:0.00818,(063_Chloroflexus_sp._Y-396-1:0.00665,058_Chloroflexus_aggregans:0.00813)98:0.00921)83:0.00834,(069_Roseiflexus_sp._RS-1:0.00441,067_Roseiflexus_castenholzii:0.00545)100:0.01593)95:0.01282)100:0.03867,(020_Thermoflexus_hugenholtzii:0.0972,003_Thermorudis_peleae:0.06782)41:0.00458)31:0.00407,((((((059_Dictyobacter_aurantiacus:0.00177,055_Tengunoibacter_tsumagoiens:0.00315)58:0.00082,002_Dictyobacter_alpinus:0.00361)99:0.00974,006_Ktedonobacter_racemifer:0.01146)99:0.01533,012_Thermosporothrix_hazakensi:0.02884)50:0.00739,001_Thermosporothrix_hazakensi:0.04053)45:0.00597,009_Thermogemmatispora_onikobe:0.03501)100:0.05281)50:0.00888,((((((054_Ornatilinea_apprima:0.03393,043_Levilinea_saccharolytica:0.03257)15:0.00035,((049_Leptolinea_tardivitalis:0.02859,046_Longilinea_arvoryzae:0.04038)27:0.00066,041_Bellilinea_caldifistulae:0.02516)36:0.00337)80:0.01316,044_Pelolinea_submarina:0.05947)64:0.00585,(042_Anaerolineaceae_bacterium_:0.03909,036_Flexilinea_flocculi:0.03727)84:0.01806)100:0.04433,(019_Ardenticatena_maritima:0.06215,(018_Litorilinea_aerophila:0.02063,017_Caldilinea_aerophila:0.02371)100:0.05109)88:0.01278)62:0.00686,037_Thermoflexus_hugenholtzii:0.08913)99:0.02216)42:0.00378,((052_Dehalogenimonas_alkenigign:0.0127,021_Dehalogenimonas_sp._GP:0.01439)100:0.05175,030_Dehalococcoides_mccartyi:0.07138)100:0.05891)91:0.01157)83:0.00577)61:0.01013,((((((Trichoplax_H2_Margulisbacteriu:0.07304,MrgGB_GCA_002716485.1:0.07228)91:0.01458,MrgGB_GCA_002716725.1:0.07652)96:0.02713,MrgGB_GCA_002713045.1:0.10425)97:0.02808,((Termititenax_persephonae:0.06212,Termititenax_aidoneus:0.07581)100:0.07319,(MrgGB_GCA_001783275.1:0.12614,MrgGB_GCA_001783265.1:0.09307)93:0.02262)61:0.00875)72:0.00997,((((MrgGB_GCA_002774365.1:0.04482,MrgGB_GCA_001772375.1:0.06355)82:0.01483,MrgGB_GCA_001772455.1:0.06653)64:0.00954,((MrgGB_GCA_001771625.1:0.06801,MrgGB_GCA_001771345.1:0.06007)89:0.01446,MrgGB_GCA_001771615.1:0.06907)79:0.01876)94:0.01602,(MrgGB_GCA_001771695.1:0.08125,MrgGB_GCA_001771505.1:0.069)93:0.01494)100:0.05962)99:0.02058,(((Ser_GB_GCA_002770975.1:0.04716,Ser_GB_GCA_002083815.1:0.03905)100:0.06448,(((GB_GCA_001899315.1:0.06427,GB_GCA_001784555.1:0.06134)91:0.01932,((GB_GCA_000980455.1:0.03734,((GB_GCA_002103055.1:0.00201,(GB_GCA_001899365.1_Koala:0,GB_GCA_001917115.1_Homo:0)87:0.00292)100:0.02579,(UBA10660:0.02818,UBA11440:0.03093)60:0.00256)88:0.01199)100:0.03746,(UBA9971:0.05229,UBA9579:0.0487)96:0.01989)39:0.00875)20:0.00168,Vampirovibrio_chlorellavorus:0.08314)99:0.0264)60:0.00471,(((372_Gloeomargarita_lithophora:0.07817,(293_Geminocystis_herdmanii:0.05806,((((278_Halothece_sp._KZN_001:0.04347,((218_Synechocystis_sp._PCC_6714:0.02455,179_Candidatus_Atelocyanobacte:0.02471)50:0.0057,((203_Microcystis_aeruginosa_NIE:0.01469,172_Aphanothece_hegewaldii:0.01733)47:0.00125,130_Cyanothece_sp._PCC_7822:0.01467)43:0.00453)48:0.0057)13:0.00095,((267_Xenococcus_sp._PCC_7305:0.02295,236_Myxosarcina_sp._GI1:0.02631)79:0.01134,255_Leptolyngbya_sp._PCC_7376:0.0295)32:0.00299)41:0.00721,(((273_Thermosynechococcus_elonga:0.03051,189_Limnothrix_sp._PR1529:0.03846)16:0.00328,(((((((270_Prochlorothrix_hollandica:0.01792,235_Geitlerinema_sp._PCC_7105:0.03134)58:0.00507,037_Microcoleus_sp._PCC_7113:0.0234)13:0.00399,008_Oscillatoriales_cyanobacte:0.02174)1:0.00149,((114_Halomicronema_hongdechlori:0.02392,(021_Leptolyngbya_boryana:0.00196,020_Leptolyngbya_sp._NIES-2104:0.0005)100:0.02258)16:0.00118,034_Oscillatoriales_cyanobacte:0.01726)31:0.00426)2:0.00108,132_Acaryochloris_marina:0.03259)9:0.00357,((((((((((175_Dolichospermum_circinale:0.00346,125_Aphanizomenon_flos-aquae:0.00393)44:0.0024,152_Anabaena_sp._PCC_7108:0.00524)54:0.00268,055_Nostoc_flagelliforme:0.00746)40:0.00393,(077_Anabaenopsis_circularis:0.00128,043_Tolypothrix_sp._PCC_7601:0.00118)93:0.00567)8:0.00069,144_Mastigocoleus_testarum:0.00927)6:0.00124,165_Nodularia_spumigena_CCY941:0.0193)15:0.00154,135_Richelia_intracellularis:0.0135)11:0.00256,(((173_Calothrix_parietina:0.01222,056_Calothrix_sp._NIES-3974:0.00749)38:0.00215,(161_Calothrix_sp._NIES-4101:0.01627,015_Mastigocladopsis_repens:0.01329)18:0.00096)13:0.00333,(045_Fischerella_thermalis:0.00655,((040_Chlorogloeopsis_fritschii:0.00317,028_Fischerella_thermalis:0.00175)45:0.00112,031_Hapalosiphon_sp._MRB220:0.00402)66:0.00259)75:0.00502)23:0.00169)53:0.0046,(106_Raphidiopsis_curvata:0,097_Cylindrospermopsis_racibor:0)100:0.01721)85:0.00829,((117_Chlorogloea_sp._CCALA_695:0.01698,081_Aliterella_atlantica:0.01258)81:0.00836,((066_Chroococcidiopsis_sp._TS-8:0.01304,052_Gloeocapsa_sp._PCC_7428:0.0116)87:0.00917,048_Chroococcidiopsis_cubana:0.02753)45:0.00331)34:0.00186)61:0.00764)4:0.00102,226_Chamaesiphon_polymorphus:0.04365)1:0.00131)0:0.00093,((((256_Planktothrix_tepida:0.0205,251_Lyngbya_sp._PCC_8106:0.02137)51:0.0051,249_Arthrospira_platensis:0.02429)85:0.00837,246_Oscillatoriales_cyanobacte:0.03641)60:0.0062,252_Trichodesmium_erythraeum:0.03961)37:0.0054)2:0.0011)23:0.00338,((215_Pseudanabaena_sp._SR411:0.00314,209_Pseudanabaena_sp._ABRG5-3:0.00179)100:0.02399,(154_Pseudanabaena_sp._PCC_7367:0.02647,005_Pseudanabaena_sp._PCC_6802:0.02525)58:0.0033)90:0.01909)41:0.00626)44:0.0052)46:0.00568,((368_Synechococcus_sp._BL107:0.02284,(356_Synechococcus_sp._RS9916:0.0131,(335_Prochlorococcus_marinus:0.0015,317_Prochlorococcus_sp._MIT_06:0.00096)100:0.01529)51:0.0026)84:0.00719,302_Cyanobium_sp._CACIAM_14:0.02296)100:0.05462)36:0.00207,((002_Gloeobacter_kilaueensis_JS:0.00557,001_Gloeobacter_violaceus:0.00428)100:0.04799,(277_Synechococcus_sp._JA-2-3Ba:0.03708,269_Synechococcus_sp._PCC_7336:0.04174)96:0.02157)44:0.00383)100:0.04765)100:0.01947)71:0.01689)49:0.00862,((((((122_Geotoga_petraea:0.03989,121_Oceanotoga_teriensis:0.04632)99:0.03361,((119_Defluviitoga_tunisiensis:0.02813,106_Petrotoga_sp._9PWA.NaAc.5.:0.03345)83:0.01283,118_Petrotoga_mexicana:0.03987)100:0.0325)71:0.01489,105_Marinitoga_hydrogenitolera:0.08663)97:0.02303,((116_Mesotoga_prima:0.00988,101_Mesotoga_sp._BH458_6_3_2_1:0.00982)100:0.04637,(114_Kosmotoga_arenicorallina:0.01576,112_Kosmotoga_pacifica:0.01133)100:0.03833)100:0.04428)52:0.01242,((((113_Fervidobacterium_nodosum:0.02068,(103_Fervidobacterium_islandicu:0.01037,102_Fervidobacterium_pennivora:0.00687)87:0.0075)100:0.01527,104_Fervidobacterium_thailande:0.02277)100:0.0412,(111_Thermosipho_africanus:0.01296,110_Thermosipho_atlanticus:0.01167)100:0.06111)99:0.02732,(((109_Thermotoga_profunda:0.03318,(108_Pseudothermotoga_hypogea:0.0124,107_Thermotoga_caldifontis:0.00976)100:0.01501)63:0.00511,100_Pseudothermotoga_thermarum:0.04958)100:0.03224,(099_Thermotoga_sp._SG1:0.01155,(098_Thermotoga_petrophila:0.0073,096_Thermotoga_maritima:0.00747)74:0.00326)100:0.07886)70:0.00524)45:0.00982)57:0.00709,117_Mesoaciditoga_lauensis:0.13065)100:0.05374):0.13023,((((((212_Candidatus_Pacearchaeota_a:0.13353,206_Candidatus_Pacearchaeota_a:0.13494)69:0.01281,(((211_Candidatus_Pacearchaeota_a:0.09753,210_Candidatus_Pacearchaeota_a:0.09213)100:0.04384,((208_Candidatus_Woesearchaeota_:0.10671,207_Candidatus_Pacearchaeota_a:0.10758)85:0.01792,203_Candidatus_Pacearchaeota_a:0.11384)41:0.0066)43:0.00437,205_Candidatus_Pacearchaeota_a:0.13172)90:0.02136)99:0.0489,((202_Candidatus_Woesearchaeota_:0.17174,((((199_Candidatus_Woesearchaeota_:0.11807,(193_Candidatus_Woesearchaeota_:0.10861,181_Candidatus_Woesearchaeota_:0.11552)36:0.00762)15:0.00945,197_Candidatus_Woesearchaeota_:0.13084)6:0.00421,(190_Candidatus_Woesearchaeota_:0.11833,187_Candidatus_Woesearchaeota_:0.12305)29:0.00825)6:0.00444,((184_Candidatus_Woesearchaeota_:0.12285,180_Candidatus_Woesearchaeota_:0.12346)34:0.01199,178_Candidatus_Woesearchaeota_:0.13948)5:0.0012)71:0.01362)75:0.00887,182_Candidatus_Woesearchaeota_:0.15759)98:0.04002)97:0.02711,200_Candidatus_Nanoclepta_minu:0.22425)84:0.01844,(204_Nanohaloarchaea_archaeon_S:0.23542,(192_Candidatus_Aenigmarchaeota:0.18967,(188_Candidatus_Aenigmarchaeota:0.11916,183_Candidatus_Aenigmarchaeota:0.12961)100:0.05711)98:0.02768)63:0.01069)58:0.00751,(209_Candidatus_Korarchaeota_ar:0.24021,(186_Candidatus_Diapherotrites_:0.23636,((179_Candidatus_Altiarchaeum_sp:0.04065,174_Candidatus_Altiarchaeales_:0.04556)100:0.18142,((((198_Thermofilum_uzonense:0.17757,(((195_Candidatus_Marsarchaeota_G:0.00415,194_Candidatus_Marsarchaeota_G:0.00324)100:0.07311,(173_Candidatus_Marsarchaeota_G:0,172_Candidatus_Marsarchaeota_G:0)100:0.06996)100:0.10276,((((185_Caldivirga_maquilingensis:0.11702,(149_Vulcanisaeta_moutnovskia_7:0.01722,140_Vulcanisaeta_distributa_DS:0.0148)100:0.08495)64:0.00755,164_Pyrobaculum_neutrophilum:0.11299)98:0.02658,041_Thermoprotei_archaeon:0.12601)51:0.02533,((162_Candidatus_Nezhaarchaeota_:0.14455,159_Sulfurisphaera_tokodaii:0.14609)84:0.01083,122_Candidatus_Nezhaarchaeota_:0.14678)22:0.01527)0:0.002)6:0.00453)4:0.0082,((((((177_Candidatus_Bathyarchaeota_:0.02429,176_Candidatus_Bathyarchaeota_:0.02005)93:0.00748,165_Crenarchaeota_archaeon_13_:0.0272)100:0.10251,((((((((163_Candidatus_Bathyarchaeota_:0.04822,147_miscellaneous_Crenarchaeot:0.04537)85:0.0179,((153_Candidatus_Bathyarchaeota_:0.0557,137_Candidatus_Bathyarchaeota_:0.04282)47:0.00639,(119_Candidatus_Bathyarchaeota_:0.03743,115_Candidatus_Bathyarchaeota_:0.03646)76:0.01359)69:0.00931)93:0.01322,(085_Candidatus_Bathyarchaeota_:0.02182,076_Candidatus_Bathyarchaeota_:0.02005)100:0.04713)30:0.00912,143_Candidatus_Bathyarchaeota_:0.08431)29:0.00189,((131_Candidatus_Bathyarchaeota_:0.01102,(127_Candidatus_Bathyarchaeota_:0.00247,123_Candidatus_Bathyarchaeota_:0.00246)98:0.00745)100:0.06286,130_Candidatus_Bathyarchaeota_:0.06369)38:0.00764)47:0.00647,133_Candidatus_Bathyarchaeota_:0.08476)95:0.01718,(138_Candidatus_Bathyarchaeota_:0.02341,129_Candidatus_Bathyarchaeota_:0.02338)100:0.07522)56:0.0038,(156_miscellaneous_Crenarchaeot:0.11303,151_Candidatus_Bathyarchaeota_:0.11603)76:0.00838)98:0.02142)61:0.00888,136_Candidatus_Bathyarchaeota_:0.13952)60:0.01044,158_Candidatus_Bathyarchaeota_:0.15049)80:0.02122,(175_Candidatus_Nitrosopumilus_:0.10106,171_Candidatus_Nitrososphaera_:0.09352)100:0.08031)33:0.0117)4:0.00444,((((((196_Candidatus_Poseidoniales_a:0.03037,191_Candidatus_Poseidoniales_a:0.02628)99:0.01888,189_Euryarchaeota_archaeon:0.04768)100:0.12594,((170_Euryarchaeota_archaeon:0.07172,157_Marine_Group_III_euryarcha:0.06868)100:0.07332,((((((((161_Euryarchaeota_archaeon_RBG:0.01898,152_Euryarchaeota_archaeon_RBG:0.02043)53:0.00479,160_Euryarchaeota_archaeon:0.02625)100:0.05933,(148_Methanomassiliicoccus_lumi:0.0408,146_Candidatus_Methanomassilii:0.04541)100:0.03708)49:0.0041,116_Euryarchaeota_archaeon_SG8:0.08774)91:0.01812,155_Candidatus_Methanomethylop:0.11256)67:0.00904,093_Aciduliprofundum_boonei:0.1216)86:0.01172,(132_Thermoplasmata_archaeon_HG:0.10069,(106_Thermoplasmatales_archaeon:0.06452,036_Thermoplasmata_archaeon:0.05617)100:0.03859)100:0.0358)46:0.0105,095_Thermoplasmatales_archaeon:0.12766)47:0.00592)90:0.01521)78:0.01077,((((((((((145_Archaeoglobales_archaeon:0.01513,007_Archaeoglobus_veneficus:0.01442)96:0.01506,012_Archaeoglobus_sulfaticalli:0.03283)89:0.01411,021_Ferroglobus_placidus:0.04426)32:0.00084,013_Geoglobus_ahangari:0.04475)100:0.06698,((126_Methanomicrobiales_archaeo:0.05955,(((((107_Methanoregula_sp.:0.01089,105_Methanomicrobiales_archaeo:0.01374)96:0.01025,077_Methanomicrobiales_archaeo:0.01535)98:0.01375,080_Methanoregulaceae_archaeon:0.03118)78:0.01291,027_Methanosphaerula_palustris:0.04122)46:0.00212,((099_Methanoculleus_chikugoensi:0.01281,(087_Methanomicrobiales_archaeo:0.01125,048_Methanomicrobiales_archaeo:0.01585)44:0.00173)82:0.00756,028_Methanoculleus_bourgensis:0.01496)100:0.0284)68:0.00691)100:0.06634,((((117_ANME-2_cluster_archaeon:0.03808,096_ANME-2_cluster_archaeon:0.03828)100:0.04371,(((101_Methanolobus_psychrotolera:0.02529,086_Methanococcoides_methylute:0.02643)86:0.01561,030_Methanohalophilus_portucal:0.03763)97:0.01851,(044_Methanosarcina_horonobensi:0.00444,038_Methanosarcina_acetivorans:0.00295)100:0.05197)100:0.03173)52:0.01039,((((097_Candidatus_Methanoperedena:0.04813,063_Candidatus_Methanoperedena:0.04546)60:0.00926,029_Candidatus_Methanoperedens:0.04947)99:0.02807,017_Methanocella_conradii:0.0837)48:0.00689,059_ANME-2_cluster_archaeon_HR:0.08614)44:0.00829)56:0.00873,069_Methanosaeta_sp._PtaB.Bin0:0.0967)58:0.01407)46:0.00357)75:0.01348,((112_Salarchaeum_sp._JOR-1:0.0475,(102_Haloquadratum_walsbyi:0.02317,072_Haloferax_sp._SB29:0.0261)91:0.02271)62:0.00807,(((((104_Natrarchaeobius_chitinivor:0.00324,083_Natronococcus_occultus:0.00169)94:0.00663,092_Natronobacterium_gregoryi:0.00839)54:0.00405,((090_Natrialba_taiwanensis:0.01529,074_Halobacteriaceae_archaeon_:0.00934)46:0.00247,067_Halovivax_limisalsi:0.01184)25:0.00101)98:0.01956,(056_Halomarina_oriensis:0.02708,050_Salinirubrum_litoreum:0.02957)28:0.00446)7:0.00496,((((100_Halorientalis_sp._F13-25:0.02818,((084_Haloarcula_hispanica:0.00719,(081_Halomicroarcula_salina:0.00594,078_Halobacteriales_archaeon_Q:0.00391)64:0.00338)99:0.0195,071_Halosimplex_carlsbadense:0.02151)31:0.00512)4:0.00076,(073_Halorhabdus_rudnickae:0.02456,070_Halovenus_aranensis:0.0247)30:0.00231)12:0.00512,051_Natronomonas_pharaonis:0.03164)3:0.0031,((((094_Halobacteriales_archaeon_Q:0.00132,088_Halobacteriales_archaeon_Q:0.00115)99:0.00801,054_Halobacteriales_archaeon_Q:0.01178)97:0.01131,053_Halobacteriales_archaeon_Q:0.02234)27:0.00368,((089_Natronoarchaeum_persicum:0.02867,068_Halobacteriales_archaeon_Q:0.02552)17:0.00352,057_Haloarchaeobius_iranensis:0.02511)13:0.003)9:0.00533)3:0.00061)71:0.01564)100:0.08481)26:0.0027,049_Candidatus_Methanohalarcha:0.13449)32:0.0033,(141_Candidatus_Methanolliviera:0.01984,125_Candidatus_Methanolliviera:0.01957)100:0.13445)50:0.00612,047_Methanophagales_archaeon:0.13621)89:0.01573,((((023_Pyrococcus_horikoshii:0.00716,015_Pyrococcus_sp._NA2:0.00762)95:0.00746,022_Pyrococcus_furiosus:0.01599)100:0.03001,014_Palaeococcus_pacificus:0.04379)100:0.10395,(005_Methanococcus_maripaludis:0.08906,((004_Methanotorris_formicicus_M:0.01229,003_Methanotorris_igneus_Kol_5:0.00987)100:0.05008,(002_Methanocaldococcus_sp._FS4:0.00498,001_Methanocaldococcus_jannasc:0.00734)100:0.05975)74:0.0169)100:0.0627)27:0.00378)14:0.00572)9:0.00322,((120_Candidatus_Altiarchaeales_:0.07296,018_Candidatus_Altiarchaeales_:0.07236)100:0.05159,(((075_Candidatus_Altiarchaeales_:0.0172,037_Candidatus_Altiarchaeales_:0.01974)100:0.07998,039_Candidatus_Altiarchaeales_:0.09227)88:0.01725,058_Candidatus_Altiarchaeales_:0.11653)92:0.01841)100:0.03693)20:0.0082,((((((169_Candidatus_Heimdallarchaeo:0.15158,(((142_Candidatus_Lokiarchaeota_a:0.01917,((128_Candidatus_Lokiarchaeota_a:0.01791,103_Candidatus_Lokiarchaeota_a:0.01657)47:0.00373,121_Candidatus_Lokiarchaeota_a:0.01846)41:0.00122)50:0.00493,(108_Candidatus_Lokiarchaeota_a:0.02194,098_Candidatus_Lokiarchaeota_a:0.01501)27:0.00144)46:0.00265,(134_Candidatus_Lokiarchaeota_a:0.00429,118_Candidatus_Lokiarchaeota_a:0.00064)100:0.02145)100:0.12014)44:0.01053,(150_Candidatus_Heimdallarchaeo:0.13655,144_Candidatus_Heimdallarchaeo:0.12087)93:0.02434)8:0.00141,((((154_Candidatus_Methanosuratus_:0.04717,111_Candidatus_Verstraetearcha:0.04419)100:0.03025,066_Candidatus_Verstraetearcha:0.06896)100:0.0445,(((109_Candidatus_Verstraetearcha:0.04598,(052_Candidatus_Verstraetearcha:0.02599,032_Candidatus_Verstraetearcha:0.02574)99:0.02178)100:0.05254,035_Candidatus_Lokiarchaeota_a:0.11834)31:0.01215,042_Candidatus_Odinarchaeota_a:0.11896)32:0.00977)27:0.00913,(((((((091_Candidatus_Thorarchaeota_a:0.00207,065_Candidatus_Thorarchaeota_a:0.00039)90:0.0019,064_Candidatus_Thorarchaeota_a:0.00276)100:0.02979,(061_Candidatus_Thorarchaeota_a:0.00852,034_Candidatus_Thorarchaeota_a:0.01119)100:0.01971)47:0.0073,(062_Candidatus_Thorarchaeota_a:0.02187,043_Candidatus_Thorarchaeota_a:0.02492)89:0.00909)27:0.00174,031_Candidatus_Thorarchaeota_a:0.03637)18:0.00132,079_Candidatus_Thorarchaeota_a:0.0367)35:0.00151,082_Candidatus_Thorarchaeota_a:0.03495)100:0.09685)16:0.00447)35:0.01291,(135_Candidatus_Bathyarchaeota_:0.1379,(124_Theionarchaea_archaeon_DG-:0.12812,((060_Arc_I_group_archaeon_ADurb:0.01397,045_Arc_I_group_archaeon_B03fs:0.01066)96:0.01042,055_Arc_I_group_archaeon_U1lsi:0.01976)100:0.09701)100:0.04071)47:0.01061)2:0.00436,((((024_Methanobrevibacter_arborip:0.03994,019_Methanobrevibacter_woesei:0.04134)92:0.02006,(016_Methanobacterium_sp._MB1:0.05038,((011_Methanothermobacter_therma:0.00307,010_Methanothermobacter_sp._KE:0.00432)95:0.00572,009_Methanothermobacter_wolfei:0.01184)100:0.0273)72:0.00934)60:0.01036,008_Methanothermobacter_tenebr:0.05428)100:0.04405,006_Methanothermus_fervidus:0.09317)100:0.04507)0:0.00567,(((139_candidate_division_MSBL1_a:0.05051,114_candidate_division_MSBL1_a:0.04555)100:0.03892,(113_candidate_division_MSBL1_a:0.07622,110_candidate_division_MSBL1_a:0.07649)82:0.01457)100:0.05234,(((046_Hadesarchaea_archaeon:0.00198,033_Hadesarchaea_archaeon:0.00295)100:0.07845,(026_Hadesarchaea_archaeon_DG-3:0.06262,020_Hadesarchaea_archaeon_CG08:0.07531)63:0.01014)47:0.00831,(040_Hadesarchaea_archaeon_YNP_:0.05191,025_Hadesarchaea_archaeon:0.05893)100:0.03152)100:0.04873)100:0.0352)2:0.00438)5:0.0109)29:0.01637,(201_Candidatus_Micrarchaeum_ac:0.22385,(168_Candidatus_Micrarchaeota_a:0.18516,(167_Candidatus_Micrarchaeota_a:0.00164,166_Candidatus_Micrarchaeota_a:0.00083)100:0.17252)85:0.02087)60:0.01886)23:0.00444)41:0.01246)31:0.00434)30:0.00282):0.12267)100;
