# Supplementary material for: Time-resolved comparative molecular evolution of oxygenic photosynthesis
Source: Biochim Biophys Acta Bioenerg. 2021 Jun 1;1862(6):148400. doi: 10.1016/j.bbabio.2021.148400 (PMC8047818; doi:10.1016/j.bbabio.2021.148400)
Supplement: Supplementary file 1 — Supplementary material: sequence alignments and trees [file mmc1.zip › Figure_5_S4_S6_S7_RpoB_alignment.phy]

366   901
005_Pseudanabaena_sp._PCC_6802  ---MNKPTPP DLVEIQRESF EGLIEELSSF SPITDYAVDE AKRRDATYAV QMYVPTRLEV
008_Oscillatoriales_cyanobacte  --MTNS-IQP DLVEIQRASF EGLIEELDSF SPITDYDVDE AKRRDATYAV QMYVPTRLEV
015_Mastigocladopsis_repens     ---MTNETIP DLIEIQRSSF EGLIEELNSF SPITDYNVDE AKRRDSTYAV QMYVPTRLEV
020_Leptolyngbya_sp._NIES-2104  -MTEQLTTYP DLVEIQRASF EGLIEELDSF SPITDYDVDE AKRRDSTYAV QMYVPTRLEV
021_Leptolyngbya_boryana        --MTEQQTYP DLVEIQRASF EGLIEELDSF SPITDYDVDE AKRRDSTYAV QMYVPTRLEV
028_Fischerella_thermalis       ---------P DLIEIQRSSF EGLIEELNSF SPITDYDVDE AKRRDSTYAV QMYVPTRLEV
031_Hapalosiphon_sp._MRB220     ---------P DLIEIQRSSF EGLIEELNSF SPITDYDVDE AKRRDSTYAV QMYVPTRLEV
034_Oscillatoriales_cyanobacte  -----MTNFP DLVEIQRESF EGLIEELDSF SPITDYDVDE AKRRDSTYAV QMYVPTRLEV
037_Microcoleus_sp._PCC_7113    -YTPSTQTYP DLVEIQRSSF EGLIEELNSF SPITDYDVDE AKRRDSTYAV QMYVPTRLEV
040_Chlorogloeopsis_fritschii   ---------P DLIEIQRSSF EGLIEELNSF SPITDYSVEE AKRRDSTYAV QMYVPTRLEV
043_Tolypothrix_sp._PCC_7601    -RGMTNETYP DLIEIQRSSF EGLIEELNSF SPITDYSVEE AKRRDSTYAV QMYVPTRLEV
045_Fischerella_thermalis       ---------P DLIEIQRSSF EGLIEELNSF SPITDYDVDE AKRRDSTYAV QMYVPTRLEV
048_Chroococcidiopsis_cubana    --MTTEISKP DLIEIQKASF EGLIEEINSF SPITDYDVDE AKRRDATYAV QMYVPTRLEV
052_Gloeocapsa_sp._PCC_7428     ---MTNETYP DLIEIQRSSF DGLIEELNSF SPITDYDVDE AKRRDSTYAV QMYVPTRLEV
055_Nostoc_flagelliforme        ---MTKETYP DLIEIQRSSF EGLIEELNSF SPITDYSVEE AKRRDSTYAV QMYVPTRLEV
056_Calothrix_sp._NIES-3974     ---MTNESIP DLIEIQRASF EGLIEELNSF SPITDYSVED SKRRDSTYAV QMYVPTRLDV
066_Chroococcidiopsis_sp._TS-8  ---MTNETYP DLIEIQRSSF DGLIEELNSF SPITDYDVDE AKRRDSTYAV QMYVPTRLEV
077_Anabaenopsis_circularis     ---MNNDKYP DLIEIQRSSF EGLIEELNSF SPITDYSVEE AKRRDSTYAV QMYVPTRLEV
081_Aliterella_atlantica        ---MTTETYP DLIEIQRSSF EGLIEELNSF SPISDYDVDE AKRRDSSYAV QMYVPTRLEV
097_Cylindrospermopsis_racibor  ---MNNENYP DLIEIQRSSF EGLIEELNSF SPITDYSVEE SKRRDSTYGV QMYVPTRLEV
106_Raphidiopsis_curvata        ---MNNENYP DLIEIQRSSF EGLIEELNSF SPITDYSVEE SKRRDSTYGV QMYVPTRLEV
114_Halomicronema_hongdechlori  ---MTDQTYP DLVEIQRSSF EGLIEELESF SPITDYAVDE AKRRDATYAV QMYVPTRLEV
117_Chlorogloea_sp._CCALA_695   ---MTTDQYP DLIDIQRSSF EGLIEELNSF SPITDYDVDE AKRRDSSYAV QMYVPTRLEV
125_Aphanizomenon_flos-aquae    --MTNDDKYP DLIEIQRSSF EGLIEELNSF SPITDYSVEE SKRRDSTYAV QMYVPTRLEV
130_Cyanothece_sp._PCC_7822     -------MSP DLISIQRSSF EGLIEELDSF SPITDYAVDE AKRRDSTYSV QMYVPTRLEV
132_Acaryochloris_marina        ---MTNSIYP DLVEIQRESF EGLIEELESF SPISDYDVDE AKRRDSTYGV QMYVPTRLEV
135_Richelia_intracellularis    ---MTNETLP DLIEIQRSSF EGLIEELNSF SPITDYDVEE AKRRDSTYAV QMYVPTRLEV
144_Mastigocoleus_testarum      ---MTNETIP DLIEIQRSSF EGLIEELNSF SPITDYSVEE AKRRDSTYAV QMYVPTRLEV
152_Anabaena_sp._PCC_7108       ---MTNETYP DLIEIQRSSF EGLIEELNSF SPITDYSVEE SKRRDSTYAV QMYVPTRLEV
154_Pseudanabaena_sp._PCC_7367  ---MNKPTQP DLVEIQRESF EGLIEELASF SPITDYAVDE AKRRDATYSV QMYVPTRLEV
161_Calothrix_sp._NIES-4101     ---------P DLIAIQRSSF EGLIEELNSF SPITDYGVDE AKRRDSTYAV QMYVPTRLDV
165_Nodularia_spumigena_CCY941  ---------P DLIEIQRSSF EGLIEELNSF SPITDYSVEE SKRRDSTYAV QMYVPTRLEV
172_Aphanothece_hegewaldii      -------MSP DLIEIQRSSF EGLIEELNSF SPITDYSVEE AKRRDSTYSV QMYVPTRLEV
173_Calothrix_parietina         ---------P DLIEIQRSSF EGLIEELNSF SPITDYSVEE AKRRDSTYAV QMYVPTRLDV
175_Dolichospermum_circinale    ---MTNDKYP DLIEIQRSSF EGLIEELNSF SPITDYSVEE SKRRDSTYAV QMYVPTRLEV
179_Candidatus_Atelocyanobacte  -----MNNLP DLIEIQHLSF EGLIEELNSF SPITDHDVDE AKRRDSTYSV QMYVPTRLEV
189_Limnothrix_sp._PR1529       -MTDK-LATP DLIEIQRASF EGLIEELDSF SPITDYDVDE AKRRDATYSV QMYVPTRLEV
203_Microcystis_aeruginosa_NIE  -SALVTIMNP DLIEIQHSSF EGLIEELNSF SPISDYNVDE AKRRDSTYSV QMYVPTRLEV
209_Pseudanabaena_sp._ABRG5-3   ---MNKPTLP DLVEIQRESF EGLIEELESF SPITDYSVDE SKRRDATYAV QMYVPTRLEV
215_Pseudanabaena_sp._SR411     ---MNKPTLP DLVEIQRESF EGLIEELESF SPITDYSVDE SKRRDATYAV QMYVPTRLEV
218_Synechocystis_sp._PCC_6714  -------MTP DLIEIQHASF EGLIEELNSF SPISDYDVDE SKRRDASYSV QMYVPTRLEV
226_Chamaesiphon_polymorphus    --MTSQITTP DLVEIQRSSF EGLIEELDSF SPITDYDVDE AKRRDASYAV QMYVPTQLDV
235_Geitlerinema_sp._PCC_7105   --MTNPTTTP DLVEIQRSSF EGLIEELNSF SPITDYDVDE AKRRDSTYAV QMYVPTRLEV
236_Myxosarcina_sp._GI1         ------MTIP DLIEIQRSSF EGLIEEFNSF SPITDYSMEE AKRRDSTYNV QMYVPTRLEV
246_Oscillatoriales_cyanobacte  --MSNQPVYP DLIEIQRASF SGLIEELDSF SPISDYDVDE AKRRDSTYAV QMYVPTRLEV
249_Arthrospira_platensis       --MTNTTQ-P DLIEIQRSSF TGLIEELESF SPISDYDVDD AKRRDSTYSV QMYVPTRLEV
251_Lyngbya_sp._PCC_8106        ---MTNTTTP DLIDIQRSSF SGLIEELESF SPITDYDVDE AKRRDSTYAV QMYVPTRLEV
252_Trichodesmium_erythraeum    -KLNVNTYSP DLIEIQRASF YGLIEELDSY SPITDYSVEE SKRRDSSYAV QMYVPTRLEV
255_Leptolyngbya_sp._PCC_7376   -------MTP DLIDIQRSSF KGLIEELNSF SPITDYSMTE AKSRDSTYGV QMYVPTRLEV
256_Planktothrix_tepida         ---MANLTHP DLIEIQRSSF AGLIEELESF SPITDYDVDE AKRRDSTYAV QMYVPTRLEV
267_Xenococcus_sp._PCC_7305     -------MTP DLIEIQRSSF QGLIDELNSF SPIADYHVDE AKRRDSTYNV QMYVPTRLEV
269_Synechococcus_sp._PCC_7336  --MNSLTAAP DLVEIQRKSF EGFEEELLSF SPIIDYDAEE AKRRDATYQA QIRVPTRLDV
270_Prochlorothrix_hollandica   --MTTQPTIP DLVEIQRSSF EGLVEELESF SPISDYDLAE AKRRDGTYAV QMYVPTRLEV
273_Thermosynechococcus_elonga  --MASNQIYP DLVEIQRASF EGLIEELESF SPITDYSVDE AKRRDATYSM QMYVPTRLDV
277_Synechococcus_sp._JA-2-3Ba  --MTQLAVPP DLVEIQRESF EGFEEELLSF SPIIDYDPEE AKRRDATYQA QIRVPTRLDV
278_Halothece_sp._KZN_001       -------MSP DLIEIQRASF KGLIEELDSF SPISDYEVDE AKRRDSSYSV QMYVPTCLEV
293_Geminocystis_herdmanii      ---------P DLIEIQRSSY HGIIEELNSF TPITDYNIEE AKKRDATYGV QIYVPTLLEV
302_Cyanobium_sp._CACIAM_14     --MSSAIQVP DLVEVQRASF KGLIEELDSF SPITDHDVEE AKRRDATFAS QMYVTCRLEV
317_Prochlorococcus_sp._MIT_06  -MSSSALQVP DLVEVQRASF KGLIEELQNF SPISDHDVEE AKRRDATFAS QMYVTCRLEV
335_Prochlorococcus_marinus     -MSSSALQVP DLVEVQRASF KGLIEELQNF SPISDHDVEE AKRRDATFAS QMYVTCRLEV
356_Synechococcus_sp._RS9916    -MSSSAIQVP DLVEVQRASF KGLIEELESF SPITDHDVEE AKRRDATFAS QMYVTCRLEV
368_Synechococcus_sp._BL107     -MSSSAIQVP DLVEVQRASF KGLIEELESF SPITDHDVEE AKRRDATFAS QMYVTCRLEV
001_Gloeobacter_violaceus       -EVRMSNALP DLVEIQRESF EGLIEELLSF SPITDYSVEE AKRRDSTYSV QMYVSTRLQV
002_Gloeobacter_kilaueensis_JS  -EVRMSNSLP DLVEIQRASF EGLIEELLSF SPITDYSVEE AKRRDSTYSV QMYVSTRLQV
372_Gloeomargarita_lithophora   ------MSQP DLIEIQRSSF EGLIEELKNF SPITDYDVEE AKRRDASYAV QVYVPAQLEV
GB_GCA_001917115.1_Homo         RVTPMGIPHP DLIEVQKKSF EGLKEELLSF SPIKDYTIEE ARIHDATYAK QLRVMVRLEV
GB_GCA_001899365.1_Koala        RVTPMGIPHP DLIEVQKKSF EGLKEELLSF SPIKDYTIEE ARIHDATYAK QLRVMVRLEV
UBA9579                         ---------- ---------- ---------- ---------- ---------- ----------
UBA11440                        RVTPMGIPNP DLIDIQKKSF EGLKEELLAF SPVKDYTIEE ARIHDATYAK QLRVMVRLEV
UBA9971                         ---------- ---------- ---------- ---------- ---------- ----------
UBA10660                        RVTPMGIPHP DLIEVQKKSF EGLKEELLSF SPIKDYTVEE ARIHDATYAK QLRVMIRLEV
GB_GCA_002103055.1              RVTPMGIPHP DLIEVQKKSF EGLKEELLSF SPIKDYTIEE ARIHDATYAK QLRVMVRLEV
Vampirovibrio_chlorellavorus    RSTLPGIGSP DLAEIQKNSF EGLKEELLSF SPIRDHTVES ARLHDTTYAR QLRIMLRLEA
GB_GCA_000980455.1              RVTPMGIPNP DLIEVQKNSF EGLKEELLSF SPIKDYTIEE ARIHDATYAK QLRVMVRLEV
GB_GCA_001784555.1              RIQPYAKAGP DLAEIQKASF EGLSEELKSF SPIRDKTPQE ARDNDQSYTK KLYIQMRLKM
GB_GCA_001899315.1              RVRTFGAGSP DLAEIQKSSF EGLAEELRAF SPIKDKTPEE ARSLDASFTK KLRIQMRLEI
Ser_GB_GCA_002083815.1          QIYQHEQVTP DLIKIQKDSF EGLPEALESF SPIQDYSVPE CRARDLTFAA HLKIPVQLRI
Ser_GB_GCA_002770975.1          RKKIHKEVSP DLIKIQKDSF EGLPEALESF SPIQDYSVPD CRARDLTFAA HLKIPVQLKI
001_Thermosporothrix_hazakensi  PERVSFARIP NLIQIQIDSF EGLKELFEEI SPIEDYSEDE CRERDATYAA PLTVKARLDV
002_Dictyobacter_alpinus        PERVSFARIP GLIQIQLDSF EGLRELFEEI SPIEDYSEDE CRDRDATFSA PLNVKARLDV
003_Thermorudis_peleae          VDRVSFSRIP NLIELQLRSF EGLRELLEEI SPIIDYSVEL CRERDMTYAA PLYFRVRLDV
006_Ktedonobacter_racemifer     PERVSFGRIP GLIQIQLDSF EGLRELFEEI SPIEDYDEDE CRDRDATHAA PLNVKARLDI
009_Thermogemmatispora_onikobe  PERVSFARIP GLIQIQLDSF EGLREVFEEI SPIEDYSEDE CRDRDATYAA PLTVKARLDI
012_Thermosporothrix_hazakensi  PERVSFARIP GLIQIQLDSF EGLRELFDEI SPIEDYTEDE CRERDATFAA PLTVTARLEV
017_Caldilinea_aerophila        IRRKSYARTP RLTEVQIRSF EGLRELFDEI SPIVSYPVEE CRERDITYSA PLWVKVRLEV
018_Litorilinea_aerophila       TVRKSYARTP RLTEVQLRSF EGLRDLFDEI SPIVSYPEDE CRERDITYAA PLWVKVKLEV
019_Ardenticatena_maritima      MKKKKYAAIP NLIEIQKKSY EGLRELFDEI SPIDSYSEEE CRIMDLTYAA PMWVNVRLDV
020_Thermoflexus_hugenholtzii   LAVKTYGRIP NLIRIQIDSF EGLRELFDEL SPIQDASMDE CRERDMTYAA PLFVDVELRL
021_Dehalogenimonas_sp._GP      AARKSYSKIP NLIDIQLASF DALKELIEEI SPVKDLSEEE CQQRDQNYSV PLYVKARLEL
030_Dehalococcoides_mccartyi    VIRKSYAQLP NLIEMQLQSF EGLRELIEEI SPIKDLSEYE CTQRDQTYSV PLYVKARLDL
036_Flexilinea_flocculi         NATKSYSRIP DLIEVQLNSF DGIAELLNEI SPIESHTVEE CVERDLTYSC PLNVTVLLDI
037_Thermoflexus_hugenholtzii   SGEKRYAHIP NLIEIQHRSF EGLKELFDEI SPIESYSELE CLERDLTYGR GMWVQVALDV
041_Bellilinea_caldifistulae    LKTKSYARIP NLIEVQIESF EGLADLFHEI SPIESHSIEE CVERDLTYAS PLYVSVLLDI
042_Anaerolineaceae_bacterium_  QATKNYQRIP DLIEIQLDSF EGIGELLAEI SPIESFTVDE CLERDMTYSK PLYVTVLLDI
043_Levilinea_saccharolytica    LPTKSFARIP DLIEVQLDSF EGLADLFNEV SPIESHSMNE CVERDLTYAS PLYVSVLLDI
044_Pelolinea_submarina         LPEKSYARIP NLIEVQKESF TGLADLFTEI SPIESNSIEE CLERDLTYSS PLYVSVLLDI
046_Longilinea_arvoryzae        LPTKNYARIP DLIEVQLDSF EGLADLFDEV SPIESHSVDE CIERDQTYAS PLYVSVLLDI
049_Leptolinea_tardivitalis     FETKSFARIP NLIEVQLDSF DNLGDLFNEI SPIESHTIDE CIERDLTYAS PLFVTVLLEI
052_Dehalogenimonas_alkenigign  APRKSYSKIP NLIDIQLASF DALKDLIEEI SPIKDLSEED CRERDQSYSV PLYVKARLEL
054_Ornatilinea_apprima         LQEKSYARIP DLIEVQIESF DNLRDLFNEI SPIESHSIDE CVEKDLTYAS PLYVSVLLDI
055_Tengunoibacter_tsumagoiens  PERVSFARIP GLIQIQLDSF EGLHELFSEI SPIEDYSEDE CRDRDASFSA PLNVKARLDV
058_Chloroflexus_aggregans      IERRSFARIP LLIETQLKSF EGLRELFDEI SPITDYDEFE CRDRDLTYAA PLRVKVELEI
059_Dictyobacter_aurantiacus    PERVSFARIP GLIQIQLDSF EGLRELFEEI SPIEDYSEDE CRDRDATFAA PLNVKARLDV
061_Candidatus_Viridilinea_med  IKRHSFAQIP RLIETQINSF EGLRELFEEI SPITDFDEFQ CRERDLTYAA PLRVNVELEI
063_Chloroflexus_sp._Y-396-1    IERRSFARIP LLIETQLKSF EGLRELFDEI SPITDYDEFE CRERDLTYAA PLRVKVELEI
067_Roseiflexus_castenholzii    IERYSFARIP KLIETQLKSF EGLRELFDEI SPITDYNEHE CRERGITYSA PIRVNVQLEI
069_Roseiflexus_sp._RS-1        IERYSFARIP KLIETQLNSF EGLRELFEEI SPITDYNEHE CRERGITYSA PIRVNVQLEI
070_Oscillochloris_trichoides   IERRSFARIP RLIETQVNSF EGLRELFDEI SPITDFTEFE CRERDLTYAA PLRVNVELEL
071_Oscillochloris_sp._Chuk17   IERRSFARIP RLIETQVNSF EGLRELFDEI SPITDFTEFE CRERDLTYAA PLRVSVELEL
074_Herpetosiphon_llansteffane  ASRRSFARIP KLIETQIDSF EGLRELFDEI NPIDDYNEFE CRERDMTYAA PLRVRVRLDI
004_Thermanaeromonas_toyohensi  RERWSYANIP NLIEIQRRSY EGIRETFQEI SPIQDYTVEE CKERDMTYAA PLRVKVRLEV
008_Desulfitobacterium_hafnien  RERWSYSRIP NLIEIQQNSY EGLREMFRDI SPIQDYEVEE CKERDVTYAA PLRVKVRLEV
011_Peptococcaceae_bacterium_C  RERWSYSRIP NLIEIQQNSY EGLREMFRDI SPIQDYEVEE CKERDVTYAA PLRVKVRLEV
016_Moorella_thermoacetica      RERWTFAKIP NLIEIQRNSY TGLRELFHDI SPIQDYSEDE CKERDMTYAA PLRVKVRLEV
020_Anoxybacter_fermentans      RPRKSYAKIP YLIKTQKESY EGLQEMFDEI SPIQDYDVNE CKDRDVTYEA PLRVRVRLEV
021_Heliobacterium_modesticald  RERWTFARIP NLIEIQQNSY EGLREMFRDI SPIQDYSVEE CKERDVTFAA PLRVKVRLEV
024_Heliophilum_fasciatum       RERWSFARIP NLIEIQQNSY EGLREMFRDI SPIQDYEVEE CKERDVTFSA PLRVKVRLEV
027_Halanaerobium_saccharolyti  RERRSFSKIP DLIYTQLNSY EGLHEVFNEI SPIEDYTVEE CRDRDDTYSA SLQVKVRLEV
029_Orenia_metallireducens      RERRSFAKVP FLLETQIKSY EGLLEILHEI SPIQDYDELE SKNRDVTYSA PLNVKVRLDV
031_Halobacteroides_halobius    RERRTFAKVP YLVKTQTESY QGLMELFDEL SPIQDYDEVE SKNRDVTYDA PLNARVRLDV
033_Caldicoprobacter_oshimai    RTRMSYSRIP NLIEVQKNSY EGLKEVFEEI SPITDYSVQE CKDRDMNYAA PLKVRVRLEV
034_Thermoanaerobacter_ethanol  KTRMSFAKIP DLIEVQKKSY EGLREVFREI SPIESYSVEE CKDRDTTYAV PMKVKVRLEV
036_Caldanaerobacter_subterran  RTRMSFAKIP DLIEVQKKSY EGLKEVFQEI SPIESYSVEE CKDRDTTYAA PLKVKVRLEV
040_Thermohydrogenium_kirishie  KNRMSFARIP NLIEVQKNSY EGLREVFRDI SPIESYSVEE CKDRDTTYAA PMKVKVRLEV
043_Anaerosporomusa_subterrane  KARYSYAKIP NLIEIQKNSY EGLQEIFSDI SPIQDYAVEE CKERDVTYSA PLKVSVRLEV
046_Paenibacillus_sp._32352     RKRRSYARIP NLIEIQQKSY EGLREMFQDI SPIQDYSVDE SKERDVTYAA PLRVKVRLEV
051_Alicyclobacillus_contamina  RERRSYSRIP NLIEIQQKSY EGLREMFADI SPIQDYDVEE CKERDVTYAA PLRVKVRLEV
055_Paenibacillus_alvei         RTRRSYARIP NLIEIQQKSY EGLREMFQDI SPIQDYTVDD SKERDVTFAA PLRVKVRLEV
059_Aeribacillus_pallidus       RQRRTYSRIP NLIEIQQKSY EGLREMFQDI SPIQDYDVDE SKERDVTYAA PLRVKVRLEV
063_Thermoflavimicrobium_dicho  RQRRSYARIP NLIEIQKKSY EGLREMFRDI SPIEDYNVEE AKDHQVTYAA PLRVKVRLEV
069_Brevibacillus_sp._OK042     RQRRTYSRIP NLIEIQQKSY EGLREMFQDI SPIQDYDVDE SKERDVTYAA PLRVKVRLEV
074_Clostridium_formicaceticum  KVRMSYSQIP NLIELQKESY EGLKEVFNDI SPIEDYDVEE SKERDVTYAA PLKVKVRLEV
077_Bacillus_methanolicus       RQRRSYAKIP NLIEIQTSSY EGLREMFQDI SPIEDYSVEE SKERDVTYSA PLRVKVRLDV
078_Geobacillus_lituanicus      RQRRSYARIP NLIEIQTSSY EGLREMFKEI SPIEDYSVEE AKERDVTYAA PLRVKVRLDV
080_Hydrogenibacillus_schlegel  RTRRTYSRTP HLIEIQLASY EGLRELFEEI SPIQDHSVDE CKERDATYAA PLRVKARLEV
084_Geobacillus_thermocatenula  RQRRSYARIP NLIEIQTSSY EGLREMFREI SPIEDYTVEE AKERDVTYAA PLRVKVRLDV
086_Alkalibaculum_bacchi        KERMSFSRIP NLIAVQVNSY KGLKEVFDDI NPITDYSIAE CKERDASYST SLKVRVRLSV
091_Finegoldia_magna            TDRVSFSRNP NLIGIQTDSF KGIKEVFEDI SPIKDYTIQE AKDRDTNYSC PLKVKVRLEV
094_Anaerococcus_pacaensis      TQRVSFSKFP NLLKVQKDSY EGLGEILEDI SPIEDYTIQE SKYKDTTYSR DLKVKARLEV
097_Staphylococcus_aureus       RKRRNYARIP NLIEIQTKSY EGLIEMFRDI SPIEDYDLEE SKNRDATYAA PLRVKVRLEV
100_Anaerococcus_rubeinfantis   TERVSFSKFP NLLKVQKDSY EGLGEILEDI SPIEDYTIEE AKYKDTTYSR DLKVKARLEV
103_Anaerococcus_nagyae         TERVSFSKFP NLLKVQKDSY EGLGEILEDI SPIEDYSIQE AKYKDATYSR DLKVKARLEV
MrgGB_GCA_001771345.1           -EKLFHAKLP DLIELQRDSF EGLPEELRLI SPIKGYQAEE CLIRETTYAA PIKAETRLEV
MrgGB_GCA_001772375.1           -MKVINLIQP DLLELQRDSF EGFSEEIQKI SPIKGYSARE CLIREATYAV PLKVEARLSV
MrgGB_GCA_001771505.1           RESLFKDIKP DLLEVQKNSF EGLSDELRTI SPIKSYTEQE CLVREVTFCA PLKVEVKLEV
MrgGB_GCA_001771615.1           -RKRYYQGLP DLLELQKDSF TGLPEELKLI SPIKGFSAQD CLIRETTFAL PIKVESRLEG
MrgGB_GCA_001771625.1           -RKFFQTRSP DLLELQRDSF EGLPEELRLV SPIKGYPTEE CLIRETTYSV PMKVEARLEV
MrgGB_GCA_001771695.1           ISLLADEKRP DFLEMQLKSF TGLRDELKAA SPIKSYSVRE SLIREMTFAS PLNVEIKLDV
MrgGB_GCA_001772455.1           -TKLVSFKQP DLLELQKDSF EGLAEELRMI SPIRGYSTRD CLIRETTYAL PLKVEARLEV
MrgGB_GCA_001783265.1           RINLHPNAKP DLVELQKSSY EGLKEELKSI SPIIGFDLEE CKVKEITYAA PLRVSVRLEV
MrgGB_GCA_001783275.1           REALHKGQIS DLVNIQKESF EGIGVELQAI SPIKGFSLEE CRERELTYSA PLKVKVRLEV
MrgGB_GCA_002713045.1           RTPLRSSIAP GLVEVQVNSF EGIKNELLSI SPIVSKTYFE CKDHETTYSA PLRADVRLRV
MrgGB_GCA_002716485.1           RIPLSIQENE SLLNIQTKSF KGVGEELKNI SPIVAHSFEE CQLREITYCA PLRVSVRLEV
MrgGB_GCA_002716725.1           RVRLNQETNP NLIDVQIASF DGIKEELDNI SPIIGYSFEE SQVREVTYCS ALKVPIRLEA
MrgGB_GCA_002774365.1           -TTLEKIEVP DLLELQRDSF SGLPEELRAL SPIKGYSARD CLIRETTFAV PLKVDVRLDV
EreGB_GCA_002313735.1           TGRISFQKIP YLIELQRSSY KGMDDTFKDI SPIEDQSVET CRDKDATYAY PLKVKVRLEI
Termititenax_aidoneus           RIKLNTNIPP KLTSLQLKSY EGIEEELKAI SPIVGYSEID CLREEHTYAL SLRVPVRLTI
Termititenax_persephonae        RVKLNKNIPP KLTELQLTSF EGIAQELKFV SPIKGYKPEE CLKREITYSL SLTVPVKLDI
Trichoplax_H2_Margulisbacteriu  RIRLNHG-NP DLVEIQKDSF EGLKEEFRTI SPIISFSFEE CQDKEITYSA SLRVPVRLDV
EreUBA11836                     TGRISFQKIP YLIELQRSSY KGMDDTFKDI SPIEDQSVET CRDKDATYAY PLKVKVRLEI
001_Rhodobacter_sphaeroides     RIRRYYGKIP NLIEVQKSSY EGIQGVFQSV FPIKDYDVDE CQQRDMTYAA PLKVTLRLDV
002_Gemmobacter_aquatilis       RIRRYFGKIP NLIEVQKSSY EGIQGVFQSV FPIKDYDVDE CQQRDMTFAA PLKVTLRLDV
003_Tabrizicola_aquatica        RIRRYFGKIP NLIEVQKSSY EGIQGTFQSV FPIKDYDVDE CQQRDMTYAA PLKVTLRLDV
004_Rhodobacter_sp._YIM_73036   RVRRYYGKIP NLIEVQKSSY EGLQGTFQSV FPIKDYDVDE CQSRDMTYAA PLKVTLRLDV
005_Pseudorhodobacter_aquimari  RIRRYFGKIP NLIEVQKSSY EGIQGVFQSV FPIKDYDVDE CQSRDMTYAA PLKVTLRLDV
006_Defluviimonas_denitrifican  RIRKYFGKIP NLIEVQKSSY EGIQGVFQSV FPIKDYDVDE CQSRDMTYAA PLKVTLRLDV
007_Rhodobacter_vinaykumarii    RIRRYYGKIP NLIEVQKSSY EGIQGVFQSV FPISDYDVDE CQSRDMTFSA PLKVTLRLDV
008_Rhodobacter_capsulatus      RIRRYYGKIP NLIEVQKASY EGIKGVFQSV FPIKDYDVDE CMSRDLTYSA PLKVTLRLDV
009_Donghicola_tyrosinivorans   RLRRYYGKIP NLIEVQKSSY EGIKGVFQSV FPIKDYDVEE CQQRDMTYSA PLKVTLRLDV
010_Thioclava_sp._NG1           RIRRYYGKIP NLIEVQKSSY EGIQGVFQSV FPIKDYDVDE CQARDMTYSA PLKVTLRLDV
011_Loktanella_sp._IMCC34160    RLRKYYGKIP NLIEVQKSSY EGIKGVFQSV FPIKDFDVEE CMQRDLTYSA PLKVTLRLDV
012_Roseovarius_sp._A-2         RLRKYYGKIP NLIEVQKSSY EGIKGVFQSV FPIKDYDVEE CMQRDMTYAA PLKVKLRLDV
013_Actibacterium_atlanticum    RLRKFYGKIP NLIEVQKSSY EGIQGVFQSV FPIKDYDVEE CQQRDMTYSA PLKVTLRLDV
014_Paracoccus_pantotrophus     RIRRYYGNIP NLIEVQKSSY EGIQGVFQSV FPIKDYDVDE CQSRDMTYAA PLKVTLRLDV
015_Actibacterium_mucosum       RIRKFYGKIP NLIEVQKSSY EGIQGVFQSV FPIKDYDVDE CQQRDMTYSA PLKVTLRLDV
016_Tropicimonas_isoalkanivora  RLRKYYGKIP NLIEVQKSSY EGIMGVFQSV FPIKDYDVDE CMQRDMTYSA PLKVTLRLDV
017_Roseivivax_roseus           RLRKYYGKIP NLIEVQKSSY EGIKGVFQSV FPIKDYDVDE CQQRDMTYSA PLKVTLRLDV
018_Sedimentitalea_nanhaiensis  RLRKYYGKIP NLIEVQKSSY EGIKGVFQSV FPIKDYDVEE CMQRDMTYSA PLKVTLRLDV
019_Roseivivax_jejudonensis     RLRRNYGKIP NLIEVQKSSY EGIKGVFQSV FPIKDYDVEE CMQRDMTYSA PLKVTLRLDV
020_Cribrihabitans_marinus      RLRKYYGKIP NLIEVQKSSY EGLMGVFQSV FPIKDYDVEE CMQRDMTYSA PLKVTLRLDV
021_Leisingera_sp._ANG-Vp       RLRKYYGKIP NLIEVQKSSY EGIKGVFQSV FPIKDYDVEE CMQRDMTYSA PLKVTLRLDV
022_Rhodobacteraceae_bacterium  RLRKYYGKIP NLIEVQKSSY EGIMGVFQSV FPIKDYDVEE CQQRDMTFSA PLKVTLRLDV
023_Ruegeria_denitrificans      RLRKYYGKIP NLIEVQKSSY EGIKGVFQSV FPIKDYDVEE CMQRDMTYSA PLKVTLRLDV
024_Yangia_pacifica             RLRRYYGKIP NLIEVQKSSY EGIMGVFQSV FPIKDYDVEE CMQRDMTYSA PLKVTLRLDV
025_Thalassobius_mediterraneus  RLRKYYGKIP NLIEVQKSSY EGIMGVFQSV FPIKDYDVEE CMQRDMTYSA PLKVTLRLDV
026_Rhodobacteraceae_bacterium  RLRKYYGKIP NLIEVQKSSY EGIKGVFQSV FPIKDYDVEE CQQRDMTYSA PLKVTLRLDV
027_Roseibaca_ekhonensis        RIRKMFGKIP NLIEIQKSSY EGIMGVFQSV FPIKDYDTEE CMQRDMTYAA PLKVTLRLDV
029_Celeribacter_neptunius      RLRKYYGKIP NLIEVQKSSY EGIKGVFQSV FPIKDYDVEE CQQRDMTYSA PLKVTLRLDV
031_Antarctobacter_heliothermu  RLRRYYGKIP NLIEVQKSSY EGIKGVFQSV FPIKDYDVEE CMQRDMTYSA PLKVTLRLDV
032_Pseudooceanicola_nitratire  RLRKYYGKIP NLIEVQKASY EGIMGVFQSV FPIKDYDVEE CQQRDMTYSA PLKVTLRLDV
033_Ketogulonicigenium_robustu  RLRKSYGKIP NLIEVQKSSY EGIQGVFQSV FPIKDYDVEE CQARDMTYSA QLKVTLRLDV
034_Halocynthiibacter_arcticus  RLRKYFGKIP NLIEVQKSSY EGINGVFQSV FPIKDYDVEE CQQRDMTYSA PLKVTLRLDV
035_Neptunicoccus_sediminis     RIRKYYGKIP NLIEVQKSSY EGIQGVFQSV FPIKDYDVEE CQQRDMTYSA PLKVTLRLDV
036_Jannaschia_rubra            RIRRYYGKLP NLIEVQKSSY EGLMGTFQSV FPIKDYDVEE CQTRDMTYAA PLKVTLRLDV
037_Bradyrhizobium_valentinum   RVRKFFGHIP NLIEVQKASY EGLQAVFRSV FPISDYDVDE CRQRGMTYAA PLKVTLRLDV
038_Salinarimonadaceae_bacteri  RIRKFFGKIP NLIEVQKASY DGLQAVFKSV FPISDFDVDE CRQRDITFAA PLKVTLRLDV
039_Methyloceanibacter_caenite  RYRKFFGHIP NLIEVQKQSY EGLQSVFRSV FPIKDYDVDE CQQRDMTFAA PLKVTLRLDV
040_Bradyrhizobium_erythrophle  RVRKFFGHIP NLIEVQKASY EGLQAVFRSV FPISDYDVDE CRQRGMTFAA PLKVTLRLDV
043_Tepidicaulis_marinus        RVRKSFGRIP NLIEVQKYSY QGLQAVFKSV FPINDYDVEE CQQRGMTFAA PLKVTLRLDV
045_Methyloceanibacter_margina  RYRKFFGHIP NLIEVQKQSY EGLQSVFRSV FPIKDYDVEE CQQRGMTFAA PLKVTLRLDV
046_Bradyrhizobium_japonicum    RVRKFFGHIP NLIEVQKASY EGLQAVFRSV FPISDYDVDE CRQRGMTFAA PLKVTLRLDV
047_Ochrobactrum_pecoris        RVRKFFGKIP NLIEVQKASY EGLQAVFKSV FPIQDFDVDE CRQRDLTYSA PLKVTLRLDV
048_Rhizobiales_bacterium_63-2  RVRKFFGKIP NLIEVQKASY EGLQAVFKSV FPISDFDVDE CRQRDLTYSA PLKVTLRLDV
049_Methylobacterium_platani    RIRKFFGKIP NLIEVQKASY EGLQSVFKSV FPISDYDVDE CRQRGITFAA PLKVTLRLDV
050_Falsochrobactrum_ovis       RVRKFFGKIP NLIEVQKASY EGLQAVFKSV FPIQDFDVDE CRQRDLTYSA PLKVTLRLDV
051_Pelagibacterium_sp._IMCC34  KVRKSFGSIP NLIEVQKASY EGLQSVFRSV FPITDYDVDE CRQRDMTFAA PLKVTLRLDV
053_Pleomorphomonas_carboxydit  RVRKFFGDIP NLIEVQKASY EGLQAVFKSV FPISDYDVDE CRQRGMTFAA PLKVTLRLDV
054_Ochrobactrum_grignonense    RVRKFFGKIP NLIEVQKASY EGLQAVFKSV FPIQDFDVDE CRQRDLTYSA PLKVTLRLDV
055_Methylorubrum_salsuginis    RIRKFFGKIP NLIEVQKASY EGLQSVFKSV FPISDYDVDE CRQRGITFAA PLKVTLRLDV
056_Mesorhizobium_sp._M1B.F.Ca  RVRKFFGKIP NLIEVQKASY EGLQAVFKSV FPISDFDVDE CRQRDLTYAA PLKVTLRLDV
057_Methylobacterium_sp._Leaf8  RIRKFFGKIP NLIEVQKASY EGLQTVFKSV FPISDYDVDE CRQRGITFAA PLKVTLRLDV
058_Xanthobacter_autotrophicus  RIRKFFGKIP NLIEVQKASY DGLQAVFKSV FPISDYDVDE CRQRGMTFAA PLKVTLRLDV
059_Sinorhizobium_arboris       RVRKFFGKIP NLIEVQKASY EGLQAVFKSV FPIKDFDVEE CRQRDLTYAA PLKVTLRLNV
060_Phyllobacterium_brassicace  RVRKFFGKIP NLIEVQKASY EGLQAVFKSV FPISDFDVDE CRQRDLTYAA PLKVTLRLDV
061_Mesorhizobium_prunaredense  RVRKFFGKIP NLIEVQKASY EGLQAVFKSV FPISDFDVDE CRQRDLTYAA PLKVTLRLDV
062_Labrenzia_sp._011           KVRKYYGSIP NLIEVQKASY EGLEAVFQSV FPISDYDVDE CRQRDMTFAA PLKVTLRLDV
063_Agrobacterium_rubi          RVRKFFGKIP NLIEVQKASY EGLNAVFRSV FPITDFDVEE CRQRDLTYAA PLKVTLRLSV
064_Methylorubrum_extorquens    RIRKFFGKIP NLIEVQKASY EGLQSVFKSV FPISDYDVDE CRQRGITFAA PLKVTLRLDV
065_Ciceribacter_sp._F8825      RVRKFFGKIP NLIEVQKASY EGLQAVFKSV FPITDFDVDE CRQRDLTYAA PLKVTLRLSV
066_Agrobacterium_tumefaciens   RVRKFFGKIP NLIEVQKASY EGLNAVFKSV FPITDFDVEE CRQRDLTYAA PLKVTLRLSV
067_Stappia_stellulata          RVRKVYGSIP NLIEVQKASY EGLEAVFKSV FPISDYDVEE CRQRGMTFAA PLKVTLRLDV
068_Bartonella_florencae        RVRKFFGKIP NLIEVQKASY EGLQAVFKSV FPISDFDVEE CRQRDLTYAA PLKVILRLGV
069_Bosea_vaviloviae            RVRKFFGKLP NLIEVQKASY EGLQSVFKSV FPIGDYDVDE CRQRGMTFSA PLKVTLRLDV
070_Niveispirillum_lacus        RIRKSFGRIP NLIEVQRSSY LGLQEVFKSV FPIKDYDVEE CQQRGMTFAA PLKVTLRLDV
071_Brevundimonas_halotolerans  RIRKSFGRIP NLIEVQRASY QGIEAVFKSV FPIKDYDVEE CIQRDMTYAA PLKVKLRLDV
072_Candidatus_Phycosocius_bac  RIRKSFGRIP NLIEVQKSSY EGIEAVFKSV FPIKDFDVDE CIQRDLTYSA PLKVKLRLDV
073_Henriciella_barbarensis     RIRKSFGRIP NLIEVQRSSY DGLGGVFKSV FPIIDFDMQE CMQRDMTYAA PLKVRLQLEV
074_Altererythrobacter_ishigak  RIRKIFGDIP NLIEVQRESY SGLEKTLRSV FPIRDHDTTE CKQRGITYAA PMKVTLRLDV
075_Porphyrobacter_donghaensis  RIRKIFGDIP NLIEVQRESY SGLEKTLRSV FPIRDYDTTE CRQRGITYAA PMKVTLRLDV
076_Qipengyuania_sediminis      RIRKIFGDIP NLIEVQRESY SGLEKTLRSV FPIRDYDITE CRQRGITYAA PMKVTLRLDV
077_Sandarakinorhabdus_limnoph  RIRKNFGHIP NLIEVQRESY SGLEKTLRSV FPIRDYDTDE CRQRGMTYAA PMRVTLRLDV
078_Orientia_chuto              RIRKNFGKIP NLIEVQKQSY KGLQGVLNSI FPIYDYDVEE CVQRGISYTA ALKITLSLVV
079_Orientia_tsutsugamushi      RIRKNFGKIP NLIEVQKNSY KGLQGVLNSI FPIHDYDVEE CIQRGLSYTA ALKITLSLAV
087_Wolbachia_endosymbiont_of_  VPRVSYSRSL DLVKVQKESY KRLEAIFHTI FPINDYNESE CIKRGITFSA QVIASIRLEV
091_Wolbachia_endosymbiont_of_  VPRVSYSRSL DLVKVQKGSY ERLKAIFHTI FPISDYSESE CIKRGITFSA QVIASIRLEV
092_Yoonia_vestfoldensis        RLRKYYGKIP NLIEVQKSSY EGIKGVFQSV FPIKDYDVEE CMQRDMTYAA PLKVTLRLDV
093_Polynucleobacter_acidiphob  RIRKSFAKRP YLLTTQLESY EGLQSAFTSI FPIVSFDVKE CQQRGLTYHS ALRAKVRLEV
094_Polynucleobacter_necessari  RVRKSFAKRP YLIATQLESY EGLQAAFTSA FPIVSFDVKE CQQRGYTYHS ALRAKVRLEV
095_Polynucleobacter_asymbioti  RVRKSFAKRP YLIATQLESY EGLQAAFTSA FPIVSFDVKE CQQRGYTYHS ALRAKVRLEV
096_Thermotoga_maritima         RTRVSFGKSP DLVEIQKSSY EGLLEVLKKF SPIYSIDPLE CKAKGLTYSV PIYATARLEV
098_Thermotoga_petrophila       RTRVSFGKTP DLVEIQKISY EGLLEVLKKF SPIYSVDPLE CKAKGLTYSV PIYATARLEV
099_Thermotoga_sp._SG1          RTRVSFGKTP DLVEIQKSSY EGLLEVLKKF SPIYSVDPLE CKAKGLTYSV PVYATARLEV
100_Pseudothermotoga_thermarum  RERLSFGRIP DLLSIQKNSY NGLLRVLKKF SPITSRTPEE CKEKGLTYSV PVYVLVRVEA
101_Mesotoga_sp._BH458_6_3_2_1  RERWVFGRVP NLIEIQTRSF EGLLSVLKKY SPIKSHSIQE CKDKGLTYSV PLYVTVRIEA
102_Fervidobacterium_pennivora  RIRYSFGKVP DLVEIQHKSF HGILRILKKF SPITSHSVEE CKQRLLTYVA PFYATVRVEV
103_Fervidobacterium_islandicu  RIRYSFGRVP NLVEIQHKSF HGILRILKKF SPITSHSVEE CKQRLLTYVA PFFATVRVEV
104_Fervidobacterium_thailande  RTRFSFGRVP DLVQIQRDSF SGLLKILKKF CPITSNSVEE CKQRLLTYVA PFYATVRVEV
105_Marinitoga_hydrogenitolera  RERHFFGKVH DLLEIQLNSF DGIKDVLNKY TPITVFDEME CKEKGLSYTV PLKAKIRISL
106_Petrotoga_sp._9PWA.NaAc.5.  RERKFFGKVE DLVKIQKDSF KSLMESIKRY MPIRVISESE CLDKGLTYSA KAFLKVRIDV
107_Thermotoga_caldifontis      RERLTFGRTP NLIAIQLESY KGLMDILKKF SPIVSATIEE CKQKGLTYQV PIYATVRIEA
108_Pseudothermotoga_hypogea    RERLTFGHTP NLIAIQIESY KGLMEILRKF SPITSATIEE CKQKGLTYQV PIYATVRIEA
109_Thermotoga_profunda         RERLTFGRIP NLISMQIDSY NGIMEVLKKF SPISSAPVEE CKQKGLTHTV PVYTTVRIEA
110_Thermosipho_atlanticus      RTRFSFGRVP NLVEIQTRSY DGILKVLKKF SPITSNTVQE CKERLMTYTV PVYTTVRVEA
111_Thermosipho_africanus       RTRFSFGRVP NLVEIQTKSY NGILKVLKKF SPITSNTVQE CKERLLTYTV PVYTTVRIEA
112_Kosmotoga_pacifica          RERWVFGKVP NLIEIQTRSF EGLLSVLKKY SPIKSHTIQE CKDKGLTYSV PLYVTVRIEA
113_Fervidobacterium_nodosum    RTRYSFGKVP DLVEIQRKSF HGILRILKKF SPITSHSVEE CKQRLLTYVA PFYATVRVEV
114_Kosmotoga_arenicorallina    RERWVFGKVP NLIEIQTRSF EGLLSVLKKY SPIKSHSVQE CKDKGLTYSV PLYVTVRIEA
116_Mesotoga_prima              RERWVFGRVP NLIEIQTRSF EGLLNVLKKY SPIKSHSIQE CKDKGLTYSV PLYVTVRIEA
117_Mesoaciditoga_lauensis      RNRISYGRLP NLISVQLDSY HGIIDALKKF SPIESYTEEE CRLKDTTYSA PLYITIRIEA
118_Petrotoga_mexicana          RERKFFGKVE DLVKIQKDSF NKVMESIKRY MPIKIFSESE CRDKGLTYAG KAYLKVRIDI
119_Defluviitoga_tunisiensis    RYRKFFGKVE DLVKIQKDSF RKLLESIKSY MPIQVVSEDE CRDKGLTYAA KVYLSVRIDV
121_Oceanotoga_teriensis        RERDFFGNVD DLIKIQKSSF KRLQETIRKF MPLRVMTEEE CKSKNLTYSG RAFLTVQIDV
122_Geotoga_petraea             RERDFFGKVD DLIKIQKSSF HRLKETIKKF MPLTIMSEDE CKAKNLTYSG RTFLTVQLDV
143_Gemmatimonas_aurantiaca     MNQISFAKLP HLLDIQTRAF VGLERVFKDL FPITDYTVAE CIERDMTYSA PLKATLQLEV
144_Gemmatimonas_phototrophica  MNQISFAKLP HLLDIQTRAF VGLERVFKDL FPITDYSVAE CIERDMTYSA PLKATLQLEV
145_Gemmatirosa_kalamazoonesis  IKEISFAKLP HLLDIQTRAF VGLERVFKDL FPITDYSVEE CIERDMTYSA PLKATLQLEV
146_Bryobacter_aggregatus       ITRVDFSRIP NLIEVQKLSY IGLQSVFKSV FPITDYDIPE CEERGMTFSA PLKVTIRLEV
147_Luteitalea_pratensis        RERIDFSKIP NLIEIQKKSY VGLQAVFKSV FPISDYDINE CLERGMTYAI PLKVTIRLEV
148_Candidatus_Solibacter_usit  PERVDFSKIP NLIEVQKKSY IGLQTVFNSV FPISDYDMQE CQERGMTYAA PLKVTIRLEV
149_Acidobacterium_capsulatum   RSRLDFSKIP NLIEVQRRSY NGLQSVFTSV FPIADYDQAE CEERGMTFSA PLKVTVRLEV
150_Thermoanaerobaculum_aquati  GERVSFSKIP NLIAVQKASY VGLQAVFTSV FPLSDFTEDD CRERGLTYAV PLKVRVRLDL
152_Acidobacterium_ailaaui      RRRLDFSKIP NLIEVQRRSY NGLQSVFTSV FPITDYDQSE CEERGMTYSA PLKVTVRLEV
153_Acidobacteriaceae_bacteriu  RSRLDFSKIP NLIEVQRRSY NGLQSVFTSV FPITDYDQAE CEERGMTYSA PLKVTVRLEV
154_Candidatus_Sulfotelmatobac  RKRFDFSKIP NLIEVQKRSY GGLQAVFQSV FPIEDYDVAE CEERGMTYSA PLKVTMRLEV
155_Occallatibacter_savannae    RSRLDFSKIP NLIEVQRRSY SGLQSVFVSV FPITDYDQQE CEERGMTFSA PLKVTVRLEV
157_Candidatus_Koribacter_vers  RNRQDFSKIP NLIEVQKRSY AGLQAVFQSV FPITDYDVAE CEERGMTYSA PLKVTMRLEV
158_Bryocella_elongata          RQRLDFSKIP NLIEVQRRSY NGLQSVFTSV FPITDYDQAE CEERGMTYSA PLKVTIRLEV
159_Silvibacterium_bohemicum    RSRLDFSKIP NLIEVQRRSY NGLQSVFTSV FPITDYDQAE CEERGMTYSA PLKVTVRLEV
160_Edaphobacter_aggregans      RSRLDFSKIP NLIEVQRRSY NGLQSVFTSV FPITDYDQAE CEERGMTYSA PLKVTIRLEV
161_Granulicella_sp._AF10       RSRLDFSKIP NLIEVQRRSY NGLQSVFTSV FPITDYDQAE CEERGMTYSA PLKVTIRLEV
163_Candidatus_Sulfotelmatomon  RSRLDFSKIP NLIEVQRRSY SGLQSVFVSV FPITDYDQQE CEERGMTFSA PLKVTVRLEV
164_Edaphobacter_aggregans      RSRLDFSKIP NLIEVQRRSY NGLQSVFTSV FPITDYDQAE CEERGMTYSA PLKVTIRLEV
165_Terracidiphilus_gabretensi  RSRLDFSKIP NLIEVQRRSY SGLQSVFTSV FPITDYDQQE CEERGMTFSA PLKVTVRLEV
166_Granulicella_sp._GAS466     RSRLDFSKIP NLIEVQRRSY NGLQSVFTSV FPITDYDQAE CEERGMTYSA PLKVTIRLEV
167_Acidipila_rosea             RSRLDFSKIP NLIEVQRRSY NGLQSVFTSV FPITDYDQAE CEERGMTYSA PLKVTVRLEV
168_Terriglobus_saanensis       RSRLDFSKIP NLIEVQRRSY NGLQSVFTSV FPITDYDQGE CEERGMTYSA PLKVTIRLEV
169_Geothrix_fermentans         RQRHNFSKIP NLIDIQKRSY RGLKAVFESM FPVHNMGMDE CVERGATMAA PLKIRVRLEV
170_Acidobacteriaceae_bacteriu  RERVDFSKIP NLIEVQKRSY GGLQSVFSSV FPISDYDVPE CEERGMTYAA PLKVTIRLEV
171_Acidipila_sp._4G-K13        RSRLDFSKIP NLIEVQRRSY NGLQSVFVSV FPITDYDQAE CEERGMTYSA PLKVTVRLEV
172_Pyrinomonas_methylaliphato  PKRHDFSKIP NLIEIQRESY VGLQAVFRSI FPISDHDQQE CRERGMTYSV PLKVKIRLEV
173_Acidipila_dinghuensis       RSRLDFSKIP NLIEVQRRSY NGLQSVFTSV FPITDYDQAE CEERGMTYSA PLKVTVRLEV
174_Granulicella_mallensis      RSRLDFSKIP NLIEVQRRSY NGLQSVFTSV FPITDYDQAE CEERGMTYSA PLKVTIRLEV
175_Granulicella_pectinivorans  RSRLDFSKIP NLIEVQRRSY NGLQSVFTSV FPITDYDQAE CEERGMTYSA PLKVTIRLEV
178_Terriglobus_roseus          RSRLDFSKIP NLIEVQRRSY NGLQSVFTSV FPITDYDQAE CEERGMTYAA PLKVTIRLEV
179_Acidobacteriaceae_bacteriu  RSRLDFSKIP NLIEVQRRSY NGLQSVFTSV FPITDYDQAE CEERGMTYSA PLKVTIRLEV
180_Edaphobacter_modestus       RSRLDFSKIP NLIEVQRRSY NGLQSVFTSV FPITDYDQAE CEERGMTYSA PLKVTIRLEV
182_Granulicella_tundricola     RSRLDFSKIP NLIEVQRRSY NGLQSVFTSV FPITDYDQAE CEERGMTYSA PLKVTIRLEV
184_Chloracidobacterium_thermo  RARHDFSKIP NLIEVQRESY IGLQAVFKSV FPIKDYEVRE CQERGMTYAV PLKVKIRLDV
185_Chloracidobacterium_thermo  RARHDFSKIP NLIEVQRESY IGLQAVFKSV FPIKDYEVRE CQERGMTYAV PLKVKIRLDV
186_Holophaga_foetida           RQRHSFSKIP NLIDIQKRSY RGLRTVFESM FPVHNMSMEE CVERGATMAA PLKIRVRLEV
189_Chlorobaculum_limnaeum      TPCIDFSKIP DLLKVQLDSF QGLEKVLRSA FPITDYTVEE CIERGLTYDV SLKIKLKLEV
192_Chlorobaculum_parvum        TPCIDFSKIP DLLKVQLDSF QGLEKVLRSA FPITDYTVEE CIERGLTYDV SLKIKLKLEV
193_Chlorobaculum_tepidum       TPCIDFSKIP DLLKVQLDSF QGLEKVLRSA FPITDYTVEE CIERGLTYDV SLKIKLKLEV
195_Chlorobium_sp.              TPCIDFSKIP DLLKVQLDSF QGLERVLRSA FPITDYTVED CIERGLTYDV SLKVKLKLEV
196_Pelodictyon_phaeoclathrati  TPCIDFSKIP DLLKVQLDSF QGLERVLRGA FPITDYTIED CIERGLTYDV SLKVKLKLEV
199_Chlorobium_ferrooxidans     TPCIDFSKIP DLLKVQLDSF QGLERVLRSA FPITDYTVED CIERGLTYDV SLKVKLKLEV
200_Chlorobium_sp._KB01         TPCIDFSKIP DLLKVQLDSF QGLERVLRSA FPITDYTVED CIERGLTYDV SLKVKLKLEV
201_Chlorobium_limicola         TPSIDFSKIP DLLKVQLDSF QGLERVLRNA FPITDYTVED CIERGLTYDV SLKVKLKLEV
202_Chlorobium_sp.              TPCIDFSKIP DLLKVQLDSF QGLERVLRGA FPITDYTVED CIERGLTYDV SLKVKLKLEV
204_Chlorobium_chlorochromatii  TSRIDFSKIP DLLKVQLDSF QGLERVLRGA FPITDYTVEE CIERGLTYDV SLKVKLKLEV
205_Chlorobium_phaeobacteroide  TPCIDFSKIP DLLKVQLDSF QGLERVLRSA FPITDYTVED CIERGLTYDV SLKVKLKLEV
207_Chlorobium_sp._N1           TPSIDFSKIP DLLKVQLDSF QGLEKVLRSA FPITDYTVED CIERGLTYDV SLKVKLKLEV
208_Pelodictyon_luteolum        TPSIDFSKIP DLLKVQLDSF QGLEKVLRSA FPITDYTVED CIERGLTYDV SLKVKLKLEV
209_Chlorobium_sp.              TPCIDFSKIP DLLKVQLDSF QGLERVLRSA FPITDYTVED CIERGLTYDV SLKVKLKLEV
210_Chlorobium_sp.              TPCIDFSKIP DLLKVQLDSF QGLERVLRGA FPITDYTVED CIERGLTYDV SLKVKLKLDV
211_Prosthecochloris_sp._V1     KECIAFSKIP DLLQVQLDSF QGLEKVLRSA FPITDYTVEE CIERGLTYDV SLKVKLKLEV
214_Chlorobium_phaeovibrioides  TPCIDFSKIP DLLKVQLDSF QGLERVLRSA FPITDYTVED CIERGLTYDV SLKVKLKLEV
215_Prosthecochloris_sp._HL-13  GKCIAFSKIP DLLKVQLDSF QGLEKVLRSA FPITDYTVEE CIERGLTYDV SLKVKLKLEV
218_Prosthecochloris_sp._ZM_2   GKCIAFSKIP DLLQVQLDSF QGLEKVLRSA FPITDYTVEE CIERGLTYDV SLKVKLKLVV
219_Prosthecochloris            RKCIAFSKIP DLLKVQLDSF QGLEKVLRSA FPITDYSVEE CIERGLTYDV SLKVKLKLEV
220_Chlorobium_phaeobacteroide  KKCIAFSKIP DLLQVQLDSF QGLEKVLRSA FPITDYTVEE CIERGLTYDV SLKVKLKLEV
221_Prosthecochloris_sp._GSB1   KECIAFSKIP DLLQVQLDSF QGLEKVLRGA FPITDYTVEE CIERGLTYDV SLKVKLKLEV
223_Chloroherpeton_thalassium   MQRVSFAKIP DLLKVQLSSY QGLERVLRST FPITDYTVEE CIERGLTYDV SLKTRLKLDV
224_Candidatus_Thermochlorobac  VERISFSKLP DLLKVQLRSF KGLENVLRSS FPITDYTIEE CIERGLTYDV SLKARLKLEV
225_Candidatus_Thermochlorobac  ---------P DLLKVQLRSF KGLENVLRSS FPISDYSVEE CIERGLTYEV SLKAKLKLEV
Ignavibacterium_album           NNRISFSRIP DLLGIQTETF KGLQQVFTTN FPVLDFTVQE CLERGLTYSA PLKAKLRLEV
001_Allochromatium_vinosum      RIRKDFGKRP FLLATQIDSY LGLHAAFKSV FPIESFDERE CHLRGATFAA PLRVLLRLEV
002_Imhoffiella_purpurea        RIRKDFGKRP FLLATQIDSY VGLHAAFKSV FPIESFDERE CHLRGATFAA PLRVLLRLEV
003_Thiorhodococcus_drewsii     RIRKDFGKRP FLLATQIGSY VGLHAAFKSV FPIESFDERE CHLRGATFAA PLRVLLRLEV
004_Thiocystis_violascens       RIRKDFGKRP FLLATQIDSY LGLHAAFKSV FPIESFDERE CHLRGATFAA PLRVLLRLEV
005_Marichromatium_gracile      RIRKDFGKRP FLLATQIDSY VGLHAAFKSV FPIESFDERE CHLRGATFAA PLRVLLRLEV
006_Chromatium_okenii           RIRKDFGKRP FLLATQIESY VGLHAAFKSV FPIESFDERE CHLRGATFAA PLRVLLRLEV
007_Thiocapsa_roseopersicina    RIRKDFGKRP FLLATQIDSY VGLHAAFKTV FPIESFDERE CHLRGATFAA PLRVLLRLEV
008_Thioflavicoccus_mobilis     RIRKDFGKRP FLLATQIDSY KGLHAAFKTV FPIESFDVRE CHLRGATYAA PLRVLLRLEV
009_Thiohalocapsa_sp._ML1       RIRKNFGKRP FLLATQIDSY MGLHAAFRSV LPIESFDVRE CTMRGATYAA PLRVLLRLEV
010_Nitrosococcus_wardiae       RIRKDFGKLP FLLATQIESF KGLHAAFQGV FPIKSFDVKE CQVRGLTYAA PLRVKLRLEV
011_Rheinheimera_nanhaiensis    RIRKDFGKRP YLLSIQIESF YGLEAAFRSV FPIKSFDVKE CQIRGVTYSA PLRVKLRMEV
012_Rheinheimera_pacifica       RIRKDFGKRP YLLSIQIESF YGLEAAFRSV FPIKSFDVKE CQIRGVTYSA PLRVKLRMEV
013_Rheinheimera_perlucida      RIRKDFGKRP YLLSIQIESF YGLEAAFRSV FPIKSFDVKE CQIRGVTYSA PLRVKLRMEV
014_Arsukibacterium_ikkense     RIRKDFGKRP YLLSIQIESF YGLEAAFRSV FPIKSFDVKE CQIRGVTYSA PLRVKLRMEV
015_Pararheinheimera_mesophila  RIRKDFGKRP YLLSIQIESF YGLEAAFRSV FPIKSFDVKE CQIRGVTYSA PLRVKLRMEV
001_Candidatus_Jidaibacter_aca  RIRKSFGRIP NLIHVQKASY KGLESVFKSI FPISDYDVEE CIQRGVNYAA PLRVTLRLDV
002_Rickettsia_endosymbiont_of  RIRKNFGHIP NLIEVQKNSY KGLQSVLSSI FPIHDYDVEE CTQRGLSYAA PLKVTLRLEV
003_Candidatus_Midichloria_mit  RIRKNFGKIP NLIQVQKKSY RGLESVLRSI FPISDYDIEE CIQRGVNYAA PLRVVLRLSV
004_Rickettsia_asembonensis     RIRKNFGHIP NLIEIQKNSY KGLQSILNSI FPISDYDVEE CSQRSLSYAA PLKVTLRLEV
005_Occidentia_massiliensis     RIRKSFGKIP NLIEVQKNSY KGLQSVLNSI FPIHDYDVDE CSQKGLSYVA PLKFTLRLEV
007_Ehrlichia_ruminantium       VPRLSYAKST DLIKIQRDSY SGIKNIFQSM FPIQDYDEYE CIKRGITYSV PIRIVLRFEV
012_Anaplasma_phagocytophilum   VPRLSYARSS DLIRIQRDSY GGIQSIFQSM FPIRDYDEYE CIKRGITFSV PMRITLRFEV
014_Neorickettsia_helminthoeca  FRRLYFD--P DLVKVQKDSY SSIQDIFASV FPISDHDEYG CIERGITYAA PLRAVLRLEI
123_Phorcysia_thermohydrogenip  LPRKSFAKRP DLLQFPFESY VGLESAFRQA FPIVDYTPDE CKERGITYSA PLRVLFELKM
124_Thermovibrio_ammonificans   LPRKSFAKRP DLLQFQFESY VGLESAFRQA FPIIDYTPDE CKERGIDYSA PLRVLFELKM
125_Balnearium_lithotrophicum   LPRKSFSKRP DLLQFPFESY VGLESAFRQA FPIVDYTPDE CKERGITYSA PLRVLFELKM
126_Thermovibrio_guaymasensis   FPRKSFAKRP DLLQFPFESY VGLESAFRQA FPIIDYTPDE CKERGITYSA PLRVLFELKM
127_Desulfurobacterium_thermol  LPRKSFAKRP DLLQFPFESY VGLESAFRQA FPIVDYSPDE CKERGIDYSA PLRVLFELKM
129_Desulfurobacterium_atlanti  LPRKTFADRP DLLEFPFESY TGLESAFRQA FPIIDYTPDE CIERGISYTA PLRVLFELKM
130_Desulfurobacterium_sp._TC5  LPRKTFADRP DLLEFPFESY TGLESAFRQA FPIVDYTPDE CIERGISYTA PLRVLFELKM
131_Thermosulfidibacter_takaii  MIRRNFGRIP FLLELQKKSY KGLEAVFRSV FPIDDYSPKE CKRKGLTYGA PLRVMLRLKV
132_Persephonella_marina        PLRKNLSRRP DLLHVQKKSF KGLENIFRTS FPFEDNSIEE CKYKGLTYSA PLRVLLELKV
133_Hydrogenothermus_marinus    PLRKSLKRRP DLLHIPKQSF KGLENIFRNT FPFVDHSVEE CKYKGLTYSA PLRVLLELKV
135_Thermocrinis_albus          PLRKFFGRRP YLLFLPKESF KGLEYLFRTS FPFKDFSVEE CKVKGFTYAV PLRVMVRLKV
136_Persephonella_sp._KM09-Lau  PLRKSLSRRP DLLHVQKNSF KGLHGIFKSS FPFEDNTVEE CKYKGLTYSA PLRVLLELKV
137_Aquifex_aeolicus            LPRKFFGRRP YLLSIPKNSF VGLEHIFRTS FPFKDFTPEE CKLKGLTYSA PLRVMLQLKV
138_Sulfurihydrogenibium_azore  PFRKSLSKRP DLLSVIRESF KGLENLFRTS FPFVDLSVDE CKYKGLTYSA PLRVLLELKL
139_Sulfurihydrogenibium_yello  PFRKILSKRP DLLSVPKESF KGLESLFRTS FPFVDLTVEE CKFKGLTYGA PLRVLLELKI
141_Hydrogenobaculum_sp._Y04AA  IPRKFFGRRP FLVKVPTESF QGLEYILRTS FPFQDYTPEE CKEKGITYSA PIRIMLRLKI
142_Hydrogenobacter_hydrogenop  LPRKFFGRRP YLLFLPKESF VGLEYVFRTS FPFKDYTVEE CKTKGFTYAV PIRVLVRLKV

                                FIGDLPLMTD RGTFIINGAE RVIVNQIVRS PGVYYKSETD KSRRTYNASL IPNRGAWLKF
                                FIGDLPLMTD RGTFIINGAE RVIVNQIVRS PGVYYKAETD KGRRTYNASL IPNRGAWLKF
                                FIGDLPLMTD RGTFIINGAE RVIVNQIVRS PGVYYKSEID KGRRTYSASL IPNRGAWLKF
                                FIGDLPLMTD RGTFIINGAE RVIVNQIVRS PGVYYKSETD KGRRTYNASL IPNRGAWLKF
                                FIGDLPLMTD RGTFIINGAE RVIVNQIVRS PGVYYKSETD KGRRTYNASL IPNRGAWLKF
                                FIGDLPLMTE RGTFIINGAE RVIVNQIVRS PGVYYKSEID KGRRTYSASL IPNRGAWLKF
                                FIGDLPLMTD RGTFIINGAE RVIVNQIVRS PGVYYKSEID KGRRTYSASL IPNRGAWLKF
                                FIGDLPLMTD RGTFIINGAE RVIVNQIVRS PGVYYKSETD KGRRTYNASL IPNRGAWLKF
                                FIGDLPLMTD RGTFIINGAE RVIVNQIVRS PGVYYKSETD KGRRTYSASL IPNRGAWLKF
                                FIGDLPLMTE RGTFIINGAE RVIVNQIVRS PGVYYKSEID KGRRTYSASL IPNRGAWLKF
                                FIGDLPLMTD RGTFIINGAE RVIVNQIVRS PGVYYKSEID KGRRTYSASL IPNRGAWLKF
                                FIGDLPLMTE RGTFIINGAE RVIVNQIVRS PGVYYKSEID KGRRTYSASL IPNRGAWLKF
                                FIGDLPLMTD RGTFIINGAE RVIVNQIVRS PGVYYKSELD KGRRTYSASL IPNRGAWLKF
                                FIGDLPLMTD RGTFIINGAE RVIVNQIVRS PGVYYKSEVD KGRRTYSASL IPNRGAWLKF
                                FIGDLPLMTD RGTFIINGAE RVIVNQIVRS PGVYYKSEID KGRRTYSASL IPNRGAWLKF
                                FIGDLPLMTD RGTFIINGAE RVIVNQIVRS PGVYYKSEID KGRRTYSASL IPNRGAWLKF
                                FIGDLPLMTD RGTFIINGAE RVIVNQIVRS PGVYYKSEVD KGRRTYSASL IPNRGAWLKF
                                FIGDLPLMTD RGTFIINGAE RVIVNQIVRS PGVYYKSEID KGRRTYSASL IPNRGAWLKF
                                FIGDLPLMTD RGTFIINGAE RVIVNQIVRS PGVYYKSEVD KGRRTYSASL IPNRGAWLKF
                                FIGDLPLMTD RGTFIINGAE RVIVNQIVRS PGVYYKSEID KGRRTYSASL IPNRGAWLKF
                                FIGDLPLMTD RGTFIINGAE RVIVNQIVRS PGVYYKSEID KGRRTYSASL IPNRGAWLKF
                                FIGDLPLMTD RGTFIINGAE RVIVNQIVRS PGVYYKAETD KGRRTYNANL IPNRGAWLKF
                                FIGDLPLMTD RGTFIINGAE RVIVNQIVRS PGVYYKSEVD KGRRTYSASL IPNRGAWLKF
                                FIGDLPLMTD RGTFIINGAE RVIVNQIVRS PGVYYKSEID KGRRTYSASL IPNRGAWLKF
                                FIGDLPLMTE RGTFIINGAE RVIVNQIVRS PGVYYKCEYD KGRRTYSASL IPNRGAWLKF
                                FIGDLPLMTE RGTFIINGAE RVIVNQIVRS PGVYYKSETD KGRRTYNASL IPNRGAWLKF
                                FIGDLPLMTE RGTFIINGAE RVIVNQIVRS PGVYYKSEID KGRRTYSASL IPNRGAWLKF
                                FIGDLPLMTE RGTFIINGAE RVIVNQIVRS PGVYYKSEID KGRRTYSASL IPNRGAWLKF
                                FIGDLPLMTD RGTFIINGAE RVIVNQIVRS PGVYYKSEID KGRRTYSASL IPNRGAWLKF
                                FIGDLPLMTD RGTFIINGAE RVIVNQIVRS PGVYYKSETD KSRRTYNASL IPNRGAWLKF
                                FIGDLPLMTD RGTFIINGAE RVIVNQIVRS PGVYYKSEID KGRRTYSASL IPNRGAWLKF
                                FIGDLPLMTD RGTFIINGAE RVIVNQIVRS PGVYYKSEID KGRRTYSASL IPNRGAWLKF
                                FIGDLPLMTE RGTFIINGAE RVIVNQIVRS PGVYYKVEID KGRRTYSASL IPNRGAWLKF
                                FIGDLPLMTD RGTFIINGAE RVIVNQIVRS PGVYYKSEID KGRRTYSASL IPNRGAWLKF
                                FIGDLPLMTD RGTFIINGAE RVIVNQIVRS PGVYYKSEID KGRRTYSASL IPNRGAWLKF
                                FIGDLPLMTD RGTFIINGAE RVIVNQIVRS PGVYYKAETD KGRRTYSASL IPNRGAWLKF
                                FIGDLPLMTE RGTFIINGAE RVIVNQIVRS PGVYYKFEID KGRRTYSASL IPNRGAWLKF
                                FIGDLPLMTE RGTFIINGAE RVIVNQIVRS PGVYYKAEID KGRRTYSASL IPNRGAWLKF
                                FIGDLPLMTD RGTFIINGAE RVIVNQIVRS PGVYYKQEID KGRRTYNASL IPNRGAWLKF
                                FIGDLPLMTD RGTFIINGAE RVIVNQIVRS PGVYYKQEID KGRRTYNASL IPNRGAWLKF
                                FIGDLPLMTE RGTFIINGAE RVIVNQIVRS PGVYYKKELD KGRRTYSASL IPNRGAWLKF
                                FIGDLPLMTD RGTFIINGAE RVIVNQIVRS PGVYYKSELD KGRRTYSASL IPNRGAWLKF
                                FIGDLPLMTE RGTFIINGAE RVIVNQIVRS PGVYYKSEVD KGRRTYNASL IPNRGAWLKF
                                FVGDLPLMTE RGTFIINGAE RVIVNQIVRS PGVYYKAETD KGRRTYSASL IPNRGAWLKF
                                FIGDLPLMTE RGTFIINGAE RVIVNQIVRS PGVYYKSETD KGRRSYNASL IPNRGAWLKF
                                FIGDLPLMTE RGTFIINGAE RVIVNQIVRS PGVYYKSEID KQRRTYSASL IPNRGAWLKF
                                FIGDLPLMTE RGTFIINGAE RVIVNQIVRS PGVYYKSEID KQRRTYSASL IPNRGAWLKF
                                FIGDLPLMTD RGTFIINGAE RVIVNQIVRS PGVYYKSETD KGRRTYNASL IPNRGAWLKF
                                FIGDLPLMTD RGTFIINGAE RVIVNQIVRS PGVYYKSEVD KGRRTYSASL IPNRGAWLKF
                                FIGDLPLMTE RGTFIINGAE RVIVNQIVRS PGVYYKSEID KGRRTYSASL IPNRGAWLKF
                                FIGDLPLMTD RGTFIINGAE RVIVNQIVRS PGVYYKAETD KGRRTYSASL IPNRGAWLKF
                                FIGDLPLMTD RGTFIINGAE RVIVNQIVRS PGVYYKEEVD KGRRTYNASL IPNRGAWLKF
                                FIGDLPLMTD RGTFIINGAE RVIVNQIVRS PGVYYKSETD KGRRTYNASL IPNRGAWLKF
                                FIGDLPLMTD RGTFIINGAE RVIVNQIVRS PGVYYKSETD KGRRTYNASL IPNRGAWLKF
                                FIGELPLMTD RGTFIINGAE RVIVNQIVRS PGVYYKSELD KGRRTYSASL IPNRGAWLKF
                                FIGELPLMTE RGTFVINGAE RIIVNQIVRS PGVYYKPETD KNRRTYSASL IPNRGAWLKF
                                FIGDLPLMTD RGTFLINGAE RVIVNQIVRS PGVYFKSELD KGKRTYSASV IPNRGAWLKF
                                FIGELPLMTE RGTFIINGAE RVIVNQIVRS PGVYFKDEQD KGRKTFNASL IPNRGAWLKF
                                FIGELPLMTE RGTFIINGAE RVIVNQIVRS PGVYFKDELD KGRRTYNASV IPNRGAWLKF
                                FIGELPLMTE RGTFIINGAE RVIVNQIVRS PGVYFKDELD KGRRTYNANV IPNRGAWLKF
                                FIGELPLMTE RGTFIINGAE RVIVNQIVRS PGVYFKDEMD KGRRTYNASV IPNRGAWLKF
                                FIGELPLMTE RGTFIINGAE RVIVNQIVRS PGVYFKDEMD KGRRTYNASV IPNRGAWLKF
                                FIGELPLMTD RGTFIINGAE RVIVNQIVRS PGVYYKQELD TGRKTFNASL IPNRGAWLKF
                                FIGELPLMTD RGTFIINGAE RVIVNQIVRS PGVYYKQELD TGRKTFNASL IPNRGAWLKF
                                FIGDLPLMTD RGTFIINGAE RVIVNQIVRS PGIYYKEDKD KNRRTYSASL IPSRGAWLKF
                                YIGDIPTMTD KGTFIVNGAE RVIVSQIVRS PGVYFKREVS PGKRLYNATM IPNRGAWLKI
                                YIGDIPTMTD KGTFIVNGAE RVIVSQIVRS PGVYFKREVS PGKRLYNATM IPNRGAWLKI
                                ---------- ---------- ---------- ---------- ---------- ----------
                                YIGDIPTMTD KGTFIVNGAE RVIVSQIVRS PGVYFKRETS PGKRLYNATM IPNRGAWLKI
                                ---------- ---------- ---------- ---------- ---------- ----------
                                YIGDIPTMTD KGTFIVNGAE RVIVSQIVRS PGVYFKCDPS PGKRLYNATM IPNRGAWLKI
                                YIGDIPTMTD KGTFIVNGAE RVIVSQIVRS PGVYFKRDIS PGKRLYNATM IPNRGAWLKI
                                YIGEIPMMTD RGTFIINGAE RVIVSQIVRS PGIYYKKDQA LGKRIFNATM IPNRGAWLKF
                                YIGDIPTMTD KGTFIVNGAE RVIVSQIVRS PGVYFKREIS PGKRLYNATL IPNRGAWLKI
                                FVGEIPMMTD RGTFIINGAE RVVVSQIVRS PGIYYKRDVD PGKRTFNATL IPNRGAWLKL
                                YVGDIPMMTD RGTFIINGAE RVIVSQIVRS PGIYFKREVD SGKRTFSATM IPNRGAWLKF
                                FIGELPLMTE RGTFVINGAE RVVVSQIVRS PGVYFKREDS EGKILYSATV IPNRGAWLKF
                                FIGELPLMTE RGTFVINGAE RVVVSQIVRS PGVYFKREDT EGKTLYSATV IPNRGAWLKF
                                FMGDFPLMTK AGTFIINGAE RVVVSQLVRS PGVYYTVDED AGKRLFAAKV IPNHGAWLEF
                                FMGDFPLMTT DGTFIINGAE RVVVSQLVRS PGVYFTVDED AGKKLYAAKL IPGRGAWLEF
                                YVDDFPMMTE TGTFVINGAE RVVVSQLVRS PGAYFELVTD PGRQLATAKL IPSRGAWLEF
                                FMGDFPLMTK AGTFIINGAE RVVVSQLVRS PGVYFTVDED AGKKLFAAKL IPGRGAWLEF
                                FMGDFPLMTK QGTFIINGVE RVVVSQLVRS PGVYFTAEED AGRKLFAAKL IPNRGAWLEF
                                FMGDFPLMTR TGTFIINGVE RVVVSQLVRS PGVYFTVAED AGRRLYAAKL IPTRGAWLEF
                                FMGDFPMMTD AATFIINGSE RVVVSQLIRS PGVYFTVETD RGRDLAGAKL IPSRGAWLEF
                                FMGDFPLMTD AATFIINGSE RVVVSQLIRS PGVYFTVEED RGRELAGAKL IPSRGAWLEF
                                YMGEFPMMTP KGTFIFNGAE RVVVSQLIRS PNVYFSLEEE RGRELASAKV IPNRGAWLEF
                                FFGDFPLMTD RGTFIINGAE RVVVSQLVRS PGVYYTIETD PGKRLCHGKL IPARGAWLEF
                                FFGDLPLMTR NGTFITSGTE RVVVSQLLRS PGVYFTVQED TGRPLCHTSL IPSRGAWLEF
                                FFGDIPLMTA LGTFITSGTE RVVVSQLLRS PGVYFTISDD PGRPLCHTNL IPSRGAWLEF
                                FLGDFPEMTE NGTFIINGTE RVVVSQLIRS PGVYFEAPVD RGHRLAMAKL IPDRGAWMEF
                                FFGEIPWMTR NGTFIYNGTE RVVVSQLIRS PGVYFDKEED PGRPLAMAKL IPDRGVWLEF
                                FLGDFPEMTE KGTFIINGTE RVVVSQLIRS PGVYFEAPVD RGHRLAMAKL IPDRGAWMEF
                                FLGDFPEMTE NGTFIINGSE RVVVSQLIRS PGVYFEASLD RGHRIANAKL IPDRGAWMEF
                                FLGDFPEMTE KGTFIINGSE RVVVSQLIRS PGVYFEAPVD RGHRLAMAKL IPDRGAWMEF
                                FLGDFPEMTD KGTFIINGTE RVVVSQLIRS PGVYFDAPIN RGRKLATAKL IPDRGAWMEF
                                FLGDFPEMTD KGTFIINGTE RVVVSQLIRS PGVYFEAPVD RGHRLAMAKL IPDRGAWMEF
                                FLGDFPEMTD KGTFIINGTE RVVVSQLIRS PGVYFESTQD RGHYLANAKL IPDRGAWMEF
                                FFGDLPLMTR NGTFITSGTE RVIVSQLLRS PGVYFTVQED TGRPLCHTSL IPSRGAWLEF
                                FMGDFPEMTD KGTFIINGTE RVVVSQLIRS PGVYFEAPVD RGHKLSMAKL IPDRGAWMEF
                                FMGDFPLMTT DGTFIINGAE RVVVSQLVRS PGVYFTVDED VGKKLYAAKL IPGRGAWLEF
                                FLGDFPMMTD NGTFVYNGAE RVVVSQLIRS PGVYFKDEKD PGRALHTAKL IPNRGAWLEF
                                FMGDFPLMTT DGTFIINGAE RVVVSQLVRS PGVYFTVDED AGKKLYAAKL IPGRGAWLEF
                                FLGDFPVMTN NGTFIYNGAE RVVVSQLIRS PGVYFKDEKE PGRSLHSAKL IPNRGAWLEF
                                FLGDFPMMTD NGTFVYNGAE RVVVSQLIRS PGVYFKDEKD PGRALHTAKL IPNRGAWLEF
                                FLGDFPLMTE NGTFVINGAE RVVVSQLIRS PGVYFKEEKD PGRSLHSAKL IPSRGAWLEF
                                FLGDFPLMTE NGTFVINGAE RVVVSQLIRS PGVYFKEEKD PGRSLHSAKL IPSRGAWLEF
                                FLGDFPVMTD NGTFIYNGAE RVVVSQLIRS PGVYFKDEKE PGRSLHSAKL IPNRGAWLEF
                                FLGDFPVMTD NGTFIYNGAE RVVVSQLIRS PGVYFKDDKD PGRSLHSAKL IPNRGAWLEF
                                FLGDFPLMTN NGTFVINGAE RVVVSQLIRS PGVYFKEEKE PGRSLHSAKL IPNRGAWLEF
                                FMGDLPLMTP KGTFVINGAE RVIVSQLVRS PGVYYSEAVD PGAKMYTATL IPNRGAWLEL
                                FMGDFPLMTT KGTFIINGAE RVIVSQLVRS PGVYYSESID PGKKIFGATV IPNRGAWLEF
                                FMGDFPLMTE KGTFIINGAE RVIVSQLVRS PGVYYSEQID PGKKIFGATV IPNRGAWLEF
                                FMGDFPLMTD KGTFIINGAE RVIVSQLVRS PGAYYAEGID AGTKVYGATV IPNRGAWLEF
                                FMGNLPLMTE KGTFIINGAE RVVVNQLVRS SGVYFGEERT KGKLLYNASI IPNRGAWIEF
                                FMGDFPLMTD KGTFIINGAE RVIVSQLVRS PGVYYNEAID PGKKLFGATI IPNRGAWLEF
                                FMGDFPLMTD KGTFIINGAE RVIVSQLVRS PGVYFHENID PGKKMYGSTV IPNRGAWLEF
                                FMGDFPLMTD KATFIINGAE RVVVNQLVRS SGVYFSDERT KGRRLITGSI IPNRGAWIEF
                                FMSDFPLMTE KGTFIINGAE RVIVSQLIRS SGVYFGEEVT KGRQLYNGSI IPNRGSWIEF
                                FMANFPLMTD RGTFIINGAE RVIVNQLIRS SGVYYDKEVT KGRILYNGSI IPNRGAWIEF
                                FMGDFPLMTE RGTFIINGAE RVVVSQLVRS PGVYYSEQTD KGKKMYSATI IPNRGAWLEY
                                FMGDFPLMTE KGTFIINGAE RVIVSQLVRS PGVYYEQQFD KGKKLISATV IPNRGAWLEY
                                FMGDLPLMTD KGTFIINGAE RVIVSQLVRS PGVYYDQQFD KGKKLIFATV IPNRGAWLEY
                                FMGDFPLMTD KGTFIINGAE RVIVSQLVRS PGVYYEQQFD KGKKLFFATV IPNRGAWLEY
                                FMGDFPLMTE NGTFIINGAE RVIVSQLVRS PGVYYNESID TGKKLYNATV IPNRGAWLEL
                                FMGDFPLMTE TGTFIINGAE RVIVSQLVRS PSVYFSTKVD KGKKTYTATV IPNRGAWLEL
                                FMGDFPLMTE TGTFVINGAE RVIVSQLVRS PSVYYNSKID KGKRTFAATV IPNRGAWLEF
                                FMGDFPLMTE TGTFVINGAE RVIVSQLVRS PSVYFSTKVD KGKKTYTATV IPNRGAWLEL
                                FMGDFPLMTE TGTFIINGAE RVIVSQLVRS PSVYYNTKVD KGKQTFTATV IPNRGAWLEL
                                FMGDFPLMTE TGTFIINGAE RVIVSQLVRS PSVYYNTKVD KGKPTYTATV IPNRGAWLEF
                                FMGDFPLMTE TGTFIINGAE RVIVSQLVRS PSVYYNTKVD KGKQTFTATV IPNRGAWLEL
                                FMGDFPIMTD TGTFIINGAE RVIVSQLVRS PGVYYSREFD KGKPLFSSTV IPNRGAWLEY
                                FMGDFPLMTE TGTFVINGAE RVIVSQLVRS PSVYYSEKVD KGKKGFSATV IPNRGAWLEY
                                FMGDFPLMTE TGTFIINGAE RVIVSQLVRS PSVYYSDKVD KGKRGYSATV IPNRGAWLEY
                                FMGDLPLMTE TGTFIINGAE RVIVNQLVRS PSVYYSQRVD KGKTTYQATV IPNRGAWLEF
                                FMGDFPLMTE TGTFIINGAE RVIVSQLVRS PSVYYSDKVD KGKRGYSATV IPNRGAWLEY
                                FLADFPIMTD TGTFIINGAE RVIVSQLVRS PGAYYSEERD KGKKLFSSQV IPNRGAWLEY
                                FMGDFPLMTD SGTFIINGAE RVIVSQLVRS PGVYFAEEID KGNSNFASTV IPNRGAWLEM
                                FMGDFPMMTD SATFVINGAE RVIVSQLVRS PGVYYAEETD KGDNLYSSTV IPNRGAWIEF
                                FMGDFPLMTD TGTFVINGAE RVIVSQLVRS PSVYFNEKID KGRENYDATI IPNRGAWLEY
                                FMGDFPMMTD SATFVINGAE RVIVSQLVRS PGVYYASELD KGNKMYSSTV IPNRGAWIEF
                                FMGDFPMMTD SATFVINGAE RVIVSQLVRS PGVYYSEETD KGDNLYSSTV IPNRGAWIEF
                                FIGDLPLMTE RGTFIINGAE RVIVSQLVRS PGVYYRESKR LGRMIYYATV IPDRGAWLEI
                                FISDLPMMTE RGTFIINGAE RVIVSQLVRS PGVYYRESKK VGKTFYYATV IPDRGSWLEV
                                FIGDLPLMTE RATFIINGAE RVIISQLTRS PGVYFKSSKR IGRHLYYATI IPDRGSWLEI
                                FIGDLPMMTE RGTFIINGAE RVIVSQLVRS PGVYYRESKR IGKVIFYATV IPDRGAWLEI
                                FIGDLPMMTE RGTFIINGAE RVIVSQLVRS PGVYFRESKK NGKIIYYAMV VPDRGAWLEI
                                FLCDLPMMTE RGTFIINGAE RVIVSQLTRS PGVYFKESKR IDRTLYYATV IPDRGAWLEI
                                FIGDLPMMTD RGTFIINGAE RVIVTQLVRS PGVYYRETRK VGKVFYYATV IPDRGSWLEL
                                FMGDIPKMTE KGTFLINGAE RVVVSQFVRS PGVYFGEKID KGLRTSQATV IPNRGAWFDV
                                YMGNIPTMTK KGTFLINGAE RVVVSQFVRS PGVYFKEKKD KGIRTYHATV IPNRGAWLEI
                                FMGDIPIITE YGTFLINGAE RVVVSQFVRS PGVYYRKKVT NQFFSYVSTI VTNRGSWLEF
                                FLSDVPIMSE MGTFLINGAE RIVVSQFVRS PGVYFREKIG LGQFDYIATV IPNRGSWLEI
                                LLSDIPMMSR YGTFLINGAE RVIVSQFVRS PGVYFRTKPT SSKELFVATI IPNRGSWLEL
                                FIGDLPMMTE RGTFIINGAE RVIVSQLVRS PGVYYRESKK IGKTYYYATV IPDRGSWLEV
                                FIGDFPAMTE QGTFIINGAE RVIVSQLVRS PGIYYQHHED PGHSTWSAVV IPNRGAWMEF
                                YMGEIPRMTK QGTFIFNGDE RVVISQFVRS SGVYFEEKVN A-EKSFKAKI IPNRGAWLEM
                                YMGEIPCMTE QGTFIYNGDE RVVISQFMRS SGVYFKEKED LNKKSYLATI IPNRGAWLEF
                                FMSDIPMMSE SGTFLVNGVE RAVISQFIRS PGVYFRKKQL IHRSVYIATI IPTRGAWLEI
                                FIGDFPAMTE QGTFIINGAE RVIVSQLVRS PGIYYQHHED PGHSTWSAVV IPNRGAWMEF
                                YMGDMPLMTA NGTFIVNGTE RVIVSQMHRS PGVFFDHDKG KGKLLFACRI IPYRGSWLDF
                                YMGDMPLMTA NGTFIVNGTE RVIVSQMHRS PGVFFDHDKG KGKLLFACRI IPYRGSWLDF
                                YMGDMPLMTS NGTFIVNGTE RVIVSQMHRS PGVFFDHDKG KGKLLFACRI IPYRGSWLDF
                                YMGDMPLMTA NGTFIVNGTE RVIVSQMHRS PGVFFDHDKG KGKLLFACRI IPYRGSWLDF
                                FMGDMPLMTQ NGTFVVNGTE RVIVSQMHRS PGVFFDHDKG KGKLLFACRI IPYRGSWLDF
                                YMGDMPLMTP NGTFIVNGTE RVIVSQMHRS PGVFFDHDKG KGKLLFACRI IPYRGSWLDF
                                YMGDMPLMTQ NGTFIVNGTE RVIVSQMHRS PGVFFDHDRG KGKLLFACRI IPYRGSWLDF
                                YMGDMPLMTP NGTFIVNGTE RVIVSQMHRS PGVFFDHDRG KGKLLFACRI IPYRGSWLDF
                                FMGDMPLMTP NGTFIVNGTE RVIVSQMHRS PGVFFDHDKG KGKLLFACRI IPYRGSWLDF
                                FMGDMPLMTK NGTFIVNGTE RVIVSQMHRS PGVFFDHDRG KGKLLFACRI IPYRGSWLDF
                                FMGDMPLMTP NGTFIVNGTE RVIVSQMHRS PGVFFDHDKG KGKLLFACRI IPYRGSWLDF
                                FMGDMPLMTH NGTFIVNGTE RVVVSQMHRS PGVFFDHDKG KGKLLFTCRI IPYRGSWLDF
                                FMGDMPLMTQ NGTFIVNGTE RVIVSQMHRS PGVFFDHDKG KGKLLFACRI IPYRGSWLDF
                                YMGDMPLMTQ NGTFIVNGTE RVVVSQMHRS PGVFFDHDRG KGKLLFACRI IPYRGSWLDF
                                FMGDMPLMTP NGTFVVNGTE RVIVSQMHRS PGVFFDHDKG KGKLLFACRI IPYRGSWLDF
                                FMGDMPLMTP NGTFIVNGTE RVIVSQMHRS PGVFFDHDKG KGKLLFACRI IPYRGSWLDF
                                FMGDMPLMTM NGTFIVNGTE RVIVSQMHRS PGVFFDHDKG KGKLLFACRI IPYRGSWLDF
                                FMGDMPLMTP NGTFVVNGTE RVIVSQMHRS PGVFFDHDKG KGKLLFACRI IPYRGSWLDF
                                FMGDMPLMTP NGTFIVNGTE RVIVSQMHRS PGVFFDHDKG KGKLLFACRI IPYRGSWLDF
                                FMGDMPLMTP NGTFVVNGTE RVIVSQMHRS PGVFFDHDKG KGKLLFACRI IPYRGSWLDF
                                FMGDMPLMTP NGTFIVNGTE RVIVSQMHRS PGVFFDHDKG KGKLLFACRI IPYRGSWLDF
                                FMGDMPLMTP NGTFIVNGTE RVIVSQMHRS PGVFFDHDKG KGKLLFACRI IPYRGSWLDF
                                FMGDMPLMTP NGTFIVNGTE RVIVSQMHRS PGVFFDHDKG KGKLLFACRI IPYRGSWLDF
                                FMGDMPLMTP NGTFIVNGTE RVIVSQMHRS PGVFFDHDKG KGKLLFACRI IPYRGSWLDF
                                FMGDMPLMTP NGTFIVNGTE RVIVSQMHRS PGVFFDHDKG KGKLLFACRI IPYRGSWLDF
                                FMGDMPLMTP NGTFVVNGTE RVIVSQMHRS PGVFFDHDKG KGKLLFACRI IPYRGSWLDF
                                FMGDMPLMTG NGTFIVNGTE RVVVSQMHRS PGVFFDHDQG KGKLLFTCRI IPYRGSWLDF
                                FMGDMPLMTP NGTFVVNGTE RVIVSQMHRS PGVFFDHDKG KGKLLFACRI IPYRGSWLDF
                                FMGDMPLMTP NGTFVVNGTE RVIVSQMHRS PGVFFDHDKG KGKLLFACRI IPYRGSWLDF
                                FMGDMPLMTP NGTFIVNGTE RVIVSQMHRS PGVFFDHDKG KGKLLFACRI IPYRGSWLDF
                                YMGDMPLMTQ NGTFVVNGTE RVIVSQMHRS PGVFFDHDKG KGKLLFACRI IPYRGSWLDF
                                FMGDMPLMTP NGTFVVNGTE RVIVSQMHRS PGVFFDHDKG KGKLLFACRI IPYRGSWLDF
                                FMGDMPLMTQ NGTFVVNGTE RVIVSQMHRS PGVFFDHDKG KGKLLFASRI IPYRGSWLDF
                                FMGDMPLMTK NGTFIVNGTE RVIVSQMHRS PGVFFDHDKG KGKLLFACRI IPYRGSWLDF
                                YMGDIPLMTM NGTFVVNGTE RVIVSQMHRS PGVFFDHDKG KGKLLFAARV IPYRGSWLDI
                                YMGDMPLMTD NGTFIINGTE RVIVSQMHRS PGVFFDHDKG KGKLLFAARI IPYRGSWLDI
                                YMGDMPLMTS NGTFVINGTE RVIVSQMHRS PGVFFDHDRG KGKLLFAARI IPYRGSWLDF
                                YMGDIPLMTM NGTFIVNGTE RVIVSQMHRS PGVFFDHDKG KGKLLFAARV IPYRGSWLDI
                                YMGDMPLMTS NGTFVVNGTE RVIVSQMHRS PGVFFDHDKG KGKLLFAARV IPYRGSWLDF
                                YMGDMPLMTM NGTFVINGTE RVIVSQMHRS PGVFFDHDRG KGKLLFAARI IPYRGSWLDF
                                YMGDIPLMTM NGTFIVNGTE RVIVSQMHRS PGVFFDHDKG KGKLLFAARV IPYRGSWLDI
                                YMGDMPLMTD NGTFIVNGTE RVIVSQMHRS PGVFFDHDKG KGKLLFAARV IPYRGSWLDI
                                YMGDMPLMTD NGTFIVNGTE RVIVSQMHRS PGVFFDHDKG KGKLLFAARV IPYRGSWLDI
                                YMGDMPLMTE NGTFIVNGTE RVIVSQMHRS PGVFFDHDKG KGKLLFAARI IPYRGSWLDV
                                YMGDMPLMTD NGTFIVNGTE RVIVSQMHRS PGVFFDHDKG KGKLLFASRI IPYRGSWLDI
                                YMGDMPFMTS NGTFIVNGTE RVIVSQMHRS PGVFFDHDKG KGKLLFAARI IPYRGSWLDI
                                YMGDMPLMTD NGTFIVNGTE RVIVSQMHRS PGVFFDHDKG KGKLLFAARI IPYRGSWLDI
                                YMGDMPLMTD NGTFIVNGTE RVIVSQMHRS PGVFFDHDKG KGKLLFAARV IPYRGSWLDI
                                YMGDMPLMTD NGTFIVNGTE RVIVSQMHRS PGVFFDHDKG KGKLLFAARI IPYRGSWLDV
                                YMGDMPLMTS NGTFIVNGTE RVIVSQMHRS PGVFFDHDKG KGKLLFAARV IPYRGSWLDI
                                YMGDMPLMTE NGTFIVNGTE RVIVSQMHRS PGVFFDHDKG KGKLLFAARI IPYRGSWLDV
                                YTGDIPLMTM NGTFIVNGTE RVIVSQMHRS PGVFFDHDKG KGKLLFAARI IPYRGSWLDI
                                YMGDMPLMTD NGTFIVNGTE RVIVSQMHRS PGVFFDHDKG KGKLLFAARV IPYRGSWLDI
                                YMGDMPLMTD NGTFIVNGTE RVIVSQMHRS PGVFFDHDKG KGKLLFAARV IPYRGSWLDI
                                YMGDMPLMTL NGTFIVNGTE RVIVSQMHRS PGVFFDHDKG KGKLLFAARV IPYRGSWLDI
                                YMGDMPLMTD NGTFIVNGTE RVIVSQMHRS PGVFFDHDKG KGKLLFAARV IPYRGSWLDI
                                YMGDMPLMTN NGTFIVNGTE RVIVSQMHRS PGVFFDHDKG KGKLLFAARV IPYRGSWLDI
                                YMGDMPLMTD NGTFIVNGTE RVIVSQMHRS PGVFFDHDKG KGKLLFAARI IPYRGSWLDV
                                YMGDMPLMTN NGTFIVNGTE RVIVSQMHRS PGVFFDHDKG KGKLLFAARV IPYRGSWLDI
                                YMGDMPLMTN NGTFIVNGTE RVIVSQMHRS PGVFFDHDKG KGKLLFAARV IPYRGSWLDI
                                YMGDMPFMTD NGTFVVNGTE RVIVSQMHRS PGVFFDHDKG KGKLLFAARI IPYRGSWLDI
                                YMGDMPLMTT NGTFIVNGTE RVIVSQMHRS PGVFFDHDKG KGKFLFAARV IPYRGSWLDI
                                YMGDMPLMTD NGTFIVNGTE RVIVSQMHRS PGVFFDHDKG KGKLLFAARI IPYRGSWLDI
                                YMGDMPLMTA NGTFIINGTE RVIVSQMHRS PGVFFDHDKG KGKYLFAARV IPYRGSWLDF
                                YMGDIPLMTD KGTFTVNGTE RVIVSQMHRS PGVFFDHDKG KGKLLFAARV IPYRGSWLDF
                                YMGDIPLMTD KGTFVVNGTE RVIVSQMHRS PGVFFDHDKG KGKLLFAARV IPYRGSWLDF
                                YLGDIPLMTD KGTFIVNGTE RVIVSQMHRS PGVFFDHDRG KGKLLFAARI IPYRGSWLDF
                                YMGDMPLMTE NGTFIINGTE RVIVSQMHRS PGVLFDHDRG KGKLLFAARV IPYRGSWLDF
                                YMGDMPLMTE NGTFIINGTE RVIVSQMHRS PGVLFDHDRG KGKLLFAARV IPYRGSWLDF
                                YMGDMPLMTE NGTFVINGTE RVIVSQMHRS PGVLFDHDRG KGKLLFAARI IPYRGSWLDF
                                YMGDMPLMTG NGTFIINGTE RVIVSQMHRS PGVFFDHDRG KGKYLFAARV IPYRGSWLDL
                                YFGDIPLMTT NGTFIINGTE RVVVSQMHRS PGVFFDHDEG KGKLIYSARV IPYRGSWLDF
                                YFGDIPLMTA NGTFIINGTE RVVVSQMHRS PGVFFDHDDG KGKLIYSARV IPYRGSWLDF
                                RFCELPMMTD NGTFIINGVE KVIVSQMHRS PGVFFDSDKG KGKLIYSARV IPYRGSWLDI
                                RFCELPMMTD KGTFIINGVE KVIVSQMHRS PGVFFDSDKG KGKLIYSARV IPYRGSWLDI
                                FMGDMPLMTP NGTFVVNGTE RVIVSQMHRS PGVFFDHDKG KGKLLFACRI IPYRGSWLDF
                                YMGEIPLMTD TGSFVINGTE RVIVSQLHRS PGVFFEHDKG KGKLLFSARI IPYRGSWLDF
                                YMGEIPLMTE NGSFVINGTE RVIVSQLHRS PGVFFEHDKG KGKLLFSARI IPYRGSWLDF
                                YMGEIPLMTE NGSFVINGTE RVIVSQLHRS PGVFFEHDKG KGKLLFSARI IPYRGSWLDF
                                FLGYIPYMTD RGTFIINGAE RVVVNQIVVS PGLYFSSEY- -DREEYGGYF LPSRGAWLEV
                                FLGYIPYMTD RGTFIINGAE RVVVNQIVVS PGLYFSSEY- -DREEYGGYF LPSRGAWLEV
                                FLGYIPYMTE RGTFIINGAE RVVVNQIVVS PGLYFSSEY- -DREEYGGYF LPSRGAWLEV
                                FLGSIPYMTP TGSFIVNGTE RVVVNQLVRA PGVYFISESS KQEQIYVVHF LPARGAWLEI
                                FFGYLPYMTD NASFIINGAE RVIVNQLVRS PGVYFVDEPT KSLPIYVAHF LPVKGAWFEI
                                SLGNYPIMTE NQTFVINGVE RVVVSQLVRS PGVYFVEEPT KAKPIYVAHF LPVRGVWLEI
                                SLGNYPIMTE NQTFVINGVE RVVVSQLVRS PGVYFVEEPT KAKPIYVAHF LPVRGVWLEV
                                SLGNYPVMTE NQTFVINGVE RVVVSQLVRS PGVYFVEEPT RAKPIYVAHF LPVRGVWLEI
                                FFGNIPKITD RSTFIINGAE RVVVNQLVRS PGVYFVSEEQ KTRPYFVAHF LPVKGAWLEI
                                FLCNIPYLTD RGIFIINGAE RVVVNQLVRS PGIYFIKEEE TTKEMLIAHF LPVKGAWLEI
                                FLGSIPYMTD NGTFIINGAE RVVVNQLVRA PGVYFVDEIP KAAPVYVAHF LPVRGAWLEI
                                FLGSIPYMTE NGTFVINGAE RVIVNQLVRA PGVYFVDEIP KAAPIYVAHF LPVKGAWLEL
                                FLGSIPYMTQ NGTFIINGAE RVVVSQLVRA PGVYFVDEIP KVAPIYVAHF LPVRGAWLEI
                                FLGYLPYMTP RTTFIINGAE RVVVNQLVRS PGVYFVEEPR KSKPIYVAHF LPVRGAWLEI
                                FLGYLPYMTP RTTFIINGAE RVVVNQLVRS PGIYFVEEPR KTRPIYVAHF LPVRGAWLEI
                                FFGYLPYMTD SASFVINGAE RVIVNQLVRS PGVYFVDEPT KAMPILVAHF LPVKGAWLEI
                                SLGNYPIMTE NQTFVINGVE RVVVSQLVRS PGVYFVEEPT KAKPIYLAHF LPVRGVWLEI
                                FFGYLPYMTD NASFVINGAE RVIVNQLVRS PGVYFVDEPT KGLPIFVAHF LPVKGAWLEI
                                FFGYLPYMTD NASFIINGAE RVIVNQLVRS PGVYFVDEPT KSLPIYVAHF LPVKGAWYEI
                                MFGYLPVMTE RGTFIINGAE RVVVHQLVRS PGVYFVRELE GRTPIYYAHF LPERGAWLEI
                                FLCNIPYMTD RGIFIVNGAE RVIVNQLVRS PGVYFIKEEE TSKEMFIAHF LPIKGAWLEI
                                FLCNVPYMTD RGIFIVNGAE RVIVNQLVRS PGIYFIKEEE TTKEMFIAHF LPVKGAWLEI
                                FLCNIPYMTD RGVFIINGAE RVVVNQLVRS PGIYFVKEEE KNKEMFLAHF LPVKGAWLEI
                                FLCNVPYMTD RAVFIINGAE RVVVNQLVRS PGIYFVKEEE KNKEMFIAHF LPVKGAWLEI
                                YLGELPLLTE LGTFVINGAE RVIVSQLHRS PGVVFEESTH PGQRLLSSRI IPFRGSWVEF
                                YLGELPLLTE LGTFVINGAE RVIVSQLHRS PGVVFEESTH PGQRLLSSRI IPFRGSWVEF
                                YLGELPLITS LGTFVINGAE RVIVSQLHRS PGVVFEESTH PGQRLISSRI IPFRGSWVEF
                                FFGEIPLMTP NGTFVINGTE RVIVSQLHRS PGVFFERVP- -AAGYHLGKI IPYRGSWVEF
                                YFGDIPLMTD HGTFIINGTE RVIVSQLHRS PGAFFHTE-- -DKTLFMGQL IPYRGSWVEF
                                FFGEIPLMTD NGTFIINGTE RVIVSQLHRS PGVFFERVP- -AQGYFLGKI IPYRGSWVEF
                                FFGDIPLMTQ NGTFIVNGTE RVIVSQLHRS PGVFFETAN- -NRTYFLGKI IPYRGSWVEF
                                YFGELPLMTA TGTFIINGTE RVVVSQLHRS PGVSFTYET- --PTSLLAKV VPYRGSWIEF
                                FFGDIPLMTQ NGTFIVNGTE RVIVSQLHRS PGVFFETAN- -NRTYFLGKI IPYRGSWVEF
                                FFGDIPLMSQ NGTFIVNGTE RVIVSQLHRS PGVFFETAN- -ARTYFLGKI IPYRGSWVEF
                                FFGDVPLMTQ NGTFIINGTE RVIVSQLHRS PGVFFETAN- -NRTYFLGKI IPYRGSWVEF
                                FFGDIPLMTP NGTFIVNGTE RVIVSQLHRS PGVFFETAN- -NRTYFLGKI IPYRGSWVEF
                                FFGDVPLMTQ NGTFIINGTE RVIVSQLHRS PGVFFETAN- -NRTYFLGKI IPYRGSWVEF
                                FFGDIPLMSA NGTFIVNGTE RVIVSQLHRS PGVFFETAN- -NRTYFLGKI IPYRGSWVEF
                                FFGDIPLMTQ NGTFIVNGTE RVIVSQLHRS PGVFFETAN- -NRTYFLGKI IPYRGSWVEF
                                FFGDIPLMSA NGTFIVNGTE RVIVSQLHRS PGVFFETAN- -NRTYFLGKI IPYRGSWVEF
                                FFGDIPLMSQ NGTFIVNGTE RVIVSQLHRS PGVFFETAN- -NRSYFLGKI IPYRGSWVEF
                                FFGDIPLMTP NGTFIVNGTE RVIVSQLHRS PGVFFETAN- -NRTYFLGKI IPYRGSWVEF
                                FFGDIPLMSQ NGTFIVNGTE RVIVSQLHRS PGVFFETAN- -NRTYFLGKI IPYRGSWVEF
                                FFGDIPLMTP NGTFIVNGTE RVIVSQLHRS PGVFFETAN- -NRTYFLGKI IPYRGSWVEF
                                FFGDIPLMSQ NGTFIVNGTE RVIVSQLHRS PGVFFETAN- -NRTYFLGKI IPYRGSWVEF
                                FFGDIPLMSQ NGTFIVNGTE RVIVSQLHRS PGVFFETAN- -NRTYFLGKI IPYRGSWVEF
                                FFGDIPLMSQ NGTFIVNGTE RVIVSQLHRS PGVFFETAN- -NRSYFLGKI IPYRGSWVEF
                                YFGDLPIMTD RGTFIINGTE RVIVSQLHRS PGVFFSIAP- -DKSLYSSQI IPYRGSWIEF
                                FFGEIPLMTE NGTFIINGTE RVIVSQLHRS PGVFFEKVP- -AQGYFLGKI IPYRGSWVEF
                                FFGDIPLMTQ NGTFIVNGTE RVIVSQLHRS PGVFFETAN- -NRTYFLGKI IPYRGSWVEF
                                FFGEIPLMTD TGTFIINGTE RVIVSQLHRS PGVFYEKS-- ---PVYLAKI IPYRGSWVEF
                                FFGDIPLMTQ NGTFIVNGTE RVIVSQLHRS PGVFFETAN- -NRTYFLGKI IPYRGSWVEF
                                FFGDIPLMSA NGTFIVNGTE RVIVSQLHRS PGVFFETAN- -NRTYFLGKI IPYRGSWVEF
                                FFGDIPLMSQ NGTFIVNGTE RVIVSQLHRS PGVFFETAN- -NRTYFLGKI IPYRGSWVEF
                                FFGDIPLMSA NGTFIVNGTE RVIVSQLHRS PGVFFETAN- -NRTYFLGKI IPYRGSWVEF
                                FFGDIPLMSA NGTFIVNGTE RVIVSQLHRS PGVFFETAN- -NRTYFLGKI IPYRGSWVEF
                                FFGDIPLMSA NGTFIVNGTE RVIVSQLHRS PGVFFETAN- -NRTYFLGKI IPYRGSWVEF
                                FFGDIPLMSQ NGTFIVNGTE RVIVSQLHRS PGVFFETAN- -NRTYFLGKI IPYRGSWVEF
                                YFGDIPLMTE NGTFIINGTE RVIVSQLHRS PGVFFEKS-- ---PTYLAKV IPYRGSWIEF
                                YFGDIPLMTD NGTFIINGTE RVIVSQLHRS PGVFFEKS-- ---PTYLAKV IPYRGSWVEF
                                YFGDIPTMTD RGTFIINGTE RVIVSQLHRS PGAFFSIAS- -DKSLYSAQI IPYRGSWIEF
                                YLGRIPYMTE RGTFIVNGAE RVVVAQLHRS PGVVFSEAVH PGKKMYSAKI VPTRGSWIEF
                                YLGRIPYMTE RGTFIVNGAE RVVVAQLHRS PGVVFSEAVH PGKKMYSAKI VPTRGSWIEF
                                YLGRIPYMTD RGTFIINGAE RVVVAQLHRS PGVVFSEAVH PGKKMYSAKI VPTRGSWIEF
                                YLGRIPYMTE RGTFIVNGAE RVVVAQLHRS PGVVFSEAIH PGKKMYSAKI VPTRGSWIEF
                                YLGRIPYMTN RGTFIVNGAE RVVVAQLHRS PGVVFSEAVH PGKKMYSAKI VPTRGSWIEF
                                YLGRIPFMTE RGTFIVNGAE RVVVAQLHRS PGVVFSEAVH PGKKMYSAKI VPTRGSWIEF
                                YLGRIPFMTE RGTFIVNGAE RVVVAQLHRS PGVVFSEAVH PGKKMYSAKI VPTRGSWIEF
                                YLGRIPYMTE RGTFIVNGAE RVVVAQLHRS PGVVFSEAVH PGKKMYSAKI VPTRGSWIEF
                                YLGRIPYMTE RGTFIVNGAE RVVVAQLHRS PGVVFSEAIH PGKKMYSAKI VPTRGSWIEF
                                YLGRIPYMTE RGTFIVNGAE RVVVAQLHRS PGVVFSEAVH PGKKMFSAKI VPTRGSWIEF
                                YLGRIPYMTE RGTFIVNGAE RVVVAQLHRS PGVVFSEAIH PGKKMYSAKI VPTRGSWIEF
                                YLGRIPYMTE RGTFIVNGAE RVVVAQLHRS PGVVFSEAVH PGKKMYSAKI VPTRGSWIEF
                                YLGRIPYMTE RGTFIVNGAE RVVVAQLHRS PGVVFSEAVH PGKKMYSAKI VPTRGSWIEF
                                YLGRIPFMTE RGTFIVNGAE RVVVAQLHRS PGVVFSEAVH PGKKMYSAKI VPTRGSWIEF
                                YLGRIPYMTD RGTFIVNGAE RVVVAQLHRS PGVVFSEAIH PGKKMYSAKI VPTRGSWIEF
                                YLGRIPYMTD RGTFIVNGAE RVVVAQLHRS PGVVFSEAVH PGKKMYSAKI VPTRGSWIEF
                                YLGRIPYMTE RGTFIVNGAE RVVVAQLHRS PGVVFSEAVH PGKKMYSAKI VPTRGSWIEF
                                YLGRIPYMTG RGTFIVNGAE RVVVAQLHRS PGVVFSEAVH PGKKMYSAKI VPTRGSWIEF
                                YLGRIPYMTD RGTFIVNGAE RVVVAQLHRS PGVVFSEAVH PGKKMYSAKI VPTRGSWIEF
                                YLGRIPYMTE RGTFIVNGAE RVVVAQLHRS PGVVFSEAVH PGKKMYSAKI VPTRGSWIEF
                                YLGRIPYMTD RGTFIVNGAE RVVVAQLHRS PGVVFSEAIH PGKKMYSAKI VPTRGSWIEF
                                YLGRIPYMTE RGTFIVNGAE RVVVAQLHRS PGVVFSEAIH PGKKMYSAKI VPTRGSWIEF
                                YLGKIPYMTE RGTFIINGAE RVIVAQLHRS PGVVFSEATH PGKKMYSAKI VPLRGSWIEF
                                YLGKIPYMTE RGTFIINGAE RVIVAQLHRS PGVVFSDSTH PGKKIYSAKI VPLRGSWIEF
                                YLGKVPYMTD RGTFIINGAE RVIVAQLHRS PGVVFSDSTH PGKKIYSAKI VPLRGSWIEF
                                YLGNLPFMTE KGTFIINGAE RVIVSQLHRS PGVAFSQTLH PGTPIYTARI IPLRGSWVEF
                                YMGELPLMTE TGTFIINGTE RVIVSQLHRS PGVFFDHDKG KGKLLFSARV IPYRGSWLDF
                                YMGELPLMTE TGTFIINGTE RVIVSQLHRS PGVFFDHDKG KGKLLFSARV IPYRGSWLDF
                                YMGELPLMTE TGTFIINGTE RVIVSQLHRS PGVFFDHDKG KGKLLFSARV IPYRGSWLDF
                                YMGELPLMTE TGTFIINGTE RVIVSQLHRS PGVFFDHDKG KGKLLFSARV IPYRGSWLDF
                                YMGELPLMTE TGTFIINGTE RVIVSQLHRS PGVFFDHDKG KGKLLFSARV IPYRGSWLDF
                                YMGELPLMTE TGTFIINGTE RVIVSQLHRS PGVFFDHDKG KGKLLFSARV IPYRGSWLDF
                                YMGELPLMTG TGTFIINGTE RVIVSQLHRS PGVFFDHDKG KGKLLFSARV IPYRGSWLDF
                                YMGEVPLMTE TGTFIINGTE RVIVSQLHRS PGVFFDHDKG KGKLLFSARV IPYRGSWLDF
                                YMGDLPLMTE NGTFIINGTE RVIVSQLHRS PGVFFDHDKG KGKLLFSARV IPYRGSWLDF
                                YMGEIPLMTP KGNFVINGTE RVIVSQLHRS PGVIFEHDKG KGKLLFSARI IPYRGSWLDF
                                YMGEIPLMTE NGTFVINGTE RVIVSQLHRS PGVFFDHDRG KGKVLYNARV IPYRGSWLDF
                                YMGEIPLMTE NGTFVINGTE RVIVSQLHRS PGVFFDHDRG KGKVLYNARV IPYRGSWLDF
                                YMGEIPLMTE NGTFVINGTE RVIVSQLHRS PGVFFDHDRG KGKVLYNARV IPYRGSWLDF
                                YMGEIPLMTE NGTFVINGTE RVIVSQLHRS PGVFFDHDRG KGKVLYNARV IPYRGSWLDF
                                YMGEIPLMTE NGTFVINGTE RVIVSQLHRS PGVFFDHDRG KGKVLYNARV IPYRGSWLDF
                                YMGEIPLMTD RGTFIINGAE RVVVSQMHRS PGVFYFHDGG KGKYLFYARV IPYRGSWLDI
                                YMGDIPLMTK NGTFIINGTE RVVVSQMHRS PGVFFYHDEG KGKFLYSARV IPYRGSWLDF
                                YMGEIPLMTE SGTFIINGAQ RVIVSQMHRS PGVFYYHDEG KGKYLYYARI IPYRGSWLDF
                                YMGDIPLMTK NGTFIINGTE RVVVSQMHRS PGVFFYHDEG KGKLLYSARV IPYRGSWLDL
                                YLGDVPLMTK NGTFIINGIE RVVVSQMHKS PGVLFDHDGG KGKLLYSARI VSYRGSWLDF
                                SIGDLPTMTS YGTFIINGVE RVIVSQMHRS PGVFFDSDKG KGKLIYLARI IPYRGSWLDF
                                SIGDLPMMTS YGTFIINGIE RVIVSQMHRS PGVFFDSDKG KGKLIYSARI IPYRGSWLDF
                                YMGDIPIMSK NGTFVINGVE RVVVSQMHRA PGVFFDNDKA KGKLNYIARI IPYRGSWLDF
                                YFGEIPLMTD RGTFIINGTE KVVVSQLHRS PGLFFKSEVS KARIIDIASI IPAMGSWLEF
                                YFGEIPLMTE RGTFIINGTE KVVVSQLHRS PGLFFKNEIS KARVIDIASI IPAMGSWLEF
                                YFGEIPLMTD RATFIINGTE KVVVSQLHRS PGLFFKSEVS KARIIDIASI IPAMGSWLEF
                                YFGEIPLMTD RATFIINGTE KVVVSQLHRS PGLFFKNEVS KARIIDIASI IPAMGSWLEF
                                YFGEIPLMTE RGTFIINGTE KVVVSQLHRS PGLFFKSEVS KARIIDIASI IPAMGSWLEF
                                YFGEIPLMTE RGTFIINGTQ KVVVSQLHRS PGLFFKKEIS KARTIDIASI IPAMGSWIEF
                                YFGEIPLMTE RGTFIINGTQ KVVVSQLHRS PGLFFKNEVS KARIIDIASI IPAMGSWIEF
                                YLGEIPLMTE NYTFIINGVE RVVVSQLHRS PGVVFEEIRS GSGPGILGRI IPYRGSWLDF
                                YFGDIPLLTD KAYFIINGSE RVVVSQLIRS SGIFFEAKED KTRIIYKGSI IPEKGSRLEF
                                YFGDVPLLTE FANFIVNGSE RIIVSQLIRS SGILFEGKED KTRIIYKGSI IPEKGSRLEF
                                YFGEIPMMTE WGSFIINGSE RVVVNQLIRS PGVFFEEKEE RVRVIYRASI IPDKGSRIEF
                                YFGDVPLLTE HAYFVINGSE RVVVSQLIRS SGIFFEAKED KTRIIYKGSV IPEKGSRLEF
                                YFGEIPLMTE TGSFIINGTE RIIINQLIRS SGVFFDEKEE KTRILYRGSI IPDKGSRVEF
                                YFGELPLLTD YAYFMINGSE RVIVSQLIRS SGIFFSAKED KTRIIYEGSV IPEKGSRVEV
                                YFGEIPLLTD YAYFMINGSE RIIVSQLIRS SGIFFSGKED KTRVIYEGSV IPEKGSRVEV
                                YFGEMPMMTP IGTFVINGSE RVVVNQLIRS PGIFYSDKED RSRTIFTASI HPDKGSRIEF
                                YFGEIPMMTE VGSFVVNGSE RIVVSQLIRS PGVFFEEKEE RVRIIYRASI IPDKGPRVEF

                                ETDDLVWVRI DKTRKLSAQI LLKALGFQKT IEK-EEALME LYRKLRPGEP PTGQQLLESR
                                ETDDLVWVRI DKTRKLSAQV LLKALGFQKT IEK-EEALME LYRKLRPGEP PTGQQLLDSR
                                ETDDLVWVRI DKTRKLSAQV LLKALGFQKT IEK-EEALME LYRKLRPGEP PTGQQLLDSR
                                ETDDLVWVRI DKTRKLSAQV LLKALGFQKT IEK-EEALME LYRKLRPGEP PTGAQLLESR
                                ETDDLVWVRI DKTRKLSAQV LLKALGFQKT IEK-EEALME LYRKLRPGEP PTGAQLLESR
                                ETDDLVWVRI DKTRKLSAQV LLKALGFQKT IEK-EEALME LYRKLRPGEP PTGQQLLDSR
                                ETDDLVWVRI DKTRKLSAQV LLKALGFQKT IEK-EEALME LYRKLRPGEP PTGQQLLDSR
                                ETDDLVWVRI DKTRKLSAQV LLKALGFQKT IEK-EEALME LYRKLRPGEP PTGQQLLDSR
                                ETDDLVWVRI DKTRKLSAQV LLKALGYQKT LDK-EEALME LYRKLRPGEP PTGQQLLDSR
                                ETDDLVWVRI DKTRKLSAQV LLKALGFQKT IEK-EEALME LYRKLRPGEP PTGQQLLDSR
                                ETDDLVWVRI DKTRKLSAQV LLKALGFQKT IEK-EEALME LYRKLRPGEP PTGQQLLDSR
                                ETDDLVWVRI DKTRKLSAQV LLKALGFQKT IEK-EEALME LYRKLRPGEP PTGQQLLDSR
                                ETDDLVWVRI DKTRKLSAQI LLKALAFQKT IEK-EEALME LYKKLRPGEP PTGQQLLDSR
                                ETDDLVWVRI DKTRKLSAQV LLKALGFQKT IEK-EEALME LYRKLRPGEP PTGQQLLDSR
                                ETDDLVWVRI DKTRKLSAQV LLKALGFQKT IEK-EEALME LYRKLRPGEP PTGQQLLDSR
                                ETDDLVWVRI DKTRKLSAQV LLKALGFQKT IEK-EDALME LYRKLRPGEP PTGQQLLDSR
                                ETDDLVWVRI DKTRKLSAQV LLKALGFQKT IEK-EEALME LYRKLRPGEP PTGQQLLDSR
                                ETDDLVWVRI DKTRKLSAQV LLKALGFQKT IEK-EEALME LYRKLRPGEP PTGQQLLDSR
                                ETDGLVWVRI DKTRKLSAQV LLKALGFQKT IEK-DEALME LYRKLRPGEP PTGNQLLESR
                                ETDDLVWVRI DKTRKLSIQV LLKALGFQKT IEK-EEALLE LYRKLRPGEP PTGQQLLESR
                                ETDDLVWVRI DKTRKLSIQV LLKALGFQKT IEK-EEALLE LYRKLRPGEP PTGQQLLESR
                                ETDDLVWVRI DKTRKLSAQV LLKALGFQKT IEK-EEALLE LYRKLRPGEP PTGQQLLESR
                                ETDGLVWVRI DKTRKLSAQV LLKALGFQKT IEK-DDALME LYRKLRPGEP PTGNQLLESR
                                ETDDLVWVRI DKTRKLSAQV LLKALGFQKT IEK-EEALME LYRKLRPGEP PTGQQLLDSR
                                ETDGLVWVRI DKTRKLSAQV LLKAIGYQKT LDK-EEALLE LYRKLRPGEP PTGQLLLESR
                                ETDSLVWVRI DKTRKLSAQV LLKALGYQKT IDK-EEALLE LYRKLRPGEP PTGTQLLESR
                                ETDDLVWVRI DKTRKLSAQV LLKALGFQKT IEK-EEALME LYRKLRPGEP PTGQQLLDSR
                                ETDDLVWVRI DKTRKLSAQV LLKALSFEKT IEK-EEALME LYRKLRPGEP PTGQQLLESR
                                ETDDLVWVRI DKTRKLSAQV LLKALGFQKT IEK-EEALME LYRKLRPGEP PTGQQLLDSR
                                ETDDLVWVRI DKTRKLSAQI LLKALGFQKT IEK-EDALLE LYRKLRPGEP PTGQQLLESR
                                ETDDLVWVRI DKTRKLSAQV LLKALGFEKT IEK-EEALME LYRKLRPGEP PTGQQLLDSR
                                ETDDLVWVRI DKTRKLSAQV LLKALGFQKT IEK-EEALME LYRKLRPGEP PTGQQLLDSR
                                ETDGLVWVRI DKTRKLSAQV LLKAIGYQKT LDK-EEALLE LYRKLRPGEP PTGQQLLESR
                                ETDDLVWVRI DKTRKLSAQV LLKALGFQKT IEK-EEALME LYRKLRPGEP PTGQQLLDSR
                                ETDDLVWVRI DKTRKLSAQV LLKALGFQKT IEK-EEALME LYRKLRPGEP PTGQQLLDSR
                                ETDGLVWVRI DKTRKLSAQV LLKAIGYQRT LEK-EDALLE LYRKLRPGEP PTGQQLLESR
                                ETDDMVWVRI DKTRKLSAQV LLKALGFQRT IEK-EEALME LYRKLRPGEP PTGQQLLDSR
                                ETDGLVWVRI DKTRKLSAQV LLKAIGYQKT LDK-EEALLD LYRKLRPGEP PTGQQLLESR
                                ETDDLVWVRI DKTRKLSAQV LLKAIGFQKT IDK-DEALKE LYRKLRPGEP PTGRELLRSR
                                ETDDLVWVRI DKTRKLSAQV LLKAIGFQKT IDK-DEALKE LYRKLRPGEP PTGRELLRSR
                                ETDGLVYVRI DKTRKLSAQV LLKAIGYQKT LDK-EEALVE LYKKLRPGEP PTGQQLLESR
                                ETDDIVWVRI DKTRKLSAQV LLKALGYQKT IDK-EEALME LYKKLRPGEP PTGQQLLDSR
                                ETDGLVWVRI DKTRKLSAQV LLKALGFYKT IEK-EDALME LYRKLRPGEP PTGVSLLESR
                                ETDGLVWVRI DKTRKLSAQV LLKAIGYQKT LDK-EEALLE LYRKLRPGEP PTGQQLLESR
                                ETDDLVWVRI DKTRKLSAQV LLKALGFQKT IEK-EEALME LYRKLRPGEP PTGEQLLNSR
                                ETDDLVWVRI DKTRKLSAQI LLKALGFQKT IEK-EDALME LYRKLRPGEP PTGEQLLHNR
                                ETDDLVWVRI DKTRKLSAQV LLKALGFQKT IDR-EDALME LYRKLRPGEP PTGEQLLNNR
                                ETDDLVWVRI DKTRKLSAQV LLKALGFQKT IEK-EEALLE LYRKLRPGEP PTGEQLLHSR
                                ETDNIVWVRI DKTRKLSAQV LLKAMGYQKT LDK-EDALLE LYRKLRPGEP PTGQQLLESR
                                ETDDLVWVRI DKTRKLSAQV LLKALGFEKT IER-DDALME LYRKLRPGEP PTGEQLLNNR
                                ETDGLVWVRI DKTRKLSAQV LLKAIGYQKT LDK-EEALLE LYRKLRPGEP PTGQQLLESR
                                ETDDLVWVRI DKTRKLSAAV LLKALGIQKT VEK-EEALME LYRKLRPGEP PTGQQLLESR
                                ETDSLVWVRI DKTRKLSAQV LLKALGFQKT IEK-DEALME LYRKLRPGEP PTGHQLLESR
                                ETDDLLWVRI DKTRKLSAHV LLKALGYQKT VEK-EEALIE LYKKLRPGEP PTGQQLLESR
                                ETDGLVWVRI DKTRKLSAAV LLKALGFQKT MEK-EEALME LYRKLRPGEP PTGQQLLESR
                                ETDDLVWVRI DKTRKLSAQV LLKAIGFQKT LDK-EEALLE LYRKLRPGEP PTGQQLLDSR
                                ETDGVVWVRI DKTRKISAQV LLKAMGYEKT LEK-DEALME LYRKLRPGEP PTGQALLETR
                                ETDDLLHVRV DKTRKINAHV LMRAIGYQKS IEASDQALLE LYKKLRPGEP PSGQQLLHSR
                                ETDNLLYVRV DKTRKINAHV LMRAMGYQNS IESADQALLE LYKKLRPGEP PSGQQLLHSR
                                ETDNLLYVRV DKTRKINAHV LMRAMGYQNS IDSADQALLE LYKKLRPGEP PSGQQLLNSR
                                ETDDLLHVRV DKTRKINAHV LMRAMGYKKS IEAADQALLE LYKKLRPGEP PSGQQLLQTR
                                ETDDLLHVRV DKTRKINAHV LMRAMGYKKS IDAADQALLE LYKKLRPGEP PSGQQLLQTR
                                ETDDLVWVRI DKTRKLSAVV LLKALGFQKT IEK-EEALLE LYRKLRPGEP PTGQQLLETR
                                ETDDLVWVRI DKTRKLSAVV LLKALGFQKT IEK-EEALLE LYRKLRPGEP PTGQQLLESR
                                ETDDLVWVRI DKTRKLSLLV LLKAMGLAKT SAK-EEALLE LYRKLRPGEP PTGEQLLHSR
                                ETDDLIYVKI DKNRKILATT LLKAMGLKKT LDKDDDALIE VYKKLRPGDP ASGRSILEAR
                                ETDDLIYVKI DKNRKILATT LLKAMGLKKT LDKDDDALIE VYKKLRPGDP ASGRSILEAR
                                ---------- ---------- ---------- ---------- ---------- ----------
                                ETDDLVYMKI DKNRKILATT VLKAMGLKKT LDKDDDALIE LYKKLRPGDP ASGRQILESR
                                ---------- ---------- ---------- ---------- ---------- ----------
                                ETDDVIHVKI DKNRKILATT LLKAMGLKKT LEKDDEALVE LYKKLRPGDP ASGRQILESR
                                ETDDIIYVKI DKNRKILATT LLKAMGLKKT LDKDDDALIE VYKKLRPGDP ASGRSILESR
                                ETDDVIYVKI DKNRKILATT LLRALGLKKT LDKDEEALIE VYKKLRPGDP PSGRSLLESR
                                ETDDNIYVKI DKNRKILATT LLKALGLKKT LDKDDDALIE IYKKLRPGDP ASGRSILEAR
                                ESDDLIHVKI DKNRKLYATT LLKALGLQKT LEKDEQALIE VYKKLRPGDP TSGRQILESR
                                ETDDIIYVKI DKNRKLPATT LLRALGLKKT LDKDEDSLIE VYRKLRPGDP PSGQSILDSR
                                ETDNLIHIRV DKTRKILATT FLRALGLQKT LDKEEQALIE VYKKLRPGDP PSGLSMIKSR
                                ETDGLIHIRV DKTRKILATT FLRALGLERT LEKEDQALIE VYKKLRPGDP PSGQQMIKSR
                                ETSNLLSVKI DRKRKIPVTT LLRAIGIQAT LDRDEEALLE LYKRLRPGDP ATARSLVRNL
                                ETSNLLTVKI DRKRKIPVTT LLRAISIQAT LDRDDEALLE LYKKLRPGDP ATARSLVKNL
                                ETSDVLFVKV DRKRKLPVTV LLRAVGITAT LERDEEAQME LYRSLRPGDP PNAANLVERL
                                ETSNLLTVKI DRKRKLPITT LLRAISIQAT LDRDEEALLE LYKKLRPGDP ATARSLVKNL
                                ETSNLLSVKI DRKRKLPVTT LLRAVAIQTT LDRDEEALLE LYKKLRPGDP ATARSLVRNL
                                ETGNQITVKI DRKRKLPVTT LLRAISIQAT LDRDADALLE LYKKLRPGDP ATARSLVRNL
                                ETSDIISVKV DRKRKLPVTL LLRAIGIQST IERDEEALLE FYKKLRPGDP PTARNFVQNL
                                ETSDIISVKV DRKRKLPVTL LLRAIGIEAT LERDEDALLE FYKKLRPGDP PTARNFVQNL
                                ETSDVISVKV DRKRKIPATI FLRALALQAT LERDEEALVE FYKKMRPGDP ATAVSYIKSL
                                ETSDVLYVKV DRKRKVPVTT FIRAIDIRAT LEKEHDALLD FYRKIRPGDP PTARNLLKQL
                                ETSDVVSVKI DGRRKIPVTS FLRAIGTQSS IDKDNGALID IYGRLRPGDP ANASRLVNDM
                                ETSDVISVKI DGRRKIPVST LLRAIGIQSS IDRDISALID IYSRLRPGDP PNARKLINEM
                                ETRDYLILKF NRKRTVPITI FLRALAIASS IKQEQAALLE FFKRMRPGDP ATAKQFLEEQ
                                ETRDLIILRF NRRRTVPVTL FLRALAILST IRQEQEALIE FFRRMRPGDP PTAHSFVVSQ
                                ETRDYLILKF NRKRTVPITI FLRALAITST IRQEEAALIE FFKRMRPGDP ATAREFLEEQ
                                ETRDYLVLKF NRKRTVPISV FLRALAIAAS FRQEEAALLE FFKRIRPGDP VTARSFLQEQ
                                ETRDYLILKF NRKRTVPITI FLRALAITST LRQEEAALIE FFKRMRPGDP ATARQFLEEQ
                                ETRDYLILKF NRKRSVPITI FLRALCVANT IRQEEAALLE FFRKMRPGDP ATAREFLEQQ
                                ETRDYLILKF NRKRTVPITI FLRALAIAST LRQEEAALLE FFKRMRPGDP ATARQFLEEQ
                                ETRDYIILKF NRKRTVPITI FLRALAITNS MRQEQAALLE FFKRMRPGDP ANAKAFMIEQ
                                ETSDVISVKI DGRRKIPVTS FLRAVGIKAS IEKDNSALID IYGRLRPGDP ANAGRLVNDM
                                ETRDYIILKF NRKRTVPITI FLRALAIASS IRQEEAALIE FFKRMRPGDP ATAKEFLEEQ
                                ETSNLLTVKI DRKRKIPVTT LLRAISIQAT LDRDDEALLE LYKKLRPGDP ATARSLVRNL
                                ETNDVISVKV DRKRKIPVTI LLRAISIQAT IDKDKEALLE LYKRLRPGDP PTARTLIESL
                                ETSNLLTVKI DRKRKIPVTT LLRAISIQAT LDRDDEALLE LYKKLRPGDP ATARSLVKNL
                                ETNDVMSVKV DRKRKIPVTI LLRAILTQAT LDKDKEALME LYKRLRPGDP PTARSLIESL
                                ETNDVISVKV DRKRKIPVTI LLRAIMIQAT LDKDKEALLE LYKRLRPGDP PTARSLIEAL
                                ETNDVISVKV DRKRKIPVTI LLRAVLIRVT LDKDKEALLE LYKRLRPGDP PTARNLIEAL
                                ETNDVISVKV DRKRKIPVTI LLRAVLIKAT LDKDKEALLE LYKRLRPGDP PTARNLIEAL
                                ETNDVISVKV DRKRKIPVTI LIRAILTQAT LDKDKEALME LYKRLRPGDP PTARSLLESL
                                ETNDVVSVKV DRKRKIPVTI LIRAILTQAT LDKDKEALME LYKRLRPGDP PTARSLLESL
                                ETNDVLSVKV DRKRKLPVTI LIRAVLIAST LDKDKEAIME LYKRLRPGDP ATARSLLETL
                                ETDGSIYVRV DRTRKIPVTV LLKALGIQTT LEKDEEALVE IYKRLRPGEP PTARNLLESL
                                ETDDNIFVRV DRTRKLPATV LIRALGIRIT LERDEEALVE IYKRLRPGEP PTARSLLEAL
                                ESDDNLYVRV DRTRKLSATI LIRALGIRGT LERDEEALVE IYKRLRPGEP PTARSLLETL
                                ETDESIYVRI DRTRKIPVTI LLRALGIQNT LEKDEEALVE IYKRLRPGEP PTARNLLESL
                                EYDEILAVRI DRTRKIPATV LFRALGVHNT LERDEEALIE IYKKLRPGEP PTAQNLIDSL
                                ETDDNIFVRI DRTRKLPATV LIRALGIRIT LERDEEALVE IYKRLRPGEP PTARSLLETL
                                ETDDNIFVRI DRTRKLPGTV LFRALGIPVT LERDEEALVE IYKRLRPGEP PTARSLLETL
                                EYDRIISVRV DRTRKLPSTV LLRALGLHDT LERDEEALIE LYKRLRPGEP PTATNLLDSL
                                EYDDIIAVRV DRGRKIPSTI LFRSLGIHNT IERDEEALIA LYKNQRPGEP PTAQSLLESL
                                EYDRIISVRV DRNRKMPSTV LFRALGIHKT IEKDEEALIE LYKNQRPGEP PTAQNLIESL
                                ETDDVIYVRI DRTRKLPITV LLRALGLLNT LEKDEEALIE IYKRLRPGEP PTAKQLLTSL
                                EEDDIVYVRI DRTRKVPITV LLRALGLKAT LDKDEEALIE IYKRLRPGEP PTAKSLLYAL
                                EEDDVIYVRI DRTRKVPITV LLRAIGLKAT LDKDEEALIE IYKRLRPGEP PTARSLFNAL
                                EEDDIFSVRI DRTRKVPITV FLRALGIKAT LDKDEEGLLE VYKRLRPGEP PTAKSLLYSL
                                ETDDIISVRV DRTRKLPVTV LIRALGIRAT LDRDEEALVE IYKRLRPGEP PTAAQLLESL
                                ETDDIIYVRI DRTRKIPVTV LLRALGIRNT LDKDDKALIE IYERLRPGEP PTARSLLVAR
                                ETDDVVYVRI DRTRKLPITV LLRALGLRNT LDKDERALVE IYERLRPGEP PTARALLASR
                                EMDDIIYVRI DRTRKIPVTV LLRALGIRNT LDKDEKALIE IYERLRPGEP PTARSLLIAR
                                ETDDVIYVRI DRTRKIPVTV LLRALGIKNT LEKDEKALIE IYERLRPGEP PTAKSLLISR
                                ETDDIIYVRI DRTRKIPVTV LLRALGVRNT LDKDEKALIE IYERLRPGEP PTARSLLYSR
                                ETDDVIYVRI DRTRKIPVTV LLRALGIKNT LEKDEKALIE IYERLRPGEP PTAKSLLISR
                                ETDDVVSVRI DRTRKQPVTV LLRALGLLAT LEKDDEGLLE IYKKLRPGEP PTATSLLNSL
                                ETDDVVYVRI DRTRKLPVTV LLRALGIRNT LEKDEKALLE IYERLRPGEP PTAKNLLISR
                                ETDDVVYVRI DRTRKLPVTV LLRALGLRNT LEKDEKALIE IYERLRPGEP PTAKSLLASR
                                ESDDAVYARI DRTRKLPVTV LLRALGILGT LEKDEKALLE IYERLRPGEP PTARNLLYSR
                                ETDDVVYVRI DRTRKLPVTV LLRALGLRNT LEKDEKALIE IYERLRPGEP PTAKSLLASR
                                ETDDILYVRV DRTRKLPITV LLRSFGLLAT LEKDEEGLLE IYKRLRPGEP PTAQSLLNSM
                                DTDGVVNIRI DRTRKLPVTT LLRALLLRKT LEKEESALIE IYKKLKPGDP ASAEPLINNM
                                DTDHTVNVRL DRTRKLPATT LVRALLLRTT LEKEEEALIE IYRKLKPGDP ASSQNLINNL
                                ETDDVVYVRI DRTRKLPLTV LLRALGLRNT LEKDEQALLE IYERLRPGEP PTAKSLLYSR
                                DTDHTVNVRL DRTRKLPATT LVRALLLRNT LEKEEEALIE IYKKLKPGDP ASAQNLINNL
                                DTDHTVNVRL DRTRKLPATT LVRALLLRTT LEKEEEALIE IYKKLKPGDP ASSQNLINNL
                                ETDNAVFARI NRTRKIPITM FLSSIGRRRS LKECDEALIE VYKRLRPGDP VTAQVYLNNL
                                ETDGAIFARI NRTRKIPVTM FFSAIGRRRS LKECDEALIE VYKKLRPGDP VTAQVYLNNL
                                ETDLAVFARI NKTRKIGVIT LLCAIGRNRT LKESEEALIE IYKKLRPGDP VTAKNYLHNL
                                ETDSVIFVRI NRTRKIPLTM FLCAIGRRRT FKDCEEALIE LYKKLRPGDP VTAHVYLNNL
                                ETDNSLSVRI NRARKIPVTM FLSAIGRRKS LKDCDEALIE IYKRLRPGDP VTAQVYLNNL
                                ETDLCVYARI NKTRKIGVIT FLCAIGRKRT LKESEDALIE IYKKMRPGDP ATAKQYLANL
                                ETDGAIYARI NRTRKIPIAM FLSAISRRKS LKECDEALIE VYKKLRPGDP VTAQVYLNNL
                                EIDKVFYAHI NKMKKIPFSI FLGAIGIENT LEKGTDALLE IYRKLRPGDP LTAKLLLSNL
                                ESDGVLYVHV NKVRKLPLNV FLGSINLQKT IDKSDQSLRE VYYRLKPGDP FNAKNLVKGL
                                ELDKNLMVCV NKTRRIPMVV FLNALGVEYN IANSEEALIE VYRRLRPGDP VTARVMINGL
                                EKDETVYAFI NKLKKFPITY FLGILGIANT LEKYEECLLE LYRKLKPGDP ITAKALFNGL
                                ESEDTIFANV NKLKKVPITV LLGALGFKHT LEKYDVSLVE LNKKLRPGDP VTAKTALNNL
                                ETDGTIFARI NRTRKLPITM FLAAIGRRQS LKECEEALIE VYKKLRPGDP VTASVYLNNL
                                ETDGIIYVRI DKARKLPATV LLRALELENT LAKDEEALLE IYKKQRPGEQ PSARTLLNNL
                                EIDGVIWVYI NKMKKVGLSL FLAARGLDKT IKNKNEALVE LYRKLRPGDH ITARQFLENL
                                EADGVLYVYV NKMKKIPLSL FLSALGLDKT IEKGKEALIE IHRRLRPGDH ITASAYLTNL
                                ETDEVLFANI NKMRKMPLSI LMGALGIEGT IKKYEASFID IHRRLRPGDP VTAKLLVHNL
                                ETDGIIYVRI DKARKLPATV LLRALELENT LAKDEEALLE IYKKQRPGEQ PSARTLLNNL
                                EFDDIVFARI DRRRKLPVTT LLYALGIRNT MAADDTALMD IYRVMRPGEP PTASNLFDTL
                                EFDDIVFARI DRRRKLPVTT LLYALGIRNT MAADDTALMD IYRVMRPGEP PTAATLFDTL
                                EFDDVVFARI DRRRKLPVTT LLYALGIRNT MAVDDTALMD IYRVMRPGEP PTASQLFDTL
                                EFDDIVYARI DRRRKLPVTT LLYALGIRNT MAVDDTALMD IYRVMRPGEP PTAAALFDTL
                                EFDDIVFARI DRRRKLPVTT LLYALGIRNT LAADDTALMD IYRVMRPGEP PTASNLFDTL
                                EFDDIVFARI DRRRKLPVTT LLYALGIRNT MAADDTALMD IYRVMRPGEP PTASALFDTL
                                EFDDLVFARI DRRRKLPVTT LLYALGIRNT MAADETALMD IYRVMRPGEP PTASTLFDTL
                                EFDDLVFARI DRRRKLPVTT LLYALGIRNT MAADDGALMD IYRVMRPGEP PTASSMFDTL
                                EFDDIVFARI DRRRKLPVTT LLYALGIRNT MAADDTALMD IYRVMRPGEP PTASALFDTL
                                EFDDLVFARI DRRRKLPVTT LLYALGIRNT MASDETALMD IYRVMRPGEP PTAETLFNSL
                                EFDDLVFARI DRRRKLPVTT LLYALGIRNT MAADESALMD IYRVMRPGEP PTASTLFDSL
                                EFDDIVFARI DRRRKLPVTT LLYALGIRNT MAADETALMD IYRVMRPGEP PTSAALFETL
                                EFDDIVFARI DRRRKLPVTT LLYALGMRNT MAQDDTALMD IYRVMRPGEP PTATNLFESL
                                EFDDLVFARI DRRRKLPVTT LLYALGIRNT MAADEGALMD IYRVMRPGEP PTASALFGSL
                                ELDDIVFARV DRRRKLPVTT LLYALGIRNT MAADDTALMD IYRVMRPGEP PTASALFDTL
                                EFDDIVFARI DRRRKLPVTT LLYSLGIRNT MAMDDTALMD IYRVMRPGEP PTASALFDTL
                                EFDDIVYARI DRRRKLPVTT LLYALGIRNT MAMDDSALMD IYRVMRPGEP PTASALFDTL
                                EFDDIVFARI DRRRKLPVTT LLYALGMRNT MAMDDTALMD IYRVMRPGEP PTASALFDTL
                                EFDDIVFARI DRRRKLPVTT LLYALGMRNT MAQDDTALMD IYRVMRPGEP PTASALFDTL
                                EFDDIVFARI DRRRKLPVTT LLYALGIRNT MAADDTALMD IYRVMRPGEP PTASALFDTL
                                EFDDIVFARI DRRRKLPVTT LLYALGMRNT MAADESALMD IYRVMRPGEP PTASALFDTL
                                EFDDIVFARI DRRRKLPVTT LLYALGIRNT MAADDTALMD IYRVMRPGEP PTASNLFDTL
                                EFDDIVFARI DRRRKLPVTT LLYALGMRNT MAADDTALMD IYRVMRPGEP PTASALFDTL
                                EFDDIVFARI DRRRKLPVTT LLYALGMRNT MAQDNSALMD IYRVMRPGEP PTASALFDTL
                                EFDDIVFARI DRRRKLPVTT LLYALGMRNT MAADDTALMD IYRVMRPGEP PTASNLFDTL
                                EFDDIVFARI DRRRKLPVTT LLYSLGMRNT MAQDETALMD IYRVMRPGEP PTASALFDTL
                                EFDDLVFARI DRRRKLHVTS LLYALGIRNT MAADETALHD IYRVMRPGEP PTASALFDQL
                                EFDDIVYARI DRRRKLPVTT LLYALGMRNT MAADETALMD IYRVMRPGEP PTASTLFDSL
                                EFDDIVFARI DRRRKLPVTT LLYALGMRNT MAADDTALMD IYRVMRPGEP PTASALFDTL
                                EFDDIVFARI DRRRKLPVTT LLYALGMRNT MATDNSALMD IYRVMRPGEP PTASALFDTL
                                EFDDLVFARI DRRRKLPVTT LLYALGIRNT MAADEGALMD IYRVMRPGEP PTASDLFDTL
                                EFDDIVFSRI DRRRKLPVTT LLYALGIRNT MAADDTALMD IYRVMRPGEP PTASALFDTL
                                EFDDVVYARI DRRRKLPVTT LLYALGIRTT MAVDDTALMD IYRVMRPGEP PTASALFDTL
                                EFDDLVFCRI DRRRKLPVTT LLYALGIRNT MAADDTALMD IYRVMRPGEP PTAQTLFDQL
                                EFDDIVFARI DRRRKIPVTS LMYALGIRNT LHADEDALFD IYRVMRPGEP PTAQTMFQSL
                                EFDDIVHARI DRKRKIPATS LLYALGIRNT LAADEEALFD IYRVMRPGEP PTAEAMFQSL
                                EFDDIVYVRI DRRRKLPVTT LLYALGIRNT LAIDDEALLD IYRVMRPGEP PTAQTLFNGI
                                EFDDIVYARI DRRRKIPVTS LMFALGIRNT LHADEDALFD IYRVMRPGEP PTAQAMFQSL
                                EFDDIVHVRI DRRRKLPVTT LLYALGIRNT LAIDEQALYD IYRVMRPGEP PTAGALFNSL
                                EFDDVVYVRI DRRRKLPVTT LLYALGIRNT LAVDDEALLD IYRVMRPGEP PTAQTLFNGI
                                EFDDIVYARI DRRRKIPVTS LMFALGIRNT LSADEDALFD IYRVMRPGEP PTAQAMFQSL
                                EFDDIVFARI DRRRKLPATT LLMALGIRNT LAADQEALFD IYRVMRPGEP PTAEAMFNSL
                                EFDDIVYARI DRRRKLPATT LLMALGIRNT LAADQEALFD IYRVMRPGEP PTAEAMFNSL
                                EFDDIVHARI DRKRKIPVTS LLFALGIRNT LAVDEGALFD IYRVMRPGEP PTAEAMFHSL
                                EFDDVVYARI DRRRKLPATT LLMALGIRNT LAVDQDALFD IYRVMRPGEP PTAEAMFHSL
                                EFDDVVYARI DRRRKIPVTS LLKALGIRNT LAVDEDALFD IYRVMRPGEP PTAEAMFNSL
                                EFDDIVYARI DRRRKIPVTS LMFALGIRNT LAVDEGALFD IYRVMRPGEP PTAEAMFKSL
                                EFDDVVYARI DRRRKLPATT LLMALGIRNT LAVDQEALFD IYRVMRPGEP PTAEAMFHSL
                                EFDDIVHVRI DRKRKLPVTS LLFALGIRNT LAVDEGALFD IYRVMRPGEP PTAEAMFHSL
                                EFDDVVHARI DRRRKIPVTS LLMALGIRNT LAVDQDALFD IYRVMRPGEP PTAEAMFNSL
                                EFDDIVHVRI DRKRKLPATS LLFALGIRNT LAVDEGALFD IYRVMRPGEP PTAEAMFHSL
                                EFDDIVFARI DRRRKIPVTS LLYALGIRNT LTADEDALFD IYRVMRPGEP PTAQAMFHSL
                                EFDDIVHARI DRRRKIPVTS LLMALGIRNT LAADQDALFD IYRVMRPGEP PTAEAMFNAL
                                EFDDVVYARI DRRRKIPATS LLMALGIRNT LAVDQDALFD IYRVMRPGEP PTAEAMFKSL
                                EFDDVVHARI DRRRKIPVTS LLMALGIRNT LNVDQDALFD IYRVMRPGEP PTAEAMFNSL
                                EFDDIVHARI DRRRKIPVTS LLMALGIRNT LAVDEDALFD IYRVMRPGEP PTAEAMFQSL
                                EFDDVVYARI DRRRKLPATS LLMALGIRNT LAADQEALFD IYRVMRPGEP PTAEAMFKSL
                                EFDDIVHVRI DRKRKLPVTS LLFALGIRNT LAVDEGALFD IYRVMRPGEP PTAEAMFHSL
                                EFDDIVHARI DRRRKIPVTS LLMALGIRNT LSADQDALFD IYRVMRPGEP PTAEAMFQSL
                                EFDDIVYARI DRRRKLPVTS LLMALGIRNT LSVDQEALFD IYRVMRPGEP PTAEAMFNSL
                                EFDDIVHARI DRRRKIPVTS LLKALGIRNT LAVDEDALFD IYRVMRPGEP PTAEAMFSSL
                                EFDDIIYARI DRRRKIPVTS LLMALGIRNT LKVDQDALFD IYRVMRPGEP PTAEAMFHSL
                                EFDDIVYARI DRKRKIPVTS LLFALGIRNT LAVDEEALFD IYRVMRPGEP PTAENMFQSL
                                EFDDIVYVRI DRRRKLPATT LLYALDIRNT MAADEDALVD IYRVMRPGEP PTAEALFQGL
                                EFDDIVFVRI DRRRKLPAST FLMALGMRNT LRVDEEALFD IYRVMRPGEP PTAEAMFNSL
                                EFDDVVYVRI DRKRKLPATT ILYALGIRNT IVLDDSALTD IYRVMRPGEP PTAQAMFHSL
                                EFDDILNIRI DRKRKLPATT MLYALGLRNT LKADFEALSD IYRVMRPGEP PTADALFNQL
                                EFDDIVNVRI DRKRKLPVTA LLYALGIRNT LKVDEEGLEA IYKVMRPGEP PTAEALFEGL
                                EFDDIVNVRI DRKRKLPVTA LLYSLGIRNT LKADDEGLEA IYKVMRPGEP PTAEALFEGL
                                EFDDIVNVRI DRKRKLPVTS LLYGLGMRNT LKVDDEGLEA IYKVMRPGEP PTAEALFEGL
                                EFDDIVNVRI DRKRKLPVTT LLYALGIRNT LMADDHALAE IYRVMRPGEP PTAEAMFYGL
                                EFDDLLYFRI DRKRKLYVTT LLRALGIRNT LFVDKSSLIE IFKVLKPGEI ATSRGLFDSL
                                EFDDLLYFRI DRKRKLYVTT LLMALGVRNT LFLDKSSLVE IFRVLKPGEM ATSRGLLDSL
                                EFDDHLYFRV DRKRKLPISV LLKAFGILNT LFLDQNALYE IYKVLRPGEV PVVEEFFHNL
                                EFDDHLYFRI DRKRKLPISV LLKALGILNT LFLDENALYE IYKVLRPGEV PVVEEFFRNL
                                EFDDLVFCRI DRRRKLPVTT LLYALGIRST MAADETALMD IYRVMRPGEP PTASALFDTL
                                EFDDILYFRV DRRRKMPVTI LLKAIGISQT LRMDTAARIA IYRMMRPGEP PTVEALFQRL
                                EFDDILYFRV DRRRKMPVTI LLKAIGISQT LRTDTAARIA IYRMMRPGEP PTVEALFQRL
                                EFDDILYFRV DRRRKMPVTI LLKAIGISQT LRTDMAARIA IYRMMRPGEP PTVEALFQRL
                                ILDGVLYAGL DGK-KVNLFL FLKTIGTFEK MLEVVDAYLE IFRRLRPEEL PRAKRYLHDL
                                ILDGVLYAGL DGK-KVNLFL FLKTIGTFEK MLELVDAYLE IFRRLRPEEL PRAKRYLHDL
                                ILDGVLYAGL DGK-KVNLFL FLKTIGTFEK MLEIVDAYLE IFRRLRPEEL PRAKRYLHDL
                                LYNELFYARI DRRRRINLFL LFKAIGTLEK LRD-NKAFIE IYRKLKPGEI PRAKSYLMGL
                                LLNQIMQARI DRRRKLNFFV FLKALGTFIA LQK-DDAYIE LFRKLRPGEI PRAKSYITNL
                                LLNETLYARI DRRKKLNLFL VLKTLGTYLK LKERLRAYME IYKELRPGEV FRAKSFWNNL
                                LLNETLYARI DRRKKLNLFL VLKTLGTYLK LKERLRAYME IYKELRPGEV FRAKSFWNNL
                                MLNETLYARI DRRKRLNLFL VLKTLGTYLK LKERLRAYME IYRELRPGEV FRAKNYWNSL
                                IYNDFLQIRI DRKRKFNYFL FLRALGTLDL FKKTEDAYKE LFKKLRPGEI PRATDYINNL
                                LINEILQVRI DRKRKFNLFL FYRALGTLDR MKKRLEAYKE IYSKLKPTEI PRAKEEIEDM
                                LYNDMFYARI DRKRRINLFL LLKALGTLEK LNS-NKAYVE IYRKLKPGEI PRAKAYLNSL
                                LYNDMFYARI DRKRRINLFL LFKALGTLEK LNS-NRAYIE IYRKLKPGEI PRAKAYLNSL
                                LYHNMFYARI DRKRRINLFL LFKALGTLEK MID-DKAHME IFRKLKPGEI PRARAYLAGL
                                LLNGTFYARI DRKRRINLFL FLKALGTLEK LKH-NRAYIE IFRRLRPGEL PRAKMFLNNL
                                LLNEVFYARI DRKRRVNLFL LLKALGTLEK LKH-NRAYIE IFRKLRPGEL PRAKIFLNNL
                                LLNNILQARI DRRRKMNLFL LLKALGTLES LHK-DEAYLA IFRKLRPGEI PRAKNYLHGL
                                MLNETLYARI DRRKRLNLFL VLKTLGTYMK LKEKLRAFME IYKELRPGEV FRAKSYWNNL
                                LLNNILQVRI DRRRKMNLFL LFKAMGTLEA LNK-DEAYLA IFRKLRPGEI PRAKNYLHGL
                                LLNQIMQARI DRRRKLNFFV FLKALGTFNA LQK-DDAYIE LFRKLRPGEI PRAKSYIANL
                                LLNKMLQVRI DRKKKVKLPL LLKILGTIEN LDE-DDAYIA LFRKLRPGEI PRAKNYFNSL
                                LYNEVLQVRI DRKRKFNFFL FLRALGTLEK MKKRMEAYKE IFSKLKPTEI PRAKDEIEDM
                                LYNEILQVRI DRKRKFNLFL FLRALGTLDR MKKRLDAYKE IYSKLKPTEI PRAKEEIEDM
                                IFNEVLQIRI DRKRKFNFFL FLKALGTLDK MKKRLEAYKE MFIKLKPTEI PRAKEEIEEM
                                IFNEVLQVRI DRKRKFNFFL FLKALGTLDK MKKRLEAYKE MFIKLRPSEI PRAKEEIDEM
                                TVDDVIYVHI DKKKKFPATA LLRAFGIKNT LAKDEEALKQ IYALLRPGDA PNAKQALERL
                                TVDDVIYVHI DKKKKFPATA LLRAFGIKNT LAKDEEALKQ IYALLRPGDA PNAKQALERL
                                TVDDVVYVHI DKKKKFPATA LLRAFGIKNT LAKDDEALKQ IYALLRPGDA PNAKQALERL
                                EYDNYLFVRI DRKRKFYGTV FLRALGISET IRKDAESLLE IYRKLRPGDP PTATQLFQGM
                                EYDNLLYVRI DRKRKFLGTV FLRALGLSAT LRKDEEALIE IYRRLRPGDP PTSRSLFESM
                                EYDNILYVRI DRKRKFYGSV FLRALGIAAT IRKDNEALIE IYRKLRPGDP PTATQLFQGM
                                EYDNTLYVRI DRKRKFLGTI FLRALGITNT LRRDEEALIE IYRKLRPGDP PTATALFEGM
                                EFDQILYVRI DRKRRFPGTV FLRALGLTKT IEKDRDAIME IYRRQRPGDP PTAKALFEGL
                                EYDNTLYVRI DRKRKFLGTI FLRALGITNT LRRDEEALIE IYRKLRPGDP PTATALFEGM
                                EYDNTLYVRI DRKRKFLGTI FLRALGITNT LRRDEEALIE IYRKLRPGDP PTATALFEGM
                                EYDNVLYVRI DRKRKFLGTI FLRALGISQT LKRDQEALIE IYRKLRPGDP PTATALFHGM
                                EYDNTLYVRI DRKRKFLGTI FLRALGITNT LKRDEEALIE IYRKLRPGDP PTATALFEGM
                                EYDNILYVRI DRKRKFLGTI FLRALGISAT LRRDQEALIE IYRKLRPGDP PTATALFHGM
                                EYDNTLYVRI DRKRKFLGTI FLRALGIANT LRRDEEALIE IYRKLRPGDP PTATALFEGM
                                EYDNTLYVRI DRKRKFLGTI FLRALGITNT LRRDEEALIE IYRKLRPGDP PTATALFEGM
                                EYDNTLYVRI DRKRKFLGTI FLRALGITNT LRRDEEALIE IYRKLRPGDP PTATALFEGM
                                EYDNTLYVRI DRKRKFLGTI FLRALGITNT LRRDEEALIE IYRKLRPGDP PTATALFEGM
                                EYDNTLYVRI DRKRKFLGTI FLRALGISNT LKRDEEALIE IYRKLRPGDP PTATALFEGM
                                EYDNTLYVRI DRKRKFLGTI FLRALGITNT LRRDEEALIE IYRKLRPGDP PTATALFEGM
                                EFDSTLYVRI DRKRKFLGTI FLRALGITNT LRRDEEALIE IYRKLRPGDP PTATALFEGM
                                EYDNTLYVRI DRKRKFLGTI FLRALGITNT LRRDEEALIE IYRKLRPGDP PTATALFEGM
                                EYDNTLYVRI DRKRKFLGTI FLRALGITNT LRRDEEALIE IYRKLRPGDP PTATALFEGM
                                EYDNTLYVRI DRKRKFLGTI FLRALGITNT LKRDEEALIE IYRKLRPGDP PTATALFEGM
                                ELDGLLYARI DRKRKFLGAT FMRALGFSET LAKDEEAAKE LFKKIRPGEP ATSKKLLYGM
                                EYDNLLYVRI DRKRKFYGTV FLRALGISAT LRKDSDALLE IYRKLRPGDP PTATQLFQGM
                                EYDNTLYVRI DRKRKFLGTI FLRALGITNT LRRDEEALIE IYRKLRPGDP PTATALFEGM
                                EYDNLLYVRI DRKRKFLATI FLRALGLAQT LKKDVDALLE IYRKMRPGDP PTAFRLFEGM
                                EYDNTLYVRI DRKRKFLGTI FLRALGITNT LRRDEEALIE IYRKLRPGDP PTATALFEGM
                                EYDNTLYVRI DRKRKFLGTI FLRALGISNT LRRDEEALIE IYRKLRPGDP PTATALFEGM
                                EYDNTLYVRI DRKRKFLGTI FLRALGITNT LRRDEEALIE IYRKLRPGDP PTATALFEGM
                                EYDNILYVRI DRKRKFLGTI FLRALGITNT LKRDEEALIE IYRKLRPGDP PTATALFEGM
                                EYDNTLYVRI DRKRKFLGTI FLRALGITNT LRRDEEALIE IYRKLRPGDP PTATALFEGM
                                EYDNTLYVRI DRKRKFLGTI FLRALGITNT LRRDEEALIE IYRKLRPGDP PTATALFEGM
                                EYDNTLYVRI DRKRKFLGTI FLRALGITNT LRRDEEALIE IYRKLRPGDP PTATALFEGM
                                EYDNLLYVRI DRKRKFLATI FLRALALQQT LKKDVDALLE IYRKMRPGDP PTSWGLFYGM
                                EYDNLLYVRI DRKRKFLATI FLRALALQQT LKKDVDALLE IYRKMRPGDP PTSWGLFYGM
                                ELDGLFYARI DRKRKFLGST FMRALGLSET LAKDEEAAKE LFKKIRPGEP ATSKKLLYSM
                                QTDNQIFVYI DQKKNFLVTA LLRAIGIINT ILNDEEALEI VYEELRANEA PDARSFLERT
                                QTDNQIFVYI DQKKNFLVTA LLRAIGIINT ILNDEEALEI VYEELRSNEA PDARSFLERT
                                QTDNQIFVYI DQKKNFLVTA LLRAIGIINT ILNDEEALEI VYEELRSNEA PDARSFLERT
                                QTDNQIFVYI DQKKNFLVSA LLRAIGIINT ILNDEEALEI VYEELRANEA PDARSFLERT
                                QTDNQIFVYI DQKKNFLVSA LLRAIGIINT ILNDEEALEI VYEELRANEA PDARSFLERT
                                QTDNQIFVYI DQKKNFLVSA LLRAIGIINT ILNDEEALEI VYEELRANEA PDARSFLERT
                                QTDNQIFVYI DQKKNFLVSA LLRAIGIINT ILNDEEALEI VYEELRANEA PDARSFLERT
                                QTDNQIFVYI DQKKNFLVSA LLRAIGIINT ILNDEEALEI VYEELRANEA PDARSFLERT
                                QTDNQIFVYI DQKKNFLVSA LLRAIGIINT ILNDEEALEI VYEELRANEA PDARSFLERT
                                QTDNQIFVYI DQKKNFLVTA LLRAIGIINT ILNDEEALEI VYEELRANEA PDARSFLERT
                                QTDNQIFVYI DQKKNFLVTA LLRAIGIINT ILNDEEALEI VYEELRANEA PDARSFLERT
                                QTDNQIFVYI DQKKNFLVTA LLRAIGVINT ILNDEEALEI VYEELRANEA PDARSFLERT
                                QTDNQIFVYI DQKKNFLVTA LLRAIGVINT ILNDEEALEI VYEELRANEA PDARSFLERT
                                QTDNQIFVYI DQKKNFLVTA LLRAIGVINT ILNDEEALEI VYEELRANEA PDARSFLERT
                                QTDNQIFVYI DQKKNFLVSA LLRAIGIINT ILNDEEALEI VYEELRANEA PDARSFLERT
                                QTDNQIYVYI DQKKNFLVSA LLRAIGVTNT ILNDEEALEI VYEELRANEA PDARSFLERT
                                QTDNQIFVYI DQKKNFLVTA LLRAIGVSNT ILNDEEALEI VYEELRANEA PDARSFLERT
                                QTDNQIYVYI DQKKNFLVSA LLRAIGITNT ILNDEEALEI VYEELRANEA PDARSFLERT
                                QTDNQIYVYI DQKKNFLVSA LLRAIGITNT ILNDEEALEI VYEELRANEA PDARSFLERT
                                QTDNQIFVYI DQKKNFLVTA LLRAIGITNT ILNDEEALEI VYEELRANEA PDARSFLERT
                                QTDNQIYVYI DQKKNFLVSA LLRAIGVTNT ILNDEEALEI VYEELRANEA PDARSFLERT
                                QTDNQIYVYI DQKKNFLVSA LLRAIGITNT ILNDEEALEI VYEELRANEA PDARSFLERT
                                QTDNQLFVYI DQKKKFLATS LLRAIGITTT LLKDEEALEM IYQELRANEA PDARGLLERT
                                VTDNLMYVYI DQKKKFLATT LLRALGIVST LAKDEQALEQ IYRELRSNEA PDARGLLDRT
                                VTDNLMYVYI DQKKKFLATT LLRALGILNT LAKDEEALEI IYRELRSNEA PDARGLLERT
                                ATDYVMYVYI DRRKKFPATT LLRAIGIVNT LQKDEEALYS IYRQLRTGEA PDAEQLIEKL
                                EFDDNVFVRI DRRRKLPATV LLRALGISET LRIDLDAQIE IYRMMRPGEP PTAQNLFHNL
                                EFDDNVFVRI DRRRKLPATV LLRALGISET LRIDLEAQVE IYRMMRPGEP PTAQNLFNNL
                                EFDDNVFVRI DRRRKLPATV LLRALGISET LRIDLEAQVE IYRMMRPGEP PTAQNLFHNL
                                EFDDNVFVRI DRRRKLPATV LLRALGLSET LRIDLEAQVE IYRMMRPGEP PTAQNLFHNL
                                EFDDNVFVRI DRRRKLPATV LLRALGISET LRIDLDAQIE IYRMMRPGEP PTAQNLFHNL
                                EFDDNVFVRI DRRRKLPATI LLRALGLSET LRIDLEAQIE IYRMMRPGEP PTAQNLFHNL
                                EFDDNVFVRI DRRRKLPATI LLRALGISET LRIDLEAQVE IYRMMRPGEP PTAQNLFHNL
                                EFDDNLFVRI DRRRKLPATV LLRALGISET LRIDLEAQVE IYRMMRPGEP PTAQNLFHNL
                                EFDDNVFVRI DRRRKLPATV LLRALGLSET LRIDLEAQVE IYRMMRPGEP PTAQNLFHNL
                                EFDDCVYARI DRRRKLLATI LLRALGISDT LRLDLEAQME IYRVMRPGEP PTAQNLFQNL
                                EFDDSLFVRI DRRRKLPATI LLRALEVSET LRIDMEALVE IYRMMRPGEP PTAETLFDNL
                                EFDDNLFVRI DRRRKLPATI LLRALEVSET IRIDMEALVE IYRMMRPGEP PTAETLFENL
                                EFDDNLFVRI DRRRKLPATI LLRALEVSET IRIDIEALVE IYRMMRPGEP PTAETLFENL
                                EFDDNLFVRI DRRRKLPATI LLRALEVSET IRIDIEALVE IYRMMRPGEP PTAETLFENL
                                EFDDNLFVRI DRRRKLPATI LLRALNISET IRIDMEALVE IYRMMRPGEP PTAETLFENL
                                EFDDLLYFRL DRKRKIYITT LLRALNIRNS LVLDEDALSD IYKVMRPGEP STAEALFRST
                                EFDDVMYFRI DRKRKLYVTT LLRAIGIRNT LFADESALID IFRVLRPGEP ANAKILFNNL
                                EFDDLLFFRI DRKRKMYATT ILRALGIRNT LMADEEALGD IYRILRPGEP VAAENLFNSL
                                EFDDVIYFRI DRKRKLYATT LLRAIGIRNT LFADEAALCD IFRVLRPGEP ANAENLFYNL
                                EFDDLLYFRI DRKRKLYVTT LLRALNIRNT LFADKSALID IFKVLRPGEI ATGQALLDSL
                                EFDDILYFRI DRKRKLPVSL LLRALGILNT LFLDEDALFE IYKVLRSGES PSMKAFFDGL
                                EFDDIIYFRI DKKRKLPVTY LLKALGVLNT LFLDEDALFE IYRVLRSGES PNVKSFFKGL
                                EFDDILYFRI DKKRKLPVTF LLRALGMFNA VLQYEEAMLS IYRVVRPGEI PSAEKLFESL
                                EIPEILYAKI DRKRRFIGTY LLRAFGIINT LRKEIAAYVE IFRKVRPGDT ATAKKLFESM
                                EIPDILYAKI DRKRRFIGTY LLRAFGIVNT LRKEIAAYVE IFRKVRPGDT ATARKLFEAM
                                EIPDILYAKI DRKRRFVGTY LLRAFGIVNT LRKEVAAYIE IFRKVRPGDT ATAKNLFESM
                                EIPDILYAKI DRKRRFIGTY LLRAFGIVNT LRKEIAAYVE IFRKVRPGDT ATARKLFESM
                                EIPEILYAKI DRKRRFIGTY LLRAFGIVNT LRKEIAAYVE IFRKVRPGDT ATAKKLFESM
                                EVPDVLYVKI DRKRRFLGTY LLRAFGIINT LRKEIAAYVE IFRKVRPGDT ATAKKLFETM
                                EIPEVLYVKI DRKRRFLGTY LLRAFGIINT LRKEIAAYVE IFRKVRPGDT ATAKRLFETM
                                EYDGLLHVRI DKRRKFLIST FLLALGIREA LKIDEEALKE IYKRMRPGEP PTAKEYFHRL
                                EHAEIFNARI DR-RKLLGTT ILRAFGIIET LKKDDAARVD IYRKMRPTDT AVANELFNSV
                                EYAEIFNAKL DR-RKVLGTT ILRAFGIVET LKKDDAARVE IYRKMRPTDT AVANELFETI
                                ELSDVLVTRV DK-KKVGSTF VLRAFGILET LIAEDIALVD IYKKLRAVEP MVARTHFSVY
                                EHAEIFNAKI DR-RKLLGTT ILRAFGIIET LKKDDAARVD IYRKMRPTDT AVANELFENI
                                ELSDLISARI DR-KKLSATA VLRAFGLIDT LANDDYGLME MYKRLRHIEA ITARIFFNVF
                                QYAEIFYAKI DR-RKILGTT LVRAFGIVET LKKDDAALVE IYKKMRPTDT AVARELFENT
                                QYAEIFYAKI DR-RKILGTT LLRAFGIVET LKKDDAALVE IYRKMRPTDT AVAKELFNNT
                                ELSDIISARI DK-KRISAIS ILRAFGILET LINDDIGLRD IYVKLRSMEG LVSRAYFEAY
                                ELSDILTARV DK-KKISGSF MFRALGLIET LIAEDIALVD IYKKLRAVEP MVARSHFSLY

                                FFDPKRYDLG RVGRYKLNKK LRLDILAAIN YLINL-QTDD IDHLGNRRVR SVGELLQNQV
                                FFDPKRYDLG RVGRYKLNKK LRLDILAAID YLINL-MTDD IDHLGNRRVR SVGELLQNQV
                                FFDPKRYDLG RVGRYKLNKK LRLDILAAVD YLINL-NTDD IDHLGNRRVR SVGELLQNQV
                                FFDPKRYDLG KVGRYKLNKK LRLDILSAID YLINL-MIDD IDHLGNRRVR SVGELLQNQV
                                FFDPKRYDLG KVGRYKLNKK LRLDILSAID YLINL-MIDD IDHLGNRRVR SVGELLQNQV
                                FFDPKRYDLG RVGRYKLNKK LRLDILAAVD YLINL-SIDD IDHLGNRRVR SVGELLQNQV
                                FFDPKRYDLG RVGRYKLNKK LRLDILAAVD YLINL-SIDD IDHLGNRRVR SVGELLQNQV
                                FFDPKRYDLG KVGRYKLNRK LRLDILAAID YLINL-AIDD IDHLGNRRVR SVGELLQNQV
                                FFDPKRYDLG RVGRYKINKK LRLDIVAAID YLINL-STDD IDHLGNRRVR SVGELLQNQV
                                FFDPKRYDLG RVGRYKLNKK LRLDILAAVD YLINL-STDD IDHLGNRRVR SVGELLQNQV
                                FFDPKRYDLG RVGRYKLNKK LRLDILAAVD YLINL-SIDD IDHLGNRRVR SVGELLQNQV
                                FFDPKRYDLG RVGRYKLNKK LRLDILAAVD YLINL-SIDD IDHLGNRRVR SVGELLQNQV
                                FFDPKRYDLG RVGRYKLNKK LRLDILAAID YLINL-NTDD IDHLGNRRVR SVGELLQNQV
                                FFDPKRYDLG RVGRYKLNKK LRLDILAAVD YLINL-NTDD IDHLGNRRVR SVGELLQNQV
                                FFDPKRYDLG RVGRYKLNKK LRLDILAAVD YLINL-NIDD IDHLGNRRVR SVGELLQNQV
                                FFDPKRYDLG KVGRYKLNKK LRLDILAAVD YLINL-SIDD IDHLGNRRVR SVGELLQNQV
                                FFDPKRYDLG RVGRYKLNKK LRLDILAAVD YLINL-TTDD IDHLGNRRVR SVGELLQNQV
                                FFDPKRYDLG RVGRYKLNKK LRLDILSAVD YLINL-SIDD IDHLGNRRVR SVGELLQNQV
                                FFDPKRYDLG RVGRYKINKK LRLDILAAVD YLINL-SIDD IDHLGNRRVR SVGELLQNQV
                                FFDPKRYDLG RVGRYKLNKK LRLDILSAVD YLINL-SIDD IDHLGNRRVR SVGELLQNQV
                                FFDPKRYDLG RVGRYKLNKK LRLDILSAVD YLINL-SIDD IDHLGNRRVR SVGELLQNQV
                                FFEPKRYDLG RVGRYKINRK LHLDILAAID YLINL-SIDD IDHLGNRRVR SVGELLQNQV
                                FFDPKRYDLG RVGRYKINKK LRLDILAAVD YLINL-SIDD IDHLGNRRVR SVGELLQNQV
                                FFDPKRYDLG KVGRYKLNKK LRLDILAAID YLINL-SIDD IDHLGNRRVR SVGELLQNQV
                                FFDNKRYDLG RVGRYKLNKK LRLDILAAID YLINL-STDD IDHLGNRRVR SVGELLQNQV
                                FFDPKRYDLG RVGRYKLNKK LRLDILAAID YLINL-SVDD IDHLGNRRVR SVGELLQNQV
                                FFDSKRYDLG KVGRYKLNRK LRLDILASAD YLINL-STDD IDHLGNRRVR SVGELLQNQV
                                FFDPKRYDLG RVGRYKLNKK LRLDILAAVD YLINL-STDD IDHLGNRRVR SVGELLQNQV
                                FFDPKRYDLG RVGRYKLNKK LRLDILAAVD YLINL-NIDD IDHLGNRRVR SVGELLQNQV
                                FFDPKRYDLG RVGRYKINRK LRLDILSAIN YLINL-QTDD IDHLGNRRVR SVGELLQNQV
                                FFDAKRYDLG RVGRYKLNKK LRLDILAAVD YLINL-NTDD IDHLGNRRVR SVGELLQNQV
                                FFDPKRYDLG RVGRYKLNKK LRLDILAAVD YLINL-NIDD IDHLGNRRVR SVGELLQNQV
                                FFDNKRYDLG RVGRYKLNRK LRLDILSAID YLINL-STDD IDHLGNRRVR SVGELLQNQV
                                FFDAKRYDLG RVGRYKLNKK LRLDILAAVD YLINL-NTDD IDHLGNRRVR SVGELLQNQV
                                FFDPKRYDLG KVGRYKLNKK LRLDILAAID YLINL-SIDD IDHLGNRRVR SVGELLQNQV
                                FFDNKRYDLG RVGRYKLNKK LRLDILSAID YLINL-TVDD IDHLGNRRVR SVGELLQNQV
                                FFDPKRYDLG KVGRYKINRK LHLDILSAID YLINL-STDD IDHLGNRRVR SVGELLQNQV
                                FFDNKRYDLG RVGRYKLNKK LRLDILAAID YLINL-NTDD IDHLGNRRVR SVGELLQNQV
                                FFDPKRYDLG KVGRYKLNKK LRLDILTAIN YLINL-EIDD IDHLGNRRVR SVGELLQNQV
                                FFDPKRYDLG KVGRYKLNKK LRLDILTAIN YLINL-EIDD IDHLGNRRVR SVGELLQNQV
                                FFDPERYDLG RVGRYKLNKK LRLDILAAIN YLINL-TTDD IDHLGNRRVR SVGELLQNQI
                                FFDPKRYDLG KVGRYKLNRK LRLDILCAID YLINL-SVDD IDHLGNRRVR SVGELLQNQI
                                FFDPKRYDLG RVGRYKLNKK LRLDILSAID YLINL-QIDD IDHLGNRRVR SVGELLQNQV
                                FFDPKRYDLG RVGRYKLNKK LRLDIMAAVD YLINL-STDD IDHLGNRRVR SVGELLQNQV
                                FFDPKRYDLG KVGRYKLNKK LRLDILTCVD YLINL-TCDD IDHLGNRRVR SVGELLQNQV
                                FFDPKRYDLG RVGRHKLNRK LRLDILSAID YLINL-ETDD IDHLGNRRVR SVGELLQNQI
                                FFDPKRYDLG RVGRYKLNRK LRLDILAAID YLINL-ETDD IDHLGNRRVR SVGELLQNQV
                                FFDQKRYDLG QVGRYKLNNK LRLDILASID YLINL-QTDD IDHLGNRRVR SVGELLQNQI
                                FFDNKRYDLG KVGRYKINKK LRLDILSAID YLINL-NIDD IDHLGNRRVR SVGELLQNQV
                                FFDAKRYDLG RVGRYKLNKK LRLDILAAID YLVNL-ETDD IDHLGNRRVR SVGELLQNQV
                                FFDSKRYDLG KVGRYKLNKK LRLDILSAID YLIGL-NTDD IDHLGNRRVR SVGELLQNQV
                                FFDPRRYDLG RVGRYKLNRK LNLDILSAID YLINL-QTDD IDHLGNRRIR SVGELLQNQV
                                FFDPKRYDLG RVGRYKLNKK LHLDILAAID YLINL-NIDD IDHLGNRRVR SVGELLQNQV
                                FFDPKRYDLG RVGRYKLNRK LQLDILAAID YLINL-TIDD IDHLGNRRVR SVGELLQNQV
                                FFDPKRYDLG RVGRYKLNKK LNLDILAVID YLINL-HVDD IDHLGNRRVR SVGELLQNQV
                                FFDPKRYDLG RVGRHKLNRK LNLDILAAID YLINL-TTDD IDHLGNRRVR SVGELLQNQV
                                FFDPKRYDLG KVGRYKMNKK LRLDILCVVD YLINL-KVDD IDHLGNRRVR SVGELLQNQV
                                FFDPKRYDLG RVGRYKINKK LRLDVLSTID YLINLACLDD IDHLGNRRVR SVGELLQNQV
                                FFDPKRYDLG RVGRYKINKK LRLDVLSTID YLINLASLDD IDHLGNRRVR SVGELLQNQV
                                FFDPKRYDLG RVGRYKINKK LRLDVLSTID YLINLASLDD IDHLGNRRVR SVGELLQNQV
                                FFDPKRYDLG RVGRYKINKK LRLDVLSTLD YLINLASLDD IDHLGNRRVR SVGELLQNQV
                                FFDAKRYDLG RVGRYKINKK LRLDVLSTLD YLINLASLDD IDHLGNRRVR SVGELLQNQV
                                FFDPKRYDLG RVGRYKLNKK LRLDILASID YLINL-SPDD IDHLGNRRVR SVGELLQNQV
                                FFDPKRYDLG RVGRYKLNKK LRLDILASID YLINL-SPDD IDHLGNRRVR SVGELLQNQV
                                FFDPKRYDLG KVGRHKLNKK LELDILKAVN YLINL-EVDD IDHLGNRRVR SVGELLQNQV
                                FFDEKKYDIG RVGRYKLNKK LNLDIVASIE YLINLGTVDD IDHLGNRRIR SVGELLQNQF
                                FFDEKKYDIG RVGRYKLNKK LNLDIVASIE YLINLGTVDD IDHLGNRRIR SVGELLQNQF
                                ---------- ---------- ---------- ---------- ---------- ----------
                                FFDDKKYDIG RVGRYKLNKK LNLDIIASIE YLINLGTLDD IDHLGNRRIR SVGELLQNQF
                                ---------- ---------- ---------- ------MVDD IDHLGNRRIR SVGELLQNQF
                                FFDEKKYDIG RVGRYKLNKK LNLDIVSTIE YLINLGQLDD IDHLGNRRIR SVGELLQNQF
                                FFDEKKYDIG RVGRYKLNKK LNLDIVASIE YLINLGTVDD IDHLGNRRIR SVGELLQNQF
                                FFDEKRYDLG KVGRYKVNKK LGLDIVSAID YLINLGQVDD IDHLGNRRIR AVGELLQNQF
                                FFDEKKYDIG RVGRYKLNKK LGLDLVASIE YLINLGSVDD IDHLGNRRIR SVGELLQNQF
                                FFDDKRYNLG KVGRYKINKK LGLDIVASID YLINLGQIDD IDHLGNRRIR SVGELLQNQF
                                FFDDKRYDLG RVGRYKLNKK LSLDIVASID YLIGLGHVDD IDHLGNRRIR SVGELLQNQF
                                FFDPKRYDLG KVGRYKVNQK LKLDVVAIID YLIGFGEVDD IDHLGNRRIR SVGELLQNQF
                                FFDPKRYDLG RVGRYKINQK LKLDIVAIID YLVGFGDLDD IDHLGNRRIR SVGELLQNQF
                                FFNARRYDLG KVGRYKLNRK LDLDIVNIVR RLIALGRPDD IDHLGNRRVR SVGELIQAQF
                                FFNPRRYDLG SVGRYKLNRK LDLDLVNIIR RLVSLGRKDD IDHLGNRRVR CVGELIQTQF
                                FFNPRTYDLA KVGRYKLNKR LKLDLAALVR TLILVDHADD IDHLGNRRVR TVGELIQMHL
                                FFNPRRYDLG NVGRYKLNRK LDLDLVAIIR RLVSLGRKDD IDHLGNRRVR CVGELIQSQF
                                FFNPRRYDLG NVGRYKLNRK LELDLVHIIR RLIRLGRKDD IDHLGNRRVR CVGELIQSQF
                                FFNARRYDLG RVGRYKMNRK LDLDILNLVR RLVSLGRKDD IDHLGNRRVR SVGELLQAQF
                                FFSDRRYDLG KVGRYKLNRR LGLDIVAVIK RIIQIGRADD IDHLGNRRVK TVGELIQNQL
                                FFTPRRYDLG RVGRYKLNRR LGLDLVAVIR RIIEIARPDD IDHLGNRRVK TVGELIQNQL
                                FFDERRYDLG RVGRYKVNNT LGVDIFAIVR RLIQIIEPEE IDHLGNRRVK TVGELLQNQL
                                FFDPRRYDLG RVGRHKLNKR LELDLVAIIR EQINIGHHDD IDHLGNRRVR AVGELIQQQF
                                FFSPDHYDLG MVGRYKVNRR LNLDIVAIIK QIIRIEHADD IDHLGNRRIR TVGELIQNQF
                                FFDPQHYDLG KVGRYKVNRR LELDIVAIIQ RIIMVDTPDD IDHLGNRRIR TVGELVQNQF
                                LFDQRHYDLE RVGRYKLNQK LDLDVVRLVR HLIMIIDKDD IDHLGNRRVK TVGELISNKL
                                LFDPHRYDLH RVGRYKLNRR LELDIIAILK EVIRIRPPDD MDHLGNRRVR TVGELIQAKM
                                LFDQRHYDLE KVGRYKLNQK LDLDVVYLVR RMIMIEDKDD IDHLGNRRVK TVGELIQNKL
                                LFDHRLYDLE RVGRYKLNQK LGLDVVALVR QLIEIREKDD IDHLGNRRVK TVGELISNKL
                                LFDQRHYDLE RVGRYKLNQK LDLDIVYLIR RMILIEDKDD IDHLGNRRVK TVGELIQNKL
                                LFDQRHYDLE RVGRYKLNQK LDLDIIYLVR RMIMIEEKDD IDHLGNRRVK TVGELIQNKL
                                LFDQRHYDLE RVGRYKLNQK LDLDVVYLLR RMILIEDKDD IDHLGNRRVK TVGELIQNKL
                                LFDQRHYDLE RVGRYKLNQK LDLDIVYLVR RMILIEDRDD IDHLGNRRVK TVGELIQNKL
                                FFSPEHYDLG MVGRYKVNRR LGLDIIAIIK QIIRIDHKDD IDHLGNRRIR TVGELIQNQF
                                LFDHRHYDLD NVGRYKLNQR LDLDVVYLVR RMIMIADKDD IDHLGNRRVK TVGELIQNKL
                                FFNARRYDLG SVGRYKLNRK MDLDLVNIIR RLVSLGRKDD IDHLGNRRVR CVGELIQTQF
                                LFNPRRYDLA KVGRYKLNKN LWEDIFRIVE QMILLGRPDD IDHLGNRRVR TVGELIQQQF
                                FFNPRRYDLG SVGRYKLNRK LDLDLVNIIR RLVSLGRKDD IDHLGNRRVR CVGELIQTQF
                                LFNPRRYDLA KVGRYKLNKN LWEDIIKIVE QLILLGRADD IDHLGNRRVR TVGELIQQQF
                                LFNPRRYDLA KVGRYKLNKN LWEDIFRIVE QLILLGRPDD IDHLGNRRVR TVGELIQQQF
                                LFNPRRYDLS RVGRYKLNKN LWEDIFKIVE RIIQLLRADD IDHLGNRRVR TVGELIQQQF
                                LFNPRRYDLS RVGRYKLNKN LWEDIFKIVE RMIQLLRADD IDHLGNRRVR TVGELIQQQF
                                LFNPRRYDLA KVGRYKLNKN LWEDIIKIVE QLIQLGRPDD IDHLGNRRVR TVGELIQQQF
                                LFNPRRYDLA KVGRYKLNKN LWEDIIKIVE QIIHLGRPDD IDHLGNRRVR TVGELIQQQF
                                LFNSRRYDLG KVGRYKLNRN LWEDLFKIVE RLIDLGNPDD IDHLGNRRVR TVGELIQTQF
                                FFDPKRYDLG QVGRYKLHKK LNHDIVHIIK YLLRLVKPDD IDHLGNRRVR SVGELLQNQF
                                FFDPKRYDLA KVGRYKLNKK LNLDIVASLR QMLTLGHKDD IDHLGNRRLR SVGELLQNQF
                                FFDPKRYDLA KVGRYKLNKK LGLDIIAAMN RMLFLGHGDD IDHLGNRRLR SVGELLQNQF
                                FFDPRRYDLG NVGRYKLHKK FNHDIIYTIK YLLRLVKPDD IDHLGNRRLR SVGELLQNQF
                                FFDPKRYDLA AVGRYKLNKK LGLDIVATVR YLIRLAWVDD IDHLGNRRLK TVGELLQNQF
                                FFDPKRYDLA KVGRYKINKR LGIDIIAAIR ELLKLGRADD IDHLGNRRLR SVGELLQNQF
                                FFDPKRYDLA KVGRYKLNKR LQVDMIATVR QMLVLGHADD IDHLGNRRLR SVGELLQNQF
                                FFDHKRYDMA AVGRYKLNKK LELDIAATVK YMIKLAYIDD IDHLGNRRLK TVGELLQNQF
                                FFDTKRYDLA KVGRYKINKK LGLDIVETVR YMLKLARIDD IDHLGNRRLK TVGELLQNQF
                                FFDPKRYDLA KVGRYKINQK LGTDIIKTVK YMVGLVKIDD IDHLGNRRLK TIGELLQNQF
                                FFDPKRYDLA RVGRYKVNKK LALDIVASVN YIIHLGHIDD IDHLGNRRVR AVGELLQNQF
                                FFDAKRYDLA KVGRYKFNKK LALDIIATIS YQLNLGSIDD IDHLGNRRLR SVGELLQNQF
                                FFDPKRYDLA KVGRYKFNKK LALDIVATIS YQLNLGFVDD IDHLGNRRVR SVGELLQNQF
                                FFDLKRYDLA YVGRYKFNKK LALDIIASIN YNLNLGFVDD IDHLGNRRLR SVGELLQNQF
                                FFDAKRYDLA TVGRYKLTKK LGWDIIATIS YLLNLGNTDD IDHLGNRRLR SVGELLQNQF
                                FFDPKRYDLA NVGRYKINKK LHIDIISSIN YFINLGSTDD IDHLGNRRLR SVGELLQNQF
                                FFDPKRYDLA SVGRYKINKK LHIDILAAVS YFFNLGTTDD IDHLGNRRLR SVGELLQNQF
                                FFDPKRYDLA NVGRYKINKK LHIDIISSIN YFINLGSTDD IDHLGNRRLR SVGELLQNQF
                                FFDPKRYDLA SVGRYKMNKK LHLDIVAAIN YFINLGSTDD IDHLGNRRLR SVGELLQNQF
                                FFDPKRYDLA AVGRYKINKK LHIDIIASIN YFINLGTIDD IDHLGNRRLR SVGELLQNQF
                                FFDPKRYDLA SVGRYKMNKK LHLDIVAAIN YFMNLGSTDD IDHLGNRRLR SVGELLQNQF
                                FFDPKRYDLA KVGRYKLNKK LSLDIIASIN YIFNLGNIDD IDHLGNRRLR SVGELLQNQF
                                FFDPKRYDLA SVGRYKINKK LHIDIIASIS YFFNLGNTDD IDHLGNRRLR SVGELLQNQF
                                FFDPKRYDLA SVGRYKINKK LHIDIIASIS YFFNLGDTDD IDHLGNRRLR SVGELLQNQF
                                FFDPKRYNLA AVGRYKINKK LTIDLIAAIN YFFNLGSVDD IDHLGNRRLR SVGELLQNQF
                                FFDPKRYDLA SVGRYKINKK LHIDIIASIS YFFNLGDTDD IDHLGNRRLR SVGELLQNQF
                                FFDQRRYDLA RVGRYKFNSK LAIDIFASVN YNMGLGNIDD IDHLGNRRIR SVGELLQNQF
                                FFDSRRYDLA KVGRYKFNKK LSLDILASIN YEFNLGSTDD IDHLGNRRVR TIGELLQNQF
                                LFDDRRYDLA KVGRYKYNLK LALDLLAIVN YQFNLGEVDD IDHLGNRRVR GVGELLQNQF
                                FFDPKRYDLA SVGRYKTNKK LHLDIIASMS YFFNLGYTDD IDHLGNRRLR SVGELLQNQF
                                LFDDRRYDLA KVGRYKYNKK LALDILAAVN YQFNLGDVDD IDHLGNRRVR GVGELLQNQF
                                LFDDRRYDLA KVGRYKYNIK LALDILAVVN YQFNLGEVDD IDHLGNRRVR GVGELLQNQF
                                FFNARRYDLG RVGRYKMNRK LGIDILAMVK YLVMIGMSDD IDHLGNRRIR AVGELLARQI
                                FFNARRYDLG RVGRHKVNRK LGVDILAMVK YLISIGIADD IDHLGNRRVR AIGELLQRQI
                                FFNPKRYDLS VVGRHKMNIK LDLDILGIIK YLVQLGLTDD IDHLGNRRVR SVGELLQRQF
                                FFNPRRYDLG RVGRYKLNRK LGIDILAMVK YLVMIGISDD IDHLGNRRIR AVGELLQHQI
                                FFNARRYDLG KVGRYKLNRR LGVDILAMVE NLVNIGMPDD IDHLGNRRIR AVGELLQRQI
                                FFNQRRYDLG RVGRYKLNRK LEIDILGIID YLIKLGLTDD IDHLGNRRIR SVGELLTRTF
                                FFNVRRYDLG KVGRYKMNRK LGIDILAMVK YLISIGIADD IDHLGNRRVR AVGELLQRQI
                                FFDDKKYDLG KVGRYKLNKR LGVDILSIMN ELIDVGFTDD IDHLGNRRVR SVGELMQLQF
                                FFDDKTYDLG LVGRYKLNNR LKIDIFAIIN EIISLGLTDD IDHLGNRRVR SAGELMQKQL
                                FFDESKYDLG EVGRYKINSR FGTDIWNVVN ELLVLDGFDD IDHLGSRRVR SVGDQLQKQF
                                FFQEEKYDLG LVGRYRINQK LELDIIATIN TFLKLGVIDD IDHLGNRRIR TVGEQIQKQF
                                FFVDTKYDLS LVGRYRLNRR LESDVINLLN QLLKLGTVDD IDHLGNRRIR AVGEQLQKQM
                                FFNARRYDLG RVGRYKMNRK LGIDILAMVD HLIKIGIVDD IDHLGNRRVR AVGELLQRHI
                                FFERKRYDLA RVGSYRLARK LGRLHLYVEN GVMKLVKHDD IDHLGNRRIR GVGELLQNQF
                                FFNPDRYDLG EIGRYKINTK LGFDIAAVAR YLIKLASVDD IDHLSNRRVR AVGELLQRQF
                                FFNPERYDLS YIGRYKMNQK LGLDVIGVVN YIIKLGTIDD IDHLANRRVR AVGELMQKQF
                                FFESTRYDLG KVGRYRINHR LDLDILRITQ EVLILITTDD IDHLGNRRIR SVGEQLQKQF
                                FFERKRYDLA RVGSYRLARK LGRLHLYVEN GVMKLVKHDD IDHLGNRRIR GVGELLQNQF
                                FFDSERYDLS AVGRVKMNMR LDLDIIACIK ALTELGEIDD IDHLGNRRVR SVGELMENQY
                                FFDSERYDLS AVGRVKMNMR LDLDIVACIK ALVELGEIDD IDHLGNRRVR SVGELMENQY
                                FFDKERYDLS AVGRVKMNMR LDLDIVACIK ALTELGEIDD IDHLGNRRVR SVGELMENQY
                                FFDKERYDLS AVGRVKMNMR LDLDIVACIK ALTELGEIDD IDHLGNRRVR SVGELMENQY
                                FFDSERYDLS AVGRVKMNMR LDLDIVACIK ALTELGEIDD IDHLGNRRVR SVGELMENQY
                                FFDRERYDLS AVGRVKMNMR LDLDIVACVK ALVELGEIDD IDHLGNRRVR SVGELMENQY
                                FFDAERYDLS AVGRVKMNMR LDLDIIACIR GLVELGEIDD IDHLGNRRVR SVGELMENQY
                                FFDSERYDLS AVGRVKMNMR LDLDIIACIK GLVELGEIDD IDHLGNRRVR SVGELMENQY
                                FFDSERYDLS AVGRVKMNMR LALDIIACIK ALVELGEVDD IDHLGNRRVR SVGELMENQY
                                FFDSERYDLS AVGRVKMNMR LDLDIIACIK GLVELGEIDD IDHLGNRRVR SVGELMENQY
                                FFDSERYDLS AVGRVKMNMR LDLDIVACVK ALVELGDVDD IDHLGNRRVR SVGELMENQY
                                FFDAERYDLS AVGRVKMNMR LNLDIVACVK ALVELGDIDD IDHLGNRRVR SVGELMENQY
                                FFDSERYDLS AVGRVKMNMR LALDIVSCIK ALVELGDVDD IDHLGNRRVR SVGELMENQY
                                FFDSERYDLS AVGRVKMNMR LDLDIIACIR GLVELGEIDD IDHLGNRRVR SVGELMENQY
                                FFDSERYDLS AVGRVKMNMR LALDIIACIK ALVELGDIDD IDHLGNRRVR SVGELMENQY
                                FFDSERYDLS AVGRVKMNMR LNLDIIACIK ALVELGEVDD IDHLGNRRVR SVGELMENQY
                                FFDSERYDLS AVGRVKMNMR LNLDIVACIK ALVELGEIDD IDHLGNRRVR SVGELMENQY
                                FFDSERYDLS AVGRVKMNMR LALDIVACIK ALVGLGDIDD IDHLGNRRVR SVGELMENQY
                                FFDGERYDLS AVGRVKMNMR LALDIVACIK ALVELGEIDD IDHLGNRRVR SVGELMENQY
                                FFDSERYDLS AVGRVKMNMR LALDIIACIK ALVELGEVDD IDHLGNRRVR SVGELMENQY
                                FFDSERYDLS AVGRVKMNMR LALDIVACIK ALVDLGDVDD IDHLGNRRVR SVGELMENQY
                                FFDSERYDLS AVGRVKMNMR LALDIVACIK ALVELGEIDD IDHLGNRRVR SVGELMENQY
                                FFDSERYDLS AVGRVKMNMR LALDIVACIK ALVELGDVDD IDHLGNRRVR SVGELMENQY
                                FFDSERYDLS AVGRVKMNMR LALDIVKCIK ALVELGEVDD IDHLGNRRVR SVGELMENQY
                                FFDSERYDLS AVGRVKMNMR LALDIVSCIK ALVDLGDIDD IDHLGNRRVR SVGELMENQY
                                FFDSERYDLS AVGRVKMNMR LALDIVACIK ALVELGDVDD IDHLGNRRVR SVGELMENQY
                                FFDSERYDLS AVGRVKMNMR LQLDIVACVG GLVELGEVDD IDHLGNRRVR SVGELMENQY
                                FFDSERYDLS AVGRVKMNMR LALDIVSCIK ALVELGDVDD IDHLGNRRVR SVGELMENQY
                                FFDGERYDLS AVGRVKMNMR LALDIVKCIK ALVELGDIDD IDHLGNRRVR SVGELMENQY
                                FFDSERYDLS AVGRVKMNMR LALDIVACIK ALVELGDIDD IDHLGNRRVR SVGELMENQY
                                FFDSERYDLS AVGRVKMNMR LDLDIISCIK ALVELGEIDD IDHLGNRRVR SVGELMENQY
                                FFDSERYDLS AVGRVKMNMR LDLDIVSCIK ALVQLGDIDD IDHLGNRRVR SVGELMENQY
                                FFDSERYDLS AVGRVKMNMR LQLDIIAVIK ALVDLGDIDD IDHLGNRRVR SVGELMENQY
                                FRDSERYDLS AVGRVKMNMR LDLDILACVK ALVELGEIDD IDHLGNRRVR SVGELMENQY
                                FFDSERYDLS AVGRVKMNMR LELDILAVIK TLVDLGEIDD IDHLGNRRVR SVGELMENQY
                                FFDAERYDLS AVGRVKMNMR LDLDILAVVK ALVGLGEIDD IDHLGNRRVR SVGELMENQY
                                FFDAERYDLS SVGRVKMNMR LDLDILAVIK TLVGLGEIDD IDHLGNRRVR SVGELMENQY
                                FFDSERYDLS AVGRVKMNMR LDLDILAVIK TLVDLGEIDD IDHLGNRRVR SVGELMENQY
                                FFDSERYDLS AVGRVKMNMR LDLDILAVIK TLVGLGEIDD IDNLGNRRVR SVGELMENQY
                                FFDSERYDLS AVGRVKMNMR LDLDILAVIK TLVGLGEIDD IDHLANRRVR SVGELMENQY
                                FFDAERYDLS AVGRVKMNMR LDLDILSVIK TLVDLGEIDD IDHLGNRRVR SVGELMENQY
                                FFDAERYDLS AVGRVKMNMR LDLDILAVVK MLVELGEIDD IDNLGNRRVR SVGELMENQY
                                FFDAERYDLS AVGRVKMNMR LDLDILAVVK MLVELGEIDD IDNLGNRRVR SVGELMENQY
                                FFDAERYDLS AVGRVKMNMR LDLDMLAVVK ALVDLGEIDD IDHLGNRRVR SVGELMENQY
                                FFDPERYDLS AVGRVKMNMR LDLDILAVIK TLVELGEIDD IDNLGNRRVR SVGELMENQY
                                FFDPERYDLS AVGRVKMNMR LDLDIVEVVR TLVDLGEIDD IDNLGNRRVR SVGELMENHY
                                FFDAERYDLS AVGRVKMNMR LDLDILAVIK TLVELGEIDD IDNLGNRRVR SVGELMENQY
                                FFDSERYDLS AVGRVKMNMR LDLDILAVVK MLVELGEIDD IDNLGNRRVR SVGELMENQY
                                FFDAERYDLS AVGRVKMNMR LDLDMLAVVK ALVDLGEIDD IDHLGNRRVR SVGELMENQY
                                FFDSERYDLS AVGRVKMNMR LELDILAVVK TLVELGEIDD IDNLGNRRVR SVGELMENQY
                                FFDSERYDLS AVGRVKMNMR LDLDMLAVVK ALVDLGEIDD IDHLGNRRVR SVGELMENQY
                                FFDSERYDLS AVGRVKMNMR LDLDILSVIR TLVELGEIDD IDHLGNRRVR SVGELMENQY
                                FFDAERYDLS AVGRVKMNMR LDLDILAVVK MLVELGEIDD IDNLGNRRVR SVGELMENQY
                                FFDSERYDLS AVGRVKMNMR LDLDILAVVK MLVDLGEIDD IDNLGNRRVR SVGELMENQY
                                FFDSERYDLS AVGRVKMNMR LELDILAVVK TLVELGEIDD IDNLGNRRVR SVGELMENQY
                                FFDGERYDLS AVGRVKMNMR LDLDILEVIR VLLDLGDIDD IDNLGNRRVR SVGELMENQY
                                FFDSERYDLS AVGRVKMNMR LDLDILAVVR MLVELGEIDD IDNLGNRRVR SVGELMENQY
                                FFDSERYDLS AVGRVKMNMR LDLDMLAVVK ALVDLGEIDD IDHLGNRRVR SVGELMENQY
                                FFDAERYDLS AVGRVKMNMR LDLDILAVVK MLVELGEIDD IDNLGNRRVR SVGELMENQY
                                FFDAERYDLS AVGRVKMNMR LDLDILAVVK MLVELGEIDD IDNLGNRRVR SVGELMENQY
                                FFDSERYDLS AVGRVKMNMR LDLDILAVIT LLLDLGEIDD IDNLGNRRVR SVGELMENQY
                                FFDPERYDLS AVGRVKMNLR MDLDILAVVK MLVELGEIDD IDNLGNRRVR SVGELMENQY
                                FFDSERYDLS AVGRVKMNMR LDLDIFAVVK ALVDLGEIDD IDHLGNRRVR SVGELMENQY
                                FFDQERYDLS AVGRVKMNAR LNFDILKILK ILVELGEIDD IDHLGNRRVR SVGELMENQY
                                FFDSERYDLS SVGRVKMNMR LETDVLKVLQ ILVGLGEIDD IDNLGNRRVR SVGELLENQY
                                FFDKERYDLS AVGRVKMNMR LDLDIIEVLK VLVGLGEIDD IDNLGNRRVR SVGELMENQY
                                FFDGERYDLS AVGRVKMNMR LNMDIVGVMK VILDLGEVDD IDNLGNRRVR SVGELMENNY
                                FFDGERYDLS AVGRVKLNMR LDLDILAVVK ELVGLGEVDD IDNLGNRRVR SVGELLENQY
                                FFDAERYDLS AVGRVKLNMR LGLDILAVVK ELVGLGEVDD IDNLGNRRVR SVGELLENQY
                                FYDADRYDLS AVGRVKLNMR LGLDILAVVK ELVDLGEVDD IDNLGNRRVR SVGELLENQY
                                FFDPDRYDLS AVGRVKMNMR LALDIASVVK TLVELGEIDD IDNLGNRRVR SVGELLENQY
                                FFDLNRYDLS EVGRIKINSR LNLDIKSIIK LLINIASVDD IDHLGNRRVR SVGELVENQF
                                LFDNNRYDLS EVGRIKINSR LNLDIKKIIK LLVDIALVDD IDHLGNRRVR SVGELVENQF
                                FFNQEYYDLS DIGRLKLNSC FGLDIIGIIR NIGLL-SVDD IDHLANRRVR SVGEFIENQF
                                FFSLEYYDLS NIGRLKLNSC LGLDIIEIIR KIVLL-SVDD IDHLANRRVR SVGEFIENQF
                                FFDSERYDLS AVGRVKMNMR LDLDIVACIK ALTELGDIDD IDHLGNRRVR SVGELMENQY
                                FYSEDSYDLS RVGRMKVNSR LGRDIMDTIK ILVDLGEVDD IDHLGNRRVR CVGELAENQF
                                FYSEDTYDLS RVGRMKVNSR LGRDILDTIK SLVDLGEVDD IDHLGNRRVR CVGELAENQF
                                FYNEDTYDLS RVGRMKVNSR LNRDILDTIK SLVDLGEVDD IDHLGNRRVR CVGELAENQF
                                FFNPERYDLS EVGRYKVNER LRNDIVLASR ILFDYIPFDT KDHLGNKRVR TVGELVQREF
                                FFNPERYDLS EVGRYKVNER LRNDIVLASR ILFDYIPFDT KDHLGNKRVR TVGELVQREF
                                FFNSERYDLS EVGRYKVNER LKNDVVLASR ILFDYIPFDT KDHLGNKRVR SVGELVQREF
                                YFTNERFELT EVGRYKINKK LTQDIVLATR YLLEVEIMDT KDHLGNKRVR TVGELIEVEL
                                YFSPDRFDFS DVGRYKVNSR LKKDVVLAAR HLTEIELLDT KDHLGNKRVR TVGELMETEF
                                YFNPERFELT EVGRYKMNKK LTNDIILVVR MLLEVETLDT KDHLSNKRVK TVGELIGSEF
                                YFNPERFELT EVGRYKMNKK LTNDIILVVR MLLEVETLDT KDHLSNKRVK TVGELIGSEF
                                YFNEERFELS EVGRYKMNKK LTNDIILVTK MLLEVETLDT KDHLANKRVR TVGELYGAEF
                                YFNPNTFDFS MIGRKKIVNR MEDDLILASR HLLEMELLDT RDHLGNKRVR SVGELMQIEF
                                YFNPSKFDFS EIGRQKAQTK LTQDIVLATR YLLKLEGLDT RDHLGNKRVR SVGELMQIEF
                                YFTPERFELS QVGRYKINRK LQQDIVLATR YLLEVEIMDT KDHLGNKRVR TVGELVKLEF
                                YFTPERFELS EVGRYKINRK LQQDIVLATR YLLEVEIMDT KDHLGNKRVR TVGELIKLEF
                                YFSTERFELS DVGRYKINRR LNQDIVLATR YLLDVEIMDT KDHLGNKRVR TVGELIKIEF
                                YFNEERFEFS EVGRFKLNKR LEEDIVLASR NLLEIGTMDT KDHLGNKRVR TVGELIRIEF
                                YFNEERFELS EVGRFKMNNR LEEDIVLASR NLIEIGTMDT KDHLGNKRVR TVGELIRIEF
                                YFEPDRFDFS DVGRYKLNHR LKRDIVLAAR HLTEIEMLDT KDHLGNKRVR TVGELMQTEF
                                YFNEERFELS EVGRYKMNKK LTNDIILVIR MLLETETLDT KDHLSNKRVK TVGELIGSEF
                                YFEPERFDFS DVGRYKLNQR LKRDIVLAAR HLTEVEMLDT KDHLGNKRVR TVGELMQTEF
                                YFSPDRFDFS DVGRYKVNSR LKKDVVLAAR HLTEIELLDT KDHLGNKRVR TVGELMETEF
                                YFDPDRYDLT EIGRAKINAK LKLDILVSIK NLLDIERLDT KDHLGNKRVR TVGELMKLEF
                                YFNPEKFDFS QIGRQKIQVK LRKDIILSAR YLLNVEGLDT RDHLGNKRVR SVGELMQIEF
                                YFNPSKFDFS DIGRQKVQTK LRGDIILSTR YLLKLEGLDT RDHLGNKRVR SVGELMQVEF
                                YFREDKFDFS DIGRQKVQVS LKDDIILSAR HLLDLEALDT RDHLGNKRVR SVGELMQIEF
                                YFNTEKFDFS EIGRQKVITS LKEDIILSAR HLLELELLDT RDHLGNKRVR SVGELMQLEF
                                FFSPKRYDLG RVGRYKINQR LRLDFVEIMR QLVEL-DVDD IDQLGNRRIR SVGELIANQF
                                FFSPKRYDLG RVGRYKINQR LRLDFVEIMR QLVEL-DVDD IDQLGNRRIR SVGELIANQF
                                FFSPKRYDLG RVGRYKINQR LGLDFVAIVR YLVEL-YTDD IDHLGNRRIR SVGELIANQF
                                FFDPRKYDFS RVGRMKFNIK IHDDFISTIK YLLKLGAVDD IDHLGNRRVR AVGELLENQF
                                FFNPQKYDFS RVGRLKLNTK LKLDFYEVIK YLLKLANVDD IDHLGNRRVR SVGELLENQF
                                FFDPRKYDFS RVGRMKFNIK LYDDFKSTIR YLLKLGAVDD IDHLGNRRVR AVGELLENQF
                                FFDPRKYDFS RVGRLKFNIK LYEDFYSTIR YLLKLGVVDD IDHLGNRRVR AVGELMENQF
                                FFDERKYDLS EVGRFKFNVK LGLDFVAVVR YLMKLGRVDD IDSLANRRVR AVGELLENQF
                                FFDPRKYDFS RVGRLKFNIK LYEDFYATIR YLLKLGIVDD IDHLGNRRVR AVGELMENQF
                                FFDPRKYDFS RVGRLKFNIK LYEDFYATIS YLLKLGLVDD IDHLGNRRVR AVGELMENQF
                                FFDPRKYDFS RVGRLKFNIK LFEDFYATIS YLLKLGAVDD IDHLGNRRVR AVGELMENQF
                                FFDPRKYDFS RVGRLKFNIK LYEDFYGTIR YLLKLGVVDD IDHLGNRRVR AVGELMENQF
                                FFDARKYDFS RVGRLKFNIK LFDDFYHTIR YLLKLGAVDD IDHLGNRRVR AVGELLENQF
                                FFDPRKYDFS RVGRLKFNIK LYEDFYGTIR YLLKLGQVDD IDHLGNRRVR AVGELMENQF
                                FFDPRKYDFS RVGRLKFNIK LYEDFYDTIR YLLKLGVVDD IDHLGNRRVR AVGELMENQF
                                FFDPRKYDFS RVGRLKFNIK LYEDFYGTIR YLLKLGVVDD IDHLGNRRVR AVGELMENQF
                                FFDPRKYDFS RVGRLKFNIK LYEDFYGTIR YLLKLGMVDD IDHLGNRRVR AVGELMENQF
                                FFDARKYDFS RVGRLKFNIK LYEDFYATIR YLLKLGVVDD IDHLGNRRVR AVGELMENQF
                                FFDPRKYDFS RVGRLKFNIK LYEDFYGTIR YLLKLGVVDD IDHLGNRRVR AVGELMENQF
                                FFDPRKYDFS RVGRLKFNIK LHEDFYSTIR YLLKLGIVDD IDHLGNRRVR AVGELMENQF
                                FFDPRKYDFS RVGRLKFNIK LYEDFYGTIR YLLKLGVVDD IDHLGNRRVR AVGELMENQF
                                FFDPRKYDFS RVGRLKFNIK LYEDFYGTIR YLLKLGLVDD IDHLGNRRVR AVGELMENQF
                                FFDPRKYDFS RVGRLKFNIK LYEDFYGTIR YLLKLGLVDD IDHLGNRRVR AVGELMENQF
                                FFDPQKYDLS KVGRHKINAK LGLDFVKTVH YLLRLVRADD IDHLGNRRVR SVGELLENGF
                                FFDPRKYDFS RVGRMKFNIK LYDDFIDTIL YLLKLGAVDD IDHLGNRRVR AVGELLENQF
                                FFDARKYDFS RVGRLKFNIK LYEDFYATIR YLLKLGVVDD IDHLGNRRVR AVGELMENQF
                                FFDERKFDLS RVGRLKFNIK MGKDFIEVVS YLLKMYQPDD IDHLGNRRVR AVGELLENQF
                                FFDPRKYDFS RVGRLKFNIK LYEDFYSTIK YLLKLGVVDD IDHLGNRRVR AVGELMENQF
                                FFDPRKYDFS RVGRLKFNIK LYEDFYGTIR YLLKLGVVDD IDHLGNRRVR AVGELMENQF
                                FFDPRKYDFS RVGRLKFNIK LYEDFYGTIR YLLKLGVVDD IDHLGNRRVR AVGELMENQF
                                FFDPRKYDFS RVGRLKFNIK LYEDFYGTIR YLLKLGLVDD IDHLGNRRVR AVGELMENQF
                                FFDARKYDFS RVGRLKFNIK LYEDFYGTIR YLLKLGVVDD IDHLGNRRVR AVGELMENQF
                                FFDPRKYDFS RVGRLKFNIK LYEDFYGTIK YLLKLGVVDD IDHLGNRRVR AVGELMENQF
                                FFDPRKYDFS RVGRLKFNIK LYEDFYGTIR YLLKLGVVDD IDHLGNRRVR AVGELMENQF
                                FFDARKFDFS RVGRLKFNIK MGHDFVDVIT YLLKLYDADD IDHLGNRRVR AVGELLENQF
                                FFDARKFDFS RVGRLKFNIK MGYDFVDVIN YLLKLYDADD IDHLGNRRVR AVGELLENQF
                                FFDPQKYDLS KVGRHKMNAK LSLDFIQTVH YLLRLVRKDD IDHLGNRRVR SVGELLENCF
                                FFNQKKYDLG DVGRYRIQKK LQTDIIAVIN YLIKL-EVDD VDHLANRRVR SVGEQLAAQF
                                FFNQKKYDLG DVGRYRIQKK LHNDIIAVIN YLIKL-EVDD VDHLANRRVR SVGEQLAAQF
                                FFNQKKYDLG DVGRYRIQKK LQNDIIAVIN YLIKL-EVDD VDHLANRRVR SVGEQLAAQF
                                FFNQKKYDLG DVGRYRIQKK LAKDIISVIY YLIKL-EVDD VDHLANRRVR SVGEQLAAQF
                                FFNQKKYDLG EVGRYRIKKK LAKDIISVIY YLIKL-DVDD VDHLANRRVR SVGEQLAAQF
                                FFNQKKYDLG DVGRYRIKKK LGRDIISVIY YLINL-EVDD VDHLANRRVR SVGEQLAAQF
                                FFNQKKYDLG DVGRYRIKKK LGRDIISVIY YLINL-EVDD VDHLANRRVR SVGEQLAAQF
                                FFNQKKYDLG DVGRYRIRKK LARDIIAVIN YLIKL-EVDD VDHLANRRVR SVGEQLAAQF
                                FFNQKKYDLG DVGRYRIQKK LGKDIISVIY YLIKL-EVDD VDHLANRRVR SVGEQLAAQF
                                FFNQKKYDLG DVGRYRIKKK LRRDIIAVIY YLIKL-EVDD VDHLANRRVR SVGEQLAAQF
                                FFNQKKYDLG DVGRYRIRKK LSKDIIAVIY YLIKL-EVDD VDHLANRRVR SVGEQLAAQF
                                FFNQKKYDLG EVGRYRIGKK LSRDIIAVIN YLIKL-EVDD VDHLANRRVR SVGEQLAAQF
                                FFNQKKYDLG EVGRYRIGKK LSRDIIAVIN YLIKL-EVDD VDHLANRRVR SVGEQLAAQF
                                FFNQKKYDLG DVGRYRIEKK LGRDIIAVIN YLIKL-DVDD VDHLANRRVR SVGEQLAAQF
                                FFNQKKYDLG EVGRYRIKKK LAKDIISVIY YLIKL-EVDD VDHLANRRVR SVGEQLAAQF
                                FFNQKKYDLG DVGRYRIDKK LGKDIIAVIN YLIKL-EVDD VDHLANRRVR TVGEQLAAQF
                                FFNQKKYDLG EVGRYRIRKK LSNDIISVIN YLIKL-EVDD VDHLANRRVR SVGEQLAAQF
                                FFNQKKYDLG DVGRYRIDKK LGRDIIAVIY YLIKL-EVDD VDHLANRRVR TVGEQLAAQF
                                FFNQKKYDLG DVGRYRIDKK LGRDIIAVIY YLIKL-EVDD VDHLANRRVR TVGEQLAAQF
                                FFNQKKYDLG DVGRYRINKK LAKDIIAVIY NLIKL-EVDD VDHLANRRVR TVGEQLAAQF
                                FFNQKKYDLG DVGRYRINKK LGKDIIAVIN YLIKL-EVDD VDHLANRRVR TVGEQLAAQF
                                FFNQKKYDLG DVGRYRINKK LGRDIIAVIN YLIKL-EVDD VDHLANRRVR TVGEQLAAQF
                                FFNLKKYDLG DVGRYRINKK LRYDIISIIL YLIKL-EVDD VDHLANRRVR TVGEQLSAQF
                                FFNNKKYDLG DVGRYRINKR LANDIVAIMY FLIKL-EVDD VDHLSNRRVK SVGEQLAAQF
                                FFNNKKYDLG DVGRYRLNKK LAPDIIAIMY YLIKL-EVDD VDHLSNRRVK TVGEQLSAQF
                                FFNDKRYDLG EVGRHRMNDK LKLDIVAIMR YIIDL-PIDD IDHLGNRRIR TVGEQLSQQF
                                FFTSDRYDLS AVGRMKFNRR LGRDILDSLK VLVELGMVDD IDHLGNRRIR CVGEMAENQF
                                FFTSDRYDLS AVGRMKFNRR LGRDIIDALK VLVELGTVDD IDHLGNRRIR CVGEMAENQF
                                FFTPDRYDLS AVGRMKFNRR LGRDIVDALK VLVELGTVDD IDHLGNRRIR CVGEMAENQF
                                FFTPDRYDLS AVGRMKFNRR LGRDIIEALK VLVELGTVDD IDHLGNRRIR CVGEMAENQF
                                FFTPDRYDLS AVGRMKFNRR LGRDIIDALR VLVELGAVDD IDHLGNRRIR CVGEMAENQF
                                FFTPDRYDLS GVGRMKFNRR IGRDIIDTLK ILVELGTVDD IDHLGNRRIR CVGEMAENQF
                                FFTPDRYDLS AVGRMKFNRR LGRDIIEALK VLVELGSVDD IDHLGNRRIR CVGEMAENQF
                                FFTADRYDLS AVGRMKFNRR LGRDIVDAMK VLVDLGTVDD IDHLGNRRIR CVGEMAENQF
                                FFTSDRYDLS AVGRMKFNRR LGRDIVDALR VLIELGTVDD IDHLGNRRIR CVGEMAENQF
                                FFNPERYDLS PVGRMKFNRR LGRDIVDVIK TLIDIGSVDD VDHLGNRRVR SVGEMAENQF
                                FFSEDRYDLS TVGRMKFNRR VGFDILAVMK VLIDIGEVDD IDHLGNRRIR SVGEMAENQF
                                FFSEDRYDLS TVGRMKFNRR VNFDILAVMK VLIDIGEVDD IDHLGNRRIR SVGEMAENQF
                                FFSEDRYDLS TVGRMKFNRR VNFDILAVMK VLIDIGEVDD IDHLGNRRIR SVGEMAENQF
                                FFSEDRYDLS TVGRMKFNRR VNFDILAVMK VLIDIGEVDD IDHLGNRRIR SVGEMAENQF
                                FFSEDRYDLS TVGRMKFNRR VDFDILAVMK VLIDIGEVDD IDHLGNRRIR SVGEMAENQF
                                FFEKEKYDLS PIGRMKINAK HDLDIIAIVK HIIKLGEVDD IDNLGNRRVR SVGELVENQF
                                FFEPERYDLS EVGRIKMNSR LELDIKHILK VLVDLGSIDD IDHLGNRRVR SVGELIENQF
                                FFDGERYDLS AVGRMKINAK HGLDILAVVK YIVAVGEVDD IDSLGNRRVR AVGELVENQF
                                FFDAERYDLS EVGRIKMNSR LELDIKNIVR VLVELGIIDD IDHLGNRRVR SVGELIENQF
                                FFDPNRYDLS EVGRIKMNSR LNLDIKSIIK LLADLGAIDD IDHLGNRRVR SVGELVENQF
                                FFEKERYDLS TVGRIKLNDH LGLDIIHVIK KLVLL-FVDD IDHLGNRRVR SVGEFIENQF
                                FFESDRYDLS VVGRIKLNSH LRLDIVHVIK KLVLL-VVDD IDHLGNRRVR SVGEFIENQF
                                FFLPERYDLL NVGRVRLNAK FNLDILCTIK ELMNL-DVDD IDHLGNRRVR SVGEFMDNQF
                                FFSTKNYDLS RVGRAKINEK VYPDIVGAVK ALLEV-EYDD IDHLGNRRVR GVGELAEIAF
                                FFSTRNYDLS RVGRAKVNEK IYPDIVGAVK ALMEV-PYDD IDHLGNRRVR GVGELAEIAF
                                FFSSKNYDLS RVGRAKINEK IYPDIVGAVK ALIEV-PYDD IDHLGNRRVR GVGELAEIAF
                                FFSTKNYDLS RVGRAKINEK VYPDIVGAVK ALMEV-PYDD IDHLGNRRVR GVGELAEIAF
                                FFSTKNYDLS RVGRAKINEK VYPDIIGAVK ALLEV-EYDD IDHLGNRRVR GVGELAEIAF
                                FFSTKHYDLS RVGRAKVNEK VYPDIVGTVK ALLEV-DYDD IDHLGNRRVR GVGELAEIAF
                                FFSTKHYDLS RVGRAKINEK VYPDIVGTVK ALLEV-GYDD IDHLGNRRVR GVGELAEIAF
                                FFDPDRFDLS EVGRLKINKK FGFDIIAVVK YMMKLAQVDD IDHLGNRRVR PVGELLENQL
                                FYDHQRYDLS KVGRVKINAK VHDDVIAIVK YLLEI-ELDD IAHLGNRRVR PVGELLENQA
                                FYDSQRYDLS RVGRVKINAK VHNDIVNIVK YLLEL-ELDD IAHLGNRRVR PVGELLENQA
                                FGDLTRYDLS RVGRVKINAK VYKDLVNTVK YLINL-KKDD IAYLGNRRVR SVGELLEGQA
                                FFDPQRYDLS KVGRVKLNAK IHEDVIGIVK YLLEL-ELDD IAHLGNRRVR PVGELLENQT
                                FRDLKRYDLS RVGRVKINAK VHRDLVNILK YLIDL-KKDD IAHLGNRRVR SVGELLENQA
                                FEDYQKYDLS RVGRVKINAK VHNDIIAIVK YLLEL-TLDD IAHLGNRRVR PVGELLEVQA
                                FTDIQRYDLS RVGRVKLNAK VHNDIIAIVK YLLEL-NLDD IAHLGNRRVR PVGELLEAQA
                                FQDIARFDLS KVGRVKINAK IYIDLVNAIK YLLKV-KKDD IAHLGNRRVR PIGELLENQA
                                FEDITRYDLS RVGRVKINAK VHRDIINTVK YLIDL-KKDD IAYLGNRRVR AIGELLENQA

                                RVGLNRLERI IRERMPASLV NKPLVAAIKE FFGSSQLSQF MDQTNPLAEL THKRRLSALG
                                RVGLNRLERI IRERMPASLV NKPLVAAIKE FFGSSQLSQF MDQTNPLAEL THKRRLSALG
                                RVGLNRLERI IRERMPASLV NKPLVAAIKE FFGSSQLSQF MDQTNPLAEL THKRRLSALG
                                RVGLNRLERI IRERMPASLV NKPLVAAIKE FFGSSQLSQF MDQTNPLAEL THKRRISALG
                                RVGLNRLERI IRERMPASLV NKPLVAAIKE FFGSSQLSQF MDQTNPLAEL THKRRISALG
                                RVGLNRLERI IRERMPASLV NKPLVAAIKE FFGSSQLSQF MDQTNPLAEL THKRRLSALG
                                RVGLNRLERI IRERMPASLV NKPLVAAIKE FFGSSQLSQF MDQTNPLAEL THKRRLSALG
                                RVGLNRLERI IRERMPASLV NKPLVAAIKE FFGSSQLSQF MDQTNPLAEL THKRRLSALG
                                RVGLNRLERI IRERMPASLV NKPLVAAIKE FFGSSQLSQF MDQTNPLAEL THKRRLSALG
                                RVGLNRLERI IRERMPASLV NKPLVAAIKE FFGSSQLSQF MDQTNPLAEL THKRRLSALG
                                RVGLNRLERI IRERMPASLV NKPLVAAIKE FFGSSQLSQF MDQTNPLAEL THKRRLSALG
                                RVGLNRLERI IRERMPASLV NKPLVAAIKE FFGSSQLSQF MDQTNPLAEL THKRRLSALG
                                RVGLNRLERI IRERMPTSLV NKPLVAAIKE FFGSSQLSQF MDQTNPLAEL THKRRLSALG
                                RVGLNRLERI IRERMPASLV NKPLVAAIKE FFGSSQLSQF MDQTNPLAEL THKRRLSALG
                                RVGLNRLERI IRERMPASLV NKPLVAAIKE FFGSSQLSQF MDQTNPLAEL THKRRLSALG
                                RVGLNRLERI IRERMPASLV NKPLVAAIKE FFGSSQLSQF MDQTNPLAEL THKRRLSALG
                                RVGLNRLERI IRERMPASLV NKPLVAAIKE FFGSSQLSQF MDQTNPLAEL THKRRLSALG
                                RVGLNRLERI IRERMPASLV NKPLVAAIKE FFGSSQLSQF MDQTNPLAEL THKRRLSALG
                                RVGLNRLERI IRERMPASLV NKPLVAAIKE FFGSSQLSQF MDQTNPLAEL THKRRLSALG
                                RVGLNRLERI IRERMPASLV NKPLVAAIKE FFGSSQLSQF MDQTNPLAEL THKRRLSALG
                                RVGLNRLERI IRERMPASLV NKPLVAAIKE FFGSSQLSQF MDQTNPLAEL THKRRLSALG
                                RVGLNRLERI IRERMPASLV NKPLVAAIKE FFGSSQLSQF MDQTNPLAEL THKRRLSALG
                                RVGLNRLERI IRERMPASLV NKPLVAAIKE FFGSSQLSQF MDQTNPLAEL THKRRLSALG
                                RVGLNRLERI IRERMPASLV NKPLVAAIKE FFGSSQLSQF MDQTNPLAEL THKRRLSALG
                                RVGLNRLERI IRERMPASLV NKPLVAAIKE FFGSSQLSQF MDQTNPLAEL THKRRLSALG
                                RVGLNRLERI IKERMPASLV NKPLVAAIKE FFGSSQLSQF MDQTNPLAEL THKRRLSALG
                                RVGLNRLERI IRERMPASLV NKPLVAAIKE FFGSSQLSQF MDQTNPLAEL THKRRLSALG
                                RVGLNRLERI IRERMPASLV NKPLVAAIKE FFGSSQLSQF MDQTNPLAEL THKRRLSALG
                                RVGLNRLERI IRERMPASLV NKPLVAAIKE FFGSSQLSQF MDQTNPLAEL THKRRLSALG
                                RVGLNRLERI IRERMPASLV NKPLVAAIKE FFGSSQLSQF MDQTNPLAEL THKRRLSALG
                                RVGLNRLERI IRERMPASLV NKPLVAAIKE FFGSSQLSQF MDQTNPLAEL THKRRLSALG
                                RVGLNRLERI IRERMPASLV NKPLVAAIKE FFGSSQLSQF MDQTNPLAEL THKRRLSALG
                                RVGLNRLERI IRERMPASLV NKPLVAAIKE FFGSSQLSQF MDQTNPLAEL THKRRLSALG
                                RVGLNRLERI IRERMPASLV NKPLVAAIKE FFGSSQLSQF MDQTNPLAEL THKRRLSALG
                                RVGLNRLERI IRERMPASLV NKPLVAAIKE FFGSSQLSQF MDQTNPLAEL THKRRLSALG
                                RVGLNRLERI IRERMPASLV NKPLVAAIKE FFGSSQLSQF MDQTNPLAEL THKRRISALG
                                RVGLNRLERI IRERMPASLV NKPLVAAIKE FFGSSQLSQF MDQTNPLAEL THKRRLSALG
                                RVGLNRLERI IRERMPASLV NKPLVAAIKE FFGSSQLSQF MDQTNPLAEL THKRRISALG
                                RVGLNRLERI IRERMPASLV NKPLVAAIKE FFGSSQLSQF MDQTNPLAEL THKRRLSALG
                                RVGLNRLERI IRERMPASLV NKPLVAAIKE FFGSSQLSQF MDQTNPLAEL THKRRLSALG
                                RVGLNRLERI IRERMPASLV NKPLVAAIKE FFGSSQLSQF MDQTNPLAEL THKRRISALG
                                RVGLNRLERI IRERMPASLV NKPLVAAVKE FFGSSQLSQF MDQTNPLAEL THKRRLSALG
                                RVGLNRLERI IKERMPASLV NKPLVAAIKE FFGSSQLSQF MDQTNPLAEL THKRRLSALG
                                RVGLNRLERI IRERMPAALV NKPLVAAIKE FFGSSQLSQF MDQTNPLAEL THKRRLSALG
                                RVGLNRLERI IRERMPASLV NKPLVAAIKE FFGSSQLSQF MDQTNPLAEL THKRRLSALG
                                RVGLNRLERI IRERMPASLV NKPLVAAIKE FFGSSQLSQF MDQTNPLAEL THKRRLSALG
                                RVGLNRLERI IRERMPASLV NKPLVAAIKE FFGSSQLSQF MDQTNPLAEL THKRRLSALG
                                RVGLNRLERI IRERMPTSLV NKPLVAAIKE FFGSSQLSQF MDQTNPLAEL THKRRISALG
                                RVGLNRLERI IRERMPASLV NKPLVAAIKE FFGSSQLSQF MDQTNPLAEL THKRRLSALG
                                RVGLNRLERI IRERMPASLV NKPLVAAIKE FFGSSQLSQF MDQTNPLAEL THKRRLSALG
                                RVGLNRLERI IRERMPAALV NKPLVAAIKE FFGSSQLSQF MDQTNPLAEL THKRRLSALG
                                RVGLNRLERI IRERMPASLV NKPLVAAIKE FFGSSQLSQF MDQTNPLAEL THKRRLSALG
                                RVGLNRLERI IRERMPASLV NKPLVAAIKE FFGSSQLSQF MDQTNPLAEL THKRRLSALG
                                RVGLNRLERI IRERMPTSLV NKPLVAAIKE FFGSSQLSQF MDQTNPLAEL THKRRLSALG
                                RVGLNRLERI IRERMPASLV NKPLVAAIKE FFGSSQLSQF MDQTNPLAEL THKRRLSALG
                                RVGLNRLERI IRERMPTSLV NKPLVAAIKE FFGSSQLSQF MDQTNPLAEL THKRRISALG
                                RVGLSRLERI IRERMPGALV NKPLVAAIKE FFGSSQLSQF MDQTNPLAEL THKRRISALG
                                RVGLNRLERI IKERMPAQLV NKPLVAAVKE FFGSSQLSQF MDQTNPLAEL THKRRISALG
                                RVGLNRLERI IKERMPAQLV NKPLVAAIKE FFGSSQLSQF MDQTNPLAEL THKRRISALG
                                RVGLNRLERI IKERMPAQLV NKPLVAAIKE FFGSSQLSQF MDQTNPLAEL THKRRISALG
                                RVGLNRLERI IKERMPAQLV NKPLVAAIKE FFGSSQLSQF MDQTNPLAEL THKRRISALG
                                RVGLNRLERI IKERMPAQLV NKPLVAAIKE FFGSSQLSQF MDQTNPLAEL THKRRISALG
                                RVGLNRLERI IRERMPASLV NKPLVAAIKE FFGSSQLSQF MDQTNPLAEL THKRRLSALG
                                RVGLNRLERI IRERMPASLV NKPLVAAIKE FFGSSQLSQF MDQTNPLAEL THKRRLSALG
                                RVGLNRLERI IKDRMPVNLV NKPLVAAIKE FFGSSQLSQF MDQTNPLAEL THKRRISALG
                                RVGLSRIERI VKERMPLNLL NKPLVASLKE FFGSSQLSQF MDQINPLAEL THKRRISALG
                                RVGLSRIERI VKERMPLNLL NKPLVASLKE FFGSSQLSQF MDQINPLAEL THKRRISALG
                                ---------- ----MPTSLL NKPLVAAIKE FFGSSQLSQF MDQTNPLAEL THKRRLSALG
                                RVGLSRIERI VKERMPLNLL NKPLVAALRE FFGSSQLSQF MDQTNPLAEI THKRRISALG
                                RIGLTRLERI VRERMPLNLL NKPLIAAIKE FFGSSQLSQF MDQTNPLAEL THKRRLSALG
                                RVGLSRIERI VKERMPLNLL NKPLVASLKE FFGSSQLSQF MDQTNPLAEL THKRRISALG
                                RVGLSRIERI VKERMPLNLL NKPLVASLKE FFGSSQLSQF MDQINPLAEL THKRRISALG
                                RVGLTRLERI VKERMPNNLL NKPLLAAIRE FFGSSQLSQF MDQTNPLSEL THKRRLSALG
                                RVGLSRIERI VKERMPLNLL NKPLVASLKE FFGSSQLSQF MDQINPLAEL THKRRISALG
                                RVGLSRLERI IKERMPANLL NKPLIAAIRE FFGSSQLSQF MDQTNALAEL THKRRLSALG
                                RIGLTRLERI VRERMPANLL NKPLVAAIRE FFGSSQLSQF MDQTNPLAEL THKRRLSALG
                                RVGLTRIERI VRERMPQNLI NKPLVAAIKE FFGSSQLSQF MDQTNPLAEL THKRRLSALG
                                RVGLTRIERI VRERMPQNLI NKPLVASIKE FFGSSQLSQF MDQTNPLAEL THKRRLSALG
                                RVGLQRMERV VKERMPNALI NRPVVASIRE FFGGSPLSQF MDQVNVLSEI DNKRRLSAMG
                                RVGLLRMERV VKERMPNALI NRPVVAAMKE FFGGSQLSQF MDQTNALAEI GHKRRLSALG
                                RTGLQRLERG IRERMPTGLI SRPVRAAIRE FFAGSQLSQF MDQTNPLAEL THKRRLSALG
                                RVGLLRMERV VKERMPNALI NRPVVAAMKE FFGGSQLSQF MDQVNALAEI GHKRRLSALG
                                RVGLLRMERV VKERMPNALI NRPVVAAMRE FFSGSQLSQF MEQTNALAEI GHKRRLSALG
                                RVGMLRMERV VRERMPNALI NRPVVAAMRE FFGGSQLSQF MDQVNALAEV AHKRRLSALG
                                RIGLLRMERV VRERMPLSLL NRPVVAATRE FFGGSQLSQF MDQTNPLAEL THKRRLSALG
                                RIGLLRMERV VRERMPLSLI NRPVVAATRE FFGGSQLSQF MDQTNPLAEL THKRRLSALG
                                RIGLMRMERV VRERMPVSLV NRPVVAAVRE FFGGSQLSQF MEQTNPLSEL THKRTLSALG
                                RVGLLRMERV VRERMPSALI NRPVVAAMKE FFGGSQLSQF MDQTNPLSEL NHKRRLSALG
                                RIGLLRLERV AKERMPSGLV NRPVVAAVRE FFGGSQLSQF MDQTNPLAEL THKRRLSAMG
                                RIGLVRLERV ARERMPSALV NRPVVSAVKE FFGGSQLSQF MDQTNPLAEI TNKRRLSAMG
                                RIGLRRMERV IKERMPVSLV NRPVVAALRE FFGSSQLSQF MDQTNPLAEL RHKRTLSALG
                                RVGLRRMERV IQERMPLQLI NRPVVAALRE FFGSSQLSQF MDQTNPLAEL THKRTLSALG
                                RVGLRRMERV IKERMPVSLV NRPVVAALRE FFGSSQLSQF MDQTNPLAEL RHKRTLSALG
                                RIGLRRMERV IKERMPVSLV NRPVVAAMRE FFGSSQLSQF MDQTNPLAEL RHKRTLSALG
                                RIGLRRMERV IKERMPVGLV NRPVVAALRE FFGSSQLSQF MDQTNPLAEL RHKRTLSALG
                                RIGMRRMERV IKERMPVSLI NRPMIAALRE FFGSSQLSQF MDQTNPLAEL RHKRTLSALG
                                RIGLRRMERV IKERMPVSLI NRPVVAALRE FFGSSQLSQF MDQTNPLAEL RHKRTLSALG
                                RIGMRRMERV IKERMPVSLI NRPVVAALRE FFGSSQLSQF MDQTNPLAEL RHKRTLSALG
                                RVGLLRLERV AKERMPSGLV NRPVVAAVRE FFGGSQLSSF MDQTNPLSEL TNKRRLSAMG
                                RIGMRRMERV IKERMPVSLI NRPVVAALRE FFGSSQLSQF MDQTNPLAEL RHKRTLSALG
                                RVGLLRMERV VKERMPNALI NRPVVAAMKE FFGGSQLSQF MDQTNALAEI GHKRRLSALG
                                RVGLLRLERV VKERMPNGLI NRPVVAAMRE FFGGSQLSQF MDQTNPLAEL TNKRRLSALG
                                RVGLLRMERV VKERMPNALI NRPVVAAMKE FFGGSQLSQF MDQTNALAEI GHKRRLSALG
                                RVGLLRLERV VKERMPNGLI NRPVVAAMRE FFGGSQLSQF MDQTNPLAEL TNKRRLSALG
                                RVGLLRLERV VKERMPNGLI NRPVVAAMRE FFGGSQLSQF MDQTNPLAEL TNKRRLSALG
                                RVGLLRMERV IKERMPNALI NRPVVAAMRE FFGGAQLSQF MDQTNPLAEL THKRRLSALG
                                RVGLLRMERV IKERMPNALV NRPVVAAMRE FFGGAQLSQF MDQTNPLAEL THKRRLSALG
                                RVGLLRLERV VKERMPNGLI NRPVVAAMRE FFGGSQLSQF MDQTNPLAEL TNKRRLSALG
                                RVGLLRLERV VKERMPNGLI NRPVVAAMRE FFGGSQLSQF MDQTNPLAEL TNKRRLSALG
                                RVGLLRMERV IKERMPNGLI NRPVVAAMRE FFGGSQLSQF MDQTNPLAEL THKRRLSALG
                                RIGLARMERV VRERMPQVLI NQPVVAAVKE FFGSSQLSQF MDQTNPLSEL THKRRLSALG
                                RIGLSRMERV VRERMPQVLI NRPVVAAIKE FFGSSQLSQF MDQTNPLAEL THKRRLSALG
                                RIGLSRMERV VRERMPQVLI NRPVVAAIKE FFGSSQLSQF MDQTNPLAEL THKRRLSALG
                                RIGLARMERV VRERMPQVLI NRPVVAAIKE FFGSSQLSQF MDQTNPLAEL THKRRLSALG
                                RIGLSRMERV VRERMPQALI NRPVAAAIKE FFGSSQLSQF MDQTNPISEL THKRRLSALG
                                RIGLSRMERV VRERMPQVLI NRPVVAAIKE FFGSSQLSQF MDQTNPLAEL THKRRLSALG
                                RIGLSRMERV VRERMPQVLI NRPVVAAIKE FFGSSQLSQF MDQTNPLAEL THKRRLSALG
                                RIGLSRMERV VRERMPQALI NRPVVASIQE FFGSSQLSQF MDQTNPMSEL THKRRLSALG
                                RIGLSRMERV VRERMPQNLI NRPVAAAIKE FFGSSQLSQF MDQTNPLSEL THKRRMSALG
                                RIGLSRMERV VRERMPQNLI NRPIAAAIKE FFGSGQLSQF MDQTNPLSEL THKRRMSALG
                                RIGLSRMERV IKERMPQALI NRPVVAAIKE FFGSSQLSQF MDQTNPLAEL THKRRVSALG
                                RIGLARLERV VKERMPQNLI NRPVVAAIRE FFGSSQLSQF MDQTNPLAEL THKRRVSALG
                                RIGLARLERV VKERMPQNLI NRPVVAAIRE FFGSSQLSQF MDQTNPLSEL THKRRVSALG
                                RIGLSRMERV VRERMAQNLI NRPVVAAIKE FFGSSQLSQF MDQTNPLAEL THKRRLSALG
                                RIGLSRMERV VKERSPQALI NRPVVAAIKE FFGSSQLSQF MDQTNPLAEL THKRRLSALG
                                RIGLSRMERV VRERMPQALI NRPVIASIKE FFGSSQLSQF MDQTNPLAEL THKRRLSALG
                                RIGLSRMERV VRERMPQALI NRPVIAAIKE FFGSSQLSQF MDQTNPLAEL THKRRLSALG
                                RIGLSRMERV VRERMPQALI NRPVIASIKE FFGSSQLSQF MDQTNPLAEL THKRRLSALG
                                RIGLSRMERV VRERMPQALI NRPVIAAIKE FFGSSQLSQF MDQTNPLAEL THKRRLSALG
                                RIGLSRMERV VRERMPQALI NRPVIASIKE FFGSSQLSQF MDQTNPLAEL THKRRLSALG
                                RIGLSRMERV VRERMPQALI NRPVIASLKE FFGSSQLSQF MDQTNPLAEL THKRRLSALG
                                RIGLSRMERV VKERMPQALI NRPVAASIKE FFGSSQLSQF MDQTNPLAEL THKRRLSALG
                                RIGLSRMERV VRERMPQQLI NRPVIASIKE FFGSSQLSQF MDQTNPLAEL THKRRLSALG
                                RIGLSRMERV VRERMPQQLI NRPVIAAIKE FFGSSQLSQF MDQTNPLAEL THKRRLSALG
                                RIGLARMERV VRERMPSSLI NRPVIAAVKE FFGSSQLSQF MDQTNPLAEL TNKRRLSALG
                                RIGLSRMERV VRERMPQQLI NRPVIAAIKE FFGSSQLSQF MDQTNPLVEL THKRRLSALG
                                RIGLSRMERV VRERMPQGLI NRPVNAAIKE FFGSSQLSQF MDQNNPLSEL THKRRLSALG
                                RIGLSRMERV VRERMPQSLI NRPVTAAIKE FFGSSQLSQF MEQTNPLAEL THKRRLSALG
                                RVGLARMERV VRERMPQGLI NKPVTAVIKE FFGSSQLSQF MDQTNPMSEL THKRRLSALG
                                RIGLSRMERV VRERMPQQLI NRPVIASIKE FFGSSQLSQF MDQANPLAEL THKRRLSALG
                                RIGLARMERV VRERMPQGLI NKPVTAVIKE FFGSSQLSQF MDQTNPMSEL THKRRLSALG
                                RVGLARMERV VRERMPQGLI NKPVTAVIKE FFGSSQLSQF MDQTNPMSEL THKRRLSALG
                                RVGLTRVEKL VKEQMPGQLI NRPLQAVVKE FFGSSQLSQF MDQTNPLAEI THKRRLSALG
                                RVGLARIERL IKEQMPGQLI NRPLQAVIKE FFGSSQLSQF MDQTNPLAEI THKRRLSALG
                                RIGFTRVERL IKEQMPQALI NRPLSAVIKE FFGSSQLSQF MDQTNPLAEL THKRRLSALG
                                RVGLARIEKL VKEQMPSQLV NRPLQAIIKE FFGSSQLSQF MDQTNPLAEL THKRRLSALG
                                RVGFARVEKL VKEQMPGQLV NRPLQAVIKE FFGSSQLSQF MDQTNPLAEL THKRRLSALG
                                RIGLTRIERL IKEAMPQALI NRPMSAVIKE FFGSSQLSQF MDQTNPLAEL THKRRLSALG
                                RIGLARIERL VKEQMPGQLI NRPLQAVVKE FFGSSQLSQF LDQTNPLAEI THKRRLSALG
                                RVGLARLERL IKEQMPQNLI NRPLVSVMRE FFGSSQLSQF MDQTNPLAEL THRRRLSALG
                                RIGLARLERL VNEQMPQKLI NRPLMAVMRE FFGTSQLSQF MDQTNPLAEL THRRRLSALG
                                RVGLVRLERL IREQMPQKLI NRPLVAIMRE FFGTSQMSQF MDQINPLAEI AHRRRLSALG
                                RVGLARLERL IKEQMPQSLI NRPLVAVMRE FFGSSQLSQF MDQTNPLAEI AHKRRLSALG
                                RIGLARLERL VREQMPQNLI NRPLVAVMRE FFGSSQLSQF MDQTNPLAEM AHKRRLSALG
                                RIGFSRIERL IKEQMPGQLI NRPLQAVIKE FFGSSQLSQF MDQTNPLAEI THKRRLSALG
                                RVGLLRLERV VRERMPQLLI NRPVTAAIKE FFGSSQLSQF MDQTNMLAEL THKRRLSALG
                                KVGLTRLERL IKDQMPQALI NRPLIAVMKE FFGSSQLSQF MDQINPLAEL AHKRRLSAMG
                                KVGLARLERL IKEQMPQGLI NRPLIAVMNE FFGSSQLSQF MDQTNPLAEL ANKRRLSAMG
                                RVGLTRLERL IREQIPQSLI NRPLVSVMRE FFGNSQLSQF MDQTNPLAEI VHKRRLSALG
                                RVGLLRLERV VRERMPQLLI NRPVTAAIKE FFGSSQLSQF MDQTNMLAEL THKRRLSALG
                                RVGLLRMERA IKERMPQDLI NKPAAAAVRE FFGSSQLSQF MDQTNPLSEV THKRRLSALG
                                RVGLLRMERA IKERMPQDLI NKPAAAAVRE FFGSSQLSQF MDQTNPLSEV THKRRLSALG
                                RVGLLRMERA IKERMPQDLI NKPAAAAVRE FFGSSQLSQF MDQTNPLSEV THKRRLSALG
                                RVGLLRMERA IKERMPQDLI NKPAAAAVRE FFGSSQLSQF MDQTNPLSEV THKRRLSALG
                                RVGLLRMERA IKERMPQDLI NKPAAAAVRE FFGSSQLSQF MDQTNPLSEV THKRRLSALG
                                RVGLLRMERA IKERMPQDLI NKPAAAAVRE FFGSSQLSQF MDQTNPLSEV THKRRLSALG
                                RVGLLRMERA IKERMPQDLI NKPAAAAVRE FFGSSQLSQF MDQTNPLSEV THKRRLSALG
                                RVGLLRMERA IKERMPQDLI NKPAAAAVRE FFGSSQLSQF MDQTNPLSEV THKRRLSALG
                                RVGLLRMERA IKERMPQDLI NKPAAAAVRE FFGSSQLSQF MDQTNPLSEV THKRRLSALG
                                RVGLLRMERA IKERMPQDLI NKPAAAAVRE FFGSSQLSQF MDQTNPLSEV THKRRLSALG
                                RVGLLRMERA IKERMPQDLI NKPAAAAVRE FFGSSQLSQF MDQTNPLSEV THKRRLSALG
                                RVGLLRMERA IKERMPQDLI NKPAAAAVRE FFGSSQLSQF MDQTNPLSEV THKRRLSALG
                                RVGLLRMERA IKERMPQDLI NKPAAAAVRE FFGSSQLSQF MDQTNPLSEV THKRRLSALG
                                RIGLLRMERA IRERMPQDLI NKPAAAAVRE FFGSSQLSQF MDQTNPLSEV THKRRLSALG
                                RVGLLRMERA IKERMPQDLI NKPAAAAVRE FFGSSQLSQF MDQTNPLSEV THKRRLSALG
                                RVGLLRMERA IKERMPQDLI NKPAAAAVRE FFGSSQLSQF MDQTNPLSEV THKRRLSALG
                                RVGLLRMERA IKERMPQDLI NKPAAAAVRE FFGSSQLSQF MDQTNPLSEV THKRRLSALG
                                RVGLLRMERA IKERMPQDLI NKPAAAAVRE FFGSSQLSQF MDQTNPLSEV THKRRLSALG
                                RVGLLRMERA IKERMPQDLI NKPAAAAVRE FFGSSQLSQF MDQTNPLSEV THKRRLSALG
                                RVGLLRMERA IKERMPQDLI NKPAAAAVRE FFGSSQLSQF MDQTNPLSEV THKRRLSALG
                                RVGLLRMERA IKERMPQDLI NKPAAAAVRE FFGSSQLSQF MDQTNPLSEV THKRRLSALG
                                RVGLLRMERA IKERMPQDLI NKPAAAAVRE FFGSSQLSQF MDQTNPLSEV THKRRLSALG
                                RVGLLRMERA IKERMPQDLI NKPAAAAVRE FFGSSQLSQF MDQTNPLSEV THKRRLSALG
                                RVGLLRMERA IKERMPQDLI NKPAAAAVRE FFGSSQLSQF MDQTNPLSEV THKRRLSALG
                                RVGLLRMERA IKERMPQDLI NKPAAAAVRE FFGSSQLSQF MDQTNPLSEV THKRRLSALG
                                RVGLLRMERA IKERMPQDLI NKPAAAAVRE FFGSSQLSQF MDQTNPLSEV THKRRLSALG
                                RVGLLRMERA IRERMPQDLI NKPAAAAVRE FFGSSQLSQF MDQTNPLSEV THKRRLSALG
                                RVGLLRMERA IKERMPQDLI NKPAAAAVRE FFGSSQLSQF MDQTNPLSEV THKRRLSALG
                                RVGLLRMERA IKERMPQDLI NKPAAAAVRE FFGSSQLSQF MDQTNPLSEV THKRRLSALG
                                RVGLLRMERA IKERMPQDLI NKPAAAAVRE FFGSSQLSQF MDQTNPLSEV THKRRLSALG
                                RVGLLRMERA IKERMPQDLI NKPAAAAVRE FFGSSQLSQF MDQTNPLSEV THKRRLSALG
                                RVGLLRMERA IKERMPQDLI NKPAAAAVRE FFGSSQLSQF MDQTNPLSEV THKRRLSALG
                                RVGLLRMERA IKERMPQDLI NKPAAAAVRE FFGSSQLSQF MDQTNPLSEV THKRRLSALG
                                RVGLLRMERA IKERMPQDLI NKPAAAAVRE FFGSSQLSQF MDQTNPLSEV THKRRLSALG
                                RIGLLRMERA IKERMPQDLI NKPAAAAVRE FFGSSQLSQF MDQTNPLSEI THKRRLSALG
                                RLGLLRMERA IKERMPQDLI NKPAAAAVRE FFGSSQLSQF MDQTNPLSEV THKRRLSALG
                                RVGLLRMERA IKERMPQDLI NKPAAAAVRE FFGSSQLSQF MDQTNPLSEI THKRRLSALG
                                RIGLLRMERA IKERMPQDLI NKPAAAAVRE FFGSSQLSQF MDQTNPLSEI THKRRLSALG
                                RIGLLRMERA IKERMPHDLI NKPAAAAVRE FFGSSQLSQF MDQTNPLSEI THKRRLSALG
                                RVGLLRMERA IKERMPQDLI NKPAAAAVRE FFGSSQLSQF MDQTNPLSEI THKRRLSALG
                                RIGLLRMERA IKERMPQDLI NKPAAAAVRE FFGSSQLSQF MDQTNPLSEI THKRRLSALG
                                RVGLLRMERA IKERMPQDLI NKPAAAAVRE FFGSSQLSQF MDQTNPLSEI THKRRLSALG
                                RVGLLRMERA IKERMPQDLI NKPAAAAVRE FFGSSQLSQF MDQTNPLSEI THKRRLSALG
                                RLGLLRMERA IKERMPQDLI NKPAAAAVRE FFGSSQLSQF MDQTNPLSEV THKRRLSALG
                                RVGLLRMERA IKERMPQDLI NKPAAAAVRE FFGSSQLSQF MDQTNPLSEI THKRRLSALG
                                RLGLLRMERA IKERMPQDLI NKPAAAAVRE FFGSSQLSQF MDQTNPLSEI THKRRLSALG
                                RVGLLRMERA IKERMPQDLI NKPAAAAVRE FFGSSQLSQF MDQTNPLSEI THKRRLSALG
                                RVGLLRMERA IKERMPQDLI NKPAAAAVRE FFGSSQLSQF MDQTNPLSEI THKRRLSALG
                                RLGLLRMERA IKERMPQDLI NKPAAAAVRE FFGSSQLSQF MDQTNPLSEV THKRRLSALG
                                RVGLLRMERA IKERMPQDLI NKPAAAAVRE FFGSSQLSQF MDQTNPLSEI THKRRLSALG
                                RLGLLRMERA IKERMPQDLI NKPAAAAVRE FFGSSQLSQF MDQTNPLSEV THKRRLSALG
                                RVGLLRMERA IKERMPQDLI NKPVAAAVRE FFGSSQLSQF MDQTNPLSEI THKRRLSALG
                                RLGLLRMERA IKERMPQDLI NKPAAAAVRE FFGSSQLSQF MDQVNPLSEI THKRRLSALG
                                RVGLLRMERA IKERMPQDLI NKPAAAAVRE FFGSSQLSQF MDQTNPLSEI THKRRLSALG
                                RVGLLRMERA IKERMPQDLI NKPAAAAVRE FFGSSQLSQF MDQTNPLSEI THKRRLSALG
                                RVGLLRMERA IKERMPQDLI NKPAAAAVRE FFGSSQLSQF MDQTNPLSEV THKRRLSALG
                                RLGLLRMERA IKERMPQDLI NKPAAAAVRE FFGSSQLSQF MDQVNPLSEI THKRRLSALG
                                RLGLLRMERA IKERMPQDLI NKPAAAAVRE FFGSSQLSRF MDQTNPLSEV THKRRLSALG
                                RLGLLRMERA IKERMPQDLI NKPAAAAVRE FFGSSQLSQF MDQVNPLSEI THKRRLSALG
                                RLGLLRMERA IKERMPQDLI NKPAAAAVRE FFGSSQLSQF MDQVNPLSEI THKRRLSALG
                                RVGLLRMERA IKERMPQDLI NKPAAAAVRE FFGSSQLSQF MDQTNPLSEV THKRRLSALG
                                RIGLLRMERA IKERMPQDLI NKPAAAAVRE FFGSSQLSQF MDQTNPLSEI THKRRLSALG
                                RLGLLRMERA IKERMPQDLI NKPAAAAVRE FFGSSQLSQF MDQTNPLSEV THKRRLSALG
                                RVGLLRMERA IRERMPHDLI NKPAAAAVRE FFGSSQLSQF MDQTNPLSEI THKRRLSALG
                                RVGLLRMERA IKERMPHDLI NKPAAAAVRE FFGSSQLSQF MDQTNPLSEI THKRRLSALG
                                RVGLLRMERA IKERMPHDLI NKPAAAAVRE FFGSSQLSQF MDQTNPLSEI THKRRLSALG
                                RIGLVRMERA IKERMPHDLI NKPVVASVRE FFGSSQLSQF MDQTNPLSEI THKRRLSALG
                                RVGLLRMERA VKERMPNDLI NKPAVAAVRE FFGSSQLSQF MDQTNPLSEV THKRRVSALG
                                RVGLLRMERA VKERMPNDLI NKPAVAAVRE FFGSSQLSQF MDQTNPLSEV THKRRVSALG
                                RVGLLRMERA VKERMPNDLI NKPAVAAVRE FFGSSQLSQF MDQTNPLSEV THKRRVSALG
                                RVGLLRMERA VKERMPNDLI NKPAVAAVRE FFGSSQLSQF MDQTNPLSEV THKRRVSALG
                                RIGLIRIAKF IVERMPNDLV NKLLTSVIKE FFGTSQLSQF MDQTNALSQI THIRRLSALG
                                RTGLVRIAKF IVERIPNDLV NKLLTSVIKE FFGTSQLSQF MDQTNALSQI THIRRLSALG
                                RTGLLKLERA VVDSMPSDFI NKVLTNVLRD FFNSSQLSQF MDQTNPLSEI THKRRLSALG
                                RTGLLKLGRA VVDSMPSDFI NKVLTNVLRD FFNSSQLSQF MDQTNPLSEI THKRRLSALG
                                RVGLLRMERA IKERMPQDLI NKPAAAAVRE FFGSSQLSQF MDQTNPLSEV THKRRLSALG
                                RAGLSRVERA VKERLPHDLI NKPISSAIRE FFGSSQLSQF MDQTNPLSEI THKRRISALG
                                RAGLSRVERA VKERLPHDLI NKPISSAIRE FFGSSQLSQF MDQTNPLSEI THKRRISALG
                                RAGLSRVERA VKERLPHDLI NKPISSAIRE FFGSSQLSQF MDQTNPLSEI THKRRISALG
                                ERLFARAQKA IQERLIQSLI NKSIISTVNQ FFAMNQLSQF MDQVNPLSEL THKRRVSAVG
                                ERLFARAQKA IQERLIQSLI NKSIISTVNQ FFAMNQLSQF MDQVNPLSEL THKRRVSAVG
                                ERLFARAQKA IQERLIQSLI NKSIISTVNQ FFAMNQLSQF MDQVNPLSEL THKRRVSAVG
                                ERALAKAQKT IQERLISNLI NKTIISGIHQ FFATSPLSQF MEQVNPLAEL THKRRLTAVG
                                EKAFIKIHKL LEEKLVQSLV NRTLMTTLHQ FFATSQLSQF MDQVNPLAEL TNKRRLSAIG
                                ERAFSKSVHQ IQEKLIPSLI NRNVVASLNS FFATNPLSQF MDQVNPIAEL THKRRLTAVG
                                ERAFSKSVHQ IQEKLIPSLI NRNVVASLNS FFATNPLSQF MDQVNPIAEL THKRRLTAVG
                                ERAFSKVVHQ IQERLIPSVV NRSVVAAINS FFATNPLSQF MDQVNPISEL THKRRLTAVG
                                ERSFSKMLPI LNEKLPNSLI NRAIMTTINQ FFATSQLSQF MDQVNPLSEL THKRRLSAIG
                                ERAFSKMIQH IPEKVPQSLI NRAIMIAFHQ FFASSQLSQF LDQVNPLAEL THKRRLSAIG
                                ERAFSKAQRL IQERLVQSLI NKTIIAGINQ FFATSPLSQF MEQVNPLAEL THKRRLTAVG
                                ERAFSKAQRL IQERLVQSLI NKTIIAGINQ FFATSPLSQF MEQVNPLAEL THKRRLTAVG
                                ERAFSRAQRL IQERLVQSLI NKTIIASINQ FFATSPLSQF MEQVNPLAEL THKRRLTAVG
                                ERAFSKAVFM IQEKLVQSLI NRSIIATINS FFATNPLSQF MDQTNPLAEL TNKRRLTAVG
                                ERAFSKAVFM IQEKLVQSLI NRSIIATINS FFATNPLSQF MDQTNPLAEL THKRRLTAVG
                                EKAFIRIHKL LEERLVQGLV NRTLMTTLHQ FFATSQLSQF MDQVNPLAEL THKRRLSAIG
                                ERAFSKSIHQ IQEKLIPSLI NRNVIASLNS FFATNPLSQF MDQVNPIAEL THKRRLTAVG
                                EKAFMKIHKL LEERLVQSLV NRTLMTTLHQ FFATSQLSQF MDQVNPLAEL THKRRLSAIG
                                EKAFIKIHKL LEEKLVQSLV NRTLMTTLHQ FFATSQLSQF MDQVNPLAEL TNKRRLSAIG
                                ERGFSRVQKM IEDKLVQSLI NRAVMATLHQ FFASSQLSQF MDQVNPLSEI THKRRISALG
                                ERAFSKMIQH APEKVPQTLI NRAIMTAFHQ FFASSQLSQF LDQVNPLAEL THKRRLSAIG
                                ERAFSKIVQH IPEKVPQSLI NRAIMTAFHQ FFATSQLSQF LDQVNPLAEL THKRRLSAIG
                                EKAYSKMIQH IPEKIPQSLI NRAIMTSFHQ FFATSQLSQF MDQINPLSEL THKRRLSAIG
                                EKAFSKMIQH IPEKVPQSLI NRAIMTAFHQ FFATSQLSQF MDQINPLSEL THKRRLSAIG
                                SVGLSRMARL VKERMLDDLV NRTVSAVIQA FFGSSQLSQF MDQTNPLAEL THKRRLSALG
                                SVGLSRMARL VKERMLDDLV NRTVSAVIQA FFGSSQLSQF MDQTNPLAEL THKRRLSALG
                                SVGLSRMARL VKERMLDDLV NRTVSAVIQA FFGSSQLSQF MDQTNPLAEL THKRRLSALG
                                RIGLVRMERA IKEKMPHDLV NKPVMAAIRE FFGSSQLSQF MDQTNPLSEI THKRRLSALG
                                RIGLVRMERA IKEKMPHDLI NKPVMAAIRE FFGSSQLSQF MDQTNPLSEI THKRRLSALG
                                RIGLVRMERA IKEKMPHDLV NKPVMAAIRE FFGSSQLSQF MDQTNPLSEI THKRRLSALG
                                RIGLVRMERA IKEKMPHDLI NKPVMAAIRE FFGSSQLSQF MDQTNPLSEI THKRRLSALG
                                RVGLVRMERA IKERMPHDLV NKPVVAAVKE FFGSSQLSQF MDQTNPLSEV THKRRLSALG
                                RIGLVRMERA IKEKMPHDLI NKPVMAAIRE FFGSSQLSQF MDQTNPLSEI THKRRLSALG
                                RIGLVRMERA IKEKMPHDLI NKPVMAAIRE FFGSSQLSQF MDQTNPLSEI THKRRLSALG
                                RIGLVRMERA IKEKMPHDLV NKPVMAAIRE FFGSSQLSQF MDQTNPLSEI THKRRLSALG
                                RIGLVRMERA IKEKMPHDLI NKPVMAAIRE FFGSSQLSQF MDQTNPLSEI THKRRLSALG
                                RIGLVRMERA IKEKMPHDLV NKPVMAAIRE FFGSSQLSQF MDQTNPLSEI THKRRLSALG
                                RIGLVRMERA IKEKMPHDLI NKPVMAAIRE FFGSSQLSQF MDQTNPLSEI THKRRLSALG
                                RIGLVRMERA IKEKMPHDLI NKPVMAAIRE FFGSSQLSQF MDQTNPLSEI THKRRLSALG
                                RIGLVRMERA IKEKMPHDLI NKPVMAAIRE FFGSSQLSQF MDQTNPLSEI THKRRLSALG
                                RIGLVRMERA IKEKMPHDLI NKPVMAAIRE FFGSSQLSQF MDQTNPLSEI THKRRLSALG
                                RIGLVRMERA IKEKMPHDLI NKPVMAAIRE FFGSSQLSQF MDQTNPLSEI THKRRLSALG
                                RIGLVRMERA IKEKMPHDLI NKPVMAAIRE FFGSSQLSQF MDQTNPLSEI THKRRLSALG
                                RIGLVRMERA IKEKMPHDLI NKPVMAAIRE FFGSSQLSQF MDQTNPLSEI THKRRLSALG
                                RIGLVRMERA IKEKMPHDLI NKPVMAAIRE FFGSSQLSQF MDQTNPLSEI THKRRLSALG
                                RIGLVRMERA IKEKMPHDLI NKPVMAAIRE FFGSSQLSQF MDQTNPLSEI THKRRLSALG
                                RIGLVRMERA IKEKMPHDLI NKPVMAAIRE FFGSSQLSQF MDQTNPLSEI THKRRLSALG
                                RVGLVRVQRA IKEKFAHDLI NKPVIAAMKE FFGSSQLSQF MDQTNPLSEI THKRRLSALG
                                RIGLVRMERA IKEKMPHDLV NKPVMAAIRE FFGSSQLSQF MDQTNPLSEI THKRRLSALG
                                RIGLVRMERA IKEKMPHDLI NKPVMAAIRE FFGSSQLSQF MDQTNPLSEI THKRRLSALG
                                RIGLVRMERA IKEKMPRDLV NKPVTAAVRE FFGSSQLSQF MDQTNPLSEI THKRRLSALG
                                RIGLVRMERA IKEKMPHDLI NKPVMAAIRE FFGSSQLSQF MDQTNPLSEI THKRRLSALG
                                RIGLVRMERA IKEKMPHDLI NKPVMAAIRE FFGSSQLSQF MDQTNPLSEI THKRRLSALG
                                RIGLVRMERA IKEKMPHDLI NKPVMAAIRE FFGSSQLSQF MDQTNPLSEI THKRRLSALG
                                RIGLVRMERA IKEKMPHDLI NKPVMAAIRE FFGSSQLSQF MDQTNPLSEI THKRRLSALG
                                RIGLVRMERA IKEKMPHDLI NKPVMAAIRE FFGSSQLSQF MDQTNPLSEI THKRRLSALG
                                RIGLVRMERA IKEKMPHDLI NKPVMAAIRE FFGSSQLSQF MDQTNPLSEI THKRRLSALG
                                RIGLVRMERA IKEKMPHDLI NKPVMAAIRE FFGSSQLSQF MDQTNPLSEI THKRRLSALG
                                RLGLVRMERA IKDKMPRDLV NKPVMAAVRE FFGSSQLSQF MDQTNPLSEI THKRRLSALG
                                RLGLVRMERA IKDKMPRDLV NKPVMAAVRE FFGSSQLSQF MDQTNPLSEI THKRRLSALG
                                RVGLVRVQRA IKEKFAHDLI NKPVIAAMKE FFGSSQLSQF MDQTNPLSEI THKRRLSALG
                                VIGLARMGKN VREKLPADLI NRTVSSVVSS FFATSQLSQF MDQTNPLAEM TNKRRVSALG
                                VIGLARMGKN VREKLPADLI NRTVSSVVSS FFATSQLSQF MDQTNPLAEM TNKRRVSALG
                                VIGLARMGKN VREKLPADLI NRTVSSVVSS FFATSQLSQF MDQTNPLAEM TNKRRVSALG
                                VIGLARMGKN VREKLPADLI NRTVSSVVSS FFATSQLSQF MDQTNPLAEM TNKRRVSALG
                                VIGLARMGKN VREKLPADLI NRTVSSVVSS FFATSQLSQF MDQTNPLAEM TNKRRVSALG
                                VIGLARMGKN VREKLPADLI NRTVSSVVSS FFATSQLSQF MDQTNPLAEM TNKRRVSALG
                                VIGLARMGKN VREKLPADLI NRTVSSVVSS FFATSQLSQF MDQTNPLAEM TNKRRVSALG
                                VVGLARMGKN VREKLPADLI NRTVSSVVSS FFATSQLSQF MDQTNPLAEM TNKRRVSALG
                                VIGLARMGKN VREKLPADLI NRTVSSVVSS FFATSQLSQF MDQTNPLAEM TNKRRVSALG
                                VVGLARMGKN VREKLPSDLI NRTVSSVVSS FFATSQLSQF MDQTNPLAEM TNKRRVSALG
                                VIGLARMGKN VREKLPSDLI NRTVSSVVSS FFATSQLSQF MDQTNPLAEM TNKRRVSALG
                                VIGLARMGKN VREKLPADLI NRTVSSVVSS FFATSQLSQF MDQTNPLAEM TNKRRVSALG
                                VIGLARMGKN VREKLPADLI NRTVSSVVSS FFATSQLSQF MDQTNPLAEM TNKRRVSALG
                                VIGLARLGKN VREKLPADLI NRTVSSVVSS FFATSQLSQF MDQTNPLAEM TNKRRVSALG
                                VIGLARMGKN VREKLPADLI NRTVSSVVSS FFATSQLSQF MDQTNPLAEM TNKRRVSALG
                                VVGLARMGKN VREKLPADLI NRTVSSVVSS FFATSQLSQF MDQTNPLAEM TNKRRVSALG
                                VIGLARMGKN VREKLPSDLI NRTVSSVVSS FFATSQLSQF MDQTNPLAEM TNKRRVSALG
                                VIGLARLGKN VREKLPADLI NRTVSSVVSS FFATSQLSQF MDQTNPLAEM TNKRRVSALG
                                VIGLARLGKN VREKLPADLI NRTVSSVVSS FFATSQLSQF MDQTNPLAEM TNKRRVSALG
                                VIGLARMGKN VREKLPADLI NRTVSSVVSS FFATSQLSQF MDQTNPLAEM TNKRRVSALG
                                VIGLARMGKN VREKLPADLI NRTVSSVVSS FFATSQLSQF MDQTNPLAEM TNKRRVSALG
                                VVGLARMGKN VREKLPADLI NRTVSSVVAS FFATSQLSQF MDQTNPLAEL TNKRRVSALG
                                LVGLARMAKN AKEKLPGDLV NRTVSSVISS FFATSQLSQF MDQTNPLAEL TNKRRVSALG
                                LVGLARMSKN VKEKLPADLV NRTVSSVISS FFGTSQLSQF MDQTNPLAEL TNKRRTSALG
                                LVGLARMTKN IKEKLPSDLV NRTISSVISS FFGTSQLSQF MDQTNPLAEL TNKRRTSALG
                                NVGMARMART IKERMPQDLV NRTITSVINA FFGTNQLSQF MDQTNPLAEM THKRRMSALG
                                RVGLVRVERA VKERLPQELI NKPVSAAIKE FFGSSQLSQF MDQNNPLSEV THKRRVSALG
                                RVGLVRVERA VKERLPQELI NKPVSAAIKE FFGSSQLSQF MDQNNPLSEV THKRRVSALG
                                RVGLVRVERA VKERLPQELI NKPVSAAIKE FFGSSQLSQF MDQNNPLSEV THKRRVSALG
                                RVGLVRVERA VKERLPQELI NKPVSAAIKE FFGSSQLSQF MDQNNPLSEV THKRRVSALG
                                RVGLVRVERA VKERLPQELI NKPVSAAIKE FFGSSQLSQF MDQNNPLSEV THKRRVSALG
                                RVGLVRVERA VKERLPQELI NKPVSAAIKE FFGSSQLSQF MDQNNPLSEV THKRRVSALG
                                RVGLVRVERA VKERLPQELI NKPVSAAIKE FFGSSQLSQF MDQNNPLSEV THKRRVSALG
                                RVGLVRVERA VKERLPQELI NKPVSAAIKE FFGSSQLSQF MDQNNPLSEV THKRRVSALG
                                RVGLVRVERA VKERLPQELI NKPVSAAIKE FFGSSQLSQF MDQNNPLSEV THKRRVSALG
                                RVGLVRVERA VRERLPQELI NKPVSAAIKE FFGSSQLSQF MDQNNPLSEV THKRRVSALG
                                RVGLVRVERA VKERLPQDLI NKPISAAVKE FFGSSQLSQF MDQNNPLSEV THKRRISALG
                                RVGLVRVERA VKERLPQDLI NKPISAAVKE FFGSSQLSQF MDQNNPLSEV THKRRISALG
                                RVGLVRVERA VKERLPQDLI NKPISAAVKE FFGSSQLSQF MDQNNPLSEV THKRRISALG
                                RVGLVRVERA VKERLPQDLI NKPISAAVKE FFGSSQLSQF MDQNNPLSEV THKRRISALG
                                RVGLVRVERA VKERLPQDLI NKPISAAVKE FFGSSQLSQF MDQNNPLSEV THKRRISALG
                                RLGLVRMERT IMERMPHDLI NKVLMSVLRE FFGTSQLSQF MDQTNPLSEI THKRRLSALG
                                RIGLVRMEKS VLERMPHDLV NKVLVSVVKE FFSTSQLSQF MDQTNPLSEI THKRRLSALG
                                RLGLVRMERA IIERMPHDLI NKTLMSVVRE FFGTSQLSQF MDQTNPLAEV THKRRLSALG
                                RIGLVRMEKS VIERMPHDLV NKILVSVVKE FFSTSQLSQF MDQTNPLSEI THKRRLSALG
                                RIGLVRTQKA IIERMPHDLV NKLLVSVLKE FFGTSQLSQF MDQTNPVSEI THKRRLSALG
                                RIGILRLERM IMDYMPCDFV NKVLATVLKD FFSSSQLSQF MDQTNPLSEV THKRRLSALG
                                RVGILRLERM IMDYMPCDFV NKILATVLKD FFSSSQLSQF MDQTNPLSEV THKRRLSALG
                                RVGLVRMVRV IIENMPCDMI NKILGAVIRE FFMSSALSQF MDQTNPLSEI THKRRISALG
                                KSGLFKLEKA IREKLPQDLI NRTALNPLNE FFTLTSLCQF MDQTNPLAET THKRRLSALG
                                KSGLFKLEKA VKEKLPQDLI NRTAINPLKE FFTLTSLCQF MDQTNPLAET THKRRLSALG
                                KSGLFKIEKA VKEKLPQDLI NRTALNPLRE FFTLTSLCQF MDQTNPLAET THKRRLSALG
                                KSGLFKLEKA VKEKLPQDLI NRTALNPLKE FFTLTSLCQF MDQTNPLAET THKRRLSALG
                                KSGLFKLEKA VKEKLPQDLI NRTALNPLKE FFTLTSLCQF MDQTNPLAET THKRRLSALG
                                KSGLFKLEKA VREKLPQDLI NRTAINPLNE FFNLTQLCQF MDQTNPLSET THKRRLSALG
                                KSGLFKLEKA VREKLPQDLI NRTALNPLNE FFNLTQLCQF MDQTNPLSET THKRRLSALG
                                RAGLMRMQRA IREKMPYELL SKPFNAIVKG FFTSGQLSQF MDQTNPLSEV THKRRLSALG
                                RLGLVRMNKA FRDRVAADIV NRYVTGSILE FLKGGQLSQF MDQANPLAEL THKRRLSALG
                                RIGLARMNKA FKDRIPGNFI NRYLTGSILE FLKTGQLSQF MDQANPLAEL THKRRLSALG
                                RVGIARMEKY FRDRCPQDLL QRYLTSTIYE FLKGGALSQY LDNTNPLSAT THKRRLSALG
                                RLGLVRMNKA FKDRVAADMI NRYVTGSILE FLKGGQLSQF MDQANPLAEL THKRRLSALG
                                RLGIAKMEKV FRDRSPQDFI NRYVTTAITD FLKTGQLSQY LDNTNPLSEL THKRRLSALG
                                RAGIARMQKA FKDRVPSELI NRYLVGTIVE FLKGGQLSQF MDQTNPLSEL THKRRLSALG
                                RAGIARMQKA FRDRVPSELI NRYLTNSILE FLKSGQLSQF MDQTNPLSEL THKRRLSALG
                                RIGIARMLKS FRDKVAQDLV NRYLVSSMFE FLKGGQLSQY LDNSNPLSSL THRRRLSALG
                                RIGLARMEKF FRDRCPQDLL NRYLTSTIYE FLKGGMLSQY LDNTNPLSAL THKRRLSALG

                                PGGLTRERAG FAVRDIHPSH YGRVCPIETP EGPNAGLIGS LATHARVNQY GFIETPYYPV
                                PGGLTRERAG FAVRDIHPSH YGRICPIETP EGPNAGLIGS LATHARVNAY GFIETPFYPV
                                PGGLTRERAG FAVRDIHPSH YGRICPVETP EGPNAGLIGS LATHARVNQY GFLETPYRPV
                                PGGLTRERAG FAVRDIHPSH YGRICPIETP EGPNAGLIGS LATHARVNPY GFIATPYYKV
                                PGGLTRERAG FAVRDIHPSH YGRICPIETP EGPNAGLIGS LATHARVNPY GFIETPYYKV
                                PGGLTRERAG FAVRDIHPSH YGRICPIETP EGPNAGLIGS LATHARVNQY GFLETPFRPV
                                PGGLTRERAG FAVRDIHPSH YGRICPIETP EGPNAGLIGS LATHARVNLY GFLETPFRPV
                                PGGLTRERAG FAVRDIHPSH YGRICPIETP EGPNAGLIGS LATHARVNAY GFIETPFYKV
                                PGGLTRERAG FAVRDIHPSH YGRICPIETP EGPNAGLIGS LATHARVNAY GFIETPFYPV
                                PGGLTRERAG FAVRDIHPSH YGRICPIETP EGPNAGLIGS LATHARVNQY GFLETPFRPV
                                PGGLTRERAG FAVRDIHPSH YGRICPIETP EGPNAGLIGS LATHARVNQY GFLETPFRPV
                                PGGLTRERAG FAVRDIHPSH YGRICPIETP EGPNAGLIGS LATHARVNQY GFLETPFRPV
                                PGGLTRERAG FAVRDIHPSH YGRICPIETP EGPNAGLIGS LATHARVNQY GFLETPYREV
                                PGGLTRERAG FAVRDIHPSH YGRICPIETP EGPNAGLIGS LATHARVNQY GFLETPFRAV
                                PGGLTRERAG FAVRDIHPSH YGRICPIETP EGPNAGLIGS LATHARVNLY GFLETPFRPV
                                PGGLTRERAG FAVRDIHPSH YGRICPIETP EGPNAGLIGS LATHARVNPY GFLETPSRPV
                                PGGLTRERAG FAVRDIHPSH YGRICPIETP EGPNAGLIGS LATHARVNQY GFLETPFRAV
                                PGGLTRERAG FAVRDIHPSH YGRICPIETP EGPNAGLIGS LATHARVNQY GFLETPFRPV
                                PGGLTRERAG FAVRDIHPSH YGRICPVETP EGPNAGLIGS LATHAKVNQY GFLETPFRAV
                                PGGLTRERAG FAVRDIHPSH YGRICPIETP EGPNAGLIGS LATHARVNQY GFLETPFRPV
                                PGGLTRERAG FAVRDIHPSH YGRICPIETP EGPNAGLIGS LATHARVNQY GFLETPFRPV
                                PGGLTRERAG FAVRDIHPSH YGRICPIETP EGPNAGLIGS LATHARVNEF GFIETPFHKV
                                PGGLTRERAG FAVRDIHPSH YGRICPVETP EGPNAGLIGS LATHAKVNQY GFLETPFRPV
                                PGGLTRERAG FAVRDIHPSH YGRICPIETP EGPNAGLIGS LATHARVNLY GFLETPFRPV
                                PGGLTRERAG FAVRDIHPSH HGRICPVETP EGPNAGLIGS LATYARVNQY GFIETPYYRV
                                PGGLTRERAG FAVRDIHPSH YGRICPIETP EGPNAGLIGS LATHARVNPY GFIETPFYPV
                                PGGLTRERAG FAVRDIHPSH YGRICPIETP EGPNAGLIGS LATHAKVNMY GFLETPFRPV
                                PGGLTRERAG FAVRDIHPSH YGRICPIETP EGPNAGLIGS LATHAKVNLY GFLETPFRPV
                                PGGLTRERAG FAVRDIHPSH YGRICPIETP EGPNAGLIGS LATHARVNLY GFLETPFRPV
                                PGGLTRERAG FAVRDIHPSH NGRICPIETP EGPNAGLIGS LATHARVNQY GFIEAPYLPV
                                PGGLTRERAG FAVRDIHPSH YGRICPIETP EGPNAGLIGS LATHARVNQY GFLETPYRQV
                                PGGLTRERAG FAVRDIHPSH YGRICPIETP EGPNAGLIGS LATHARVNLY GFLETPFRPV
                                PGGLTRERAG FAVRDIHPSH HGRICPVETP EGPNAGLIGS LATYARVNQY GFIETPYHKV
                                PGGLTRERAG FAVRDIHPSH YGRICPIETP EGPNAGLIGS LATHARVNQY GFLETPFRPV
                                PGGLTRERAG FAVRDIHPSH YGRICPIETP EGPNAGLIGS LATHARVNQY GFLETPFRPV
                                PGGLARERAG FAVRDIHPSH HGRICPVETP EGPNAGLIGS LATYARVNQY GFIETPYYRV
                                PGGLTRERAG FAVRDIHPSH HGRICPIETP EGPNAGLIGS LATHARVNPY GFITTPVFPV
                                PGGLTRERAG FAVRDIHPSH HGRICPVETP EGPNAGLIGS LATYARVNDY GFIETPCYVV
                                PGGLTRERAG FAVRDIHPSH YGRICPIETP EGPNAGLIGS LATHARVNQY GFIETPYYAV
                                PGGLTRERAG FAVRDIHPSH YGRICPIETP EGPNAGLIGS LATHARVNQY GFIETPYYAV
                                PGGLTRERAG FAVRDIHPSH HGRICPVETP EGPNAGLIGS LATCARVNDY GFIETPYFRV
                                PGGLTRERAG FAVRDIHTSH YGRICPIETP EGPNAGLIGS LATHARVNQY GFIETPFLPV
                                PGGLTRERAG FAVRDIHPSH YGRICPIETP EGPNAGLIGS LATHARVNAY GFIETPYYRV
                                PGGLTRERAG FAVRDIHPSH YGRICPVETP EGPNAGLIGS LATYARVNDY GFIATPYYRV
                                PGGLTRERAG FAVRDIHPSH YGRICPIETP EGPNAGLIGS LATHARVNPY GFLETPFYPV
                                PGGLTRERAG FAVRDIHPSH YGRICPIETP EGPNAGLIGS LATHARVNPY GFIETPYYPV
                                PGGLTRERAG FAVRDIHPSH YGRICPIETP EGPNAGLIGS LATHARVNPY GFIATPYYPA
                                PGGLTRERAG FAVRDIHPSH YGRICPIETP EGPNAGLIGS LANHAKVNSY GFIETPYYPV
                                PGGLTRERAG FAVRDIHPTQ YGRICPVETP EGPNAGLIGS LATYARVNEY GFIETPYYHV
                                PGGLTRERAG FAVRDIHPSH YGRICPIETP EGPNAGLIGS LATLARVNPY GFIATPYNKV
                                PGGLTRERAG FAVRDIHPSH YGRICPVETP EGPNAGLIGS LATYAKVTPY GFIATPYYPV
                                PGGLSRERAG FAVRDIHPSH YGRICPIETP EGPNAGLIGS LATHARINQY GFIESPYWPV
                                PGGLTRERAG FAVRDIHPSH YGRICPIETP EGPNAGLIGS LATHARVNSY GFIETPFRKV
                                PGGLTRERAG FAVRDIHPSH YGRICPIETP EGPNAGLIGS LATHARVNEY GFIETPFYPV
                                PGGLSRERAG FAVRDIHPSH YGRICPIETP EGPNAGLIGS LATHARVNQY GFIESPYYRV
                                PGGLSRERAG FAVRDIHPSH YGRICPVETP EGPNAGLIGS LATCARVNHF GFIATPYYPV
                                PGGLSRDRAG FAVRDIHPSH YGRICPVETP EGPNAGLIGS LATYARVNEY GFIATPYYKV
                                PGGLTRERAG FAVRDIHPSH YGRICPIETP EGPNAGLIGS LATHARVNEY GFIETPFWKV
                                PGGLTRERAG FAVRDIHPSH YGRLCPIETP EGPNAGLINS LATHARVNEY GFIETPFWEV
                                PGGLTRERAG FAVRDIHPSH YGRLCPIETP EGPNAGLINS LATHARVNEY GFIETPFWEV
                                PGGLTRERAG FAVRDIHPSH YGRLCPIETP EGPNAGLINS LATHARVNEY GFIETPFWKV
                                PGGLTRERAG FAVRDIHPSH YGRLCPIETP EGPNAGLINS LATHARVNEY GFIETPFWKV
                                PGGLTRERAG FAVRDIHPSH YGRICPIETP EGPNAGLIGS LATHARVNSY GFIETPYKVV
                                PGGLTRERAG FAVRDIHPSH YGRICPIETP EGPNAGLIGS LATHARVNTY GFIETPYRVV
                                PGGLSRERAG FAVRDIHPSH YGRICPIETP EGPNAGLIGS LATYARVNQY GFIETPFYRV
                                PGGLMRERAG FAVRDIHPSH YGRICPIETP EGPNAGLIGS LATHAKVNDY GFIEAPFFVV
                                PGGLMRERAG FAVRDIHPSH YGRICPIETP EGPNAGLIGS LATHAKVNDY GFIEAPFFVV
                                PGGLARERAG FAVRDIHPSH YGRICPVETP EGPNAGLIGS LSTFARVNEY GFIETPYLAV
                                PGGLQRERAG FAVRDIHPSH YGRICPVETP EGPNAGLIGS LATHARVNEY GFIETPFFVV
                                PGGLARERAG FAVRDIHPSH YGRICPVETP EGPNAGLIGS LATYARVNEY GFIETPYYVV
                                PGGLQRERAG FAVRDIHPSH YGRICPIETP EGPNAGLIGS LATHAKVNDY GFVESPFFVV
                                PGGLMRERAG FAVRDIHPSH YGRICPIETP EGPNAGLIGS LATHAKVNDY GFVEAPFFVV
                                PGGLTRERAG FAVRDIHPSH YGRICPVETP EGPNAGLIGS LATYARVNEY GFLETPYWEA
                                PGGLVRERAG FAVRDIHPSH YGRICPVETP EGPNAGLIGS LATHAKVNDY GFIESPFFAV
                                PGGLSRERAG FAVRDIHPSH YGRICPVETP EGPNAGLIGS LATHARVNQY GFIETPYRKV
                                PGGLSRERAG FAVRDIHPSH YGRICPVETP EGPNAGLIGS LATHARVNAY GFIETPYREV
                                PGGLNRERAG FAVRDIHTSH YGRICPIETP EGPNAGLINS MATFARVNEY GFLETPYWRV
                                PGGLNRERAG FAVRDIHTSH YGRICPIETP EGPNAGLINS MSTFSQVNEY GFLETPYWRV
                                PGGLSRERAS FEVRDVHSSH YGRICPIETS EGANIGLISN LATYGQINDY GFIETPYRKV
                                PGGLSRDRAG FDVRDVHESH YGRICPIETP EGPNIGLIGN LATYAQINPY GFIETPYRKV
                                PGGLNRERAG FDVRDVHDSH YGRICPIETP EGPNIGLIGS LATYARINEY GFITTPYRRV
                                PGGLSRDRAG FDVRDVHESH YGRICPIETP EGPNIGLIGN LATYGQINPY GFIETPYRHV
                                PGGLSRERAG LDVRDVHRSH YGRICPIETP EGPNIGLIGY LATYGQVNPY GFIETPYRKV
                                PGGLSRDRAS FDVRDVHESH YGRICPIETP EGPTIGLIGN LATYGQINPY GFIETPYRKV
                                PGGLRRERAG FDVRDVHFSH YGRICPIETP EGPNIGLIGS LATYARVNEY GFIETPYRKV
                                PGGLRRERAG FDVRDVHYSH YGRICPIETP EGPNIGLIGS MATYARVNDF GFIETPYRRV
                                PGGLKRERAG FDVRDVHHSH YGRICPIETP EGPNIGLIGR LATYARVNDY GFIETPYRKV
                                PGGLSRDRAG FDVRDVHHSH YGRICPIETP EGPNIGLIGS LATYARLNKF GFIETPYRRV
                                PGGLSRERAG FDVRDVHYSH YGRICPIETP EGPNIGLIGS LASYSRVNRY GFIETPYRKV
                                PGGLSRERAG FDVRDVHYSH YGRICPIETP EGPNIGLIGS LATYSRINRY GFVETPYRKV
                                PGGLRRERAG FDVRDVHHTH YGRICPIETP EGPNIGLIGR LANYAKVNEY GFIETPYRRV
                                PGGLRRERAG FEVRDVHLSH YGRICPIETP EGPNIGLIGR LAIYSRVNEY GFIETPYRKV
                                PGGLRRERAG FDVRDVHHSH YGRICPIETP EGPNIGLIGR LASYARVNEY GFIETPYRRV
                                PGGIRRERAG FDVRDVHHTH YGRICPIETP EGPNIGLIGR LANFAKVNDY GFVETPYRKI
                                PGGLRRERAG FDVRDVHHSH YGRICPIETP EGPNIGLIGR LANFARVNEY GFIETPYRRV
                                PGGLRRDRAG FDVRDVHNSH YGRICPIETP EGPNIGLIGR LASFAKVNEY GFIETPYRKV
                                PGGLRRERAG FDVRDVHHSH YGRICPIETP EGPNIGLIGR LASYARVNEY GFIETPYRRV
                                PGGLRRERAG FDVRDVHHSH YGRICPIETP EGPNIGLIGR LASFARVNEY GFIETPYRRV
                                PGGLSRERAG FDVRDVHFSH YGRICPIETP EGPNIGLIGS LATYARVNRY GFIETPYRKV
                                PGGLRRERAG FDVRDVHHSH YGRICPIETP EGPNIGLIGR LGNYARVNEY GFIETPYRRV
                                PGGLSRDRAG FDVRDVHESH YGRICPIETP EGPNIGLIGN LATYAQINPY GFIETPYRKV
                                PGGLSRDRAG FEVRDVHHSH YGRICPVETP EGPNIGLIGT MSTFARVNEM GFLETPYRKV
                                PGGLSRERAG FDVRDVHESH YGRICPIETP EGPNIGLIGN LATYAQINPY GFIETPYRKV
                                PGGLSRDRAG FEVRDVHHSH YGRICPVETP EGPNIGLIGT MSTFSRVNEM GFLETPYRKV
                                PGGLSRDRAG FEVRDVHHSH YGRICPVETP EGPNIGLIGT MSTFARVNEM GFLETPYRKV
                                PGGLSRDRAG FEVRDVHHSH YGRICPVETP EGPNIGLIGT MSTYAQVNEM GFLETPYRKV
                                PGGLSRDRAG FEVRDVHHSH YGRICPVETP EGPNIGLIGT MSTYARVNEM GFLETPYRKV
                                PGGLSRDRAG FEVRDVHHSH YGRICPVETP EGPNIGLIGT MSTFSRVNEM GFLETPYRKV
                                PGGLSRDRAG FEVRDVHHSH YGRICPVETP EGPNIGLIGT MSTFSRVNEM GFLETPYRKV
                                PGGLSRDRAG FEVRDVHHSH YGRICPVETP EGPNIGLIGT MSTFARVNEM GFLETPYRRV
                                PGGLSRERAG FEVRDVHTSH YGRMCPIETP EGPNIGLIGS LSTYARVNEF GFIETPYRKV
                                PGGLSRERAG FEVRDVHHSH YGRMCPIETP EGPNIGLIGS LSTYGRINPY GFIEAPYRKV
                                PGGLSRERAG FEVRDVHHSH YGRMCPIETP EGPNIGLIGS LSTYGRINEY GFIEAPYRKV
                                PGGLSRERAG FEVRDVHTSH YGRMCPIETP EGPNIGLIGS LSTYARINEF GFIETPYRRV
                                PGGLSRERAG FEVRDVHHSH YGRICPIETP EGPNIGLIGS LCTYARTNEF GFIETPYRRV
                                PGGLSRERAG FEVRDVHHSH YGRMCPIETP EGPNIGLIGS LSTFARINEY GFIETPYRKV
                                PGGLSRERAG FEVRDVHHSH YGRMCPIETP EGPNIGLIGS LSTYARINEF GFIETPYRKV
                                PGGLSRERAG FDVRDVHHSH YGRICPIETP EGPNIGLIGT MGTYAKTNEF GFIMTPYRRV
                                PGGLSRERAG FDVRDVHHTH YGRICPIETP EGPNIGLIGS TCIYGKTNEF GFIQTPYRKV
                                PGGLSRERAG FDVRDVHHTH YGRICPIETP EGPNIGLIGS LCIYGQTNEF GFIETPYRKV
                                PGGLSRERAG FEVRDVHHSH YGRICPIETP EGPNIGLINS LSVYARINEY GFIESPYRKV
                                PGGLSRERAG FEVRDVHYSH YGRICPIETP EGPNIGLIGS LTTYARVNEY GFIEAPYRRV
                                PGGLSRERAG FEVRDVHYSH YGRICPIETP EGPNIGLITS LTTYARVNEY GFIETPYRKV
                                PGGLSRERAG MEVRDVHHTH YSRMCPIETP EGPNIGLIGS LATYARINEY GFIEAPYRKV
                                PGGLSRERAG FEVRDVHYSH YGRMCPIETP EGPNIGLIGS LSTFARINEF GFLETPYRKV
                                PGGLTRERAG FEVRDVHHSH YGRMCPIETP EGPNIGLINS LSTFARINEY GFIEAPYRWV
                                PGGLTRERAG FEVRDVHYSH YGRMCPIETP EGPNIGLINS LSTYARINEY GFIETPYRRV
                                PGGLTRERAG FEVRDVHPSH YGRMCPIETP EGPNIGLINS LSTFARVNEY GFIEAPYRWI
                                PGGLTRERAG FEVRDVHHSH YGRMCPIETP EGPNIGLINS LSTYARINDY GFIETPRRKV
                                PGGLTRERAG FEVRDVHHSH YGRMCPIETP EGPNIGLINS LSTYARINEY GFIETPYRRV
                                PGGLTRERAG FEVRDVHHSH YGRMCPIETP EGPNIGLINS LSSFARINDY GFIETPRRKV
                                PGGLSRERAG FEVRDVHHSH YGRMCPIETP EGPNIGLINS LSTYARVNEY GFIEAPYRKV
                                PGGLTRERAG FEVRDVHYSH YGRMCPIETP EGPNIGLINS LSTYAKVNRF GFIETPYRRV
                                PGGLTRERAG FEVRDVHYSH YGRMCPIETP EGPNIGLINS LSTYAKVNKF GFIETPYRRV
                                PGGLTRERAG FEVRDVHPSH YGRMCPIETP EGPNIGLINT LSTYARVNEY GFIETPYRRV
                                PGGLTRERAG FEVRDVHYSH YGRMCPIETP EGPNIGLINS LSTYAKVNKF GFIETPYRRV
                                PGGLSRERAG FEVRDVHHSH YGRMCPIETP EGPNIGLIGS LSTYARVNEY GFIETPYRRV
                                PGGLSRDRAG VEVRDVHDSH YGRICPIETP EGPNIGLITS MTTYSTTNEY GFLETPYRRV
                                PGGLSRDRAG VEVRDVHDSH YGRICPIETP EGPNIGLITS LTTYARINKY GFIETPYRIV
                                PGGLTRERAQ MEVRDVHYSH YGRMCPIETP EGPNIGLINS LSSYARVNEF GFIETPYRKV
                                PGGLSRDRAG VEVRDVHDSH YGRICPIETP EGPNIGLITS LTTYARINKY GFIETPYRKV
                                PGGLSRDRAG VEVRDVHDSH YGRICPIETP EGPNIGLITS LTTYARINKY GFIETPYRIV
                                PGGLSRERAG FEVRDIHPSH YGRICPIETP EGPNAGLISS LSTYARVNKF GFIETPYRRV
                                PGGLSRERAG FEVRDIHPSH FGRICPIETP EGPNAGLIGS LATYARVNRY GFIETPYRKV
                                PGGLTRERAG FEVRDIHPSH YGRVCPIETP EGPNAGLIGS LSTHAKVNKY GFIETPYFKV
                                PGGLSRERAG FEVRDIHPSH YGRICPIETP EGPNAGLIGS LSTYGRINKY GFIETPYRKV
                                PGGLSRERAG FEVRDIHPSH YGRICPIETP EGPNAGLIGS LSTYARVNKY GFIESPYRKV
                                PGGLTRERAG FEVRDIHPSH YGRVCPIETP EGPNAGLIAS LATYGRINDF GFIETPYFKV
                                PGGLSRERAG FEVRDIHPSH YGRICPIETP EGPNAGLISS LATYAKTNKF GFIECPYLKV
                                PGGLTKERAG YEVRDIHPSH YGRICVIETP EGPNAGLIGP LGTYARTNEF GFIETPYRKV
                                PGGLTKERAG FEVRDIHPSH YGRICVVETP EGQNAGLIGP LAVFARVNKF GFIETPYRKV
                                PGGLSKDRAG FDVRDIHPSH YGRICPIETP EGPNAGLIGP LSTYARLNKY GFIETPYYQV
                                PGGLTKERAG FEVRDIHPSH YGRICPIETP EGPNAGLIGP LGTFARLNQF GFIETPYYKV
                                PGGLTKERAG FDVRDIHPSH YGRVCPIETP EGPNAGLIGP LATFAKVNEY GFIETPYKIV
                                PGGLSRERAG FEVRDIHPSH YGRVCPIETP EGPNAGLISS LSTYARVNEF GFIESPYRKV
                                PGGLSRERAG FEVRDVHDSH YGRICPIETP EGPNIGLIGS LATYGRVNSF GFIEAPYRKV
                                PGGVNKERAG FEVRDIQPSH YGRICPVETP EGPTSGLISP LATFADVNKH GFIVTPYFEV
                                PGGLTKERAG FEVRDIHPSH YGRICPIETP EGPNSGLISP LATFSRVNEF GFIETPYRKV
                                PGGLTKERAG FDVRDIHPSH YGRICPIETP EGPNAGLIGP LASFARVNKY GFIETPYRKV
                                PGGLSRERAG FEVRDVHDSH YGRICPIETP EGPNIGLIGS LATYGRVNSF GFIEAPYRKV
                                PGGLTRERAG FEVRDVHPTH YGRMCPIETP EGQNIGLINS LATFARVNKY GFIETPYRKV
                                PGGLTRERAG FEVRDVHPTH YGRMCPIETP EGQNIGLINS LATFARVNKY GFIETPYRKV
                                PGGLTRERAG FEVRDVHPTH YGRMCPIETP EGQNIGLINS LATFARVNKY GFIETPYRKV
                                PGGLTRERAG FEVRDVHPTH YGRMCPIETP EGQNIGLINS LATFARVNKY GFIETPYRKV
                                PGGLTRERAG FEVRDVHPTH YGRMCPIETP EGQNIGLINS LATFARVNKY GFIETPYRKV
                                PGGLTRERAG FEVRDVHPTH YGRMCPIETP EGPNIGLINS LATFARVNKY GFIETPYRRV
                                PGGLTRERAG FEVRDVHPTH YGRMCPIETP EGQNIGLINS LATFARVNKY GFIETPYRRV
                                PGGLTRERAG FEVRDVHPTH YGRMCPIETP EGQNIGLINS LATFARVNKY GFIETPYRKV
                                PGGLTRERAG FEVRDVHATH YGRMCPIETP EGPNIGLINS LATFARVNKY GFIETPYRKV
                                PGGLTRERAG FEVRDVHPTH YGRMCPIETP EGQNIGLINS LATFARVNKY GFIETPYRKV
                                PGGLTRERAG FEVRDVHPTH YGRMCPIETP EGPNIGLINS LATFARVNKY GFIETPYRRV
                                PGGLTRERAG FEVRDVHPTH YGRMCPIETP EGPNIGLINS LATFARVNKY GFIETPYRKV
                                PGGLTRERAG FEVRDVHPTH YGRMCPIETP EGPNIGLINS LATYARVNKY GFIETPYRKV
                                PGGLTRERAG FEVRDVHPTH YGRMCPIETP EGQNIGLINS LATFARVNKY GFIETPYRKV
                                PGGLTRERAG FEVRDVHPTH YGRMCPIETP EGPNIGLINS LATYARVNKY GFIETPYRKV
                                PGGLTRERAG FEVRDVHPTH YGRMCPIETQ EGPNIGLINS LATFARVNKY GFIETPYRVV
                                PGGLTRERAG FEVRDVHPTH YGRMCPIETP EGPNIGLINS LASFARVNKY GFIETPYRVV
                                PGGLTRERAG FEVRDVHPTH YGRMCPIETP EGPNIGLINS LATFARVNKY GFIETPYRVV
                                PGGLTRERAG FEVRDVHPTH YGRMCPIETP EGPNIGLINS LATFARVNKY GFIETPYRVV
                                PGGLTRERAG FEVRDVHPTH YGRMCPIETP EGPNIGLINS LATFARVNKY GFIETPYRKV
                                PGGLTRERAG FEVRDVHPTH YGRMCPIETP EGPNIGLINS LATFARVNKY GFIETPYRVV
                                PGGLTRERAG FEVRDVHPTH YGRMCPIETP EGPNIGLINS LATFARVNKY GFIETPYRVV
                                PGGLTRERAG FEVRDVHPTH YGRMCPIETP EGPNIGLINS LATFARVNKY GFIETPYRVV
                                PGGLTRERAG FEVRDVHPTH YGRMCPIETP EGPNIGLINS LATFARVNKY GFIETPYRKV
                                PGGLTRERAG FEVRDVHATH YGRMCPIETP EGPNIGLINS LATFARVNKY GFIETPYRVV
                                PGGLTRERAG FEVRDVHATH YGRMCPIETP EGPNIGLINS LATFARVNKY GFIETPYRVV
                                PGGLTRERAG FEVRDVHPTH YGRMCPIETP EGQNIGLINS LATFARVNKY GFIETPYRKV
                                PGGLTRERAG FEVRDVHVTH YGRMCPIETP EGPNIGLINS LATFARVNKY GFIETPYRKV
                                PGGLTRERAG FEVRDVHPTH YGRMCPIETP EGPNIGLINS LATFARVNKY GFIETPYRVV
                                PGGLTRERAG FEVRDVHPTH YGRMCPIETP EGPNIGLINS LATFARVNKY GFIETPYRRV
                                PGGLTRERAG FEVRDVHPTH YGRMCPIETP EGPNIGLINS LATYARVNKY GFIETPYRKV
                                PGGLTRERAG FEVRDVHPTH YGRMCPIETP EGPNIGLINS LATFARVNKY GFIETPYRKV
                                PGGLTRERAG FEVRDVHPTH YGRMCPIETP EGPNIGLINS LASFARVNKY GFIETPYRKV
                                PGGLTRERAG FEVRDVHPTH YGRMCPIETP EGPNIGLINS LATYARVNKY GFIETPYRKV
                                PGGLTRERAG FEVRDVHPTH YGRICPIETP EGPNIGLINS LATFARVNKY GFVETPYRKV
                                PGGLTRERAG FEVRDVHPTH YGRICPIETP EGPNIGLINS LATFARVNKY GFIETPFRRV
                                PGGLTRERAG FEVRDVHPTH YGRICPIETP EGPNIGLINS LATFARVNKY GFIESPYRRV
                                PGGLTRERAG FEVRDVHPTH YGRICPIETP EGPNIGLINS LATFARVNKY GFVETPYRKV
                                PGGLTRERAG FEVRDVHPTH YGRICPIETP EGPNIGLINS LATFARVNKY GFIESPYRKV
                                PGGLTRERAG FEVRDVHPTH YGRICPIETP EGPNIGLINS LATFARVNKY GFIESPYRRV
                                PGGLTRERAG FEVRDVHPTH YGRICPIETP EGPNIGLINS LATFARVNKY GFVETPYRKV
                                PGGLTRERAG FEVRDVHPTH YGRICPIETP EGPNIGLINS LATFARVNKY GFIESPYRKV
                                PGGLTRERAG FEVRDVHPTH YGRICPIETP EGPNIGLINS LATFARVNKY GFIESPYRKI
                                PGGLTRERAG FEVRDVHPTH YGRICPIETP EGPNIGLINS LATFARVNKY GFIETPFRRV
                                PGGLTRERAG FEVRDVHPTH YGRICPIETP EGPNIGLINS LATFARVNKY GFIESPYRKV
                                PGGLTRERAG FEVRDVHVTH YGRICPIETP EGPNIGLINS LATFARVNKY GFIETPYRKV
                                PGGLTRERAG FEVRDVHTTH YGRICPIETP EGPNIGLINS LATFARVNKY GFIESPYRIV
                                PGGLTRERAG FEVRDVHPTH YGRICPIETP EGPNIGLINS LATFARVNKY GFIESPYRKV
                                PGGLTRERAG FEVRDVHPTH YGRICPIETP EGPNIGLINS LATFARVNKY GFIETPFRKV
                                PGGLTRERAG FEVRDVHPTH YGRICPIETP EGPNIGLINS LATFARVNKY GFIESPYRKI
                                PGGLTRERAG FEVRDVHPTH YGRICPIETP EGPNIGLINS LATFARVNKY GFIETPFRRV
                                PGGLTRERAG FEVRDVHPTH YGRICPIETP EGPNIGLINS LATFARVNKY GFIEAPYRRV
                                PGGLTRERAG FEVRDVHPTH YGRICPIETP EGPNIGLINS LATFARVNKY GFIESPYRKI
                                PGGLTRERAG FEVRDVHPTH YGRICPIETP EGPNIGLINS LATFARVNKY GFIESPYRKI
                                PGGLTRERAG FEVRDVHPTH YGRICPIETP EGPNIGLINS LATFARVNKY GFIESPYRKI
                                PGGLTRERAG FEVRDVHPTH YGRICPIETP EGPNIGLINS LATFARVNKY GFIESPYRKV
                                PGGLTRERAG FEVRDVHPTH YGRICPIETP EGPNIGLINS LATFARVNKY GFIESPYRKI
                                PGGLTRERAG FEVRDVHPTH YGRICPIETP EGPNIGLINS LATFARVNKY GFIETPFRRV
                                PGGLTRERAG FEVRDVHPTH YGRICPIETP EGPNIGLINS LATFARVNKY GFIESPYRKI
                                PGGLTRERAG FEVRDVHPTH YGRICPIETP EGPNIGLINS LATFARVNKY GFIESPYRKI
                                PGGLTRERAG FEVRDVHPTH YGRICPIETP EGPNIGLINS LATFARINKY GFIESPYRKV
                                PGGLTRERAG FEVRDVHPTH YGRICPIETP EGPNIGLINS LATFARVNKY GFIESPYRKI
                                PGGLTRERAG FEVRDVHPTH YGRICPIETP EGPNIGLINS LATFARVNKY GFIESPYRRI
                                PGGLTRERAG FEVRDVHPTH YGRICPIETP EGPNIGLINS LATYARVNQY GFIESPYRKV
                                PGGLTRERAG FEVRDVHPTH YGRICPIETP EGPNIGLINS LATHARVNKY GFIESPYRRI
                                PGGLTRERAG FEVRDVHPTH YGRICPIETP EGPNIGLINS LATFARVNKY GFIESPYRRV
                                PGGLTRERAG FEVRDVHPTH YGRICPIETP EGPNIGLINS LATHARVNKY GFIESPYRKV
                                PGGLTRERAG FEVRDVHPTH YGRICPIETP EGPNIGLINS LASFSRVNKY GFIETPYRQV
                                PGGLTRERAG FEVRDVHPTH YGRICPIETP EGPNIGLINS LASFSRVNKY GFIETPYRKV
                                PGGLTRERAG FEVRDVHPTH YGRICPIETP EGPNIGLINS LSTFARVNKY GFIETPYRTI
                                PGGLTRERAG FEVRDVHPTH YGRICPIETP EGPNIGLINS LATFSRVNKY GFIETPYRKV
                                PGGLNRDRAA LEVRDVHPTH YGRICPIETP EGQNVGLINS LAIFAKINKY GFIESPYRRV
                                PGGLNRDRAA LEVRDVHPTH YGRICPIETP EGQNIGLINS LAIFAKINRY GFIESPYRRV
                                PGGLTRERAG FEVRDVHPTH YGRICPIETP EGQNIGLINS LAIYARINKY GFIESPYRKV
                                PGGLTRERAG FEVRDVHPTH YGRICPIETP EGQNIGLINS LAIYARINKY GFIESPYKKV
                                PGGLTRERAG FEVRDVHPTH YGRMCPIETP EGPNIGLINS LATFARVNKY GFIETPYRKV
                                PGGLTRERAG FEVRDVHPTH YGRVCPIETP EGPNIGLINS LALFARLNEH GFLETPYRKV
                                PGGLTRERAG FEVRDVHPTH YGRVCPIETP EGPNIGLINS LALFARLNEH GFLETPYRKV
                                PGGLTRERAG FEVRDVHPTH YGRVCPIETP EGPNIGLINS LALFARLNEH GFLETPYRKV
                                PGGLRRESKV FEARNVHYSQ YGRLCPIETP EGANIGFITS LAIYAKIDEY GFLMTPYRKV
                                PGGLRRESKV FEARNVHYSQ YGRLCPIETP EGANIGFITS LAIYTKIDEY GFLMTPYRKV
                                PGGLRRESKV FEARNVHYSQ YGRLCPIETP EGANIGFITS LAIYAKVDEY GFLMTPYRKV
                                PGGLKRERAR FEVRDVHHSH YGRMCPIETP EGSNIGLITS LAVYAGIDKY GFLVTPYRKV
                                PGGLKREHAR FEVRDVHHSH YGRMCPIETP EGANIGLMTS MATFAKIDKF GFLLTPYRKV
                                PGGLKRERAR FEVRDVHHSH YGRMCPIETP EGGNIGLITS LAVYATIDKF GFLVTPYRKV
                                PGGLKRERAR FEVRDVHHSH YGRMCPIETP EGGNIGLITS LAVYATIDKF GFLVTPYRKV
                                PGGLKRERAR FEVRDVHHSH YGRMCPIETP EGGNIGLITS LAVYATIDKF GFLITPYRKV
                                PGGLKREHAK FEVRDVHHSH YGRMCPIETP EGANIGLITS LAILARVDEF GFLETPYYRV
                                PGGLKREHAK FEVRDVHHSH YGRMCPIETP EGANIGLITS LAILAKVDEY GFLKTPYYKV
                                PGGLKRERAR FEVRDVHHSH YGRMCPIETP EGANIGLITS LAVYATVDEF GFLITPYRRV
                                PGGLKRERAR FEVRDVHHSH YGRMCPIETP EGANIGLITS LAVYATVDEF GFLTTPYRRV
                                PGGLKRERAR FEVRDVHHSH YGRMCPIETP EGANIGLITS LAVYADLDKF GFLTTPYRKV
                                PGGLKRERAR FEVRDVHHSH YGRMCPIETP EGANIGLITS LSVYATIDKY GFLITPYIKV
                                PGGLKRERAR FEVRDVHHSH YGRMCPIETP EGANIGLITS LSVYSTIDKY GFLITPYVKV
                                PGGLKREHAR FEVRDVHHSH YGRMCPIETP EGANIGLMTS LSTYATLDKY GFLLTPYRKV
                                PGGLKRERAR FEVRDVHHSH YGRMCPIETP EGGNIGLITS LSVYATIDEY GFLVTPYRRI
                                PGGLKREHAR FEVRDVHHSH YGRMCPIETP EGANIGLMTS LSTYATLDKY GFLLTPYRKV
                                PGGLKREHAR FEVRDVHHSH YGRMCPIETP EGANIGLMTS LATFAKIDKY GFLLTPYRKV
                                PGGLRRERAR FEVRDVHHSH YGRMCPIETP EGANIGLITS LATYAKIDKY GFLRTPYRRV
                                PGGLKREHAK FEVRDVHHSH YGRMCPIETP EGANIGLITS MAILAKVDEF GFLKTPYYKV
                                PGGLKREHAK FEVRDVHHSH YGRMCPIETP EGANIGLITS LAILAKVDEY GFLTTPYYKV
                                PGGLKREHAK FEVRDVHHSH YGRMCPIETP EGANIGLITS LAILARTDEY GFLKAPYFRV
                                PGGLKREHAK FEVRDVHHSH YGRMCPIETP EGANIGLITS LAILAKTDEY GFLKSPYFRV
                                PGGLTRERAG FEVRDVHYSQ YGRMCPIETP EGPNIGLITS LACFAQVNDL GFIETPYRIV
                                PGGLTRERAG FEVRDVHYSQ YGRMCPIETP EGPNIGLITS LACFARVNDL GFIETPYRIV
                                PGGLTRERAG FEVRDVHYSQ YARMCPIETP EGPNIGLITS LACFARVNDL GFIETPYLVV
                                PGGLSRERAG FEVRDVHPTH YGRICPIETP EGPNIGLISS LSCFARINDY GFIESPYRRV
                                PGGLSRERAG FEVRDVHPTH YGRICPIETP EGPNIGLISS LSSYARINEF GFIESPYRKV
                                PGGLSRERAG FEVRDVHPTH YGRICPIETP EGPNIGLISS LSCFARINEY GFIESPYRKV
                                PGGLSRERAG FEVRDVHPTH YGRICPIETP EGPNIGLISS LSCFARINEY GFIESPYRRV
                                PGGLSRERAG FEVRDVHATH YGRICPIETP EGPNIGLISS LSCYARINDY GFIESPYRKV
                                PGGLSRERAG FEVRDVHPTH YGRICPIETP EGPNIGLISS LSCFARINEY GFIESPYRRV
                                PGGLSRERAG FEVRDVHPTH YGRICPIETP EGPNIGLISS LSCFARINEY GFIESPYRRV
                                PGGLSRERAG FEVRDVHPTH YGRICPIETP EGPNIGLISS LSCYARINDY GFIESPYRKV
                                PGGLSRERAG FEVRDVHPTH YGRICPIETP EGPNIGLISS LSCFARINEY GFIESPYRKV
                                PGGLSRERAG FEVRDVHPTH YGRICPIETP EGPNIGLISS LSCYARINDY GFIESPYRRV
                                PGGLSRERAG FEVRDVHPTH YGRICPIETP EGPNIGLISS LSCFARINEY GFIESPYRKV
                                PGGLSRERAG FEVRDVHPTH YGRICPIETP EGPNIGLISS LSCFARINEY GFIESPYRRV
                                PGGLSRERAG FEVRDVHPTH YGRICPIETP EGPNIGLISS LSCFARINEY GFIESPYRRV
                                PGGLSRERAG FEVRDVHPTH YGRICPIETP EGPNIGLISS LSCFARINEY GFIESPYRRV
                                PGGLSRERAG FEVRDVHPTH YGRICPIETP EGPNIGLISS LSCFARINEY GFIESPYRKV
                                PGGLSRERAG FEVRDVHPTH YGRICPIETP EGPNIGLISS LSCFARINEY GFIESPYRRV
                                PGGLSRERAG FEVRDVHPTH YGRICPIETP EGPNIGLISS LSCFARINEY GFIESPYRKV
                                PGGLSRERAG FEVRDVHPTH YGRICPIETP EGPNIGLISS LSCFARINEY GFIESPYRRV
                                PGGLSRERAG FEVRDVHPTH YGRICPIETP EGPNIGLISS LSCFARINEY GFIESPYRRV
                                PGGLSRERAG FEVRDVHPTH YGRICPIETP EGPNIGLISS LSCFARINEY GFIESPYRRV
                                PGGLSRDRAG FEVRDVHTSH YGRICPIETP EGPNIGLISS LSCYARINEF GFIESPYLKV
                                PGGLSRERAG FEVRDVHPTH YGRICPIETP EGPNIGLISS LSCFARINEY GFIESPYRRV
                                PGGLSRERAG FEVRDVHPTH YGRICPIETP EGPNIGLISS LSCFARINEY GFIESPYRRV
                                PGGLSRERAG FEVRDVHPTH YGRICPIETP EGPNIGLISS LSCFARINEY GFIESPYRKV
                                PGGLSRERAG FEVRDVHPTH YGRICPIETP EGPNIGLISS LSCFARINEY GFIESPYRRV
                                PGGLSRERAG FEVRDVHPTH YGRICPIETP EGPNIGLISS LSCFARINEY GFIESPYRRV
                                PGGLSRERAG FEVRDVHPTH YGRICPIETP EGPNIGLISS LSCFARINEY GFIESPYRRV
                                PGGLSRERAG FEVRDVHPTH YGRICPIETP EGPNIGLISS LSCFARINEY GFIESPYRKV
                                PGGLSRERAG FEVRDVHPTH YGRICPIETP EGPNIGLISS LSCFARINEY GFIESPYRRV
                                PGGLSRERAG FEVRDVHPTH YGRICPIETP EGPNIGLISS LSCFARINEY GFIESPYRRV
                                PGGLSRERAG FEVRDVHPTH YGRICPIETP EGPNIGLISS LSCFARINEY GFIESPYRRV
                                PGGLSRERAG FEVRDVHPTH YGRICPIETP EGPNIGLISS LSCFARINEF GFIESPYRKV
                                PGGLSRERAG FEVRDVHPTH YGRICPIETP EGPNIGLISS LSCFARINEF GFIESPYRKV
                                PGGLSRDRAG FEVRDVHTSH YGRICPIETP EGPNIGLISS LSCYARINEF GFIESPYLKV
                                PGGLTRERAG FEVRDVHYTH YGRLCPIETP EGPNIGLISS LSVYAEINDK GFIQTPYRVV
                                PGGLTRERAG FEVRDVHYTH YGRLCPIETP EGPNIGLISS LSVYAEINDK GFIQTPYRVV
                                PGGLTRERAG FEVRDVHYTH YGRLCPIETP EGPNIGLISS LSVYAEINDK GFIQTPYRVV
                                PGGLTRERAG FEVRDVHYTH YGRLCPIETP EGPNIGLISS LSVYAEINDK GFIQTPYRVV
                                PGGLTRERAG FEVRDVHYTH YGRLCPIETP EGPNIGLISS LSVYAEINDK GFIQTPYRVV
                                PGGLTRERAG FEVRDVHYTH YGRLCPIETP EGPNIGLISS LSVYAEINDK GFIQTPYRVV
                                PGGLTRERAG FEVRDVHYTH YGRLCPIETP EGPNIGLISS LSVYAEINDK GFIQTPYRVV
                                PGGLTRERAG FEVRDVHYTH YGRLCPIETP EGPNIGLISS LSVYAEINDK GFIQTPYRVV
                                PGGLTRERAG FEVRDVHYTH YGRLCPIETP EGPNIGLISS LSVYAEINDK GFIQTPYRVV
                                PGGLTRERAG FEVRDVHYTH YGRLCPIETP EGPNIGLISS LSVYAEINDK GFIQTPYRLV
                                PGGLTRERAG FEVRDVHYTH YGRLCPIETP EGPNIGLISS LSVYAEINDK GFIQTPYRVV
                                PGGLTRERAG FEVRDVHYTH YGRLCPIETP EGPNIGLISS LSVYAEINDK GFIQTPYRVV
                                PGGLTRERAG FEVRDVHYTH YGRLCPIETP EGPNIGLISS LSVYAEINDK GFIQTPYRVV
                                PGGLTRERAG FEVRDVHYTH YGRLCPIETP EGPNIGLISS LSVYAEINDK GFIQTPYRVV
                                PGGLTRERAG FEVRDVHYTH YGRLCPIETP EGPNIGLISS LSVYAEINDK GFIQTPYRVV
                                PGGLTRERAG FEVRDVHYTH YGRLCPIETP EGPNIGLISS LSVYAEINDK GFIQTPYRVV
                                PGGLTRERAG FEVRDVHYTH YGRLCPIETP EGPNIGLISS LSVYAEINDK GFIQTPYRVV
                                PGGLTRERAG FEVRDVHYTH YGRLCPIETP EGPNIGLISS LSVYAEINDK GFIQTPYRVV
                                PGGLTRERAG FEVRDVHYTH YGRLCPIETP EGPNIGLISS LSVYAEINDK GFIQTPYRVV
                                PGGLTRERAG FEVRDVHYTH YGRLCPIETP EGPNIGLISS LSVYAEINDK GFIQTPYRVV
                                PGGLTRERAG FEVRDVHYTH YGRLCPIETP EGPNIGLISS LSVYAEINDK GFIQAPYRVV
                                PGGLTRERAG FEVRDVHYTH YGRLCPIETP EGPNIGLISS LSVYAEINDK GFIQTPYRVV
                                PGGLTRERAG FEVRDVHYTH YGRLCPIETP EGPNIGLISS FCIFAEVNDK GFIETPYRPV
                                PGGLTRERAG FEVRDVHYTH YGRLCPIETP EGPNIGLISS FCIYAEINEK GFIETPYRLV
                                PGGLTRERAG FEVRDVHYTH YGRLCPIETP EGPNIGLISS FCLYAEINEK GFIETPYRPV
                                PGGLTRERAG FEVRDVHYTH YGRLCPIETP EGPNIGLISS LTIYARVNKY GFLETPYRKV
                                PGGLARERAG FEVRDVHPTH YGRVCPIETP EGPNIGLINS LAVYARTNSY GFLETPYRKV
                                PGGLARERAG FEVRDVHPTH YGRVCPIETP EGPNIGLINS LAVYARTNSY GFLETPYIRI
                                PGGLARERAG FEVRDVHPTH YGRVCPIETP EGPNIGLINS LAVYARTNSY GFLETPYIKV
                                PGGLARERAG FEVRDVHPTH YGRVCPIETP EGPNIGLINS LAVYARTNSY GFLETPYIKV
                                PGGLARERAG FEVRDVHPTH YGRVCPIETP EGPNIGLINS LAVYARTNAY GFLETPYRRV
                                PGGLARERAG FEVRDVHPTH YGRVCPIETP EGPNIGLINS LAVYAQTNSY GFLETPYIRV
                                PGGLARERAG FEVRDVHPTH YGRVCPIETP EGPNIGLINS LAVYARTNSY GFLETPYRKV
                                PGGLARERAG FEVRDVHPTH YGRVCPIETP EGPNIGLINS LAVYARTNRF GFLETPYRKV
                                PGGLARERAG FEVRDVHPTH YGRVCPIETP EGPNIGLINS LAVYARTNRY GFLETPYRRV
                                PGGLTRERAG FEVRDVHPTH YGRVCPIETP EGPNIGLINS LAVYARTNRY GFIETPYRKV
                                PGGLTRERAG FEVRDVHPTH YGRVCPIETP EGPNIGLINS LSMFAQTNEY GFLETPYRRI
                                PGGLTRERAG FEVRDVHPTH YGRVCPIETP EGPNIGLINS LSMFAQTNEY GFLETPYRRL
                                PGGLTRERAG FEVRDVHPTH YGRVCPIETP EGPNIGLINS LSMFAQTNEY GFLETPYRRI
                                PGGLTRERAG FEVRDVHPTH YGRVCPIETP EGPNIGLINS LSMFAQTNEY GFLETPYRRI
                                PGGLTRERAG FEVRDVHPTH YGRVCPIETP EGPNIGLINS LSMFAQTNEY GFLETPYRRI
                                PGGLTRDRAG FEVRDVHPTH YGRICPIETP EGQNIGLINS LASYARVNKY GFIESPYRKV
                                PGGISRERAG FEVRDVHPTH YGRICPIETP EGQNIGLINS MATYARVNKH GFIETPYRKV
                                PGGLTRERAG FEVRDVHPSH YGRICPIETP EGQNIGLINS TATYARINKY GFIESPYRRV
                                PGGLSRDRAG FEVRDVHPTH YGRICPIETP EGQNIGLINS MATYARINKH GFIESPYRRV
                                PGGLNRDRAA FEVRDVHPTH YGRICPIETP EGQNIGLINS LAIFARVNKH GFIESPYRKV
                                PGGLTRERAG FEVRDVHPTH YGRICPIETP EGQNIGLISS LAIYARINKH GFIESPYRKV
                                PGGLTRERAG FEVRDVHPTH YGRICPIETP EGQNIGLISS LAIYAKINKY GFIESPYRKV
                                PGGLNRGRAG FEVRDVHTTH YGRICATETP EGATIGLINS LAIYAKINKY GFIETPYRYV
                                PGGLTRERAG FEVRDVHPSH YGRICPIETP EGQNIGLINS LTTYGRINWL GFLETPYRKV
                                PGGLTRERAG FEVRDVHPSH YGRICPIETP EGQNIGLINS LTTYGKINWL GFLETPYRKV
                                PGGLTRERAG FEVRDVHPSH YGRICPIETP EGQNIGLINS LTTYGRINWL GFLETPYRKV
                                PGGLTRERAG FEVRDVHPSH YGRICPIETP EGQNIGLINS LTTYGRINWL GFLETPYRKV
                                PGGLTRERAG FEVRDVHPSH YGRICPIETP EGQNIGLINS LTTYGRINWL GFLETPYRKV
                                PGGLTRERAG FEVRDVHPSH YGRICPIETP EGQNIGLINS LTTYGKINWL GFLETPYRKV
                                PGGLTRERAG FEVRDVHPSH YGRICPIETP EGQNIGLINS LTTYGKINWL GFLETPYRKV
                                PGGLTRERAG FEVRDVHPSH YGRICPIETP EGQNIGLITS LSVYARVNKY GFIETPYRKV
                                PGGLTRDSAK FEIRDVHPTH YGRVCPIETP EGQNIGLISS MTVYSTINEF GFLVSPYRKV
                                PGGLTRDSAK FEIRDVHPTH YGRICPIETP EGQNIGLVSS TTVYASLNEF GFLVTPYRKV
                                PGGLTRESAK FEIRDVHPSH YGRICPIETP EGQNIGLVTS LTVYAQVNEY GFIITPYRKV
                                PGGLTRDSAK FEIRDVHPTH YGRVCPIETP EGQNIGLISS MTVYATINEF GFLVSPYRKV
                                PGGLTRESAK FEIRDVHPSH YGRICPIETP EGQNIGLVTS PTVYARVNEY GFLITPYRKV
                                PGGLTRDSAK FEIRDVHPSH YGRVCPIETP EGQNIGLVSS MTVYSRLNEF GFLITPYRKV
                                PGGLTRESAK FEIRDVHPSH YGRICPIETP EGQNIGLVSS MTVYSRINEF GFLISPYRKV
                                PGGLTRESAK FEIRDVHPSH YGRLCPIETP EGQNIGLVTS MTTYAQTNEY GFLVTPYRKV
                                PGGLTRESAK FEIRDVHPSH YGRICPIETP EGQNIGLVTS LTVYAQVNEF GFIITPYRKV

                                DNGRVYMTAD EEDEFRVAPG DISMDEQEFG TAAPDEVDYV AVSPVQIISV ATSLIPFLEH
                                ENGRVYMTAD EEDDLRVAPG DIPVDEQDFT TTTPAEVDYV AVSPVQIISV ATSLIPFLEH
                                ENGRVYMTAD EEDDLRVAAG DLPVDEQEFS TTTPEQVDYV AISPVQIVSV ATSMIPFLEH
                                ENGRVYMTAD EEDDLRVAAG DINTDEQDFT TATPEEVDYV AVSPVQIISV ATSLIPFLEH
                                ENGRVYMTAD EEDDLRVAAG DINTDEQDFT TAAPEEVDYV AVSPVQIISV ATSLIPFLEH
                                ENGRVYMTAD EEDDFRVAAG DAPIDEQEFS TTTPEQVDYI AVSPVQIVSV ATSMIPFLEH
                                ENGRVYMTAD EEDDFRVAAG DAPIDEQEFS TTTPEQVDYI AVSPVQIVSV ATSMIPFLEH
                                ENGRVYMTAD EEDDLRVAPG DIPMDEQDFT TTAPDEVDYV AVSPVQIISV ATSLIPFLEH
                                ENGRVYMTAD EEDDLRVAPG DIPMDEQDFT TTTPDQVDYV AVSPVQIISV ATSLIPFLEH
                                ENGRVYMTAD EEDDFRVAAG DAPIDEQDWA TTTPEQVDYI AVSPVQIVSV ATSMIPFLEH
                                ENGRVYMTAD EEDDLRVAPG DIPVDEQEFS TTTPEQVDYV AVSPVQIVSV ATSMIPFLEH
                                ENGRVYMTAD EEDDFRVAAG DAPIDEQEFS TTTPEQVDYI AVSPVQIVSV ATSMIPFLEH
                                KNGRVYMTAD EEDDFRVAPG DVPIDEQDFT TTTPDQVDYV QVTPVQIVSV ATSLIPFLEH
                                ENGRVYMTAD EEDDLRVAPG DTPVDEQDWT TTTPEQVDYV AVSPVQIVSV ATSMIPFLEH
                                ENGRVYMTAD EEDDLRVAPG DIPVDEQEFS TTTPEQVDYV AVSPVQIVSV ATSMIPFLEH
                                EGGRVYMTAD EEDDLRVAAG DAAIDEQEFS TTTPDQVDFI AVSPVQIVSV ATSMIPFLEH
                                ENGRVYMTAD EEDDLRVAPG DTPVDEQDWT TTTPEQVDYV AVSPVQIVSV ATSMIPFLEH
                                ENARVYMTAD EEDDLRVAPG DIPVDEQEFS TTTPEQVDYV AVSPVQIVSV ATSMIPFLEH
                                DKGRVYMTAD EEDDLRVAPG DIPVDEQEFA TTTPDQVDYV AVSPVQIVSV ATSLIPFLEH
                                ENGRVYMTAD EEDDLRVAPG DIPVDDQEFS TTTPEQVDYV AVSPVQIVSV ATSMIPFLEH
                                ENGRVYMTAD EEDDLRVAPG DIPVDDQEFS TTTPEQVDYV AVSPVQIVSV ATSMIPFLEH
                                DNGRVYMTAD EEDDLRVAPG DIPTDEQDFT TTTPDEVDYV AVSPVQIISV ATSLIPFIEH
                                EKGIVYMTAD EEDDLRVAPG DLPIDEQEFA STTPDQVDYV AVSPVQIVSV ATSLIPFLEH
                                ENGKVYMTAD EEDDLRTATG DVPLDEQDWT TTGPEQVDYV AVSPVQIVSV ATSMIPFLEH
                                ENGRVYLTAD EEDDFRVAPG DVATDEQEFS TTEPEQVDYV AVSPVQIVSV ATSLIPFLEH
                                EHGRVYMTAD EEDDLRVAPG DIPMDAQDFT TTSPEEVDYV AVSPVQIISV ATSLIPFLEH
                                KNGQVYMTAD EEDDLRVAPG DTKLDEQDWL TTTPEQVDYV AVSPVQIVSV ATSMIPFLEH
                                ENGRVYMTAD EEDDLQVAPG DTPVDEQDWA TTTPDQVDYV AVSPVQIVSV ATSMIPFLEH
                                ENGRVYMTAD EEDDLRTATG DIPLDEQDWA TTTPEQVDYV AVSPVQIVSV ATSMIPFLEH
                                EDGLIYMTAD EEDEFRVAPG DVPMNEQEFG TAEPNDLDYV AVSPVQIISV ATSLIPFLEH
                                ENAKVYMTAD EEDDLRVAAG DAMTDEQEFS TTTPEQVDCV AVSPVQIVSV ATSMIPFLEH
                                ENGRVYMTAD EEDDLRTATG DIPLDEQDWA TTTPEQVDYV AVSPVQIVSV ATSMIPFLEH
                                ENGRVYLTAD EEDDVRVAPG DVATDEQDFS TTTPVQVDYV AVSPVQIVSV ATSMIPFLEH
                                ENAKVYMTAD EEDDLRVAAG DATTDEQEFS TTTPDQVDFI AVSPVQIVSV ATSMIPFLEH
                                ENGKVYMTAD EEDDLRTATG DVPLDEQDWT TTGPEQVDYV AVSPVQIVSV ATSMIPFLEH
                                ENGRVYLTAD EEDDLRVAPG DISTDTQEFF ITSPDQVDFV AVSPVQIISV ATSMIPFLEH
                                ENGRVYMTAD EEDDVRVAPG DVPMDEQEFT TTSPDQVDYI AVSPVQIISV ATSLIPFLEH
                                ENGRVYLTAD EEDDLRVAPG DVATDEQEFS TTSPEQVDYV CVSPVQIVSV ATSLIPFLEH
                                ENGKVYMTAD EEDEFRVAPG DVATNEQEWG TASPEEIDYV AVSPVQIISV ATSLIPFLEH
                                ENGKVYMTAD EEDEFRVAPG DVATNDQEWG TATPEEIDYV AVSPVQIISV ATSLIPFLEH
                                ESGRVYLTAD EEDDMRVAPG DIPTDEQEFS TTSPEQVDYV AVSPVQIISV ATSMIPFLEH
                                ENGRVYMTAD QEDDLRVAPG DITTDDHEFT TTTPDQVDYV AISPVQIISV ATSLIPFLEH
                                ENGRVYMTAD EEDDLRVAPG DIPMNGQDFT TTTPDQVDFV AVSPVQIISV ATSLIPFIEH
                                ENGRVYLTAD EEDDLRVAPG DVATDDQEFS TCNPDEIDYV AISPLQIVSV ATSLIPFLEH
                                VKGKIYMTAD EEDDLRVAPG DIRTDAQEFT TTTPMQVDYV AVSPVQIISV ATSLIPFLEH
                                ENGRVYMTAD EEDDLRVAPG DISYDSQDFT KTSPDQVDYV AVSPVQIVSV ATSLIPFLEH
                                ENGRVYMTAD EEDDLRVAPG DVSTDAQDFT ETTPDQVDYV AVSPVQIISV ATSLIPFLEH
                                ENGRVYMTAD AEDDLRVAPG DIMTDAQDFT TTNPQQVDYV AVSPVQVVSV ATSLIPFLEH
                                ENGKIYLTAG EEDDMRVAPG DVPRDEREFS TTTPEQVDYV AVSPLQIVSV ATSLIPFLEH
                                ENGKVYMTAD EEDDLRVAPG DIRTDAQEFT TTTPTQVDYA AVSPVQIVSV ATSLIPFLEH
                                KDGKVYLTAD EEDDLRVAPG DIPTDAQEFS TCSSQEVDYV AISPVQIVSV ATSMIPFLEH
                                EGGVVYLTAD EEDEYRVAPG DIPLDEQEFG TAHPDEVHYV QVSPVQVISV GTSLIPFLEH
                                DNGRIYMTAD EEDDLRVAPG DLSTDEQDFT TTTPDQVDYV AVSPVQIISV ATSLIPFIEH
                                KDGRVYMTAD EEDDKRVAPG DVPTDEQDFT TTTPDQVDYV AVSPVQIISV ATSLIPFLEH
                                ENGVVYLTAD EEDEYRVAPG DVPVDAQEFT TAHPTEVHYV QVAPVQVISV ATSLIPFLEH
                                EDGRVYLTAD EEDDKRVAPG DIATDEQEFT TTSPKEVDYV AISPLQIVSV ATSLIPFLEH
                                EHGKVYLTAD EEDDKRVAPG DLSTDEQEFS TTSPNQVDYV AVSPVQIVSV ATSMIPFLEH
                                EDGVVYLSAD LEDECRVAPG DVPTDAQDFE KVPPEQVDYV QLSPVQVISV ATSLIPFLEH
                                NNGKVYLSAD LEDECRVAPG DVATDKQDFE KVPPYQVDYV QLSPVQVISV ATSLIPFLEH
                                KNGKVYLSAD LEDECRVAPG DVATDKQDFE KVPPHQVDYV QLSPVQVISV ATSLIPFLEH
                                ENGVVYLSAD LEDECRVAPG DVATDAQDFE KVPPEQVDYV QLSPVQVISV ATSLIPFLEH
                                ENGVVYLSAD REDEVRVAPG DVATEDQDFE KVPPEQVDYV ALSPVQVISV ATSLIPFLEH
                                KDGRLYLTAD EEDEFRVAAG DVAVDEQEFG LASPAEVDYV AVSPIQIVSV ATSLIPFLEH
                                KDGRMYLTAD EEDEFRVAAG DVAVDEQEFG LAAPGEVDYV AVSPIQIVSV ATSLIPFLEH
                                DHGRIYMTAD QEDERRVAPG DIRSDERAVT QCERQEVEFV AVSPVQVVSV ATSMIPFLEH
                                K----YMTAD EDEDFRCAPA DIQLNPSEFT MGESKRVDFV GVSPIQIISV ATSLIPFIEH
                                K----YMTAD EDEDFRCAPA DIQLNPSEFT MGESKRVDFV GVSPIQIISV ATSLIPFIEH
                                R----YLSAD EEDNFRVAPG DITLNPSEFT MGESGKVDYA GVSPIQIISV GTALIPFLEH
                                K----YMTAD EDENFRCAPA DIELNESEFI MTESSKVDYV AVCPIQIISV ATSVIPFIEH
                                K----YLSAD EEETSRVAPG DIPIDKSEFT IGESNKVDYV GVSPIQIISV GTSLIPFVEH
                                K----YMTAD ADENYRCAPA DVKLTKSEFI MCDSSKIDFV GVCPIQIISV ATSMIPFIEH
                                K----YMTAD EDEEFRCAPA DVQLNPSEFT MGESSKVDFV GVSPIQIISV ATSLIPFIEH
                                K----FLSAD EEDKYRVAPG DATRSENEFT ITEPDTVDYV GVSPIQIVSV GTALIPFLEH
                                K----YLTAD EEDNLRIAPA DLELNESEFT MSEGNRVDYI GVSPIQIFSV ATSLIPFIEH
                                V----YLSAD EEDNFRVAPG DVALDESEFI VVPPEEVDFV GVSPLQIVSV GTALIPFLEH
                                L----YLTAD EEDRFRVAPG DVPINDAEFI ETGPEQVDYV GVSPIQIVSV GTALIPFLEH
                                K----HMTAD EEDNHRIAPG DLGFGEGDFF EVDPHEVEYV QVSPVQIVSV ATSLIPFLEH
                                R----FMTAD KEDNHYIAPG DLGFEDGEFF EVDPHEVEFV GVSPVQIVSV ATSIIPFLEH
                                YKRIAYHTAD DEENFYIAQA NAVLTEGDIV EVSSSVIDYM DVSPRQTVSV ASALIPCLEH
                                YKRLKYHTAD DEENFWIAQA NAILSDGEFF MENSDNIDYM DVSPRQTVSV ATALIPFLEH
                                YRSLRYLTAD QEEHFTIAQA NTPLDEGQFV LGTPEQIDYM DVSPKQVVSV AASLIPFLEH
                                IKRLAYQTAD DEENFYIAQA NAVLTDGEFT EVPSESIDYM DVSPRQTVSV ATALIPFLEH
                                YRRLRYLTAD DEENYKIAQV NAPLLEGEFI MDSTDNMDFM DVSPRQAVSV ATALIPFLEH
                                YRCLAYQTAD NEENFYIAQA NAQLTEGDFL EVGSDLIDYM DVSPRQIVSV ATALIPFLEH
                                LKEISYLTAD EDEAAPIAQA SSALNAEDFK FEHPNNIRYM DVSPKQIVGV SAALIPFLEH
                                YNDVEYLTAD EEEDASIAQA SSQLNADEFL FEQPSRIRYM DVSPKQIVGV SAALIPFLEH
                                LKEVPYLTAD REEQYTIAQA NSRLDAKDFR RDSIYTVDYM DVSPKQVVGV SASLIPFLEH
                                YREMLYLTAD EEDKFKVGQA NTRIDDEKFL TVPPLEVDYI DVSPKQMVSV ASALIPFLEH
                                LKELLYLSAD EEDKYVVAQA TARLDSEQYL YEPPIKIDYM DVSPRQIFSV AASLIPFLEH
                                YSKLKYMPAD EEDRYIIAQA NTRLDEERYV VEPPDKIDYM DVSPKQIFSV AASLIPFLEH
                                YKNLSYLSAD AEDKFVIGQS NTRINNSDFT TSSPEAIDYM DVAPQQVVGV SAALIPFLEH
                                VRAVPYLTAD EEERYVIAQA NVALDEGKFL MEIPERVDYM DVAPRQIVGV SASLIPFLEH
                                VKALSYLSAD AEDKFVIAQA NTPLNESDFR MSSPEAVNYM DVAPHQVVGI SASLIPFLEH
                                YRWLPYLSAD AEDKFIIAQS NIHMNDSEFS IFSPAQIDYM DVSPQQVVGV SAALIPFLEH
                                IKQLYYLSAD AEDKFVIAQA NTLLDTSDFI TSTPDAANYM DIAPHQVVGV SAALIPFLEH
                                YNTLPYLSAD AEDKFNIAQA NTPLQESDFI MSRPERIDFM DVAPHQIVGI SASLIPFLEH
                                LRTLSYLSAD AEDKFVIAQA NTPLNESDFI VSTVDSINYM DVAPHQVVGI SAALIPFLEH
                                SKALPYLSAD AEDKFIIAQA NTVLDKNDFV IQSPDAINYM DVAPNQVVGI SAALIPFLEH
                                FKELHYLSAD EEDKYVIAQA TARLDDEQYL YEPPMKVDYM DVSPKQIFSV AASLIPFLEH
                                IKQLSYLSAD AEDKFIIAQA NSLLNRSDFE IHPPDAINYM DIAPHQVVGV SAALIPFLEH
                                YKRLPYHTAD DEENFWIAQA NAKLNEGEFL EESSDNIDYM DVSPRQTVSV ATALIPFLEH
                                YNSIDYLSAD EEDRFVIVQA NAPLDEEDFV TERVERVDYM DVSPKQVVSV STSLIPFLEH
                                YKRLKYHTAD DEENFWIAQA NAKLSDGEFF MENSDNIDYM DVSPRQTVSV ATALIPFLEH
                                YNAVDYLSAD EEDRFVVAQA NAPIDEEKFI QERVDRIDYM DVSPKQVVSV STALIPFLEH
                                YNSIDYLSAD EEDRFVIVQA NAPLDQEDFV TERVERVDYM DVSPKQVVSV STSLIPFLEH
                                YREVPYLSAD EEDRFVIVQA NAPLDEGDFD DVPIERVDYM DVSPKQVVSV STALIPFLEH
                                YREVPYLSAD EEDRFVIVQA NAPLDEGDFD DVPIERVDYM DVSPKQVVSV STALIPFLEH
                                YNIVEYLSAD EEDRFVVVQA NAEIDEEDFV SERIDRVDYM DVSPKQVVSV STALIPFLEH
                                YNTVEYLSAD EEDRFVVVQA NAEIDEEDFV SERIDRVDYM DVSPKQVVSV STALIPFLEH
                                YREVDYLPAD EEDKFIIAQA NALLDNEDFV QAPIASVDYM DVSPKQVVSV STALIPFLEH
                                DKE--YLAAD EEDQYVIAQA NTPVDEGEIV VVPAERVDLM DVSPKQMVSV AASLIPFLEH
                                NNG--YLTAD EEEKFVVAQA NAPLTDPDFV LVAPERIDYM DVSPKQMVSI ATALIPFLEH
                                NQE--YVTAD EEEKYIVAQA NALLDAPDFV LVPPNRVDYM DVSPKQMVSI ATALIPFLEH
                                DKE--YLTAD EEDKYFIAQA NAPLDEGEIL VVPASQVDYM DVSPKQMVSV ATALIPFLEH
                                E----YLTAD EEDKFIIAQA NEPLDEDEIT VTSPDKVNYM DVSTKQIVGV AASLIPFLEH
                                DKE--YLTAD EEDKYIVAQA NAPLDEHDIL VVPVEKVDYM DVSPKQVVSI ATALIPFLEH
                                DKE--YLTAD EEDKYTVAQA NAPLDGHDIL VVDTKHVDYM DVSPKQVVSI ATALIPFLEH
                                V----YLTAD EEDKHIIAQA NAEIDEGDIL EVHPEDLDYM DVSTKQMVGV SAAMIPFLEN
                                I----YLTAD EEDEVIVTQA NERVDEEETI KVSPKKVDYM DVSPKQIISV SAALIPFLEN
                                VDE--YLNAN EEDNHIITQA TEETDEGEDI QIDPAKVDYM DVSPKQIIGI SAALIPFIEN
                                DQK--YLTAD EEDEYVIAQV NEKLDEDQIY EVPREQVELM DVSPKQVVSV AASLIPFLEN
                                DKT--YMTAD EEDEYIIAQA NEPLDEEEII AVPPTEVDFM DVSPKQIVSV ATSMIPFLEN
                                DKA--YMTAD EEDEYIIAQA NEPLDEEEII SVPPTEVDFM DVSPKQIVSV SASLIPFLEN
                                DKA--YMTAD VEDEYVIAQA DEPLDEDDIL SVPREEVDFM DVSPKQVVSV ATAMIPFLEN
                                DKE--YLTAD EEDEMIVAQA NDELNENEIL VVLPEKVDYM DVSPKQVVSI ATAMIPFLEN
                                DPK--YLTAD EEDNYVVAQA NAELTEDDIL TLPKARVDYM DVSPKQVVSV ATALIPFLEN
                                NPD--YLTAD EEENYIVAQA NAKLTEGDIL SVPRERIDYM DVSPKQVVSV ATALIPFLEN
                                DPK--YMTAD EEDNYVVAQA NAPLNEDNIL TMPTDRIDYM DVSPKQVVSV ATALIPFLEN
                                DPE--YLTAD EEDVYNVAQA NQPLDEGEIL SVPRDKVDFM DVSPKQVVSV ATALIPFLEN
                                DPE--YLTAD EEDNYYVAQA NAPIDEDEIL TVPRDRVDYM DVSPKQVVSV ATACIPFLEN
                                DPE--YLTAD EEDVFNVAQA NQPLDEGEIL SVPRDKVDFM DVSPKQVVSV ATALIPFLEN
                                DLK--YLTAD EEDLFIVAQA NEPLDEGAID VVPYNEVDYM DVSPKQVVSV ATAMIPFLEN
                                DPE--YLTAD EEDNYVVAQA NARLGEGENT VVKRDRVDYM DVSPKQVVSA ATACIPFLEN
                                DPE--YLTAD EEDNYVVAQA NVPLAEGENI VVKRDRVDYM DVSPKQVVSA ATACIPFLEN
                                DPK--YLTAD EEELYTIAPA NTPLDEGEIV TVPRDEVDLM DVSPKQVFSV ATSCIPFLEN
                                DPE--YLTAD EEDNYVVAQA NVPLAEGENI VVKRDRVDYM DVSPKQVVSA ATACIPFLEN
                                EN---FLTAD EEGYYTIAQG NEPLNDRDFV TVPKSRVDYM DISPKQIVSV ATALIPFLEN
                                DKE--YLTAD EEDKYIIAQA NEPLDEGEND IYPRELIDYM DVSPQQIVSV GTAMIPFLEN
                                REG--YLTAD IEDNFIIAQA NEPLDEGEND IYPRESIEYM DVSPQQIVSV GASLIPFLEN
                                DLD--YLTAD EEDSYVVAQA NSKLDEGNNT VMAKEKMDYM DVSPKQVVSA ATACIPFLEN
                                GKD--YLTAD VEDNFIIAQA NEPLDEGEND IYPRETVEYM DVSPQQIVSV GASLIPFLEN
                                KEG--YLTAD EEDNYIIAQA NEPLDGGEND IYPRESIQYM DVSPQQIVSV GASLIPFLEN
                                EKG--YLTAD IEDLHKIAPC DIKLK-REFV FAPPAEVDYI GVVPEQIIGL TSALIPFIEH
                                DKG--YLTAD VEDLHKIAAY DVRLSSREFM YAPSKEVEYV AVASEQIVGL TTAMIPFLEH
                                TDG--YLTAD VEDLYHIASC DVRLDSREFI FAASKEVDYV GVAPSQIVGV STAMIPFVEH
                                VNG--YLTAD IEDLHKIASC DVKLNDREFV FAPPKEADYI SVVPEQIIGI STSMIPFVEH
                                EKG--YQTAD VSDFFRIASF DVKLDDRKFI LATPDEIDYM AVAPEQIIGV TTAMIPFVEH
                                SNG--YLTAD IEDLYRIASC DTPLNKRAFQ FSRSKEVDYI SVVPEQVIGV STAMIPFIEH
                                EKG--YITAD VEDFYKIASS DVKRDNREFI FAPGRDIDYV GVSPEQIVGI TTAMIPFLEH
                                VNK--YLTAD IEDRFRIAPC DVHIDDKEFI LGKAEDVDYI GVSPKQLLGI TTALIPFLEH
                                VKG--YFTAD LEDYHKIAPF DIKIKNKEFV YSKPLEVEFV GVSPRQMFGI STALIPFLEH
                                ENA--YLSAD QEDKFNVAPW DTPSENRNIA YVNADAVEYI GVSPKQLVSV SCGLIPFLEH
                                KNK--YLTAD VEDKYHIAPW DAPTEKRQFN LVDAEKINYI GISPKQLIGV SCGLIPFLEH
                                KNG--SISAD EEDKSYIAPW DAMLKGRQFI LVPKKQIEYI GVSPKQLVGV SCGLIPFLEH
                                ENG--YLTAD VEDLHKIASY DVKLSRREFM FAPAREVEYV GVAPEQIFGI TTAMIPFLEH
                                NLILSYQDAD VEDEYVICQA NTRLDEKETT VVAREEVDFM DVTPKQIVSV ATALIPFLEH
                                ENGEVYLTAE KEEESIIAPY DVSVTPGEFD MFKTSEVNYV GVSPKQIFGV SACLVPFLEH
                                EAG--YLSAN GEDDLKIAPY DFSVTAKKFV MANPEEVNYI GVSPRQIFGI SSCLVPFLEH
                                KHG--YLTAE VEEKFYIAAW DAPSEGRQFK LVPREKIQYI GISPKQLVGI SCGLIPFLEH
                                NLILSYQDAD VEDEYVICQA NTRLDEKETT VVAREEVDFM DVTPNQIVSV ATALIPFLEH
                                VEGAVYMSAT EEMRHTVAQA NAQLDEGEFM LNPPDAIDLI DVSPKQLVSV AASLIPFLEN
                                IDGKVYMSAT EEMRHTVAQA NAAQDDGEFM LNPPEAIDLI DVSPKQLVSV AASLIPFLEN
                                IDGKVYMSAT EEMRHTVAQA NAGQDAGEFM LNPPDSVDLI DVSPKQLVSV AASLIPFLEN
                                IDGKVYMSAT EEMRHTVAQA NAAQDAGEFM LNPPDAIDLI DVSPKQLVSV AASLIPFLEN
                                VDGKVYMSAT EEMRHTVAQA NAQLDDGDFM LNPSDAVDLI DVSPKQLVSV AASLIPFLEN
                                KDGQVYMSAT EEMRHTVAQA NANLDDGEFM LNPPDVIDLI DVSPKQLVSV AASLIPFLEN
                                VDGKVYMSAT EEMRHTVAQA NAELDDGEFM LNPREAVDLI DVSPKQLVSV GAALIPFLEN
                                HDGQVYMSAT EEMRHTIAQA NAELDEGEFM LNPVEAVDLI DVSPKQLVSV AAALIPFLEN
                                IDGKVYLSAT EEMRHTVAQA NAELDEGDYT LQPIENVDLI DVSPKQLVSV AASLIPFLEN
                                TDGQVYMSAT EEMRHTVAQA NATLDEGEYA LNPPEMVDLI DVSPKQLVSV GAALIPFLEN
                                VDSKVYMSAT EEMRHTVAQA NATLDDGDYT MAPRESVDLI DVSPKQLVSV AASLIPFLEN
                                VDGQVYMSAT EEMRHTVAQA NANLDGGEYM LAPREHVDLI DVSPKQLVSV AASLIPFLEN
                                VDGQVYMSAT EEMRHTVAQA NANLDGGEYT MAPRGNVDLI DVSPKQLVSV AASLIPFLEN
                                VEGKVYMSAT EEMRHTIAQA NATLDAGDFM LNPVEAVDLI DVSPKQLVSV AAALIPFLEN
                                EDGQVYMSAT EEMRHTVAQA NANLDDGEYT MAPRESVDLI DVSPKQLVSV AASLIPFLEN
                                KDGQVYMSAT EEMRHTVAQA NAHLDSGEYT MAPRDTVDLI DVSPKQLVSV AASLIPFLEN
                                KDGQVYMSAT EEMRHTVAQA NAKLDTGEYM LQPNENVDLI DVSPKQLVSV AASLIPFLEN
                                KNAHVYMSAT EEMRHTVAQA NATLDEGDYT LAPRENVDLI DVSPKQLVSV AASLIPFLEN
                                KEGQVYMSAT EEMRHTVAQA NALLDNGDYT LAPNETVDLI DVSPKQLVSV AASLIPFLEN
                                VDAQVYMSAT EEMRHTVAQA NARLDDGEYP LSPNSEVDLI DVSPKQLVSV AASLIPFLEN
                                NEGQVYMSAT EEMRHTVAQA NATLDEGDYT LAPRETVDLI DVSPKQLVSV AASLIPFLEN
                                KEAQVYMSAT EEMRHTVAQA NASLDEGDYT LAPRENVDLI DVSPKQLVSV AASLIPFLEN
                                KDAEVYMSAT EEMRHTVAQA NATLDQGDYT LAPRENVDLI DVSPKQLVSV AASLIPFLEN
                                IDAKVYMSAT EEMRHTVAQA NATLDEGDYT LAPRESVDLI DVSPKQLVSV GASLIPFLEN
                                NEGVVYMSAT EEMRHTVAQA NASLDEGDYT LAPRDNVDLI DVSPKQLVSV AASLIPFLEN
                                KDAQVYMSAT EEMRHTVAQA NATLDEGDYT LAPRESVDLI DVSPKQLVSV AASLIPFLEN
                                VDGKVYLSAT EEQRHTVAQA NAVLDEGDFM LNPIENVDLI DVSPKQLVSV AASLIPFLEN
                                IDGQVYMSAT EEMRHTVAQA NATLDAGEHA LNPPSSVDLI DVSPKQLVSV GAALIPYLEN
                                KDRHVYMSAT EEMRHTVAQA NAKLDEGDYT LSPSDNVDLI DVSPKQLVSV AASLIPFLEN
                                ENGQVYMSAT EEMRHTVAQA NANLDEGEYT LAPNESVDLI DVSPKQLVSV AASLIPFLEN
                                VDGKVYMSAT EEMRHTIAQA NAHLDAGDYT LATRETVDLI DVSPKQLVSV AASLIPFLEN
                                VDTKVYMSAT EEMRHTVAQA NAQLDDGEYT LSPAANIDLI DVSPKQLVSV AASLIPFLEN
                                TDSKVYMSAT EEMRYTVAQA NAQLDEGEYM LTQPSNIDYI DVSPKQLVSV AASLIPFLEN
                                IDGQVYMSAT EEMRHTVAQA NAQLTDGDYM LQSRDNVDLI DVSPKQLVSV AAALIPFLEN
                                KDGRVYLSAM EEGRYRVAQA NVPLDAGEVL PITPDKVDYM DVSPKQLVSV AAALIPFLEN
                                VEGKVYLSAM EEAKYNVAQA NTALDGGEVV VAPPDKVDLM DVSPKQLVSV AAALIPFLEN
                                VKSKVYLSAM EEARYVIAQA NAELKDGDVE LYPQDRVDLI DVSPKQLVSV AAALIPFLEN
                                KDGRVYLSAM EEGRHHVAQA NVALDNGENV MLAPDKVDYM DVSPKQLVSV AAALIPFLEN
                                KEGKVYLSAM EEARYHVAQA SLPLSDGDFE MVPPAQVDLI DVSPKQIVSV ASALIPFLEN
                                VKSKVYLSAM EEARYIIAQA NAQLDPGDVE LYPREKVDLI DVSPKQLVSV AAALIPFLEN
                                KDGRVYLSAM EEGRYTVAQA NVPLDPGEVL PVTPDKVDYM DVSPKQLVSV AAALIPFLEN
                                VDGKVYLSAM EEAKHSVAQA NVELDEGEVM MAPRENVDLM DVSPKQLVSV AAALIPFLEN
                                VDGKVYLSAM EEAKHTVAQA NVELDAGEVM MAPRENVDLM DVSPKQLVSV AAALIPFLEN
                                RDGVVYLSAM EEAKYHVAQA NAVMDEGEVI VVGPERVDLM DVSPKQLVSV AAALIPFLEN
                                IDGKVYLSAM EEAKYSVAQA NVLLDDGEVM LTPRENVDLM DVSPKQLVSV AAALIPFLEN
                                VDGKVYLSAM EEAKHHVAQA NATLNEGEPS LTPREQVDLM DVSPKQVVSV AASLIPFLEN
                                EDDRVYLSAM EESKYTVAQA NAELDTGETA AVAKERVDLM DVSPKQVVSV AAALIPFLEN
                                VDGKVYLSAM EEAKHSVAQA NVELDEGEVM MAPRENVDLM DVSPKQLVSV AAALIPFLEN
                                KDGVVYLSAM EEAKYYVAQA NAQMDAGEVI VVGPERVDLM DVSPKQLVSV AAALIPFLEN
                                VNGKLYLSAM EEAKHHVAQA NAELDKGEVM MAPRENVDLM DVSPKQMVSV AAALIPFLEN
                                KDGVVYLSAM EEAKYYVAQA NAQMDEGDVI VVPPDRVDLM DVSPKQLVSV AAALIPFLEN
                                VDSKVYLSAM EEGKYYVAQA NIPLDAGDVL LVAPDRVDFM DVSPKQLVSV AAALIPFLEN
                                VDGKVYLSAM EEAKYHVAQA NSILDEGEVM LAPRDNINLM DVSPKQLVSV AAALIPFLEN
                                VDGRVYLSAM EEAKYHVAQA NVELDAGEVL MAPRENVDLM DVSPKQLVSV AAALIPFLEN
                                VNGKLYLSAM EEAKHHVAQA NAELDKGEVM MAPRENVDLM DVSPKQMVSV AAALIPFLEN
                                KDGTVYLSAM EEAKHYVAQS NAVYNDGENM MVPSEKVDLM DVSPKQLVSV AAALIPFLEN
                                IDGKVYLSAM EEAKYYVAQA NAELDAGEVM LAPRDNINLM DVSPKQLVSV AAALIPFLEN
                                KDGVVYLSAM EEAKYYVAQA NAGMDEGEVI VVAPDRVDLM DVSPKQLVSV AAALIPFLEN
                                VDGKVYLSAM EEAKYYVAQA NSEMTAGEVM LAPRDTINLM DVSPKQLVSV AAALIPFLEN
                                IDGKVYLSAM EEAKYYVAQA NAELDGGEVM LAPRDNINLM DVSPKQLVSV AAALIPFLEN
                                KEGQVYLSAM EEAKYHIAQA NAVLDDGENM LLPPERVEFM DVSPKQLVSV AASLIPFLEN
                                IDGKVYLSAM EESKHYVAQA NSSLDSGEVL MAPRDHVDLM DVSPKQLVSV AAALIPFLEN
                                RDGKQYLSAM EEAKYNVAQA NAVVDKGEVI VTPVDKVDFQ DVSPKQLVSV AAALIPFLEN
                                VDQKVYLSAM EEGRYMVAQA NAPLQAGEYL LARPDMIDLI DVSPKQVVSV AAALIPFLEN
                                KDGKAYISAM EEAKHVIAQA NIELK-GESQ LLPKADVDMM DVSPKQVVSV AAALIPFLEN
                                INGKMYLSAV EEAKYAIAQA NSPVDAGDAT ILHRDLIEFI DVSPKQVVSV AAALIPFLEN
                                ENGKLYLSAM EEHRFAIAQA NATVNDGEAT LVPREEVEYM DVSPKQVVSV AAALIPFLEN
                                KDNKVYLSAM EEQKHTVAQA SAELNKGDYF MAPREQITLM DVSPKQLVSV AASLIPFLEN
                                VDGKVYLSAM EEQKHTVAQA SAELNAGDNL MAPREQITLM DVSPKQLVSV AASLIPFLEN
                                KDGKVYLSAM EEQKHTVAQA SAELDAGDYF MAPREQITLM DVSPKQLVSV AASLIPFLEN
                                DNGKLYLSAM EEARHTIAQA NAGIDAGEFL MAPASTITLA DVSPKQLVSV AASLIPFLEN
                                INRKIYLSAL EEGKYKIAQA DTSLYTGNFV IVPAQEVDFI DLTPMQVVSV AASMIPFLEN
                                INRRVYLSAL EEGRYKIAQA DTSLCTGNFV MVPAQEVDFI DLTPMQVVSV AASMIPFLEN
                                VNKVVYLSAI DEGLYYIADT SAKLDEGTFV MVSSNQVSYI DLSPKQVISV AASLIPFLEN
                                VNKVVYLSAI DEGLYYIADT SAKLDEGTFV MVNSNQVSYI DLSPKQVISV AASLIPFLEN
                                VDGKVYMSAT EEMRHTVAQA NASMNPGDYT LAPRENVDLI DVSPKQLVSV AASLIPFLEN
                                SNGKVYLSAI EEAKYTIAQA NATIDKGETM MVGPERIDYI DVAPSQIVSA AASLVPFLEH
                                SNSKVYLSAI EEAKYVIAQA NATIDKGETM MVAPERIDFI DVAPSQIVSA AASLVPFLEH
                                SNSKVYLSAI EEAKYVIAQA NATIDKGETI MVSPERIDFI DVAPSQIVSA AASLVPFLEH
                                VNGKVYLRAN EEEEYKIIPA TTPVDEEDIR LVPKEEVDFM DVSTKQPFSV SASLIPFLEH
                                VNGKVYLRAN EEEDFKIVPA TTPVDEEDIR LVPREEVDFM DVSTKQPFSV SASLIPFLEH
                                VNGKVYLRAN EEEEYKIVPA TTPVDEEDIR LVPREEVDLM DVSTKQPFSV SASLIPFLEH
                                VDGKVYLTAD EEEHYNIAPC TVKLDEEKLQ YVEREKVQFM DVSTKQIISV STALIPFLEH
                                QKGVAYLAAD EEERYNIAHS TIAMDGGEVR YVNREDVDYM SVSPKQIVSI STSLIPFLEN
                                VNGRIYLAAD EEENYRIASS TIPRDEEKVV YVHKNEVDFV DISPKQIVSV TTSLIPFLEH
                                VNGRIYLAAD EEENYRIASA TIPRDEEKIV YVHRNEVDFV DVSPKQIVSV TTSLIPFLEH
                                INGKVYLAAD EEEHYRIASA TIPVDEEKIV FVDKHEVDFI DVSPKQIVSV TTSLIPFLEH
                                KDGKVWLTAD QEEEKIIAPA SVEIDEGKVT YVHREDVEFI AVTPKQIVSV STSLIPFLEH
                                KNAKIYLTAD EEELHKIAPA SIKITEGKVT LFHKDEIEYI SVTPKQIASV SAALIPFLEH
                                KKGKVYLTAD EEEHYYIAPC TVKVDEQKIL YVEKEKVQFM DVSTKQIVSV STSLIPFLEH
                                KKGRVYLTAD EEEHYHIAPC TVRVDEQKIL YVEKEKVQFM DVSTKQIVSV STSLIPFLEH
                                VNGRVYLTAD EEEHYNIAPC TVKIDKERVQ YVDREKVQFM DVSTKQIISV STALIPFLEH
                                VKGKVYLTAD EEENYKIAPS TTPVDEEKVL YVPKNEVQFL DVAPNQIVSV STSLIPFLEH
                                VKGKVYLTAD EEENYKIAPS TTPVDEEKVL YVSKYDVQFL DVAPNQIVSV STSLIPFLEH
                                VKGKLFLGAD EEENYRIAQS TIDVDEGEVK FVSRDEVELM AISPKQIVSV STSLIPFLEH
                                TNGKLYLAAD EEENYKIASV TIAFDKEKIV YVHKNEVDLV DISPKQIVSV TTSLIPFLEH
                                KKGKLFLGAD EEENYKIAQS TIEVDDGEVK FVKRDEVDLI SISPKQIVSV STSLIPFLEH
                                QKGAVYLAAD EEERYNIAHS TVDMDEGEVR YVNREEVDYM SVSPKQIVSI STSLIPFLEN
                                VNGKIYLMAD EEENYNIAPV NVRIDEESYK YVNRDQVNYI DVSPKQLIGV SAALIPFIEN
                                KHAKVYLTAD EEELYKIAPA SAEIGEGKVS LFHKDEIEYI SVTPKQIASV SAALIPFLEH
                                KKGKIYLTAD EEELHKIAPA SVEVNKGKVS LFHRDEIEYI SVTPKQIASV SAALIPFLEH
                                KNGKIYLSAD EEETHKIAPA SVERDEGKVT LFPKEEVEFI AVTPKQIASV SASLIPFLEH
                                KKGKVYLSAD EEENYKIASA SADKDKGKVS FYHRDEVEYI AVTPKQIASV SASLIPFLEH
                                KEGRVWLDAN REEDAIIAQA NSKLNPGDLP LEPPMNIDYM DVAPEQLVSI AAALIPFLEH
                                KDGRVWLDAN REEDAIIAQA NSKLNPGDLP LEPPENIDFM DVAPEQLVSI AAALIPFLEH
                                KNGRVWLDAN REEGAIVAQA NAKLNPGDLP LVAPDRIDYM DVAPEQMVSI AAALIPFLEH
                                EDGHVYLSAW EEDKYIIAQA NIPLDEGNFV LKTVNEVQYM DVSPKQLVSV AASLIPFLEN
                                ENGFVYLSAW EEDQYIIAQA NAEVGEGNFI LAPRENIQFI DVSPKQLVSV AASLIPFLEN
                                IKGAVYLSAW EEDKWTIAQA NVELDEGNFV LKPKEEIEYI DVSPKQLVSV AASLIPFLEN
                                RDGQVYLSAW EEDRHTIAQA NVKLDEGNFV LVNREEVDYV DVSPKQLVSV AASLVPFLEH
                                ENGRVYLSAW DEETLNIAQA NARVDEGEFV LIDRDKVDYI DVSPKQVVSV AAALIPFLEH
                                RDGRVYLSAW EEDRHTIAQA NIELDDGNFV LVNRNEVDYV DVSPKQLVSV AASLVPFLEH
                                RDGQLYLSAW EEDRHTIAQA NVELDEGNFV LVNRAEVDYV DVSPKQLVSV AASLVPFLEH
                                KNGRIYLSAW EEDRHTIAQA NVELDDGNFV LVNRDEVDYV DVSPKQLVSV AASLVPFLEH
                                KDSKIYLSAW EEDRHTIAQA NIEFNDGNFV LVNKTEVDYI DVSPKQLVSV AASLVPFLEH
                                KGGRVYLSAW EEDKWTIAQA NAELDEGNFV LISRDDIDYI DVSPKQLVSV AASLVPFLEH
                                KDGQVYLSAW EEDRHTIAQA NVVLDAGNFV LVPKAEVDYV DVSPKQLVSV AASLVPFLEH
                                AGARVYLSAW EEDRHTIAQA NIELDGGNFV LVDRGEVDYV DVSPKQLVSV AASLVPFLEH
                                KDGRVYLSAW EEDRHTIAQA NIELDEGNFV LVNKAEVDYV DVSPKQLVSV AASLVPFLEH
                                KDGVVYLSAW EEDRHTIAQA NIELDAGNFV LVSKADVDYV DVSPKQLVSV AASLVPFLEH
                                KDSKIYLSAW EEDRHTIAQA NIDFNDGNFV LVNRTEVDYI DVSPKQLVSV AASLVPFLEH
                                KDGKAYLSAW EEDRHTIAQA NIELDDGNFV LVNKSEVDYV DVSPKQLVSV AASLVPFLEH
                                KDGMIYLSAW EEDKHTIAQA NIEFNDGNFV LVSKAEVDYI DVSPKQLVSV AASLVPFLEH
                                KDGRAYLSAW EEDRHTIAQA NIELDAGNFV LVNKSEVDYV DVSPKQLVSV AASLVPFLEH
                                RDSRVYLSAW EEDRHTIAQA NIDLDAGNFV LVNRGDVDYV DVSPKQLVSV AASLVPFLEH
                                KGSQVYLSAW EEDRHTIAQA NVELDAGNFI LVPKGEVDYV DVSPKQLVSV AASLVPFLEH
                                ENGRIYLSAW EEDEHVIAQA NVPVDAGETK IVARDKVTLM DVSPKQVVSV AASLIPFLEN
                                KEGALYLSAW EEDKYLIAQA NVKIDDGNFV LKHRDEVEYM DVSPKQLVSV AASLIPFLEN
                                RDHRVYLSAW EEDRYTIAQA NIELDEGNFV LVNRSEVDYV DVSPKQLVSV AASLVPFLEH
                                VDGRVYLTAW EEDKYVIGQA NIELDEGEFI TARREEIQFI DVSPKQLVSV AASLIPFLEN
                                ASGRVYLSAW EEDRHTIAQA NIALDDGNFV LVDRSEVDYV DVSPKQLVSV AASLVPFLEH
                                KDGRVYLSAW EEDRHTIAQA NIELDAGNFV LVPKAEVDYV DVSPKQLVSV AASLVPFLEH
                                KDGVVYLSAW EEDRHTIAQA NIQLDEGNFV LVNKSDVDYV DVSPKQLVSV AASLVPFLEH
                                KDGQVYLSAW EEDRHTIAQA NITLDEGNFV LVPQAEVDYI DVSPKQLVSV AASLVPFLEH
                                KDGRAYLSAW EEDRHTIAQA NIELDEGNFI LVNKAEVDYV DVSPKQLVSV AASLVPFLEH
                                KDGKVYLSAW EEDRHTIAQA NVELDEGNFV LVNKAEVDYV DVSPKQLVSV AASLVPFLEH
                                KDGRAYLSAW EEDRHTIAQA NIQLDEGNFV LVNKAEVDYV DVSPKQLVSV AASLVPFLEH
                                ENGRVYLSAW EEDKYTIGQA NIRLNEGEFR EVPREEIQFI DVSPKQLVSV AAALVPFLEH
                                ENGRVYLSAW EEDKYTIGQA NIRLNDGDFR EVSREEIQFM DVSPKQLVSV AAALVPFLEH
                                ENGRIYLSAW EEDVHTIAQA NAEVDAGENT TVDREKITLM DVSPKQLVSV AASLIPFLEN
                                DKGQVMLSAE DEENKITVPV SIPMDEGDYP LVLAEDVNYM DVSPVQIVSA AAALIPFLEH
                                DKGLVMLSAE DEENKITVPV SIELDEGDYP LVLAEDVNYM DVSPVQIVSA AAALIPFLEH
                                ENGQVMLSAE DEENKITVPV SIELDEGDYP LVLAEEVNYM DVSPVQIVSA AAALIPFLEH
                                DKGQVMLSAE DEENKITVPV SVPLDEGDYP VVAAEDVNFM DVSPVQIVSA AAALIPFLEH
                                DKGQVMLSAE DEENKITVPV SVPLDEGDYP VVAAEDVNYM DVSPVQIVSA AAALIPFLEH
                                EKGQVMLSAE DEENKITVPV SVPLDAGDYP VVAAEDVNYM DVSPVQIVSA AAALIPFLEH
                                DKGQVMLSAE DEENKITVPV SVPLDAGDYP VVAAEDVNYM DVSPVQIVSA AAALIPFLEH
                                EKGQVMLSAE DEENKITVPV SVPLDEGDYP LVPAEDVNYM DVSPVQIVSA AAALIPFLEH
                                DKGQVMLSAE DEENKITVPV SVPLDEGDYP VVAAEDVNFM DVSPVQIVSA AAALIPFLEH
                                DNGQVMLSAE DEENKITVPV SIPLDEGDYP VVAATDVHYM DVSPVQIVSA AAALIPFLEH
                                TNGVVMLSAE DEENKITVPV SIPLDEGDYP LVPAEDVNYM DVSPVQIVSA AAALIPFLEH
                                DKGHVMLSAE DEENKITVPV SIPMDEGDYP LVPSEDVNYM DVSPVQIVSA AAALIPFLEH
                                EKGHVMLSAE DEENKITVPV SIPMDDGDYP LVPSEDVNYM DVSPVQIVSA AAALIPFLEH
                                EKGKVMLSAE DEENKITVPV SIPLNDGDYP VVPSEQVNYM DVSPVQIVSA AAALIPFLEH
                                ENGHVMLSAE DEENKITVPV SVQLDSGDYP VVAAEDVNFM DVSPVQIVSA AAALIPFLEH
                                KDGVVMLSAE DEENKITVPV NVPLDEGDYP VVTAEEVDYM DVSPIQIVSA AAALIPFLEH
                                NKGHVMLSAE DEENKITVPV SIKLDDGDYP LVPSEDVNYM DVSPVQIVSA AAALIPFLEH
                                RDGVVMLSAE DEENKITVPV NVPLDEGDYP VVTAEEVDYM DVSPVQIVSA AAALIPFLEH
                                RDGVIMLSAE DEENKITVPV NVPLDEGDYP VVTAEEVDYM DVSPVQIVSA AAALIPFLEH
                                REGVVMLSAE DEENKITVPV NIPLDEGDYP VVTAEEVDYM DVSPVQIVSA AAALIPFLEH
                                EKGIVMLSAE DEENKITVPV SVKFDEGDYP VVDAEQVDYM DVSPIQIVSA AAALIPFLEH
                                EKGVLMLSAE DEENKITVPV NVPLDEGDYP VVDAEEVDYM DVSPVQIVSA AAALIPFLEH
                                KEGQVFLSAE DEESKVTVPV NVKLDAGDYP VVEAEEVDYI DVAPNQIVSA AASLIPFLEH
                                KNGVPFLSAE DEENKVTIPA TVPLK-GDYP LVENTQVDYM DVAPNQIVSA AAAMIPFLEH
                                KNGVVYLSAE DEENKITVPA TVPLK-GDYP LVEAAQVDYM DVAPQQIVSA AAALIPFLEH
                                LKGKVYLSAE QEDKFIIAQA NAPINEGEFP IVHPEEVHYM DVAPAQIVSA AAALIPFLEH
                                EDGRVYLSAI EEGNFVIAQA NATLDANEFA MRAPEEVQYM DVSPRQIVSV AASLIPFLEH
                                ENGRVYLSAI EEGNYVIAQA NATLGDNEFT MRPPEDVQYM DVSPRQIVSV AASLIPFLEH
                                ENGLVYLSAI EEGNYVIAQA NATLGENEFT MRPPEEVQYM DVSPRQIVSV AASLIPFLEH
                                EAGQVYLSAI EEGNFVIAQA NATLDENEFA MRVPEEVQYM DVSPRQIVSV AASLIPFLEH
                                EDGRVYLSAI EEGNYVIAQA NAALDENEFT MKAPEEVNYM DVSPRQVVSV AASLIPFLEH
                                ENSKVYLSAI EEGNFIIAQA NATLDDNEFA MRAPEEVQYM DVSPRQIVSV AASLIPFLEH
                                EGGLVYLSAI EEGNFVIAQA NATLDDNEFT MRAPEEVQFM DVSPRQIVSV AASLIPFLEH
                                EDGRLYLSAI EEGHYVIAQA NATLDENEFT MKAPEEVNYI DVSPRQIVSV AASLIPFLEH
                                VDGKAHLSAI EEGGFVIAQA NSTLDDNEFT MKAPEEVQYM DVSPRQIVSV AASLIPFLEH
                                VESKVYLSAI EEGQYVIAQA NATADENEFT LLPPEKVQYI DVSPKQIVSV AASLIPFLEH
                                EDGVVFLSAI EEGNFVIAQA NAELNANEFT LMPADKVQYM DVAPQQIVSV AAALIPFLEH
                                EDGVVFLSAI EEGNFVIAQA NAELNANEFT LMPADKVQYM DVAPQQIVSV AAALIPFLEH
                                ENGIVFLSAI EEGNFVIAQA NAELNDNEFT LMPSSEVQYM DVAPQQIVSV AAALIPFLEH
                                ENGIVFLSAI EEGNFVIAQA NAELNENEFT LMPSSEVQYM DVAPQQIVSV AAALIPFLEH
                                EDGIVFLSAI EEGNFVIAQA NAELSANEFT LMPADKVQYM DVAPQQIVSV AAALIPFLEH
                                VEGKVYLSAI EESKYVIAQA NAKLNKGEII VATPDKMNYM DVSPQQLVSV AASLIPFLEN
                                VDGRVYLSAI EEGKYKIAQA NAVIDKGNFV MVTPAEIDYI DVTPMQVVSV AASLIPFLEN
                                VDGKVYLSAI EESKHTIAQA NVALNKGEYV TVLAKEITYV DVSPKQLVSV AASLIPFLEN
                                KDGHVYLSAI EEGKYKIGQA NSKVDKGNFV MVEPHEVDFI DVTPMQVVSV AASLIPFLEN
                                NCGKVYLSAI EEGKYKIAQA NATLDSGNFL MVPSNEVDFI DLTPMQVVSV AASMIPFLEN
                                DNGVVYLLAM QESNYYIADA SATLDEGNFV MVKREQVDYI DVSPKQIVSV AASLIPFLEN
                                IDGVVYLLAT QESDYYIADA GAALDEGNFV MVKREDVNYI DVSPKQIVSV AASLIPFLEN
                                RNGKIYLSAI DEIKANICQA SVRVDDYENV FIPRDEVQFA DVSAKQIVSV AASLIPFLEN
                                VNGKVYMTAD EEEKYVIAQA NAPVDEAEFK LVKREEVQFM DVSPKQVFSV SSSLIPFLEH
                                VNGKVYMTAE EEENYVIAQA NAPVDEAEFK LVKREEVQFM DVSPKQVFSV SASLIPFLEH
                                VDGRVYMTAD EEENYVIAQA NAPVDEAEFK LVKREEVQFM DVSPKQVFSV SSSLIPFLEH
                                VNGKVYMTAD EEENYVIAQA NAPVDEAEFK LVKREEVQFM DVSPKQVFSV SSSLIPFLEH
                                VNGKVYMTAE EEENYVIAQA NAPVDEAEFK LVKREEVQFM DVSPKQVFSV SSSLIPFLEH
                                VNGKVYMTAD EEENYIIAQA NAPVDEAEFK LVKKEEVQFM DVSPKQVFSV SASLIPFLEH
                                VNGKVYMTAD EEENYIIAQA NAPVDEAEFK LVKKEEVQFM DVSPKQVFSV SASLIPFLEH
                                VNGKVYLDAF DEERYTIAQA NAPVDGGEYV TASPEEIDFI DVSPKQLVSV SASLIPFLEH
                                KNGKVYLAAY DEEKYVIAQA NAPVDDGDIR LVDPKEVDYM DVSPKQVVSV SASLIPFLEH
                                KDGKVYLAAY DEEKYVIAQA NAPIDEGDIR LVRPEEVDYM DVSPKQVVSV SSSLIPFLEH
                                VEGKVYLAAY EEENYVIAQY -TPYSKNDIQ VVRPQQVDYM DVSPRQVVSV SSSLIPFLEH
                                KNGVVYLAAY DEEKYVIAQA NAPIDEGDIR LVSPDEVDYM DVSPKQVVSV SASLIPFLEH
                                ENGKVWLAAY EEENYVIAQS -TPTDENDIR LVKPEQVEYI DVSPRQVISP SSSLIPFLEH
                                VDGVVYLTAY DEEKYVIAQA NAEIDEGDIR LVDPKEVHYM DISPKQVVSP SASLIPFLEH
                                INGVVYLTAY EEEKYVIAQA NAEIDEGDIR LVEPNEVHYM DVSPKQVVSP SASLIPFLEH
                                ENGIVFLAAY EEENFVIAQS -TPTDQNDIQ IVKPSDVNYI DVSPRQIISV SASLIPFLEH
                                VDGKVYLAAY EEENYVIAQH -TPTDQNDIQ IVKPQQVHYM DVSSRQVVSV SASLIPFLEH

                                DDANRALMGS NMQRQAVPLL KPERPLVGTG LEAQAARDSG MVIVSRTDGE VTYVSADEIR
                                DDANRALMGS NMQRQAVPLL RPERPLVGTG LEAQAARDSG MVVVTRTDGE VTYVDANQIR
                                DDANRALMGS NMQRQAVPLL KPERPLVGTG LEAQAARDSG MVIISRTDGE ITYVDATEIR
                                DDANRALMGS NMQRQAVPLL RPERPLVGTG LEAQAARDSG MVIVSRCDGE VSYVDANSIR
                                DDANRALMGS NMQRQAVPLL RPERPLVGTG LEAQAARDSG MVVVSRTDGE VTYVDATTLR
                                DDANRALMGS NMQRQAVPLL KPERPLVGTG LEAQGARDSG MVIVSRTDGD VTYVDATKIR
                                DDANRALMGS NMQRQAVPLL KPERPLVGTG LEAQGARDSG MVIVSRTDGD VTYVDATKIR
                                DDANRALMGS NMQRQAVPLL RPERPLVGTG LEAQAARDSG MVIVSRTDGE VTFVSADRIR
                                DDANRALMGS NMQRQAVPLL RPERPLVGTG LEAQAARDSG MVIVSRTDGE VTEVDARHIR
                                DDANRALMGS NMQRQAVPLL KPERPLVGTG LEAQGARDSG MVIISRTDGE VTYVDATKIR
                                DDANRALMGS NMQRQAVPLL KPERPLVGTG LEAQGARDSG MVIVSRTDGD VVYVDATTIR
                                DDANRALMGS NMQRQAVPLL KPERPLVGTG LEAQGARDSG MVIVSRTDGD VTYVDATKIR
                                DDANRALMGS NMQRQAVPLL KPERPLVGTG LEAQAARDSG MVIISRTDGE VSYIDATRIR
                                DDANRALMGS NMQRQAVPLL KPERPLVGTG LEAQAARDSG MVIVSRTDGV ISYVDANRIR
                                DDANRALMGS NMQRQAVPLL KPERPLVGTG LEAQGARDSG MVVVSRTDGD VTYVDATEIR
                                DDANRALMGS NMQRQAVPLL KPERPLVGTG LEAQAARDSG MVIVSRTDGD VTYVDATEIR
                                DDANRALMGS NMQRQAVPLL KPERPLVGTG LEAQAARDSG MVIVSRTDGV ISYVDANRIR
                                DDANRALMGS NMQRQAVPLL KPERPLVGTG LEAQGARDSG MVIVSRTDGD VTYVDATEIR
                                DDANRALMGS NMQRQAVPLL KPERPLVGTG LEAQAARDSG MVIVSRTDGE VSYVDATKIR
                                DDANRALMGS NMQRQAVPLL KPERPLVGTG LEAQGARDSG MVIVSRTDGD VVYVDATEIR
                                DDANRALMGS NMQRQAVPLL KPERPLVGTG LEAQGARDSG MVIVSRTDGD VVYVDATEIR
                                DDANRALMGS NMQRQAVPLL KPERPLVGTG LEAQAARDSG MVIVSLTDGE VTHVDANQIR
                                DDANRALMGS NMQRQAVPLL KPERPLVGTG LEAQAARDSG MVVVSRTDGE VIYVDATKIR
                                DDANRALMGS NMQRQAVPLL KPERPLVGTG LEAQAARDSG MVIVSRTDGD VVYVDATEIR
                                DDANRALMGS NMQRQAVPLL RPERPLVGTG LEAQTARDSG MVIVSRSHGV VTHVDATTIR
                                DDANRALMGS NMQRQAVPLL QPERPLVGTG LEAQAARDSG MVIISQTDGE VTYVSADSIH
                                DDANRALMGS NMQRQAVPLL KPERPLVGTG LEAQAARDSG MVVVSRTDGH VTYVDATEIR
                                DDANRALMGS NMQRQAVPLL KPERPLVGTG LEAQAARDSG MVKVSRTDGI VTYVDATEIR
                                DDANRALMGS NMQRQAVPLL KPERPLVGTG LEAQGARDSG MVIVSRTDGD VTYVDAAEIR
                                DDANRALMGS NMQRQAVPLL RPERPLVGTG LEAQAARDSG MVIVSRSDGE VIYSSADEIR
                                DDANRALMGS NMQRQAVPLL KPERPLVGTG LEAQAARDSG MVIVSRTDGD VTYVDATEIR
                                DDANRALMGS NMQRQAVPLL KPERPLVGTG LEAQGARDSG MVIVSRTDGD VTYVDATEIR
                                DDANRALMGS NMQRQAVPLL RPERPLVGTG LEAQAARDSG MVIVSRTHGI VTHVDATRIT
                                DDANRALMGS NMQRQAVPLL KPERPLVGTG LEAQAARDSG MVIVSRTDGD VVYVDATEIR
                                DDANRALMGS NMQRQAVPLL KPERPLVGTG LEAQAARDSG MVIVSRTDGE VVYVDATEIR
                                DDANRALMGS NMQRQAVPLL RPERPLVGTG LEAQAARDSG MVIVSRTEGI VTYVDANKIR
                                DDANRALMGS NMQRQAVPLL RPERPLVGTG LEAQAARDSG MVIVSRTAGE VVYVSAKEIR
                                DDANRALMGS NMQRQAVPLL RPERPLVGTG LEAQAARDSG MVIVSRTNGV VSYVDANRIR
                                DDANRALMGS NMQRQAVPLL RPERPLVGTG LEAQAARDSG MVIVSRVTGE VSYVSADEIR
                                DDANRALMGS NMQRQAVPLL RPERPLVGTG LEAQAARDSG MVIVSRVTGE VSYVSADEIR
                                DDANRALMGS NMQRQAVPLL RPERPLVGTG LEAQAARDSG MVIVSRTHGI VTYVDATEIR
                                DDANRALMGS NMQRQAVPLL RPERPLVGTG LEVQAARDSG MVVVSKFDGV VSFIEAESID
                                DDANRALMGS NMQRQAVPLL RPERPLVGTG LEAQAARDSG MVIVSRTDGV VTYVDSQRIK
                                DDANRALMGS NMQRQAVPLL RPERPLVGTG LEAQAARDSG MVVVSRTHGI VTFVDATVVK
                                DDANRALMGS NMQRQAVPLL LPERPLVGTG LEAQAARDSG MVVVSKFDGE VIYIDATRII
                                DDANRALMGS NMQRQAVPLL RPERPFVGTG LEAQAARDSG MVIVSRTDGE VSYVDGAKIR
                                DDANRALMGS NMQRQAVPLL RPQRPLVGTG LEAQAARDSG MVIVSQIDGE VSYVDGARIR
                                DDANRALMGS NMQRQAVPLL NPDRPLVGTG LEPQAARDSG MVVVTRTDGE VSYVDSTKIS
                                DDANRALMGS NMQRQAVPLL RPERPLVGTG LEAQAARDSG MVIVSRGDGV VTFVDATVIR
                                DDANRALMGS NMQRQAVPLL RPERPLVGTG LEAQAARDSG MVIVSRTDGE VSYIDGSCIR
                                DDANRALMGS NMQRQAVPLL RPERPLVGTG LEAQAARDSG MVVVSRTYGI VSYVDAEVVR
                                DDANRALMGA NMQRQAVPLL KPERPLVGTG VEAQAARDSG MVVVCRSNGV VTRVTSQEVI
                                DDANRALMGS NMQRQAVPLL RPERPLVGTG LEAQAARDSG MVIVSRTDGE VVYVDANQIV
                                DDANRALMGS NMQRQAVPLL RPQRPLVGTG LEAQAARDSG MVILSQTNGV VSYVDANQIR
                                DDANRALMGA NMQRQAVPLL KPDRPYVGTG LEAQAARDSG MVVVSRTNGV VTYVSADEIV
                                DDANRALMGS NMQRQAVPLL RPERPLVGTG LEAQSARDSG MVVVSRTYGT VDYVDATIVR
                                DDANRALMGS NMQRQAVPLL RAERPLVGTG LEGQAARDSG MVIVSRDYGT ITYADAKKIK
                                DDANRALMGS NMQRQAVPLL RPERPLVGTG LETQVARDSG MVPITKVNGT VAFVDATAIV
                                DDANRALMGS NMQRQAVPLL RPERPLVGTG LESQVARDSG MVPITKVNGI VSYVDANEIV
                                DDANRALMGS NMQRQAVPLL RPERPLVGTG LESQVARDSG MVPITKVNGT VSYVDANEIV
                                DDANRALMGS NMQRQAVPLL RPERPLVGTG LETQVARDSG MVPISRVNGT VTFVDATAIV
                                DDANRALMGS NMQRQAVPLL RPERALVGTG LETQVARDSG MVPISRVNGT VVYVDANAIV
                                DDANRALMGA NMQRQAVPLL RPERPLVGTG LEGQAARDSG MVIVSDIDGA ITYVSGEQIR
                                DDANRALMGA NMQRQAVPLL RPERPLVGTG LEGQAARDSG MVIVSSIDGV ITYVSGEQIR
                                DDANRALMGS NMQRQAVPLL RPQRPFVGTG LEAQAARDSG MVAVSRTDGE VTYVDASRIL
                                DDANRALMGS NMQRQSVPLL ITQRPVVGTG MEKRAAKDSG MVLVSECDGT VERVVGEEIV
                                DDANRALMGS NMQRQSVPLL ITQRPVVGTG MEKRAAKDSG MVLVSECDGT VERVVGEEIV
                                DDANRALMGS NMQRQAVPLL RAARPMVGTG LEKRAATDSG MVVVAQQDGI IERVTGDEVQ
                                DDANRALMGS NMQRQAVPLL ITERPVVGTG LEARAAKDSG MVVVSGVDGT VERVVGEEIV
                                NDANRALMGS NMQRQAVPLY KAQRPVVGTG LEKRAACDSG MVVMSEHEGV VDYVTSDEVR
                                DDANRALMGS NMQRQAVPLL ITERPRVGTG LESRVAKDSG MVIVADVDGT VERVVGEEIV
                                DDANRALMGS NMQRQSVPLL ITQRPVVGTG MEKRAAKDSG MVEVADCDGV VERVVGEEII
                                DDANRALMGS NMQRQSVPLV SAERPMVGTG LERRVAMDSG MSLVSEIEGK VERVTGESID
                                DDANRALMGS NMQRQSVPLL ITDRPVVGTG LEKRAAKDSG MVVVSDVDGV VEKVVGEEIY
                                DDANRALMGS NMQRQSVPLI TTERPFVGTG IEKQTARDSG MVIVAHDYGE VTYVSSQKIR
                                DDANRALMGS NMQRQSVPLV KTERPLVTTG IERQAARDSG MVIVADVEGK VEYVSATSIH
                                DDANRALMGS NMQRQSVPLV KPERPLVGTG LEKRVAYDSG CMVTASEDGE VVYVSADKVR
                                DDANRALMGS NMQRQSVPLV LPDRPLVGTG LEKRVAYDSG SLVLAEEEGE VIYVSADKVR
                                DDVNRALMGA NMQRQAVPLL RPQAPIVGTG IERQVAIDSG QVVVAEEAGE VVSSTAKKIE
                                DDVNRALMGA NMQRQAVPLL RPQSPICGTG IERQIAIDSG QVVVSRATGE VISSTARRID
                                DDANRALMGA NMQRQAVPLL RPRAPIVGTG VEYQAARDSG QVVVAEKDGV VTSVTSQRII
                                DDVNRALMGA NMQRQAVPLL RPQSPICGTG IERQVAVDSG QVIVAQTTGE VVSSTSRKIE
                                DDVNRALMGA NMQRQAVPLL RPQAPVCGTG IERQVAIDSG QVLVSEVDGE VVKSTARVIE
                                DDVNRALMGA NMQRQAVPLL RPQSPICGTG IERQVAIDSG QVIVSETSGE VISATGRRIE
                                DDANRALMGS NMQRQAVPLI RPEAPLVGTG MEYQAAVDSG QVLVAKNDGE VISVTSDQIT
                                DDANRALMGS NMQRQAVPLI RPEAPIVGTG MEYQAAIDSG QVLVARKAGE VVSVTGSEIV
                                DDANRALMGS NMQRQAVPLV SADAPIVGTG VEAPAARDSG QVVLARADGQ VISVTSERIV
                                DDANRALMGA NMQRQAVPLV RPEVPLVGTG MERRAAVDSG HVILAEGPGE VLEATGTHIK
                                DDANRALMGA NMQRQAVPLL RPEAPLVATG MEMEAVRYSG HVIFARTSGT VKSVTSEKIV
                                DDANRALMGA NMQRQAVPLL RAEAPMVATG MEREAARYSG QVIFAKHAGV ASSVTSEKII
                                DDANRALMGS NMQAQAVPLI NPDIPLVSTG MEKYAAIDSG QVLTSPEDGE VISVNATQII
                                DDANRALMGS NMQRQAVPLL RPEAPIVATG MERVAARDSG HVLLSEVDGE VVQATADEIV
                                DDANRALMGS NMQAQAVPLV QPDIPIISTG MEAYAALDSG QVLIAEEDGD VVSVTGRQIV
                                DDANRALMGS NMQAQAVPLV APEIPLVSTG MESYAAIDSG QVLTAQFDGE ILSVSADEIQ
                                DDANRALMGS NMQAQAVPLV KPDIPLISTG MEAFAAIDSG QVVVAEEDGD VVSVTGRQVI
                                DDANRALMGS NMMAQAVPLV SPDQPMVSTG MERYAAMDSG QVIIADQEGE VLSVNGEQVT
                                DDANRALMGS NMQAQAVPLI EPDIPTVSTG MEAYAAIDSG QVIVAEEDGE VLSVTGRQIT
                                DDANRALMGS NMQAQAVPLI NPDIPMISTG MEGFAALDSG QVVVAEEDGE VVSVTGRQVI
                                DDANRALMGA NMQRQAVPLL RPEAPLVATG MEMEAVRYSG HVIFARNSGT VKSVTSEKIV
                                DDANRALMGS NMMAQAVPLV TPDIPLISTG MESFAARDSG QVLVAEGDGE VISVTGRKIV
                                DDVNRALMGA NMQRQAVPLL RPQSPICGTG IERQIAIDSG QVVISRVDGE VVSATARRIE
                                DDANRALMGS NMQRQAVPLL RPDAPIVGTG MEYRTARDSG QVVVARRDGV VVSATGNRII
                                DDVNRALMGA NMQRQAVPLL RPQSPICGTG IERQIAIDSG QVIVSRTSGE VITSTARRIE
                                DDANRALMGS NMQRQAVPLL RPDAPIVGTG MEFRAARDSG QVVVAHKDGV VTASTSEHIV
                                DDANRALMGS NMQRQAVPLL RPDAPIVGTG MEYRAARDSG QVVVARRDGV VVSATSDRIV
                                DDANRALMGS NMQRQAVPLL RPDAPIVGTG MEYVAARDSG QVVVAKADGV VLSATGDEII
                                DDANRALMGS NMQRQAVPLL RPDAPIVGTG MEYVAARDSG QVVVAKADGV VLSATADEIV
                                DDANRALMGS NMQRQAVPLL RPDAPIVGTG MEFRAARDSG QVVVARKPGT VLSATGDRII
                                DDANRALMGS NMQRQAVPLL RPDAPIVGTG MEFRAARDSG QVVVVRKPGT VLSATGERIV
                                DDANRALMGS NMQRQAVPLL RPDAPIIGTG MEHKAARDSG QVVVARADAV VLSSNSERIL
                                DDANRALMGA NMQRQAVPLI RTEAPLVGTG MEWRAARDSG VVVLARNPGV VERVTSQEIV
                                DDANRALMGA NMQRQAVPLL RTDAPYVGTG MEYKAAKDSG VCALASKDGT VERATADDII
                                DDANRALMGS NMQRQAVPLL RADAPLVGTG MEYKAAKDSG VCVLAKKGGV VERATADEII
                                DDANRALMGA NMQRQAVPLL RTEAPIVGTG MEWRAARDSG TVVLARNNGV VERVTAREIV
                                DDANRALMGA NMQRQAVPLM ITDAPIVGTG MEYRAAKDSG VCVVAKNSGT VIRVSADQIK
                                DDANRALMGA NMQRQAVPLL RTDAPYVGTG MEFKAAYDSG VCAIARKAGY VERVTGDEIL
                                DDANRALMGA NMQRQAVPLL RTDAPYVGTG MEYKAATDSG VVALSGKDGY IDRVTADEII
                                DDANRALMGA NMQRQAVPLM ITDAPMVATG MEYKAAKDSG AVIVAEKGGE VVSVTSNKIM
                                DDANRALMGA NMQRQAVPLL KTDAPLVGTG IEYEAAKDSG ATIVAKNSGE VMKVTGDKIL
                                DDANRALMGA NMQRQAVPLL KPDAPLVGTG IEYEVAKDSG ATIVAKNDGE VVKVTGDKIL
                                DDANRALMGS NMQRQAVPLI RTEAPIIGTG MEYRAAKDSG VVVVAKESGV VKKVSADQIV
                                DDANRALMGS NMQRQAVPLI KPEAPIIGTG IEYKAAVDSG VVVLAKNDGV VEKVAADKVV
                                DDANRALMGS NMQRQAVPLL KPEAPIVGTG MEYKAAVDSG AVILAKNDGI VEKVTADKVV
                                DDANRALMGS NMQRQAVPLL VPQAPIVGTG IEYKAARDSG VVNIARNSGV VERVTADKIV
                                DDANRALMGA NMQRQAVPLL RTQAPLVGTG MEYKAARDSG VVALAKNAGT IESVTAKEIV
                                DDSNRALMGS NMQRQAVPLL IPKAPLVGTG MEHKAAKDSG VCIVSKVDGV VERVTANEIW
                                DDANRALMGS NMQRQAVPLL VPDAPYVGTG MEHQAAKDSG VCVVAKRDGV VERVTAREIW
                                DDSNRALMGS NMQRQAVPLL VPEAPFVGTG MEYKSAKDSG VCIVSKVDGV VERVTANEVQ
                                DDANRALMGS NMQRQAVPLL VPQAPFVGTG MEHKAAQDSG VAIVAKHDGQ VERVTAREIW
                                DDSNRALMGS NMQRQAVPLL KPEAPFIGTG MEHKAARDSG VMILAKRPGT VVRVTADEIW
                                DDANRALMGS NMQRQAVPLL IPQAPFVGTG MEHKAAQDSG VAIVAKHPGQ VERVTAREIW
                                DDANRALMGS NMQRQAVPLL ITNAPIIGTG MEYKAAKDSG VVVVAKNSGV VDRVSANEII
                                DDSNRALMGA NMQRQAVPLL QPEAPIVGTG MEYVSAKDSG AAVICKHDGI VEHVEAREIW
                                DDSNRALMGA NMQRQAVPLL EPEAPIVGTG MEYVSAKDSG AAVICKHRGI VERVEAKEIW
                                DDANRALMGA NMQRQAVPLL VPEAPLVGTG IEHRVALDSG VLVIARHDGI VERVDAREIW
                                DDSNRALMGA NMQRQAVPLL EPEAPIVGTG MEYVSAKDSG AAVICKHRGI VERVEAKEIW
                                DDANRALMGA NMQRQAVPLL VPQAPVVGTG MEYTAAKDSG VCILAKRAGI VEKVSANKIV
                                DDATRALMGS NMQRQAVPLL ATQAPIIGTG IEHKAAKDSG VVVKAKHKGT VTKVSSDIIE
                                DDSTRALMGA NMQRQAVPLL KAEAPIIATG IEHRAAKDSG VCAVSTAAGE VVYVGGEKIK
                                DDSNRALMGA NMQRQAVPLM NPEAPFVGTG MEHVAARDSG AAITAKHRGR VEHVESNEIL
                                DDSTRALMGA NMQRQAVPLL KSQAPIIATG IEHRAAKDSG VCVISKNAGE VVYVGDEKIR
                                DDSTRALMGA NMQRQAVPLL KSEAPIIATG IEHRAAKDSG VCVVSRNAGE VVYVGDERIK
                                DDANRALMGA NMQRQAVPLL SPDTPIVGTG WERRVAVDSR TLAVAKHAGK VAKVDASEIV
                                DDANRALMGA NMQRQAVPLL LPEPPTVGTG YEERVANDSR TLLRAENPGK VVNVCAEEIV
                                DDANRAMMGA NMQRQSVPLL CPESPVVGTG LEKKVADDSC SVVKAKHAGR VTSVTAEKIV
                                DDANRALMGA NMQRQSVPLL DPDQPMVGTG WEDKIAFDSG TLVLAKNPGK VAKADATEIV
                                DDANRALMGA NMQRQSVPLL SPEAPIVGTG WEARVAKDSR SLVTAKNPGK VIRVDANEVT
                                DDANRTLMGA NMQRQSVPVL RPEAPFVGSG LEKKVADDSR SVIKAKSAGT ISSVNSEEIV
                                NDANRALMGA NMQRQAVPLL NPEAPLVGTG WESKVAEDSR TLVRVENPGK VVNVSAEEVV
                                DDANRALMGA NMQRQATPLI RPDRPYVGTG MEREIARYGG ALVLAEEEGS VQKVTSDEIV
                                NDANRALMGA NMQRQATPLL DPDRPFVGTG LEADIARYAG SVLVADEDGV VTYVDANKII
                                NDANRALMGA NMQRQAVPLM FTEAPYVGTG MEKIVARDAG SGMVAKANGV VSYASADKIV
                                DDANRALMGA NMQRQAVPLT HPEAPYIGTG LERIVARDSS SLAKSKVDGT VKKVNSEEVI
                                DDANRALMGA NMQRQAVPLI MPERAYVGTG LEKVIARDSS SVLLAKDKGE VVHVSGDEII
                                DDANRALMGA NMQRQAVPLL SPEPPLVGTG LELRVARDSR TIVRAENPGK VVRLSAEEIV
                                DDANRALMGA NMQRQAVPLL SPQAPIVGTG MEYRAATDSG ALVVSKHKGF VSAVSATAVT
                                DDANRALMGS NMMRQATPLI YPDRAYVGTG MEKHIGKNIS TALFAEADGD VTEVDANKIV
                                DDANRALMGS NMMRQATPLL NPDRALVGTG MEKHIGRNSS TALFPKEAGE VIEVDAQHIV
                                DDANRALMGA NMQRQAVPII NPDAPYIGTG LEKVVAKYSS ALLKSKDKGT VTHVTANNIV
                                DDANRALMGA NMQRQAVPLL SPQAPIVGTG MEYRAATDSG ALVVSKHKGF VSAVSATAVT
                                DDANRALMGS NMQRQAVPLL QSDAPFVGTG IEAVVARDSG AAIMARRAGV IDQVDATRIV
                                DDANRALMGS NMQRQAVPLL QADAPFVGTG IEAVVARDSG AAIMARRAGV IDQVDATRIV
                                DDANRALMGS NMQRQAVPLL QSDAPFVGTG IEAVVARDSG AAIMARRAGV IDQVDATRIV
                                DDANRALMGS NMQRQAVPLL QSDAPFVGTG IEAVVARDSG AAIMARRAGV IDQVDATRIV
                                DDANRALMGS NMMRQAVPLV KSDAPFVGTG IEGIVARDSG AAIMARRAGI VDQVDAQRIV
                                DDANRALMGS NMQRQAVPLL QADAPFVGTG IEAKVAEDSG AAIMARRGGV IDQVDAMRIV
                                DDANRALMGA NMQRQAVPLL RSEAPFVGTG MEAVVARDSG AAIMARRSGV IDQVDAQRIV
                                DDANRALMGS NMQRQAVPLL RNEAPFVGTG MEATVARDSG AAIMARRGGV VDQVDASRIV
                                DDANRALMGS NMMRQALPLL QAEAPLVGTG IEEIVARDSG AAIMAKRAGV IDQVDAQRIV
                                DDANRALMGA NMQRQAVPLL RSEAPYVGTG MEATVARDSG AAIMANRGGI IDQVDAQRIV
                                DDANRALMGS NMQRQAVPLL QAEAPLVGTG IEGVVARDSG AAIMAKRAGI IDQVDAQRIV
                                DDANRALMGS NMQRQAVPTL RAEAPLVGTG IEGVVARDSG AAIMAKRAGV IDQVDAQRIV
                                DDANRALMGS NMQRQAVPLL QADAPFVGTG IEQIVAQDSG AAIMARRGGV IDQVDATRIV
                                DDANRALMGS NMQRQAVPLL RAEAPFVGTG MEATVARDSG AAIMARRGGI IDQVDAQRIV
                                DDANRALMGS NMQRQAVPLL QADAPFVGTG IERVVAQDSG AAIMARRGGV IDQVDATRIV
                                DDANRALMGS NMQRQAVPLL QAEAPLVGTG IEGVVARDSG AAIMAKRAGI IDQVDAQRIV
                                DDANRALMGS NMQRQAVPLL RAEAPYVGTG IEGKVAQDSG ASIMARRAGV IDQVDATRIV
                                DDANRALMGS NMQRQAVPLL RAEAPLVGTG IEEVVARDSG AAIMAKRAGI IDQVDAQRIV
                                DDANRALMGS NMQRQAVPTL RSEAPLVGTG IEGVVARDSG AAIMARRGGV IDQVDAQRIV
                                DDANRALMGS NMQRQAVPLL RAEAPLVGTG IESKVAIDSG AAIQARRAGV VDQVDAQRIV
                                DDANRALMGS NMQRQAVPLL RAEAPLVGTG IEEKVAIDSG AAIQAKRAGI IDQVDAQRIV
                                DDANRALMGS NMQRQAVPLL RAEAPLVGTG IEGKVAIDSG AAIQARRAGV IDQVDAQRIV
                                DDANRALMGS NMQRQAVPLL RAEAPLVGTG IEEKVAIDSG AAIQAKRAGI IDQVDAQRIV
                                DDANRALMGA NMQRQAVPVL KSEAPLVGTG IEEVVARDSG AAIMAKRGGV IDQVDAQRIV
                                DDANRALMGS NMQRQAVPLL RAEAPLVGTG IEEVVARDSG AAIMAKRAGI IDQVDAQRIV
                                DDANRALMGS NMQRQAVPLL RAEAPLVGTG IEEVVARDSG AAIMAKRAGV VDQVDAQRIV
                                DDANRALMGS NMMRQAVPLL QADAPLVGTG MEATVARDSG AAIMTRRAGI IDQVDAQRIV
                                DDANRALMGA NMQRQAVPLL RAEAPIVGTG MEGKVAIDSG AAIQAKRAGI IDQVDATRVV
                                DDANRALMGS NMQRQAVPTL RAEAPLIGTG IEEVVARDSG AAVMAKRAGI IDQVDAQRIV
                                DDANRALMGS NMQRQAVPLL RAEAPLVGTG IEEVVARDSG AAIMAKRAGV IDQVDAQRIV
                                DDANRALMGS NMQRQAVPLL RAEAPLIGTG IEGVVARDSG AAIMARRTGV VDQVDAQRVV
                                DDANRALMGS NMMRQAVPLL QAEAPLVGTG IEEVVARDSG ASIMAKRQGI VDQVDAQRIV
                                DDANRALMGS NMQRQAVPLV KAEAPYVGTG IEEVVARDSG AAITARRGGI IDQVDAMRIV
                                DDANRALMGS NMQRQAVPLL RADAPFVGTG MEEVVARDSG AAIMARRGGV IDQVDAERIV
                                DDANRALMGS NMQRQAVPLV RAEAPFVGTG MEGVVARDSG AAIAARRSGV IDQIDATRVV
                                DDANRALMGS NMQRQAVPLV RADAPFVGTG MEAVVARDSG AAIGARRAGV IDQVDATRIV
                                DDANRALMGS NMQRQAVPLL MAEAPLVGTG MESVVARDSG AAISARRTGV VDQVDATRIV
                                DDANRALMGS NMQRQAVPLV RAEAPFVGTG MEGVVARDSG AAIAARRTGV IDQIDATRIV
                                DDANRALMGS NMMRQAVPLV QAEAPFVGTG MESVVAHDSG AAIAARRTGV VDQVDAERIV
                                DDANRALMGS NMQRQAVPLI TAEAPLVGTG MEEVVARDSG AAIGARRTGV VDQVDATRIV
                                DDANRALMGS NMQRQAVPLV RAEAPFVGTG MEGVVARDSG AAIAARRSGV IDQIDATRVV
                                DDANRALMGS NMQRQAVPLV RAEAPFVGTG MEAVVARDSG AAIAARRGGV VDQVDATRIV
                                DDANRALMGS NMQRQAVPLV RAEAPFVGTG MEPIVARDSG AAIGARRAGI VDQVDATRIV
                                DDANRALMGS NMQRQAVPLV RADAPFVGTG MEAVVARDSG AAIGARRAGI IDQVDATRIV
                                DDANRALMGS NMQRQAVPLV RAEAPFVGTG MEPIVARDSG AAIGARRGGI VDQVDATRIV
                                DDANRALMGS NMQRQAVPLL RAEAPFVGTG MESVVARDSG AAIVARRTGI VDQVDATRIV
                                DDANRALMGS NMQRQAVPLV RAEAPFVGTG MEPVVARDSG AAIAAKRGGV IDQVDATRIV
                                DDANRALMGS NMQRQAVPLV RAEAPFVGTG MEAVVARDSG AAIAARRGGI VDQVDATRIV
                                DDANRALMGS NMQRQAVPLV RADAPFVGTG MEAVVARDSG AAIAARRSGI IDQVDATRIV
                                DDANRALMGS NMQRQAVPLV RAEAPFVGTG MEPVVARDSG AAIGARRGGV VDQVDATRIV
                                DDANRALMGS NMQRQAVPLV RADAPFVGTG MEAVVARDSG AAIAARRSGI VDQVDATRIV
                                DDANRALMGS NMQRQAVPLV RSQAPLVGTG MEAVVARDSG AAIAARRTGV IDQVDATRIV
                                DDANRALMGS NMQRQAVPLL RAEAPFVGTG MEPVVARDSG AAIAARRGGI VDQVDATRIV
                                DDANRALMGS NMQRQAVPLV RAEAPFVGTG MEPVVARDSG AAIGARRTGI VDQVDATRIV
                                DDANRALMGS NMQRQAVPLV RAEAPFVGTG MEPIVARDSG AAIGARRGGV VDQVDATRIV
                                DDANRALMGS NMQRQAVPLV RAEAPFVGTG MEPIVARDSG AAIGARRAGV VDQVDATRIV
                                DDANRALMGS NMQRQAVPLL RAEAPFVGTG MEPIVARDSG AAIAARRGGV VDQVDATRIV
                                DDANRALMGS NMQRQAVPLV RADAPFVGTG MEAVVARDSG AAIAARRSGI VDQVDATRIV
                                DDANRALMGS NMQRQAVPLL RAEAPFVGTG MEPIVARDSG AAIAARRGGV VDQVDATRIV
                                DDANRALMGS NMQRQAVPLL RAEAPFVGTG MEPIVARDSG AAIAARRGGV VDQVDATRIV
                                DDANRALMGS NMMRQAVPLV RAEAPFVGTG MEPVVARDSG AAIAARRTGV VDQVDATRIV
                                DDANRALMGS NMQRQAVPLI RAEAPFVGTG MESVVARDSG AAVSAKRSGI VDQVDATRIV
                                DDANRALMGS NMQRQAVPLV RADAPFVGTG MEAVVARDSG AAIAARRSGI VDQVDATRIV
                                DDANRALMGS NMQRQAVPLI KADSPLVGTG MEATVARDSG VTIVARRAGI VDQVDATRIV
                                DDANRALMGA NMQRQAVPLV QSDAPLVGTG MEAVVAVDSG AVVVAKRDGI VEQIDGTRIV
                                DDANRALMGS NMQRQAVPLV RAEAPLVGTG MEGVVARDSG ATIVARRPGI VEQIDGTRIV
                                DDANRALMGS NMQRQAVPLV KSEAPFVGTG MESVVARDSR AAVVARRAGV IEQVDGTRIV
                                DDANRALMGS NMQRQAVPLV KAEAPWVGTG MEETVARDSG AAITASRGGI VDQVDATRIV
                                DDANRALMGS NMQRQAVPLV KAEAPWVGTG MEETVARDSG AAIAAKRGGI VDQVDATRIV
                                DDANRALMGS NMQRQAVPLV KAEAPFVGTG MEETVARDSG AAITATRGGV VDQVDATRIV
                                DDANRALMGS NMQRQAVPLV KAESPFVGTG MEGTVARDSG AAIAAKRTGI VDQVDATRIV
                                DDANRALMGA NMQRQAVPLL RSEAPFVGTG IESIVACDSG TVIVALHDGI VEQVESTRVV
                                DDANRALMGA NMQRQAVPLL KSQAPLVGTG IESVVAHDSG TVVAALHDGI VEQVDSTRIV
                                DDANRALMGS NMQRQAVPLL KPTAPLVATG MESFVASGSG AVVLAKRDGI VDSSDSNSIV
                                DDANRALMGS NMQRQAVPLL KPTAPLVATG MESFVASGSG AVVLAKRGGI VDSSDSNSIV
                                DDANRALMGS NMQRQAVPLL QAEAPLVGTG IEEVVARDSG AAIMARRAGI IDQVDAQRIV
                                DDANRALMGA NMQRQAVPCL RPDKPLVGTG LERIVALDSG TVVMATRGGV VDYVDANRIV
                                DDANRALMGA NMQRQAVPCL RPDKPLVGTG LERIVAVDSG TVVLAARGGI VDYVDANRVV
                                DDANRALMGA NMSRQAVPCL RPDKPLVGTG LERIVAVDSG TVILATRGGI VDYVDANRIV
                                DDASRALMGS NMQRQAVPLL KTEAPLVGTG MEWEAAKNSG YVILAEHDGI VKEVDAARVV
                                DDASRALMGS NMQRQAVPLL KAEAPFVGTG MEWEAAKNSG YVTLAEHDGI VKEVDAARIV
                                DDASRALMGS NMQRQAVPLL KTEAPLVGTG MEWEAAKNSG YVVLARHDGI VKEVDASKIV
                                DDANRALMGS NMQRQAVPLL KTEAPFVATG MEYDAARYSG YVVIAKHDGI VKKVDARRII
                                DDANRALMGS NMQRQAVPVI KSEAPIVGTG VEGVAARDSG YVVLAKHRGK VISVDGRRII
                                DDANRALMGS NMQRQAVPLI KSEAPLVGTG MEYPAAIYSG HVVLAKHDGI VKKVDARKIV
                                DDANRALMGS NMQRQAVPVI KSEAPFVGTG MEYPAAIYSG HVVLARHDGI VKKVDARKIV
                                DDANRALMGS NMQRQAVPLI KPEAPLVGTG MEYPAALYSG HVVTAKHDGI VRKVDARKII
                                DDANRALMGS NMQRQAVPLM ITEAPFVGTG VEWLAARDSG YVIKAKHRGR VSYIDAKTII
                                DDANRALMGS NMQRQAVPLL KPDAPFVGTG VEWLAARDSG YLIMAKHRGI VEYVDGRKII
                                DDANRALMGS NMQRQAVPLL KPEAPFVATG MEHEAALYSG YLVTAKHDGI VKKVDARRIV
                                DDANRALMGS NMQRQAVPLL KPEAPFVATG VEHDAALYSG YLVVAKHDGI VKKVDARRIV
                                DDANRALMGS NMQRQAVPLV KPEAPFVATG IEYDAALYSG YVILAKHDGI VRKVDARKIV
                                DDANRALMGS NMQRQGVPLI ETEAPRVGTG MEWEAARYAG TMVLAEHDGI VKKVDARKII
                                DDANRALMGS NMQRQGVPLI ETEAPRVGTG MEWEAAKYSG TLVLAKHDGI VKKVDANKII
                                DDANRALMGS NMQRQAVPVI KPEAPIVGTG VEAVAARDSG YVVLAKYRGI VEKVDARKIV
                                DDANRALMGS NMQRQAVPVI KPEAPFVGTG MEYAAAIYSG HVVLAKNDGV VKKVDGRKII
                                DDANRALMGS NMQRQAVPVI KPEAPIVGTG VEAVAARDSG YVVLAKHKGI VKKIDAKKIV
                                DDANRALMGS NMQRQAVPVV KAEAPIVGTG VEGVAARDSG YVVLSKHRGK VVSVDGRRII
                                DDANRALMGS NMQRQGVPLI NPQAPLVGTG MEKYVARDSG SIVTAKHSGT VKKVSATEII
                                DDANRALMGS NMQRQAVPLL RPQAPYVGTG VEWLAARDSG YLIMANHKGM VDYVDGRKIV
                                DDANRALMGS NMQRQAVPLL KTEAPFVGTG VEWLAARDSG YLILAKHRGI VDYVDGRKIV
                                DDANRALMGS NMQRQAVPLL YTDAPYVGTG VEWLAARDSG YVILAKHRGV VTYVDGRKIV
                                DDANRALMGS NMQRQAVPVL YPDAPYVGTG VEWLAARDSG YLILAKHKGI VESVDGKHIV
                                DDANRALMGS NMQRQAVPLL NPATPFVGTG LEATVAVDSG AVIIARRPGV VTNVTADEII
                                DDANRALMGS NMQRQAVPLL QPRTPLVGTG LEGTVAVDSG AVIIARRAGI VTSVTADEII
                                DDANRALMGS NMQRQAVPLL NPRTPLVGTG LEEKVAKDSG AVIIARRAGV VTAVTADEII
                                DDANRALMGS NMQRQAVPLL RADSPVVGTG MEKVTARDSG AVVICKRAGI VDSVDSERII
                                DDANRALMGS NMQRQAVPLL RAKAPYVGTG MEYITARDSG AVTLARRAGI VDYVDSQRIV
                                DDANRALMGS NMQRQAVPLL RADAPYVGTG MEMVTARDSG AVVLNKRAGV VDSVDSERII
                                DDANRALMGA NMQRQSVPLL VSEAPLVGTG MEGVTARDSG AVILARRNGV VDSVDSERII
                                DDANRALMGS NMQRQAVPLL RTEAPIVGTG LEEVVARDSG AVIVCRRSGV VDTVDSQRII
                                DDANRALMGA NMQRQSVPLL VSEAPLVGTG MEGVTARDSG AVVLARRNGI VDSVDSERII
                                DDANRALMGA NMQRQSVPLL VAEAPLVGTG MEGVTARDSG AVILAKRNGV IDSVDSERII
                                DDANRALMGA NMQRQSVPLL RAQAPIVGTG MEGVTARDSG AVVLARRNGI VDSVDSERII
                                DDANRALMGA NMQRQSVPLL VAEAPLVGTG MEGVTARDSG AVVLAKRNGI VDSVDSERII
                                DDANRALMGA NMQRQSVPLL RAEAPIVGTG MEGVTARDSG AVVLARRSGI IDSVDSERVI
                                DDANRALMGA NMQRQSVPLL VSEAPFVGTG MEGVTARDSG AVILAKRNGI IDSVDSERII
                                DDANRALMGA NMQRQSVPLL VSEAPLVGTG MEGVTARDSG AVILARRNGV VDSVDSERII
                                DDANRALMGA NMQRQSVPLL VSEAPFVGTG MEGVTARDSG AVILAKRNGI VDSVDSERII
                                DDANRALMGA NMQRQSVPLL VAEAPFVGTG MEGVTARDSG AVILAKRNGI VDSVDSERII
                                DDANRALMGA NMQRQSVPLL AAEAPLVGTG MEGVTARDSG AVILAKRNGI VDSVDSERII
                                DDANRALMGA NMQRQSVPLL VAEAPFVGTG MEGVTARDSG AVILAKRNGI VDSVDSERII
                                DDANRALMGA NMQRQSVPLL VAEAPFVGTG MEGVTARDSG AVVLAKRNGI VDSVDSERII
                                DDANRALMGA NMQRQSVPLL VAEAPFVGTG MEGVTARDSG AVILAKRNGI VDSVDSERII
                                DDANRALMGA NMQRQSVPLL VAEAPLVGTG MEGVTARDSG AVILARRNGF VDSVDSERII
                                DDANRALMGA NMQRQSVPLL VAEAPFVGTG MEGVTARDSG AVILARRNGI VDSVDSERII
                                DDANRALMGA NMQRQAVPLI RTEAPIVGTG MEYVAAKDSG ACVVCRRSGI VETVDANRIV
                                DDANRALMGS NMQRQAVPLL RAEAPYVGTG MEHVTARDSG AVIICKRSGV VDSVDSERII
                                DDANRALMGA NMQRQSVPLL VSEAPFVGTG MEGVTARDSG AVIIARRNGI VDSVDSERII
                                DDANRALMGS NMQRQAVPLL RAEAPYIGTG MEQVTARDSG AVVVARRDGV VDYVDSERII
                                DDANRALMGA NMQRQSVPLL VSEAPLVGTG MEGVTARDSG AVILARRNGV VDSVDSERII
                                DDANRALMGA NMQRQSVPLL VAEAPFVGTG MEGVTARDSG AVILAKRNGI IDSVDSERII
                                DDANRALMGA NMQRQSVPLL VAEAPFVGTG MEGVTARDSG AVILAKRNGI VDSVDSERII
                                DDANRALMGA NMQRQSVPLL VAEAPFVGTG MEGVTARDSG AVILARRNGI IDSVDSERII
                                DDANRALMGA NMQRQSVPLL VAEAPFVGTG MEGVTARDSG AVILAKRNGI VDSVDSERII
                                DDANRALMGA NMQRQSVPLL VSEAPFVGTG MEGVTARDSG AVILAKRNGI VDSVDSERII
                                DDANRALMGA NMQRQSVPLL VAEAPFVGTG MEGVTARDSG AVILAKRNGI IDSVDSERII
                                DDANRALMGA NMQRQAVPLL RAEAPLIGTG MERVAAQDSG AVVIARRDGI VDSVDSERII
                                DDANRALMGA NMQRQAVPLL RAEAPLIGTG MERVTAQDSG AVVIARRDGI VDSVDSERII
                                DDANRALMGA NMQRQAVPLI RTEAPIVGTG MEYYAAKDSG ACVVCRRSGI VETAEANRVV
                                DDGNRALMGA NMQRQAVPLL VSDAPVVGTG MEAKVARDSR AVIVAEGPGV VQSVTADRIE
                                DDGNRALMGA NMQRQAVPLL VSDAPVVGTG MEAKVARDSR AVIVAEGPGV VQNVTAERIE
                                DDGNRALMGA NMQRQAVPLL VSEAPIVGTG MEAKVARDSR AVIVAEGPGV VQCVTADRIE
                                DDGNRALMGA NMQRQAVPLL TSEAPVVGTG MEAKVARDSR SVILAEGTGV VEDVTAAYIQ
                                DDGNRALMGA NMQRQAVPLL TSEAPVVGTG MEAKVARDSR SVIVAEGAGV LEDVTAEYIQ
                                DDGNRALMGA NMQRQAVPLL TSEAPVVGTG MEGKVARDSR SVIVAEGTGV VEDVTAEYVQ
                                DDGNRALMGA NMQRQAVPLL TSEAPVVGTG MEGKVARDSR SVIVAEGTGV VEDVTAEYVQ
                                DDGNRALMGA NMQRQAVPLL TSEAPVVGTG MEAKVARDSR SVIVAEEAGT VEEVTADYIR
                                DDGNRALMGA NMQRQAVPLL TSEAPVVGTG MEAKVARDSR SVIIAEGPGV IEDVTAEYIQ
                                DDGNRALMGA NMQRQAVPLL TSDAPVVGTG MEGKVARDSR AVIVAEGPGE VVDVTADYIQ
                                DDGNRALMGA NMQRQAVPLL TAEAPIVGTG MESKVARDSR SVILAEGDGI VDDVTAEYIK
                                DDGNRALMGA NMQRQAVPLL VSEAPVVGTG MEAKVARDSR SVILGEGPGI VEEVTAEYIK
                                DDGNRALMGA NMQRQAVPLL VSEAPVVGTG MEAKVARDSR SVILGEGPGV AEEVTAEYIK
                                DDGNRALMGA NMQRQAVPLL TSEAPVVGTG MEAKVARDSR SVIVAEGPGV VEDVTADYIQ
                                DDGNRALMGA NMQRQAVPLL TSEAPVVGTG MEAKVARDSR SVIVAEGSGV LEDVTADYIT
                                DDGNRALMGA NMQRQAVPLL VADAPVVGTG MEAKVARDSR AVVLAEGAGV VESVTSESIR
                                DDGNRALMGA NMQRQAVPLL TSEAPVVGTG MEEKVARDSR SVCLGEGSGV VEEVTAEYIK
                                DDGNRALMGA NMQRQAVPLL VSEAPVVGTG MEAKVARDSR SVIVADGPGV VEKVAADYVR
                                DDGNRALMGA NMQRQAVPLL TADAPVVGTG MEAKVARDSR SVIVAEGSGV VESVTAESIR
                                DDGNRALMGA NMQRQAVPLL VAEAPVVGTG MEGMVARDSR SVIVAEGPGV VESVTADSIR
                                DDGNRALMGA NMQRQAVPLL VADAPLVGTG MEAKVARDSR AVVLAEGDGV IESVTAESIR
                                DDGNRALMGA NMQRQAVPLL VSDAPLVGTG MEAKVARDSR SVTQAEASGV VESVSADSIR
                                DDANRALMGS NMQRQAVPLL ISDSPYVGTG LEEKVARDSR TIIVAEGPGV VEKVTAHTVT
                                DDANRALMGS NMQRQAVPLL RADSPIVGTG LEEKVARDSR TIIVAEGSGV IEYVDANEIV
                                DDANRALMGS NMQRQAVPLL RAEAPLVGTG LEEKVARDSR TMIIAEGTGT VEYVDANQIV
                                DDANRALMGS NMQRQAVPLL KPEAPIVGTG MERKVAYDSR ALLVAEDDGV VASVDANRIV
                                DDANRALMGS NMQRQAVPTL RAEKPLVGTG MERVVARDSG VYVVARRGGV IESVDAARIV
                                DDANRALMGS NMQRQAVPTL RAEKPLVGTG MERVVAKDSG VCVVARRGGL IESVDAARIV
                                DDANRALMGS NMQRQAVPTL RAEKPLVGTG MERVVAKDSG VCVVARRGGA IESVDAARIV
                                DDANRALMGS NMQRQAVPTL RVEKPLVGTG MERVVAKDSG VCVVARRGGV IESVDAARIV
                                DDANRALMGS NMQRQAVPTL RAEKPLVGTG IERVVAKDSG VCVVARRGGV IESVDAARIV
                                DDANRALMGS NMQRQAVPTL RVEKPLVGTG MERVVARDSG VCVVARRGGV IESVDAARIV
                                DDANRALMGS NMQRQAVPTL RAEKPLIGTG MERVVAKDSG VCVVARRGGV IESVDAARIV
                                DDANRALMGS NMQRQAVPTL CAEKPLVGTG MERVVAKDSG VVVWARRGGV VESVDAARIV
                                DDANRALMGS NMQRQAVPTL RAEKPLVGTG MERVVAKDSG VVQWARRGGV VDSVDAARIV
                                DDANRALMGS NMQRQAVPTL RAETPLVGTG IEKVVARDSG VMVVARRGGV VDSVDAARVV
                                DDANRALMGS NMQRQAVPTL RADKPLVGTG IERVVAKDSG VTVVAKRGGV VDYVDASRIV
                                DDANRALMGS NMQRQAVPTL RADKPLVGTG IERVVAKDSG VTVVAKRGGV IDYVDASRIV
                                DDANRALMGS NMQRQAVPTL RADKPLVGTG IERVVAKDSG VTVVAKRGGT VDYVDASRIV
                                DDANRALMGS NMQRQAVPTL RADKPLVGTG IERVVAKDSG VTVVAKRGGT VDYVDASRIV
                                DDANRALMGS NMQRQAVPTL RADKPLVGTG VERVVAKDSG VTVVAKRGGT VDYVDASRIV
                                DDANRALMGS NMQRQAVPLV KSEAPLVGTG MEGVVASDSG ATVVARRDGV VDRVDANRIV
                                DDANRALMGS NMQRQAVPLI RSDAPLVGTG IEGIVAQDSG VSVVALHDGI VEQVESTRIV
                                DDANRALMGS NMQRQAVPLL KNEAPLVGTG MEAVVARDSG AVLIARRDGI VDQVDARRIV
                                DDANRALMGS NMQRQAVPLI KTDAPFVGTG VEGVVAKDSG ASVLALHDGI VEQVDSNRIV
                                NDANRALMGS NMQRQAVPLL RSEAPLVGTG IESVVARDSG AIITALHDGI VEQVESTRIV
                                NDANRALMGS NMQRQAVPLL KADAPLVGTG MESIVAAGSG TVVLAKRSGI VHRVDGLYIV
                                NDANRALMGS NMQRQAVPLL KAEAPLVGTG MESVVAAGSG AVVLAKRDGV VHRVDGSYIV
                                DDANRALMGS NMQRQAVPLM VPEAPLVGTG MESYVARGSG AVVVAKRAGV VEYIDAKNIV
                                DDANRALMGS NMQRQAVPLI KTEAPLVGTG MEKEVALYSR AAVVAKRSGI VESVTADKII
                                DDANRALMGS NMQRQAVPLI KTEAPLVATG MEKEVALYSR AAVVAKRSGV VESVTADKII
                                DDANRALMGS NMQRQAVPLI KTEAPFVGTG MEKEVALYSR SAVVAKRSGI VESVTADKII
                                DDANRALMGS NMQRQAVPLI KTEAPFVATG MEKEVALYSR SAVVAKRSGV VESVTADKII
                                DDANRALMGS NMQRQAVPLI KTEAPFVGTG MEKEVALYSR SAVVAKRSGI VESVTADKII
                                DDANRALMGS NMQRQAVPLV KTEAPLVATG MEKPVALFSR GAVVAKRSGV VESVTADKII
                                DDANRALMGS NMQRQAVPLV KTEAPFVATG MEKPVALYSR NAVVARRSGI VESVTADKII
                                DDANRALMGC NMQRQAVPLI KTEAPLVGTG MERKVAQDSG ILIIAKRSGV VKSVDATRVI
                                DDANRALMGS NMQRQAVPLL KTEYPLVGTG MEKIVAKNSG AAVVAKRGGV VESVSGNRIV
                                DDANRALMGS NMQRQAVPLL KTEYPLAGTG IERIVAKNSG SVVVAKRGGV VEYVSGDKIV
                                DDANRALMGS NMQRQAVPLI FPRAPLVGTG MERKVAYDSG ALVLAKRGGV VEEVDARRIV
                                DDANRALMGS NMQRQAVPLL KTEYPLVGTG MEKIVAEHSG AAVIAKRGGV VESVSGDRIV
                                DDANRALMGS NMQRQAVPLI FTQAPLIGTG MEKKIARDSH AVVVAKRGGV VEEVDSSKII
                                DDANRALMGS NMQRQAVPLI KTEYPLIGTG MEVIIAKDSG SAVVAKRGGE VVKVDGNSIT
                                DDANRALMGS NMQRQAVPLI RTEYPLVGTG MEVVIAKDSG SVIVAKRGGE VIKVDGNTIV
                                DDANRALMGS NMQRQAVPLI FTQAPLIGTG MESKVAIDSG AAILAKRGGV VEEVDSNRIV
                                DDANRALMGS NMQRQAVPLV FTSSPLVGTG MEKKVAYDSS AVVLAKRGGV VEEVDSKRII

                                VRTRYYLQKY QRSNQDTCLN QRPIAFVGDK VIPGQILADG SATEGGELAL GQNILVAYMP
                                VKYEYILQKY QRSNQDTCLN QRPIVDQGDR VVAGQILADG SATEGGELAL GQNVLVAYMP
                                VRIRYTISKY HRSNQDTCLN QKPLVYMGER VVAGQVLADG SSTEGGELAL GQNIVVAYMP
                                VRIEYQVQKY QRSNQDTCLN QRPIVFVGDK VVAGEILADG SATERGELAL GQNILVAYMP
                                VKIEYQMQKY QRSNQDTCLN QRPIVFVGDK VRAGEILADG SATERGELAL GQNILVAYMP
                                VRIEYILSKY QRSNQDTCLN QKPLVRIGER VVAGQVLADG SSTEGGELAL GQNIIVAYMP
                                VRIEYIISKY QRSNQDTCLN QKPLVRMGER VVAGQVLADG SSTEGGELAL GQNIVVAYMP
                                VRHEYQVQKY QRSNQDTCLN QRPIVFIGDR VSVGQVLADG SATQEGELAL GQNILVAYMP
                                VKTFYELQKY QRSNQDTCLN QRPLVFEGDD VVAGQVIADG SATEGGELAL GQNILVAYMP
                                VRQEYVLSKY QRSNQDTCLN QKPLVRIGER VVAGQVLADG SSTEGGELAL GQNIIVAYMP
                                VRIKYTLSKY QRSNQDTCLN QKPLVRIGER VVAGQVLADG SSTEGGELAL GQNIVVAYMP
                                VRIEYILSKY QRSNQDTCLN QKPLVRVGER VVAGQVLADG SSTEGGELAL GQNIIVAYMP
                                VRIEYQMSKY QRSNQDTCLN QRPLVRKGDR VAAGQVIADG SSTEGGEIAL GQNILVAYMP
                                VRIEYQISKY QRSNQDTCLN QRPLVQKGDR VVAGQVIADG SATEGGELAL GQNILVAYMP
                                VRIKYTLSKY QRSNQDTCLN QKPLVRIGER VVAGQVLADG SSTEGGELAL GQNIVVAYMP
                                VRIRYPISKY QRSNQDTCLN QRPLVRIGER VVAGQVLADG SSTEGGELAL GQNIVVAYMP
                                VRIEYQLSKY QRSNQDTCLN QRPLVHKGDR VVAGQVIADG SATEGGELAL GQNIMIAYMP
                                VRIRYTVSKY QRSNQDTCLN QKPLVRMGER VVAGQVLADG SSTEGGELAL GQNIVVAYMP
                                IRIEYPISKY QRSNQDTCLN QRPIVKQGDR VVAGQVLADG SSTEGGELAL GQNITVAYMP
                                VRIKYVLSKY QRSNQDTCLN QKPLVRIGEK VIAGQVLADG SSTEGGELAL GQNVIVAYMP
                                VRIKYVLSKY QRSNQDTCLN QKPLVRIGEK VIAGQVLADG SSTEGGELAL GQNVIVAYMP
                                IRHKYVLQKY QRSNQDTCLN QRPLVFHGDP IKAGQVIADG SATEGGEIAL GQNILVAYMP
                                IRIEYPISKY QRSNQDTCLN QRPLVRFGDR VVAGQVLADG SSTEGGELAL GQNITVAYMP
                                VRLKYKLSKY QRSNQDTCLN QKPLVRIGEK VVAGQVLADG SSTEGGELAL GQNIVVAYMP
                                VKIEYELQKY QRSNQDTCLN QRPLVYMGEE VVPGQVLADG SATEGGEIAL GQNILVAYMP
                                IRNEYLIQKY QRSNQDTCLN QRPIVFVGDQ VREGQIIADG SATEGGELAL GQNILVVYMP
                                VCIKYSLSKY QRSNQDTCLN QKPLVRIGER VLAGQVLADG SSTEGGELAL GQNIIVAYMP
                                VRIVYKLSKY QRSNQDTCLN QKPLVRAGER VVAGQVLADG SSTEGGELAL GQNIVVAYMP
                                VRVRYVLSKY QRSNQDTCLN QKPLVRTGEK VVAGQVLADG SSTEGGELAL GQNIVVAYMP
                                VKINYYLQKY QRSNQDTCLN QRPIAARGDR VVKGQILADG SATEGGELAL GQNILVAYMP
                                VRIKYFLSKY QRSNQDTCLN QKPLVRMGEK VVAGQVLADG SSTEGGELAL GQNIIVAYMP
                                VRIRYRLSKY QRSNQDTCLN QKPLVRIGER VVAGQVLADG SSTEGGELAL GQNIVIAYMP
                                VKITYPIQKY QRSNQDTCLN QRPLVYNGEQ VVPGQILADG SATEGGELAL GQNILVAYMP
                                VRIKYRLSKY QRSNQDTCLN QKPLVRIGER VVAGQVLADG SSTEGGELAL GQNIVVAYMP
                                VRIRYNLSKY QRSNQDTCLN QKPLVRIGEK VVAGQVLADG SSTEGGELAL GQNIVVAYMP
                                VKIQYILQKY QRSNQDTCLN QRPLVYVGED VVPGQVLADG SATEGGELAL GQNILVAYMP
                                VKLEYELQKY QRSNQDTCLN QRPLVYSGER VVAGQVLADG SSTEGGELAL GQNVTVVYMP
                                IKIEYEIQKY QRSNQDTCLN QRPLVYQGEQ VVPGQILADG SATEGGEIAL GQNILVAYMP
                                VRSIYRLQKY QRSNQDTCLN QRPLVWVGDS VVAGQVLADG SATEGGEIAL GQNILVAYMP
                                VKSIYRLQKY QRSNQDTCLN QRPLVWVGDT VVAGQVLADG SATEGGEIAL GQNILVAYMP
                                VQIVYPIQKY QRSNQDTCLN QRPLVYAGED VVPGQVLADG SATEGGELAL GQNILVAYMP
                                VRQKYLLQKY HRSNQDTCLN QRPLVKIGDR VVAGQVLADG SATEGGELAL GQNILVAYMP
                                VQIEYELQKY QRSNQDTCLN QRPIAFEGDE VQAGQVLADG SATEGGELAL GQNIIVAYMP
                                VRISYKLQKY QRSNQDTCLN QRPLVYIGED VVPGQVLADG SSTEGGELAL GQNVLIAYMP
                                VKVEYELQKY QRSNQDTCLN QRPLIYEGDF VVAGQVLADG SSTEGAELAL GHNILVVYMP
                                VIIEYELQKY QRSNQDTCLN QRPLVYEGDQ VVAGQVLADG SSTEGAELAL GHNILVAYMP
                                VTVEYELQKY NRSNQDTCLN QRPLVYEGDQ VVVGQVLADG SSTEGAELAL GHNVVVTYMP
                                VIADYPLCKY QRSNQDTCLN QRPLVFEGDQ VVAGQVLADG SSTEGAELAL GQNVLVAYMP
                                VQIVYYLQKY QRSNQDTCLN QRPLVDIGED VVTGQVLADG SATEGGEIAL GQNVTVAYMP
                                VIYEYELQKY QRSNQDTCLN QRPLVYEGDQ VVAGQVLADG SSTEGAELAL GHNILVTYMP
                                VRMIYKLQKY QRSNQDTCLN QRPLVYVGED VVPGQVLADG SSTEGGELAL GQNVTVAYMP
                                VQVEYTLQKY QRSNQDTCLN QRPIVEVGDR VVAGQVLADG SATEGGELAL GQNILVAYMP
                                VASEYTIQKY HRSNQDTCLN QRPLVFEGDE VVAGQVLADG SATEGGELAL GQNVLVAYMP
                                VKITYTLQKY QRSNQDTCLN QRPIVFVGDR VQAGQVIADG SATEGGELAL GQNILVAYMP
                                VRIVYRLQKY QRSNQDTCLN QRPLVYTGDR VVAGQVLADG PATEGGELAL GQNVLVAYMP
                                VKLEYPLQKY QRSNQDTCLN QRPLVFAGEE VVPGQVLADG SATEGGEIAL GQNVLIAYMP
                                LKITYNLQKY ERSNQDTCLN QKPLVDEGEE VVPGQVLADG SATEGGELAL GNNITVAYMP
                                IRHTHFLQKY QRSNQDTCLN QRPIVRQGDQ VIAGQVLANG SACEGGEIAL GQNVLIAYMP
                                VKHFHYLQKY QRSNQDTCLN QRPIVKIGDR VISGQVLADG SACEGGEIAL GQNVLIAYMP
                                VKHFHYLQKY QRSNQDTCLN QRPIVKIGDK VISGQVLADG SACEGGEIAL GQNVLIAYMP
                                VRHTHFLQKY QRSNQDTCLN QRPIVRQGDP VIVGQVLADG SACEGGEIAL GQNVLIAYMP
                                VLHTHFLQKY QRSNQDTCLN QRPIVRQGDP VIVGQVLADG SACQGGEIAL GQNVLIAYMP
                                VRFAYPLQKY QRSNQDTCLS QRPIVNVGDQ VRNGQILADG SATEGGELAL GQNILVAFMP
                                VRAAYPLQKY QRSNQDTCLS QRPIVNVGDH VRTGQILADG SATEGGELAL GQNILVAFMP
                                VRITYPMQKY QRSNQDTCIN QRPLVFVGDE VQRGQVLADG SATEGGELAL GRNVLVAYMP
                                IRHVYQLMKY VRSNQDTCIN QKPLVHEGDK VKAGDVIADG ASTNCGELSL GKNVIVAYMP
                                IRHVYQLMKY VRSNQDTCIN QKPLVHEGDK VKAGDVIADG ASTNCGELSL GKNVIVAYMP
                                IKHKYSLMKY VRSNQDTCLN QKPVVKAGQK IQRGDVIADG AATEFGELAL GRNILVAYMP
                                IRHLYTLMKY VRSNQDTCIN QRPIVNEGDK VHVGDVIADG ASTSCGELSL GKNILVAYMP
                                IKHKYPLMKF VRSNQDTCLN QKPIVRAGMP VKKGTPLADG ASTDQGELSL GKNVLVAFMP
                                VRHIYTLMKY VRSNQDTCIN QKPIVHEGDK VKAGDVIADG ASTCGGELSL GKNILVAYMP
                                IRHVHTLMKY VRSNQDTCIN QKPLVHEGDK VKEGDVIADG ASTNCGELSL GKNVIVAYMP
                                IRHSYPMIKY LRSNQDTCLN HRPIVRAGES VDAGQVIADG AASQQGELAL GRNIMVAFMP
                                IRHRYQLMKY VRSNQDTCIN QKPIVRDGDE VKAGDVIADG ASTHCGELSL GKNVLLAYMP
                                VQVEYTLIKF NRSNQDTCLN QKSIVELGDK IIPGQILADG PATDKGELAL GKNVLVAYMP
                                VRVKYRLSKF QRSNQDTCLN QKPVVRVGDN VKPGEVIADG AATNTGELSV GRNLLVAFMP
                                IKKTYNLLKY YRSNQDTSIN QKPFVSVGQQ IKAGDVIADG ASTYQGELAL GRNVLVAFMP
                                VKKQYDLLKY YRSNQDTCIN QKPGVVLGQK VKVGDLIADG ASTQEGELAL GRNIIVAFMP
                                IIHTHVLRKY ARSNNGTCIN QRPIVKKGDY VSKGQVIADN SSTEDGELAL GQNILVAFMS
                                VMHNHRLRKF VRSNAGTCLN QRPIVKKGDF VNAGQVLADN TSTQDGELAL GQNILVAFMS
                                IRREYRLRKF VRSNQDTCIN QRPIVQKGQR VKAGDVIADS SSTERGELAL GQNVLVAFMS
                                IMYSHALRKF VRSNNGTCIN QRPIVKKGDY VTKGQVVADS SSTELGELAL GQNILVAFMS
                                IMHTYRLRKF MRSNAGTCIN QRPIVRKRDR VRAGQVIADS SSTQDGELAL GQNILVAFMS
                                VIHTYSLRKF LRSNNGTCIN QRPIVKKGDY VASGQVLADS TSTEQGELAL GQNILVAFMS
                                VQRVYHLRKY NRSNQSTCID QRPVVFKGDI VKAGDVLADS SSTDGGELAL GQNVIVAYLS
                                VQRVYHLRKY NRSNQSTCID QRPTVYKGDR VEAGSVLADS SSTENGELAL GQNVVVAYMS
                                VRETYKLRRF SRSNQSTTID QRPIVYKGQW VKKGDVLADS SSTEGGELAL GQNVLVAFIS
                                IRRTYRLTKF TRSNQGTCLN QRPIVFRGER VAAGQPIIDS SSTQGGDLAL GQNILCAFMS
                                IKDSYKLIKF MRTNQGTCIN QRPVVSVGDA VKAGQVLADS SATENGELAL GQNVICAFMS
                                IRDEYLLKKF VRTNQGTCIN QHAIINKGQK IAAGQVLADS SATENGELAL GQNCVVAFMS
                                VRHTHQLRKY QRSNQSTCID QRPAVTKGQR VKKGQVLADS SSTVDGNLAL GQNVVVAFVS
                                IRYRYPLRRF QRSNQSTCIH QRPLVFKGQK VKKGQVIADS SSTDQGMLAL GRNLVVAFLS
                                VRRTYNLRKY QRSNQSTCID QRPAVVKGQR VRKGDVLADS SSTVNGNLAL GQNVVVAFLS
                                IRRTHQLRKY QRSNQSTCID QRPTVTKGER IKAGQVLADS SSTVEGQLAL GQNVVIAFVS
                                VRKTYSLRKY QRSNQSTCID QRPAVAKGQR VHKGDVLADS SSTSSGHLAL GQNVVVAFVS
                                LRRTYHLRKY QRSNQSTCID QRPVVKKGQR VHVGDVIADS SSTVDGNLAL GQNVTIAFLS
                                VRRTYNLRKY QRSNQSTCID QRPAVTKGQR IHKGDILADS SSTVRGNLAL GQNVTVAFVS
                                MRKTYNLRKY QRSNQSTCID QRPAVVKGQK VKKGHILADS SSTVQGNLAL GQNVVVAFVS
                                VKDTYKLIKF MRTNQGTCIN QRPVVSAGDV VTAGQVLADS SATENGELAL GQNVICAFMS
                                VRRTYQLRKY QRSNQSTCID QRPAVVKGQR VKRGDVLADS SSTVDGKLAL GQNVVIAFVS
                                IMYGHRLRKF VRSNAGTCIN QRPIVKKGDY VNAGQVIADN TSTEKGELAL GQNILVAFMS
                                VETEYRLRKF MRSNQDTCIN QRPSVVRGQQ VRAGDVIADS SSTDQGELAL GQNVLVAYMP
                                VMSSYRLRKF VRSNAGTCIN QRPIVKKGDY VTAGQVIADN TSTQDGELAL GQNILVAFMS
                                VEREYRLRKF MRSNQDTCIN QRPAVLKGQR VQAGEIIADS SSTDNGELAL GQNILVAYMP
                                IETEYRLRKF MRSNQDTCIN QRPAVVRGQR VKAGEVIADS SSTDQGELAL GQNVLVAYMP
                                ILRSYRLRKF MRSNQDTCIN QRPSVSRGQR VRKGDIIADS SSTDNGELAL GQNVLVAFMP
                                ILRSYRLRKF MRSNQDTCIN QRPIVSRGQR VRKGDIIADS SSTDNGELAL GQNVLVAFMP
                                VEREYPLRKF MRSNQDTCIN QRPNVLRGQR VQAGEVIADS SSTDFGELAL GQNILVAYMP
                                VEREYPLRKF MRSNQDTCIN QRPNVLRGQR VETGEVIADS SSTDFGELAL GQNILVAYMP
                                VRRTYPLLKF LRSNQDTCIN QRPSVFIGDK IRAGEVIADS SSTQNGELAL GQNILVAYMP
                                IRDVYKLQKF VRSNQGTCIN QKPIVRKGQR VEAGEVIADG PSTDQGELAL GRNVLVAFMS
                                IREKHKLLKY LRSNQGTCIN QRPIVMKNER VEAGQIIADG PSTDHGELAL GRNVLIAFMT
                                IRQKNRLLKY LRSNQGTCIN QRPIVHKGEI VSAGQIVADG PSTEQGELAL GHNVLVAFMT
                                IRETYRLQKF VRSNQGTCIN QKPIVRKGER VSAGQTIADG PSTDQGELAL GRNILVAFMT
                                IKDTYNLLKF VRSNQGSCIN QKPIVRKGQR VEAGDIIADG PSCDHGELAL GRNTLVAFMT
                                IREHHKLLKF LRSNQGTCIN QKPICHKGQR IEAGQIIADG PSTDQGELAL GRNVLVAFMT
                                VKEKHKLLKF TRSNQGTCIN QKPICYKGQP VTVGQTIADG PSTDQGELAL GRNVLVAFMT
                                IKDSYKLMKY KRSNQGSCMN QKPIVAKGDQ IEAGDIIADG ASTEKGEMAL GRNSLIAFMP
                                IKDKYRILKF TRSNQGSCVN QRPIVRKGDR VEKGMIIADG PATDQGELAL GRNSVIAFMP
                                VRDKYKLTKF SRSNQGSCMN QRPIVREGDE VEKGMIIADG PSTDKGELSL GRNCVVAFMP
                                IKEVYNLIKF ARSNQGTCIN QRPIVDVGQR VEKGQVIADG PSTDHGELAL GKNVLVGFMP
                                IRDEYNLLKF KRSNQGTCIN QRPIVNEGDE VKKGQVICDG PSTDHGELAL GKNVLVGFMP
                                IRDEYHLLKF KRSNQGTCIN QRPIVNEGDE VKKGQVICDG PSTDHGELAL GKNVLVGFMP
                                IRDEYELLKF KRSNQGTCIN CRPIVNEGDR VEKGQVISDG PSTELGEIAL GRNVLVGFMP
                                VRDRYKLLKY LRSNQGTCIN QKPIIFKGER VEKGTVLADG PSTDKGELAL GFNVLVAFMP
                                VRIKHKLHKF MRSNQGTCIN QRPICHKGEK VRVGDILADG PSTEMGELAL GRNVVVAFMT
                                VRDKYHLLKF TRSNQNTCIN QRPIVSEGQE VKAGDIIADG PATDQGELAL GRNVLVAFMT
                                VRVKYKLQKF MRSNQGTCIN QRPLAKKGDI VKKGDILADG PSTEVGELAL GRNVVVAFMT
                                VRDKYKLHKF IRSNQGTCIN QRPIVRKGDW VEKGDIIADG PSTEKGELAL GRNVIVAFMT
                                VRDKYKLIKF ARSNQGTCIN QRPLVRKGEK VKKGDILADG PSTEQGELAL GRNVLVAFMT
                                VRDKYKMHKF IRSNQGTCIN QRPIVSRGDW IEKGDIIGDG PSTEKGELAL GRNVIVAFMT
                                IKDRYKLLKF KRSNQGTCIN QRPIVSKGEV IKAGDVIADG PSTDQGEIAL GRNCLIGFMT
                                VRDKYKLLKF VRSNQGTCYN QRPIVKVGDR VAKGEILADG PSMEKGELAL GRNVLVAFMT
                                VRDKYRLLKF VRSNQGTCYN QRPIVKKGDI VEQGEILADG PSMDKGELAL GRNVLVAFMT
                                VRDKYRLYKF RRSNQGTCLN QRPIVKAGDV VRAGDILADG PSTDQGELAL GRNVLVAFMT
                                VRDKYRLLKF VRSNQGTCYN QRPIVKKGDI VEKGEILADG PSMDKGELAL GRNVLVAFMT
                                VVDQYNILKF KRSNQGTCFN QRPLVKAGQR VEVGEIIADG PSTDGGELAL GRNILMGFMT
                                ITDKYTIRKF KKANQGTTFN QRPIVNKGDK VDVDDIIADG PSTHMGEMAL GKNILIAFMT
                                VKDTYELLKF ERANQGTTIN QRPLVKLGDH VEENEILADG PSTQNGELAL GKNILIAFTT
                                VRDRYPLAKF KRSNSGTCYN QRPIVAVGDV VEYNEILADG PSMELGEMAL GRNVVVGFMT
                                IKDYYRLLKF RRANQGTTIN QRPIVKLGEH VEANEIIADG PSTEQGELAL GKNILIAFTT
                                VKDSYELLKF KRANQGTTIN QRPIVKLGDK VEVNEILADG PSTQNGELAL GKNILIAFTT
                                IQDVYKLINY GRSNQDTIVH QRPRVEVGDK VEEGDVLADS SATRDGELAL GKNVLVAMMP
                                VQDLYKLITF GRSNQDTLIH QRPRVKIKDQ VVKGQVLADG SATQDGELAL GRNVLVAMMP
                                LTEVYDLIKF ARSNQNTLIH QRPTVKLGDI VSVGDLLADG SATQGGELAL GKNILVAFMP
                                IEDVYKLINF SRSNQDTLVH QKPRINVGEK VEQGQVLADG SATKNGELAL GKNVLVAMMP
                                IQDVYKLTSF GRSNQDTLVH QRPRVKLGQM VKVGEPVADS SATRDGELAL GKNVLVALMP
                                ISETYELTKF SRSNQNTLIH ERPRVAVGDS VKKDDVLADG SATDMGELAL GQNVLVAMMP
                                IKNVYQLINF SRSNQDTLVH QRPVVSVGDK VKTGDLIADG SATQGGELAL GRNVLTAFMP
                                VGKVYLLHKY QRSNQNTCVN HKPIVRVGDE VKAGDVLADG PSSKDGELAL GKNILVAFMP
                                VSQVYDLIKY QKSNQNTWVN QRPIVDLGQE IKAGDIIADG ASAKDGELAL GKNLLIAFMT
                                VKEVYALRKY QRSNQDTCKN QKPIVRVGDS VKVGDMIADG PSSCNAELSL GRNVCVAFLT
                                IEEVCLLKKY QRSNQNTSKN QKPIVKEGQN VKVGDVLADG ASTQMGELAL GKNVLVAFLP
                                IKNVYALQKF FRSNQNTCKN QKPIVQIGQK IKKNQVIADG SATKDGELAL GRNTLIALLP
                                VQDSYQLQTF SRSNQDTLIH QRPMVKLGGE IKKDEIIADG SATAGGELAL GRNVLVAMMP
                                VTHVYHLRKF KRSNAGTCIN QRPAVSLGQR VDVRSVLADG ASSVNGELAL GRNVLVAFMP
                                IKKKHELIKY LRTNQNTCRN QRPIVTAGQK VKAGDPLVEG TCFKDGELAI GKNVLVAFLP
                                IKDVYTLTKY QRTNQNTCRN QKPIVSVGQK VTASTPLVEG TCYKDGELAV GKNTLIAFMP
                                IKESYKIRKY FRSNQNTIKD QKPLVRVGDE VVEESILADG SCTRNGELAL GRNVCVAFLP
                                VTHVYHLRKF KRSNAGTCIN QRPAVSLGQR VDVRSVLADG ASSVNGELAL GRNVLVAFMP
                                VRDIYRLRKF KRSNQSSCIN QRPLVKVGDV VHRGEVVADG PCTDMGELAL GRNVIVAFMP
                                VRDIYRLRKF KRSNQSSCIN QRPLVKVGDT VARGEVVADG PCTDFGELAL GRNVIVAFMP
                                VRDIYRLRKF KRSNQSSCIN QRPLVKVGDV VKRGEVVADG PCTDMGELAL GRNVVVAFMP
                                VRDIYRLRKF KRSNQSSCIN QRPLVKVGDQ VKRGEVIADG PCTDMGELAL GRNVIVAFMP
                                VRDIYRLRKF KRSNQSSCIN QRPLVKVGDT VVRGEVVADG PSTDMGELAV GRNVIVAFMP
                                VRDIYRLRKF QRSNQNTCIN QRPLIKVGDK VAKGEVIADG PSTDMGELAL GKNVIVAFMP
                                VRDIYRLRKF KRSNQSSCIN QRPLVKVGDK VSRGQVIADG PSTDQGELAI GRNVVVAFMP
                                IRDIYRLRKF KRSNQSSTIN QRPIVKVGDV VSKGQVVADG PSTDQGELAL GRNVVVAFMP
                                VRDIYRLRKF QRSNQNSCIN QRPLVKVGDV VGKGEVVADG PATEMGELAV GKNVVVAFMP
                                IRDIYRLRKF KRSNQSSTIN QRPIVKVGDR VVKGQIVADG PSTDMGELAI GRNVVVAFMP
                                VRDIYRMRKF QRSNQNTCIN QRPLVKVGDT VQKGQVVADG PSTDMGELAL GKNVVVAFMP
                                IRDIYRMRKF QRSNQNSCIN QQPLVKVGDT VQKGEVIADG PCTDMGELAL GKNVITAFMP
                                VRDIYRLRKF QRSNQNTCIN QRPLVKVGDK VGKDEVIADG PSTDMGELAL GKNVVVAFMP
                                IRDIYRLRKF KRSNQSSTIN QRPLVKVGDR VVKGQVVADG PSTDQGELAI GRNVVVAFMP
                                IRDIYRLRKF QRSNQNTCIN QRPLVKVGDR VTTNEVIADG PSTDMGELAL GKNVVVAFMP
                                VRDIYRLRKF QRSNQNTCIN QRPLVKVGDK VTKGEVVADG PSTDLGELAL GKNVIVAFMP
                                VRDIYRLRKF QRSNQNTCVS QKPLVKVGDK VARGEVVADG PSTDMGELAL GKNVVVAFMP
                                IRDIYRMRKF QRSNQNTCIN QRPLIKVGDT VMKGEVIADG PSTDIGELAL GKNVVVAFMP
                                VRDIYRLRKF QRSNQNTCIN QRPLVKVGDT VGKNEVVADG PSTDMGELAL GKNVIVAFMP
                                IRDIYRMRKF QRSNQNTCIN QRPLVKVGQQ VTKDEIIADG PSTDLGELAL GKNVVVAFMP
                                IRDIYRMRKF QRSNQNTCIN QRPLVKVGDT VQKGEVIADG PSTDMGELAL GKNVVVAFMP
                                IRDIYRLRKF QRSNQNTCIN QRPLVTVGQT VGKGEVIADG PSTDIGELAL GKNVIVAFMP
                                IRDIYRLRKF QRSNQNTCIN QRPLVKVGDT VTKGEVVADG PSTDIGELAL GKNVVVAFMP
                                IRDIYRMRKF QRSNQNTCIN QRPLVKVGDL VGKGEVIADG PSTDIGELAL GKNIIVAFMP
                                IRDIYRMRKF QRSNQNTCIN QRPLVKVGQR VTKGEVVADG PSTDIGELAL GKNVIVAFMP
                                IRDIYRMRKF QRSNQNTCIN QRPLVKVGQT VNKGEVIADG PSTDLGELAL GKNVVVAFMP
                                VRDIYRLRKF KRSNASSCIN QRPLVTVGEQ VSRGQVVADG PCTDLGELAV GRNVVVAFMP
                                IRDIYRLRKF QRSNQNTCIN QRPLVKVGQR VSKGEVIADG PSTDMGELAL GKNVIVAFMP
                                IRDIYRMRKF QRSNQNTCIN QKPLVKVGDT VLKGEVIADG PSTDIGELAL GKNVIVAFMP
                                VRDIYRLRKF QRSNQNTTIN QKPLVKVGDT VTKGEVIADG PSTDMGELAL GKNVIVAFMP
                                IRDIYRLRKF QRSNQDTCIN QRPLVKVGDL VGKGEVIADG PSTEMGELAL GKNIVVAFMP
                                VRDIYRLRKF QRSNQNTCIN QRPLVKVGDI VGKNEVIADG PSTDIGELAL GKNVIVAFMP
                                VRDIYRLRKF QRSNQNTCIN QRPLVKVGDK VSGGEVIADG PSTDLGELAL GKNILVAFMP
                                VRDIYRLRKF QRSNQNTCIN QRPLVKVGDT VSKNEVLADG PSTDMGELAL GKNVIVAFMP
                                IRDIYRLMKY QRSNQSTCIN QRPLVKVGDI VKKGDIIADG PSTDLGELAL GRNVLVAFMP
                                IRDIYRLQKF QRSNQNTCIT QKPLVRVGDV VAKGDIIADG PSTEFGELAL GRNVLVAFMP
                                IRDIYNLRKF QRSNQNTCIN QRPLVRVGDA IQAGEIIADG PSTDLGELAL GKNVLVAFMP
                                IRDIYRLMKY QRSNQSTCIN QRPLVKVGDV VKKGDIIADG PSTDLGELAL GRNVLVAFMP
                                IRDIYKLRKF QRSNQNTCIN QRPLVRVGDK VNAGDIIADG PSTELGELAL GRNVLVAFMP
                                IRDIYNLRKF QRSNQNTCIN QRPLVRVGDN VQSGEIIADG PSTDLGELAL GRNVLVAFMP
                                IRDIYRLMKY QRSNQSTCIN QRPLVKVGDI VKKGDIIADG PSTDLGELAL GRNVLVAFMP
                                IRDIYRLMKF QRSNQNTCIN QRPLVRVGDP IQKGDIIADG PSTDLGDLAL GRNVLVAFMP
                                IRDIYRLQKY QRSNQSTCIN QRPLVRVGDR IGKGDIIADG PSTDLGDLAL GRNVLVAFMP
                                IRDIYRLQKF QRSNQSTCIT QKPLVRVGDV VKKGDIIADG PSTEFGELAL GRNVLVAFMP
                                IRDIYRLQKF QRSNQSTCIN QRPLVRVGDR IQKGDIIADG PSTDLGDLAL GRNVLVAFMP
                                IRDIYNLMKF QRSNQSTCIN QRPLVVVGDH VSAGDIVADG PSTDLGDLAL GRNVLVAFMP
                                IRDIYRLMKF QRSNQSTCIN QRPLVRVGDV VAKGDIIADG PSTDLGDLAL GRNVLVAFMP
                                IRDIYRLQKF QRSNQSTCIN QRPLVRVGDP IGKGDIIADG PSTDLGDLAL GRNVLVAFMP
                                IRDIYRLQKF QRSNQSTCIT QKPLVRVGEQ VKKGEIIADG PSTEFGELAL GRNVLVAFMP
                                IRDIYRLMKF QRSNQNTCIN QRPLVRVGDR VNKGDIIADG PSTELGDLAL GRNVLVAFMP
                                IRDIYRLQKF QRSNQSTCIT QKPLVRVGEQ VKKGEIIADG PSTEFGELAL GRNVLVAFMP
                                IRDIYRLMKF QRSNQSTCIN QRPLVRVGDQ VKKGDIIADG PSTELGELAL GRNVLVAFMP
                                IRDIYRLQKF QRSNQNTCVN QRPLVTVGDV INKGDIIADG PSTDLGDLAL GRNALVAFMP
                                IRDIYRLMKF QRSNQNTCIN QRPLVRVGDR IEKGDIIADG PSTDLGDLAL GRNVLVAFMP
                                IRDIYRLMKF QRSNQNTCIN QRPLVRMGDL VNKGDIIADG PSTELGDLAL GRNVLVAFMP
                                IRDIYRLQKF QRSNQNTCIN QRPLVRVGDR INKGDIIADG PSTDLGDLAL GKNVLVAFMP
                                IRDIYRLQKF QRSNQNTCVN QRPLVSVGDI LNKGDIIADG PSTDLGDLAL GRNALVAFMP
                                IRDIYRLQKF QRSNQSTCIT QKPLVRVGEP VKKGEIIADG PSTEFGELAL GRNVLVAFMP
                                IRDIYRLMKF QRSNQNTCVN QRPLVTVGDV LNKGDIIADG PSTDLGDLAL GRNALVAFMP
                                IRDIYRLQKF QRSNQNTCVN QRPLVAVGDL ISKGDIIADG PSTDLGDLAL GRNALVAFMP
                                IRDIYQLMKF QRSNQNTCIN QRPLVRVGDV ISKGDIIADG PSTDLGDLAL GRNVRVAFMP
                                IRDIYRLQKF QRSNQSTCIN QRPLVHVGDR IEKGDIIADG PSTDLGDLAL GRNVLVAFMP
                                IRDIYRLQKF QRSNQSTCIT QRPLVRVGDI IKKGDIVADG PSTEFGELAL GRNVLVAFMP
                                VRDIYNLLKF QRSNQNTCIN QKPLVKVGDR VIKGDIIADG PSTDLGELAL GRNVLVAFMP
                                VRDIYRLSKF QRSNQSTCIN QRPIVRVGDE VKVGDVIADG PSTDLGELAL GRNALVAFMP
                                VRDIYRLIKF QRSNQNTCIN QRPLVKVGDM VRDGDIIADG PSTDLGELAL GRNVLVAFMP
                                VRDIYRLAKF RRSNQNSCIN QRPIVRVGDE VRSGDIIADG PSTDLGELAL GRNVLVAFMP
                                IRDIYTLQKF QRSNQNTCIN QRPLVKVGDV IEEGDIIADG PSTDLGELAL GKNSLVAFMP
                                IRDIYTLQKF QRSNQNTCIN QRPLVKVGDV IEAGDIIADG PSTDLGELAL GKNSLVAFMP
                                IRDIYSLQKF QRSNQNTCIN QRPLVKVGDV VEPGDVIADG PSTDLGELAL GRNSLVAFMP
                                IRDIYTLMKF QRSNQSTCIN QRPLVTVGDL VQKGDIIADG PSTEDGELAL GRNVLVAFMP
                                VKDIYNLKKF QRSNYNTCIN QKVLVNVGDI VKKGDVIADG VATNKGEIAL GSNVLVAFIA
                                VKDIYNLKKF QRSNYNTCIN QKVLVNVGDI VKKGDVIADG VATNKGEIAL GRNVLVAFIA
                                IRDIYHLRKF QRSNHNTCIN QRPLVHVGDC VKKGDVIADG PAINNGELAL GQNLLVAFMS
                                IRDIYHLRKF QRSNHNTCIN QKPLVHVGDC VKEGDVIADG PAINSGELAL GQNLLVAFMS
                                IRDIYRMRKF QRSNQNTCIN QRPLVKVGDL VQKGQVIADG PSTDLGELAL GKNVVVAFMP
                                IRDIYNLTKY TRSNQNTNIN QRPIVQVGDH VKRGDVVADG ASTDLGELAL GQNMTVAFMP
                                IRDIYNLIKY TRSNQNTNIN QRPIVKVGDR VARGDVVADG ASTDLGELAL GQNMTVAFMP
                                IRDIYNLIKY TRSNQNTNIN QRPIVQAGDR VVRGDVVADG ASTDLGELAL GQNMTVAFMP
                                VHDEYRLLKF VRSNQDTMIN QKPIVNEGDF VKKGDPIADG PATDMGELAL GRNILVAFMP
                                VHDEYRLLKF VRSNQDTMIN QKPIVNEGDF VKKGDPIADG PATDMGELAL GRNILVAFMP
                                IHDEYRLLKF VRSNQDTTIN QKPIVNEGDL IKKGDPIADG PATDMGELAL GRNILVAFMP
                                IHDEYRLMKF VRSNQDTTIN QRPIVDVGDF VKAGDVIADG PATDMGELAL GRNVLVAFMP
                                VQDVYTLFKF VRTNQDTAVN QRPIVSVGEE VEKGAPIADG PSTEMGELAL GKNVLVAFMP
                                IHDEYTLLKY VRSNQDTCIN QKPIVNVGDF VKKGTPIADG PATDNGELAL GKNVLVAFLP
                                IHDEYSLLKY VRSNQDTCIN QKPIVNAGDF VKKGSPIADG PATDNGELAL GKNVLVAFLP
                                IQDEYQLLKY VRSNQDTCIN QRPIVNVGDF VKKGMPIADG PATDNGELAL GKNVLVAFLP
                                INDKYTLWKF IRSNQDTTIN QRPIVEMNEI IEKGDPIADG PAIDMGELAL GKNVLVAFMP
                                VKDQYHLMKY VRSNQDMCIN QVPIVDMEDI VEEGEPLADG PSMDMGELAL GKNIAVGFLS
                                IHDEYRLMKF VRTNQDTVIN QRPIVNVGDR VKKGEVIADG PATDMGELAL GRNVLVAFMS
                                VHDEYRLMKF VRTNQDTVIN QRPIVNVGDR VKRGEVIADG PATDMGELAL GRNVLVAFMS
                                IEDEYYLMKF IRTNQDTTVN QRPIVNAGDL VKAGDVIADG PATDMGELAL GKNVLVAFMP
                                VHDTYELLKF TRTNQDTCIN QKPIVNVGEV VKKGDPIADG PATDMGELAL GKNVLVAFVP
                                IHDTYELLKF TRTNQDTCIN QRPIVNVGEV VKKDDPIADG PATDMGELAL GKNVLVAFVP
                                IKDEYLLQKF IRTNQDTTIN QRPIVSKGEV IEKGDPIADG PSTDMGELAL GKNVLVAFMP
                                IHDEYTLLKY VRSNQDTSIT QKPIVNVGDF VKKGSPIADG PATDNGELAL GKNVLVAFLP
                                IMDEYLLHKF IRTNQDTTIN QRPIVSEGEI VEKDTPIADG PSTDMGELAL GKNALVAFMP
                                VQDVYTLHKF VRTNQDTAVN QRPIVSVGEI VQTGTPIADG PSTEMGELAL GKNVLVAFMP
                                IEDVYHLIKY TRTNQDTMMN QRPIVDKGEH VEAGDCIADG PATDMGELAL GRNVMVAFMS
                                IIDEYTLLKY VRSNQDMCIN QVPIVNVGDI VEKGEPIADG PSMDMGELAL GRNVFIGFLP
                                ISDEYVLMKY VRSNQDMCIN QMPLVNLGEI VEKGDPLADG PSMDMGELAL GKNVLVGFIS
                                ITDEYKILKY VRSNQDMCIN QRPIVDMGEI VEKNAPLADG PSTEMGELAL GKNILVAFVP
                                IADEYRVVKY TRSNQDSCIN QRPIVVPGEK VEEGSVLADG PSTDMGELAL GQNILVAFVP
                                IDDRYRLKKY WRTNQDTAIN QRPLVRMGQT VAKGEVLADG AATEMGQLAL GRNVTVAFMP
                                VDDRYKLKKY WRTNQDTAIN QRPLVKMGQQ VAKGEVLADG AATEMGQLAL GANVTVAFMP
                                VDDRYRVKKY WRTNQDTAIN QRPVVRLGQR VKAGDVLADG AATEQGQLAL GANVTVAFMP
                                VRDIYPLTKF KRSNQNTCIN QKPIAYIGQR VRKGDVLADG PCTDAGELAL GRNVLVAFMP
                                VRDIYNLIKF KRSNQNTCIN QRPIIRVGEK VLKGQVLADG PCTEMGELAL GRNVLVAFMP
                                VRDIYQLTKF KRSNQNTCIN QKPIVRVGQR VPKGAVLADG PCTDLGELAL GRNVLVAFMP
                                VRDIYQLIKF KRSNQNTCIN QKPIVRKGDR VLKGQVIADG PCTEQGELGL GRNVLVAFMP
                                VRDIYLLTKF RRSNQNTCVN QKPIVRPGQR VVKGQVLADG PNTDRGELAL GRNVLVAFMP
                                VRDIYQLIKF KRSNQNTCIN QKPIVRKGDR VVKGQVIADG PCTEQGELGL GRNVLVAFMP
                                VRDIYQLTKF KRSNQNTCIN QKPIVRHGDR VVKGQVIADG PCTEQGELAL GRNVLVAFMP
                                VRDIYQLTKF KRSNQNTCIN QKPVVKKGQR VLKGQVIADG PCTDHGELAL GRNVLVAFMP
                                VRDIYTLIKF KRSNQNTCIN QKPVVREGER VVKGQVIADG PCTEQGELAL GRNVLVAFMP
                                VRDIYQLTKF KRSNQNTCIN QKPIVKQGDH VKKGQVIADG PCTDHGELGL GRNVLVSFMP
                                VRDIYQLTKF KRSNQNTCIN QKPIVRKGDR VLKGQVLADG PCTEQGELGL GRNVLVAFMP
                                IRDIYQLIKF KRSNQNTCIN QKPIVRHGDR VVKGQVIADG PCTEQGELGL GRNVLVAFMP
                                VRDIYQLTKF KRSNQNTCIN QKPVVRKGDR VLKGQVIADG PCTEQGELGL GRNVLVAFMP
                                IRDIYQLTKF KRSNQNTCIN QKPIVRKGDR VLKGAVIADG PCTEQGELGL GRNVLVAFMP
                                VRDIYQLIKF KRSNQNTCIN QKPVVREGER VAKGQVIADG PCTEQGELAL GRNVLVAFMP
                                IRDIYQLTKF KRSNQNTCIN QKPIVRKGDR VLKGAVIADG PCTEQGELGL GRNVLVAFMP
                                VRDIYTLIKF KRSNQNTCIN QKPVVREGDR VLKGQVIADG PCTEQGELAL GRNVLVAFMP
                                IRDIYQLTKF KRSNQNTCIN QKPIVRKNDR VVKGQVIADG PCTEQGELGL GRNVLVAFMP
                                VRDIYQLTKF KRSNQNTCIN QKPIVRHGDR VVKGQVIADG PCTEQGELGL GRNVLVAFIP
                                VRDIYQLTKF KRSNQNTCIN QKPIVRKGDR VLKGEVIADG PCTEQGELGL GRNVLVAFMP
                                VRDIYTLVKF ARSNQNTCLN QTPLVKKGEY VTEGQILADG PCTDHGELAL GRNLVVAYMP
                                VRDIYQMTKF KRSNQNTCIN QKPIVHVGQK VKKGDVLADG PCTDSGELAL GRNVLVAFMP
                                IRDIYTLIKF KRSNQNTCIN QKPIVRQGDR VIKGQVIADG PCTEQGELGL GRNVLVAFMP
                                VRDIYTLTKF RRSNQNTCIN QRPIVRVGER VTKGQVIADG PCTDRGELAL GRNVLVAFMP
                                IRDIYTLIKF KRSNQNTCIN QKPIVRHGDR VVKGQVIADG PCTEQGELGL GRNVLVAFMP
                                VRDIYQLTKF KRSNQNTCIN QKPIVRKGDR VLKGQVIADG PCTEQGELGL GRNVLVAFMP
                                IRDIYQLTKF KRSNQNTCIN QKPIVRKNDR VIKGQVIADG PCTEQGELGL GRNVLVAFMP
                                VRDIYQLTKF KRSNQNTCIN QKPIVRKGDR VLKGQVIADG PCTEQGELGL GRNVLVGFMP
                                IRDIYQLTKF KRSNQNTCIN QKPVVRKGDR VLKGQVIADG PCTEQGELGL GRNVLVAFMP
                                IRDIYQLTKF KRSNQNTCIN QKPVVRKGDR VLKGQVIADG PCTEQGELGL GRNVLVAFMP
                                VRDIYQLTKF KRSNQNTCIN QKPIVRQGDR VLKGQVIADG PCTEQGELGL GRNVLVAFMP
                                IRDIYQLVKF RRSNQSTCIN QKPIVRVGQR VKKGDVLADG PCTDQGELAL GRNVLVAFMP
                                IRDIYQLVKF RRSNQSTCIN QKPIVRVGQR VKKGDVLADG PCTDQGELAL GRNVLVAFMP
                                VRDIYTLVKY SRSNQNTCLN QVPLVKKGEY VAQGQILADG PCCEHGELAL GRNLVVAYMP
                                VRKVYKLIKF KRSNQDTCIS QRPLVRNGQR VDTGDVLADS SSTDNGELAL GKNVLVAFMP
                                VRKVYKLIKF KRSNQDTCIS QRPLVHNGQR VDAGDVLADS SSTDNGELAL GKNVLVAFMP
                                VRKVYKLIKF KRSNQDTCIS QRPLVHNGQR VNAGDVLADS SSTDNGELAL GKNVLVAFMP
                                VRKTYKLIKF KRSNQDTCIS QKPLVRIGQR VEKGSVLADS SSTDNGELAL GKNVLVAFMP
                                VRKTYKLIKF KRSNQDTCIS QKPLVHIGQR VEKGTVLADS SSTDNGELAL GKNVLVAFMP
                                VRKTYKLIKF KRSNQDTCIS QKPMVHIGNR VEKGSVLADS SSTDHGELAL GKNVLVAFMP
                                VRKTYKLIKF KRSNQDTCIS QKPMVHIGDR VEKGSVLADS SSTDHGELAL GKNVLVAFMP
                                VRKTYKLIKF KRSNQDTCIS QKSLVRTAQR VAKGDVLADS SSTENGELAL GKNVLVAFMP
                                VRKTYKLIKF KRSNQDTCIS QKPLVHIGQR VEKGLILSDS SSTDNGELAL GKNVLVAFMP
                                VRKTYKLIKF KRSNQDTCIS QKPLVRIGDK VEKNTVLADS SSTEYGELAL GKNVLVAFMP
                                VRKTYKLIKF KRSNQDTCIS QKPLIHIGQR VSKGDVLADS SSTENGELAL GKNVLVAFMP
                                VRKTYRMIKF KRSNQDTCIS QKPLVRNGQK VEKGTVLADS SSTEEGELAL GKNVLVAFMP
                                VRKTYRLIKF KRSNQDTCIS QKPLVKNGQK VEKGTVLADS SSTEDGELAL GKNVLVAFMP
                                VRRTYKLIKF KRSNQDTCIS QKPLVRIGDR VERGSVLADS SSTENGELAL GKNVLVAFMP
                                IRKTYKLIKF KRSNQDTCIS QKPLVKIGQR VAKGAILADS SSTENGELAL GKNVLVAFMP
                                VRKTYELIKF KRSNQDTCIT QKPVVKNGQA VEKGDVLADG PSTENGELAL GKNVLVAFMP
                                VRKTYRMIKF KRSNQDTCIS QKPLVHNGQK VEKGTVLADS SSTENGELAL GKNVLVAFMP
                                VRRTYRLIKF KRSNQDTCIT QKPFVYEGQV VKKGDVLADG SSTEEGELAL GKNVLVAFMP
                                IRKTYKLIKF KRSNQDTCIT QKPFVYEGQV LKKGDVIADG PSTESGELAL GKNVLVAFMP
                                VRKTYTMIKF KRSNQDTCIT QKPVVYAGQE LEEGDIIADG ASTEFGELAL GKNVLVAFMP
                                VRKTYNLIKF KRSNQDTCIS QKPVVRTGQK LEKGDVLADG PSTENGELAL GKNVLVAFMP
                                VRKTYRMIKF KRSNQDTCIT QKPVVRKGDV VRKGDVLADG HSTENGELAL GKNVLVAFMP
                                IRKSYPMIKF SRSNQDTCIN QKPIVSKGQR VKKGDVLADG SSTEHGELAL GKNVLVAFMP
                                VRKSYKLIKF FRSNQDTCLN QKPIVNVGQR VKKGDVLADG SSTENGELAL GRNVLVAFMP
                                VRKVYKLTKF FRSNQDTCIN QKPIVSIGDR VKKGDVLADG SSTDNGELAL GKNVLVAFMP
                                VKVVYELTKF QGTNQETCVN QKPIVKEGQR VKKGDVLADG AATDQGELAL GRNVLVAFMP
                                VRDIYNLTKY TRSNQNTCIN QRPLVKLGDA IARGDVLADG PSTDMGELAL GQNLRVAFMP
                                VRDIYNLTKY TRSNQNTCIN QRPLVKPGNA VARGDVLADG PSTDMGELAL GQNLRVAFMP
                                VRDIYNLTKY TRSNQNTCIN QRPLVKPGDL IARSDVLADG PSTDMGELAL GQNLRVAFMC
                                VRDIYNLTKY TRSNQNTCIN QHPLVKPGNI VARDDVLADG PSTDMGELAL GQNLRIAFMP
                                VRDIYNLTKY TRSNQNTCIN QRPLVRPNDV VARGDVLADG PSTDMGELAL GQNLRVAFMP
                                VRDIYNLTKY TRSNQNTCIN QHPLVKPGNV VARRDVLADG PSTDMGELAL GQNLRIAFMP
                                VRDIYNLTKY TRSNQNTCIN QRPLVKPGDI VAVDDVMADG PSTDMGELAL GQNLRVAFMP
                                VRDIYNLTKY TRSNQNTCIN QRPLVAPGDE IARNDVLADG PSTDMGELAL GQNLRVAFMP
                                VRDIYNLTKY TRSNQNTCIN QRPLVQPGDV VARADILADG PSTDMGELAL GQNLRVAFMP
                                VRDIYNLTKY ARSNQNTCIN QRPLVKPGEV VAAGDVLADG PSTDMGELAL GQNLLVAFMP
                                IKDIYNLTKY TRSNQNTCIN QRPCVNHGEP IERGDVLADG PSTDLGELAL GQNLRVAFMP
                                IKDIYNLTKY TRSNQNTCIN QRPCVNHGEP IERGDVLADG PSTDLGELAL GQNLRVAFMP
                                IKDIYNLTKY TRSNQNTCIN QRPCVNHGEP IERGDVLADG PSTDLGELAL GQNLRVAFMP
                                IKDIYNLTKY TRSNQNTCIN QRPCVNHGEP IERGDVLADG PSTDLGELAL GQNLRVAFMP
                                IKDIYNLTKY TRSNQNTCIN QRPCVNHGEP IERGDVLADG PSTDLGELAL GQNLRVAFMP
                                VRDIYTLVKY QKSNQNTCIN QRPVVKVGDI VKSGDIIADG PSTDLGELAL GKNVLAAFMP
                                VRDIYNLLKF QRSNHNTCIN QKPLINVGDY VAKGEVIADG PSTDNGEIAL GRNVLVAFLP
                                IRDIYTLTKF QKSNQGTSMT QRPIVSVGDK VSKGDIIADG SCTELGELAL GRNVLVAFMP
                                IRDIYNLLKF QKSNHNTCIN QKPLVKVGHY VKKNDIIADG PSTDNGEIAL GRNVLVAFIP
                                VRDIYNLRKF QRSNYNTCIN QKVLVDVGDI VKKGDVIADG PSTNQGEIAL GRNVLVAFIP
                                IRDIYNLRKF QRSNHNTCIN QKPLVKPGDY VRENDVIADG SAIDQGELAL GKNVLVAFMS
                                IRDIYKLRKF QRSNHNTCIN QRPIVKIGDY VRTNDVIADG AAIDRGELAL GKNVLVAFMS
                                VADSYMLHKF RKSNHNTCIH QRCVVYQGQR VKAGDILADG PATQQGELAL GRNLIVAFMS
                                IRDVYELKKF QKSNQKTCIN QRPIVRKGQR VKKGQIIADG PSMENGELAL GKNVLVAFMP
                                IKDVYNLKKF QKSNQKTCIN QRPIVKKGQR VKKGQIIADG PSMENGELAL GKNVLVAFMP
                                IRDVYNLKKF QKSNQKTCIN QKPIVKKGQR VKKGQIIADG PSMENGELAL GKNVLVAFMP
                                VKDVYNLKKF QKSNQKTCIN QRPIVKKGQR VKRGQIIADG PSMENGELAL GKNVLVAFMP
                                VRDVYELKKF QKSNQKTCIN QRPIVRKGDR VKRGQIIADG PSMENGELAL GKNVLVAFMP
                                VKDVYELKKF KKSNQKTCIN QRPIVKKGQR VEKGQIIADG PSMDNGELAL GKNVLIAFIP
                                IKDVYELKKF KKSNQKTCFN QRPIVKKGQR VEKGEIIADG PSMDNGELAL GKNVLIAFMP
                                VADVYYLRKF DRSNQNTCFN NRPIVKKGQR IKAGDVIADG PATENGELSL GKNVLVAFMP
                                IKDVYELMKF KGSNQATCMN QRPLVRRGDK VEAGAIIADG TSTYRGELAL GKNVLVAFMP
                                IKDIYKLKKF RGSNQATCIN QRPLVRKGDI VEKGAIIADG TSTYKGELAL GKNVLVAFMP
                                IRDIYLLEKF ARTNQNTCIN QRPLVTKGQK VKKGDVIADG QSTYKGELAL GRDVLVAFMP
                                ISDVYELMKF KGSNQATCMN QRPLVRKGDT VVAGSVIADG TSTYKGELSL GKNVLVAFMP
                                IRDIYELRKF QRTNQKTCVN QRPIVRKGEK VEKGQIIADG HSTDRGELAL GKDVLVAFMP
                                IKDIYELKKF KGSNQATCIN QRPLVRVGDK VEKGAVIADG TSTYKGELAL GKNVLVAFMP
                                IKDIYKLNKF KGSNQATCMN QRPLVRKGDI VEKGATIADG TSTYKGELAL GKNVLVAFMP
                                IRDVYKLLKF TKTNQNTSVN QRPIVYKGQK IKKGDCIADG QSTFMGELAL GKDLLVCFMP
                                VRDIYELKKM SRTNQNTCIN ERPLVFKGQR VSKGEILADG QSTERGELAL GKDVLVAFMP

                                WEGYNYEDAI LINERLVYDD VYTSIHIEKY EIEARQTKLG PEEITREIPN VSEDSLRQLD
                                WEGYNYEDAI LISERLVSDD TYTSIHIEKY EIEARQTKLG PEEITREIPN VGEDALRNLD
                                WEGYNYEDAI LISERLVQDD IYTSIHIEKY EIEARQTKLG PEEITREIPN VGEDALRQLD
                                WEGYNYEDAI LISERLVYDD VYTSIHIEKY EIEARQTKLG PEEITREIPN VGEDSLRQLD
                                WEGYNYEDAI LISERLVYDD VYTSIHIEKY EIEARQTKLG PEEITREIPN VGEDSLRQLD
                                WEGYNYEDAI LISERLVQDD VYTSIHIEKY EIEARQTKLG PEEITREIPN VGEDALRNLD
                                WEGYNYEDAI LISERLVQDD IYTSIHIEKY EIEARQTKLG PEEITREIPN VGEDALRNLD
                                WEGYNYEDAI LISERLVYND VYTSIHIEKY EIEARQTKLG PEEITREIPN VGEDALRQLD
                                WEGYNYEDAI LISERLVIDD VYTSIHIEKY EIEARQTKLG PEEITREIPN VGEDALRQLD
                                WEGYNYEDAI LISERLVQDD IYTSIHIEKY EIEARQTKLG PEEITREIPN VGEDALRNLD
                                WEGYNYEDAI LISERLVQDD VYTSIHIEKY EIEARQTKLG PEEITREIPN VGEDALRQLD
                                WEGYNYEDAI LISERLVQDD VYTSIHIEKY EIEARQTKLG PEEITREIPN VGEDALRNLD
                                WEGYNYEDAI LISERLVQED LYTSIHVEKY EIEARQTKLG PEEITREIPN VGEDALRQLD
                                WEGYNYEDAI LISERLVQED TYTSIHIEKY EIEARQTKLG PEEITREIPN VGEDALRQLD
                                WEGYNYEDAI LISERLVQDD VYTSIHIEKY EIEARQTKLG PEEITREIPN VGEDALRQLD
                                WEGYNYEDAI LISERLVQDD IYTSIHIEKY EIEARQTKLG PEEITREIPN VGEDALRQLD
                                WEGYNYEDAI LISERLVQED IYTSIHIEKY EIEARQTKLG PEEITREIPN VGEDALRQLD
                                WEGYNYEDAI LISERLVQDD VYTSIHIEKY EIEARQTKLG PEEITREIPN VGEDALRQLD
                                WEGYNYEDAI LISEKLVQED TYTSIHVEKY EIEARQTKLG PEEITREIPN VGEDALRQLD
                                WEGYNYEDAI LISERLVQED VYTSIHIEKF EIEARQTKLG PEEITREIPN VGEDALRQLD
                                WEGYNYEDAI LISERLVQED VYTSIHIEKF EIEARQTKLG PEEITREIPN VGEDALRQLD
                                WEGYNYEDAI LISERLVYDD VYTSIHIEKY EIEARQTKLG PEEITREIPN VGEDSLRQLD
                                WEGYNYEDAI LICEKLVQDD VYTSIHVEKY EIEARQTKLG PEEITREIPN VGEDALRQLD
                                WEGYNYEDAI LISERLVQED VYTSIHIEKY EIEARQTKLG PEEITREIPN VGEDALRQLD
                                WEGYNYEDAI LISERLVYDD VYTSIHVEKY EIEARQTKLG PEEITREIPN VGEDALRNLD
                                WEGYNYEDAI LVSERLVRDD VYTSIHIEKF EIEARQTKLG PEEITREIPN VGEDSLRQLD
                                WEGYNYEDAI LISEHLVQDD VYTSIHIEKY EIEARQTKLG PEEITREIPN VGEDALRNLD
                                WEGYNYEDAI LISERLVQDD VYTSIHIEKY EIEARQTKLG PEEITREIPN VGEDALRQLD
                                WEGYNYEDAI LISERLVQDD VYTSIHIEKY EIEARQTKLG PEEITREIPN VGEDALRQLD
                                WEGYNYEDAI LINERLVIDD VYTSIHIEKY EIEARQTKLG PEEITREIPN VGEDSLRQLD
                                WEGYNYEDAI LISERLVQDD IYTSIHIEKY EIEARQTKLG PEEITREIPN VGEDALRQLD
                                WEGYNYEDAI LISEKLVQDD VYTSIHIEKY EIEARQTKLG PEEITREIPN VGEDALRQLD
                                WEGYNYEDAI LISERLVSED VYTSIHIEKY EIEARQTKLG PEEITREIPN VGEDALRNLD
                                WEGYNYEDAI LISERLVQDD IYTSIHIEKY EIEARQTKLG PEEITREIPN VGEDALRQLD
                                WEGYNYEDAI LISERLVQED IYTSIHIEKY EIEARQTKLG PEEITREIPN VGEDALRQLD
                                WEGYNYEDAI LISERLVYDD IYTSIHVEKF EIEARQTKLG PEEITREIPN IGEDSLKNLD
                                WEGYNYEDAI LISERLVAED VYTSIHVEKF EIEARQTKLG PEEITREIPN VGEDALRQLD
                                WEGYNYEDAI LISERLVAQD VYTSIHIEKY EIEARQTKLG PEEITREIPN VGEDALRNLD
                                WEGYNYEDAI LINERLVIDD VYTSIHVEKY EIEARQTKLG PEEITREIPN VGEDSLRNLD
                                WEGYNYEDAI LINERLVIDD VYTSIHVEKY EIEARQTKLG PEEITREIPN VGEDSLRNLD
                                WEGYNYEDAI LISERLVYDD VYTSIHIEKF EIEARQTKLG PEEITREIPN VGEDALRNLD
                                WEGYNYEDAI LISERLVAQD FYTSIHIEKF EIEARQTKLG PEEITREIPN VSEESLRNLD
                                WEGYNYEDAI LISERLVFDD VYTSIHIEKY EIEARQTKLG PEEITREIPN VGEDSLRHLD
                                WEGYNYEDAI LISERLVFDD VYTSIHVEKY EIEARQTKLG PEEITREIPN VGEDALRHLD
                                WEGYNYEDAM LISEKLVYGD VYTSIHIEKY EIEARQTKLG PEEITREIPN VGEDALRQLD
                                WEGYNYEDAI LISERLVYDD VYTSIHIEKF EIEARQTKLG PEEITREIPN VGEDSLRQLT
                                WEGYNYEDAI LISERLVYED IYTSIHIEKY EIEARQTKLG PEEITREIPN VGEDSLRQLD
                                WEGYNYEDAI LISERLVYDD VYTSIHIEKF EIEARQTKLG PEEITREIPN VGEDGLRNLD
                                WEGYNYEDAI LISERLVYDD VYTSIHIEKF EIEARQTKLG PEEITREIPN VGEDSLRNLD
                                WEGYNYEDAI LISERLVQQD IYTSIHVEKY EIEARQTKLG PEEITREIPN VGEDSLRQLD
                                WEGYNYEDAI LISEKLVYED YYTSIHVEKY EIEARQTKLG PEEITREIPN VGEDTLRNLD
                                WEGYNYEDAI LLSERLVFDD VFTSVHVEKF EIEARQTKLG PEEITREIPN VGEDSLRNLD
                                WEGYNYEDAI LISERLVQED VYTSIHIEKY EIEARQTKLG PEEITREIPN VGEDALRHLD
                                WEGYNYEDAI LISERLVQED VYTSIHIEKY EIEARQTKLG PEEITREVPN VSEEALRQLD
                                WEGYNYEDAI LISERLVYDD VFTSVHIEKH EIEARQTKLG PEEITREIPN VGEDALRDLD
                                WEGYNYEDAI LVSERLVQDD VYTSIHVEKY EIEARQTKLG PEEVTREIPN VGEDALRQLD
                                WEGYNYEDAI LISERLVQED IYTTVHIEKH EIEARQTKLG PEEITREIPN VGEDSLLNLD
                                WEGYNYEDAI LVSDRLVQDD LYTSVHIEKY EIEARQTKLG PEEITREIPN VAEESLGHLD
                                WEGYNYEDAI LVSERMVTDD LYTSVHIEKY EIEARQTKLG PEEITREIPN ISEESLNNLD
                                WEGYNYEDAI LVSERMVTDD LYTSVHIEKY EIEARQTKLG PEEITREIPN ISEESLNNLD
                                WEGYNYEDAI LVSERLVNDD LYTSVHIEKY EIEARQTKLG PEEITREIPN VAEESLGNLD
                                WEGYNYEDAL LVSERLVTDD LYTSVHIEKY EIEARQTKLG PEEITREIPN VAEESLGNLD
                                WEGYNYEDAI LISERLVYDD VFTSIHVEKF EIEARQTKLG PEEITREIPN VGEDSLRNLD
                                WEGYNYEDAI LVSERLVYDD VFTSIHVEKF EIEARQTKLG PEEITREIPN VGEDSLRNLD
                                WEGYNYEDAI LISERLISED VYTTIHVEKY EIEARQTKLG PEEITRELPN VGEDALGQLD
                                WEGYNYEDAI LLSERCVHDD IFTSVHIEKL EIDARQTKLG PEEITREIPN VSEDALRHLD
                                WEGYNYEDAI LLSERCVHDD IFTSVHIEKL EIDARQTKLG PEEITREIPN VSEDALRHLD
                                WEGYNFEDSI LISNKLIYDD VFTSIHIEKL EIDARTTKLG PEEITREVPN VSEDSLRHLD
                                WEGYNFEDAI LLSERCVHDD IFTSLHIEKL EIDARQTKIG PEEITREIPN VSEEALRHLD
                                WEGYNYEDAI LISDKLSHED VYTSIHIEKL EIDARTTKLG PEEITREIPN VSEDSLRHLD
                                WEGYNFEDAI LLSERCVHDD IFTSLHIEKL EIEARQTKLG PEEITREIPN VSEDALRHLD
                                WEGYNYEDAI LLSERCVHDD IFTSVHIEKL EIDARQTKLG PEEITREIPN VSEDALRHLD
                                WEGYNFEDAI LISERLIHDD VYTSIHIEKL EVDARTTKLG PEEITREIPN VGEDALRNLD
                                WEGYNYEDAI LLSERCVHDD IFTSVHIEKL EIDARQTKLG PEEITREVPN VSEESLRHLD
                                WEGYNFEDAF LISERLVQED VYTSIHIEKL EIDARSTKLG PEEITREVPN VSEESLRHLD
                                WEGYNFEDAI LISQRLVFDD VLTSIHIEKL EIDARSTKLG PEEITREVPN VSEESLRHLD
                                WEGYNFEDAI LISQRLVKDD VFTSIHIEKY ETEARTTKLG AEEITRDIPN VGEESLRDLD
                                WEGYNFEDAI LISRRLVKDD VFTSIHIEKY ETEARTTKLG AEEITRDIPN VGEDALRDLD
                                WEGGNFEDAI LISERIVRED LFTSIHIDEY ETEARDTKLG PEEITRDIPN VGEEALRHLD
                                WEGGNFEDAI LISERIVHED LFTSIHIEKY EIDARDTKLG PEEITRDIPN VGEEGLRNLD
                                WEGGNFEDAI LISERLVRDD IYTSIHIEKY EVEARDTKLG PEEITRDIPN VGEDALRDLD
                                WEGGNFEDAI LISERIVRED LFTSIHIEKY EVDARDTKLG PEEITRDIPN VGEEGLRNLD
                                WEGGNFEDAI LISERIVRED LFTSIHIEKY EVDARDTKLG PEEITRDIPN VGEEGLRNLD
                                WEGGNYEDAI LISEQIVRED LFTSIHIEKY EVEARETKLG PEEITRDIPN VGEEGLRNLD
                                WEGGNFEDAI LVSERLVQED KYTSIHIEKH EVDARETKLG PEEITRDIPN VGEDALKDLD
                                WEGGNFEDAI LVSERLVQED KYTSIHIEKH EIEARETKLG PEEITRDIPN VGEDALKDLD
                                WEGGNYEDAI LISEDLVRRD KYTSIHIEKH EVEARDTKLG PEEITRDIPN VGEDQLKNLD
                                WEGYNFEDAI ILSENLVRED KFTSIHIEKH EVEARQTKLG DEEITRDIPN VGDDALAQLD
                                WHGYNYEDAI IISDRLVKAD RFTSIHISKH EVEARDTKLG LEEITRDIPN VGEESLRELD
                                WQGFNYEDAI ILSERLVRED AFTSIHITKH ELEARDTKLG VEEITRDIPN VGEESLRELD
                                WEGGNFEDAI LISERVVMDD KFTSVHIEKY ELEARDTKLG PEEITRDIPN VGDDAIKDLD
                                WEGQVFEDAI VISERLVRED IYSSIHIEKH EAEARETKLG PEEITRDIPN VGEEQLRDLD
                                WEGGNFEDAI LISEKLVQDD RFTSVHIEKY EVEARDTKLG PEEITRDIPN VGEDAIKDLD
                                WEGGNYEDAI LVSERIVMDD KFSSVHIEKH ELEARDTKLG PEEITRDIPN VGDEAIKDLD
                                WEGGNFEDAI LISERLVQDD RFTSVHIEKY EVEARDTRLG PEEITRDIPN VGEDAIKDLD
                                WEGGNFEDAI LISERLVQQD RFTSVHIEKY EVEARDTKLG PEEITRDIPN VGDDAIKDLD
                                WEGGNFEDAI LISERLVEDD RFTSVHIEKY EIEARDTRLG PEEITRDIPN VGEDAIKDLD
                                WEGGNFEDAI LISERLVQDD RFTSVHIEKY EVEARDTKLG PEEITRDIPN VGEDAIKDLD
                                WHGYNYEDAI IISDRLVKAD RFTSIHISKH EVEARDTKLG LEEITRDIPN VGEESLRELD
                                WEGGNFEDAI LISERLVQDD RFTSVHIEKH EVEARDTKLG PEEITRDIPN VGEDAIKDLD
                                WEGGNFEDAI LISERIVHED LFTSIHIEKY EIDARDTKLG PEEITRDIPN VGEEGLRNLD
                                WEGGNFEDAI LVSERLVRED IFTSIHIEKY EVEARDTKLG PEEITRDIPN VGQDSLRNLD
                                WEGGNFEDAI LISERIVHED LFTSIHIEKY EIDARDTKLG PEEITRDIPN VGEEGLRNLD
                                WEGGNFEDAI LVSERLVRED IFTSIHIEKY EVEARDTKLG PEEITRDIPN VGQDSLRNLD
                                WEGGNFEDAI LVSERLVRED IFTSIHIEKY EVEARDTKLG PEEITRDIPN VGQESLRNLD
                                WEGGNFEDAI LVSERLVRED IFTSIHIEKY EVEARDTKLG PEEITRDIPN VGQESLRNLD
                                WEGGNFEDAI LVSERLVRED IFTSIHIEKY EVEARDTKLG PEEITRDIPN VGQDSLRNLD
                                WEGGNFEDAI LVSERLVRED IFTSIHIEKY EVEARDTKLG PEEITRDIPN VGQDSLRNLD
                                WEGGNFEDAI LVSERLVRED IFTSIHIEKY EVEARDTKLG PEEITRDIPN VGQDSLRNLD
                                WEGGNFEDAI LVSERLVRED IFTSIHIEKY EVEARDTKLG PEEITRDIPN VGQDSLKNLD
                                WEGYNYEDAI LISERLVKED IFTSIHIEEY ECEARDTKLG PEEITRDIPN VGEDVLKDLD
                                WEGYNYEDAI LISEKLVKED YYTSIHIEEY EADARDTKLG PEEITRDIPN VGEDVLKDLD
                                WEGYNYEDAI LISEKLVRED YYTSIHIEEY EADARDTKLG PEEITRDIPN VGEDVLKDLD
                                WEGYNYEDAI LISEKLVKDD IFTSIHIEEY ECDARDTKLG PEEITRDIPN VSEDVLKDLD
                                WEGYNYEDAI LISEKLVKED AFTSIHIEEH ECEVRDTKLG PEEITRDIPN VGEDALKDLD
                                WEGYNYEDAI LVNEKLVKED YFTSIHIEEY ECDSRDTKLG PEEITRDIPN VGEEVLKDLD
                                WEGYNYEDAI LVNEKLVKED YFTSIHIEEY ECDSRDTKLG PEEITRDIPN VSEDVLKDLD
                                WEGYNYEDAI LISENLVKED AFTTIHIEEH EAEARDTKLG PEEITRDIPN VGENALKNLD
                                WQGYNYEDAI LISEKLVKED ALTSVHIEEY EAEARDTKLG PEEITRDIPN VGDDALKDLD
                                WEGYNYEDAI LINENLVKED ALTSVHIEEY EAEARDTKLG PEEITREIPN ASKESLKNLD
                                WEGYNYEDAI LISEKLVKED VYTSIHIEEY EVEARDTKLG PEEITREIPN VGEDALKDLD
                                WEGYNYEDAI LISEELVRDD SLTSIHIEEY DAEARDTKLG PEEITREIPN VGEDALKDLD
                                WEGYNYEDAI LISEELVMDD SLTSIHIEEY DAEARDTKLG PEEITREIPN VGEDALKDLD
                                WEGYNYEDAI LISEELVKDD ALTSIHIEEY ESEARDTKLG PEEITRDIPN VGEEALKDLD
                                WEGYNYEDAI LLSERLVKED IFTSIHIEEY ECDSRDTKLG PEEITRDIPN VAEEVLRDLD
                                WEGYNYEDAI LLSQKLVKED VYTSIHIEEY ESEARDTKLG PEEITRDIPN VGEDALKNLD
                                WEGYNYEDAI LLSEKVVKED IYTSIHIEEY ELEARDTKLG PEEITRDIPN VGEDALRNLD
                                WEGYNYEDAI LLSEKMVKED VYTSIHIEEY ESEARDTKLG PEEITRDIPN VGEEALKNLD
                                WEGYNYEDAI LLSEKLVKDD VYTSIHIEEY ESEARDTKLG PEEITRDIPN VGEDALKNLD
                                WEGYNYEDAI LLSEKLVKED VYTSIHIEKH EIEARDTKLG PEEITRDIPN VGEEALKNLD
                                WEGYNYEDAI LLSEKLVKDD VYTSIHIEEY ESEARDTKLG PEEITRDIPN VGEDALKNLD
                                WEGYNYEDAI LINEKLVEED ALTSIHIEEY EADARDTKLG PEEITRDIPN VGEDALKDLD
                                WDGYNYEDAI IMSERLVKDD VYTSIHIEEY ESESRDTKLG PEEITRDIPN VGEDALRNLD
                                WDGYNYEDAI IMSERLVKED VYTSIHIEEY EAESRDTKLG PEEITRDIPN VGEDALKNLD
                                WEGYNYEDAI LISERLVKED VYTSIHIEEY EIEARETKLG PEEITRDIPN VGEEALKNLD
                                WDGYNYEDAI IMSERLVKED VYTSIHIEEY EAESRDTKLG PEEITRDIPN VGEDALKNLD
                                WEGYNYEDAM LISEKLVKED ALTSIHIEEF ESEARETKLG PEEITRDIPN VGEESLKNLD
                                WEGYNYEDAM LLNEKLVVDD VLTSVHIEEH ESEARETKLG AEEITKDIPN IGEDMRKNLD
                                WEGYNFEDAM LLNEELVIDD VLTSVHIEEH ECEARETKLG AEEITKDIPN VGEDMKKNLD
                                WDGYNYEDAV IMSERLVKDD VYTSIHIEEY ESEARDTKLG PEEITRDIPN VSESALKNLD
                                WEGYNYEDAM LLNEQLVMDD VLTSVHIEEH ECEARETKLG AEEITKDIPN VGDDMKKNLD
                                WEGYNFEDAM LLNEELVIDD VLTSVHIEEH ECEARETKLG AEEITKDIPN VGDDMKKNLD
                                MEGFNYEDAI ILSERLVKKD MFTTVHIQRL EVEVRATKLG MEEITREIPN VGEEALANLD
                                WEGYNYEDAI ILSEKLVKHD FFTTVHIQRL EVEVRATKLG MEEITREIPN VSEEALADLD
                                WEGYNYEDAI LISEKLVRED VFTTIHIERL EVEVRSTKLG MEEVTREIPN VGEEALKNLD
                                WEGYNYEDAV ILSERLVKKD MFTSVHIQRF EVEIRATKLG MEEITREIPN VGEEALASLD
                                FEGFNYEDAI ILSERLVKKD VFTTVHIQRL EVEVRATKLG MEEITREIPN VGEEAIANLD
                                WEGYNYEDAI LVSERLVKED LFTSIHIERY EVEVRSTKLG MEEITREIPN ISEEALRNLD
                                WEGYNYEDAI LLSERLVKYD LFTTVHIQRL EVEVRATKLG MEEITREIPN LSEEALADLD
                                WEGFNYEDSV LISERMVIDD TFTTVHINRF EVDVRSTKLG DEELTREVPN VSEDALKELD
                                WEGLNFEDSV VISERLVKDD AFSTVHINKF EVDVRTTKLG DEEITSEVAN VSEELLRHLD
                                WDGYNFEDAI VVSERLVKED VFTSVHIHKY EVDVRATKLG PEEITRDIPN VSDSALRYLD
                                WEGYNFEDAI VVSERLVKDD VFTSIHILKY EVEVRSTKLG PEEITNEIPN VSEESLRSLD
                                WEGYNFEDAI VISERLVKES VFTSVHIQKY EVEVRSTKLG PEEITREIPN VSEDSLGRLD
                                WEGYNYEDAI LLSERLVKED LFTSVHIQRL EVEVRATKLG MEELTREIPN ISEDALANLD
                                WEGYNYEDAI LLSEEVARDD VFTSIHIEEH ECEARDTKLG AEEITRDIPS VGEDALKDLD
                                FDGYNFEDAI LVSDRMVKDD IFTTIHINRY ELEVRTTKVG AEELTPEIPN VSEEFLRNLD
                                FEGYNFEDAI LVSERMVKDD VFTSIHITRY EVDVRATKQG DEELTPELPN VSEEALRNLD
                                WEGYNFEDAI VVSERLVKED LFTSIHIHKY EVDVRTTKIG PEEITREIPN ASEEALKNLD
                                WEGYNYEDAI LLSEEVARDD VFTSIHIEEH ECEARDTKLG AEEITRDIPS VGEDALKDLD
                                WNGYNYEDSI LISERILRDD VYTSIHIEEY EVAARDTKLG PEEITRDIPN VGEEALRNLD
                                WNGYNYEDSI LISERILRDD VFTSIHIEEY EVAARDTKLG PEEITRDIPN VGEEALRNLD
                                WNGYNYEDSI LISERILRDD VFTSIHIEEY EVAARDTKLG PEEITRDIPN VGEEALRNLD
                                WNGYNYEDSI LISERILRDD VFTSIHIEEY EVAARDTKLG PEEITRDIPN VGEEALRNLD
                                WNGYNYEDSI LISERILKDD VFTSIHIDEY EVAARDTKLG PEEITRDIPN VGEEALRNLD
                                WNGYNYEDSI LISERIVRDD VFTSIHIEEY EVAARDTKLG PEEITRDIPN VGEEALRNLD
                                WNGYNYEDSI LISERIHRDD VFTSIHIDEY EIAARDTKLG PEEITRDIPN VGEEALRNLD
                                WNGYNYEDSI LISERIHRDD VFTSIHIEEY EVAARDTKLG PEEITRDIPN VGEEALRNLD
                                WNGYNYEDSI LISERIVRDD VYTSVHLEEF EVAARDTKLG PEEITRDIPN VGEEALRNLD
                                WNGYNYEDSI LISERIHRDD VFTSIHIDEY EVAARDTKLG PEEITRDIPN VGEEALRNLD
                                WNGYNYEDSI LISERIVRDD VFTSIHIEEY EVAARDTKLG PEEITRDIPN VGEEALRNLD
                                WNGYNYEDSI LISERIVSDD VFTSIHIEEF EVAARDTKLG PEEITRDIPN VGEEALRNLD
                                WNGYNYEDSI LISERIARDD VFTSVHIEEF EVAARDTKLG PEEITRDIPN VGEEALRNLD
                                WNGYNYEDSI LISERIHRDD VFTSIHIDEY EVAARDTKLG PEEITRDIPN VGEEALRNLD
                                WNGYNYEDSI LISERVARDD VFTSIHIEEF EVAARDTKLG PEEITRDIPN VGEEALRNLD
                                WNGYNYEDSI LISERIARDD VFTSVHIEEF EVAARDTKLG PEEITRDIPN VGEEALRNLD
                                WNGYNYEDSI LISERIVRDD VFTSIHIEEF EVAARDTKLG PEEITRDIPN VGEEALRNLD
                                WNGYNYEDSI LISERIAQDD VFTSIHIEEF EVAARDTKLG PEEITRDIPN VGEEALRNLD
                                WNGYNYEDSI LISERIAQDD VFTSVHIEEF EVAARDTKLG PEEITRDIPN VGEEALRNLD
                                WNGYNYEDSI LISERVARDD VFTSIHIEEF EVAARDTKLG PEEITRDIPN VGEEALRNLD
                                WNGYNYEDSI LISERIARDD VFTSVHIEEF EVAARDTKLG PEEITRDIPN VGEEALRNLD
                                WNGYNYEDSI LISERIARDD VFTSVHIEEF EVAARDTKLG PEEITRDIPN VGEEALRNLD
                                WNGYNYEDSI LISERIARDD VFTSVHIEEF EVAARDTKLG PEEITRDIPN VGEEALRNLD
                                WNGYNYEDSI LISERIARDD VYTSIHIEEF EVAARDTKLG PEEITRDIPN VGEEALRNLD
                                WNGYNYEDSI LISERIARDD VFTSIHIEEF EVAARDTKLG PEEITRDIPN VGEEALRNLD
                                WNGYNYEDSI LISERVARDD VFTSVHIEEF EVAARDTKLG PEEITRDIPN VGEEALRNLD
                                WNGYNYEDSI LISERILKDD VFTSIHIDEY EVAARDTKLG PEEITRDIPN VGEEALRNLD
                                WNGYNYEDSI LISERIARDD VFTSVHIEEF EVAARDTKLG PEEITRDIPN VGEEALRNLD
                                WNGYNYEDSI LISERIAKDD VFTSVHIEEF EVAARDTKLG PEEITRDIPN VGEEALRNLD
                                WNGYNYEDSI LISERIAKDD VFTSVHIEEF EVAARDTKLG PEEITRDIPN VGEEALRNLD
                                WNGYNYEDSI LISERIVSED VYTSIHIEEF EVAARDTKLG PEEITRDIPN VGEEALRNLD
                                WNGYNYEDSI LISERIVRDD VFTSVHIEEF EVAARDTKLG PEEITRDIPN VGEEALRNLD
                                WNGYNYEDSI LISERIVKDD VFTSIHIEEF EVAARDTKLG PEEITRDIPN VGEEALRNLD
                                WNGYNYEDSI LISERISRDD VFTSIHIEEF EVAARDTKLG PEEITRDIPN VGEEALRNLD
                                WNGYNFEDSI LLSERIVKDD VFTSIHIEEF EVMARDTKLG PEEITRDIPN VSEEALKNLD
                                WNGYNFEDSI LLSERIVMDD IFTSIHIEEF EVMARDTKLG PEEITRDIPN VSEEALKNLD
                                WMGYNFEDSI LISERVVRDD VFTSIHIEEF EVMARDTKLG PEEITRDIPN VSEEALKNLD
                                WNGYNFEDSI LLSERIVKDD VFTSIHIEEF EVMARDTKLG PEEITRDIPN VSEEALKNLD
                                WNGYNFEDSI LISERIVRDD VFTSIHIEEF EVAARDTKLG PEEITRDIPN VGEEALKNLD
                                WMGYNFEDSI LISERVVRDD VFTSIHIEEF EVMARDTKLG PEEITRDIPN VSEEALKNLD
                                WNGYNFEDSI LLSERIVKED VFTSIHIEEF EVMARDTKLG PEEITRDIPN VSEEALKNLD
                                WNGYNYEDSI LLSEKIVSDD VFTSIHIEEF EVAARDTKLG PEEITRDIPN VSEEALKNLD
                                WNGYNYEDSI LLSEKIVSDD VFTSIHIEEF EVAARDTKLG PEEITRDIPN VSEEALKNLD
                                WNGYNFEDSI LLSERIVKDD VFTSIHIEEF EVMARDTKLG PEEITRDIPN VSEEALKNLD
                                WNGYNYEDSI LLSEKIVSDD VFTSIHIEEF EVAARDTKLG PEEITRDIPN VSEEALKNLD
                                WNGYNFEDSI LLSEKIVQDD VFTSLHIEEY EVMARDTKLG PEEITRDIPN VSEEALKNLD
                                WNGYNYEDSI LLSEKIVAED VFTSIHIEEF EVMARDTKLG PEEITRDIPN VSEEALKNLD
                                WNGYNYEDSI LLSEKIVSED VFTSIHIEEF EVAARDTKLG PEEITRDIPN VSEEALKNLD
                                WNGYNFEDSI LLSERIVKDD VFTSIHIEEF EVMARDTKLG PEEITRDIPN VSEEALKNLD
                                WNGYNYEDSI LLSERIVADD VFTSIHIEEF EVMARDTKLG PEEITRDIPN VSEEALKNLD
                                WNGYNFEDSI LLSERIVKDD VFTSIHIEEF EVMARDTKLG PEEITRDIPN VSEEALKNLD
                                WNGYNFEDSI LLSENIAKED VFTSIHIEEF EAMARDTKLG PEEITRDIPN VSEEALKNLD
                                WNGYNYEDSI LLSERIVRDD VFTSIHIEEF EVMARDTKLG PEEITRDIPN VSEEALKNLD
                                WNGYNYEDSI LLSEKIVSDD VFTSIHIEEF EVMARDTKLG PEEITRDIPN VSEEALKNLD
                                WNGYNYEDSI LLSERIVADD VFTSIHIEEF EVMARDTKLG PEEITRDIPN VSEEALKNLD
                                WNGYNFEDSI LLSERIVSDD VFTSIHLEEF EVMARDTKLG PEEITRDIPN VSEEALKNLD
                                WNGYNYEDSI LMSERIVSDD VFTSIHIEEF EVMARDTKLG PEEITRDIPN VSEEALKNLD
                                WNGYNFEDSI LLSERIVKDD VFTSIHIEEF EVMARDTKLG PEEITRDIPN VSEEALKNLD
                                WNGYNYEDSI LMSERIVSED VFTSIHIEEF EVMARDTKLG PEEITRDIPN VSEEALRNLD
                                WNGYNYEDSI LMSERIVSDD VFTSIHIEEF EVMARDTKLG PEEITRDIPN VSEEALKNLD
                                WNGYNFEDSI LLSERIVRDD VFTSIHIEEF EVMARDTKLG PEEITRDIPN VSEEALKNLD
                                WNGYNYEDSI LLSERIVADD VFTSIHIEEF EVAARDTKLG PEEITRDIPN VAEEALRNLD
                                WNGYNFEDSI LLSENIVSQD IFTSIHIEEF EVMARDTKLG PEEITRDIPN VSEEALKNLD
                                WNGYNFEDSI LISERIVRDD VFTSIHIEEF EVMARDTKLG QEEITRDIPN VGEEALKNLD
                                WNGYNFEDSI LISERIVRDD VFTSIHLEEF EVMARDTKLG PEEITRDIPN VGEEALRNLD
                                WNGYNFEDSI LISERIVRDD VFTSIHLEEF EISARDTKLG PEEITRDIPN VGEESLRNLD
                                WNGYNFEDSI LISERIVKDD VFTSIHLEEY EIAARDTKLG PEEITRDIPN VGEEALRNLD
                                WNGYNYEDSI LISERIVKDD VFTSIHIDEF EVMARDTKLG PEDITRDIPN VGEEALRNLD
                                WNGYNYEDSI LISERIVKDD VFTSIHIEEF EVMARDTKLG PEDITRDIPN VGEEALRNLD
                                WNGYNYEDSI LISERIVKDD VFTSIHIEEF EVMARDTKLG PEDITRDIPN VGEEALRNLD
                                WNGYNYEDSI LINEKIVKED VFTSIHIDEF EVMARDTKLG PEDITRDIPN VGEDALARLD
                                WNGYNFEDSI LVSERIVKED IYTSIHIEEL ELVARDTRLG PEEITRDIPN VSEENLHHLD
                                WNGYTFEDSI LVSERIVKED IYTSIHIEEL ELVARDTRLG PEEITRDIPN VNDESLRHLD
                                WQGYNFEDSI IISSEVVKKD LFTSIHIEEF ECVVHDTPLG SEKITRAIPG VNEENLYHLD
                                WQGYNFEDSI IISSEVVKKD LFTSIHIEEF ECVVHDTPLG SEKITCAIPG VNEENLYHLD
                                WNGYNYEDSI LISERIVRDD VFTSIHIEEF EVAARDTKLG PEEITRDIPN VGEEALRNLD
                                WNGYNFEDSI LISEKVVADD RYTSIHIEEL SVVARDTKLG SEEISRDISN LAESQLARLD
                                WNGYNFEDSI LISEKVVADD RYTSIHIEEL SVVARDTKLG SEEITRDISN LAESQLSRLD
                                WNGYNFEDSI LISEKVVAED RYTSIHIEEL SVVARDTKLG SEEITRDISN LAESQLSRLD
                                WEGYNYEDAI LVSQELLEED VFTSIHIEVY ETQARETRLG PEEITADIPN VSKELLKNLD
                                WEGYNYEDAI LVSQELLEED VFTSIHIEVY ETQARETRLG PEEITADIPN VSKELLKNLD
                                WEGYNYEDAI LVSQELLEED VFTSVHIEVY ETQARETRLG PEEITADIPN VSKELLKNLD
                                WEGYNFEDAI LVSQELLEED TFTSIHIEVY ETQVRDTRLG PEEVTADIPN VSKEQLRSLD
                                WEGYNFEDAI LVNQELLEDD TFTTIHVEMY ETIARDTQLG PEEITADIPN VSKESLKNLD
                                WEGYNFEDAI LVSEELLEEE TFTSVHIEVY ETTARETRVG PEEITAEIPN VSKENLRNLD
                                WEGYNFEDAI LVSEELLEEE TFTSVHIEVY ETTARETRVG PEEITAEIPN VSKENLRNLD
                                WEGYNFEDAI LVSEELLEED TFTSVHIEVY ETTARETRIG PEEITAEVPN VSKENLRNLD
                                WEGYNFEDAI LVNEELLERD TFTSLHIEVY ETKAMDTQLG PEEITADIPN VKKESLRNLD
                                WEGYNFEDAI VVSQELLEND TFTSIHIEVY ETKAMDTQLG PEEITADIPN VKKELLRNLD
                                WEGYNFEDAI LVSEELLEED VFTSVHIEVY ETQARDTRLG PEEITADIPN VPKESLRNLD
                                WEGYNFEDAI LVSEELLEED AFTSIHIEVY ETQARDTRLG PEEITADIPN VNKEALRNLD
                                WEGYNFEDAI LVSEELLEED AFTSVHIEVY ETQARDTRLG PEEITVDIPN VSKEALRNLD
                                WEGYNFEDAI LVSEELLEKE TYTSIHIEVY ETTARDTRLG PEEITPDIPN VSKEKLRNLD
                                WEGYNFEDAI LISEELLEKE TYTSVHIEVY ETTARDTRLG PEEITPDIPN VSKEKLRNLD
                                WEGYNFEDAI LVSQELLEEE TFTTLHIEMY ETVARDTQLG PEEITADIPN VSKELLRNLD
                                WEGYNFEDAI LVSEELLEED TFTSVHIEVY ETTARETRVG PEEITSEIPN VSKENIRNLD
                                WEGYNFEDAI LVNQELLEEE TFTTLHIEMY ETVARDTQLG PEEITADIPN VSKELLRNLD
                                WEGYNFEDAI LVNQELLEDD TFTTIHVEMY ETIARDTQLG PEEITADIPN VSKESLKNLD
                                WEGYNFEDAI AVNQELIEED AFTSVHIEVY ETYARETRLG PEEITADIPN VSKELLKNLD
                                WEGYNFEDAM VVSQELLEND TFTSIHIEVF ETKAMDTQLG PEEITSDIPN VKKELLRNLD
                                WEGYNFEDAI VVSEELLEND TFTSIHIEVY ETKAMDTQLG PEEITADIPN VKKDLLRNLD
                                WEGYNFEDAI VVSEELLEKD SFTSVHIEVY ETKSMDTQLG PEEITADIPN VKKELLRNLD
                                WEGYNFEDAI VVSEELLEKD KFTSIHIEVY ETKSMDTQLG PEEITADIPN VKKELLRNLD
                                WYGHNFEDAI VLSERLVKFD VFSSIHIQEL ELHVRDTKRG QEEITREIPN VAEESLVDLD
                                WYGHNFEDAI VLSERLVKFD VFSSIHIQEL ELHVRDTKRG QEEITREIPN VAEESLVDLD
                                WYGHNFEDAI VLSERLVKDD VYSSIHIQEL ELHVRDTKRG QEEITREIPN VSEDALVDLD
                                WRGYNFEDAI VISEKMVKED YYTSIHIEEF EIEARDTKLG PEEITRDIPN ISESFLRNLD
                                WRGYNFEDAI LVSEKLVKED YYTSIHIEEF EIEARDTKLG PEEITRDIPN VGENYLRDLD
                                WRGYNFEDAI LVSEKLVKED YYTSIHIEEF EIEARDTKLG PEEITRDIPN IADSFLRNLD
                                WRGYNFEDAI LISEKLVKED YYTSVHIEEF EIEARDTKLG PEEITRDIPN VSEHALRDLD
                                WRGYNFEDAI VVSEKLVKED YFTSVHIEEL EVAARDTKLG PEEITRDIPN VPESALKDLD
                                WRGYNFEDAI LISEKLVKDD YYTSVHIEEF EIEARDTKLG PEEITRDIPN VSEHALRDLD
                                WRGYNFEDAI LISEKLVRED YYTSIHIEEF EIEARDTKLG PEEITRDIPN VSESALRDLD
                                WRGYNFEDAI LVSEKMVKED YYTSLHIEEF EIEARDTKLG PEEVTRDIPN VSESMLRNLD
                                WRGYNFEDAI LISERLVKDD YYTSVHIEEF EIEARDTKLG PEEITRDIPN VSEHALRDLD
                                WRGYNFEDAI LVSEKLVKED YYTSVHIEEF EIEARDTKLG PEEITRDIPN VSESALRDLD
                                WRGYNFEDAI LISEKLVRED YYTSIHIEEF EIEARDTKLG PEEITRDIPN VSEHALRDLD
                                WRGYNFEDAI LISEKLVRED YYTSVHIEEF EIEARDTKLG PEEITRDIPN VSEHALRDLD
                                WRGYNFEDAI LISEKLVRED YYTSIHIEEF EIEARDTKLG PEEITRDIPN VSEHALRDLD
                                WRGYNFEDAI LISEKLVRED YYTSIHIEEF EIEARDTKLG PEEITRDIPN VSEHALRDLD
                                WRGYNFEDAI LISEQLVKED YYTSVHIEEF EIEARDTKLG PEEITRDIPN VSEHALRDLD
                                WRGYNFEDAI LISEKLVRED YYTSIHIEEF EIEARDTKLG PEEITRDIPN VSEHALRDLD
                                WRGYNFEDAI LISEKLVRED YYTSVHIEEF EIEARDTKLG PEEITRDIPN VSEHSLRDLD
                                WRGYNFEDAI LISEKLVRED YYTSIHIEEF EIEARDTKLG PEEITRDIPN VSEHALRDLD
                                WRGYNFEDAI LISEKVVRED YYTSIHIEEF EIEARDTKLG PEEITRDIPN VSEHALRDLD
                                WRGYNFEDAI LISEKLVRED YYTSIHIEEF EIEARDTKLG PEEITRDIPN VSEHALRDLD
                                WRGYNFEDAI LISERVVKED LYTTIHIEEF EVHARDTKLG PEEITRDIPQ VREEALKNLD
                                WRGYNFEDAI IVSEKLVKED YYTSIHIEEF EIEARDTKLG PEEITRDIPN ISESFLRNLD
                                WRGYNFEDAI LISEKLVRED YYTSVHIEEF EIEARDTKLG PEEITRDIPN VSEHALRDLD
                                WRGYNFEDAI LVSERLVRDD YYTSIHIEEL EIEARDTKLG PEEITRDIPN VSESMLRDLD
                                WRGYNFEDAI LISEKLVRED YYTSVHIEEY EIEARDTKLG PEEITRDIPN VSEHALRDLD
                                WRGYNFEDAI LISEKLVRED YYTSIHIEEF EIEARDTKLG PEEITRDIPN VSEHALRDLD
                                WRGYNFEDAI LISEKLVRED YYTSIHIEEF EIEARDTKLG PEEITRDIPN VSEHALRDLD
                                WRGYNFEDAI LISEKLVRED YYTSIHIEEF EIEARDTKLG PEEITRDIPN VSEHALRDLD
                                WRGYNFEDAI LISEKLVRED YYTSIHIEEF EIEARDTKLG PEEITRDIPN VSEHALRDLD
                                WRGYNFEDAI LISEKLVRED YYTSIHIEEF EIEARDTKLG PEEITRDIPN VSEHALRDLD
                                WRGYNFEDAI LISEKLVRED YYTSIHIEEF EIEARDTKLG PEEITRDIPN VSEHALRDLD
                                WRGYNFEDAI LISQKLVQED AYTSVHIEEL EIEARDTKLG PEEITRDIPN VSESSLRDLD
                                WRGYNFEDAI LISQKLVQED AYTSVHIEEL EIEARDTKLG PEEITRDIPN VSESSLRDLD
                                WRGYNFEDAI LISERVVKED LYTTIHIEEF EVHARDTKLG PEEITRDIPQ VREEMLKNLD
                                WRGYNFEDAI VLSERLVYDD VFTSIHVHEL ESNVRDTKRG EEQFTRDIYN VSEEALRNLD
                                WRGYNFEDAI VLSERLVYDD VFTSIHVHEF ESNVRDTKRG EEQFTRDIYN VSEDALRNLD
                                WRGYNFEDAI VLSERLVYDD VFTSIHVHEF ESSVRDTKRG EEQFTRDIYN VSEDALRNLD
                                WRGYNFEDAI ILSERLVYDD VFTSIHVHEF EANVRDTKRG EEQFTRDIYN VSDEALRNLD
                                WRGYNFEDAI ILSERLVYDD VFTSIHIHEF EANVRDTKRG EEQFTRDIYN VSDEALRNLD
                                WRGYNFEDAI ILSERLVYDD VFTSIHVHEF EANVRDTKRG EEQFTRDIYN VSEDALRNLD
                                WRGYNFEDAI ILSERLVYDD VFTSIHVHEF EANVRDTKRG EEQFTRDIYN VSEDALRNLD
                                WRGYNFEDAI ILSERLVYDD VFTSIHIHEF EANVRDTKRG EEQFTRDIYN VSEDALRNLD
                                WRGYNFEDAI ILSERLVYDD VFTSIHIHEF EANVRDTKRG EEQFTRDIYN VSDEALRNLD
                                WRGYNFEDAI ILSERLVYDD VFTSIHIHEF EANVRDTKRG EEQFTRDIYN VSEEALRNLD
                                WRGYNFEDAI ILSERLVYDD VFTSIHIHEF EANVRDTKRG EEQFTRDIYN VSEDALRNLD
                                WRGYNFEDAI ILSERLVYDD VFTSIHVHEF EANVRDTKRG EEQFTRDIYN VSDEALRNLD
                                WRGYNFEDAI ILSERLVYDD VFTSIHVHEF ESNVRDTKRG EEQFTRDIYN VSDEALRNLD
                                WRGYNFEDAI ILSERLVYDD VFTSIHIHEF EANVRDTKRG EEQFTRDIYN VSEEALRNLD
                                WRGYNFEDAI ILSERLVYDD VFTSIHIHEF EANVRDTKRG EEQFTRDIYN VSDEALRNLD
                                WRGYNFEDAI VLSERLVYDD VFTSIHIHEF EANVRDTKRG EEQFTRDIYN VSEEALRNLD
                                WRGYNFEDAI ILSERLVYDD VFTSIHVHEF EANVRDTKRG EEQFTRDIYN VSDEALRNLD
                                WRGYNFEDAI VLSERLVYDD VFTSIHIHEF EANVRDTKRG EEQFTRDIYN VSEDALKNLD
                                WRGYNFEDAI VLSERLVYDD VFTSIHIHEF EANVRDTKRG EEQFTRDIYN VSEDALKNLD
                                WRGYNFEDAI VLSERLVYDD VFTSIHIHEF EANVRDTKRG EEQFTRDIYN VSEDALRNLD
                                WRGYNFEDAI VLSERLVYDD VFTSIHIHEF EANVRDTKRG EEQFTRDIYN VSEDALRNLD
                                WRGYNFEDAI VLSERLVYDD VFTSIHIHEF EANVRDTKRG EEQFTRDIYN VSEEALKNLD
                                WRGYNFEDAI VLSERLVYDD VFTSIHIHEF EATVRDTKRG EEQFTRDIYN VSEEALRNLD
                                WRGYNFEDAI VISERLVAED AYTSIHIHEF ELTVRDTKRG EEQFTRDIYN VSEEALKNLD
                                WRGYNFEDAI VVSERLVAED VYTSIHIHEF ELTVRDTKRG EEQFTRDIYN VSEEALKNLD
                                WRGYNFEDAI IISERVVRED VYTSIHIEEF ELQVRETKRG EEELTREIPN VSEEAVKNLD
                                WNGYNFEDSI LISERVVQED RFTTIHIEEL SCLARDTKLG PEEITGDIPN VGESALSKLD
                                WNGYNFEDSI LISERVVQED RFTSIHIEEL SCLARDTKLG PEEITGDIPN VGESALSKLD
                                WNGYNFEDSI LISERVVQED RFTSIHIEEL SCLARDTKLG PEEITGDIPN VGESALSKLD
                                WNGYNFEDSI LISERVVQED RFTSIHIEEL SCLARDTKLG PEEITGDIPN VGESALSKLD
                                WNGYNFEDSI LISERVVQED RFTSIHIEEL SCLARDTKLG PEEITSDIPN VGEAALSKLD
                                WNGYNFEDSI LISERVVQED RFTSIHIEEL SCLARDTKLG PEEITGDIPN VGESALSKLD
                                WNGYNFEDSI LLSERLVQED RFTSIHIEEL ACLARDTKLG PEEITSDIPN VGESALAKLD
                                WNGYNFEDSI LISERVVQED RFTSIHIEEL TCLARDTKLG QEEISGDIPN VGEAALSKLD
                                WNGYNFEDSI LISERVVQED RFTTIHIEEL TCLARDTKLG PEEITSDIPN VGEAALSKLD
                                WNGYNFEDSI LISERVVEEE RFTSIHIEEL SCFARDTKLG PEEISSDIPN VSEAALSKLD
                                WNGYNFEDSI LLSERLVQED RLTTIHIQEL SCIARDTKLG PEEITGDIPN VGESALSKLD
                                WNGYNFEDSI LLSERLVQED RLTTIHIQEL SCIARDTKLG PEEITGDIPN VGESALSKLD
                                WNGYNFEDSI LLSERLVQED RLTTIHIQEL SCIARDTKLG PEEITGDIPN VGESALSKLD
                                WNGYNFEDSI LLSERLVQED RLTTIHIQEL SCIARDTKLG PEEITGDIPN VGESALSKLD
                                WNGYNFEDSI LLSERLVQED RLTTIHIQEL SCIARDTKLG PEEITADIPN VGESALSKLD
                                WNGYNYEDSI LLSERLVKED VFTSIHIQEF EVVARDTRLG PEEITRDIPN VGEESLKHLD
                                WSGYNFEDSI LISERIVKDD VYTSIHIEEF EIIARDTRLG PEEITRDIPN VSDESLRHLD
                                WNGYNFEDSI LISECISKED IFTSLHIEEF EVIARDTRLG PEEVTRDIPN VGDENLKHLD
                                WNGYNFEDSI LISERIVKED VFTSIHIEEF EVIARDTRLG PEEITRDIPN VSEEALRHLD
                                WNGYNFEDSI LISERVVRDD IYTSIHIEEL ELVARDTRLG PEEITRDIPN ISEESLRHLD
                                WQGYNFEDSI VISSEVVKKD VFTSIHIEEF ECVVRDTALG PEKIMRSIPD VNEDSLSHLD
                                WQGYNFEDSI VISSDVVKRD VFTSIHIEEF ECVVRDTPLG PEKIMRSVPD VNEESLSHLD
                                WRGYNFEDSI VISSNVARDD IFTSVHLEGF ECIVRDTRLG PEELTRDIPG VAEEFLHSLD
                                WRGYNFEDAI LVSERLLKDD VYTSIHIQEF ECEAVETKLG REEITRDIPN VPESLLKNLD
                                WRGYNFEDAI LVSERLLKDD VYTSIHIQEF ECEAVETKLG REEITRDIPN VSEAALRNLD
                                WRGYNFEDAI LVSERLLKED VYTSIHIQEF ECEAVETKLG REEITRDIPN VSEKALRNLD
                                WRGYNFEDAI LVSERLLKDD VYTSIHIQEF ECEAVETKLG KEEITRDIPN VSESALRHLD
                                WRGYNFEDAI LVSERLLKDD VYTSIHIQEF ECEAVETKLG REEITRDIPN VSESLLRNLD
                                WRGYNFEDAI LVSERLLKDD VYTSIHIQEL ECEAVETKLG REEITRDIPG VPEALLRNLD
                                WRGYNFEDAI LVSERLLKDD VYTSIHIQEL ECEAVETKLG REEITRDIPG VPESLLKNLD
                                WRGYNFEDAI LVSERLVRED VYTSIHIEEF EIEARDTKLG PEEITRDIPN VSSEALKNLD
                                WRGYNFEDAI VISERLVKDD VFTSIHIEEF ECEARETKLG SEEITRNIVG VSEKALANLD
                                WRGYNFEDAI VISERLVKDD VFTSIHIEEF EVEARETKLG SEEITRNIPG VSERALANLD
                                WRGYNFEDAI VISERLVRDD VYTSIHIEEL EVEARETKLG YEEITRSIPG VPEKALAHLD
                                WRGYNFEDAI VISERLVKDD VFTSIHIEEF TCEARETKLG PEEITRNIVG VNEKALANLD
                                WRGYNFEDAI VISERLVKED VYTSIHIEEL EVEARETKVG EEEITRQIPG VPERALAHLD
                                WRGYNFEDAI VISERLVKDD VFTSIHIEEF EVEARETKLG PEEITRNIPN VKERLLANLD
                                WRGYNFEDAI VISERLVKDD VFTSIHIEEF EIEARETKLG PEEITRNIPG INERQLANLD
                                WRGYNFEDAI VISERLVKED VLTSVHIEEL KAEARETKIG DEEITRQVPG VSEKALAYLD
                                WRGYNFEDAI VISERLVKED VFTSIHIEEL EVEARETKIG YEEITRSIPG VPERALAHLD

                                EQGIIRTGAW VGDILVGKVT PKGESDQPPE EKLLRAIFGE KARDVRDNSL RVPNGEKGRV
                                ETGIIRIGAW VGDILVGKVT PKGESDQPPE EKLLRAIFGE KARDVRDNSL RVPNGEKGRV
                                EQGIIRIGAW VGDILVGKVT PKGESDQPPE EKLLRAIFGE KARDVRDNSL RVPNGEKGRV
                                ENGIIRIGAY VGDILVGKVT PKGESDQPPE EKLLRAIFGE KARDVRDNSL RVPNGEKGRI
                                ENGIIRIGAY VGDILVGKVT PKGESDQPPE EKLLRAIFGE KARDVRDNSL RVPNGEKGRI
                                EQGIIRIGAW VGDILVGKVT PKGESDQPPE EKLLRAIFGE KARDVRDNSL RVPNGEKGRV
                                EQGIIRIGAW VGDILVGKVT PKGESDQPPE EKLLRAIFGE KARDVRDNSL RVPNGEKGRV
                                ETGIIRIGAW VGDILVGKVT PKGESDQPPE EKLLRAIFGE KARDVRDNSL RVPNGEKGRV
                                ETGIIRIGAW VGDILVGKVT PKGESDQPPE EKLLRAIFGE KARDVRDNSL RVPNGEKGRV
                                EQGIIRIGAW VGDILVGKVT PKGESDQPPE EKLLRAIFGE KARDVRDNSL RVPNGEKGRV
                                EQGIIRIGAW VGDILVGKVT PKGESDQPPE EKLLRAIFGE KARDVRDNSL RVPNGEKGRV
                                EQGIIRIGAW VGDILVGKVT PKGESDQPPE EKLLRAIFGE KARDVRDNSL RVPNGEKGRV
                                EQGIIRVGAW VGDILVGKVT PKGESDQPPE EKLLRAIFGE KARDVRDNSL RVPNGEKGRV
                                EQGIIRIGAW VGDILVGKVT PKGESDQPPE EKLLRAIFGE KARDVRDNSL RVPNGEKGRV
                                EQGIIRIGAW VGDILVGKVT PKGESDQPPE EKLLRAIFGE KARDVRDNSL RVPNGEKGRV
                                ENGIIRIGAW VGDILVGKVT PKGESDQPPE EKLLRAIFGE KARDVRDNSL RVPNGEKGRV
                                EQGIIRIGAW VGDILVGKVT PKGESDQPPE EKLLRAIFGE KARDVRDNSL RVPNGEKGRV
                                EQGIIRIGAW VGDILVGKVT PKGESDQPPE EKLLRAIFGE KARDVRDNSL RVPNGEKGRV
                                EQGIIRIGAW VGDILVGKVT PKGESDQPPE EKLLRAIFGE KARDVRDNSL RVPNGEKGRV
                                EQGIIRVGAW VGDILVGKVT PKGESDQPPE EKLLRAIFGE KARDVRDNSL RVPNGEKGRV
                                EQGIIRVGAW VGDILVGKVT PKGESDQPPE EKLLRAIFGE KARDVRDNSL RVPNGEKGRV
                                ETGIIRIGAW VGDILVGKVT PKGESDQPPE EKLLRAIFGE KARDVRDNSL RVPNGEKGRV
                                EQGIIGKGAW VGDILVGKVT PKGESDQPPE EKLLRAIFGE KARDVRDNSL RVPNGEKGRV
                                EQGIIRIGAW VGDILVGKVT PKGESDQPPE EKLLRAIFGE KARDVRDNSL RVPNGEKGRV
                                ERGIIRIGAW VGDILVGKVT PKGESDQPPE EKLLRAIFGE KARDVRDNSL RVPNGEKGRV
                                ENGIIRIGAW VGDILVGKVT PKGESDQPPE EKLLRAIFGE KARDVRDNSL RVPNGEKGRV
                                EQGIIRIGAW VGDILVGKVT PKGESDQPPE EKLLRAIFGE KARDVRDNSL RVPNGEKGRV
                                EQGIIRIGAW VGDILVGKVT PKGESDQPPE EKLLRAIFGE KARDVRDNSL RVPNGEKGRV
                                EQGIIRIGAW VGDILVGKVT PKGESDQPPE EKLLRAIFGE KARDVRDNSL RVPNGEKGRV
                                EQGIIRVGAW VGDILVGKVT PKGESDQPPE EKLLRAIFGE KARDVRDNSL RVPNGEKGRV
                                EQGIIRIGAW VGDILVGKVT PKGESDQPPE EKLLRAIFGE KARDVRDNSL RVPNGEKGRV
                                EQGIIRIGAW VGDILVGKVT PKGESDQPPE EKLLRAIFGE KARDVRDNSL RVPNGEKGRV
                                ERGIIRSGAW VGDILVGKVT PKGESDQPPE EKLLRAIFGE KARDVRDNSL RVPNGEKGRV
                                EQGIIRIGAW TGDILVGKVT PKGESDQPPE EKLLRAIFGE KARDVRDNSL RVPNGEKGRV
                                EQGIIRIGAW VGDILVGKVT PKGESDQPPE EKLLRAIFGE KARDVRDNSL RVPNGEKGRV
                                EQGIIHIGAW VGDILVGKVT PKGESDQPPE EKLLRAIFGE KARDVRDNSL RVPNGEKGRV
                                EHGIIRIGAW VGDILVGKVT PKGESDQPPE EKLLRAIFGE KARDVRDNSL RVPNGEKGRV
                                ERGIIRIGAW VSDILVGKVT PKGESDQPPE EKLLRAIFGE KARDVRDNSL RVPNGEKGRV
                                EQGIIRIGAW VGEILVGKVT PKGESDQPPE EKLLRAIFGE KARDVRDNSL RVPNGEKGRV
                                EQGIIRIGAW VGEILVGKVT PKGESDQPPE EKLLRAIFGE KARDVRDNSL RVPNGEKGRV
                                ENGIIRIGAW VGDILVGKVT PKGEADQPPE EKLLRAIFGE KARDVRDNSL RVPNGEKGRV
                                ETGIIRKGAW VGDILVGKVT PKGESDQPPE EKLLRAIFGK KARDVRDNSL RVPNGEKGRV
                                ETGIIRIGAW VGDILVGKVT PKGESDQPPE EKLLRAIFGE KARDVRDNSL RVPNGEKGRV
                                ERGIIHIGAW VGEILVGKVT PKGESDQPPE EKLLRAIFGE KARDVRDNSL RVPNGEKGRV
                                EQGIIRIGAW VSDILVGKVT PKGESDQPPE EKLLRAIFGE KARDVRDNSL RVPNGEKGRV
                                ADGIIRIGAW VGDILVGKVT PKGESDQPPE EKLLRAIFGE KARDVRDNSL RVPNGEKGRV
                                ANGIIRVGAW VGDILVGKVT PKGESDQPPE EKLLRAIFGE KARDVRDNSL RVPNGEKGRV
                                EQGIIRVGAW VGDILVGKVT PKGESDQPPE EKLLRAIFGE KARDVRDNSL RVPNGEKGRI
                                EQGIIRIGAW VGDILVGKVT PKGESDQPPE EKLLRAIFGE KARDVRDNSL KVPNGEKGRV
                                GSGIIRVGAW VGDILVGKVT PKGESDQPPE EKLLRAIFGE KARDVRDNSL RVPNGEKGRV
                                ERGIIHIGAW VGDILVGKVT PKGESDQPPE EKLLRAIFGE KARDVRDNSL RVPNGEKGRV
                                EQGIVRVGAW VGDILVGKVT PKGESDQPPE EKLLRAIFGE KARDVRDNSL RVPNGEKGRV
                                ENGIIRIGAW VGDILVGKVT PKGESDQPPE EKLLRAIFGE KARDVRDNSL RVPNGEKGRV
                                ENGIIRIGAF VGDILVGKVT PKGESDQPPE EKLLRAIFGE KARDVRDNSL RVPNGEKGRV
                                ENGIVRIGAW VGDILVGKVT PKGESDQPPE ERLLRAIFGE KARDVRDNSL RVPNGERGRV
                                ERGIIRVGAW VGDILVGKVT PKGESDQPPE EKLLRAIFGE KARDVRDNSL RVPNGEKGRI
                                EQGIIRVGAW VGDILVGKVT PKGESDQPPE EKLLRAIFGE KARDVRDNSL RLPNGEKGRV
                                EMGIIRIGAY VGDILVGKVT PKGESDQPPE EKLLRAIFGE KARDVRDNSL RVPSTERGRV
                                EMGIIRIGAF VGDILVGKVT PKGESDQPPE EKLLRAIFGE KARDVRDNSL RVPKTEKGRV
                                EMGIIRIGAF VGDILVGKVT PKGESDQPPE EKLLRAIFGE KARDVRDNSL RVPKTEKGRV
                                EMGIIRIGAF VGDILVGKVT PKGESDQPPE EKLLRAIFGE KARDVRDNSL RVPSTERGRV
                                EMGIIRVGAF VGDILVGKVT PKGESDQPPE EKLLRAIFGE KARDVRDNSL RVPGTERGRV
                                ERGIVRIGAW MGDILVGKVT PKGESDQPPE EKLLRAIFGE KARDVRDNSL RVPNGEKGRV
                                ERGIVRIGAW MGDILVGKVT PKGESDQPPE EKLLRAIFGE KARDVRDNSL RVPNGEKGRV
                                ENGIIRVGAW VGDILVGKVT PKGESDQPPE EKLLRAIFGE KARDVRDNSL RVPNGEKGRV
                                ERGIVRIGAR VDDILVGKVT PKGESEHPPE EKLLRAIFAE KARDVKDNSL RVPHGEGGRV
                                ERGIVRIGAR VDDILVGKVT PKGESEHPPE EKLLRAIFAE KARDVKDNSL RVPHGEGGRV
                                ERGIVRIGAR VDDILVGKVT PKGESEHPPE EKLLRAIFAE KARDVRDNSL RVPHGEGGRV
                                ERGIVRIGAR VDDILVGKVT PKGETEHPPE EKLLRAIFAE KARDVKDNSL RVPHGEGGRV
                                ERGIVRVGAM VDDILVGKIT PKGESEHPPE EKLLRAIFAE KARDVKDNSL RVPHGEGGRV
                                ERGIVRIGAR VDDILVGKVT PKGESEHPPE EKLLRAIFAE KARDVKDNSL RVPHGEGGRV
                                ERGIVRIGAR VDDILVGKVT PKGESEHPPE EKLLRAIFAE KARDVKDNSL RVPHGEGGRV
                                ERGIVRVGAR MGDILVGKIT PKGESEHPPE EKLLRAIFAE KARDVRDNSL RVPHGEGGRV
                                ERGIVRIGAR VDDILVGKVT PKGESEHPPE EKLLRAIFAE KARDVKDNSL RVPHGEGGRV
                                ESGIVRIGAR VDDILVGKIT PKGESDHPPE ERLLRAIFGE KARDVRDNSL RVPHGEGGRV
                                ETGIVRIGSR VDDILVGKIT PKGESEHPPE EKLLRAIFGE KARDVRDNSL RVPHGEGGRV
                                EDGIIRVGAE IGDILVGKVT PKGESEHPPE EKLLRAIFGE KARDVRDTSL RVPHGEKGRI
                                EDGIIRVGAE IGDILVGKVT PKGESEHPPE EKLLRAIFGE KARDVRDTSL RVPHGEKGRV
                                ERGIVYVGAE VQDILVGKIT PKGETELTAE EKLLRAIFGE KAREVKDTSL RLPHGEHGKV
                                ERGIIYVGAE VQDILVGKIT PKGETELTAE EKLLRAIFGE KAREVKDTSL RVPHGERGKI
                                ADGIIRIGAE VNDILVGKVT PRGETELSAE ERLLRAIFGE KSREVKDTSL RVPHGVYGKV
                                ERGIIYVGAE VQDILVGKIT PKGETELTAE EKLLRAIFGE KAREVKDTSL RVPHGERGKV
                                ERGIIYVGAE VQDILVGKIT PKGETELTAE EKLLRAIFGE KAREVKDTSL RVPHGERGKV
                                ERGIIYVGAE VQDILVGKIT PKGETELTAE EKLLRAIFGE KAREVKDSSL RLPHGERGKV
                                EDGIIRIGAE VGDILVGKIT PKGETELTPE EKLLRAIFGE KAREVKDSSL RLPHGERGKV
                                EEGIIRIGAE VGDILVGKIT PKGETELTPE EKLLRAIFGE KAREVKDSSL RLPHGERGKV
                                ERGIIRIGAE VGDILVGKVT PKGETELTPE EKLLRAIFGE KAREVKDSSL RLPHGERGKV
                                EDGIIRIGAE VGDILVGKVT PKGETELTAE EKLLRAIFGE KARETKDTSL RVPHGERGKV
                                EEGIIRVGAE VDDILVGKIT PKGETELSAE EKLLRAIFGE KAREVKDTSL RMPHGEWGKV
                                EDGIIRIGAE VDDILVGKIT PKGETELSAE EKLLRAIFGE KAREVKDTSL RMPHGEWGKV
                                ETGIIRIGAE VNDILVGKIT PKGEKELTPE ERLLRAIFGE KSRDVKDTSL KMPHGERGKV
                                EKGIVRIGAV VGDILVGKVT PKGEREMTPE ERLLRAIFGE KAHDVKDSSL RMPHGEHGKV
                                EHGIIRIGAE VNDILVGKIT PKGEKELTPE ERLLRAIFGE KSRDVKDTSL RMPHGERGKV
                                EDGIIRIGAE VGDILVGKIT PKGEKELTPE EKLLRAIFGE KSRDVKDTSL KMPHGERGKV
                                DHGIIRIGAE VNDILVGKIT PKGEKELTPE ERLLRAIFGE KSRDVKDTSL RMPHGERGKV
                                EDGIVRLGAE VNDILVGKIT PKGEKELTPE ERLLRAIFGE KSRDVKDTSL RMPHGERGKV
                                EHGIIRIGAE VNDILVGKIT PKGEKELTPE ERLLRAIFGE KSRDVKDTSL RMPHGERGKV
                                ESGIIRIGAE VNDILVGKIT PKGEKELTPE ERLLRAIFGE KSRDVKDTSL RMPHGERGKV
                                EEGIIRVGAE VDDILVGKIT PKGETELSAE EKLLRAIFGE KAREVKDTSL RMPHGEWGKV
                                EHGIIRVGAE VNDILVGKIT PKGEKELTPE ERLLRAIFGE KSRDVKDTSL RMPHGERGKV
                                ERGIIYVGAE VQDILVGKIT PKGETELTAE EKLLRAIFGE KAREVKDTSL RVPHGERGKI
                                ERGIIYIGAE VNDILVGKIT PKGETDLTAE ERLLRAIFGE KAREVKDSSL RVPNGVRGKV
                                ERGIIYVGAE VQDILVGKIT PKGETELTAE EKLLRAIFGE KAREVKDTSL RVPHGERGKI
                                ERGIIYVGAE VNDILVGKIT PKGETDLTAE ERLLRAIFGE KAREVKDSSL RVPNGVRGKV
                                ERGIIYIGAE VNDILVGKIT PKGETDLTAE ERLLRAIFGE KAREVKDSSL RVPNGVRGKV
                                DRGIIYIGAE VNDILVGKIT PKGETDLTAE ERLLRAIFGE KAREVKDSSL RVPNGVRGKV
                                DRGIIYIGAE VNDILVGKIT PKGETDLTAE ERLLRAIFGE KAREVKDSSL RVPNGVRGKV
                                EHGIIYVGAE VNDILVGKIT PKGETDLTAE ERLLRAIFGE KAREVKDSSL RVPNGVRGKV
                                EHGIIYVGAE VNDILVGKIT PKGETDLTAE ERLLRAIFGE KAREVKDSSL RVPNGVRGKV
                                ERGIIYVGAD VNDILVGKIT PKGETDLTAE ERLLRAIFGE KAREVKDSSL RVPNGVKGKV
                                ERGIIRIGAE VGDILVGKVT PKGETELTAE ERLLRAIFGE KAREVRDTSL RVPHGESGKV
                                ERGIIRIGAE VGDILVGKVT PKGETELTAE ERLLRAIFGE KAREVRDTSL RVPHGEAGKI
                                ERGIIRIGAE VSDILVGKVT PKGETELTAE ERLLRAIFGE KAREVRDTSL RVPHGEAGKI
                                ERGIIRIGAE VGDILVGKVT PKGETELTAE ERLLRAIFGE KAREVRDTSL RVPHGESGIV
                                DRGIIRVGAE VGDILVGKVT PKGETELSAE ERLLRAIFGE KAREVRDTSL KVPHGESGIV
                                DRGIIRVGAE VGDILVGKVT PKGETELTAE ERLLRAIFGE KAREVRDTSL RVPHGEAGKI
                                DRGIIRVGAQ VGDILVGKVT PKGETELTAE ERLLRAIFGE KAREVRDTSL RVPHGEAGKI
                                ERGIIRVGAE VGDILVGKVT PKGETELSAE ERLLRAIFGE KAREVRDTSL KVPHGEEGIV
                                DRGIIRVGAE VGDILVGKVT PKGETELSAE ERLLRAIFGE KAREVRDTSL RVPHGEEGII
                                ERGIIRVGAE VGDILVGKVT PKGEKELSAE ERLLRAIFGE KAREVRDTSL KVPHGEEGIV
                                ERGIIRVGAE VGDILVGKVT PKGETELTAE ERLLRAIFGE KAREVRDTSL RVPHGEGGIV
                                ERGIIRIGAE VGDILVGKVT PKGETELTAE ERLLRAIFGE KAREVRDTSL RVPHGESGIV
                                ERGIIRIGAE VGDILVGKVT PKGETELTAE ERLLRAIFGE KAREVRDTSL RVPHGESGIV
                                ERGIIRIGAE VGDILVGKVT PKGETELTAE ERLLRAIFGE KAREVRDTSL RVPHGEGGIV
                                DRGIIRVGAE VGDILVGKVT PKGETELTAE ERLLRAIFGE KAREVRDTSL RVPHGEAGKI
                                ERGIIRVGAE IGDILVGKVT PKGVTELTAE ERLLHAIFGE KAREVRDTSL RVPHGTDGIV
                                ERGIIRIGAE IGDILVGKVT PKGVTELTAE ERLLHAIFGE KAREVRDTSL RVPHGGAGIV
                                ERGIIRVGAE IGDILVGKVT PKGVTELTAE ERLLHAIFGE KAREVRDTSL RVPHGTDGIV
                                ERGIVRVGAE IGDILVGKVT PKGVTELTAE ERLLHAIFGE KAREVRDTSL RVPHGGSGIV
                                ERGIIRVGAE IGDILVGKVT PKGVTELTAE ERLLHAIFGE KAREVRDTSL RVPHGQDGIV
                                ERGIIRVGAE IGDILVGKVT PKGVTELTAE ERLLHAIFGE KAREVRDTSL RVPHGGSGII
                                ERGIIRIGAE VGDILVGKVT PKGETELTAE ERLLRAIFGE KAREVRDTSL KVPHGESGII
                                ERGIIRIGAE VGDLLVGKVT PKGVTELTAE ERLLHAIFGE KAREVRDTSL RVPHGG-GIV
                                ERGIVRIGAE VGDLLVGKVT PKGMTELTAE ERLLHAIFGE KAREVRDTSL RVPHGGGGIV
                                DRGIVRIGAE VGDILVGKVT PKGMTELTAE ERLLHAIFGE KAREVRDTSL KVPHGGAGIV
                                ERGIVRIGAE VGDLLVGKVT PKGMTELTAE ERLLHAIFGE KTREVRDTSL RVPHGGGGIV
                                ERGIIRIGAE VDDILVGKVT PKGETELTAE EKLLRAIFGE KAREVRDTSL RVPHGESGIV
                                DEGIIRIGAE VGDILVGKVT PKGETELSAE ERLLRAIFGE KAREVRDTSL RVPHGESGVV
                                ENGVIRIGAE VGDILVGKVS PKGETELSPE ERLLRAIFGE KAREVRDTSL KVPHGEQGIV
                                DRGIVYIGAE VGDILVGKVT PKGVTELTAE ERLLHAIFGE KAREVRDTSL RVPHGAGGIV
                                ENGVIRIGAE VGDILVGKVS PKGETELSPE ERLLRAIFGE KAREVRDTSL TVPHGESGIV
                                ENGVIRIGAE VGDILVGKVS PKGETELSPE ERLLRAIFGE KAREVRDTSL KVPHGEQGIV
                                DRGVIVAGSE IGDVLVGKVT PKGETELPAE EKLLRAIFGD KARDMRDTSL RVPPGEGGKV
                                ERGVIVPGAE VGDILVGKVT PKGETELPAE EKLLRAIFGD KARDMRDTSL KAPPGEHGKV
                                DRGIIKVGTE VGHILVGKVT PKGETELPAE EKLLRAIFGD KARDMRDTSL RVPPGEGGKV
                                ERGIVVVGSE VGDILVGKVT PKGETELPAE EKLLRAIFGD KARDMRDTSL RVPPGESGKV
                                DRGVIVAGSE VGDVLVGKVT PKGETELPAE EKLLRAIFGD KARDMRDTSL RVPPGETGKV
                                ERGVIRPGTE VGEVLVGKVT PKGETELPAE EKLLRAIFGD KARDMRDTSL KVPPGEGGKI
                                EKGIITPGSE IGDILVGKVT PKGETELPAE EKLLRAIFGD KARDMRDTSL KVPPGEHGKV
                                EKGIIRIGAE VGDILVGKVT PKGETEPPAE EKLLRAIFGD KARDMRDTSL RVPSGETGKI
                                EEGIVTVGSE VGDILVGKVT PKGESEPPAE EKLLRAIFGD KARDMKDTSL RVSPGEYGKV
                                EDGIVRVGSV VGDILVGKIT PKGETEPPAE EKLLRAIFGE KARDVRDSSL RVSSGEYGKV
                                ENGIIQVGSM VGDILVGKIT PKGETEPPAE EKLLRAIFGD KARDMRDTSL RVSSGEFGKV
                                ENGIVSIGAE VGDILVGKVT PKGESEPPAE EKLLRAIFGD KARDMKDTSL RVSSGETGKV
                                DCGVITPGAE VGQILVGKVT PKGETELPAE EKLLRAIFGD KARDMRDTSL RVPPGECGIV
                                ENGIVRIGAE VEDILVGKVT PKGETELTAE ERLLRAIFGE KARDVRDTSL KVPHGQKGKV
                                ERGIIRPGST VGDILVGKVT PKGEQEQPPE EKLLRAIFGD KARDMKDSSL RVSSGEGGKV
                                ERGIVRIGST VGDILVGKVT PKGEQEQPAE EKLLRAIFGD KARDMKDNSL RVTSGEGGKV
                                EEGVVRVGAF VGDILVGKVT PKGESEPPAE EKLLRAIFGD KARDMKDSSL RVSSGEWGKV
                                ENGIVRIGAE VEDILVGKVT PKGETELTAE ERLLRAIFGE KARDVRDTSL KVPHGQKGKV
                                EAGIVYIGAE VGDILVGKIT PKGESPMTPE EKLLRAIFGE KASDVRDTSL RLPPGAYGTI
                                EAGIVYIGAE VGDILVGKIT PKGESPMTPE EKLLRAIFGE KASDVRDTSL RLPPGAYGTI
                                EAGIVYIGAE VGDILVGKIT PKGESPMTPE EKLLRAIFGE KASDVRDTSL RLPPGAYGTI
                                EAGIVYIGAE VGDILVGKIT PKGESPMTPE EKLLRAIFGE KASDVRDTSL RLPPGAYGTV
                                EAGIVYIGAE VGDILVGKIT PKGESPMTPE EKLLRAIFGE KASDVRDTSL RLPPGAFGTI
                                EAGIVYIGAE VGDILVGKIT PKGESPMTPE EKLLRAIFGE KASDVRDTSL RLPPGDFGTV
                                EAGIVYIGAE VGDILVGKIT PKGESPMTPE EKLLRAIFGE KASDVRDTSL RLPPGAYGTI
                                EAGIVYIGAE VGDILVGKIT PKGESPMTPE EKLLRAIFGE KASDVRDTSL RLPPGAYGTI
                                EAGIVYIGAE VGDILVGKIT PKGESPMTPE EKLLRAIFGE KASDVRDTSL RLPPGDYGTV
                                EAGIVYIGAE VGDILVGKIT PKGESPMTPE EKLLRAIFGE KASDVRDTSL RLPPGAYGTI
                                EAGIVYIGAE VADILVGKIT PKGESPMTPE EKLLRAIFGE KASDVRDTSL RLPPGDFGTV
                                EAGIVYIGAD VGDILVGKIT PKGESPMTPE EKLLRAIFGE KASDVRDTSL RVKPGDFGTV
                                EAGIVYIGAD VGDILVGKIT PKGESPMTPE EKLLRAIFGE KASDVRDTSL RVKPGDFGTV
                                EAGIVYIGAE VGDILVGKIT PKGESPMTPE EKLLRAIFGE KASDVRDTSL RLPPGAYGTI
                                EAGIVYIGAE VADILVGKIT PKGESPMTPE EKLLRAIFGE KASDVRDTSL RLPPGDFGTV
                                EAGIVYIGAE VADILVGKIT PKGESPMTPE EKLLRAIFGE KASDVRDTSL RLPPGDFGTV
                                EAGIVYIGAE VADILVGKIT PKGESPMTPE EKLLRAIFGE KASDVRDTSL RLPPGDYGTV
                                EAGIVYIGAD VGDILVGKIT PKGESPMTPE EKLLRAIFGE KASDVRDTSL RVKPGDFGTV
                                EAGIVYIGAD VGDILVGKIT PKGESPMTPE EKLLRAIFGE KASDVRDTSL RVKPGDYGTV
                                EAGIVYIGAD VGDILVGKIT PKGESPMTPE EKLLRAIFGE KASDVRDTSL RVKPGDFGTV
                                EAGIVYIGAD VGDILVGKIT PKGESPMTPE EKLLRAIFGE KASDVRDTSL RVKPGDYGTV
                                EAGIVYIGAD VGDILVGKIT PKGESPMTPE EKLLRAIFGE KASDVRDTSL RVKPGDFGTV
                                EAGIVYIGAD VGDILVGKIT PKGESPMTPE EKLLRAIFGE KASDVRDTSL RVKPGDYGTV
                                EAGIVYIGAD VGDILVGKIT PKGESPMTPE EKLLRAIFGE KASDVRDTSL RVKPGDYGTV
                                EAGIVYIGAD VGDILVGKIT PKGESPMTPE EKLLRAIFGE KASDVRDTSL RVKPGDFGTV
                                EAGIVYIGAD VGDILVGKIT PKGESPMTPE EKLLRAIFGE KASDVRDTSL RVKPGDFGTV
                                EAGIVYVGAE VGDILVGKVT PKGESPMTPE EKLLRAIFGE KASDVRDTSL RLPPGAYGTI
                                EAGIVYIGAH VGDILVGKIT PKGESPMTPE EKLLRAIFGE KASDVRDTSL RVKPGDYGTV
                                EAGIVYIGAD VGDILVGKIT PKGESPMTPE EKLLRAIFGE KASDVRDTSL RVKPGDYGTV
                                EAGIVYIGAD VGDILVGKIT PKGESPMTPE EKLLRAIFGE KASDVRDTSL RVKPGDYGTV
                                EAGIVYIGAH VGDILVGKIT PKGESPMTPE EKLLRAIFGE KASDVRDTSL RLPPGNYGTI
                                EAGIVYIGAE VGDILVGKIT PKGESPMTPE EKLLRAIFGE KASDVRDTSL RVKPGDFGTV
                                EAGIVYIGAE VADILVGKIT PKGESPMTPE EKLLRAIFGE KASDVRDTSL RLPPGDYGTV
                                EAGIVYIGAD VGDILVGKIT PKGESPMTPE EKLLRAIFGE KASDVRDTSL RVKPGDYGTV
                                EAGIVYIGAE VGDILVGKIT PKGESPMTPE EKLLRAIFGE KASDVRDTSL RVPPGVQGTI
                                EAGIVYIGAE LGDILVGKIT PKGESPMTPE EKLLRAIFGE KASDVRDTSL RIPPGVSGTV
                                EAGIVYIGAE VGDILVGKIT PKGESPMTPE EKLLRAIFGE KASDVRDTSL KLPPGVAGTV
                                EAGIVYIGAE VGDILVGKIT PKGESPMTPE EKLLRAIFGE KASDVRDTSL RVPPGVQGTI
                                EAGITYIGAE VGDILVGKIT PKGESPMTPE EKLLRAIFGE KASDVRDTSL RLPPGVAGTV
                                EAGIVYIGAE VADILVGKIT PKGESPMTPE EKLLRAIFGE KASDVRDTSL KLPPGVSGTV
                                EAGIVYIGAE VGDILVGKIT PKGESPMTPE EKLLRAIFGE KASDVRDTSL RVPPGVQGTI
                                EAGIVYIGAE VGDILVGKIT PKGESPMTPE EKLLRAIFGE KASDVRDTSM RMPPGTYGTV
                                EAGIVYIGAE VGDILVGKIT PKGESPMTPE EKLLRAIFGE KASDVRDTSM RMPPGTYGTV
                                EAGIVYIGAE VGDILVGKIT PKGESPMTPE EKLLRAIFGE KASDVRDTSL RVPPGVTGTI
                                EAGIVYIGAE VGDILVGKIT PKGESPMTPE EKLLRAIFGE KASDVRDTSM RMPPGTYGTV
                                EAGIVHIGAE VGDILVGKIT PKGESPMTPE EKLLRAIFGE KASDVRDTSL RVPPGDGGIV
                                EAGIVYIGAE VGDILVGKIT PKGESPMTPE EKLLRAIFGE KASDVRDTSL RVPPGVTGTI
                                EAGIVYIGAE VGDILVGKIT PKGESPMTPE EKLLRAIFGE KASDVRDTSM RMPPGTYGTV
                                EAGIVYIGAE VGDILVGKIT PKGESPMTPE EKLLRAIFGE KASDVRDTSL RVPPGVTGTI
                                EAGIVYIGAE VGDILVGKIT PKGESPMTPE EKLLRAIFGE KASDVRDTSM RMPPGTFGTV
                                EAGIVYIGAE VGDILCGKIT PKGESPMTPE EKLLRAIFGE KASDVRDTSL RVPPGVTGTI
                                EAGIVYIGAE VGDILVGKIT PKGESPMTPE EKLLRAIFGE KAADVRDTSL RLPPGTTGTI
                                EAGIVYIGAE VGDILVGKIT PKGESPMTPE EKLLRAIFGE KASDVRDTSM RMPPGTFGTV
                                EAGIVYIGAE VGDILVGKIT PKGESPMTPE EKLLRAIFGE KASDVRDTSM RMPPGTYGTV
                                EAGIVYIGAE VGDILVGKIT PKGESPMTPE EKLLRAIFGE KASDVRDTSM RMPPGTFGTV
                                EAGIVYIGAE LGDILVGKIT PKGESPMTPE EKLLRAIFGE KASDVRDTSL RLPPGVSGTV
                                EAGIVYIGAE VGDILVGKIT PKGESPMTPE EKLLRAIFGE KASDVRDTSM RMPPGTFGTV
                                EAGIVYIGAE VGDILVGKIT PKGESPMTPE EKLLRAIFGE KASDVRDTSL RVPPGVTGTI
                                EAGIVYIGAE VGDILVGKIT PKGESPMTPE EKLLRAIFGE KASDVRDTSM RMPPGTFGTV
                                EAGIVYIGAE VGDILVGKIT PKGESPMTPE EKLLRAIFGE KASDVRDTSM RMPPGTFGTV
                                EAGIVYIGAE LGDILVGKIT PKGESPMTPE EKLLRAIFGE KASDVRDTSL RIPPGVTGTV
                                EAGIIYIGAE VGDILVGKIT PKGESPMTPE EKLLRAIFGE KASDVRDTSM RMPPGTFGTV
                                EAGIVYIGAE VGDILVGKIT PKGESPMTPE EKLLRAIFGE KASDVRDTSL RVPPGVQGTI
                                EAGIVYIGAE VGDILVGKVT PKGESPMTPE EKLLRAIFGE KASDVRDTSL RLPPGVVGTV
                                EAGIVAIGAE VGDILCGKVT PKGESPMTPE EKLLRAIFGE KASDVRDTSL RLPPGVAGTV
                                EAGIVAIGAE VGDILVGKVT PKGETPMTPE EKLLRAIFGE KASDVRDTSL KVPPGVQGTV
                                EAGIVAVGAE VGDILVGKVT PKGESPMTPE EKLLRAIFGE KASDVRDTSL RVPPGGSGTV
                                EAGIVYIGAE VGDILVGKIT PKGESPMTPE EKLLRAIFGE KASDVRDTSL RLPPGVAGTV
                                EAGIVYIGAE VGDILVGKIT PKGESPMTPE EKLLRAIFGE KASDVRDTSL RLPPGVAGTI
                                EAGIVYIGAE VGDILVGKIT PKGESPMTPE EKLLRAIFGE KASDVRDTSL RLPPGVSGTI
                                EAGIVYIGAE VGDILVGKIT PKGESPMTPE EKLLRAIFGE KASDVRDTSL RLPPGVSGTI
                                EVGIVNIGAQ VGDVLVGKVT PKNESPITPE EKLLRAIFGE KASEVKDSSL YVPPGITGTI
                                EVGIVNIGAK VGDILVGKVT PKSESPVTPE EKLLRAIFGE KASEVKDSSL YVPPGITGTV
                                DSGIVKIGTR VGYILVGKVT PKHSLSLPPE TKLLMTIFGE KSFDCADSSL YTSPDIEGTV
                                DSGIVKVGTR VGYILVGKVT PKHSLSLPPE TKLLMTIFGE KSFDCVDSSL YTSPDIEGIV
                                EAGIVYIGAE VADILVGKIT PKGESPMTPE EKLLRAIFGE KASDVRDTSL RLPPGDFGTV
                                ESGIVYIGAE VGDVLVGKVT PKGETTLTPE EKLLRAIFGE KASDVKDTSL RVPSGMSGTV
                                ESGIVYIGAE VGDVLVGKVT PKGETTLTPE EKLLRAIFGE KASDVKDTSL RVPSGMVGTV
                                ESGIVYIGAE VGDVLVGKVT PKGETTLTPE EKLLRAIFGE KASDVKDTSL RVPSGMIGTV
                                ENGIIRVGAY VQAILVGKVT PKGEGDTTPE EKIIRSVFGE RGRDVKDTSL RLPHGVEGRV
                                ENGIIRVGAY VQAILVGKVT PKGEGDTTPE EKIIRSVFGE RGRDVKDTSL RLPHGVEGRV
                                ENGIIRVGAY VQAILVGKVT PKGEGDTTPE EKIIRSVFGE RGRDVKDTSL RLPHGVEGRV
                                ENGIVRIGAY VQDILVGKVT PKGEGETTPE EKIIRSVFGE RGKDVKDSSL RLPHGTDGRV
                                ESGIVRVGAY VQDILVGKVT PKGESETTPE EKIIRSVFGD RGRDVKDSSL KLPHGVEGRV
                                ENGIIRIGAY VQDILVGKVT PKGESDATPE EKIMRSVFGE KGKDVKDSSL RVPHGVEGRV
                                ENGIIRIGAY VQDILVGKVT PNGESDATPE EKIMRSVFGE KGKDVKDSSL RVPHGVEGRV
                                ENGIIRVGAY VQDILVGKVT PKGESDASPE EKIIRSVFGE KGKDVKDSSL RVPHGVEGRV
                                EHGIVRVGAY VGDILVGKVT PRGESETSPE EKLIRSVFGD RGKDVKDTSL TVPHGIEGRV
                                ENGIVKVGSY VGDILVGKVT PRGESDTTPE EKLIKSVFGD KGRDVKDTSL TLPHGVEGRV
                                ENGIVRIGAY VQDILVGKVT PKGEGETTPE EKIIQSVFGE RGKDVKDTSL RLPHGTEGRV
                                ENGIVRIGAY VQDILVGKVT PKGEGETTPE EKIIRSVFGE RGKDVKDTSL RLPHGTEGRV
                                ENGIVRIGAY VQDILVGKVT PKGEGETTPE EKIIRSVFGE RGKDVKDTSL RLPHGTDGRV
                                EDGIVRIGAY VTDILVGKVT PKSESDTTPE EKIIRSVFGE KGKEVKDSSL RVPHGIEGRV
                                EDGIIRIGAY VTDILVGKVT PKSESDTTPE EKIIRSVFGE KGKEVKDSSL RVPHGIEGRV
                                ENGIVRVGAY VGDILVGKVT PKGESDTTPE EKIIRSVFGD RGRDVKDTSL KVPHGVEGRV
                                ENGIIRIGAY VQDILVGKVT PKGESDASPE EKIMRSVFGE KGKDVKDSSL RVPHGVEGRV
                                ENGIVRVGAY VGDILVGKVT PKGESDTTPE EKIIRSVFGD RGRDVKDTSL KVPHGVEGRV
                                ESGIVRIGAY VQDILVGKVT PKGESETTPE EKIIRSVFGD RGRDVKDSSL KLPHGVEGRV
                                ENGIVRVGAM VKDILVGKVT PKGDSELTAE EKIMRSIFGE RGRDVKDTSL KVPHGVDGRV
                                EEGIVKIGSY VGDILVGKVT PRGESDTTPE EKLIKSVFGD KGRDIKDTSL TVPHGIEGRV
                                EDGIVKIGSY VGDILVGKVT PRGESDTSPE EKLIKSVFGD KGRDVKDTSL TLPHGVEGRV
                                EEGIVRVGSY VGDILVGKVT PRGESETSPE EKLIKSVFGD RGRDVKDSSL TLPHGIEGRV
                                EDGIVRVGSY VGDILVGKVT PRGESETSPE EKLIKSVFGD RGRDVKDSSL TLPHGIEGRV
                                ERGIVRIGAA VGDILVGKIT PKGETELSPE EKLLTAIFGE KAKDVKDSSL KVSPGMEGVV
                                ERGIVRIGAQ VGDILVGKIT PKGETELSPE EKLLTAIFGE KAKDVKDSSL KVPPGMEGTV
                                ERGIVRIGAH VGDILVGKIT PKGETELSPE EKLLTAIFGE KAKDVKDSSL KVPPGMEGVV
                                ESGIIRIGAT VGDILVGKVT PKGETQLTPE EKLLRAIFGE KAGDVKDASL YCPPGIEGVV
                                ESGIIRIGAY VGDILVGKVT PKGETQLTPE EKLLRAIFGE KAGDVKDASL TCPPGIEGII
                                ESGIIRIGAT VGDILVGKVT PKGETQLTPE EKLLRAIFGE KAGDVKDASL YCPPGIEGTI
                                ESGIIRIGAK VNDILVGKVT PKGETQLTPE EKLLRAIFGE KAGDVRDASL TCPPGIEGTV
                                EAGIIRIGAY VGSYLVGKVT PKGETQLTPE EKLLRAIFGE KAGDVKDASL KCPPGISGVV
                                ESGVIRIGAK VNDILVGKVT PKGETQLTPE EKLLRAIFGE KAGDVRDASL TCPPGIEGTV
                                ESGVIRIGAK INDILVGKVT PKGETQLTPE EKLLRAIFGE KAGDVRDASL TCPPGIEGTV
                                EAGVIRIGAN IGDILVGKVT PKGETQLTPE EKLLRAIFGE KAGDVRDASL YCPPGIEGVI
                                ESGVIRIGAQ IGDILVGKVT PKGETQLTPE EKLLRAIFGE KAGDVRDASL TCPPGIEGTV
                                ESGVIRIGAP VGDILVGKVT PKGETQLTPE EKLLRAIFGE KAGDVRDASL TCPPGIEGVV
                                ESGIIRIGAK INDILVGKVT PKGETQLTPE EKLLRAIFGE KAGDVRDASL TCPPGIEGTV
                                ESGVIRIGAK INDILVGKVT PKGETQLTPE EKLLRAIFGE KAGDVRDASL TCPPGIEGTV
                                ESGIIRIGAK INDILVGKVT PKGETQLTPE EKLLRAIFGE KAGDVRDASL TCPPGIEGTV
                                ESGIIRIGAK INDILVGKVT PKGETQLTPE EKLLRAIFGE KAGDVRDASL TCPPGIEGTV
                                ESGVIRIGAQ IGDILVGKVT PKGETQLTPE EKLLRAIFGE KAGDVRDASL TCPPGIEGTV
                                ESGIIRIGAK INDILVGKVT PKGETQLTPE EKLLRAIFGE KAGDVRDASL TCPPGIEGTV
                                ESGVIRIGAQ IGDILVGKVT PKGETQLTPE EKLLRAIFGE KAGDVRDASL TCPPGIEGTV
                                DSGIIRIGAK INDILVGKVT PKGETQLTPE EKLLRAIFGE KAGDVRDASL TCPPGIEGTV
                                ESGVIRIGAK VNDILVGKVT PKGETQLTPE EKLLRAIFGE KAGDVRDASL TCPPGIEGTV
                                ESGIIRIGAK INDILVGKVT PKGETQLTPE EKLLRAIFGE KAGDVRDASL TCPPGIEGTV
                                ESGIIRTGAT VGDILVGKVT PKGETILSPE EKLLRAIFGE KASDVKDASL TVPPGIEGTV
                                ESGIIRIGAT VGDILVGKVT PKGETQLTPE EKLLRAIFGE KAGDVKDASL YCPPGIEGTI
                                ESGVIRIGAK INDILVGKVT PKGETQLTPE EKLLRAIFGE KAGDVRDASL TCPPGIEGTV
                                ESGIIRIGAY VDSYLVGKVT PKGESQLTAE EKLLRAIFGE KASDVKDASL KCPPGIEGTV
                                ESGIIRIGAK INDILVGKVT PKGETQLTPE EKLLRAIFGE KAGDVRDASL TCPPGIEGTI
                                ESGIIRIGAK INDILVGKVT PKGETQLTPE EKLLRAIFGE KAGDVRDASL TCPPGIEGTV
                                ESGIIRIGAK INDILVGKVT PKGETQLTPE EKLLRAIFGE KAGDVRDASL TCPPGIEGTV
                                ESGIIRIGAK VNDILVGKVT PKGETQLTPE EKLLRAIFGE KAGDVRDASL TCPPGIEGTV
                                ESGIIRIGAK INDILVGKVT PKGETQLTPE EKLLRAIFGE KAGDVRDASL TCPPGIEGTV
                                ESGIIRIGAK INDILVGKVT PKGETQLTPE EKLLRAIFGE KAGDVRDASL TCPPGIEGTV
                                ESGIIRIGAK INDILVGKVT PKGETQLTPE EKLLRAIFGE KAGDVRDASL TCPPGIEGTV
                                ESGVIRIGAR VGSILVGKVT PKGETQLTPE EKLLRAIFGE KAGDVRDASL TCPPGIEGTV
                                ESGVIRIGAR VGSILVGKVT PKGETQLTAE EKLLRAIFGE KAGDVRDASL TCPPGIEGTV
                                ESGIIRIGAT VGDILVGKVT PKGETILSPE EKLLRAIFGE KASDVKDASL TVGPGIEGTV
                                ENGIVRIGAE VRDILVGKIT PKGESDPTPE EKLLRAIFGN KSSDVKDASM HVPAGMKGIV
                                ENGIVRIGAE VRDILVGKIT PKGESDPTPE EKLLRAIFGD KSSDVKDASM HVPAGMKGIV
                                ENGIVRIGAE VRDILVGKIT PKGESDPTPE EKLLRAIFGD KSSDVKDASM HVPAGMKGIV
                                ENGIVRIGAE VRDILVGKIT PKGESDPTPE EKLLRAIFGD KSSDVKDASM HVPAGMKGIV
                                ENGIVRIGAE VRDILVGKIT PKGESDPTPE EKLLRAIFGD KSSDVKDASM HVPAGMKGIV
                                ENGIVRLGAE VRDILVGKIT PKGESDPTPE EKLLRAIFGD KSSDVKDASM HVPAGMKGIV
                                ENGIVRLGAE VRDILVGKIT PKGESDPTPE EKLLRAIFGD KSSDVKDASM HVPAGMKGIV
                                ENGIVRIGAE VRDILVGKIT PKGESDPTPE EKLLRAIFGD KSSDVKDASM HVPAGMKGIV
                                ENGIVRNGAE VRDILVGKIT PKGESDPTPE EKLLRAIFGD KSSDVKDASM HVPAGMKGIV
                                ENGIVRCGAE VRDILVGKIT PKGESDPTPE EKLLRAIFGD KSSDVKDASM HVPAGMKGII
                                ENGIVRIGAE VRDILVGKIT PKGESDPTPE EKLLRAIFGD KSSDVKDASM HVPAGMKGIV
                                ENGIVRIGAE VRDILVGKIT PKGESDPTPE EKLLRAIFGD KSSDVKDASM HVPAGMKGIV
                                ENGIVRIGAE VRDILVGKIT PKGESDPTPE EKLLRAIFGD KSSDVKDASL HVPAGMKGII
                                ENGIVRIGAE VRDILVGKIT PKGESDPTPE EKLLRAIFGD KSSDVKDASM HVPAGMKGIV
                                ENGIVRIGAE VRDILVGKIT PKGESDPTPE EKLLRAIFGD KSSDVKDASM HVPAGMKGIV
                                ENGIIRIGAE VRDILVGKIT PKGESDPTPE EKLLRAIFGD KSSDVKDASM HVPAGMKGIV
                                ENGIVRIGAE VRDILVGKIT PKGESDPTPE EKLLRAIFGD KSSDVKDASM HVPAGMKGIV
                                ENGIVRIGAE VRDILVGKIT PKGESDPTPE EKLLRAIFGD KSSDVKDASM HVPAGMKGIV
                                ENGIIRIGAE VRDILVGKIT PKGESDPTPE EKLLRAIFGD KSSDVKDASM HVPAGMKGIV
                                ENGIIRIGAE VRDILVGKIT PKGESDPTPE EKLLRAIFGD KSSDVKDASM HVPAGMKGIV
                                ENGIIRIGAE VRDILVGKIT PKGESDPTPE EKLLRAIFGD KSSDVKDASM HVPAGMKGIV
                                ENGIIRIGAE VRDILVGKIT PKGESDPTPE EKLLRAIFGD KSSDVKDASM HVPAGMKGIV
                                ENGIIRVGAE VKDILIGKIT PKGETDPTPE EKLLRAIFGE KSSDVKDASL HVPPGMKGVV
                                ENGIIRVGAE VKDILIGKIT PKGETDPTPE EKLLRAIFGE KSSDVKDASL HAPPGMRGTV
                                ENGIIRVGAE VKDILIGKIT PKGETDPTPE EKLLRAIFGE KSSDVKDASL HAPPGMRGTV
                                ENGIIREGAE VGDILIGKIT PKGETDPTPE EKLLRAIFGD KAGDVKDASL RASPGLRGTV
                                ESGIVYVGAE VGDILVGKVT PKGETQLTPE EKLLRAIFGE KASDVKDTSL RLPTGMNGTV
                                DSGIVYVGAE VGDILVGKVT PKGETQLTPE EKLLRAIFGE KASDVKDTSL RLPSGMNGTV
                                ESGIVYVGAE VGDILVGKVT PKGETQLTPE EKLLRAIFGE KASDVKDTSL RLPTGMNGTV
                                ESGIVYVGAE VGDILVGKVT PKGETQLTPE EKLLRAIFGE KASDVKDTSL RLPSGMNGTV
                                ESGIVYVGAE VGDILVGKVT PKGETQLTPE EKLLRAIFGE KASDVKDTSL RLPSGMNGTV
                                ESGIVYVGAE VGDILVGKVT PKGETQLTPE EKLLRAIFGE KASDVKDTSL RLPSGMNGTV
                                ESGVVYVGAE VGDILVGKVT PKGETQLTPE EKLLRAIFGE KASDVKDTSL RLPSGMSGTV
                                ESGIVYIGAE VGDILVGKVT PKGETQLTPE EKLLRAIFGE KASDVKDTSL RLPSGMAGTV
                                ESGIVYIGAE VGDILVGKVT PKGETQLTPE EKLLRAIFGE KASDVKDTSL RLPSGMAGTV
                                EAGIVYIGAE VGDILVGKVT PKGETQLTPE EKLLRAIFGE KASDVKDTSL RVPSGMHGTV
                                EAGIVYIGAE VGDILVGKVT PKGESQLTPE EKLLRAIFGE KASDVKDTSL RVPNSVTGTV
                                EAGIVYIGAE VGDILVGKVT PKGESQLTPE EKLLRAIFGE KASDVKDTSL RVPNSVTGTV
                                EAGIVYIGAE VGDILVGKVT PKGESQLTPE EKLLRAIFGE KASDVKDTSL RVPNSVTGTV
                                EAGIVYIGAE VGDILVGKVT PKGESQLTPE EKLLRAIFGE KASDVKDTSL RVPNSVTGTV
                                EAGIVYIGAE VGDILVGKVT PKGESQLTPE EKLLRAIFGE KASDVKDSSL RVPNSVTGTV
                                EIGVVHVGAE VGDILVGKVT PKSESPITPE EKLLRAIFGE KAADVRDSSL RVPPGAKGTV
                                EVGIVYVGAE VGDILVGKVT PKSESPMTPE EKLLRAIFGE KASDVRDSSL RVPSGITGKV
                                EVGIVHVGAK VGDILVGKVA PKTESPLTPE EKLLRAIFGE KAKDVKDSSL RVPPGGGGVV
                                EVGIIYVGAE VGDILVGKVT PKSESPITPE EKLLRAIFGE KAFDVKDSSL HVPSGVSGTV
                                EVGIVHIGAK IGDILVGKVT PKSESPTTPE EKLLRAIFGE KAAEVRDSSL YVPPGVSGTI
                                DVGIVNVGAE VGDILVGKVT PRPPVSLPPE TKLLVTIFGE KVFDCVDSSL YLPIDVEGTV
                                DVGIVNIGAE VGSVLVGKVT PRPPVSLPPE TKLLVTIFGE KVFDCVDSSL YLPPDVEGTV
                                EFGIVCVGAS VGDILVGKVT PKSSSPVTPE EKLLRAIFGE KAIDVKDSSL YLPPGVSGCV
                                ESGIVRIGTY VGDILVGKVT PKGEQVLTPE EKLLQAIFGE KAKGVKDSSL YVPHGVEGVV
                                ESGIVRIGTY VGDILVGKVT PKGEQVLTPE EKLLQAIFGE KAKGVKDTSL RVPHGVEGVV
                                ESGIVRIGTY VGDILVGKVT PKGEQVLTPE EKLLQAIFGE KAKGVKDTSL RVPHGVEGVV
                                ESGIVRIGTY VGDILVGKVT PKGEQVLTPE EKLLQAIFGE KAKGVKDTSL RVPHGVEGVV
                                ESGIVRIGTY VGDILVGKVT PKGEQVLTPE EKLLQAIFGE KAKGVKDSSL YVPHGVEGVV
                                ESGIVRIGTY VGDILVGKVT PKGEQVLTPE EKLLQAIFGE KAKGVKDSSL YVPHGIEGVV
                                ESGIVRIGTY VGDILVGKVT PKGEQVLTPE EKLLQAIFGE KAKGVKDSSL YVPHGVEGVV
                                EHGIVRIGTK VGDILVGKVT PKGETYLTPE EKLIRVIFGE KAREVKDSSL RVPPGVEGFV
                                EHGIVRVGAY VGDILVGKVT PKGETQPTPE EKLLLAIFGE KASEVKDSSL RVPAGVEGIV
                                EHGIVRIGAY VGDILVGKVT PKGETQPTPE EKLLLAIFGE KASDVKDTSL RVPTGVEGIV
                                EFGIVKIGTY VGDILVGKVS PKGESQLTPE EKLLQAIFGE KSRDVKDTSL RCPPGVEGIV
                                EHGIVRVGAY VGDILVGKVT PKGETQPTPE EKLLLAIFGE KAADVKDSSL RVPAGVEGIV
                                EHGIVRVGTY VGDILVGKVT PKGETRLTPE EKLLQAIFGE KTRDVKDASL RCPPGVEGIV
                                EHGIVKVGTY VGDILVGKVT PKGESTPTPE EKLLLAIFGE KASDVKDTSL RVPIGVEGVV
                                EHGVVRVGAY VGDILVGKVT PKGETALTPE EKLLFAIFGE KASEVKDSSL RVPVGVEGVV
                                EYGIVKVGTY VGDILVGKVT PIGETQLTPE QKLLQAIFGE KTRDVKDSSL RCPPGIEGVV
                                EFGIVRIGTY VGDILVGKVT PKGEQQLTPE EKLLQAIFGE KSRDVKDTSL RCPPGVEGVV

                                VDVRIFTRGD ELPPGANMVV RVYVAQKRKI QVGDKMAGRH GNKGIISRIL PKEDMPFLPD
                                VDVRVFTRGD ELPPGANMVV RVYVAQKRKI QVGDKMAGRH GNKGIISRIL PLEDMPYLPD
                                VDVRLFTRGD ELPPGANMVV RVYVAQKRKI QVGDKMAGRH GNKGIISKIL PMEDMPYLPD
                                VDVRVFTRGD ELPPGANMVV RVYVAQKRKI QVGDKMAGRH GNKGIISRIL PIEDMPYLPD
                                VDVRVFTRGD ELPPGANMVV RVYVAQKRKI QVGDKMAGRH GNKGIISRIL PIEDMPYLPD
                                VDVRIFTRGD ELPPGANMVV RVYVAQKRKI QVGDKMAGRH GNKGIISKIL PMEDMPYLPD
                                VDVRIFTRGD ELPPGANMVV RVYVAQKRKI QVGDKMAGRH GNKGIISKIL PMEDMPYLPD
                                VDVRVFTRGD ELPPGANMVV RVYVAQKRKI QVGDKMAGRH GNKGIISRIL PVEDMPYLPD
                                VDVRVFTRGD ELPPGANMVV RVYVAQKRKI QVGDKMAGRH GNKGIISRIL PMEDMPYLPD
                                VDVRLFTRGD ELPPGANMVV RVYVAQKRKI QVGDKMAGRH GNKGIISKIL PMEDMPYLPD
                                VDVRLFTRGD ELPPGANMVV RVYVAQKRKI QVGDKMAGRH GNKGIISRIL PLEDMPYLPD
                                VDVRIFTRGD ELPPGANMVV RGYVAQKRKI QVGDKMAGRH GNKGIISKIL PIEDMPYLPD
                                VDVRVFTRGD ELPPGANMVV RVYVAQKRKI QVGDKMAGRH GNKGIISRIL PLEDMPYLPD
                                VDVRVFTRGD ELPPGANMVV RVYVAQKRKI QVGDKMAGRH GNKGIISRIL PMEDMPYLED
                                VDVRLFTRGD ELPPGANMVV RVYVAQKRKI QVGDKMAGRH GNKGIISRIL PAEDMPYLPD
                                VDVRLFTRGD ELPPGANMVV RVYVAQKRKI QVGDKMAGRH GNKGIISKIL PVEDMPYLPD
                                VDVRVFTRGD ELPPGANMVV RVYVAQKRKI QVGDKMAGRH GNKGIISRIL PVEDMPYLED
                                VDVRLFTRGD ELPPGANMVV RVYVAQKRKI QVGDKMAGRH GNKGIISRIL PLEDMPYLPD
                                VDVRVFTRGD ELPPGANMVV RVYVAQKRKI QVGDKMAGRH GNKGIISRIL PLEDMPYLPD
                                VDVRLFTRGD ELPPGANMVV RVYVAQKRKI QVGDKMAGRH GNKGIISRIL PLEDMPYLPD
                                VDVRLFTRGD ELPPGANMVV RVYVAQKRKI QVGDKMAGRH GNKGIISRIL PLEDMPYLPD
                                VDVRVFTRGD ELPPGANMVV RVYVAQKRKI QVGDKMAGRH GNKGIISRIL PVEDMPYLPD
                                VDVRVFTRGD ELPPGANMVV RVYVAQKRKI QVGDKMAGRH GNKGIISRIL PVEDMPYLPD
                                VDVRLFTRGD ELPPGANMVV RVYVAQKRKI QVGDKMAGRH GNKGIISRIL PAEDMPYLAD
                                VDVRVFTRGD ELPPGANMVV RVYVAQKRKI QVGDKMAGRH GNKGIISRIL PIEDMPYLPD
                                VDVRVFTRGD ELPPGANMVV RVYVAQKRKL QVGDKMAGRH GNKGIISRIL PIEDMPYLAD
                                VDVRLFTRGD ELPPGANMVV RVYVAQKRKI QVGDKMAGRH GNKGIISRIL PIEDMPYLPD
                                VDVRLFTRGD ELPPGANMVV RVYVAQKRKI QVGDKMAGRH GNKGIISRIL PIEDMPYLAD
                                VDVRLFTRGD ELPPGANMVV RVYVAQKRKI QVGDKMAGRH GNKGIISRIL PAEDMPYLPD
                                VDVRLFTRGD ELPPGANMVV RVYVAQKRKI QVGDKMAGRH GNKGIISRIL PKEDMPYLED
                                VDVRLFTRGD ELPPGANMVV RVYVAQKRKI QVGDKMAGRH GNKGIISKIL PVEDMPYLPD
                                VDVRLFTRGD ELPPGANMVV RVYVAQKRKI QVGDKMAGRH GNKGIISRIL PVEDMPYLAD
                                VDVRVFTRGD ELPPGANMVV RIYVAQKRKI QVGDKMAGRH GNKGIISRIL PLEDMPYLPD
                                VDVRLFTRGD ELPPGANMVV RVYVAQKRKI QVGDKMAGRH GNKGIISRIL PLEDMPYLPD
                                VDVRLFTRGD ELPPGANMVV RVYVAQKRKI QVGDKMAGRH GNKGIISRIL PAEDMPYLAD
                                VDVRVFTRGD ELPPGANIVV RVYVAQKRKI QVGDKMAGRH GNKGIISRIL PIEDMPYLPD
                                VDVRVFTRGD ELPPGANMVV RVYVAQKRKI QVGDKMAGRH GNKGIISKIL PVEDMPFLPD
                                VDVRVFTRGD ELPPGANMVV RVYVAQKRKI QVGDKMAGRH GNKGIISRIL PLEDMPYLPD
                                VDVRVFTRGD ELPPGANMVV RVYVAQKRKI QVGDKMAGRH GNKGIISRIL PKEDMPFLPD
                                VDVRVFTRGD ELPPGANMVV RVYVAQKRKI QVGDKMAGRH GNKGIISRIL PKEDMPFLPD
                                VDVRVFTRGD ELPPGANMVV RIYVAQKRKI QVGDKMAGRH GNKGIISRIL PIEDMPYLPD
                                VDVRVFTRGD ELPPGANMVV RIYVAQKRKI QVGDKMAGRH GNKGIVSRIM PVEDMPYLPD
                                VDVRVFTRGD ELPPGANMVV RVYVAQKRKI QVGDKMAGRH GNKGIISRIL PLEDMPYLPD
                                VDVRVFTRGD ELPPGANMVV RIYVAQKRKI QVGDKMAGRH GNKGIISRIL PIEDMPYLPD
                                VDVRVFTRGD ELPPGANMVV RVYVAQKRKI QVGDKMAGRH GNKGIVSRIL PVEDMPFLPD
                                VDVRVFTRGD ELPPGANMVV RVYVAQKRKI QVGDKMAGRH GNKGIVSRIL PIEDMPYLPD
                                VDVRVFTRGD ELPPGANMVV RVYVAQKRKI QVGDKMAGRH GNKGIVSRIL PVEDMPYLPD
                                VDVRVFTRGD ELPPGANMVV RVYVAQKRKI QVGDKVAGRH GNKGIISRIL PIEDMPYLPD
                                VDVRVFTRGD ELPPGANMVV RVYVAQKRKI QVGDKMAGRH GNKGIISRIL PIEDMPYLPD
                                VDVRVFTRGD ELPPGANMVV RVYVAQKRKI QVGDKMAGRH GNKGIVSRIL PIEDMPYLPD
                                VDVRVFTRGD ELPPGANMVV RIYVAQKRKI QVGDKMAGRH GNKGIISRIL PIEDMPYLPD
                                VDVRVFTRGD ELPPGANMVV RVFIALKRKI QVGDKIAGRH GNKGIISRIL PCEDMPYLPD
                                VDVRIFTRGD ELPPGANMLV RVYVAQKRKI QVGDKMAGRH GNKGIISRIL PIEDMPYLPD
                                VDVRVFTRGD ELPPGANMVV RVYVAQKRKI QVGDKMAGRH GNKGIISRIL PVEDMPFLPD
                                VDVRIFTRGD ELPPGANMVV RVYIALKRKI QVGDKIAGRH GNKGIISRIL PIEDMPYLAD
[truncated: 150,531 more chars]
