# Supplementary material for: Time-resolved comparative molecular evolution of oxygenic photosynthesis
Source: Biochim Biophys Acta Bioenerg. 2021 Jun 1;1862(6):148400. doi: 10.1016/j.bbabio.2021.148400 (PMC8047818; doi:10.1016/j.bbabio.2021.148400)
Supplement: Supplementary file 1 — Supplementary material: sequence alignments and trees [file mmc1.zip › Figure_5_S4_S6_S7_RpoB_MLtree.txt]

(149_Acidobacterium_capsulatum:0.03336058,(152_Acidobacterium_ailaaui:0.02785355,(171_Acidipila_sp._4G-K13:0.01905623,(((167_Acidipila_rosea:0.02546443,153_Acidobacteriaceae_bacteriu:0.03083518)0.092000:0.00177197,((182_Granulicella_tundricola:0.01734501,(168_Terriglobus_saanensis:0.03048698,(174_Granulicella_mallensis:0.01025852,(158_Bryocella_elongata:0.01863589,178_Terriglobus_roseus:0.03015005)0.650000:0.00653682)0.789000:0.00517338)0.758000:0.00431618)0.807000:0.00442825,((175_Granulicella_pectinivorans:0.00714251,161_Granulicella_sp._AF10:0.00909729)0.932000:0.00683244,((179_Acidobacteriaceae_bacteriu:0.01203818,(180_Edaphobacter_modestus:0.01052802,160_Edaphobacter_aggregans:0.00206914)0.192000:0.00247985)0.442000:0.00411531,(164_Edaphobacter_aggregans:0.00472816,166_Granulicella_sp._GAS466:0.00716317)0.887000:0.00774972)0.749000:0.00513910)0.851000:0.00435107)0.993000:0.01922319)0.947000:0.01247370,(173_Acidipila_dinghuensis:0.01299637,159_Silvibacterium_bohemicum:0.00997032)0.939000:0.01196045)0.497000:0.00321103)0.848000:0.00586903)0.850000:0.00517452,((((147_Luteitalea_pratensis:0.18732785,((150_Thermoanaerobaculum_aquati:0.31845215,((169_Geothrix_fermentans:0.04427040,186_Holophaga_foetida:0.08429723)1.000000:0.40497428,(((((117_Mesoaciditoga_lauensis:0.41866120,((((112_Kosmotoga_pacifica:0.04436122,114_Kosmotoga_arenicorallina:0.05019076)0.997000:0.08901115,(101_Mesotoga_sp._BH458_6_3_2_1:0.02798141,116_Mesotoga_prima:0.02261999)1.000000:0.14221722)1.000000:0.14869917,(105_Marinitoga_hydrogenitolera:0.26100370,((118_Petrotoga_mexicana:0.11294106,(119_Defluviitoga_tunisiensis:0.07942037,106_Petrotoga_sp._9PWA.NaAc.5.:0.08434209)0.392000:0.03155377)0.999000:0.12330638,(122_Geotoga_petraea:0.12527725,121_Oceanotoga_teriensis:0.09257953)0.996000:0.10464694)1.000000:0.20109013)1.000000:0.23828150)0.984000:0.08673204,((((104_Fervidobacterium_thailande:0.06949592,(113_Fervidobacterium_nodosum:0.06489080,(102_Fervidobacterium_pennivora:0.00700892,103_Fervidobacterium_islandicu:0.02017413)0.990000:0.03160132)0.933000:0.04282813)1.000000:0.22096340,(110_Thermosipho_atlanticus:0.04016547,111_Thermosipho_africanus:0.04685304)1.000000:0.13715201)0.998000:0.11077847,(100_Pseudothermotoga_thermarum:0.14967985,(109_Thermotoga_profunda:0.11503009,(107_Thermotoga_caldifontis:0.03807090,108_Pseudothermotoga_hypogea:0.03095641)0.999000:0.07315289)0.981000:0.05340633)1.000000:0.10996332)0.811000:0.05480308,(099_Thermotoga_sp._SG1:0.02995512,(098_Thermotoga_petrophila:0.01529017,096_Thermotoga_maritima:0.01093750)0.852000:0.01941482)1.000000:0.39663029)0.860000:0.05334558)0.984000:0.13254647)1.000000:0.65695302,((((Ser_GB_GCA_002770975.1:0.12018369,Ser_GB_GCA_002083815.1:0.07503082)1.000000:0.32162234,(((002_Gloeobacter_kilaueensis_JS:0.01113238,001_Gloeobacter_violaceus:0.01889285)1.000000:0.11059778,((277_Synechococcus_sp._JA-2-3Ba:0.08701898,269_Synechococcus_sp._PCC_7336:0.08813356)1.000000:0.08569076,(((215_Pseudanabaena_sp._SR411:0.00727666,209_Pseudanabaena_sp._ABRG5-3:0.00000017)1.000000:0.08959645,(005_Pseudanabaena_sp._PCC_6802:0.03267672,154_Pseudanabaena_sp._PCC_7367:0.09088681)0.895000:0.02159431)0.942000:0.02317176,(132_Acaryochloris_marina:0.09265417,((034_Oscillatoriales_cyanobacte:0.03307567,(021_Leptolyngbya_boryana:0.02185576,020_Leptolyngbya_sp._NIES-2104:0.01210031)1.000000:0.05684065)0.772000:0.01928194,(114_Halomicronema_hongdechlori:0.07542515,(008_Oscillatoriales_cyanobacte:0.04210771,((235_Geitlerinema_sp._PCC_7105:0.08960680,(037_Microcoleus_sp._PCC_7113:0.05929974,(189_Limnothrix_sp._PR1529:0.11186740,((372_Gloeomargarita_lithophora:0.27210538,(((236_Myxosarcina_sp._GI1:0.05735431,267_Xenococcus_sp._PCC_7305:0.07028496)0.999000:0.04500852,((130_Cyanothece_sp._PCC_7822:0.03452893,(172_Aphanothece_hegewaldii:0.04282217,203_Microcystis_aeruginosa_NIE:0.04414122)0.882000:0.02327311)0.628000:0.01204942,(179_Candidatus_Atelocyanobacte:0.07686816,(278_Halothece_sp._KZN_001:0.13394759,218_Synechocystis_sp._PCC_6714:0.05577904)0.683000:0.01333540)0.567000:0.01497233)0.934000:0.01215996)0.577000:0.01145238,(255_Leptolyngbya_sp._PCC_7376:0.08089223,293_Geminocystis_herdmanii:0.18001791)0.948000:0.02816084)0.995000:0.03969704)0.956000:0.02498614,((048_Chroococcidiopsis_cubana:0.07539981,((081_Aliterella_atlantica:0.02376728,(118_Synechocystis_sp._PCC_7509:0.00254480,117_Chlorogloea_sp._CCALA_695:0.00840832)0.985000:0.02707676)0.999000:0.03759788,(((((043_Tolypothrix_sp._PCC_7601:0.00532305,((077_Anabaenopsis_circularis:0.01117659,078_Trichormus_variabilis_NIES:0.01289182)0.851000:0.00544460,(097_Cylindrospermopsis_racibor:0.00000009,106_Raphidiopsis_curvata:0.00000010)1.000000:0.03386384)0.746000:0.00158199)0.849000:0.00454096,(055_Nostoc_flagelliforme:0.01264779,(152_Anabaena_sp._PCC_7108:0.00779566,(165_Nodularia_spumigena_CCY941:0.02528566,(175_Dolichospermum_circinale:0.01438092,(190_Aphanizomenon_flos-aquae_L:0.02576981,125_Aphanizomenon_flos-aquae:0.00000027)0.747000:0.00959206)0.988000:0.02178823)0.831000:0.00509311)0.972000:0.01443401)0.937000:0.00719594)0.897000:0.00451400,(015_Mastigocladopsis_repens:0.03451363,((040_Chlorogloeopsis_fritschii:0.01218657,(031_Hapalosiphon_sp._MRB220:0.01256067,(028_Fischerella_thermalis:0.00000012,045_Fischerella_thermalis:0.00914789)0.054000:0.00210257)0.917000:0.00872351)0.992000:0.02270223,(056_Calothrix_sp._NIES-3974:0.02903105,(161_Calothrix_sp._NIES-4101:0.03306718,173_Calothrix_parietina:0.02176104)0.942000:0.01247662)0.912000:0.00966173)0.065000:0.00450860)0.904000:0.00730918)0.625000:0.00287081,(135_Richelia_intracellularis:0.03964679,144_Mastigocoleus_testarum:0.03262152)0.431000:0.01267417)0.998000:0.03727127,(052_Gloeocapsa_sp._PCC_7428:0.01709859,066_Chroococcidiopsis_sp._TS-8:0.01019239)0.995000:0.03492412)0.867000:0.00795004)0.770000:0.00628190)0.994000:0.03027932,(246_Oscillatoriales_cyanobacte:0.09315153,(252_Trichodesmium_erythraeum:0.12803997,(249_Arthrospira_platensis:0.05120973,(251_Lyngbya_sp._PCC_8106:0.04348923,(256_Planktothrix_tepida:0.00590624,266_Planktothrix_paucivesicula:0.02319444)0.999000:0.05185338)0.575000:0.01094138)0.989000:0.03742951)0.512000:0.01190530)0.982000:0.02834241)0.700000:0.00419888)0.487000:0.00995739)0.828000:0.00758119)0.220000:0.00503423)0.878000:0.01051665,(270_Prochlorothrix_hollandica:0.07655176,(226_Chamaesiphon_polymorphus:0.13450025,(273_Thermosynechococcus_elonga:0.07270602,(302_Cyanobium_sp._CACIAM_14:0.02700074,((317_Prochlorococcus_sp._MIT_06:0.00455638,335_Prochlorococcus_marinus:0.00969750)1.000000:0.06987612,(368_Synechococcus_sp._BL107:0.03690219,356_Synechococcus_sp._RS9916:0.00543775)0.643000:0.01353004)0.977000:0.03868414)1.000000:0.26189141)0.061000:0.02417371)0.901000:0.02125675)0.847000:0.00853231)0.885000:0.00905370)0.859000:0.00786969)0.374000:0.00888730)0.419000:0.00779346)0.959000:0.02621847)0.247000:0.02328933)0.943000:0.05621825)1.000000:0.28329106,((GB_GCA_001899315.1:0.13658566,GB_GCA_001784555.1:0.24133209)0.997000:0.10756980,(Vampirovibrio_chlorellavorus:0.22452719,((GB_GCA_000980455.1:0.06561873,((UBA10660:0.07465690,UBA11440:0.08156878)0.949000:0.02822494,(GB_GCA_002103055.1:0.01986712,(GB_GCA_001899365.1_Koala:0.00178444,GB_GCA_001917115.1_Homo:0.00000018)0.927000:0.01402543)0.986000:0.03110166)0.950000:0.03988869)1.000000:0.17783591,(UBA9971:0.16842034,UBA9579:0.12990795)0.228000:0.04957754)0.946000:0.06225342)0.882000:0.07176719)0.997000:0.11893663)0.867000:0.06511334)1.000000:0.12749693,((((Termititenax_persephonae:0.18851332,Termititenax_aidoneus:0.34255057)1.000000:0.43107494,(MrgGB_GCA_001783265.1:0.28439182,MrgGB_GCA_001783275.1:0.46810072)0.975000:0.11611746)0.258000:0.06049580,(MrgGB_GCA_002713045.1:0.59279721,(MrgGB_GCA_002716485.1:0.33269450,(Trichoplax_H2_Margulisbacteriu:0.33450995,MrgGB_GCA_002716725.1:0.38600663)0.220000:0.03926579)0.910000:0.07927348)1.000000:0.20874952)0.988000:0.10703783,((MrgGB_GCA_001771505.1:0.19779903,MrgGB_GCA_001771695.1:0.27132469)0.987000:0.09746194,((MrgGB_GCA_001771615.1:0.21138726,(MrgGB_GCA_001771625.1:0.20712696,MrgGB_GCA_001771345.1:0.12004164)0.743000:0.03388429)0.817000:0.08300872,(MrgGB_GCA_001772455.1:0.17556702,(MrgGB_GCA_001772375.1:0.14981309,MrgGB_GCA_002774365.1:0.15513163)0.466000:0.02341773)0.944000:0.05977214)1.000000:0.17222874)1.000000:0.28840358)1.000000:0.15839770)1.000000:0.16204912,(((EreGB_GCA_002313735.1:0.00000013,EreUBA11836:0.00178306)1.000000:0.60090897,((004_Thermanaeromonas_toyohensi:0.09342137,016_Moorella_thermoacetica:0.08857970)0.985000:0.06137254,((043_Anaerosporomusa_subterrane:0.21890445,((021_Heliobacterium_modesticald:0.05933347,024_Heliophilum_fasciatum:0.10151273)0.977000:0.03963959,(008_Desulfitobacterium_hafnien:0.05587573,011_Peptococcaceae_bacterium_C:0.09313903)1.000000:0.06319197)0.968000:0.04990537)0.929000:0.03752252,((((080_Hydrogenibacillus_schlegel:0.21338711,(097_Staphylococcus_aureus:0.22066516,(077_Bacillus_methanolicus:0.03698707,(078_Geobacillus_lituanicus:0.00156223,084_Geobacillus_thermocatenula:0.00927219)0.993000:0.04998763)0.762000:0.03410716)0.999000:0.08944685)0.912000:0.02441518,(051_Alicyclobacillus_contamina:0.11853900,((063_Thermoflavimicrobium_dicho:0.06693864,(055_Paenibacillus_alvei:0.05148026,046_Paenibacillus_sp._32352:0.04559282)1.000000:0.06247820)0.952000:0.03558030,(069_Brevibacillus_sp._OK042:0.03423889,059_Aeribacillus_pallidus:0.00204122)1.000000:0.08068222)0.145000:0.01859176)0.456000:0.02292511)1.000000:0.10212276,(033_Caldicoprobacter_oshimai:0.16667528,(((091_Finegoldia_magna:0.16425694,(100_Anaerococcus_rubeinfantis:0.02673744,(103_Anaerococcus_nagyae:0.01973366,094_Anaerococcus_pacaensis:0.04039995)0.996000:0.06763717)1.000000:0.23291327)1.000000:0.26438862,(040_Thermohydrogenium_kirishie:0.08976652,(034_Thermoanaerobacter_ethanol:0.02056805,036_Caldanaerobacter_subterran:0.06563794)0.999000:0.08627798)0.998000:0.09318896)0.822000:0.03666736,(074_Clostridium_formicaceticum:0.15030022,086_Alkalibaculum_bacchi:0.26100576)0.452000:0.02825113)0.572000:0.03094062)0.992000:0.07120654)0.888000:0.03405850,(020_Anoxybacter_fermentans:0.09157259,(027_Halanaerobium_saccharolyti:0.20041936,(031_Halobacteroides_halobius:0.20065117,029_Orenia_metallireducens:0.07930800)1.000000:0.13936897)0.996000:0.09242193)1.000000:0.19674745)0.790000:0.02057212)0.617000:0.03367850)0.958000:0.05982521)0.925000:0.05822707,((009_Thermogemmatispora_onikobe:0.07931792,((055_Tengunoibacter_tsumagoiens:0.03759275,(002_Dictyobacter_alpinus:0.01760660,059_Dictyobacter_aurantiacus:0.01134602)0.573000:0.01702018)0.986000:0.04397431,(006_Ktedonobacter_racemifer:0.04940478,(001_Thermosporothrix_hazakensi:0.14232855,012_Thermosporothrix_hazakensi:0.12800196)0.979000:0.04080243)0.628000:0.02261928)0.988000:0.06122016)1.000000:0.25168395,((003_Thermorudis_peleae:0.30562661,(074_Herpetosiphon_llansteffane:0.18019377,((067_Roseiflexus_castenholzii:0.01466775,069_Roseiflexus_sp._RS-1:0.01132778)1.000000:0.09101692,((061_Candidatus_Viridilinea_med:0.05032276,(070_Oscillochloris_trichoides:0.00383606,071_Oscillochloris_sp._Chuk17:0.01789255)0.998000:0.04195306)0.995000:0.04166414,(063_Chloroflexus_sp._Y-396-1:0.01292997,058_Chloroflexus_aggregans:0.02587259)0.972000:0.03250044)0.996000:0.05376610)0.024000:0.01541441)1.000000:0.18927600)0.427000:0.04787622,((020_Thermoflexus_hugenholtzii:0.35916067,(030_Dehalococcoides_mccartyi:0.18792122,(052_Dehalogenimonas_alkenigign:0.05766661,021_Dehalogenimonas_sp._GP:0.04748165)1.000000:0.15188740)1.000000:0.34113938)0.897000:0.06431248,((017_Caldilinea_aerophila:0.09120019,018_Litorilinea_aerophila:0.10050019)1.000000:0.16588213,(019_Ardenticatena_maritima:0.27238493,(037_Thermoflexus_hugenholtzii:0.34550198,(((044_Pelolinea_submarina:0.20270536,046_Longilinea_arvoryzae:0.09965103)0.100000:0.01887098,(041_Bellilinea_caldifistulae:0.06365898,(043_Levilinea_saccharolytica:0.09764208,(054_Ornatilinea_apprima:0.11378408,049_Leptolinea_tardivitalis:0.13571770)0.550000:0.03120282)0.635000:0.01580030)0.695000:0.01337464)0.870000:0.05315328,(042_Anaerolineaceae_bacterium_:0.20716010,036_Flexilinea_flocculi:0.06361472)0.996000:0.10903080)1.000000:0.24660115)1.000000:0.16557423)0.913000:0.03227926)1.000000:0.14854638)0.836000:0.06464394)0.198000:0.02165462)1.000000:0.16991610)0.967000:0.07737041)0.709000:0.04094273)0.995000:0.08174380,((145_Gemmatirosa_kalamazoonesis:0.06519435,(144_Gemmatimonas_phototrophica:0.01954560,143_Gemmatimonas_aurantiaca:0.03666239)0.978000:0.05795834)1.000000:0.44867678,(Ignavibacterium_album:0.28751835,((223_Chloroherpeton_thalassium:0.09883703,(((221_Prosthecochloris_sp._GSB1:0.04394057,(220_Chlorobium_phaeobacteroide:0.04085425,211_Prosthecochloris_sp._V1:0.02095593)0.964000:0.02554887)0.831000:0.01056074,((189_Chlorobaculum_limnaeum:0.00758503,(193_Chlorobaculum_tepidum:0.02771281,192_Chlorobaculum_parvum:0.00800056)0.926000:0.01207167)0.997000:0.03771112,(((209_Chlorobium_sp.:0.03246636,(204_Chlorobium_chlorochromatii:0.05161399,(((210_Chlorobium_sp.:0.04505368,196_Pelodictyon_phaeoclathrati:0.00997125)0.592000:0.00947921,(195_Chlorobium_sp.:0.01832264,202_Chlorobium_sp.:0.02580674)0.139000:0.00499646)0.899000:0.00780990,(199_Chlorobium_ferrooxidans:0.00345339,200_Chlorobium_sp._KB01:0.00000020)0.999000:0.02267237)0.921000:0.01163566)0.881000:0.00533771)0.871000:0.01169213,(214_Chlorobium_phaeovibrioides:0.02751093,(207_Chlorobium_sp._N1:0.01255069,208_Pelodictyon_luteolum:0.01579474)0.961000:0.01456190)0.998000:0.03284764)0.540000:0.00422836,(205_Chlorobium_phaeobacteroide:0.04772839,201_Chlorobium_limicola:0.03299037)0.808000:0.00613181)0.980000:0.02071010)1.000000:0.05105809)0.100000:0.00569711,(219_Prosthecochloris:0.04777007,(215_Prosthecochloris_sp._HL-13:0.02248838,218_Prosthecochloris_sp._ZM_2:0.02349869)0.891000:0.01992149)0.708000:0.01222473)1.000000:0.18175291)0.977000:0.07977649,(224_Candidatus_Thermochlorobac:0.07298939,225_Candidatus_Thermochlorobac:0.07349951)0.866000:0.04663670)1.000000:0.30571609)0.999000:0.17526353)1.000000:0.19062922)0.999000:0.10366935,(((010_Nitrosococcus_wardiae:0.12951682,((011_Rheinheimera_nanhaiensis:0.00193782,(012_Rheinheimera_pacifica:0.00354410,(015_Pararheinheimera_mesophila:0.01436471,(014_Arsukibacterium_ikkense:0.00000026,013_Rheinheimera_perlucida:0.00175561)0.983000:0.01076438)0.951000:0.00886247)0.822000:0.00515660)1.000000:0.22335815,((009_Thiohalocapsa_sp._ML1:0.06283361,008_Thioflavicoccus_mobilis:0.05778497)0.375000:0.00761903,(005_Marichromatium_gracile:0.03096355,(007_Thiocapsa_roseopersicina:0.05175462,((001_Allochromatium_vinosum:0.03503414,(002_Imhoffiella_purpurea:0.02967619,003_Thiorhodococcus_drewsii:0.02166699)0.241000:0.01026219)0.702000:0.01118400,(004_Thiocystis_violascens:0.01721965,006_Chromatium_okenii:0.03735106)0.974000:0.01787851)0.501000:0.00501093)0.610000:0.00832607)0.976000:0.02604693)0.999000:0.08809750)0.157000:0.02550548)0.998000:0.10600477,(093_Polynucleobacter_acidiphob:0.02839615,(095_Polynucleobacter_asymbioti:0.02569067,094_Polynucleobacter_necessari:0.00790683)0.986000:0.04334761)1.000000:0.26054508)1.000000:0.18680514,(((((004_Rickettsia_asembonensis:0.11833028,002_Rickettsia_endosymbiont_of:0.07898854)0.993000:0.05803652,(005_Occidentia_massiliensis:0.10804143,(079_Orientia_tsutsugamushi:0.05368543,078_Orientia_chuto:0.05840828)1.000000:0.16163013)0.999000:0.10350610)1.000000:0.13183678,(001_Candidatus_Jidaibacter_aca:0.18565257,003_Candidatus_Midichloria_mit:0.21135998)0.999000:0.11789776)0.472000:0.03371843,(((087_Wolbachia_endosymbiont_of_:0.03084209,(085_Wolbachia_endosymbiont_of_:0.01560192,(088_Wolbachia_endosymbiont_of_:0.00172529,091_Wolbachia_endosymbiont_of_:0.00864917)0.000000:0.00000135)0.956000:0.02534902)1.000000:0.28715710,((007_Ehrlichia_ruminantium:0.02048196,(006_Ehrlichia_chaffeensis:0.00000009,(009_Ehrlichia_canis:0.01240166,008_Ehrlichia_muris:0.00530442)0.873000:0.00350713)0.899000:0.01000452)0.989000:0.05457156,(011_Anaplasma_marginale:0.04183881,012_Anaplasma_phagocytophilum:0.03861303)0.978000:0.04840657)1.000000:0.15822954)1.000000:0.19728279,(014_Neorickettsia_helminthoeca:0.00000009,081_Neorickettsia_helminthoeca:0.00000008)1.000000:0.51894838)1.000000:0.17212363)1.000000:0.10785818,(070_Niveispirillum_lacus:0.12260167,((071_Brevundimonas_halotolerans:0.15176008,(072_Candidatus_Phycosocius_bac:0.10059387,073_Henriciella_barbarensis:0.19338224)0.772000:0.03565099)0.997000:0.06161901,(((077_Sandarakinorhabdus_limnoph:0.11554318,(076_Qipengyuania_sediminis:0.03833638,(074_Altererythrobacter_ishigak:0.03626620,075_Porphyrobacter_donghaensis:0.01636626)0.924000:0.01618172)0.995000:0.05522004)1.000000:0.11865710,(035_Neptunicoccus_sediminis:0.05094401,(((017_Roseivivax_roseus:0.04579965,016_Tropicimonas_isoalkanivora:0.04248569)0.928000:0.02105278,((033_Ketogulonicigenium_robustu:0.08157560,(034_Halocynthiibacter_arcticus:0.04307395,009_Donghicola_tyrosinivorans:0.05565804)0.234000:0.00834122)0.706000:0.00541303,((012_Roseovarius_sp._A-2:0.05526751,(((021_Leisingera_sp._ANG-Vp:0.01736512,(029_Celeribacter_neptunius:0.07870927,(030_Ruegeria_faecimaris:0.00674364,023_Ruegeria_denitrificans:0.00605420)0.854000:0.00461915)0.538000:0.00269078)0.936000:0.00723725,((031_Antarctobacter_heliothermu:0.03924695,(019_Roseivivax_jejudonensis:0.03269600,024_Yangia_pacifica:0.04567625)0.663000:0.01237610)0.877000:0.00729966,((025_Thalassobius_mediterraneus:0.02393823,(022_Rhodobacteraceae_bacterium:0.01644821,020_Cribrihabitans_marinus:0.04831544)0.935000:0.01308049)0.875000:0.00797640,(032_Pseudooceanicola_nitratire:0.02036319,(036_Jannaschia_rubra:0.07416844,(015_Actibacterium_mucosum:0.03864282,013_Actibacterium_atlanticum:0.02763806)0.945000:0.01753741)0.959000:0.01609026)0.937000:0.01209011)0.868000:0.00561776)0.725000:0.00591123)0.715000:0.00227193,(018_Sedimentitalea_nanhaiensis:0.02095302,(028_Phaeobacter_inhibens:0.02266260,026_Rhodobacteraceae_bacterium:0.02359669)0.911000:0.01105930)0.812000:0.00459135)0.950000:0.01241613)0.953000:0.01464543,(092_Yoonia_vestfoldensis:0.02753141,011_Loktanella_sp._IMCC34160:0.03119094)0.879000:0.00757827)0.912000:0.00988205)0.907000:0.01161909)0.920000:0.01694549,(006_Defluviimonas_denitrifican:0.02846730,((002_Gemmobacter_aquatilis:0.01537108,(003_Tabrizicola_aquatica:0.01494739,004_Rhodobacter_sp._YIM_73036:0.02457664)0.920000:0.01054782)0.817000:0.00855909,(001_Rhodobacter_sphaeroides:0.02219165,(005_Pseudorhodobacter_aquimari:0.04497828,(027_Roseibaca_ekhonensis:0.10449359,(007_Rhodobacter_vinaykumarii:0.03781732,(010_Thioclava_sp._NG1:0.03845312,(014_Paracoccus_pantotrophus:0.02978664,008_Rhodobacter_capsulatus:0.03664984)0.264000:0.00877354)0.785000:0.01628105)0.983000:0.02708001)0.824000:0.02664111)0.516000:0.01290115)0.380000:0.00486178)1.000000:0.04563454)0.960000:0.02061462)0.964000:0.03816593)1.000000:0.11741299)0.957000:0.02984314,((043_Tepidicaulis_marinus:0.07758422,(039_Methyloceanibacter_caenite:0.02910453,045_Methyloceanibacter_margina:0.03198900)1.000000:0.08837872)0.667000:0.02799102,(((058_Xanthobacter_autotrophicus:0.07261500,(040_Bradyrhizobium_erythrophle:0.01233347,(037_Bradyrhizobium_valentinum:0.01360445,046_Bradyrhizobium_japonicum:0.01050894)0.939000:0.01267914)0.998000:0.03874277)0.942000:0.02049346,(069_Bosea_vaviloviae:0.06551436,(038_Salinarimonadaceae_bacteri:0.06255650,(049_Methylobacterium_platani:0.00335620,(055_Methylorubrum_salsuginis:0.00529748,(064_Methylorubrum_extorquens:0.00754950,057_Methylobacterium_sp._Leaf8:0.00861736)0.892000:0.00673888)0.972000:0.02066950)0.965000:0.02387169)0.240000:0.01360429)0.998000:0.03888469)0.890000:0.01610097,((051_Pelagibacterium_sp._IMCC34:0.11485155,(053_Pleomorphomonas_carboxydit:0.06789071,((060_Phyllobacterium_brassicace:0.03028331,((061_Mesorhizobium_prunaredense:0.01264316,056_Mesorhizobium_sp._M1B.F.Ca:0.00000022)0.999000:0.03044818,(068_Bartonella_florencae:0.07659619,(048_Rhizobiales_bacterium_63-2:0.01070264,(050_Falsochrobactrum_ovis:0.02929869,(052_Brucella_abortus:0.00325371,(047_Ochrobactrum_pecoris:0.01260522,054_Ochrobactrum_grignonense:0.00515139)0.917000:0.00536043)0.728000:0.00205045)0.907000:0.00939098)0.970000:0.01915373)0.757000:0.00867540)0.613000:0.00619638)0.345000:0.00374842,(059_Sinorhizobium_arboris:0.01956678,(065_Ciceribacter_sp._F8825:0.02648254,(063_Agrobacterium_rubi:0.01655297,066_Agrobacterium_tumefaciens:0.01105318)0.951000:0.01630007)0.980000:0.02332731)0.999000:0.03950619)0.999000:0.03501078)0.407000:0.01191941)0.655000:0.00802682,(062_Labrenzia_sp._011:0.06476844,067_Stappia_stellulata:0.05706984)0.973000:0.03027001)0.930000:0.01715984)0.995000:0.04329466)0.884000:0.01600914)0.956000:0.03064545)0.746000:0.02951246)0.993000:0.08539128)0.996000:0.07397473)1.000000:0.14542323)0.428000:0.03458235,(131_Thermosulfidibacter_takaii:0.46589048,(((123_Phorcysia_thermohydrogenip:0.00337873,(127_Desulfurobacterium_thermol:0.01590528,(125_Balnearium_lithotrophicum:0.03221483,(124_Thermovibrio_ammonificans:0.04040198,126_Thermovibrio_guaymasensis:0.01823917)0.027000:0.01067175)0.985000:0.02305866)0.953000:0.01705122)0.308000:0.01901942,(129_Desulfurobacterium_atlanti:0.03022445,130_Desulfurobacterium_sp._TC5:0.01766194)0.996000:0.06767299)1.000000:0.38959549,((137_Aquifex_aeolicus:0.17704954,(141_Hydrogenobaculum_sp._Y04AA:0.34043184,(142_Hydrogenobacter_hydrogenop:0.10307773,135_Thermocrinis_albus:0.13356575)0.999000:0.10870674)0.583000:0.05910085)1.000000:0.20558041,((133_Hydrogenothermus_marinus:0.09620998,(132_Persephonella_marina:0.04419138,136_Persephonella_sp._KM09-Lau:0.06809436)0.998000:0.07559032)0.987000:0.05599770,(139_Sulfurihydrogenibium_yello:0.07043695,138_Sulfurihydrogenibium_azore:0.08162596)1.000000:0.12231095)1.000000:0.16735156)1.000000:0.21463614)0.999000:0.14824392)0.974000:0.09074149)0.995000:0.12845383)0.955000:0.08796359)0.960000:0.06565186,(172_Pyrinomonas_methylaliphato:0.13812374,(184_Chloracidobacterium_thermo:0.00659763,185_Chloracidobacterium_thermo:0.01369574)1.000000:0.11490140)0.999000:0.09228730)0.528000:0.02986224)0.770000:0.04147361,(148_Candidatus_Solibacter_usit:0.06164985,(170_Acidobacteriaceae_bacteriu:0.05300707,146_Bryobacter_aggregatus:0.10849145)0.988000:0.05228547)0.997000:0.07650285)0.999000:0.08284034,(154_Candidatus_Sulfotelmatobac:0.06253495,157_Candidatus_Koribacter_vers:0.05762112)0.876000:0.03111615)0.999000:0.06724071,(163_Candidatus_Sulfotelmatomon:0.01776774,(155_Occallatibacter_savannae:0.00634597,165_Terracidiphilus_gabretensi:0.04201507)0.726000:0.01071640)0.991000:0.03224065)0.946000:0.01985080);
