# Supplementary material for: Time-resolved comparative molecular evolution of oxygenic photosynthesis
Source: Biochim Biophys Acta Bioenerg. 2021 Jun 1;1862(6):148400. doi: 10.1016/j.bbabio.2021.148400 (PMC8047818; doi:10.1016/j.bbabio.2021.148400)
Supplement: Supplementary file 1 — Supplementary material: sequence alignments and trees [file mmc1.zip › Figure_6_ribosomal_alignment.phy]

157   2596
Gloeobacter_violaceus_PCC_7421  MGIRKYRPMT PGTRQRSGAD FAE-VKK--- ---PEKKLTK YVHRKQGRNN QGVITSRFRG
Prochlorococcus_marinus_str._M  MAIRKFKPYT PGTRQRVVTD FSE-I----T SSKPERSLIV SKHRVKGRNN RGVITCRHRG
Cyanobium_gracile_PCC_6307      MAIRNYRPNT PGTRTLVVTD FSD-I----T GKNRERGLVV SKHRHKGRNN RGVITCRHRG
Synechococcus_sp._CC9902        MAIRKFRPYT PGTRTRVVTD FSE-V----T GRKPEKTLVV SKHRKKGRNN RGVITCRHRG
Pseudanabaena_sp._PCC_7367      MGVRSYKPYS AGTRQLTTSD FAD-VKT--- ---PEKSLTK RSHRKKGRNN RGVITSRRRG
Rubidibacter_lacunae_KORDI_51_  MAIRSFRPLT PGTRQAMVSE FSE-L-TRR- ---PEKSLTK GFHRKKGRNN RGVITSRRRG
Acaryochloris_marina_MBIC11017  MGIRYYRPYT AGTRQKTSSD FAE-IRR--- ---PEKSLVK AKHRAKGRNN RGVITSRRRG
Cyanothece_sp._PCC_7425         MGIRNYRPYT PGTRQKSVSD FSE-I----T HDQPEKSLTS FRHRAKGRNN RGVITSRRRG
Thermosynechococcus_elongatus_  MGIRVYRPYT PGVRQKTVSD FAE-I-TTDK ---PEKSLTR GFKRDKGRNN RGVITSRRRG
Trichodesmium_erythraeum_IMS10  MGIRSYRPYT PSTREHSVSD FAE-V----T KSRPEKTLVK FRHRKKGRNN RGVVTCRHRG
Oscillatoria_sp._PCC_6506       MGIRSYRPYT PSTRQHTVSD FAE-I----T RSEPEKSLTA NKHTKQGRNN RGVITCRHRG
Oscillatoria_sp._PCC_7112       MGIRSYRPYT SSTREQTVSD FAE-I----T KSEPEKSLTS NKHTKQGRNN RGVITCRHRG
Lyngbya_sp._PCC_8106            MGIRSYRPYT PSTRQHSVSD FAE-VRT--- ---PEPSLVT TKHRHKGRNN RGVITCRHRG
Arthrospira_platensis_NIES_39   MAIRFYRPYT PSTRQHTVSE FTE-I----T RSEPEKSLTL SKHRLKGRNN RGVITCRHRG
Planktothrix_agardhii_NIVA_CYA  MGIRSYRPYT PGTRQHTVSD FAE-I-TRSE ---PERSLTT SKHRDKGRNN RGVITCRHRG
Prochlorothrix_hollandica_PCC_  MGIRIYRPYT PGTRERTVAD FAE-LAK--- ---PEKSLTK SRHRPKGRNN RGVITCRHRG
Leptolyngbya_sp._PCC_7104       MGIRSYRPYT PGTRERTVSE FAE-I----T RSEPEKSLTR SKHRPKGRNN RGVITCRHRG
Geitlerinema_sp._PCC_7407       MGIRIYRPYT PGTRERSDAD FSE-I----T RSEPEKSLTR SVHRPKGRNN RGVITCRHRG
Leptolyngbya_sp._JSC_1          MGIRYYRPYT PGTRERVVSD FAE-V-TRDE ---PEKSLTR SVHRPKGRNN RGVITCRHRG
Crinalium_epipsammum_PCC_9333   MGTRSYRPYT PGTRERIVSD FAE-I----T RSEPEKSLTK FEHRAKGRNN RGVITSRRRG
Microcoleus_chthonoplastes_PCC  MGTRSYRPYT PSTRQVTLSD FAE-I-TRDE ---PEKSLTK SNHRPKGRNN RGVITSRRRG
Lyngbya_majuscula_3L            MGIRSYRPYT PGTRQGTVSD FAE-I-TRTE ---PEKSLTK SKHRKKGRNN RGVITCRHRG
Microcoleus_sp._PCC_7113        MGIRSYRPYT PGTRQGTVSD FAE-I----T RGEPEKSLVE FKHRPKGRNN RGVITSRRRG
Chamaesiphon_sp._PCC_6605       MGTRSYRPYT PSTRETVISD FAE-I-TASS ---PEKSLVY NKHRAKGRNN RGVITSRRRG
Rivularia_sp._PCC_7116          MGTRSFRPYT PSNRQATTSD FAE-I-TKSK ---PEKSLTQ HIHRAKGRNN RGVITSRRRG
Chroococcidiopsis_thermalis_PC  MGTRSYRPYT PSTRQRIVSD FAE-I-TKSE ---PEKSLVK YVHNPKGRNN RGVITSRFRG
Calothrix_sp._PCC_6303          MGTRSYRPYT PSTRQVTVSD FAE-I-TKSE ---PEKSLTI SIHRPKGRNN RGVITSRRRG
Mastigocladopsis_repens_MORA_P  MGTRSYRPYT PSTRQVTISD FSE-I-TKTE ---PEKSLTV SLHRPKGRNN QGRITVRHRG
Chlorogloeposis_fritschii_PCC_  MGTRSYRPYT PSTRQVTISD FAE-I-TKTE ---PEKSLTV HKHRRKGRNN QGRITSRFRG
Fischerella_muscicola_SAG_1427  MGTRSYRPYT PSTRQVTISD FSE-I-TKTE ---PEKSLTK FVHRAKGRNN QGRITSRFRG
Richelia_intracellularis_HH01   MGTRSYRPYT PSTRQVTISD FAE-I-TKYE ---PEKSLTT TVHRAKGRNN QGRITSRRRG
Nodularia_spumigena_CCY9414     MGTRSYRPYT PSTRQVTVSD FAE-I-TKSK ---PEKSLTE YVHRPKGRNN QGRITSRRRG
Microchaetaceae_Microchaete_sp  MGTRSYRPYT PSTRQVIVSD FAE-I-TKTE ---PEKSLTE YVHRPKGRNN LGRITSRRRG
Cylindrospermum_stagnale_PCC_7  MGTRSYRPYT PSTRQVTISD FAE-I-TKSE ---PEKSLTE SVHRPKGRNN QGRITSRRRG
Aphanizomenon_flos_aquae_NIES_  MGTRSYRPYT PSTRQVIISD FAE-I-TKTE ---PEKSLTE SVHRPKGRNN QGRITSRRRG
Anabaena_circinalis_AWQC131C    MGTRSYRPYT PSTRQVTISD FAE-I----T KTEPEKSLTE SVHRPKGRNN QGRITSRRRG
Cylindrospermopsis_raciborskii  ---------- ---------- ---------- ---------- ---------- ----------
Raphidiopsis_brookii_D9_D9_7    MGTRSYRPYT PSTRQVTISD FAE-I----T KTEPEKSLTE SVHRPKGRNN QGRITSRRRG
Anabaena_cylindrica_PCC_7122    MGTRSYRPYT PSTRQVIVSD FAE-I-TKTE ---PEKSLTE SVHRPKGRNN QGRITSRRRG
Nostoc_azollae                  MGTRSYRPYT PSTRQVTISD FAE-I-TKTD ---PEKSLTE SVHRPKGRNN QGRITSRRRG
Nostoc_sp._PCC_7524             MGTRSYRPYT PSTRQVTISD FAE-I-TKTE ---PEKSLTV YKHRAKGRNN QGRITSRRRG
Fremyella_diplosiphon_UTEX_481  MGTRSYRPYT PSTRQVTISD FAE-I-TKTE ---PEKSLTK YVHRPKGRNN QGRITSRRRG
Dactylococcopsis_salina_PCC_83  MSIRSYRPYT PGRRQATVSD FAE-I----T RSKPEKSLTK YKHRKKGRNN RGVITSRRRG
Halothece_sp._PCC_7418          MSIRSYRPYT PGTRQATVSD FAE-I-TRSK ---PEKSLTK YKHRKKGRNN RGVITSRRRG
Spirulina_major_PCC_6313        MGIRSFRPMT PGTREASVSD FADIT-KSK- ---PEKSLTK YKHRKKGRNN RGVITSRRRG
Stanieria_cyanosphaera_PCC_743  MGIRSFRPYT PGTRQATVSD FAEIT-KTK- ---PEKSLTK YKHRAKGRNN RGVITSRRRG
Myxosarcina_sp._GI1             MGTRSFRPYT PGTRQAVISD FAD-I----T KSKPEKSLTK YKHRKKGRNN RGVITSRRRG
Xenococcus_sp._PCC_7305         MGTRSFRPLT PGTRQATIAD FSE-I-TKSK ---PEKSLTK FKHRAKGRNN RGVITSRRRG
Cyanobacterium_stanieri_PCC_72  MGVRTYRPYT PGRRQAVTSD FSEIT-KST- ---PEKSLTK YVHRKKGRNN RGVITSRHRG
Synechocystis_sp._PCC_6308      MGVRTYRPYT PGRRQAVSSD FAEIT-KST- ---PEKSLTK YVHRKKGRNN RGVITSRHRG
Synechocystis_sp._PCC_6803      MGIRNYRPMT PGTRQASVSD FTEIT-KSK- ---PEKSLTT NRHDQKGRNN RGVITSRHRG
Gloeocapsa_sp._PCC_73106        MGIRSYRPYT PGRRQAVTSD FSEIT-KTE- ---PEKSLTK NKHNTKGRNN RGVITCRHRG
Crocosphaera_watsonii_WH_8501   MGIRTYRPYT PGTRQAAVSD FSEIT-KSK- ---PEKSLTK YKHNKKGRNN RGVITSRHRG
Cyanobacterium_UCYN_A           MGIRSYRPYT PGTRQATVSD FAE-I-TKRK ---PEKSLTK YKHNKKGRNN RGVITSRHRG
Prochloron_didemni_P3_Solomon   MGIRSYRPYT PGIRQATVSD FKEIT-AKE- ---PERSLTK HKHNPKGRNN RGVITSRHRG
Pleurocapsa_sp._PCC_7327        MGIRFYRPLT PGTRQATVSD FSE-I-TKTE ---PEKSLVT YKHSAKGRNN RGVITSRHRG
Obscuribacteriales_Obscuribact  MPTRKVNPTS AGRRNMSLAD FSE-ITK--- ---PERSLLR PLKSTGGRNN QGRLTVRHKG
MEL_B2                          MGKKVINPTS PGQRGMIKDD FAD-ITK--- ---PEKSLLK PIRKTAGRNN TGRITCRHKG
Gastranaerophilales_YS2_Zagget  MAIRVINPTS PGQRGMTKSD FAE-VTT--- ---PEKSLLS KLKKTSGRNN TGRITCRHKG
Gastranaerophilaceae_Zag_111    MATKKINPTT PGQRGMTKSD YQE-I-TTST ---PEKSLLK SLKKTAGRNN TGRITCRHKG
MEL_B1                          MAIRKINPTS PGQRGMTKSD YQE-I-TTST ---PEKSLLK KLNKTAGRNN TGRITCRHKG
MEL_A1                          MAIRKINPTS PGQRGMTKSD YQE-V-TTST ---PEKSLLK SLKKTAGRNN TGRITCRHKG
Gastranaerophilaceae_MH_37      MAIRKINPTS PGQRGMTKSD YQE-I-TCTT ---PEKSLLK PLKKTAGRNN TGRITCRHKG
MEL_C1                          MAIRKINPTS PGQRGMTKSD YQE-I-TCTT ---PEKSLLK PLKKTAGRNN TGRITCRHKG
Gastranaerophilales_YS2_Zagge2  MAIRKINPTS PGQRGMTKSD YQE-I-TCTT ---PEKSLLK PLKKTAGRNN TGRITCRHKG
GWF2_Melaina32_7                MGIRKLNPTS AGRRYMTTSD FSE-I---TK ---PEKSLIV SVNRRAGRNN TGRITCHHKG
RIFOXYA2_FULL_Melaina32_9       MGIRKLNPTS AGRRYMTTSD FSE-I----T TDKPEKSLIV SVNRRAGRNN TGRITCHHKG
ACD20                           MAIRKLNPTS AGRRYMTIGD FAE-I---TK ---PEKSLLV SLNRRAGRNN TGRITCHHKG
GWA2_Melaina34_9                MAIRRIKPTT PGQRYVMVTD FAETT--DK- ---PEKSLLK FKNKRSGRNN TGRITCRHKG
GWF2_Melaina37_15               MANRKLKPTT PGQRFVTISD FAE-I----T TDKPEKSLLR NLKKHSGRNN QGRVTCRHQG
WOR-1_RIFOXYA2_FULL_WOR_1_36_2  MTLQQKRPTS PGTRFQIVDN YDDIT-KFS- ---PEKSLCV KLAKKSGRGF KGRISSRHRG
WOR-1_RIFOXYB2_FULL_WOR_1_37_1  MALEQKRPTS PGTRFQIVDT YDD-I-TQSK ---PEKSLCV RLQKNSGRGF KGRISSRHRG
WOR-1_RIFOXYA12_FULL_WOR_1_43_  MGLVRKRPLT PGQRFRILDD HADTK--ST- ---PEKSLLA PLKKTGGRGF RGWVSARHRG
WOR-1_RIFOXYA2_FULL_WOR_1_51_1  MALKRRNPTS PGTRFQIVDD YSD-V-TKN- ---PEKSLLA SKKQKSGRDW RGFVSMRHRG
WOR-1_RIFOXYB2_FULL_WOR_1_48_7  MALKQKNPRS PGTRFQIVDD YAD-L-TKH- ---PEKSLLQ PMKQKAGRDA LGRVAMRHRG
WOR-1_RIFCSPHIGHO2_01_FULL_WOR  MGVKQMNPRS PGTRFQIKDD FSD-L-TKS- ---PEKKLLT KQHQKSGRDW RGFVSMRHRG
WOR-1_RIFOXYC2_FULL_WOR_1_41_2  MGLKKKNPVT AGQRFQIADD FAD-I-TKK- ---PERSLLV PLQRSYGRDN KGRISSRHRG
WOR-1_RIFCSPLOWO2_02_FULL_WOR_  MGVKQKNPVT PGQRFQIADD FSD-I-TKN- ---PEKSLLV PYRKTAGRDS MGRVSARHRG
WOR_1_uncultured_DG_54_3        MGLKKRNPVT AGQRFQALDD FSE-I----T KKKPEKSLLI PLPKTAGRDW RGRVSARHRG
Laodecianella_thermoacidophila  MGLKKYKPTS PGRRHMITSD FSD-I-TRS- ---PEKSLTK ALKSKAGRNS YGRITVRHQG
Thermotogaceae_Kosmotoga_olear  MGLKKFKPVT PGRRFMLIPD YSE-I----T KTEPEKSLLV PLKKKAGRNH HGHVTVRHQG
Thermotogales_sp._mesG1.Ag.4.2  MALRKFNPVT KSRRFMLLPD FKEVT-KSE- ---PEKSLLE PIKKNAGRNH HGRITVRHQG
Petrotoga_mobilis_SJ95          MALKQYKPVT PSRRYMTTSD FSE-L----S KVEPEKSLLE PLKKTGGRNH YGRVTMRHRG
Marinitoga_piezophila_KA3       MGLKKFKPIT PSRRFMIITD FSEIT-KDT- ---PEKSLIK PLKKTGGRNS YGRVTMRHRG
Fervidobacterium_nodosum_Rt17_  MGLKRFKPTT PGRRFMIIPD FSEIT-KTK- ---PEKSLVV PLKKSAGRNH HGRVTVRFRG
Thermosipho_africanus_TCF52B    MGLRRFKPTS PARRQMIIPD FSEIT-KKE- ---PEKSLIA PLKKTGGRNS YGRVTVRFRG
Thermotoga_maritima_MSB8        MGLKRFKPVT PGRRFMVISD FSDIT-KTE- ---PEKSLLA PLKKTGGRNH HGRVTVRHRG
Thermotoga_thermarum_LA3_DSM_5  MGLKKFKPVT PGRRFMVIPD FSE-I-TKTE ---PEKSLIV PLKKTGGRNH HGRITVRFRG
DPANN_Pacearchaeota_AR1_gwc2_s  MGKR------ ---------- ----I----- ---------- -IQQ-----A RGKGSSTY--
DPANN_Pacearchaeota_RBG_16_Pac  MGKR------ ---------- ----I----- ---------- -I--SQARG- KGGFTYRV--
Unclassfied_RBG_16_Micrarchaeo  MGKR------ ---------- ----I----- ---------- -IQRARGRGP RYRAPSHKYA
Unclassified_RBG_16_Micrarchae  MGKR------ ---------- ----I----- ---------- -VSR-----A RGHGGPRYRS
DPANN_Diapherotrites_AR10_gwc2  MGKR------ ---------- ----L----- ---------- -ISQKRGKGS PTYTANKV--
Euryarchaeota_Euryarchaeota_ar  MGKR-LKQQR RGR----GSI YRA------- ---P------ -THR-----S IGRVAYPYLS
Nanoarchaeota_candidate_divisi  MGKR------ ---------- ----L----- ---------- -VSQ-----A RGRGGPRYRS
Nanoarchaeota_candidate_divis1  MGKR------ ---------- ----L----- ---------- -VSQ-----A RGRGGPRYRS
Aigarchaeota_candidate_divisio  MPRRRAQRIG RGSTYAS--- ----I----- ----QRRIEV GIPPDIPRD- ----------
Aigarchaeota_candidate_divisi1  M--------- ---------- ---------- ---PKRTMAQ RI-------G HGSPVYRA--
Thaumarchaeota_unclassified_Th  TGID------ ---------- ---------- ----DIAIIT P--------- ----------
Thaumarchaeota_unclassified_T1  MFTLGKRPLV RRRRG--GMQ FRA------- ---P------ ---------T IGKLKPAK--
Thaumarchaeota_CSP1_1           M---QFRATT TGK--LA--- ---------- ---P------ --AKYPNYN- ---LTEKHLG
Thaumarchaeota_unclassified_T2  LGKR------ ---------- ---------- ---P------ -LVRRRGRGM QYRVSA--TG
Thaumarchaeota_Cenarchaeales_C  MGKR------ ---------- ---------- ---P------ -LVRRRGRGM QFRAAT--TG
Thaumarchaeota_unclassified_T4  MGKR------ ---------- ---------- ---P------ -LVRRRGRGN QFRSTSTGKV
Thaumarchaeota_unclassified_T8  MGKR------ ---------- ---------- ---P------ -LVRRRGRGN QFRSTSTGKV
Euryarchaeota_Thermoplasmata_T  MGKH------ -----II--- ---------- ---P------ -QRR-----G HGSLVYRS--
Euryarchaeota_Thermoplasmata_M  MGKR------ -----LI--- ---------- ---P------ -Q--RRGRGG SHYRSPSH--
Euryarchaeota_Thermoplasmata_1  MDDI------ ---RI----- ---------- ---P------ ---------- -------H--
DPANN_Woesearchaeota_AR3_gwa2_  MGKN------ ---------- ----L----- ---------- -IQQ-----K RGKGSPRY--
DPANN_WoeseCP_DHVE_6_WOR_bin_S  ---------- ---------- ---------- ---------- -TQQKRGKGP TYK-RSFSFK
DPANN_Woesearchaeota_AR4_gwa2_  MHI------- ---------- ---------- ---------- ---------- ----------
DPANN_WoeseCP_DHVE_6_WOR_bin_D  IQQR------ ---RGKGTHK FRA------- ---P------ ---------- ----SFRYKG
DPANN_WoeseCP_DHVE_6_WOR_bin_1  IQQK------ ---RGGS--- ---------- ---P------ ---------T YRSRSFRFKG
DPANN_WoeseCP_DHVE_6_WOR_bin_2  ---------- ---------- ---------- ---------- -IQQRRGRG- ----TPTYRA
Nanohaloarchaeota_NanohaloSW_7  MGSP------ ---------- ----L----- ---------- -RQQRRGKGS PNYRANSHHG
Crenarchaeota_Thermoprotei_The  VGKR------ ---------- ----I----- ---------- -LVQRRGRGS QFRSPSWIRE
Crenarchaeota_Thermoprotei_Th1  VGKR------ ---------- ----I----- ---------- -LVQRRGRGS QFRSPSWIRE
Crenarchaeota_Thermoprotei_Th2  MGKR------ ---------- ----I----- ---------- -LVQRRGRGS QFRSPSWKRD
Thaumarchaeota_Thaumarchaeota_  LGKR------ -----II--- ---------- ---P------ -QRR-----G RGGLNWRAKG
Crenarchaeota_Thermoprotei_Sul  MGKK------ ---------- ----L----- ---------- -LQQRAGR-- -GNINFRNPG
Korarchaeota_Candidatus_Korarc  MGKR------ ---------- ----I----- ---------- -LVQ-----R RGRGGIQF--
Euryarchaeota_HaloNatrialbales  MGRR------ ---------- ---------- ---------- -I--RGQRRG RGGSVFRAPS
Euryarchaeota_HaloHalobacteria  MGRR------ ---------- ---------- ---------- -I--LGQRRG RGTSTFR---
Euryarchaeota_HaloHalobacteri1  MGRR------ ---------- ---------- ---------- -I--QGQRRG RGSSTFRA--
Euryarchaeota_HaloHalobacteri2  MGRR------ ---------- ---------- --------I- ----QGQRRG RGTSTFRA--
Euryarchaeota_HaloHalobacteri3  MGRR------ ---------- ---------- ---------- -I--QGQRRG RGGPTFRA--
Euryarchaeota_HaloHalobacteri4  MGRR------ ---------- ---------- ---------- -I--LGQRRG RGTSTFRA--
Euryarchaeota_HaloHalobacteri5  MGRR------ ---------- ---------- ---------- -I--LGQRRG RGTPTFRA--
Euryarchaeota_HaloHalobacteri6  MGRR------ ---------- ---------- ---------- -I--LGQRRG RGGSTFRA--
Euryarchaeota_HaloHalobacteri7  MGRR------ ---------- ---------- ---------- -I--QGQRRG RGTSTFRA--
Euryarchaeota_Halohalophilic_a  MGRR------ ---------- ---------- ---------- -I--QGQRRG RGTPTFR---
Euryarchaeota_HaloHalobacteri8  MGRR------ ---------- ---------- ---------- -I--QGQRRG RGGPTFRA--
uncultured_archaeon_J07ABHN6_v  MGRR------ ---------- ---------- ---------- -I--QGQRRG RGGPTFRA--
Euryarchaeota_HaloHalobacteri9  MGRR------ ---------- ---------- ---------- -I--QGQRRG RGTPTFRA--
Euryarchaeota_HaloHalobacter10  MGRR------ ---------- ---------- ---------- -I--QGQRRG RGTPTFRA--
Euryarchaeota_Methanomicrobia9  MGHR------ ---------- ----I----- ---------- -ISQ-----N RGRGGPTYRS
Euryarchaeota_Methanomicrobia8  MGHR---ITT QNRRG--GPT YRA------- ---P------ -S-------H RYKAALKHIG
Euryarchaeota_Methanomicrobia7  MGHR------ ---------- ----I----- ---------- -ISQNRGRGP NYRVPSHRYK
Euryarchaeota_Archaeoglobi_Arc  MGKR------ ---------- ----I----- ---------- -ISQ-----N RGKGTPTYRA
Euryarchaeota_Archaeoglobi_Ar1  MGKR------ ---------- ----I----- ---------- -ISQNRGRGT PTYTAPSH--
Euryarchaeota_Methanomicrobia_  MGKR------ ---------- ----I----- ---------- -ISQ-----N RGRGTPTYRA
Euryarchaeota_Methanomicrobia1  MARR------ ---------- ----I----- ---------- -ISQ-----N RGRGTPTYRA
Euryarchaeota_Methanomicrobia2  MGKR------ ---------- ----I----- ---------- -ISQ-----N RGRGTPTYRA
Euryarchaeota_MethanoMethanoba  MGKR------ ---------- ----L----- ---------- -IIQRRGRGT PAHRVASHRF
Euryarchaeota_MethanoMethanob1  MGKR------ -----LI--- ----I----- ---------- -QRRGRGTPT YRSSSHRFRG
Euryarchaeota_MethanoMethanob2  MGKR------ ---------- ----L----- ---------- -ISQRRGRGT PTYRSASHKG
Euryarchaeota_Methanopyri_Meth  MGKR-IRPQR LG-RG--GPT YRA------- ---P------ -SHR-----Y RGRIEHRP--
Euryarchaeota_Methanococci_Met  MGKR------ ---------- ----L----- ---------- -ISQNRGRGP KYRSPTHKRK
Crenarchaeota_Thermoprotei_Fer  MENM------ -GKKI----- ---------- ---------- -RQQRAGRGS PTFRSRKHLH
Crenarchaeota_Thermoprotei_Aci  MGK-SLRQQR AGR------- ---------- ---------- ----GGSQFN PGFIHVSP--
Crenarchaeota_Thermoprotei_Des  MGKS------ ---------- ----L----- ---------- -RQQRAGKGS TFRNPDHVHP
Crenarchaeota_Thermoprotei_De1  MGKS------ ---------- ----L----- ---------- -RQQRAGKGP TFRNPDHIHP
Crenarchaeota_Thermoprotei_De2  MGKR------ ---------- ----I----- ---------- -LVQRMGRG- ----TSTF--
Crenarchaeota_Thermoprotei_De3  MGKRRVQRHG RGT------- ---------- ---P------ -QWR-----N RGHLRVAP--
Crenarchaeota_Thermoprotei_De4  MGKR------ ---------- ---------- ---------- -L--RQQRAG RGTPTYRSRG
Crenarchaeota_Thermoprotei_De5  MGKR------ ---------- ----I----- ---------- -LVQRMGRGP TFRSKPWIHP
Crenarchaeota_Thermoprotei_De6  MGKR------ ---------- ----L----- ---------- -IIQRRGRGS PNFRTPDHLH

                                GGHKRLYRFI DFKR-DKRGI PAEVLAIEYD PNRNARIALV QYTDGEKRYI LHPVGLKVGA
                                GGHKRQYRLV DFRR-DKRNI NAKVAAIHYD PHRNARLALL FYEDGEKRYI IAPAGVKVGQ
                                GGHKRLYRIV DFRR-DKHGV SAKVAAIHYD PHRNARLALL YYTDGEKRYI LAPSNVAVGQ
                                GGHKRLYRLV DFRR-NKHGV TAKVAAIHYD PHRNARLALL FYSDGEKRYI LAPAGVQVGQ
                                GGHKRLYRVI DFKR-DKRNI PARVAAIEYD PNRNARIALL FYKDGEKRYI LAPRNLKVDD
                                GGHKRLYRIV DFRR-DKVGI PAEVMAIEYD PNRNARIALL QYQDGEKRYI LCPEGLSVGT
                                GGHKRRYRII DFYR-NKLGV PGTIATVEYD PNRNARIALV NYKDGEKRYI LHPRNVQVGT
                                GGHKRLYREI DFRR-NKLSV PGTVLTVEYD PNRNARISLV QYEDGEKRYI LHPRNLAVGA
                                GGHKRRYRIV DFRRSSKLNI PAKVATVEYD PNRNARIALL HYRDGEKRYI LHPRDLTPGT
                                GGTKKLYRVV DFHR-NKHNI PAKVAAIEYD PYRNARIALL HYQDGEKRYI LHPLGLKVGQ
                                GGHKRLYRTI DFRR-DKLNV PGTVQAIEYD PNRNARIALV FYKDGEKRYI LHPVGLKIGT
                                GGHKRLYRDI DFRR-DKHSI PATVKAIEYD PNRNARIALL FYKDGEKRYI LHPLNLNVGT
                                GGHKKLYRII DFRR-DKHNI PAKVAEIEYD PNRNARIALL HYIDGEKRYI LHPVGLKVGT
                                GGHKKLYRIV DFRR-DKHNV PAKVAEIEYD PNRNARIALL NYVDGEKRYI LHPVGLAVGT
                                GGHKKLYRIV DFRR-DKHEI LAKVAEIEYD PNRNARIALV YYTDGEKRYI LHPLGLKVGT
                                GGHKRRYRII DFRR-DKREM PAKVLTVEYD PNRNARIALV QYQDGEKRYI LHPTGLAVET
                                GGHKRLYRVV DFRR-DKLGV PAKVASIEYD PNRNARISLL HYEDGEKRYI LCPAGLTVGS
                                GGHKRLYRVI DFRR-DKRSV PAKVASIEYD PNRNARIALL HYLDGEKRYI LHPNNLAVGT
                                GGHKRLYRIV DFRR-NKHNI PAKVAAIEYD PNRNARIALL HYQDGEKRYI LHPAGLAVGA
                                GGHKRLYRQI DFRR-DKHNI PAKVASIEYD PNRNARIALL YYQDGEKRYI LHPAGLEVGT
                                GGHKRLYRII DFHR-NKHNI PAKVASIEYD PNRNARIALL YYQDGEKRYI LHPAGLEVGA
                                GGHKRLYRVI DFRR-DKHNI PAKVAAIEYD PNRNARIALL YYQDGEKRYI LHPVGLEVGS
                                GGHKQLYRII DFRR-DKRNI PAKVATIEYD PNRNARIALL YYQDGEKRYI LHPDKLAVGT
                                GGHKRLYRQI DFRRQDKINI PARVATIEYD PNRNARIALL FYKDGEKRYI LHPIGLEVGT
                                GGHKRLYRII DFKR-DKRGI PGTVQAIEYD PNRNARIALV AYEDGEKRYI LQPNGMKVGT
                                GGHKQLYRII DFKR-DKRNI PAKVAAIEYD PNRNARIALL YYQDGEKRYI LQPNGLKVGT
                                GGHKQLYRII DFKR-DKRNI PAKVAAIEYD PNRNARIALL YYTDGEKRYI IHPNTLKVGE
                                GGHKRLYRII DFKR-DKRGI RATVKAIEYD PNRNARIALL QYEDGEKRYI LQPNGLKVGG
                                GGHKKLYRII DFKR-DKRNI PAKVAAIEYD PNRNARIALL YYQDGEKRYI LQPNGLKVGT
                                GGHKRLYRII DFKR-NKRDI PAEVIAIEYD PNRNARIALL QYQDGEKRYI LQPNGLKVGT
                                GGHKQLYRII DFRR-DKRNI PAKVAAIEYD PNRNARIALL YYQDGEKRYI LHPNGLKVGT
                                GGHKQMYRII DFKR-DKRNI PAQVIAIEYD PNRNARIALV LYQDGEKRYI LHPNKLPVGA
                                GGHKQLYRII DFKR-DKRGI PATVVAIEYD PNRNARIALL YYQDGEKRYI LQPNGLKVGT
                                GGHKQLYRII DFKR-DKRNI PATVTAIEYD PNRNARIALL LYADGEKRYI LQPNGLTVGK
                                GGHKQLYRII DFKR-DKRNI PATVTAIEYD PNRNARIALL LYEDGEKRYI LQPNGMTVGT
                                GGHKQLYRII DFKR-DKRNI PATVTAIEYD PNRNARIALL LYEDGEKRYI LQPNGMTVGT
                                ---------- ---------- ---------- ---------- ---------- -----MKVGA
                                GGHKQLYRII DFKR-DKRDI TATVIAVEYD PNRNARIALL EYEDGEKRYI LHPNGLKVGA
                                GGHKQLYRII DFKR-DKRDI PATVTAIEYD PNRNARIALL LYEDGEKRYI LHPNGLKVGT
                                GGHKQLYRII DFKR-DKRDI AATVTAIEYD PNRNARIALV QYEDGEKRYM LHPNGLKVGT
                                GGHKRLYRII DFKR-DKRNI PATVVAIEYD PNRNARIALV SYEDGEKRYI LHPNGLKVGT
                                GGHKQLYRII DFKR-DKRNI TGTVTAIEYD PNRNARIALV LYEDGEKRYI LQPNGLKVGT
                                GGHKRRYRLI DFRR-NKHNV PAEVATIEYD PNRNARIALV QYQDGEKRYI LHPEGLNVGD
                                GGHKRRYRQI DFRR-NKHNI PAEVISVEYD PNRNARISLV QYEDGEKRYI LWPADLKVGD
                                GGHKRLYRQI DFRR-DKRNM PATVDAIEYD PNRNARIALV VYEDGEKRYI LCPDGLKVGA
                                GGHKRLYRQI DFKR-DKYNI NAEIIAIEYD PNRNARIALV QYEDGEKRYI LAPAGIKVGM
                                GGHKRLYRII DFRR-DKRNI PAEVIAIEYD PNRNARIALV QYEDGEKRYI LAAVGMKVGT
                                GGHKRRYRTI DFRR-DKLNI PATVIAIEYD PNRNARIALV EYQDGEKRYI LAAAGLTVGT
                                GGHKKLYRII DFKR-DKRDI NAEVLAIEYD PNRNARIALV QYEDGEKRYI LAPAGIQIGA
                                GGHKRLYRII DFKR-DKRDI NAQVIAIEYD PNRNARIALV QYEDGEKRYI LAPAGIQVGA
                                GGHKKLYRII DFKR-NKQNI PARVAAIEYD PNRNARIALL FYTDGEKRYI LAPAGLQVGM
                                GGHKRLYRVI DFRR-DKRNI PAKVAAIEYD PNRNARIALL FYQDGEKRYI IAPAGLSVGQ
                                GGHKRLYRII DFKR-NKYDI PATVTSIEYD PNRNARIALL IYEDGEKRYI LAPAGIQVGT
                                GGHKRLYRII DFRR-DKYDI PAKVVAIEYD PNRNARLALL FYQDGEKRYI LAPLGVTVGA
                                GGHKRLYRQI DFRR-DKQNI PAKVATIEYD PNRNARIALL FYQDGEKRYI LAPAGLNVGD
                                GGHKRLYRIV DFRR-DKRSV PAKVAAIEYD PNRNARIALL FYQDGEKRYI LAPGGLTVGM
                                GGHKKAYRVI DFKR-DKHDV PGEIKTVEYD PNRNCRIALV QYVDGEKRYI LAPLGVKVGD
                                GGVKRAYRVI DFKR-EKFGV PGVVKTIEYD PNRNVRISLV FYADGEKRYI LTPQNLNVGD
                                GGVKKAYRII DFKR-DKFGV PGTVKTVEYD PNRNVRISLV FYADGEKRYI LTPEGLNVGD
                                GGVKRAYRVI DFKR-DKFGV PATVKTIEYD PNRNVRISLC FYADGEKRYI LTPEGLNVGD
                                GGVKQAYRII DFKR-EKFGV PATVKTIEYD PNRNVRISLV FYADGEKRYI LTPEGLNVGD
                                GGVKRTYRII DFKR-EKFGV PATVKTIEYD PNRNVRISLV FYADGEKRYI LTPEGLNVGD
                                GGVKRTYRII DFKR-EKFGV PATVKTIEYD PNRNVRISLV FYADGEKRYI LTPEGLNVGD
                                GGVKRTYRII DFKR-EKFGV PATVKTIEYD PNRNVRISLV FYADGEKRYI LTPEGLNVGD
                                GGVKRTYRII DFKR-EKFGV PATVKTIEYD PNRNVRISLV FYADGEKRYI LTPEGLNVGD
                                CGHKRAYRII DFKR-DKRGI PAIVKTVEYD PNRNSRISLV VYADGEKRYI LTPNDLKVGD
                                CGHKRAYRII DFKR-DKRGI PAIVKTVEYD PNRNSRISLV VYADGEKRYI LTPNDLKVGD
                                CGHKRAYRII DFKR-DKRGI PATVKTVEYD PNRNTRISLV VYADGEKRYI LTPSDLKVGD
                                GGSRKAYRLV DFKR-NKHGI PAVVKTVEYD PNRNVRISLV NYADGEKRYI LSPNGIKIGD
                                AGHKQAYRII DFKR-DKINI PATVQTIEYD PNRNVRIALV FYADGEKRYV LVPVGLKVGD
                                GGAKRIYRLI DFKR-NKENI SAVVMGIEYD PNRNVRIALV EYKDKEKRYI LAPLGLKVGD
                                GGAKKIYRLI DFKR-DKDNI PAEVLTIEYD PNRNVRISLV EYADKEKRYI LSPLGIKIGE
                                GGNKTMYRII DFKR-NKDDM KAKVIAIEYD PCRNARIALL EYEDKERRYI LAPLGLAVDA
                                GGNKKHYRIV DFR--DKDNV AAKVVAIEYD PNRNCRIALI EYSDKVKSYI LAPLGVGVGD
                                GGNKTHYRVI DFMR-TKDNV EAKVIGIEYD PNRNCRIALL EYADKERRYI LAPLGLTDGD
                                GGNRQHYRVI DFKR-DKDNV SAKVIGIEYD PNRNSRIALL EYEDKEKRYI LAPLGLTAGD
                                GGNKRKYRLI DFKR-N-KDL SATVLGVEYD PNRNARIALL EYTDKEKRYI LAPLGIKVGE
                                GGHKRMYRII DFKR-D-KDM SARVVGVEYD PNRNARIALL QYEDGEKRYI LAPLGLVDGE
                                GGNKQMYRVI DFKR-D-KDM PAKVLGIEYD PNRNARIALL EYEDGEKRYI VAPLGLMVGG
                                GGNKRKYRII DFRR-DKFDV PAKVFSIEYD PNRSARIALL HYVDGEKRYI LAPKGLKVGD
                                GGHKRMYRII DFKR-NKFGI PARVASIEYD PNRTARIALL VYADGEKRYI LAPKGLKVGD
                                GGTKRRYRII DFKR-EKMGI PAKVISIEYD PNRTARIALL QYVDGEKRYM LAPKGLKVGD
                                GGHKRKYRII DFKR-DKINI PAKVASIEYD PNRSARIALL VYADGEKRYI LSPKGLHVGE
                                GGHKRRYRVI DFKR-DKFGV PAKVVSIEYD PNRSARIALL VYADGEKRYI LAPKGVKVGE
                                GGHKRLYRIV DFRRWEKENI PAKVASIEYD PNRTARIALL IYADGEKRYI LAPNGLNVGD
                                GGHKRRYRII DFKR-DKVGI PARVVSIEYD PNRTARIALL VYADGEKRYI LAPQGLNVGD
                                GGHKRRYRII DFKRYDKAGI PAKVLAIEYD PNRSARIALL LYADGEKRYI LAPKGVNVGD
                                GGHKRMYRII DFKR-DKIGI PARVEAIEYD PNRTARIALL LYADGERRYI LAPNGLQVGD
                                RVNKTVFR-L RLKYPSKSGE -GTVLKLINS GAHTCPVAKI KYSEGS-FYL PAFKNMFEGQ
                                KRKAFVYR-V KYK---EKGY -GTVINLINS PAHSAPLARI RYDKGA-FYI PAFKGMVEGQ
                                -GKVQYYT-- --P---KETA DGLVVDIIHD PGRNAPLAVV KYPDKTVKLN VAFKGLKVGD
                                G--HRFVSDI KY-GFNK--- -GRVVDIVHD PARDSPLAKI K-SD-DRVFI IAAEGLKVGD
                                GVADISYINL DEKQLN-SAV KGEVIELVND PARSAVLAKV ILETGKRSYV IAAEGLRVGQ
                                ---------- --E--EQ--- SGKIVDLVNS VFHSAPLMVV EYTEGNLALL PAPEGIRVGQ
                                PGHKYKGKHR PYEK-EKQGV VGIVKELVHC PGHSAPLAAI EYETGERGYI IAPEGLRVNQ
                                PGHKYKGKHR PYEK-EKQGV VGIVKELVHC PGHSAPLAAI EYETGERGYI IAPEGLRVNQ
                                G-------DV LY-------- -GHVIDILHD PGRGAPVAKI E-VDGMQFYI PAIEGMYVGQ
                                -SIQRRF-VL GYSLFSSQTV KGRVVELHHD PGRGYPVAEV K-VDGTTFYV PAVMGLYVGQ
                                ---------V DFQKADK--- PGDIVTVTVQ ---------- --RDG--QLL QLPVEI----
                                ------YPVF ELA----ENV KGEIIDLVHE TGRDVPLAKI RFKDGSISFL PAVIGSKIGS
                                D-------II DLH--ERRDV P--------- ------LAKV RFEDGSISFI PAVLGTKVGS
                                KIAPAKYPSF ELE--NE--- -GKIIDLVHE RGRDVPLAKV RFNDGSTSFI PAVLGAKVGS
                                KIARAKYPAF ELER-E---- -GTVIDLVHE RGRDAPLAKI RFEDGIVSYV PAVLGTRVGS
                                -GTKANYPRF PLEQHE---- -GEIIDLVHE RGREAPLAKV RFEDGSVSFV PAILGAKVGE
                                -GTKANYPRF PLEQHE---- -GEIIDLVHE RGREAPLAKV RFEDGSVSFV PAVLGAKVGE
                                PSHRH---IT EVKHVD-QGT -YVIKDIIHA PGRNAPLLEL MS-DGKKAYQ IAFTGAFVGQ
                                -RHVDDVRIP HY-----VEA QGTIKDLIQA PGRTSPLAVI DF-NGKKSYQ LAVEGTRVGQ
                                ---------- -------FEA QGTIKDLIQA PGRTSPLAVI DF-DGKKTYQ LAVEGTAVGQ
                                RAHSFYYKEA KLPRVAQTTV IGKIVDIVKC PGHYAPLVDI KLDNGEQCFI IAPEGIRVGE
                                -GNKIG---- ---------R EGSVTELLGC RAHTAPLARV KY-D-VTSLI IAPEGVRTGQ
                                ---------- ---------- ---------- ---------- ----G----- ----------
                                --------RV EYSLSD-NVL SGEVIDIINC PGHTAPLAHI KYDNGEEIIT IAPEGIRVGE
                                ARHNKLSI-- -------ETI NGKIFDLIHC PGHTAPLAQI KYENGEEILM IAPEGIRVGE
                                -PSFRYYGKV KYKLSE-KSI SGKIVDFVLC PGHSAPLAQI RLESGEITIA LAPEGVKVGD
                                G-------DV ENK--N-AET TGTVVDLQHD SVRTAPVAVI EFEDGEKRNI LAPENIEVGQ
                                -GPVRYLSEA EL---N-GVI RGIVKELLHV PGLNAPVARI VLEDG-REFL YAAEGMYVGQ
                                -GPVRYLSEA EL---N-GVI RGIVKELLHV PGLNAPVARI VLEDG-REFL YAAEGMYVGQ
                                -GPVRYPPVI SGK------- -GYVVDILHE PGLNAPVAKI VTENGVEFFN YAAEGLYVGQ
                                KVAPAKYPVI KA-----ELV KGYVTEILHE RGRSAPIARI ELEDG-KFYT VAAHGMTKGQ
                                WVGKVRYPTI TG-----HHI -AKVVDILHN PGMTEPVAKV KLDTGIQFFI PAVQGLISGQ
                                -RSKDHLKIA PA-RYPQDGM DGVIKEILHE PGRHTPISLV ELENGQEFYY IPPEGVYEGQ
                                HKSDKQHK-- --KNEDDDLV SGEVVDIEHD PARSAPIAQV QFEDGDQRLV LAPEGVGVGD
                                -APSHRYK-A DLHR-NESDL TGEVVDIEHD PARSAPLADV QFDDGDRRLV LAPEGVTVGD
                                -PSHRYKAEL SHKKSEKDTI TGTVVGIEHD PARSAPIALV EFED-EQRMI LAPEGISVGE
                                -PSHRYKADL EHRKVEDGDV AGTVVDIEHD PARSAPVAAV EF-EGDRRLI LAPEGVGVGD
                                -PSHRYKAEL SHKAEDSDLV TGTVVGIEHD PARSAPVAAI EFEDGEQRLV LAPEGVGVGE
                                PSHRYKAK-L DHKKEEDDIV RGTVVDIEHD PARSAPVAAV EFEDGDQRLV LAPEGIGVGE
                                PSHRYKAK-L DHKKEEDDVI RGTVVDIEHD PARSAPVAAV EFEDGDQRLV LAPEGISVGE
                                PSHRYKAK-L DHKKTEDDVV RGEVVDIEHD PARSAPIAAI EFEDGEQRLV LAPEGVTVGE
                                PSHRYKAK-L DHKKPEDDVV RGTVVDIEHD PARSAPVAAV EFEDGEQRLI LVPEGISVGE
                                -APSHRYK-A DLHKSERDTI SGEIVGIEHD PARSAPLADV EFEDGDRRLV LAPEGITVGD
                                -PSHRYKAEL SHKQNETGTI EGEVVGIEHD PARSAPLAEV EFEDGDRRLV LAPEGVSTGE
                                -PSHRYKAEL SHKKSEEDTI TGEVVDIEHD PARSAPLADV AFDDGDRRLI LAPEGITVGE
                                -PSHRYKAEL SHKKAEEDTV SGTVVDIEHD PARSAPVAAV EFEDGDQRLV LAPEGVAVGD
                                -PSHRYKAEL SHKKSEEDTV SGTVVDIEHD PARSAPIAAV EFDDGDQRLI LIPEGVTVGE
                                PSHKYKAELK HVK--NNEDL VGRIIDIEHD PARHAPIARV EF-DGGREYV LVTEGMGIGD
                                G--------- -----T-KSI SGSIIDIEHD PARNAPIALV QLEDGSKVYI LVTEGIGIGE
                                ARHRRHAP-- -----E-ETV KGTVVAIEHD PARSAPIAKL RFEDGAEQYV VVPEGIAVGD
                                PSHRYKTDLL RFK--D-EVV AAKVIDIQHD SARNGPVALV KLPDGSETYI LAVEGLGTGD
                                -KYKAEAKHI PFK--D-EVV RAEVIDIVHD PARNGPLALV RFEDGSKGYV LAVEGIGTGD
                                PKYKAELR-- --HRVDETSI QGKVINLEHD PARSAPIAKV VFETGEERLL LASEGIAVGS
                                -PSHRYKAAL KHPSVEESTI FADVVEIVHD PARSAPIARV SFESGEERLI LVPESIGIGD
                                -PSHRYKASM KHPRVDEDTV YGEVLEVTHD PARSAPVVKV SFDNGEERLI LAPEGIAVGD
                                -KDKIRYRSY DAEK-E-GSI KGIVTDIVHD PARTAPIAEV KFENGEKKFI LAPESIQIDD
                                ---KVAYRSY DKER-E-GSL TGIVIDIIHD PGRSAPVAVV KFDNGEEKLV LAPESIAIDD
                                ---KIKYRAY DSES-E-GSL KGKVVDIMHD PGRTAPVARV KFENGEERLI LAPEALMLNE
                                ------YD-- --EQ-EKGKV VGKVVELLHD PARNAPVARV RFEDGEERLI LVPEGTKVGD
                                G--AVKYRSY DEEK-D-GKI LGTVIDILHD PGRSAPVAKV KFND-EERLV LIPEGIQVGE
                                -EAPAAYPAI KE---D-ETF KGHIVEIIHD PGRWVPLAKV KLENGVEFYT IASEGSYIGQ
                                G----KYLPN DG-KTEK--- -GIIKDLVHD PGRYVPLAYV ITESG-KFFV PAAEGAYVGQ
                                -GPARYPPLS D-K--TK--- -GVVKELVHD PGRYVPLARV VLADGT-EFL PAAEGAYVGQ
                                -GPAKYPPLS D-KTLE---- -GVVKELVHD PGRYVPLARV VLADGTEFLM PAAEGTYVGQ
                                -RSPSHLKIA PVRYPQTKTM KGIVTEILHE AGRSAPIALI KLENGEIFYN IAVEGIRVGQ
                                G----RYPSP EVLKLD-ETY EGYVVELKHD PGRWVPLAHI VIND---FWI PAAEGMYTGQ
                                IGPAKYPPGE TFK------- -GKVVELIHD PGRYVPLARV VREDGVEFFM PAAEGMYVGQ
                                -APAKYPPPV TL-R------ -GRVVELVHD PGRWCPLAKI VLENGVEFYT VAAEGMYVGQ
                                -IAPAKYPLI PF---D-QTF KGVVADFIHD PGRWVPLAEI ELENGLVFYV PAVEGMYKGQ

                                RISAGEDAPI ELGCALPLEK LPLGSNVHNI ELLPGRGGQM ARAAGAVAQL MAK-GDYATL
                                NVISGESVPI EDGNAMPLSV MPLGSSVHCV ELYAGRGAQM VRSAGASAQV MAKEGDYVAL
                                SVISGPDAPI ENGNALPLSA IPLGSSVHNV ELYAGRGGQM VRTAGASAQV VAKEGDYVAL
                                TVVSGPEVPI ENGNAMPLSS VPLGSSVHCV ELYAGRGGQM VRTAGASAQV MAKEGDYVAL
                                FVQAGEDAPF EVGNSLPLYR IPLGTMVHNV ELTPGKGGQI VRSAGCGAQI AAK-GDFVTL
                                TVTAGDDAPF EIGNAMPLSR VPLGTDVHNI ELIAGRGGQI VRSAGTASQV VAREKGYVTL
                                TIVAGPDAPI EVGNALPLER IPLGTEVHNV ELIPGKGGQL ARAAGALAQV VAK-GKMVTL
                                VIAAGPDAAI EVGNALPLSK IPLGTGVHNV EITPGRGGQM VRAAGAMAQV VAKEGDMVTL
                                EIIASPDAPI EVGNALPLGK IPLGTSVHNV EITPGRGAQM VRAAGAMAQV VAKEGDMVTL
                                LITSGVNAPL EIGNALPLSK IPLGTDVHNV ELVPGKGGQM VRSAGAVAQV VAKEDQYVTI
                                VITSGPESPI EIGNALPLIN IPLGTSVHNV ELVPGKGGQI VRCAGATAQL MAKEGDYVTL
                                VIVSGPDAPI EIGNALPLKN IPLGTSIHNV ELVPGKGGQI VRSAGSSAQL MAKEGSYVTL
                                VITSGPESAI EVGNALPLSR IPLGTDVHNV ELIPGKGGQV VRAAGASAQL MAK-GEYVTL
                                VIVSGPDAPI EVGNALPLSK IPLGTSIHNV EMIPGKGGQM VRAAGASAQV MAKEGDYVTL
                                MIVSGPEAPI EVGNALPLYK IPLGTDVHNV ELIPGKGGQI VRAAGTTAQV LAKEGDYVTL
                                EIMAGENSPI EVGNALPLYA IPLGTAVHNV ELVAGKGGQI VRAAGTSAQV VAK-GNYVAL
                                TVISGPDSPL EVGNALPLYK IPLGTTVHNV EMQAGKGGQM VRSAGAGAQL VAKEGDYVTL
                                VIQSGPDSPI EIGNALPLAN IPLGTSVHNV ELVPGKGGQI VRAAGASAQV VAKEGDFVLV
                                TVVSGPDAPF EVGNALPLGN MPLGTTVHNI ELIPGRGGQI VRAAGASAQV VAKEGNFVTL
                                LIVSGADAAI EIGNALPLSK IPLGTTVHNV ELHAGKGGQI VRAAGASAQV VAKEGDYVTL
                                SVISGPDAPI EVGNALPLSN IPLGTSVHNV ELIPGKGGQI VRAAGVSAQV VAKEGKYVTL
                                SIISGPDSPI EIGNALPLKD IPLGTNVHNV ELIPGRGAQI VRAAGATAQV QAKEGDYVTL
                                TVISGPEAPI EIGNALPLKN IPLGTNVHNV ELIPGRGGQI VRAAGATAQV VAKEGDYVTL
                                EIITGPESPF EIGNALPLIN IPLGTTVHSV ELTAGKGAQI ARSAGAAAQL VAKEGDYVTL
                                TIIAGPDSPI ENGNALPLSN MPLGTGVHNV ELIAGKGGQI VRSAGAVAQV MAKDGNYVTL
                                VVTAGVDAPI EDGNALPLAN IPLGTTVHNV ELTPGRGGQI VRAAGASAQV VAKEGNYVTL
                                IIIAGPDSPI EIGNALPLAN IPLGTTIHNV ELTAGKGAQI VRAAGAAAQV VAKEGDYVTI
                                TVVAGSDAPI EDGNALPLSN IPLGTSVHNV ELKPGKGGQI VRAAGATAQV VAKEGNYVTL
                                TVIAGPNAPI EDGNALPLAN IPLGTNVHNV ELTAGKGGQI VRSAGATAQV VAKEGNYVSL
                                TVIAGVNAPI EDGNALPLSN IPLGTSVHNV ELTPGKGGQI VRSAGATAQV VAKEGNYVSL
                                TIIAGPEVPI EDGNALPLSK IPLGTGVHNV ELIPGKGSQI VRAAGATAQV VAKEGAYVTL
                                TIIAGPDSPF EDGNALPLLN IPLGTSVHNV ELTPGKGGQI VRAAGANAQV VAKEGQYVTL
                                TVIAGPDSPF ENGNALPLAN IPLGTSVHNV ELKPGKGGQI VRSAGATAQV VAKEGNYVTL
                                TVIAGSDAPF EDGNALPLSN IPLGTSVHNV EMTPGKGGQI VRAAGATAQV VAKEGNYVTL
                                KIIAGPESPI EDGNALPLSN IPLGTGVHNV EMTPGKGGQI VRAAGAVAQV VAKEGNYVTL
                                KVIAGPDSPI EDGNALPLSN IPLGSNVHNV EMTPGKGGQI VRAAGATAQV VAKEGNYVTL
                                KITAGPQAPF EDGNALPLSN IPLGTNVHNV EMTPGKGGQI VRAAGATAQL MAKEGNYVTL
                                KVTAGPQAPF EDGNALPLSN IPLGTNVHNV EMTPGKGGQI VRAAGATAQL MAKEGNYVTL
                                TIIAGADAPF EDGNALPLFK IPLGTSVHNV EMTPGKGGQI VRAAGAEAQV VAKEGNYVTL
                                TIIAGVDAPF EDGNALPLSK IPLGTNVHNV EMTPGKGGQI VRAAGATAQV VAKEGNYVTL
                                TIIAGPESPI EDGNALPLAN IPLGTTVHNV ELIAGKGAQI VRSAGAAAQV VAKEGNYVTL
                                KITAGPESPI EDGNALPLAN IPLGTSVHNV EMTPGKGGQI VRSAGATAQV VAKEGNYVTL
                                TIISGNDAPF ETGNAMPLSR IPLGTEVHNI EMVAGKGGQI VRAAGTAAQV VAREKGYVSL
                                SIISGDDAPF EVGNAMPLSR IPLGTEVHNI ELMAGKGGQI VRAAGTAAQV VAREG-YVTL
                                SIIAGPDSPF ETGNALPLSN MPLGSEIHNI ELLPGRGGQM VRSAGAAAQL VAKEGDYVTI
                                TIMSGADAPI EIGNALPLSK IPLGETVHNV ELRVGRGGQI VRAAGTAAKV MAKEGDYVTI
                                QIIASPDAPI EVGNALPLSN IPLGETIHNI ELVAGRGGQI VRAAGTAAKL MAKEGGYVTI
                                EIISGPESPI EIGNALPLSN IPLGETIHNI ELRVGRGGQI VRAAGTAAKL MAKEGNYVTI
                                TIVASEEAPY EIGNALPLGK IPLGTEIHNI EMRAGKGGQI VRAAGGFAQL MAKEGDYVTI
                                TIIASADAPY EIGNALPLEK IPLGTEIHNI ELTLGKGGQI VRAAGGFAQL MAKDGNYVTL
                                TVIAGEEAPF EIGNTLPLSR IPLGSEIHNV ELVAGRGGQM VRSAGAFAQV VAKEGDYVTI
                                TVMAGVDAPF EIGNSLPLEK IPLGTDIHNI ELVAGRGGQI VRAAGGFAQV VAKEGDHVTI
                                EVISGENSPF EIGNALPLYK IPLGTEVHNV ELIAGKGGQM VRAAGAAAQV VAKEGNYVTL
                                TLISGENSPY EIGNALPLHK IPLGSEVHNV ELVPGKGGQM VRSAGAVAQL VAKDGNYVTL
                                TVISGIDAPF EVGNALPLSR IPLGTEVHNV ELTPGRGGQI VRAAGTFAQL VAKEGNYVTL
                                TVIAGENAPF EVGNALPLGR IPLGTEVHNI ELVPGKGGQM VRAAGGSAQV VAKEGDYVTL
                                KVMSGPAAEI KNGNALPLRA IPLGTMVHNV ELTLGKGGQL GRSAGAQIQL LAK-GKYATL
                                TIVSGPNADI MTGNALPLEM IPLGTMIHNV EMIPGRGAKL VRTAGAAAQL MAK-GNYVTI
                                VIVSGPEAPV QTGNALPLEL IPLGSVVHNI ELKAGRGGIL VRAAGNSAQV MAK-GDYVTV
                                TIISGPEAPV QTGNALPLEL IPLGSIVHNI EMNPGRGGVM VRAAGNSAQV MAKEGNYVTI
                                VIVSGPEAAI QTGNALPLEL IPLGTIVHNI ELEPGRGGKM VRSAGNFAQV MAKEGNYVTI
                                VIVSGPEAPV QTGNALPLEL IPLGTIVHNI ELIPGRGGKM VRSAGNAAQV MAKEGDYVTI
                                VIVSGPEAPV QIGNALPLEL IPLGTIVHNI ELTPGRGGVM VRSAGNAAQV MAKEGNYVTI
                                VIVSGPEAPV QIGNALPLEL IPLGTIVHNI ELTPGRGGVM VRSAGNAAQV MAKEGNYVTI
                                VIVSGPEAPV QTGNALPLEL IPLGTIVHNI ELTPGRGGVM VRSAGNAAQV MAKEGNYVTI
                                TIRSGPDSEI KTGNALPLSN IPLGSLVHNI ELTPGKGGQL VRGAGGSAQV MAKEGDYVTI
                                TIRSGPDSEI KTGNALPLSN IPLGSLVHNI ELTPGKGGQL VRGAGGSAQV MAKEGDYVTI
                                TIQSGPDSEI KTGNALPLSN IPLGTLVHNI ELAPGKGGQL VRGAGGSAQV MAKEGDYVTV
                                IVTSGPESEI RIGNALPLEN IPLGTIVHNI ELIAKKGGQM VRSAGVGAQV MAKEGDYVTV
                                TIQSGPESEI KSGNALPLEN IPLGTIVHNI ELIPGKGSQL CRSAGAGAQL MAKEGDYATL
                                NVESGSEAEV KVGNSLPLKN IPVGSVIHNV ELKPGRGGQF ARSAGAQINL LAKEGDYAIL
                                KIESGSDAEI KIGNSLPLKN IPLGSIIHNV ELKPGKGGQL ARSAGSQISL LAKEGEYAII
                                EVMSGANAEI EVGNCLPIKL IPVGTTIHNV ELKPGKGGQI ARGAGAGIML LGKESGYAIV
                                DIMSGTEADI KPGNALPLSS IPVGTTVHNV EIDPGRGGKL ARSAGAGLLL LAKDGNYAIV
                                TVISGPEVDI KPGNAMPLKA IPVGTTVHNV EMEPGSGGQL ARSAGAGLVL LGKEGSHAIV
                                TVASGAEVEI KPGNALPLSA IPIGTTVHNV ELEPGRGGKL ARSAGAGLSL LAKEAGYAIV
                                KIDSGPEADI KPGNALPLSS IPVGTVIHNI ELEPGFGGQL VRAAGAGAML VAKEGKYGIV
                                TLNSGVDADI KPGNALPLRS IPVGTLVHNI ELEPGKGGIL GRSAGAGIML MAKEGNYAII
                                VVSSGEGVDI KPGNALPLSS IPVGTMIH-- ---------- ---------- ----------
                                VVTSGPNSEI KVGNALPLIN IPVGTFVHNV ELKPGLGGKI ARSAGNSVQL MAREGGYALL
                                TIMNGPDAEI TVGNALPLAN IPVGTIVHNI EFIPGKGGQI ARSAGTYAQL MAKEGRYALL
                                SVQN--GAEI SVGNSMSLER IPVGTIVHNI EFLPGKGGQI ARAAGTYAQL MAKEGRYALL
                                TVMSGAKAEI KVGNSLPLEN IPLGTLVHNI EFEPGRGGKI AKSAGTYAQL MAKEGKYALL
                                TLVSGPDAEI KPGNALPLEN IPVGTIVHNI EFEPGKGAKI ARSAGTYAQL MAKEGKYALL
                                TVMSGPEAEI KPGNALPLEN IPVGTIVHSI EFLPRGGAKI ARSAGVACQL MAKEGNYALL
                                TVLNGPDAEI KPGNALPLEN IPVGTIVHNV EFIPGKGGQI ARSAGTSCQL MAKEGKYALL
                                TLMSGPDAEI RPGNALPLEK IPVGTLVHNV EFTPGKGGQI ARAAGTYCQI MAKEGNYALL
                                IVMSGPDAEI KPGNALPLEK IPLGTLVHNV EFRPGSGGKI ARAAGTYCQV MAKEGDYALL
                                KINF-EKGDL KDGNILKLGD IPVKTKVYCI ESRPGDGGKY IKSGGIHATV TRNDENGVFI
                                KISFG-GNEI KEGNILRLGD IPIKTFVYGI ESKPGDGGVF IKAAGSFATV NRIIGNEVML
                                HFTY--SA-I GPGGILPLGE IPEGERVYGI ETFPGSGPKI CRNSGSFATI VTRIKNKTRV
                                VLDV--DGDS KAGNILHLSK IPKGYTIFAI ENYPGSGPKL CCSPGTKGII VSNEAGKVIV
                                QISFG-KSEI EVGNVITLGE CLEGCPIFNI EAKPGDGGKF VRSSGGYALI VTK-DQNVFV
                                EVLLGTDAEV SIGNTLMIKD IPAGTLIYNL EKIPGDGGKF VRTSGLSAQV IGKEGKGIAV
                                KIASGINAPI YPGNTLPLKS IPEGTQVYNI ESSPGDNGKF IRTSGGFAMI VGRVRNKILL
                                KIASGINAPI YPGNTLPLKS IPEGTQVYNI ESSPGDNGKF IRTSGGFAMI VGRVRNKILL
                                RIQIGEKAKV AVGNILPLSA LPEGSTISVV ELKPGDGGTL ARSSGASCVL VSHVGDKAIV
                                VIEAGPNASP SVGNIVPLES VPEGTSVSCI ELRPGDGGKL VRGSGTFAEV VSHVGDRTII
                                --MP--SPD- ---------- ---------- --DPDKG--- ---------- -------VTI
                                KIQFGLEAEI TDGNVTSIQN IPDGTVVCNI EKQFGDGGSF IKSAGTDATV FSHGDNGVTL
                                KIQFGLEADI SDGNVISVQN IPDGTIVCNV EKHFGDGGSL IKSAGTNATV FSH-GDGVTI
                                HIQFGLKSKI ADGNVISIQN IPDGTTVCNV EKQFGDGGSF MKSAGTDATV FSHEDKGVTL
                                SMNFGLKSEI RDGNVISVQN IPDGTTVCNV EKHYGDGGAI VKSAGGNATV FSHEG-GVVL
                                TLQFGLKSKI EKGNVISIQN IPDGTIVCNI EKHFGDGGAI VKSAGTDATV FSHGDEGVTV
                                TLQFGLKSKI EKGNVISVQN IPDGTIVCNI EKHFGDGGAI VKSAGTDATV FSHGDEGVTV
                                NIVAG-NVDV SPGTTTVLAN IPDGSYVYNI ESSPGDGGEF CRSAGTFALV VSH-GQHVTL
                                KIEIG-GKNI EVGNILALGS IPEGTLVHNI EGQPGDGGKF VKTAGTSALV VNR-GKSVVL
                                TVEIG-G-NV SPGNILALSN IPEGTLVHNV EGQPGDGGKF VKTAGTSALV VSR-GKVVIL
                                EIQVGQDAQV RPGNILPLKN IPEGTSICNI EAHPGDGGKF VRSTGGFARV LGRLPRSVTL
                                ALTIG-GKEI KLGNILELKN IPEGTSIFNI ENKPRDGGKF VRASGMSARV VAR-KLKVTV
                                --AS---API QPGNVLHLKD IPEGTLIFNI ESKPGDGGKF VRASGTNAKV LAQSGKETVV
                                KVSYG-K-GI RPGNVMKLKD MPEGTAIFNI EAQPGDGGKF VRSSGCFAKL VSKFHDKIVV
                                IVQAGEKADA KVGNIVPLKN IPEGTPVYNI ENKPGDGGKF VRTSGTFAKV VSKEG--IVI
                                NIAFG-EVVI KKGNVLALKD IPEGTSVYNI ENNPGDGGKF VRGSGMFARI VGKIGKKVVV
                                EIEIGVSAEI KEGNTMPVGE IPEGVPIYNI ELQPSDGGKL VRSSGTYAFV VTHEQDGVRI
                                VIEI--GTP- TPGNILPLGK VPEGTMVYNV EKRLNDGGKF VRSGGTYAVV LAHDG-TTVV
                                VIEIG-TAAP TPGNILPLGK VPEGTMVYNV EKRLNDGGKF VRSGGTYAVV LAHKDGTTVV
                                VVEIGKGASP KTGNIMILGE IPEGTMIFNV EKRAGDGGKF ARAGGTYAVV IGQEENKTII
                                VIEI--GAP- TIGNILPLAN IPEGTTICNI ELEPGDGGKL VRAGGASAIL FSQSGDKSII
                                KIEVGEGSPA SLGNIVPAKD LPEGVYVSNV ELHRGDGGRY ARTAGSYAIV VGKSEGKVIL
                                EIQIGKGAEV KTGNVLPLSE IPDGSLVCNV EIRPGDGGKI ARRSGTYAIV FSHEGDKVIL
                                QIQVGISASI EPGNTLPLAE IPEGVPVCNV ESNPGDGGTF ARASGVSARV VTHDRSVTVV
                                EIQIGVSAEI APGNTMPLAE IPEGVPVCNV ERQPGDGGKF ARASGVSATL LTHDRNAAVV
                                ELQIGVSAEI KPGNTLPLAE IPEGVPVCNV EHQPGDGGKF ARASGVSAQL LSHDREVAIV
                                ELQVG--AEI APGNTLPLAE IPEGVPVCNV ESSPGDGGKF ARASGVNAQL LTH-DNVAVV
                                EIQVGVSAEI KPGNTLPLAE IPEGVPVCNV ERQPGDGGKF ARASGVGANL ITHDREAAIV
                                ELQVGVSAEI KPGNTLPLAE IPEGVPVCNV EANPGDGGKF ARASGVNADL ITHDRNAAVI
                                ELQVGVSAEI KAGNTLPLAE IPEGVPVCNV EANPGDGGKF ARSSGVNADL ITHDRNAAVI
                                EIQVGVSAEI KPGNTLPLAE IPEGVPVCNI EANPGDGGKF ARASGVNADL ITHDRNAAVV
                                EIQVGVSAEI KPGNTLPLAE IPEGVPVCNV EANQGDGGRF ARASGTNADL ITHDRNAAVI
                                TLQVGVSAEI KPGNTLPLAE IPEGVQICNV ESQVGDGGKF ARASGVNAQL MSHDRDVAVV
                                TIQIGVSAEI KPGNTLPLAE IPEGVPVCNV ESQPGDGGKF ARASGVSATL MTHDRDVAVV
                                TIEIGVSAEI KPGNTLPLGE IPEGVLVCNV ESSPGDGGKF ARSTGVSAQL MAHDRDVAVI
                                TIQVGVSAEI KPGNTLPLAE IPEGVPVCNV ERQVGDGGKF ARASGTSAQL LTHDRHVAVV
                                TIQVGVTAEI KPGNTLPLSE IPEGVPVCNV ERQPGDGGKF ARSSGVSAQL LSHDRHVAVV
                                EVAWG-AAAV RNGNTLLLRD VPIGAYVCNI ESRPNDGGKF VRASGVQAMI VGKNAGKVAI
                                TVAW--GADV KNGNTLPLQS IPTGSYICNI ESRPNDGGKF VRSTGVQAVV VDKIGDRIGV
                                EMAYGRDADI KVGSTLPLHA IPEGLPVCNV EARPNDGGKF IRASGTYGIV VAHEAERTGV
                                VVYAGDNVEI ASGNITYLKN IPEGTPVCNI EAQPGDGGKF IRASGTFGFV VSREADKVLV
                                IIEAGENVEI KPGNITYLKN IPEGVPICNI ENIPFDGGRF ARASGTFGFV VAHEEDRVLV
                                TIECGDDADV RPGNIVPIGK VPEGFFICNI ESKPNDGGRF VRSSGVYATV VTHESNRTAV
                                RIECGISAEI KQGNILPLAE IPEGVPLCNI ESKPNDGGAF ARSSGAYATL VGHERNRTVV
                                KIACGISAEV KPGNILPLAE IPEGIPVCNI EGRPNDGGQF ARASGTYATV VSHERGKTVV
                                EIECGISAPI KFGNTLPLAE IPEGTPIYDI ENTPGDGGRF VRSSGTYASL ITHDANQSVV
                                EIECGVSASI EPGNTLPLSE IPEGTPVFNI ENNPGDGGKF VRSSGTYASL ITHDVDKTMI
                                EVECGVKARV KPGNSLPLSE IPEGTPIYNI ENRPGDGGKL VRSSGTYASL ITHDADKAVI
                                IIECGVSAEI KPGNTLPLAE IPEGVPIFNI EGQPGDGGKF ARAPGCYATI IAHDVGRTYV
                                EIECGISAEI KPGNVLPLGE IPEGIPVYNI ETIPGDGGKL VRSGGCYAHV ISHDVGKTIV
                                EIEIGPNAKP VNGNILPLQS IPEGTQVFNI EIKPMDGGKL VRTGGGYAQI ISK-GNTVTV
                                EIQIGENAEP NFGNILPLNK IPEGTYVFNV ELRPGDGGKL ARQAGSYALV LGKSGDKVRI
                                RIMVGPDAEP AFGNVLPLSR IPEGTPVFNL ELRPGDGGRI ARSSGSYAIV LSK-SSKVKV
                                RVMVGPDAEP SFGNVLPLSR IPEGTPIFNL ELRPGDGGKI ARSSGSYAIV LSK-SSKVKV
                                IIEIGSEASP NTGNILPLRN IPEGMYICNI EIRPGDGGKL IRAGGSYGIL IGKTTTHAII
                                KVQIGPNAAP VNGNILPLYA IPEGTQIFNV EIRPGDGGKL ARSGGAYAIL VGKSGNSAII
                                IIEIGPAAKP EAGNVLPLGK IPEGTEVFNV ELRPGDGGKL ARQAGSYALV VGRAGSKTIL
                                VIKIGPDAEP VNGNILPLGK IPEGTQIFNI EIRPGDGGKL ARAPGSYAIV VGRTGNKTIV
                                VVEVGPAAKP VAGNILPIGS IPEGTQICNI EKNPGDGGRF VRSSGTYAII VGRAGGKTQV

                                RLPSGEVRVV RKECYATLGQ VGNLDAKNIS IGKAGRQRWL GKR-PHNRGV VMNAVDHPHG
                                KLPSTEVRLV RKECYATLGE VGNSEIRNTS LGKAGRRRWL GRR-PQVRGS VMNPCDHPHG
                                KLPSTEVRLV RRECYATLGE VGNAEQRNTS LGKAGRKRWL GRR-PEVRGS VMNPCDHPHG
                                KLPSTEVRLV RRECYATLGE VGNSEVRNTS LGKAGRRRWL GRR-PQVRGS VMNPCDHPHG
                                KLPSSEVRLI RRECYATIGQ IGNSEHANQS AGKAGRNRWK ARR-PKVRGS VMNPCDHPHG
                                RLPSSEMRMV RQECTATIGR VGNAEFRNLK LGKAGRSRHR GRR-PAVRGS AMNPCDHPHG
                                KLPSGEVRLF QKECYATIGQ VGNVESNNIT IGKAGRNRWK ARR-PKVRGS VMNPVDHPHG
                                KLPSGEVRLF RKECYATIGQ IGNVDVNNIS IGKAGRNRWK GRR-PKVRGS VMNPVDHPHG
                                KLPSGEVRLF RKECYATIGQ VGNVEANNIS LGKAGRNRWK GRR-PKVRGS VMNPVDHPHG
                                KLPSGERRKV RASCYATLGQ IGNIEHRNIS LGKAGRNRWK GKR-PTVRGS VMNPVDHPHG
                                KLPSGEQRKI RAKCYATIGQ VGNVEARNIS IGKAGRTRWK GRR-PTVRGS VMNPVDHPHG
                                KLPSGEQRKV RADCYATIGQ VGNTDARNIS LGKAGRTRWK GRR-PTVRGS VMNPVDHPHG
                                KLPSGEQRKI PARSYATIGQ VGNIEARNIS IGKAGRNRWK GKR-PTVRGS VMNPVDHPHG
                                KLPSGEQRKI PARCYATIGQ VGNVDARNIS IGKAGRNRWL GKR-PTVRGS VMNPVDHPHG
                                KLPSGEQRKI PAKSYATIGQ VGNIDARNIS IGKAGRKRWK GRR-PEVRGS VMNPVDHPHG
                                KLPSGEVRLI RKECYATIGQ VGNAEDRNTR LGKAGRKRWL GRR-PQVRGS VMNPVDHPHG
                                KLPSTEVRMV RRECYATIGQ VGNADIRNVS LGKAGRKRWM GRR-PEVRGS VMNPVDHPHG
                                KLPSGEVRRI RRDCYATIGQ VGNADVRNTS FGKAGRKRWK GRR-PEVRGS VMNPVDHPHG
                                KLPSTEVRMV RRECYATIGQ VGNADVRNTS LGKAGRKRWK GRR-PEVRGS VMNPVDHPHG
                                KLPSSEVRLI RKECYATIGQ VGNADLRNLS AGKAGWNRWK GRR-PKVRGS VMNPVDHPHG
                                KLPSTEVRMV QRNCYATIGQ VGNSDARNLS LGKAGRSRRL GRR-PKVRGS VMNPVDHPHG
                                KLPSSEVRML RKECYATIGQ VGNVEARNLS LGKAGRNRHR GRR-PQVRGS VMNPVDHPHG
                                KLPSTEVRMI RRDCYATIGQ VGNLEHRNLS LGKAGRNRHR GRR-PKVRGS VMNPVDHPHG
                                KMPSGEVRMV RKECYATIGQ VGNTEARNMS AGKAGRNRWK GRR-PKVRGS VMNPVDHPHG
                                KLPSGEVRMI RRECYATIGQ VGNVEARNQS LGKAGRNRWR GRR-PKVRGS VMNPCDHPHG
                                KLPSGEVRMI RRECYATIGQ VGNTDARNLS AGKAGRTRWK GKK-PHVRGS VMNPVDHPHG
                                KLPSGEVRMI RRECYATIGQ VGNTDHRNLS AGKAGRNRWK GRR-PKVRGS VMNPVDHPHG
                                KLPSGEVRMI RRECYATIGQ VGNIDARNLS SGKAGRTRWK GRR-PQVRGS VMNPVDHPHG
                                KLPSGEVRMV RRECYATIGQ VGNLDARNLS LGKAGRTRWK GRR-PHVRGS VMNPVDHPHG
                                KLPSGEVRMI RRECYATIGQ VGNVDARNLS AGKAGRNRWK GRR-PHVRGS VMNPVDHPHG
                                KLPSGEVRMI RRECYATIGQ VGNAEVRNLS AGKAGRNRWK GRR-PKVRGS VMNPVDHPHG
                                KLPSGEVRMI RRECYATIGQ VGNTDARNLS AGKAGRNRWK GRR-PKVRGS VMNPVDHPHG
                                KLPSGEVRLI RRECYATIGQ VGNTDARNLS AGKAGRNRWK GRR-PKVRGS VMNPVDHPHG
                                KLPSGEVRLI RRECYATIGQ VGNTDARNLS AGKAGRNRWK GRR-PKVRGS VMNPVDHPHG
                                KLPSGEVRLI RRDCYATIGQ VGNTDARNLS AGKAGRNRWK GRR-PKVRGS AMNPVDHPHG
                                KLPSGEVRLI RRDCYATIGQ VGNTDARNLS AGKAGRNRWK GRR-PKVRGS VMNPVDHPHG
                                KLPSGEVRMV RRECYATIGQ VGNTDARNLS AGKAGRNRWK GRR-PKVRGS VMNPVDHPHG
                                KLPSGEVRMV RRECYATIGQ VGNTDARNLS AGKAGRNRWK GRR-PKVRGS VMNPVDHPHG
                                KLPSGEVRLI RRDCYATIGK VGNTDARNLS AGKAGRNRWK GRR-PKVRGS VMNPVDHPHG
                                KLPSGEVRMI RRECYATIGQ VGNTDARNLS AGKAGRNRWK GRR-PKVRGS VMNPVDHPHG
                                KLPSGEVRMI RRECYATIGQ VGNTDARNLS AGKAGRNRWK GRR-PKVRGS VMNPVDHPHG
                                KLPSGEVRLI RRECYATIGQ VGNTDARNLS AGKAGRNRWK GRR-PKVRGS VMNPVDHPHG
                                KLPSREVRMV REECLATIGR VGNAEHRNLT LGKAGRSRHL GRR-PKVRGS VMNPVDHPHG
                                KLPSREVRMV REECLATIGR VGNAEHRNLT LGKAGRARHL GRR-PKVRGS VMNPVDHPHG
                                KLPSKEVRMV RRECYATLGR VGNAEARNLS LGKAGRMRHL GRR-PQVRGS AMNPVDHPHG
                                GLPSKEVRMV RKECYATIGQ VGNAEARNIK LGKAGRTRHL GKR-PEVRGS AMNPVDHPHG
                                GLPSKEVRMI RKECYATIGQ VGNVEARTLK LGKAGKSRHL GKR-PQVRGS VMNPVDHPHG
                                GLPSKEVRMV RKECYATIGQ VGNAEVRNLK LGKAGKSRHL GRR-PQVRGS AMNPCDHPHG
                                KLPSKEVRMI RKECYATIGR VGNIEARNLK LGKAGKTRHL GIR-PHVRGS AMNPVDHPHG
                                KLPSKEVRMI RKECYATIGR VGNIEARNLK LGKAGKTRHL GIR-PHVRGS AMNPVDHPHG
                                KLPSKEVRMV RKECVATLGR VSNAEFRNLK LGKAGRKRHL GRR-PHVRGS VMNPCDHPHG
                                KLPSKEVRMV RKECYATIGK VGNAEVRNLK LGKAGKTRQL GRR-PHVRGS AMNPVDHPHG
                                RLPSKEVRMV RKECYATIGR VGNIEARNIK LGKAGRSRHR GRR-PHVRGS VMNPVDHPHG
                                KLPSKEVRMV RRECYATMGR VGNIEARNIT LGKAGRTRHL GRR-PHVRGS VMNPVDHPHG
                                KLPSKEVRMV RKECIATIGK VGNAEARNLK LGKAGRTRHL GKR-PHVRGS VMNPVDHPHG
                                RLPSKEVRMV RKECYATIGK VGNADARNLQ LGKAGRSRHR GRR-PHVRGS VMNPVDHPHG
                                RLPSGEMRMV HMECMATIGQ LSNPDAKNVR LGKAGRKRWM GIK-PTNRGV VMNAVDHPHG
                                KLPSSEMRMI RKECLATIGV LGNAEQKNMK IGKAGRKRYM GIR-PTVRGV TMNPCDHPHG
                                KLPSGEMRMV RKECMATIGV LGNHEFKNLS LGKAGRKRYM GIR-PTVRGV TMNPCDHPHG
                                KLPSGEMRMV RKECMATIGT LGNSEFKNLS IGKAGRKRYM GIR-PTVRGV TMNPCDHPHG
                                KLPSGEMRMV RKECMATVGT LGNAEFKNLS IGKAGRKRYM GVR-PTVRGV TMNPCDHPHG
                                KLPSSEMRMV RKECMATIGT LGNSEFKNLS IGKAGRKRYL GIR-PTVRGV TMNPCDHPHG
                                KLPSSEMRMV RKECMATIGT LGNSEFKNLS IGKAGRKRYM GIR-PTVRGV TMNPCDHPHG
                                KLPSSEMRMV RKECMATIGT LGNSEFKNLS IGKAGRKRYM GIR-PTVRGV TMNPCDHPHG
                                KLPSSEMRMV RKECMATIGT LGNAEFKNLS IGKAGRKRYM GIR-PTVRGV TMNPCDHPHG
                                KLPSSEMRMV HKNGYATIGV LGNLDSKNIR IGKAGRKRWM GVK-PTVRGV AKNAVDHPHG
                                KLPSSEMRMV HKNGYATIGV LGNLDSKNIR IGKAGRKRWM GVK-PTVRGV AKNAVDHPHG
                                KLPSSEMRMV HKNGYATVGV LGNSDAKNIR IGKAGRKRWM GVK-PTVRGV AKNAVDHPHG
                                KLPSSEMRMV RKECYATIGV LGNLDHKNQR IGKAGRNRWR GIK-PTVRGS VMNPCDHPHG
                                KLPSSEMRMV RRECYATVGV LGNIDYKNQK LGKAGRKRWM GIR-PTVRGS VMNPVDHPHG
                                RLPSGEQRMV HITCKATIGQ LGNIDHKNIS RGKAGKTRHM GRR-PYVRGA AMNPCDHPHG
                                KMPSGEQRMI HLTCRATIGQ LGNLDHKNIS RGKAGKTRHM GRR-PFVRGT AMNPCDHPHG
                                KMPSGEQRML NLECRATIGQ VGNTDAQNIS LGKAGMSRFL GRR-PKVRGS VMNPCDHPHG
                                KMPSGEQRMI HISCRATVGQ VGNLDAKNVV LGKAGKKRHL GRR-PEVRGV VMNPCDHPHG
                                KLPSGEQRKV HMNCRATVGQ VGNLDAKNVI MGKAGKKRHL GRR-PEVRGV VMNPCDHPHG
                                KLPSGEQRMI HVNCRATVGQ IGNLDAKNVI MGKAGKKRHL GRR-PEVRGV VMNPCDHPHG
                                RLPSGEQRMI HLLCRATVGQ IGNLDSKNIV LGKAGRMRHR GWR-PKNRGA SMNPCDHPHG
                                RLPSGEQRMV HISCRATVGQ VGNVDAKNVV LGKAGRLRHL GRR-PSVRGV AMNPCDHPHG
                                ---------- ---------- ---------- ---------- ---------- ----------
                                KMPSGELRKV RETCMATIGV VGNEQHSNES YGKAGRKRWL GIR-PTVRGM TMNPVDHPMG
                                RMPSGELRKV LVTCMATIGM VGNEDHSNEV HGKAGRKRWL GIR-PTVRGM TMNPVDHPMG
                                RMPSGELRRV VVKCMATIGM VGNEEHSNEI HGKAGRKRWL GVR-PSVRGM TMNPVDHPMG
                                KMPSGELRRV RLSCMATIGV VGNEEHSNEV YGKAGKTRWL GRR-PKVRGM VQNPVDHPMG
                                RMPSSELRKV HIKGMATIGM VGNEDHINEV FGKAGRTRWL GRR-PHVRGM AMNPVDHPMG
                                KMPSGELRKV HIKCYATVGV VGNEDHKNEV SGKAGRERWK GRK-PHVRGV VMNPVDHPHG
                                RMPSGELRKV PVKCYATIGV VGNEDHKNEV DGKAGRVRWK GRK-PHVRGV AMNPVDHPHG
                                RMPSGELRKV HIKCYATVGV VGNEDHKNEV HGKAGRVRWL GRR-PHVRGV AMNPVDHPHG
                                RMPSGELRKI HIKCYATIGV VGNEDHKNEV DGKAGRPRWK GRR-PHVRGM VMNPVDHPMG
                                LMPSKKEKKF HRESRAIVGT IAGAGRLEKP VMKAGKM-FH IKKWPRTSAI KVNAIDHPFG
                                SMPSKKERGF HPDCRATIGI IAGSGRLEKP ILKAGKK-HH MTKWPRTSAV KMNVIDHPFG
                                KFPSGKMKEL NSKCLATMGV PAGDGRTEKP WVKAGKK-WY AKQYPVVSGV KMNPVDHPFG
                                QMPSKQFKTF NPDCLATVGI PAGGGRRDKP YVKAGQR-FY LARWQRTSAV KMNPVDHPFG
                                KLSSGKTVSL KPNCRASIGI AAGGGRPEKP FVKAGNK-FK AMKYPRVRGV AMNAVDHPFG
                                KLPSKKKTIL HEKCLATIGT VAGAGRTNKP FVKAGNK-FR GIKYPIVRGK AMNARDHPHG
                                KFPSKKQKEF HPECRATVGI IAGSGRKNKP FLKAGKR-YY AMKYPITSGG AMNATDHPFG
                                KFPSKKQKEF HPECRATVGI IAGSGRKNKP FLKAGKR-YY AMKYPITSGG AMNATDHPFG
                                RLPSKKLVEL SGKCLAVVGV VAGGGRTDKP MLKAGKK-FY LMKYPRVRGV AMVPARHPFG
                                RLPSRKLKEV DSRCFAIVGV VAGLGRTDKP FLKAGKKFWM KSKYPRVRGV AMQPVKHPFG
                                KLRSGKFTTL NPKNRAMIGT LSGGGVGDRP LMRAGVA-WR RFRYPIVRGV AQGAYNHPHG
                                KLASGKFTTL NPKNRAMIGT LAGGGSTDRP LMRAGVK-WR KFRYPIVRGV AQAAYVHPHG
                                KLPSGKFSTI NPKNRAMIGT LAGGGVGDRP FMRAGVK-WR RFRYPIVRGV AQAAYVHPHG
                                KLPSGKFTTL NPKNRAMIGT LSGGGVGDRP LMRAGVA-WR RFRYPIVRGV AQGAYNHPHG
                                KLPSGRFSTL NPKNRAMVGT LAGGGVSERP FMSAGGK-WK GRKYPIVRGV AQAAYVHPHG
                                KLPSGKFTTL NPKNRAMIGT LAGGGASERP FMSAGGK-WK GKKYPIVRGV AQAAYVHPHG
                                KLPSGKFTTL NPKNRAMIGT LAGGGASERP FMSAGGK-WK GKKYPIVRGV AQAAYVHPHG
                                KLPSGRMRDF DPRCRATLGV VAASGIKDPP ILKAGTHVYK AKR-PTVRGV AMNAVNHPHG
                                SMPSGVLKEF DPNCRAVIGV VAGGGRIDKP LGKAGKN-YL TLRNKKTSGV AMNAVDHPNG
                                SMPSGVLKEF NPNCRAVVGV VAGGGRVDKP LAKAGKN-VL TMRTRHTSGV AMNAVDHPHG
                                LLPSKKRKEF NPECRAIVGI VAGSGRPEKP LLKAGNNR-M TARWPKVSGT SQNSVNHPFG
                                QLPSKKYKHF NPNCRACIGV VAGGGRPEKP LYKAGKKK-- ---WPIVSGT SMNAVDHPFG
                                LLPSKKKKTF LNQCRATIGI VAGAGRPEKP FLRAGTKK-L KMKWPVVSGA AMNAIDHPFG
                                LLPSKKEKEF KGNCRASIGI IAGSGRKEKP FYKAGNK-YK KKLYPRVSGV SMNSVDHPFG
                                RLPSNKQKIF QPECRACIGI VAGSGRTEKP FLKAGKKYHR KLY-PSVSGT SMNALCHPFG
                                RLPSSKQKLF REDCRASIGI IAGGGRPEKP FLKAGKKYHA KLY-PKVCGV SMNAVDHPFG
                                RLPSKDFKKL NTKCRATIGK VAAGGRKEKP FTKAGNK-HH AMKYPTVSAV SMNAVDHPFG
                                QLPSGKIMEV DSRSRVTIGI VAGGGRIEKP MLKAGAK-YK AWKYPTVRGK AMNPYAHPHG
                                QLPSGKIMEV DSRSRVTIGI VAGGGRIEKP MLKAGAK-YK AWKYPTVRGK AMNPYAHPHG
                                RLPSGRTVEV DSRGRATVGI VAGGGRIEKP FLKAGKK-YH RARYPTVRGK AMSPYAHPHG
                                RMPSGKTITL LNSCRAMIGS VAGGGRLEKP LLKAGKSYWK GKAYPRVRGV AMAAVYHPFG
                                RLPSGKIKEI DENALVTVGT VAGGGVLEKP LLKAGNNYW- KYKWPDVRGV AMNVVSHPHG
                                RLPSRKEKLV DARCRATIGV VAGSGRIEKP FMKAGIK-YY HERWPVVRGV AMNPVSHPHG
                                QLPSGEVKRL DPDCRATIGV VAGGGRTEKP MVKAGNK-YH KVKWPRVRGV AMNAVDHPFG
                                QLPSGEMRRL SPECRATIGV VAGGGRTEKP FVKAGNK-HH KMKWPRVRGV AMNAVDHPFG
                                KLPSGEVKRL NPNCRATIGV VAGGGRTEKP FVKAGKK-YR GIKWPRVRGV AMNAVDHPFG
                                KLPSGEMKRL DPQCRATIGV VAGGGRTDKP FVKAGNK--H KMKWPNVRGV AMNAVDHPFG
                                ELPSGEVRRL SPQCRATIGV VAGGGRTEKP MVKAGNK-YR GTKWPNVRGV AMNAVDHPFG
                                QLPSGEVKRL DPQCRATIGV VAGGGRTEKP FVKAGNKHHG GIW-PRVRGV AMNAVDHPFG
                                QLPSGEVKRL DPQCRATIGV VAGGGRTEKP MVKAGNK-YR GTKWPRVRGV AMNAVDHPFG
                                QLPSGEVKRL DPQCRATIGV VAGGGRTEKP MVKAGNK-YH KMKWPRVRGV AMNAVDHPFG
                                QLPSGEVKRL DPQCRATIGV VAGGGRTEKP MVKAGNK-HR GTKWPRVRGV AMNAVDHPFG
                                QLPSGEVRRL PPGCRATIGV VAGGGRTEKP FVKAGNK-HR GTKYPRVRGV AMNAVDHPFG
                                QLPSGQVKRL NPQARATIGV VAGGGRTEKP FVKAGNK-HR GTKYPRVRGV AMNAVDHPFG
                                QLPSGEVKRL SPECRATVGV VAGGGRTEKP FVKAGNK-YR GTKYPRVRGV AMNAIDHPFG
                                KLPSGEVKRL NPQCRATIGV VAGGGRTEKP FVKAGKK-HR GIKWPRVRGV AMNAVDHPFG
                                KLPSGQVKRL NPDCRATIGV VAGGGRTEKP FVKAGNK-HR GTKWPRVRGV AMNAVDHPFG
                                QMPSGKQKWF NEMCLATIGI VAGGGRGEKP FVKAGNK-YH KMKWPRSSGL KMNVIDHPFG
                                RMPSGKTKWF NARCRATVGI VAGGGRVEKP FVKAGNKS-H KMRWPRVRGV AMNVIDHPFG
                                QMPSGTIKWF NPKCRATIGV VAGGGRLDKP IVKAGKK-YH KMRWPRVRGV AMNVIDHPFG
                                QMPSGKQKWF HPNCRAMIGV VAGGGRTDKP FVKAGKK-YH KMKWPRVRGV AMNAVDHPFG
                                QLPSGKMKWL DPKCRAMIGV VAGGGRTDKP FVKAGKK-YH KMKWPRVRGV AMNAVDHPFG
                                AMPSGNIKWL NPKCRAVVGI VAGGGRVDRP WLKAGKK-YH KMKYPRVSGV AMNPVDHPFG
                                QLPSGEMKWL NPKCRASIGV VAGGGRAEKP FLKAGKK-YH KLRYPRVSGV AMNVIDHPFG
                                QMPSGELKWM NPRCRATIGI IAGGGRVDRP FLKAGKK-YH KMRYPRVRGV AMNVIDHPFG
                                ELPSGELKYL NPRCRASIGV VAGGGRKEKP FLKAGNR-WK GKK-FTVRGV AMNAVDHPHG
                                EMPSGELKAF NPRSRATVGV VAGGGRKEKP FLKAGNR-YK GKK-MTVRGV AMNAVDHPHG
                                ELPSGELKAL NPQCRATVGV VAGGGRREKP FLKAGKK-YK GKK-STVRGV AMNAVDHPHG
                                QLPSGKVRTF DPRCRATIGV MSGGGKREKP FVKAGKK-YY HMRWPKVRGV AMNAVDHPFG
                                RLPSGFSKVL NPACRATVGV VAGGGRKEKP FVKAGKK-YH SLSWPKVRGV AMNAVDHPYG
                                VLPSGKSKEI DGRSRATIGV AAGGGRIEKP LLKAGNSKWK ARKYPKVRGV AMNVVSHPFG
                                RLPSKVEKEL DGNCRATIGI PAGAGRIEKP LLKASAS-YY KSKFPTVRGV AMNVASHPFG
                                LLPSKREKEL DGRCRATVGV PAGSGRLEKP LLKAGASKYK GAKWPTVRGV AMNAANHPFG
                                LLPSKREKEL DGRCRATIGV PAGSGRLEKP LLKAGASKYK GAKWPTVRGV AMNAANHPFG
                                TLPSGKQKLI PLDSRATIGV VAGGGRLEKP LLKAGNAKWR ARKWPRVRGV AMNAVDHPHG
                                QLPSGKVKQV NAKARATIGI AAGAGRDEKP LLKAGNAKWK AKAWPVVRGV AMNAVNHPHG
                                RLPSGKDKEV PNDSRATIGI PAGAGRIEKP IMKAGFAKWK ARKWPRVRGV AMNAVDHPFG
                                QLPSGKVKEL PNDARATIGI PAGGGRLEKP LLKAGNAKWK AHKWPRVRGV AMNAVSHPHG
                                QLPSGKIIEV PNESRATIGV VAGGGRLEKP LLKAGASKWS AKSWPRVRGV AMNAAFHPHG

                                GGEGKSPIG- -GPQTPWGKS ALGTKTRKRR KPSSKFIIRR RKT-ASGRG- ----------
                                GGEGKAPIGR AGPVTPWGKP ALGLKTRKKN KPSNKLVVRR RRRKR----- ----------
                                GGEGRAPIGR SGPVTPWGKP ALGLKTRKRN KPSNRFVLRK RRRTSDS--- ----------
                                GGEGRAPIGR SGPVTPWGKP ALGLKTRKRN KPSNQYVLRK RRKTSDS--- ----------
                                GGEGRAPIGR -SPVTPWGKP TLGYKTRKKR KASDALIVRR RRK-GSKRG- ----------
                                GGEGRAPIGR SGPVSPWGKP AIGGKTRKPR KPSSKLIVRR RKKKR----- ----------
                                GGEGRAPIGR -SPVTPWGKP TLGYKTRKKK KQSNKLIVRR RRR-SSKRS- ----------
                                GGEGRAPIGR SGPVTPWGKP TLGYKTRKKK KLSNALIVRR RRKKR----- ----------
                                GGEGRAPIGR PGPVTPWGKP TLGYKTRKKK KLSDALIVRR RKR-GRGGR- ----------
                                GGEGRAPVGR SGPVTPWGKP ALGMKTRKKK KQSDALIVQR RRKKR----- ----------
                                GGEGRAPIGR SGPVTPWGKP ALGAKTRRKN KRSDSLIVRR RRKKR----- ----------
                                GGEGRAPIGR PGPVTPWGKP ALGAKTRRKN KRSDALIVRR RRKASQS--- ----------
                                GGEGRAPIGR -SPCTPWGKP ALGLKTRNPK KRSTKLIVRR RRK-SSKRG- ----------
                                GGEGRAPIGR SGPVTPWGKP ALGAKTRNKK KRSTALIVRR RRKKR----- ----------
                                GGEGRAPIGR SGPVTPWGKP TLGAKTRNKK KRSTALIVRR RRR-GKGGR- ----------
                                GGEGRAPIGR -SPVTPWGKP ALGYKTRKKN KHSNKYILRR RRR-SSKRGL GDGGGNMVGI
                                GGEGRAPIGR SGPVTPWGKP ALGYKTRKKN KDSDKYVVRR RRRKR----- ----------
                                GGEGRAPIGR SGPVTPWGKP ALGYKTRKKK KQSDSLIVRR RRRKR----- ----------
                                GGEGRAPIGR PGPVTPWGKP ALGAKTRKKR KQSNALIVRR RRR-GRGGR- ----------
                                GGEGRAPIGR SGPVTPWGKP TLGYKTRNPK KASNSLIVRR RRKKR----- ----------
                                GGEGRAPIGR --PVTPWGKP TLGAKTRKPK KQSTALVVRR RRR-GRGGR- ----------
                                GGEGRAPIGR --PVTPWGKP ALGAKTRKAK KQSSSLIVRR RRR-GRGGR- ----------
                                GGEGRAPIGR SGPVTPWGKP ALGAKTRKKK KQSSALIVRR RRKTSQS--- ----------
                                GGEGRAPIGR SGPVTPWGKP TLGYKTRKKK KASSELIIRR RRK-SSKRG- ----------
                                GGEGRAPIGR SGPVTPWGKP TLGKKTRKPK KASSKLIVRR RRK-SGKRG- ----------
                                GGEGRAPIGR SGPVTPWGKP ALGMKTRKRK KPSSALIVRR RRK-SSKRG- ----------
                                GGEGRAPIGR SGPVTPWGKP TLGMKTRKKK KASSKLIVRR RRK-SSKRG- ----------
                                GGEGRAPIGR PGPVTPWGKP ALGKKTRKPK KASSKLIVRR RRK-SSKRG- ----------
                                GGEGRAPIGR SGPVTPWGKP ALGMKTRKPK KPSSKLIVRR RRK-SSKRG- ----------
                                GGEGRAPIGR SGPVTPWGKP ALGLKTRKPK KPSSKLIVRR RRK-SSKRG- ----------
                                GGEGRAPIGR SNPMTPWGKP ALGKKTRKPK KASSKLIVRR RRK-SSKRG- ----------
                                GGEGRAPIGR PGPVTPWGKP TLGAKTRKPK KASSKLIVRR RRK-SSKRG- ----------
                                GGEGRAPIGR PGPVTPWGKP TLGAKTRKPK KASSKLIIRR RRK-SSKRG- ----------
                                GGEGRAPIGR PGPVTPWGKP TLGAKTRNRK KLSSKLIVRR RRK-SSKRG- ----------
                                GGEGRAPIGR SGPVTPWGKP TLGAKTRKRK KASTKLIIRR RRK-SSKRGV AKPVPIRLPG
                                GGEGRAPIGR SGPVTPWGKP TLGAKTRKRK KASTKLIIRR RRKSSQS--- ----------
                                GGEGRAPIGR SGPVTPWGKP ALGAKTRKRK KASSKLIVRR RRK-SSKRG- ----------
                                GGEGRAPIGR SGPVTPWGKP ALGAKTRKRK KASSKLIVRR RRKSSQS--- ----------
                                GGEGRAPIGR AGPVTPWGKP TLGAKTRKRK KASSKLIVRR RRK-SSKRG- ----------
                                GGEGRAPIGR SGPVTPWGKP ALGAKTRKRK KASTKLIVRR RRK-SSKRG- ----------
                                GGEGRAPIGR SGPVTPWGKP TLGAKTRKPK KASSKLIVRR RRK-SSKRG- ----------
                                GGEGRAPIGR SGPVTPWGKP TLGAKTRKPK KASSKFIVRR RRK-SSKRG- ----------
                                GGEGRAPIGR PSPVTPWGKP TLGAKTRKKN KPSDKFIVRR RS-------- ----------
                                GGEGRAPIGR PSPLTPWGKP TLGAKTRKAK KNSDKLIVRR RK-------- ----------
                                GGEGRAPIGR SGPVTPWGKP ALGRKTRKKN KPSDRFIIRR RNA------- ----------
                                GGEGRAPIGR SGPVTPWGKP ALGVKTRKRN KPSNKLIVRR RR-------- ----------
                                GGEGRAPIGR SGPVTPWGKP TLGLKTRKKK KVSDKLIVRR RRKKS----- ----------
                                GGEGRAPIGR SGPVTPWGKP ALGLKTRKKK KASDKLIVRR R--------- ----------
                                GGEGRAPIGR SGPVSPWGKP ALGKKTRKKK KLSNKYIVRR RK-------- ----------
                                GGEGRAPIGR SGPVSPWGQP ALGKKTRKKK KLSSKYIVRR RK-------- ----------
                                GGEGRAPIGR SGPVSPWGKP ALGAKTRNKK KRSSALIVRR RTK------- ----------
                                GGEGRAPIGR SGPVTPWGKP TLGKKTRKKR KPSDSLIVRR RNPGK----- ----------
                                GGEGRAPVGR SGPMTPWGKP ALGAKTRNKK KASSRLIVRR RR-------- ----------
                                GGEGRAPIGR SGPMTPWGKP ALGAKTRNKN KASSRLIIRR RR-------- ----------
                                GGEGRAPVGR SGPMTPWGKP ALGAKTRR-K KQSDALIVRR RK-------- ----------
                                GGEGRAPIGR SGPVTPWGKP ALGVKTRNRK KQSSSLIVRR RNQ-G----- ----------
                                GGEGKSIGGK --PQTPWGKP AMGYKTRRKH KTSSRFIVKR RTK------- ----------
                                GGEGKTPGGH --PKTPWGKP ALGYKTRKSN KHSDKYIVRG RKR-NK---- ----------
                                GGEGKTPGGH --PKTPWGKP ALGYKTRKKG KASDKLIVRR RKK------- ----------
                                GGEGKTPGGH --PKTPWGKP ALGYKTRKKG KASDKLIVRR RKK------- ----------
                                GGEGKTPGGH --PKTPWGKP ALGYKTRKKN KASDKLIVRR RKK------- ----------
                                GGEGKTPGGH --PKTPWGKP ALGYKTRKQG KASDKLIVRR RKK------- ----------
                                GGEGKTPGGH --PKTPWGKP ALGYKTRKKG KASDKLIVRR RKK------- ----------
                                GGEGKTPGGH --PKTPWGKP ALGYKTRKKG KASDKLIVRR RKK------- ----------
                                GGEGKTPGGH --PKTPWGKP ALGYKTRKKG KASDKLIVRR RKK------- ----------
                                GGEGKSPGGK --PQTPWGKP ALGYKTRR-N KPSDKYIVRK RK-------- ----------
                                GGEGKSG-GK --PQTPWGKP ALGYKTRR-N KPSDKYIVRK RK-------- ----------
                                GGEGRSPGGK --PQTPWGKP ALGYKTRR-T KQSDKYIVRK RK-------- ----------
                                GGEGKCG-GQ --PKTPWGKP ALGYKTRK-R KASDKLIVRK RK-------- ----------
                                GGEGKCG-GQ --PKTPWGKP ALGKKTRK-N KQSDKLIVRK RKRSN----- ----------
                                GGEGRAGIGR SGPLSKWGKK TLGYKTRRGK RVSDRFILRR RKG------- ----------
                                GGEGKSGIGR SSPLSKWGKK TLGYKTRRGK RPSDRFILRR R-K-G----- ----------
                                GGEGRAPIGH PGPLTPWGKP TLGYKTRRGK RPSDRFILSR RPV------- ----------
                                GGEGKSGIGR EHPVTPWGKP TLGKKTRKAR LRSSRFILSR RKK------- ----------
                                GGEGKSGIGR EHPVTPWGKP TLGYKTRKRR RRSERFILTR RK-------- ----------
                                GGEGKSGIGR EQPVTPWGKP TLGKKTRRPR RHSDRFILTR RA-------- ----------
                                GGEGRAGIGR EGPLSPWGKK TLGLKTRKPR KRGSKILIAR S--------- ----------
                                GGEGKSPIGR KHPVTPWGKP TRGKKTRKPR HRNDRFILSG RK-------- ----------
                                ---------- ---------- ---------- ---------- ---------- ----------
                                GGEGKTKGGK -IPQSPWGVP AKGYKTRRGK RPSDRLIVRR RNAGK----- ----------
                                GGEGRSK-GH -IPQSPWGIP AKGYKTRKSK KPSDKLIVKR RKK------- ----------
                                GGEGRSK-GH -LPQSPWGQP ARGYKTRKNK KPSDSLIVKR RNQ-N----- ----------
                                GGEGRSK-GH -IPKSPWGTP AKGYKTRRGK KQSDKFIVRR RK-------- ----------
                                GGEGASK-GH -IPRSPWGTP AKGYKTRRGK RKSDKFIVRR RKK------- ----------
                                GGEGR-GKGH -HPQSPWGVP AKGYKTRRGK RASDKFIVRR RNG------- ----------
                                GGEGR-GKGH -HPQSPWGQL AKGYKTRRGK KASDKLIVRR RNG------- ----------
                                GGEGR-GKGH -HPTSPWGLP TKGYKTRRGK RPSDKFIVRR R-NEV----- ----------
                                GGEGR-GKGQ -HPVTPWGIP TKGYKTRRGK RPSDKFIVRR RNE-T----- ----------
                                SGRGKN---- --PKSPPGAK V-GIRPRR-- -TG-----KR K--------Q FWPRKRAEKF
                                SGRGKRS--K KR-NAPPGRR V-GLRPRR-- -TG------K R--------W PRKRASKLLP
                                G---KTKPGI --PKSPPGRK V-GLAPRRGR R--------K RN-------Q FWPRKRTKRI
                                G---KTKPGT --PKTPPGAK V-GIAARR-- ---SGL--RK K--------- ----------
                                GSQHH-P-GK SKSTSRHA-P P-GRKVGAAS KRTGR---KK K--------A FYPRKRAKKE
                                GTQG-IGGGK YSPRN---LP P-GKKVGSAA RRT-----GK KK-------- ----------
                                SGRGGPG-GK ASPANPPGRN V-GRASRT-- --------GR KK-------- ----------
                                SGRGGPG-GK IAPANPPGRN V-GRASRT-- --------GR KK-------Q FWPRKRAKRE
                                GGSHKR-IGR --PETPPGRK V-GLIAAR-- -RT-----GR KK-------- ----------
                                GGAG----GK LSPVKRTA-P P-GQKIGLAA RRTGR---KK R--------Y APRRRAKTLL
                                GGRHQH-VGQ TVSRD--A-P P-GAKVGSAA RKTGRARIKE RKK------- ----------
                                GGRHQH-VGQ VSP------P --GAKVGSAA RKTGRARIKD RK-------- ----------
                                GGRHQH-VGQ SSTVSRNA-P P-GAKVGSAA RKTGRARIKE RK-------L PRGRAKSFEA
                                GGRHQH-VGQ SSTVSRDA-P P-GAKVGSAA RKTGRARIKE RKK------L PRSRAKSFEA
                                GGRHQH-VGQ SSTVSRNA-P P-GAKVGSAA RKTGRAKIKD RR-------Y SPRGRARSME
                                GGRHQH-VGQ SSTVSRDA-P P-GAKVGSAA RKTGRARIKE RK-------- ----------
                                GGRHQH-VGQ SSTVSRD-TP P-GAKVGSAA RKTGRARIKE RK-------S PRVRAKSMEA
                                GGNHQH-VGR --PST--GAP P-GRKVGRSP K--RRRVNG- R--------Y YPRVRAKSVD
                                GGSH-PGGGR ---TAPPGQK A-GIA---PK KKV-----KR K--------- ----------
                                GGSHPHGGGR ---TAPPGQK A-GFIAPKKS K-------KR K--------- ----------
                                GSRS-SKKGI IAPKNPPGRK V-GIRPRR-- ---TGY---K R--------Q VWPRVRAKRA
                                GK-SSHK-GR --PTI-APRP P-GRK----- ---V------ ---------- ----------
                                G---KSRKGR IAPKYPPGRK V-GLKPRR-- -TG-----RR KK-------S MQYWPRKRAK
                                GSSSHSK-GR --PTQAARPP --GRKVGKAP KKT------G ---------- ----------
                                G---K---GS -H-TK--GRP T--QASRNPP GRKGKIAP-K RT-------- ----------
                                GSSSHTK-GR --PQSPRNAP P-GRKVGKAP K--------R TG-------- ----------
                                GSAK--P-GQ --PKTVSQSP --GSKVGNGA KRSGK---KK ND-------G FKPKVRADRI
                                GGSHRNPAGR RCPKRVWA-- S-GYSTRLKN KRSNALPSE- ---------- ----------
                                GGSHRNPAGR RCPKRVWA-- S-GKKTRLKN KRSNALPSE- ---------- ----------
                                GGSHQKG-GT PVPKT--A-P P-GQKVGFGS RCTGRGCVRA R-AKQ----Y PRKRAADIVP
                                GGRHQHP-GK STPRNPPGRK V-GIAPRKGR KRVARVVEVK ---------- ----------
                                GGLHQS-RAR ---NTPPGRK V-GIAARRGR R-------DR K--------R PRKRSEELLP
                                GGSHKRP-GK --PTTPPGQK V-GIAARKGR A--KRRAATK R--------Y PRKRAATQKA
                                GGGRQHP-GR --PKS---VP --GRKVGDAS RRT------G RE-------- ----------
                                GGGRQHP-GK --PKSPPGRK V-GASKRTRG GKG------G QE-------- ----------
                                GGGRQHP-GQ --PKSPPGRK V-GASKRTRG GKG-----GN ---------F SPRKRAVKEV
                                GGGRQHP-GK --PKSP-GRK V-GIASKRTG RGG------N E--------F GPRKRSTSET
                                GGGRQHP-GR --PKS---VP --GRKVGDAS KRTGR---GG NK-------- ----------
                                GGGRQHP-GK --PKSPPGRK V-GISSRRTG RGG-----N- K--------- ----------
                                GGGRQHP-GK --PKSPPGRK V-GISSRRTG RGG-----N- K--------F GPRQRASSEV
                                GGGRQHP-GK --PKSPPGRK V-GISSRRTG RGG-----N- K--------F GPRKRATSEV
                                GGGRQHP-GK --PKSPPGRK V-GISSRRTG RGG-----N- K--------F GPRKRATSEV
                                GGGRQHP-GQ --PKSPPGRK V-GASKRTRG GKG-----GD S--------F GPRTRAASEV
                                GGGRQHP-GQ --PKS---VP --GRKVGDAS KRTGRGSN-K ---------- ----------
                                GGGRQHP-GQ --PKSPPGRK V-GASKRTRS SKGQQ----- ---------Y SPRTRADSEV
                                GGGRQHP-GR --PKSPPGRK V-GDIASKTG RGGGG----N ---------Y SPRQRAAKEV
                                GGGRQHP-GK --PKSPPGRK V-GASKRTRG GKANK----- ---------F GPRKRAASEV
                                GGGHQHC-GR --PKT---V- ARG--TSPRK V--GSIAARR R-TKK----Y SPRKRAKSQV
                                GGGHQHP-GR --PTSP-GR- TVGVAARQTG R-------SR K--------F SPRKRAQSPI
                                GGGHQHT-GR --PKTARGAP P-GRKVGSAA RRT-----GK R--------A FSPRKRAKSE
                                GGKHQH-VGK --PKTPPGRK V-GIAARR-- -TG-----VR R--------- ----------
                                GGKHQH-VGR --PKTPPGRK V-GIAARR-- -TG-----VR K--------G FSPRKRASSI
                                GGAWKHP-GK --PTTPPGRK V-GIAARRGM K--------- R--------F SPRKRAKSHI
                                GGNRQHP-GK --PTT--GAP P-GRKVGQAA RRT-----GK R--------F SPRKRAKSHI
                                GGNRQHP-GR --PTT---VP --GRKVGQAA RRT-----GR R--------Y SPRKRAKSHI
                                GGNRQHP-GR --PVSRHA-P P-GRKVGSAA KRTGL----K R--------A FSPRKRAAKE
                                GGNRQHP-GR --PISRHA-P A-GRKVGSAA KRT-----GK RR-------- ----------
                                GGNRQHP-GR --PTTPPGRK V-GIAARR-- -TG-----KR R--------A FSPRKRAARE
                                GGNHQSP-GK --PTTARGDP P-GRKVGHAA RKT-----GR RR-------A FSPRKRASRP
                                GGRHQH-IGK --PSSVSRSP --GRKVGHAS RRT-----GK R--------A FSPRKRAKKL
                                GGHHQSE-SK --PTTPPGRK V-GIAARRGR RKG------K Q--------R PRQRFEGIVP
                                GGSHQHE-GR --PTTPPGRK V-GIAARRGK K--------K K--------- ----------
                                GGSHQHE-GR --PTTSRNTP P-GRKVGHAA RRTGR---RK R--------- ----------
                                GGSHQHE-GR --PTTSRNTP P-GRKVGHAA RRTGR---KK R--------- ----------
                                GGSHQSE-SK --PTTPPGRK V-GIAARRGR K--------K H--------R PRKRASEIIP
                                GGNHQSP-GY --PTTPPGQK V-GIAARCTG RGCKQAKARL K--------G LRPRKRAASI
                                GGRHQHK-GR --PSTPPGRK V-GIAARRTG R-------RK R--------S PRKRASRLVP
                                GGSHQSP-SF --PTTPPGQK V-GIAARQGR K--------K R--------R PRKRASRLIP
                                GGSHQH-VGR --PMTPPGRK V-GIAARR-- -TG-----RR KG-------V RPRKRAEELT

                                ---------- ---MSLGILG RKLGMTQIFD EEGRAIPVTV VEAGPCPVTQ VKSEAT----
                                ---------- ---MSIGILG KKLGMSQLFD EKGNSVPVTL IEAGPCRITQ LK---T-TAL
                                ---------- ---MSIGILG KKLGMSQFFD EEGKSIPVTL IEAGPCRITQ LKSEAT----
                                ---------- ---MSIGILG KKLGMSQLFD EQGRAVPVTL IEAGPCRITQ LKNDDT----
                                ---------- ---MSVGILG TKLGITQVFD DEGNVVPVTV VQAGPCKITQ IK---T----
                                ---------- ---MSVGILG QKLGMTQYFD EEGIAIPVTV VQAGPCTVTQ VK---T-QQT
                                ---------- ---MSVGILG TKLGMTQVFD EAGRAIPVTV VQAGPCPVTQ IKTAQT----
                                ---------- ---MAVGILG TKLGMTQIFD QERRAIPVTV VQAGPCPITQ IKTKQT----
                                ---------- ---VTVGILG TKLGMTQIFD EAGRSVPITV VQAGPCPITQ IKTPQT----
                                ---------- ---VVVGILG TKLGMTQVFE ETGKAIPVTV VEAGPCVVTQ IKTEQT----
                                ---------- ---MSVGILG TKLGMTQVFD EQGRAIPVTV IQAGPCTVTQ IKTKQT----
                                ---------- ---MSVGILG TKLGMTQVFD DEGRAIPVTV IQAGPCTVTQ IKTKQT----
                                ---------- ----M----- -----TQVFD ESGIAIPVTV IEAGPCIVTQ IKTEST----
                                ---------- ---MSVGILG TKLGMTQVFD ETGKAIPVTV VQAGPCTITQ VKTEAT----
                                ---------- ---VSVGILG TKVGMTQIFE ESGKAIPVTV IQAGPCIVTQ IKTKQT----
                                QVVDLSEQGR CRAVSVGILG TKLGMTQIFD ENGKAIPITV VQAGPCRVTQ VK---T-KQT
                                ---------- ---MAVGILG KKLGMTQVFD EAGNAIPVTV VQAGPCVVTQ IKTPDT----
                                ---------- ---MSVGILG TKLGMTQVFD EAGRAIPVTV IQAGPCIVTQ VKTKET----
                                ---------- ---VSIGILG TKLGMTQIFD ETGIAIPVTV VQAGPCTVTQ VKTKQT----
                                ---------- ---MSVGILG TKLGMTQVFD EAGKAIPVTV VQAGPCTVTQ VKTKET----
                                ---------- ---MSVGILG TKLGMTQVFD EEGRALPVTV VQAGPCRVTQ IKTKQT----
                                ------MSRK EKPVSVGILG TKLGMTQVFD EEGRAIPVTV VKAGPCTVTQ IKTNQT----
                                ---------- ---MSVGILG TKLGMTQIFD EEGKAIPVTV VQAGPCTVTQ IK---T-KQT
                                ---------- ---MSIGILG TKLGMTQIFD KEGRAIPVTV VQAGPCTVTQ IKTKAT----
                                ---------- ---MSVGILG TKVGMTQVFD DAGAAIPVTV VQAGPCTVTQ IKTQQT----
                                ---------- ---MSIGILG TKLGMTQVFD ETGKAIPVTV VQAGPCVVTQ IKTKQT----
                                ---------- ---MSVGILG TKLGMTQIFD EAGVAIPVTV VQAGPCTVTQ VKTKQT----
                                ---------- ---MSVGILG TKLGMTQIFD EAGVAISVTV IQAGPCTVTQ VKTKQT----
                                ---------- ---VSVGILG TKLGMTQIFS DEGVAIPVTV IQAGPCTVTQ VKTKQT----
                                ---------- ---VSVGILG TKLGMTQIFD DAGVAIPVTV IQAGPCTVTQ VKTKQT----
                                ---------- ---MSVGILG TKLGMTQVFD ETGRVIPVTV VQAGLCTVTQ VKTQQT----
                                ---------- ----M----- -----TQVFD EAGVSIPVTV VQAGPCTVTQ VKTKQT----
                                ---------- ---MSVGILG TKLGMTQIFD EAGVAIPITV VQAGPCTVTQ IKTKQT----
                                ---------- ---MSVGILG TKLGMTQIFD EAGRAIPVTI IQAGPCTVTQ VKTKQT----
                                LAQKNKTKGE PVTVSVGILG TKLGMTQIFD EAGVSIPVTV VKAGPCTVTQ VKTKQT----
                                ---------- ---------- ----MTQIFD EEGVSIPVTV IQAGPCTVTQ VKTKQT----
                                ---------- ---MSVGILG TKLGMTQIFD EAGVSIPVTV IQAGPCTVTQ VKTQPT----
                                ---------- ---MSVGILG TKLGMTQIFD EAGVSIPVTV IKAGPCTVTQ VKTQPT----
                                ---------- ---MSVGILG TKLGMTQIFD DAGRAIPVTV IQAGPCTVTQ VKTKQT----
                                ---------- ---MSVGILG TKLGMTQIFD EAGVAIPVTV IQAGPCTVTQ VKTKQT----
                                ---------- ---MSVGILG TKLGMTQIFD EAGVAIPVTV VQVGPCVVTQ VKTQQT----
                                ---------- ---VSVGILG TKLGMTQIFD DAGVAIPVTV VQAGPCTVTQ VKTKQT----
                                ---------- --------MG RKLGMTQIFD QEGTAIPVTV IEVGPCTVTQ IKTPST----
                                ---------- --------MG RKLGMTQIFD EEGIAIPVTV VEVGPCIVTQ IK---T-PST
                                ---------- ---MSVGILG TKLGMTQIFD ESGASIPVTV IQAGPCTITQ IKQKQT----
                                ---------- ---MAVGILG TKLGMTQIFD KEGSAIPITV VQAGPCVITQ IK---T-KAT
                                ---------- ---VSVGILG TKLGMTQIFN QEGAAIPVTV VQAGPCVVTQ IK---T-KET
                                ---------- ---VSVGILG TKLGMTQIFN QEGTAIPVTV VQAGPCTITQ IK---T-QET
                                ---------- ---MSLGILG TKLGMTTIFD EAGTAIPVTV VQAGPCRVTQ IK---TK---
                                ---------- ---MSLGVLG TKLGMTTIFD ETGNAIPVTV VQAGPCRVTQ IK---T-KET
                                ---------- ---MSIGILG TKLGMTQIFD QEGISIPVTV VQAGPCPVTQ VK---T-QDT
                                ---------- ---VSIGILG TKLGMTQIFD QEGTAIPVTV VQAGPCKVTL IKTKLT----
                                ---------- ----M----- -----TQIFE EEGLAIPVTV VQAGPCTITQ IK---T-TET
                                ---------- ---MAIGLLG TKLGMTQIFD DEGAAIPVTV MKVGPCTITQ IKTSDT----
                                ---------- ---VSFGILG TKLGMTQIFD KEGAAIPVTV VQAGPCVVTQ IK---T-KET
                                ---------- ---MALGILG TKLGMTQIFD QEGIAIPVTV VQAGPCPITQ IK---T-PET
                                ---------- ---MTLGVMG KKVGMTQVFD ENGLAVPVTV VKLGDNIVTE VK---T----
                                ---------- ---------- ---------- ---------- ---------- ----------
                                ---------- ---MTLGVIG KKLGMTQIFD EQGLAIPVTV IKVDETVVTQ VKTVET----
                                ---------- ---MTLGVIG KKVGMTQIFD EQGLAIPVTV IKVDETVVTQ VKTVET----
                                ---------- ---MTLGVIG KKVGMTQIFD SEGLAVPVTV IKVDSIVVTQ VKTVET----
                                ---------- ---MTLGVIG KKLGMTQIFD EQGLAIPVTV IKVDPIVVTQ VKTVET----
                                ---------- ---MTLGVIG KKLGMTQIFD EQGLAIPVTV IKVDPIVVTQ VKTVEK----
                                ---------- ---MTLGVIG KKLGMTQIFD EQGLAIPVTV IKVDPIVVTQ VKTVEK----
                                ---------- ---MTLGVIG KKLGMTQIFD EQGLAIPVTV IKVDPIVVTQ VKTVEK----
                                ---------- ---VTLGVIG EKLGMTQVFN DEGLVIPVTV VKVDSLTITQ VKTVEK----
                                ---------- ---VTLGVIG EKLGMTQVFN DEGLVIPVTV VKVDSLTITQ VKTVEK----
                                ---------- ---MTLGVIG EKLGMTQVFN DEGLVIPVTV VKVDPLTVTQ VK---T-VQK
                                ---------- ---VTLGLYG EKLGMTQIYN EDGIVIPVTV IKIEKLTVTQ IKTQKT----
                                ---------- ------GLFG EKLGMTQIYD EDGLAIPVTV IKLEKLTVTQ IK---T-KNN
                                ---------- --MSTKGLLA KKIGMTQIFN DRGDVVGVTV LEAANCRVVG IRTKVK----
                                ---------- ----MNGIIA KKLGMTQIFD DKGDVIVVTV LEAGPCHVVG IR---N-QEK
                                ---------- ----MNGLIG RKIGMTQVYD KEGRLIPVTV IEAGPCVVNQ VK---T----
                                ---------- -------MLG IKIGMTQIYD ESGNQLAVTV VEAGPCVVSQ IK---TK---
                                ---------- ----MTALFG KKIGMTQIFD NVGNLVGVTV IEVGPCKISR VKTLAS----
                                ---------- ----MNGLLG KKIGMTQVFD EQGNLLGVTV VEAGPCAVTQ VKTEET----
                                ---------- ----MDSLIG KKIGMTQIFD QAGNLIPVTV VEAGPCVVTQ VKTIEN----
                                ---------- ---MMDNLLG KKIGMTQIFD ESGNMVPVTV IEAGPCVVTQ LK---T-KET
                                ---------- ----MNSILG TKKGMTQVFD EAGNVVPVTV IEAGPCVVTQ LR---T-VEN
                                ---------- ----MKALIG KKIGMTMIYK -DGVAVPVTV VKAGPCVVVQ KK---T----
                                ---------- ----MKGIIG RKLGMTTIYE -DGKALGVTV IKAGPCTVVQ KKTAAG----
                                ---------- ----MKGILG RKLGMTTIYK -DGKAFGVTV VKAGPCTVVQ KK---T-SDG
                                ---------- ----MKGILG KKVGMTRVFK DD-KAIPVTV IKAGPCVVVQ KKTVET----
                                ---------- ----MKGILG RKVGMTRVYK -DGKAIPVTV IKAGPCVVVQ KKTEEK----
                                ---------- ----MKFIIA RKVGMTRLWK DE-KVVPVTV LKAGPCVVVQ KKTVEK----
                                ---------- ----MKMIIG RKVGMTRIFK DD-KVIPVTV IKAGPCYVVQ KK---TT---
                                ---------- ----MKMIIG RKIGMTRVFV GN-DSVPVTV IKAGPCVVVQ KK---T-VEK
                                ---------- ---MAKMILG KKIGMTTLFK DN-VAIPVTV ILAGPCYVIQ KKTTAT----
                                LPSTNWDAIN SDKPLKGFIC YKAGMSMSKD KK-IIVPVTI LECPPIKIFS AR-FYK----
                                SVNWDAIKVN SSKGLKGFIG YKVGMASAFA -KKISVPVTI LECPSMKVFS IR-FYK----
                                YPSISHWPES AELGFLGFAG YKAGMTHITI IDEISVPVSV LDCPPLSVLG FRYKKSRKAG
                                ---------- ----L----- ---------- --G------- ---GS----- V---------
                                TPSFRTIGAA GESRALNFLG YKAGMVHAIA KNDIVVPCTV IECPPLKVFG VRYARTP---
                                ---------- ---------- ---------- ---------- ---------- ----------
                                ---------- ---------- ---------- ---------- ---------- ----------
                                IPRIKAWSKL AGAKLLGFAG YKVGMAHVIM -KDISTPVTI IECPPLKPLS LRYKNTS---
                                ---------- EAPRLLGFLG YKLGMVTVHA DDGTIVAMGV VATPPMTVIG VA-VYRRL--
                                PTVKYWPSWS DEPKLLGFMG YKAGSIRYID SHGTEVAAQV VSTPPNYLVG I----A-LVP
                                ---------- ---------- ---------- M--------V MDNTE----- ----------
                                ---------- ---------- ---------- ---------- ---------- ----------
                                RIRSWPTINS DEPKLLAHAG FKAGCVQLVT DRGKQLVSLV IVTPPLFVVG IR-GYSK---
                                RIRAWPKVNS EEPKLLVHAG FKAGCVQIVN DRGKQLVSLV IVTPPVLIVG IR--------
                                ARIRGWPERQ GEPRLLAHAG FKAGCIQIVS DRGKQLVSLV LVTPPLHVLG MR----RVKF
                                -----MGARK RHSPRRGSLA YSPRVRAKSM EA-RIRAWPK LDSEEPKILA HC--------
                                RIRAWPKLDS EEPKILAHCG FKAGCVQIVS EPNQLVSLGT VLVTPVLILG IRSKDH----
                                PKIRSWPEIK GEVKVQGFAG FKVGMTHVEM IDPILVPVTV VEVPPLDVVG YRYDEDP---
                                ---------- ---------- ---------- ---------- ---------- ----------
                                ---------- ---------- ---------- ---------- ---------- ----------
                                YPRIRTWKGA KEARPLGFPG YKAGMTHIML -AEIFMPVTI LECPPLKVAS VRFYKK----
                                ---------- -----AGIPK R----PEIFE ---------- ---------- LK--------
                                TQVARVRSVP KGKGLLGFAG YKVGMTHAII IDEISIPLTV LECPPIKIVG AVYKKTV---
                                ---------- ----LLGFAG YKVGMTHVFT TKGMECPVTV IECPPLKTIS IKFYKK----
                                ---------- -----LEFTG YKAGMTHVMT DNGQDCPVTI IECPSIKTAS I---------
                                ---------- -----LGFCG YKVGMTHVMT DNGQNFPVTI IECPPIKTAS IK--------
                                YPDIDNWKET DEQKPLGFAG YKVGMTRVVM DDGQEVAEAI LEAPPLRVYG AR-FYTN---
                                ---------- ---MAHTVII DDRPTSPFYS KE-IIRPVTM LDAPPIKVLA FR---A-YYY
                                ---------- ---------- ---------- ---------- ---------- ----------
                                RVRTWPEVNL GKPALLGFAA YKAGMSPLYG KE-VVKAVTV LDAPPLYVWG FRLDPT----
                                ---------- ---------- ---------- ---------- ---------- ----------
                                SPRSYPEVNL PNPVTLGFVG YKVGMTHIFM EDGIYVPVTV LETPPIYVLA LR----R---
                                LFRSYPELSV DKPTLVAFPG YKVGMVHVLL KEGQQITLAV IETPPIEIVG FR-AYK----
                                ---------- ---------- ---------- ---------- ---------- ----------
                                ---------- ---------- ---------- ---------- ---------- ----------
                                PRIKSWPDDD GSPALQGFAG YKAGMTHVMM ADGESVPVTV VETPPMRAVA LR--------
                                PRFNSWPSDD GQPGVQGFAG YKAGMTHVVL -D-ETVPVTV IETPPMRAVA LRYEDT-LTE
                                ---------- ---------- ---------- ---------- ---------- ----------
                                ---------- ---------- ---------- ---------- ---------- ----------
                                PRFNSWPDDD GQPTLQGFAG YKAGMTHVVM -VEQTVPVTI VETPPMRAVA LRPYGKTVLD
                                PRFNSWPDDE GQPTLQGFAG YKAGMTHVVM -VEQTVPVTI VETPPMRAVS LR----FLPG
                                PRFNSWPDDE GQPTLQGFAG YKAGMTHVVM -VEQTVPVTI VETPPMRAVA L---------
                                PRIRSWPEDE GSPALQGFAG YKAGMTHVVM EDGESVPVTV VETPPIRAVA VR--------
                                ---------- ---------- ---------- ---------- ---------- ----------
                                PRIRSWPDDD GAPAPQGFAG YKAGMTHVVM -VEESVPVTV VEVPPMRAVA L---------
                                PRIRSWPDDD GSPGLQGFAG YKAGMTQVMM -VEEAVPVTV VETPPMRAVA VR--------
                                PRIRSWPDDE GSPALQGFAG YKAGMTHVVM -VEESVPVTV VETPPMRAVA LR--------
                                PKYQSWPEHK GEPVLQGIAG YKVGMTHVIM VDEIMVPVTV VEVPKMRVAA VRAYVT----
                                PKYKSWPEHS GAPALLGFAG YKVGMTHVLM VDEIMVPVTI IEIPTMKVAA LR-VYTK---
                                TPRISSWPTS DEPGLLGFAG YKAGMTHVMM PNGVSVPVTI IETPPLRVVA V---------
                                ---------- ---------- ---------- ---------- ---------- ----------
                                IPRIRSWPDC DEPRLLGFAG YKAGMSPTYG EE-IMVPVTV LETPPMKVMG IR----TVWT
                                PRFRAWPEAT GEPRLQGFAG YKVGMTHVIM VDEISVPVTI IETPAIRVAA IRYAEDT---
                                PRFRSWPEAE GEPKLQGFAG YKVGMTHVIM DDGIAVPVTV IETPQIGIAA IRYKDTETIS
                                PRFNSWPESA GEPKLQDFAG YKVGMTHVIL KNGISVPVTV VETPAVRVAA IR---A----
                                TPRIKSWPQN DEPKLLGLAG YKVGMTHALV TDDVFTPVTV LEVPPVVVMG IRYEKTKSLP
                                ---------- ---------- ---------- ---------- ---------- ----------
                                TPRVKSWPQV DEPGLLALAG YKAGMTHVMM VDEVSTPVTI LEVPPLTVMA VRYEKTLPPA
                                VPRIRSWPDE ERVRVQGFAG YKAGMTHAIM IDEISVPVTI LDAPPMYVAA IRYAPTP---
                                VPKIRSWPAD KKVGLQAFPV YKAGTTHALL IEEVFTPVTV LETPDVTVAG IRYEKTT---
                                RVRTWPVLEE KKIFPLGFIG YKVGMTHALV VDQIFTPVTL LETPPMILAG IR--------
                                ---------- ---------- ---------- ---------- ---------- ----------
                                ---------- ---------- ---------- ---------- ---------- ----------
                                ---------- ---------- ---------- ---------- ---------- ----------
                                TVKSWPEISL DKPLPLGFIG YKVGMTHVIM IDEIFMPVTI IETPPIIPIA LR---TYKDS
                                VPRVRSWPSI DEVKPLAFLG YKVGMTHVIM EDAIFVPVTV IETPPMVVLG AR---V----
                                RVRSWPDVDI GKPVPLAFLG YRAGMTHVFM VDEIFVPVTI VETPPMYVVA VR---L----
                                KIRSWPEVKS EKPLPLAFLA YKAGMTHVFM IDGIFVPVTI LEAPPMVVLA VR---V----
                                PRVRTWPAKT WAELLLGFAA YKAGMTHALM -VEVFTPVTI LDAPPMVILG L---------

                                DGYTAVQLGF GTAREKVLTR PEVGHCKKA- -LEAPVRHLR EF------RL PDSSQYTPGQ
                                DGYTAVQIGY GLSKDKHISK PEKGHLLKSG E--ELLKHLK EY------RV EETSSYEIGN
                                DGYTAVQLGF GETRDKLVNK PAKGHLAKS- -GETPLRHLK EY------RL EAIDGLELGA
                                DGYAAVQIGF GETREKLINK PSKGHLTKS- -GEDLLRHLR EY------RV DNVDGLELGG
                                EGYNAIQVGF GNTREKLLTK PELGHLAKSQ T--SPVKHLH EY------RV DDTGTYDLGQ
                                DGYAAVQVGF GGIAEKNLTK PQLGHLSKSD A--PPLRHLR EY------RL ESPDDFDLGN
                                DGYTAIQIGY GSTTEKALTR PELGHLKKS- -GSTPVRHLQ EY------RL ADVSEYELGQ
                                DGYAAIQVAF GEVRAKSLSK AELGHLAKS- -NTAPMRHLH EY------RT GEVDQFQVGQ
                                DGYTAIQVAY GEVREKNLSR PERGHLNKS- -QTPPMRHLR EF------RL EDVSAYQLGQ
                                DGYTAVQIGY GKNKTRQLKE PKEGHLVKS- -GGTPLRYLR EY------RV DNTGNFELGQ
                                DGYAAIQVGY GDVKAKALNK PELGHLAKS- -GATPVRHLQ EY------RL EDIGEFQLGQ
                                DGYSAVQVGY NEVKPKALNK PELGHLAKS- -GANPLRHLQ EY------RL QDTSSFELGQ
                                DGYTAIQLGY GEVKNRKLNT AEQGHLAKS- -GGQLVRHLR EY------RI EDTSSYELGQ
                                DGYTAIQLGY GPNKTRKLNT AEQGHLTKS- -NSPLVRHLK EY------RL ESTDNFELGQ
                                DGYTAIQLGY GDNKRKYLSN AEQGHLAKS- -GGTCVRHLK EY------RV SEPESFELGQ
                                DGYEAIQVGY HEVREKLVNK PTLGHLQKSG A--PPLKHLK EY------RV AEPLAFELGQ
                                DGYAAIQLGF DEVAEKALNK PKLGHLARS- -SSTPLRHLK EY------RV DAADGFELGQ
                                DGYNAIQLGY NEVKEKALSK PELGHLKKA- -EAPALRHLK EY------RA DDSSQFQLGQ
                                DGYAAIQVGY GEVAAKALNK PELGHLEKA- -GAAPLRYLQ EY------RL DDTASFDLGQ
                                DGYTAIQLGY KQVREKTLSK PELGHLAKS- -GAAPLRHLQ EY------RL DDASNFQLGQ
                                DGYSAVQLGY HEVKEKAVNK PEKGHLAKS- -EAPPLRHLR EY------RL DNTDEFQLGQ
                                DGYNAIQIGY DQVKPKAINK PEIGHLAKS- -SAPPLRHLR EY------RV DDTSNFELGQ
                                DGYTSVQIGY DEVKPKALNK PELGHLAKSS A--PPLRHLR EY------RL DDTASFELGQ
                                DGYGSVQIGF DEVKEKALNR PELGHLKKS- -EAPPLRHLQ EF------RV DNPDNWTLGQ
                                DGYSAIQLAY GEVKEKALNK PKLGHLAKA- -SAQPLRHLE EY------RA QNTDDYSLGQ
                                DGYTAIQVGF KEVKPKALSK PELGHLAKS- -SAPALRHLH EY------RL DNLSEYTLGQ
                                DGYSAIQVGY REVKPKALSK PKLGHLAKS- -SAPALRHLL EY------RI DNADEYSLGQ
                                DGYSAIQVGY GEVKPKALNK PLLGHLAKS- -SAPAVRHLN EY------RI DNSSDYALGQ
                                DGYFAIQVGY GEVKPKALNK PLLGHLAKS- -SAPSLRHLH EY------RT DNSGDYSLGQ
                                DGYSAIQVGY GEVKPKALNK PLLGHLAKS- -SAPALRHLN EY------RI DNSGDYTLGQ
                                DGYYAVQLGY GEVKPKALNK PLLGHLKKS- -SAPPLRYLR EY------RL NNTSEYTLGQ
                                DGYSAIQLGY GEVKPKALNR PLLGHLAKS- -SAPALRHLN EY------HT DSPSDYALGQ
                                DGYAAIQVGY GEVKPKALNR PLLGHLAKS- -SAPPLRHLS EY------HT ETSGDYALGQ
                                DGYSAIQVGY GEVKPKALNR PLLGHLAKS- -SAPALRHLN EY------RT DSSSDYALGQ
                                DGYSAIQVGY GEVKPKALNK PLLGHLAKS- -SAPAVRHLN EY------RT DSAGDYALGQ
                                DGYAAIQVGY GEVKPKALNR PLLGHLAKS- -SAPAVRHLN EY------RT DSAGDYALGQ
                                DGYCAIQVGY GEVKPKALNK PKLGHLAKS- -SAGPVRYLN EY------RT DAAGDYALGQ
                                DGYCAIQVGY GEVKPKALNQ PKLGHLAKS- -SAGPVRYLN EY------RT DAAGDYALGQ
                                DGYAAIQVGY GEVKPKALNR PLLGHLAKS- -SAPALRHLN EY------RT DASGDYALGQ
                                DGYCAIQVGY GVVKPKVLNR PLLGHLAKS- -SAPALRHLN EY------RT DASGDYALGQ
                                DGYAAIQVGY GAVKPKALNK PLLGHLAKS- -SAPALRHLQ EY------HA DNSSEYALGQ
                                DGYAAIQVGF SEVKPKALNK PLLGHLAKS- -SAPALRHLN EY------RL DTASDYALGQ
                                DGYSAVQLGY RNTKEKLLTK PELGHLKKA- -DAPNLSHLK EY------RV QDTSEYELGQ
                                DGYSAVQLGY KTVKEKALTK PELGHLKKVN T--PSLRHLK EY------RV DDPESYQLGQ
                                DGYTAVQIGY QEVKEKALTK PELGHLSKA- -NAAPLRHLK EY------RL DDVSSFELGQ
                                DGYNSIQIGY GEVKEKALNK PELGHLKKSG A--TPLRHLK EY------QI DDVSSFELGQ
                                DGYSSIQIGY QEVREKALSK PELGHLQKTG L--APLRHLK EY------RT ESTGEYELGQ
                                DGYCSVQIGY QEVKEKALSK PELGHLKKAS A--SPLRHLK EY------RT NDVANFELGQ
                                DGYVALQLGY -TKEAKEVNK YLTGHL-STG L--PALRHLK EY------RL DDVSSYELGQ
                                DGYTAVQLGY -TKEPKEVNK PEDGHL-RNG L--PALRHLK EY------RL DDVSSFEIGQ
                                DGYNAIQVGF -PVKEKALSK PELGHLKKSN T--DPMRHLK EY------RL TDAPNLQPGD
                                DGYDSIQLGY QEVKEKALNK PELGHLRKS- -EAPPLRHLK EY------RV PDTSSYELGQ
                                DGYSAVQLGY -EVKEKALTK PELGHLKKVN A--SPLRHLK EY------RV EDTASYQLGE
                                DGYNAIQIGY SEVKEKALVK PELGHLKKA- -GASPLRHLK EY------RV DDIQPYQLGE
                                DGYTSVQIGY KSVKEKALNQ PKLGHLKKSS A--PPLRHLK EY------RL EDTTSYELGQ
                                DGYNSIQVGY QEVKEKALSK PEIGHLSKSG A--SPLRHLK EY------RL DEPSQYQLGS
                                HGYQAVQVGF -KVAEKKLNK PELGGFKKKE L--APMQPLK EF----RLKC NDACAYNVGE
                                ---------- ---------- ---------- ---------- ---------- ----------
                                DGYNAIQVGT VPAKEKHLTK AQLGHFKKN- -NLSNYRHLQ EF------RV ENPQDYKVGD
                                DGYNAIQVGT VAAKEKHLTK AQLGHFKKN- -NLSNYRHLQ EF------RV ENPQDYKVGD
                                DGYNAIQVGT -AAKEKHLTK AEIGHFKKN- -GLNNYRHLQ EF------RV ENPADFKVGQ
                                DGYNAIQVGT -AAKEKHLTK AEIGHFKKN- -NLENFRHLQ EF------RV DNPADYKVGD
                                DGYNAIQVGT -AAKEKHLTK AEIGHFKKN- -NLENFRHLQ EF------RI DNPQDYKVGD
                                DGYNAIQVGT -AAKEKHLTK AEIGHFKKN- -NLENFRHLQ EF------RI DNPQDYKVGD
                                DGYNAIQVGT -AAKEKHLTK AEIGHFKKN- -NLENFRHLQ EF------RI DNPQDYKVGD
                                DGYNAIQVGV KPGKKKHLTR PELMHLEKN- -SLPAFRRLQ EF------RL KDVSEYNVGQ
                                DGYNAIQVGV KPGKKKHLTR PELMHLEKN- -SLPAFRRLQ EF------RL KDVSEYNVGQ
                                DGYNAIQVGT G--KKKHLTR PQLKHLEKNN L--QTFRHLQ EF------RL DDVSEYNVGQ
                                DGYDAIQVGF SECKKKKVTK AQIGHL-EN- -KLPIFRHLR EF------KV ENPVDYKVGQ
                                DGYNAIQVGF GEVKKRKLTK AELSHLEKNN L--PAFKYLR EF------KV ENPQEFKIGQ
                                DGYNAIQLGF -MLAKK-LNK PLTGFL-KE- ---NKLKHIV EF------SI ENVDEYKIGQ
                                NGYNAIQLGF -LAVKK-LNK PESGFL-KD- ---KKLRHIV EF------KV EKVEEYKVGQ
                                DGYRAVQIGF --MKQKKKEK PL--H----- --------LK EF------KA DKVEGIVKGQ
                                EGYGAIQITF G----KV--K KE---I-RV- ------DNPA DF-------- ------KIGQ
                                DGYQAIQLDF G--------- ---GK----- --------KK EV------RV EKTDGIEAGQ
                                DGYAALQLRF G----K---K ---------- --------KR EI------RL EKEGGYQKGQ
                                DGYLAVQLGF GTNKK-N-NK PKKGHL-KE- ---ATSRYLK EI------RL KKTEELEVGQ
                                DGYNAIQVGF G--QNKKLNK PMKGHLKES- ----QARYLR EF------RN ENTGGIQVGQ
                                DGYGSIQVGF G--KVKKLNK PLKGHLKEL- ----NQKHLR EF------RV EKPEEYKVGQ
                                DGYNAIQIGF EDVKEKHVNK PMEGHFKKAG V--KPTRYLK EV------RV DNVDEYEIGQ
                                GEYNAIQLGF EERAKKLLTK PILKKF-EA- -KVKPHRILK EI------RV ENPDEYNVGD
                                GEYDAIQVGF -----EELTK PLVKKFEAAK V--KPHRILK EF---KVGN- --INDFNVGD
                                DGYNAIQIGF EEIPERKANK PLMGHFKKA- -QVKPLRYLR EF------RV ENVDDYEIGQ
                                DGYKAIQVGF EEVKEYKVNK PKLGIFKKA- -GVKPMRVLK EF------KV DDVDAYEIGQ
                                DGYNAIQLGF EEVNEKKLTK PMLGVFKKA- -NVKPMRVLK EF------RV ENVDQYSVGQ
                                DGYNAIQIGF EEA--KKVNK PMEGVFKKAG V--KPLKILK EF------RV ENPEEFELGQ
                                DGYNAVQLGF E--KAKKVNK PLAGHFKKFG V--EPMKILR EF------RV ENPDEYEPGQ
                                DGYSAVQIGF -DLAKK-VNK PMAGHFAKA- -GVKPLRFLK EL------RN DDVEKYQIGQ
                                DGKVATDVGA -DKELKKVL- PKKSY-DKK- ---TPD--IT EITIEEKFKI KD----NLGK
                                NGTVAVNV-- -DKEMKSVL- PKKKH-GKI- ------DDVK DFKKTNIKKT PDSGSLKLNK
                                SGFEKLSIGL G----KK--R PEI--FKKL- ------KFCK E--------- ------KLGK
                                ---DD-QL-- ---------- ---------- ------KYAK EV-------- -------LGK
                                YGARVLESGF K----QKHGK KEAGQMEEVK V--NALRLLA DFEISEVFL- --AGSVKLGK
                                ---------- ---------- ---------- ---------- ---------- ----------
                                ---------- ---------- ---------- ---------- ---------- ----------
                                YGLKVVEIPV -----KNLNK ELARKIKQS- ------KKET EFLALSGSK- --EEQLSIAK
                                RGVSATHIGL D----LRVAS PKAGLSQKK- ------PHIL TI-------- -----PKLGR
                                DDYRVVERVR G------IR- PGAGDLARA- ------SEVR AISIPAEAGL SQKKPFRLGT
                                ------NIKY -----K-IT- PK-GG----- --------FK HF-------- --------GN
                                ---------- ---------- ---------- ---------- ---------- ----------
                                DNYGL-QAAF DKDLPKHFSR TE-GSLEKVY I--FEAEFVK SF-------- -----L--GK
                                -GYQNANLGL -EKTFKKIKQ FEAGDIKKQ- -----FTFVK DI-------- -----L--GK
                                DVFAEILRGT G------LEQ FEAGSM-KE- ------RFLK DL-------- -----L--GK
                                -GFKAVIVSI D----DREKV PNAGK-Q--- --------LV SL-------- --------GT
                                DGLHA-EFVY AEDIPKNIAK EIS--L-KNA IAEKSLKKIK EIVSPSAAGL EQEASELLGK
                                ESYEDVRIGI P----SK--K PEI--FEGG- ------NSVK ERYAKN---- ------HLGK
                                ---------- ---------- ---------- ---------- ---------- ----------
                                ---------- ---------- ---------- ---------- ---------- ----------
                                STY-----GL -SVSSE-IEK PEKGR--KI- -PKKASKKID DFIGKKKPEV FEVQE-KLGK
                                ---------- -------LS- ---GD----- --------KL EF-------- --------DK
                                AGIRKATI-Y GKELQRTLKK PKKEQLEEL- -----ARALV ETKTPEFFEM AIGGTIHMNK
                                TTYGLREL-- -DKRKKKI-E DIKDDIPKT- -GKKPE--LF EI------AI DAKQE-KLGK
                                IFYKKTTYGL -----KNLDK PKT----KT- -GNKPE--LF EM------AV GGNAK-HLGK
                                KGL---QFAS AAPKPKKLK- PE-DT--QP- -RTTVGKKPE IF------RA LGGEKFWAGK
                                TGKQVSEL-- -----QNAVD PKDGNLDNL- ----EEEYAE EM-------- -----I--GK
                                DPWKNLKLSL G----ESVTL PDK--FNKE- ------EMMK KVPRLSGIGK KTPEILLLGK
                                ---------- ---------- ---------- ---------- ---------- ----------
                                NGYWASELKF -------LHR PEKKQLKKV- ------EEFR DVPHLSGIGK KTPELLLLGK
                                ---------- ---------- ---------- ---------- ---------- ----------
                                GEHSVMEVDF G----KFITR RIRGL-KKK- ------HQLK DIPALGKKT- --PDIVEVGL
                                EGYTALRIGV DNFNEA-LSK LE-GA--KVR IYTRPDKKKP EFGGEMEERI EFAKS-LVGS
                                ---------- ---------- ---------- ---------- ---------- ----------
                                ---------- ---------- ---------- ---------- ---------- ----------
                                -AY--EQTPY GDELDRVLDL PAEDTF-ES- ----DADALR EAEVDDLRVI THTVPAELGG
                                DEFHS-EL-- -DRTLD-V-- PE-DH-DRDH EDLGDLRLIT HTVPSVPKKK PDGGGVEDGG
                                ---------- ---------- ---------- ---------- ---------- ----------
                                ---------- ---------- ---------- ---------- ---------- ----------
                                DDYDTAELGL GDVRVKK--K PDVEE--RV- ------DYAL EL-------- --VEE-DGGE
                                DDYDAL-LAE GPSVPKK--K PDVGE--RV- ------DFAL EL-------- -----LEDGG
                                RAYEET--PY G------MK- PVTEVW-TD- ------EFVP ELDDYDTDAA EDELRGEIGG
                                -AYEDT--AY G-----K--K PAAGEF-HD- ------ELDR ALEENDFEGD ADELRTELGG
                                ---------- ---------- ---------- ---------- ---------- ----------
                                RAYEDT--PY GQKPVREDSK ALRDEL-DA- -TVDDLRFIT HTNPNVPKKK PDGGG-SLDE
                                -AYEDT--PY G-----A--K PLTEVW-AS- ------EFVE NLSEDTFEED ADDLRASMGG
                                -AYKDT--AY G-----K--K PVTEVW-TT- ------EFHE ELAESTFDED ADELRAALGG
                                DSYPLTEV-W A----EELPK AVLGEIRAG- ----QVKKVP ELSIEGCFD- --LATSLLGK
                                DTYALSQL-- S----RRVTS PK-NY-DKKI Y--ALAKKVP DLAGGDIAK- --QYEYLLGK
                                RGYEDT--TY G------LK- AA-GEVKEE- ------KPLS DVPSLVSGVP KKKPELVLGS
                                ---------- ---------- ---------- ---------- ---------- ----------
                                DSYLSRRL-- ------QIPK KK-GDVDKL- ------KEID DIKVPDVMEQ KVGGDVKLGK
                                AGEKAIEVEL K----RRIPV PK-GDMAETD I--RAVKSLT GVKTPDIME- --SGISARGT
                                EAWSA-NLDI G----RRIME AVSGSV-KA- ------KFYA KY-------- ------ILGS
                                DSYKAIAEAW S----SDLD- PSLGKTADIK V-YTLPKNLT GV----PKKN SDSGSL--GS
                                KEYEAIKIHT N----PKVTS PDI--FEGA- ----NPTALE LL-------- --------GN
                                ---------- ---------- ---------- ---------- ---------- ----------
                                DDYAAIKIHT N----PRLAS PELGG-KKF- ------EYAL EI-------- --L-----GK
                                DGYRCEELEM D----RVFTV PKDGELDKIV I--VATPDVM EYRIGGKDV- --RERFEYAV
                                KGLKALEVDL G----RKLTK KEEDALDKA- ------TEVR AITGIPKKK- --PEVVEIAK
                                -GYSF-DINE G----KQ--- PLEGD-TNI- ------RLIK SFIEVGLSGK DLKAQFKLGK
                                ---------- ---------- ---------- ---------- ---------- ----------
                                ---------- ---------- ---------- ---------- ---------- ----------
                                ---------- ---------- ---------- ---------- ---------- ----------
                                LGYFTLEITY NIDIIKRVSI PKNSK--KV- ------PDIA EISSINERF- --KYAYEVGK
                                YGYALTKLGE EPHMVEELGD PEKGLFKKA- ------PDIL EVVGGSPVEA LEYAKGKLGQ
                                YGYRG-RYSL GLELHRRIS- TL-GSFDTD- ------KMLK SLDVNQLFD- --YARDILGN
                                YGYDP-NIGL -VQQYNRVPD PE-QQLKAAT Q---PRPDLI EI------KI GGGSGL--GK
                                RAYKALRVGL -----RKLNE AFKKV-STI- ------PVLS GF----AKKK PEGGG---GG

                                QITV-DLFAA GQLVDVVGTS IGKGFAGGQK RHHFGR-GPM -AHGSK-NH- RAPGSIG---
                                QITV-KNFEV GQKVDISGKS MGRGFAGYQK RHGFSR-GPM -SHGSK-NH- RAPGSTGT--
                                AVTV-GDFAP GQKVDVSGDT IGRGFSGYQK RHGFSR-GPM -SHGSK-NH- REPGSTG---
                                SITV-SDFEA GQKVDVSGDT MGRGFAGLQK RHGFSR-GPM -THGSK-NH- RQPGSIG---
                                EIDV-SIFND GDLIDVSGVS VGKGFSGYQK RHNFRR-GPM -SHGSK-NH- RQPGS-G-TT
                                QLTV-EIFES GQLVDVTGKS IGRGFAGYQR RHNFRR-GQM -THGCK-NH- RRPGSIGT--
                                SISA-DLFSE GQLVDISGTS IGRGFAGYQK RHNFRR-GPM -GHGSK-NH- RAPGSTG---
                                VLKA-DLFSA GQVVDVTGTS IGRGFAGYQK RHNFKR-GPM -AHGSK-NH- RLPGSTG---
                                AITV-DIFSP GQLVDVRGTS IGRGFAGYQK RHNFKR-GPM -AHGSK-NH- RLPGSTG---
                                QIKV-DLFEA GQLVDVTGKS IGKGFAGYQK RHNFRR-GPM -AHGSK-NH- RLPGSTG---
                                QVKA-DLFTP GQIVDVIGTS IGKGFAGFQK RHNFKR-GPM -AHGSK-NH- RQPGSIG---
                                QIKA-DTFTP GQIVDVIGTN IGKGFAGFQK RHNFKR-GPM -SHGSK-NH- REPGSIG---
                                ELKA-DLFEP GQLVDVSGIS MGRGFSGFQK RHNFRR-GPM -AHGSK-NH- RQPGSIG---
                                EVKV-DAFEP GQIVDVTGIS MGRGFAGNQK RNNFRR-GPM -AHGSK-NH- RLPGSIG---
                                QLKA-DIFTP GQLVDVSGTS MGRGFSGYQK RHNFKR-GPM -AHGSK-NH- RQPGSIG---
                                TLTV-DMFEA GQLVNVTGKS IGRGFAGYQK RHNFAR-GPM -SHGSK-NH- RLPGS-G-TT
                                TVTA-ETFTA GQMVDVTGKS MGRGFAGYQK RHNFRR-GPM -AHGSK-NH- RLPGSTG---
                                SLGA-DTFSA GQIVDVTGTS IGKGFAGYQK RHNFKR-GPM -AHGSK-NH- RLPGSTG---
                                QLTV-DSFTP GQLVDVIGTS IGRGFAGYQK RHNFKR-GPM -AHGSK-NH- RLPGSTG---
                                ELKA-DLFSN GEVVDVIGTS IGRGFAGYQK RHNFKR-GPM -SHGSK-NH- RQPGSIG---
                                VINA-EIFSA GQLVDVSGNT IGRGFAGYQK RHNFKR-GPM -AHGSK-NH- RLPGSTG---
                                PVNT-DMFSI GQIVDVSGKS IGRGFAGYQK RHNFRR-GPM -AHGSK-NH- RLPGSTG---
                                ALKA-DIFTA GQIVDVAGTS IGRGFAGYQK RHNFKR-GPM -AHGSK-NH- RLPGS-G-TT
                                EIKP-DIFTV GQIIDVTGNS IGKGFAGWQK RWNFAR-GPM -SHGSK-NH- REPGSTG---
                                QVSA-DIFEA GQLVDIAGTS IGRGFAGNQK RNNFGR-GPM -SHGSK-NH- REPGSIG---
                                QITA-DIFNS GQIVDVSGNS IGRGFAGYQK RHNFGR-GPM -SHGSK-NH- RLPGSIG---
                                LITA-DIFSA GQIVDVAGTS IGKGFAGNQK RNNFGR-GPM -SHGSK-NH- REPGSIG---
                                QIKA-DIFNA GQTVDVIGTS IGRGFAGNQK RNNFGR-GPM -SHGSK-NH- REPGSIG---
                                EIKA-DIFSA GQIVDVIGTS IGRGFAGNQK RNNFGR-GPM -SHGSK-NH- RAPGSTG---
                                EIKA-DIFSA GQQVDVIGTS IGRGFAGNQK RNNFRR-GPM -SHGSK-NH- RAPGSTG---
                                KIKV-DIFSA GQVVDVIGKT IGRGFAGNQK RHNFGR-GPM -SHGSK-NH- RQPGSIG---
                                ELKA-DIFSE GQIVDVVGTS IGRGFAGNQK RNNFGR-GPM -SHGSK-NH- RAPGSIG---
                                EIKA-DIFSA GQIVDVIGTS IGRGFAGNQK RNNFGR-GPM -SHGSK-NH- RAPGSIG---
                                AIKA-DIFSA GQIVDVVGTS IGRGFAGNQK RNNFGR-GPM -SHGSK-NH- RAPGSIG---
                                EIKA-DIFSA GEIVDVVGTS IGRGFAGNQK RNNFGR-GPM -SHGSK-NH- RAPGSIG---
                                EIKA-DIFSA GEIVDVVGTS IGRGFAGNQK RNNFGR-GPM -SHGSK-NH- RAPGSIG---
                                EIKA-DIFSV GQIVDVIGTS IGRGFAGNQK RNNFGR-GPM -SHGSK-NH- RAPGSIG---
                                EIKA-DIFSV GQIVDVIGTS IGRGFAGNQK RNNFGR-GPM -SHGSK-NH- RAPGSIG---
                                ELKA-DIFSE GQIVDVIGTS IGRGFAGNQK RNNFGR-GPM -SHGSK-NH- RAPGSIG---
                                ELKA-DIFSA GQIVDVIGTS IGRGFAGNQK RNHFGR-GPM -SHGSK-NH- RAPGSIG---
                                EIKA-DIFSA GQIVDVIGTS IGRGFAGNQK RNNFGR-GPM -SHGSK-NH- RAPGSIG---
                                EIKA-DIFSA GQIVDVIGTS IGRGFAGNQK RNNFGR-GPM -SHGSK-NH- RAPGSIG---
                                SLNA-ELFSE VELVDVRGTS TGRGFASNHK RHGFAR-GPM -THGSK-NH- RLPGSIG---
                                SLNA-DLFSE DQLVDVRGTS IGRGFAGYQK RHGFAR-GPM -SHGSK-NH- RLPGS-G-TT
                                ALSA-DIFTP GQLVDVSGKT IGRGFAGYQK RHNFRR-GPM -SHGSK-NH- RLPGSTG---
                                SINA-ELFSA GEIVDVTGTT IGRGFAGYQK RHNFKR-GSM -SHGSK-NH- RLPGS-G-TT
                                TLDLSAIFST EAKVDVTGKT IGRGFAGYQK RHNFRR-GSM -THGSK-NH- RAPGS-G-TT
                                ALGA-SLFDA GAIVDISGKT IGRGFAGYQK RHNFKR-GQM -AHGSK-NH- RAPGS-G-TT
                                TIGA-DFFNE GDLVDVGGKT IGRGFAGYQK RHNFKR-GNM -THGSK-NH- RLPGS-G-TT
                                IIGA-DLFEE GALVDVGGKT IGRGFAGYQK RHNFKR-GNM -THGSK-NH- RLPGS-G-TT
                                AVTA-DIFQA GDLVDVAGQS MGRGFAGYQK RHNFRR-GNM -THGSK-NH- RLPGS-G-TT
                                DLKA-DIFSV GDLVDVAGNS IGRGFAGYQK RHNFKR-GPM -SHGSK-NH- RQPGSTG---
                                AVKA-DIFST GDLVDVSGTS MGRGFAGYQK RHNFKR-GNM -THGSK-NH- RLPGS-G-TT
                                TVNV-DLFNT GDLVDVTGTS MGRGFAGYQK RHNFKR-G-N MTHGSK-SH- RLPGSTG---
                                TLKA-DVFEV GQVVDVTGTS MGRGFAGYQK RHNFKR-GNM -THGSK-NH- RLPGS-G-TT
                                AIKV-DIFSV GDLVDVAGKT IGRGFAGYQK RHNFKR-GSM -THGSK-NH- RLPGS-G-TT
                                ALKVEEILSA GMRVDVRGRS IGKGFQGTIK RYNAGR-GPM -SHGSK-FH- RSMGSIG--A
                                ---------- ---------- ---------- ---------- ---------- ----------
                                KIEL-SVLEN VEKVDVTGKS IGKGFQGTVK RWNFGR-GPM -AHGSK-NH- REPGSIG---
                                KVEL-SVLDN VEKVDVTGKS IGKGFQGTVK RWNFGR-GPM -AHGSK-NH- REPGSIG---
                                EIDL-SVLND VQKVDVTGTS IGKGFQGTVK RWNFGR-GPM -AHGSK-NH- REPGSIG---
                                KIEL-SVLDN VEKVDVTGKS IGKGFQGTVK RWNFSR-GPM -GHGSK-NH- REPGSIG---
                                KIEL-SVLDN VEKVDVCGKS IGKGFQGTVK RWNFSR-GPM -GHGSK-NH- REPGSIG---
                                KIEL-SVLDN VEKVDVCGKS IGKGFQGTVK RWNFSR-GPM -GHGSK-NH- REPGSIG---
                                KIEL-SVLDN VEKVDVCGKS IGKGFQGTVK RWNFSR-GPM -GHGSK-NH- REPGSIG---
                                NVEI-SIIKE GEKVDVTGIS IGKGFQGTIK RHNFCR-GPM -SHGSK-NH- RLPGSIG---
                                NVEI-SIIKE GEKVDVTGIS IGKGFQGTIK RHNFCR-GPM -SHGSK-NH- RLPGSIG---
                                NVDL-SILNE VEKVDVTGVS IGKGFQGTVK RYNFAR-GPM -SHGSK-NH- RLPGS-G-TT
                                EIDL-SIIDN VEKVDVTSKS IGKGFQGTIK RHNFSR-GPM -SHGSK-NH- RLPGSIG---
                                EIDF-SVWES VKKVDVTGKS IGKGFQGTVK LHNFSR-GPM -THGSK-NH- REPGS-G-TT
                                EIKV-DVFNI GDMVNIAGIG IGKGFAGTTK RWHHHR-GPM -THGSK-SH- RLTGSIG---
                                EIKV-DIFKP GEIIKISGTT IGKGFAGTTK RWHHHR-GPM -THGSK-SH- RLTGSIG---
                                EFKV-DIFAE GERIKVSGTS IGKGTQGTVK RHHFHR-GDM -AHGSK-FH- RLPGSIG--A
                                EFKV-DNYKA GDMIEVSGTT VGKGFAGRIK RWHQHR-GPM -SHGSK-FH- RIPGSIGT-T
                                ELKV-DLFKV GEIVDISGDA IGKGFAGRIK RWHQHR-GPM -SHGSK-FH- RIAGSIG---
                                ELKV-DLFKP GDVVKVSGLA IGKGFAGNVK RFHTHR-GPM -SHGSK-SH- RLPGSSG---
                                EIKA-EIFNP GDIVSVTGNS IGKGFAGTIK KFHFSR-G-L MTHGSK-SH- RITGSIG---
                                EIKV-EIFSP GDMLVISGIT IGKGFAGNIK RHHHAR-GPM -SHGSK-SH- RITGSIGT--
                                EIKV-EIFKP GEIVNVSGIS VGKGFAGTVK RFHHGR-GPM -THGSK-SH- RIPGS-G-TT
                                ELDV-TLFEE GEMVDVSGRT KGKGYQGTVK RWNFGG--HR -THGTK-YP- RHGST-G--M
                                VIDA-GIFKE GELVDVTGWT KGRGFTGAMK RWNFGG-G-E VTHGSK-FH- RELGSVG---
                                IIEA-RVFSE GEKVDVTGFS KGRGFSGAMK RWNFRG-GEA -SHGSK-FH- RELGSVG-NH
                                KIDV-TIFSE GEKIDLIGNS KGRGYSGVMK RWNFRG-G-E NTHGSK-FH- RGLGSTG---
                                TIDV-SIFEE GEKVDVTGWS KGRGYAGVIK RWNFGG-G-R KTHGSK-FH- RALGSTG---
                                EITV-AIFQE GDKIDITGWT KGRGYSGAMK RWNFQG-GPK -AHGAK-FH- RELGSVG---
                                EIKV-DIFAE GDKIDITGWS KGRGFAGAMK RWGFRG-GPK -SHGAK-FH- RELGSVG-QH
                                VIKV-DVFEK GEYVDVTGWT KGRGFAGAMK RWGFSG-GPK -SHGSK-FH- RELGSVGE--
                                EIKV-DIFKE GEKVDVIGWT KGRGFAGAIK RWGFSG-GPR -SHGSK-FH- RELGSLG---
                                EISILNFFEK GQLVDLRGLT KGKGLQGPVK RFGITL--KK SEKGV----- RRPGSLG---
                                EISISEVFEK GQVADARGLT KGKGLSGAVS RFGITL---K -QHKSEKGR- RKPGSLG---
                                ELKVSDVFKE GEYIDVTAVT KGKGFEGQVK RFGVKR--Q- -NRKNL-KKR RHIGTLG---
                                ELKISDVFKE GDLVDVSSVT KGKGWEGPVK RFGIKTLG-- -RKAQQ-MA- RHTGSLGQDE
                                ELRASEVFQE KQFVDVKAVD AGKGFSGVIK RFGVKVQRPK ----AK-KR- RIVGSISPWS
                                ---------- ---------- ---------- ---------- ---------- ----------
                                ---------- ---------- ---------- ---------- ---------- ----------
                                QFEKSDVFKE GELVDVHAVS TGKGFQGTTK RFGTRL--R- -QHKSE-KVK RGVGSLGPWH
                                KVGVEEVFTV GAFIDVVGVT RGQGFQGVVK RFGVKI-LP- -RKQRK-TR- RAVGAIGG-R
                                QITVEQVFKP GTFVDVVGVT KGHGFTGVVA RHGVKV-LP- -RKQRK-TR- RAVGAIGGRK
                                V-N------- GDFIILRG-- ---------- ---------- ---------- SVPGTY----
                                ---------- ---------- ---------- ---------- ---------- ----------
                                EMKIDQVFET GVSVDAAAIT KGKGWEGPIT RWGVKK--K- -QHKSR-KSV REVGSLGS--
                                EVKIDQVFES GDTIDAAAIT KGKGWQGPIT RMGVKK--K- -QHKSR-KSV REVGSLGPIS
                                TVKASDVLEP GAGVDVAAIT KGKGWQGVIQ RMGAKR--K- -QHKSR-KTV RELGSLGS--
                                VL-VPPVLIL ---------- ---GIRGYSK DHD----G-- -LHAEF-DVY --------AE
                                EIKI-DQFET GASVDVAAIT KGKGWQGVLK RWNVKK---K -QHKSK-TV- REVGSLG---
                                QI-TTDFSKP GKFVDVVSIT KGKGFTGHVK RFGVKL-LP- -RKNRK-HR- RMIGTLGPWH
                                ---------- ---------- ---------- ---------- ---------- ----------
                                ---------- ---------- ---------- ---------- ---------- ----------
                                DIRI-NDFAK GKVVDIHGVT RGHGTQGPRR RFGVML---R -QHKS--EKI RNPGNVG---
                                DVSV-EVFKE AQMIDAHAIT KGKGTQGPVK RFGIGL--R- -HHKSE-KGR RNPGSRG---
                                EIKVSDVFQD ASVIDTHAVT KGKGFQGPVK RFGVSR--R- -RHKSE-KTI RGPGSLGGWS
                                DIHV-EIISE GQEIDIHGVT TGKGFQGPIK RFGIGL---K -SHKSEKSR- RGPGSLG---
                                EINV-DVLKE GSHLDIHAVT KGKGLGGPIK RFGISR--T- -SHKSE-KG- RTPGNVG---
                                EIQI-DALKE GQLIDIHAVT KGKGFQGPVK RFGVAI---R -QHKSEKTK- RGPGNLG---
                                EIEFSEVFDE GDFSDAVAVT KGKGTEGPVK RYGIKKLG-- -HKTQK-KR- RKAGNVGPWH
                                EVNVNDVFSE GQYVDVAAIT KGKGLQGVVK RFNVKI-LPK -WHKHR-KGY RRIGAIGPQN
                                ---------- ---------- ---------- ---------- ---------- ----------
                                TVSK-DVFTP GQLVDVIAVT KGKGYQGVIK RFGVTI-LPR -WHKHR-KGH RRTGTIGPQA
                                ---------- ---------- ---------- ---------- ---------- ----------
                                KLTSRDVFKE GQLMDIIGVT KGHGFQGVIK RYGVQE-LPR -WHKHR-KGS RKVGTGG--T
                                QLKV-DSFKV GQLVDVTAVT KGHGWQGVVR RFGIEL-L-- -RHKAK-GR- WRVGSLG---
                                ---------- ---------- ---------- ---------- ---------- ----------
                                ---------- ---------- ---------- ---------- ---------- ----------
                                SMDVSDVFRA GEYLDAAGVT KGKGTQGPVK RWGVQKKG-- -KHARQ-GWR RRIGNLGPWN
                                E-HN-DIFRA GEYADVAGVT KGKGTQGPVK RWGVQKKG-- -KHARG-WR- RRIGNLG---
                                ---------- ---------- ---------- ---------- ---------- ----------
                                ---------- ---------- ---------- ---------- ---------- ----------
                                HV-MNDVFRA GEYVDASGVT KGKGTQGPVK RWGVQKKG-- -KHARG-WR- RRIGNLG---
                                E-HMNDVFRA GEYVDASGVT KGKGTQGPVK RWGVQKKG-- -KHARQ-GWR RRIGNLGPWN
                                SVEVNDVFRA GEYVDASGVT KGKGTQGPVK RWGVQKKG-- -KHARQ-GWR RRIGNLGPWN
                                SLDVGDVFRA GQYLDASGIT KGKGTQGPVK RWGVQKKG-- -KHARQ-GWR RRIGNLGPWN
                                ---------- ---------- ---------- ---------- ---------- ----------
                                RL-DDDVFRA GEFLDVSGIT KGKGTQGPVK RWGVQKKG-- -KHARG-WR- RRIGNLG---
                                SLDVSDVFRA GEYLDAAGVT KGKGTQGPVK RWGVQKKG-- -KHARQ-GWR RRIGNLGPWN
                                SLEVDDVFRP GEYLDVSGVT KGKGTQGPVK RWGVQKKG-- -KHARQ-GWR RRIGNLGPWN
                                EIDL-SLVSE GQYVDVTAIT KGKGTQGAVK RWGIQV--RR -KHSRG-GKK RHIGNLGPWN
                                EIRLSNVIET GAYADITAIT IGKGTQGPVK RWGVTL--RR -KHSVG-GKE RHVGTLGPWN
                                SISITDVFSE GELVDTIAVT KGKGTQGPVK RWGVQM--QK SKHSRT-GKL RHVGTLGPWH
                                ---------- ---------- ---------- ---------- ---------- ----------
                                EVRVNEVFKE GAFIDVLSIT KGKGFQGPVK RWGVIT-LDA -KHARS-SKH RRVGTLG---
                                LVSITDVFKT GTLIDTAAIT IGKGTQGPAK RWGIQL-M-K GKHSRQ-GSL RQIGTLG---
                                KV-ASDIFSE GNIIDVAAIT RGYGTEGPVK RWGIQL--AK NKHSRQ-SSL RQVGTLGPWN
                                EIKISDVFNN GTFIDVAAIT IGKGTQGPVK RWGISMKG-- -KHSRQ-GSL RQIGTLG---
                                EVKASDILNE GQFVDAIATT KGKGFQGVVK RWGIRI---- -QYGKA-VRG RHVGSIGPWT
                                ---------- ---------- ---------- ---------- ---------- ----------
                                DVRASEIFSE GAFVDAIAVT KGKGFQGPVK RWGIRI---- -QYGKA-ARS RHIGSLGPWT
                                EIERKDVFDE GEIVDVSAIT KGKGFQGVVK RWGVTIQDRK -TQRKQ-KG- RHIGSIGPIT
                                EITASDVFEA GEIIDTLAIT KGKGFQGSVK RWGIKV---- -QFGKH-QRG RHTGSIGPWR
                                TIKISEIFNP GKFVDIIAVT KGKGFQGPVK RFGIKV-LPR -WHKHR-KAA RKIGA---RG
                                ---------- ---------- ---------- ---------- ---------- ----------
                                ---------- ---------- ---------- ---------- ---------- ----------
                                ---------- ---------- ---------- ---------- ---------- ----------
                                PIHINQVFNV GQFIDIIGVT KGKGFQGVIK RFGVKE-LPR -WHKHR-KGS RRIGS---RS
                                LVDVEEVIEA GKFVDVIGVT KGKGFQGVIK RFGVKE-LPK -WHKHR-KGS RRVGA-G-K-
                                LVKLRDVFQE GQLVDVIAVT KGKGFQGVIK RWGVKE-LPR -WHKHR-KGS RRIGA---RS
                                TFTVRDVFQE GQLVDVIAVT KGKGFQGVIK RFGVKE-LPK -WHKHR-KGS RRIGAS----
                                LV-VRDVFTE GQFIDVIGVT KGKGFQGVVK RFGVKV-LPR -WHKHG-A-- RKIGS-----

                                ----AGTTPG RVFPGKRMPG RMGNERVTVR KLTVVRVIPE RNVILIQGGL PGVEGG----
                                --------PG RIYPGKRMAG RYGGKQITTK GLLVLKIDDQ KNLLVVKGSV PGKPGS----
                                ----AGTTPG RVYPGKRMAG RYGGKQITTR GLTILKVDAE RNLLVVKGSV PGKPGA----
                                --AGTT--PG RIYPGKRMSG RYGGKKTTTR GLTILRIDSD RNLLVVKGSV PGKPGA----
                                --------PG RVYPGKKMAG RLGGVKVTIR KLTVFQVDSE KNILLVRGSV PGKPGA----
                                --------PG RVYPGTRMAG RLGGKTATVR KLQVVSVDAE RNVLLIKGSV PGKPGA----
                                ----AGTTPG RIYPGKRMAG QMGNVKKTIR KLTVVRVDAE RNVLLIKGSV PGKPGA----
                                ----AGTTPG RVYPGKRMAG QLGSARTTIR QLTIVRVDPE RNLVLIKGAV PGKPGA----
                                ----AGTTPG RVFPGKRMAG RMGNTAVTIR KLQVMRVDPE RNLILIKGAL PGKPGA----
                                ----PGTTPG RVYPGKKMAG HLGNVRVTTR KLKIVRIDPE RNLLLIKGSI PGKSGT----
                                ----PGTTPG RVYPGKRMAG RLGNVQITVR KLTVLRVDTE RNLLLIKGAV PGKAGA----
                                --PGTT--PG RVYPGKRMAG RLGNVQVTVR KLTIVRVDAE QNLLLIKGAV PGKAGA----
                                ----PGTTPG RVYPGKKMAG RYGGKKITTS KLIVVRIDPE RNLLLIKGAV PGKPGG----
                                ----PGTTPG RVYPGKKMAG RYGGKQITTR KLTIVRVDLE RNLLLIKGSI PGKTGG----
                                --PGTT--PG RVYPGKRMAG HYGASQVTTR KLIVVRIDPE RNLLLVKGAV PGKPGG----
                                --------PG RIYPGKRMAG QLGNKTVTIR KLEIVRVDPE QNVLLIKGAV PGKPGA----
                                ----AGTTPG RVYPGKRMAG QMGNARVTIR KLQVVRVDSD RNLLLIKGAI PGKPGG----
                                ----AGTTPG RVYPGKRMAG RLGGSQVTIK KLTVVRVDAE RNLILIQGAV PGKTGA----
                                ----AGTTPG RVYPGKRMAG QLGNTRTTVR KLTVVRVDAE RNLLLIKGAL PGKPGA----
                                ----PGTTPG RVYPGKKMAG RLGGVQVTIR KLTVVRVDAE RNLLLIKGAV PGKPGA----
                                ----AGTTPG RTFPGKKMAG RYGGKRQTIR KLQVVRVDTE RNLLIIKGAV PGKPGA----
                                ----AGTTPG RTYPGKKMAG RYGGTKVTIR KLEVVKIDQE RNLLAIKGAV PGKPGT----
                                --------PG RTFPGKRMAG RLGGTRVTIR KLQVVRVDTE RNLLLIKGAV PGKPGA----
                                ----AGTTPG RVYPGKKMAG RLGGKRITIK KLVVVQIDVE RNVLLIEGSV PGKPGA----
                                ----AGTTPG RVYPGKRMAG RLGGKRITVR KLKVVRVDAE KNLLLIKGAI PGKPGA----
                                ----AGTTPG RVYPGKRMAG RLGGSQVTIR KLTVVRVDAE RNLLLIKGAV PGKPGA----
                                ----AGTTPG RVYPGKRMAG RLGGTSVTIK KLTVIRVDTE RNLLLIKGAI PGKPGA----
                                ----AGTTPG RVYPGKRMAG RLGGSRVTIS KLTVVRVDPE RNLILIKGSV PGKPGA----
                                --AGTT--PG RVYPGKRAPG RLGGSRVTVR KLTVVRVDPE RNILLIKGAV PGKPGA----
                                ----AGTTPG RVYPGKRAPG RLGGSRTTIK KLTVVRVDSD RNLLLIKGAV PGKPGS----
                                ----AGTTPG RVYPGKKMAG RLGGKQVTIR KLTVVQVHPE RNLLLIKGAI PGKPGA----
                                ----AGTTPG RVYPGKRMAG RLGGTRVTIR KLTVVRVDLE RNLLLIKGAI PGKPGS----
                                ----AGTTPG RVYPGKRMAG RLGGKQITIR KLTVVRVDSE RNLLLIKGAI PGKPGA----
                                ----AGTTPG RVYPGKRMAG RLGGKRVTIS KLTVVRVDAE RNLLLIKGAI PGKPGA----
                                --AGTT--PG RVYPGKRMAG RLGGTRVTIR KLTVVRVDAE RNLILIKGAI PGKPGA----
                                --AGTT--PG RVYPGKRMAG RLGGTRVTIR KLTVVRVDTE RNLIIIKGAI PGKPGA----
                                ----AGTTPG RVYPGKRMAG RLGGSRVTVR KLTVVKVDAE RNLILIKGAI PGKPGG----
                                ----AGTTPG RVYPGKRMAG RLGGSRVTVR KLTVVKVDAE RNLILIKGAI PGKPGG----
                                ----AGTTPG RVYPGKRMAG RLGGTRVTIR KLTVVRVDAE RNLILIKGAI PGKPGA----
                                ----AGTTPG RVYPGKRMAG RLGGTRVTIR KLTIVRLDAD RNLILIKGAI PGKPGA----
                                ----AGTTPG RVYPGKRMAG RLGGSRVTIR KLTVVRVDTE RNLLLIKGSV PGKPGA----
                                --AGTT--PG RVYPGKRMAG RLGGSRVTIR KLTVVRVDAE RNLLLIKGAI PGKPGA----
                                ----PGTTPG RVYPGKRMSG RMGGKTVTTR KLKVVRVDSE KNVILVKGSI PGKSGG----
                                --------PG RVYPGSRMAG RMGGKTVTTR KLKVVRVDSE KNVLLIKGTI PGKPGG----
                                ----PGTTPG RIFPGKKMAG QYGNTKVTIR KLQVVRVDTE KNLLLVRGAI PGKPGN----
                                --------PG RVYPGKRMAG RYGASQVTIR KLTVVEIDSE KNLLLIKGAV PGKAGA----
                                --------PG RVYPGKKMAG RYGATQITVR KLQVVKVDAE QNLLLIGGAL PGKPGA----
                                --------PG RVYPGKKMAG RYGGKQVTIR KLEVVQIDAE RNLLLIKGAV PGKPGA----
                                --------PG RTYPGKRMAG RYGNTNIKVR KLTVVKVDSD RNLLLIKGAI PGKTGN----
                                --------PG RVYPGKRMAG RYGNTNVKIR KLVVAKIDSD RNLLLIKGAI PGKTGN----
                                --------PG RVYPGKRMAG QYGASQVTVR RLTVVRVDAE RNLLIIKGAL PGKPGT----
                                ----AGTTPG RVYPGKRMAG RYGGKQVTIR KLEIVVIDAE KNVIAIKGAI PGKKGT----
                                --------PG RVYPGKKMAG QYGAAKTTTR KLTVVRVDTE RNLLLIKGAV PGKPGG----
                                ----AGTTPG RVYPGKKMAG QYGASKVTTR RLKVVQIDAE CNLLLIKGAI PGKPGG----
                                --------PG RVYPGKKMAG RYGNTQVTTR KLKVVQVDPE KNLILIKGAV PGKPGG----
                                --------PG RVFPGKRMAG RYGNTQVTIR RLQVVRVDAE RNLLLIKGAV PGKPGS----
                                GTT-----PG RVFRGLHMPG HMGDDNTCAR RIKVVKVDTE KGLLLVKGSI PGCDGA----
                                ---------- ---------- ---------- ---------- ---------- ----------
                                --AGTT--PS RVIKGKRMAG NMGNERVTIT KLKVVKVDSA NNLVLVKGSV PGCEGR----
                                ----AGTTPS RVIKGKRMAG NMGNERVTIT KLKLVKVDSA NGLVLVKGSV PGCEGR----
                                ----AGTTPS RVIKGKRMAG NMGNERVTIT KLKLVKVDSE NGLVLVKGSV PGCEGR----
                                ----AGTTPS RVIKGKRMAG NMGNERVTIT KLKLVKVDAA NSLVLVKGSV PGCEGR----
                                ----AGTTPS RVIKGKRMAG NMGNERVTIT KLKLVKVDAD NSLVLVKGSV PGCEGR----
                                ----AGTTPS RVIKGKRMAG NMGNERVTIT KLKLVKVDAD NSLVLVKGSV PGCEGR----
                                ----AGTTPS RVIKGKRMAG NMGNERVTIT KLKLVKVDAD NSLVLVKGSV PGCEGR----
                                ----AGTTPS RVFKGLKMAG NMGNKTVTVR KLTVVKVDNE KNIILIKGSV PGPEGK----
                                ----AGTTPS RVFKGLKMAG NMGNKTVTVR KLTVVKVDNE KNIILIKGSV PGPEGK----
                                --------PS RVYKGLKMAG NMGNKTVTVK KLTVVKVDTE KNIVLIKGSV PGPEGR----
                                ----AGTTPG RVYKGLKMAG KMGNKQVTIV KLKVAKIDKE RSLLLIKGSV PGPEGK----
                                --------PG RVIKGLKMAG QMGNKQVTVK KLTLVRIDKD KNLLLIKGSV PGPEGK----
                                ----AGTTPG RVYKGLNMPG HMGAKRVTNR KVKIVSVDTE KNLLLVKGSV PGPKGN----
                                --AGTT--PG RVYKGLNMPG RMGGVRVTNR SIKVISVDLE NNVLMVKGTV PGPKGN----
                                GTT-----PG RVLKGMRMAG RMGNEAVSQK NVLIVKIDLE KNMILLKGAV PGCDNA----
                                --------PG RVWKGKQMAG RMGNCQATNK GLKVIQVIPE KNLILLGGSV PGKRGN----
                                ----SGTTPG RVWKGKQMAG RLGGKQVTNK RVTIAQIIAE KNLLLVNGSV PGKRGN----
                                ----SGTTPG RVFRGRKMPG RLGGGMITAK SVKVVQVIPE KNLILLKGAV PGKSGN----
                                ----AGTTPG RVLKGKKMPG RMGAVRVSVP SLTVVQVDPE NNVVLLKGSV PGKPGS----
                                --------PG RVFKGLSMPG RMGAVRASVK SIKVVRVDAE KNLLLVKGTV PGKKGN----
                                --------PG RVYKGRGMPG RMGAEKATVK NLKVVKVDSE KNILLLAGTV PGKRGN----
                                HTY-----PG KVLKGTKMAG HMGNVNRTIL NLEVVKVDKD NSLLVVKGAL PGAKNS----
                                ----NHTEPA KIWKGKKMPG RYGNERVTVL NVKVVKVDAE NGLIAIHGAV PGARGG----
                                TE------PA KIWKGKKMPG QYGNEKKTVK NLTVVKVDAE NGLLAIYGAV PGARGG----
                                ----MATFPS KVFKGKKMPG QYGNERVTIQ NSEVVYIDVQ NNLIAVKGGV PGARGG----
                                ----NHTEPA KVFKGKKMFG HYGNERITVL NSEVVKIDKE NNLIAVKGGV PGARGG----
                                ----QHTEPA RIFKGKRMPG RYGNERVTIL NSEVVTIDAQ NNLLAVKGGV PGARGS----
                                SE------PA RIFKGKKMPG QYGNERVTIL NSEIVKIDVE NNLIAVKGGV PGARGG----
                                --------PA KIWKGKKMPG RYGNERVTVR NLQVVDIDPE NDLLVVKGGV PGARGG----
                                ----QHTEPA KIFKGKKMPG RYGNERVTIH NLEVVKVDPE NNLLVVKGSV PGARGS----
                                --------PW RVTFRVPMAG QLGMFTRTVY NNRIMDMNVN SDYVIVQGSV QGPKRQ----
                                --------PW RVTFRVPMAG QLGMFTRVVY NNKIIKVDDE KGILIIRGSI QGPKRQ----
                                --------PE RILYTVPMAG QLGFFRRSEY NKRIVKMVVK DNYVLLEGSV PGPRKR----
                                --------PG KVRWTVPQAG QTGYQTRTEL NKRILKINIS GDYIFLDGCV PGPKKR----
                                --------PS TVMWTVPRPG QMGYQSRTEL NKRIVKVKVK GEFLLLAGSV PAPVKR----
                                ---------- ---------- ---------- ---------- ---------- ----------
                                ---------- ---------- ---------- ---------- ---------- ----------
                                ---------S RSIWAVPHPG KMGYHTRLDF NKLILKIFVK NDYILIRGSI PGPKKA----
                                -S------P- KVTRFVPRAG QMGFHRRTEY NKRIIALVPK CPAVLVSGSV MGTPKRMTAG
                                --------PA YVTRFVPRAG QYGFHKRTEF NKRLMLVLND SPLVVLLGSV MGPPKRVNAL
                                ---------N RLIK------ ----LRSQIR NIPKKITKPD --IL------ --E-------
                                ---------- ---------- ---------- ---------- ---------- ----------
                                --------PA SIMYTVPRAG QRGFHQRTEY NKRIMIMLVN GDFVIVKGSV PGTYRR----
                                --------P- QVMYTVPRGG QHGLHQRIEY DKKIMVMNVN GDFIIVRGSV PGTYKR----
                                --------P- QVMYTVPRAG QMGFHQRIEY NKRIMAVMVK GDYIVLKGSV PGTYRR----
                                DI------P- KIAK------ -----EISLK NKQENAIENA KSLKKIKEI- ----------
                                --------PQ SVMYTVPRAG QFGFHQRVEY DKRIMIMGNT DKIIILKGSV PGTYRR----
                                --------P- DVRNTVPQAG QMGFQQRTIS NVRVIKYFVK NDYVLLFGSI PGASKR----
                                ---------- ---------- ---------- ---------- ---------- ----------
                                ---------- ---------- ---------- ---------- ---------- ----------
                                --------PP ASWR-VAHAG KMGYHQRTEY NKWIVKINIK NQYVLVKGSL PGSTKR----
                                --------PQ QIMYRTAYAG QTGFQQRIQL GLQIIKIKVR TTYLLLKGSV PGPKKR----
                                GQ-------G KVMYRVAHAG QMGYHTRTEY NKQIIKVGTN EEIILIKGSV SGARKR----
                                --------PG Q---GHVMAG RMGYHLRTEY NKLILKISDK NEYILVKGST IGPVKR----
                                ---------- -AWHGAKQSG QTGYHQRFEH NKWLIKIIIK NPFILVKGSV AGSTKR----
                                -----SWHP- HFYVAH--AG QMGYHQRTEY NKWLIKIIVK NPYVLVKGSI AGPAKR----
                                --------PD TLSWRVPLPG QQGYNNRTEL NKRILNTEVE SNYILIKGSV PGATKR----
                                --------P- -ALTTTPRPG QMGLHKRVEY NKRILRIGLN TEIIVLDGSI PGVIKRMVQD
                                ---------- ---------- ---------- ---------- ---------- ------MVQD
                                --------PA -VMFTQPRPG QMGFHQRTEY NKRLLKIGEN AEIILIQGSV PGARKRKQDL
                                ---------- ---------- ---------- ---------- ---------- ----------
                                --------PS ----YVPQPG QMGFHRRTEY NKRILKISDD TKLINPKGGV RGLKNT--MY
                                --SRHP--P- YVTWRVPRAG QTGYHKRTEY NKRILMMDLD --LILLSGSV PGPAKR---M
                                ---------- ---------- ---------- ---------- ---------- ----------
                                ---------- ---------- ---------- ---------- ---------- ----------
                                --------PS RVRSTVPQLG QTGYHQRTEL NKRLIDLEVD GSYALIKGSL PGPNKR----
                                --------PS RVRSTVPQQG QTGYHQRTEL NKRLIDIEVD GPYTLVKGSV PGPDKR----
                                ---------- ---------- ---------- ---------- ---------- ----------
                                ---------- ---------- ---------- ---------- ---------- ----------
                                --------PS RVRSTVPQQG QTGYHQRTEL NKRLVDIEVD GPHVLIKGSL PGPNKR----
                                --------PS RVRSTVPQQG QTGYHQRTEL NKRLVDMDAT DGVNLIKGSL PGPEQR----
                                --------PS RVRSTVPQQG QTGYHQRTEL NKRLVDIDAT DGVNLIKGSL PGPQQR----
                                --------PS RVRSTVPQQG QTGYHQRTEL NKRLIDFEVD GHYALVKGSL PGPDQR----
                                ---------- ---------- ---------- ---------- ---------- ----------
                                --------PS RVRSTVPQQG QTGYQQRTEL NKRLLDIEVE GNYVLIKGSL PGPNQR----
                                --------PS RVRSTVPQLG QTGYHQRTEL NKRLIDLEVD GPYALVKGSL PGPDKR----
                                --------PS RVRSTVPQQG QMGYHQRTEL NKRLIDVEVT GNYALIKGSL PGPNKR----
                                --------PH HVRWQVPQMG QLGYQQRTEF NKRILKVIVR NSYIMIKGSI PGPAKR----
                                --------PH HVRWEVPQSG QMGYQQRTEF NKRILKIVIR NAYVVIKGSI PGPAKR----
                                --------P- HYVRTVPQLG QTGYHQRTEY NKRIIKI-GE RGIVLLQGSV PGPRKR----
                                ---------- ---------- ---------- ---------- ---------- ----------
                                --------PH RVRWTVPQAG QMGFHQRTEY NKRILKIGTN EDIVLVSGSV PGSVKR----
                                ---------G RVSWRVPQMG QTGYHQRTEF NKRILKILVR GDYVLIKGSV PGPSKR----
                                --------PP HSWR-VPQMG QAGYHQRTEY NKRILKVLVG GDYILVKGTV PGPSKR----
                                --------PA RVNWRVPQMG QMGYHQRTDF NKRILRVNPE GGFILIKGSI PGPSKR----
                                --------PS RTMWTVAQAG QMGYHKRTEF NKKILKILVK NDYVLVKGSL PGPSKR----
                                ---------- ---------- ---------- ---------- ---------- ----------
                                --------PS RTMWTVPQAG QMGYHRRTEY NKQILKILVR NDYVMIKGSV PGPTKR----
                                --------PS RVRWTVPMAG QVGYHQRTEH NKRILKIVVR GDYIMIHGTV PGPKKR----
                                --------PR RVMWTVPLPG QMGFHQRTEY NKRILKLAVK NGYVVVKGTV QGPAKR----
                                --------PG MALSTAPQAG QMGFHQRVDY NKRILYIDTE KDKLILAGSI PGSRKRMVVV
                                ---------- ---------- ---------- ---------- ---------- ------SMFY
                                ---------- ---------- ---------- ---------- ---------- -------VRQ
                                ---------- ---------- ---------- ---------- ---------- -------VRQ
                                --------PT IAMSETPQAG QMGFHRRTEY NKRILAMIVK SMWIMVQGST IGVPKR--SR
                                ---------G -TSSYVPQPG QMGYHRRTDY NKRVLMISDD SKIVVLKGSV FGPPKR-MSS
                                --------HG RTFWETPQAG QTGFHRRTEY NKRILMIVVR STFAMLAGSI PGTPKRLYGQ
                                --------PG -AISPVPQPG QMGFHRRTEY NKRILKI-GD NGVVMLAGSV PGPAKRFLMK
                                --------P- -TMSEPPQAG QTGFHRRTDY NKRILRIGF- NGVLMLKGTV FGPAKR----

                                -MATCSIKDW QGNAT-GE-V DLDLPVASA- -ATASHVVYL AFKRQMVNSR QGTASTLTRG
                                -MTTLETLKW DGKKS-GK-V SLDLAVAKK- -TSSADLIHR AVLRQLANKR QGTASTLTRS
                                -MTDCVIRDW QGKES-GK-A PLDLKVAKE- -TSANGLLHR AVVRQLAHAR QGTASTLTRA
                                -MASCVVRDW QGKEA-GK-A TLDLKVAKE- -ASAVDLMHR AVLRQQAHMR QGTASTLTRS
                                ---MPTVIDW TGNQV-GE-V ELQLKVAKE- -STAADLVHR AVVRQLNNAR QGNASTKTRA
                                -MTSCTVKNW EGEAV-GE-A TIELRVARE- -ENVKHLLHR AVVRQQTNAR QGNASTKTRA
                                -MVNCVVRNW QGEDA-GQ-A ELDLKVANE- -ENAAHIVHR ALRRQMNNAR QGTASSKTRS
                                -MVACVIKDW QGSEV-GE-T ALELRVAKA- -ENAAHIVHR ALRRQMANAR QGTASTKTRA
                                -MVACVVKDW QGADS-GE-A TLDLATAKP- -ETASHIVHR ALVRQLANAR QGTVSTKTRA
                                -MVDCVVKNW QGEEV-GQ-A TLNLRVAKE- -ESAAHIVHR SLRLQMANNR QGTASTKTRS
                                -MVNCVVRNW QGEEV-GE-T TLELRVAKE- -ENASHIVHR ALRRQMVNAR QGTASTKTRA
                                -MVNCVVRNW QGEEV-GE-T TLELRVAKE- -ENASHIVHR ALTRQLNNAR QGNACTKTRS
                                -MADCVVRNW EGEQV-GQ-A NLELKVAKE- -ENAAHIVHR ALVRQMNNAR QGSASSKTRA
                                -MVDCIIRNW DGEEV-GQ-T TLELKVAKE- -ENASHIVHR ALVRQQAAAR QGTASTKTRS
                                -MVDCVVRNW QGESV-GQ-A TLDLKVASP- -ENASHIVHR AVVRQLANAR QGTACTKTRA
                                -MVECVVRNW QGEEA-GA-A SLDLKVAKE- -ENASHVVHR ALRRQLTNAR QGTVSTKTRS
                                -MVECVVKNW EGEEA-GT-A SLELQVAKE- -ESASHIVHR ALVRQMNNAR QGTASTKTRA
                                -MVNCVVRDW QGQEV-GQ-A SLDLKVAKE- -ETAAHIVHR ALVRQMANAR QGTASTKTRA
                                -MVECIVKDW QGAEV-GQ-A SLDLRVAKE- -ESAAHIVHR ALVRQMNNAR QGTVSTKTRA
                                -MVNCVVRNW QGEEV-SE-A TLELRVAKE- -DNASHIVHR ALVRQMTNAR QGTASTKTRA
                                ------MRNW QGEEV-GQ-A TLELKVAKE- -DSASHIVHR ALVRQMTNAR QGTASTKTRA
                                -MVDCSVRNW QGEEV-GQ-A TLQMRVAKE- -ENAAHIVHR SLVRQMANAR QGNACTKTRS
                                -MVDCVVRDW QGEEV-GQ-A TLDLRVAKE- -ESAAHVVHR ALVMQMTNAR QGTASTKTRA
                                -MANCVIRNW QGEEA-GS-A TLELAVAKE- -ENASHIVHR ALIRQTNNAR QGTASAKTRA
                                -MVDCAVKNW QGEEV-GQ-K TLDLKVAKE- -ESASHVVHR ALVRQMTNAR QGNASTKTRA
                                -MVECVVKNW QGEAV-GQ-A TLELRVAKE- -TSASHVVHR ALIKQLTNAR QGTANTKTRA
                                -MFECVVKNW QGEQV-GQ-K TFELKVAKE- -ESASHIVHR ALMRQMSNAR QGNASTKTRS
                                -MFECIVKNW QGEQV-GQ-K TFDWKVAKE- -ETASHVVHR ALVRQMANAR QGTASTKTRS
                                -MVECVVKNW QGEQV-GQ-K SFDLRVAKE- -ETAAHVVHR ALVRQLTNAR QGTASTKTRS
                                -MFECVVKNW QGEQV-GQ-K SFDLRVAKE- -ETAAHIVHR ALVRQMANAR QGTASTKTRS
                                -MFKCEVKNW QGEQV-SQ-Q TFELEIAKE- -TTAAGIVHR ALVRQMTNAR QGTASTKTRS
                                -MVESVVKNW QGEQV-GE-T TFELRVAKE- -STASHIVHR ALVRQMTNSR QGTASTKTRS
                                -MSESIVKNW QGEQV-GE-T SFDLRVAKE- -ETAAHIVHR ALVRQMTNSR QGTASTKTRS
                                -MVESVIKNW QGEQV-GE-T TFELRVAKP- -ETASHIVHR ALVRQLNNAR QGTASTKTRS
                                -MVESVIKNW QGEQV-GE-T NFDLRVAKE- -TTAAHIVHR ALVRQMTNSR QGTASTKTRA
                                -MVESVIKNW QGEQV-GE-T SFDLRVAKE- -TTAAHIVHR ALVRQMTNSR QGTASTKTRA
                                -MVESTVKNW QGEEV-GQ-T SFELRVAKE- -ETASHIVHR ALVRQMTNSR QGTASTKTRA
                                -MVESIVKNW QGEEV-GQ-T SFELRIAKE- -ETASHIVHR ALVRQMTNSR QGTASTKTRA
                                -MVESVVKNW QGEQV-GE-T TFDLRVAKA- -ETAAHIVHR ALVRQMTNSR QGTASTKTRS
                                -MVESVVKNW QGEQV-GE-T SFDLRVAKQ- -ETAAHIVHR ALVRQMTNSR QGTASTKTRS
                                -MVESIVKNW QGEEV-GQ-K AFDLPSAKP- -ETASHIVHR ALVRQMTNAR QGTASTKTRA
                                -MVQSIVKNW QGEQV-GE-T SFDLRVAKE- -ETAAHIVHR ALVRQQTNAR QGTASTKTRS
                                -MVNCVVKNW QGEAV-GE-A TLELKVAKP- -ENAEHIVHR AVVRHTTNAR QGSASTKTRS
                                -MVNCAVKNW QGETV-GE-A TLELKVANP- -ENAEHIVHR ALVRQTTNSR QGTASTKTRS
                                -MVNCVVKNW QGEAV-GE-T TLDLPVAKE- -ENAAHIVHR ALVRQLANAR QGTASTKTRA
                                -MVNCIVKNW QGENV-GE-A TLELKVARE- -ENASHIVHR ALVRQMNNAR QGTASSKTRA
                                -MVNCVVKNW QGENV-GE-T TLELKVAKA- -ENAEHIVHR ALIRQINNAR QGTASSKTRA
                                -MVNCVVKNW QGEQV-SE-A SLELKVAKE- -ENANHIVHR ALVRQMAKAR QGTASSKTRA
                                -MVNCVVKNW QGEQV-GE-A TLEMRVAKE- -ENAEHIVHR ALVRQLHNQR QGTASTKTRA
                                -MVNCVVKNW QGEQS-GE-T TLEMPIAKV- -ENAEHIVHR ALVRQLHNQR QGTASTKTRA
                                -MVDCIVKNW QGEEV-GN-A SLTLRVAKE- -ENAAHIVHR ALVRQQNNAR QGNASAKTRA
                                -MINCEIKNW QGETV-GE-Q TLELKTAKV- -ENASHIVHR ALVRQLAHAR QGNASTKTRA
                                -MVDCNVKNW QGEEV-GQ-A TLELKVAKE- -ESASHLLHR AVVRHLANAR QGNASSKTRA
                                -MVDCNVKNW QGELV-GQ-V TLNLKVAKE- -ESSAHLLHR AVVRHLANAR QGNACSKTRA
                                -MVNCAIKNW EGEEV-GQ-A TLELRVAKE- -ENASHIVHR ALVMQTTNAR QGNASTKTRG
                                -MVECVVKNW QGEEV-GK-A PLEMRVAKE- -ENAPYIVHR ALVRHLANAR QGTASTKTRA
                                -MTSAQVVDL --K---GKKV NLADEVFAIE PN--QGVMHS ALVRQLANAR RGNASTKTRS
                                MTKEVSILNT KGSAV-GQ-I ALDEKVFGV- -EPNLHVMHL ALRRQLNNGR AGSACTKTRA
                                MSKE--ILSI NGEKL-GE-I SLAKEVFAV- -EPNLHVMHL ALRRQLNNGR QGSACAKTRA
                                MSKE--ILST NGEKL-GE-I TLEKSVFGV- -EPNLHVMHL ALRRQLNNAR QGNACTKTRA
                                MSKQ--LLNT NGEKL-GE-I TLNEAVFGV- -EPNLHVMHL ALRRQLNNAR QGSACAKTRA
                                MSKE--ILST NGEKL-GE-I ALNEAVFGV- -EPNLHVMHL ALRRQLNNAR QGSASCKTRA
                                MSKE--ILNT NGEKL-GE-I TLNESVFGV- -EPNLHVMHL ALRRQLNNAR QGSASCKTRA
                                MSKE--ILST NGEKL-GE-I TLNESVFGV- -EPNLHVMHL ALRRQLNNAR QGSASCKTRA
                                MSKE--ILST NGEKL-GE-I TLNESVFGV- -EPNLHVMHL ALRRQLNNAR QGSACAKTRA
                                MPKQTILHSS NGAQL-GQ-I DLDEKVFGI- -EPNIHVMHL ALRRQLTNAR AGTASTKTRA
                                MPKQTILHSS NGAQL-GQ-I DLDEKVFGI- -EPNIHVMHL ALRRQLTNAR AGTASTKTRA
                                MSKQITLHSS NGAQV-GQ-V DLDEKVFGI- -EPNIHVMHL ALRRQLNNAR AGTASTKTRS
                                MSKQLVIHN- SGSQA-GH-I DIDEKVFGEE PN--VHVMHL AVRRQLSNAR SGXXX----X
                                MTKQLIIYNS DGSQL-GP-I DIDEKVFGT- -EPNMHVMHL ALKRQLNNAR AGTASAKTRS
                                --MKLKIFDL KGKSL-GD-M EADSNLFGV- -KENVEVVHS TLRWLLNSKR SGTHSTLTRA
                                --MKLKIYDI KGDNS-GE-L EAASNIFDV- -KDNEEVVHS TLRWFLNSRR AGTHSTLMRG
                                -MVEIKVINK DGKEG-GT-I NGDDRLFTAK YK--EALVHQ ALRAFRGGLR AGTHSTKTRG
                                ---------- ---------- VEKSKIFNE- -GKNTVVVHE VVRWLQASAR SGTHSAKTRT
                                ---------- -------M-S ELKNVIFNE- -KQNLPVVHE AIRWYLASAR RGTHSAKTRT
                                ---------- -------M-T QLSEKIFNE- -KMNQAVVHE ALRWYLASRR QGTHSALTRA
                                -MTQLPIFDL EGNDL-GQ-F DGPDDVFGR- -KPNESLVHS CLVWYLASKR RGTHSTKTRA
                                --MNLPLYDI DGKSA-GE-V TAPVDIFGR- -KPNDNVVHS AVVWYQASKR RGTQSAKTRG
                                ---------- ---------- ---------- ---------- ---------- ----------
                                -MAEVDMLDM QGQKV-GK-V DLPDAIFNV- -EPNRDLLFR YIHKQLADKR QGSASAKTKA
                                -MAQTDVLNV TGNKI-GT-V ELKDSIFNI- -EPNYDVMFR YVDMQLANRR AGTAKAKTRS
                                -MAQADVVNI AGQKV-GT-V ELSESVFNV- -EPNEDLMFR YVNMQLSGRR AGLASAKTRS
                                -MSQIDIYNI QNEKV-GT-L DIKDEIFNI- -DPNMDVLYR YVDMQLTNKR AGTASTKTRS
                                -MAQLDLYSV KGEKI-GT-I DVKDSIFAI- -EPNTDLLYR YVDMQLANRR RGTASTKTRA
                                -MAQVTLYNI KGEKI-GN-I EIADEVFNV- -EPNLDVMWR YIDMQLTNSR AGTASTKTRG
                                -MAKVSLFNS KGENI-GP-I DLKDEVFAI- -EPNFDVIWR YVDMQLTNAR AGTASTKTRG
                                -MAQVDLLNV KGEKV-GT-L EISDFVFNI- -DPNYDVMWR YVDMQLSNRR AGTASTKTRG
                                -MAVIDLYNV KGQKI-GT-R EISDEVFNI- -DPNYDVMWR YVDYQLSLRR AGTASTKTRG
                                --MKANLLSI E-GKK-LQ-I EVPS-FF-GK IR--KDLIQK IVETKKITQP YSPSPVAGAG
                                --MKADILDI S-GKK-TT-I ELPS-AF-SS VR--EDLIQR VVQTKKHKQP YAPYFMAGRH
                                -MK-ANVLDL --N---GKPI ELPA-IFKVP VR--PDVIKR SYLALESHTR QPYGSDPMAG
                                --MKAIIFDV Q-GQK-GE-I ELPK-VFG-- FR--PDVIKR AVIAIQTHKR QPYGSDKLAG
                                -MK-AAVLSV E-GKS-GE-I ELPG-VFSEE LN--RVLIKR AVLASQSSRV QPKGPNKS-A
                                -MKKVQILRV S-GGK-SE-M NLPVQ-F-SP IR--EDLIRR AVSALRMSRR QPYGADPLAG
                                --MKAKILDI T-GKETET-I ELPKQ-F-SP LN--KNLIKR AVIILQSNNR QSYGSFP-RG
                                --MKAKILDI T-GKETET-I ELPKQ-F-SP LN--KNLIKR AVIILQSNNR QSYG-SFPRA
                                LALKGSVRTV R-GLD-G--S EISEVFFSAP LR--ADLVRR VYVALLSHQF QPKGAWKGSG
                                VRSTVSVYSL S-GEKAGE-V QLPW-FF-SD LR--EDLVRR AFVHISTHTL QPKGAWKGSA
                                --VNVPTFTM N-GTK-ED-I ELPL-VF-LS FR--KDLISK SFTNLNSHKF QPQGRHPTAM
                                -MK-VPLLKI N-GKN-GQ-I ELPL-VFSTE FR--KDLIHK SFTNLQSHKF QPQGRHPTAG
                                -MK-VQTLT- ---TS-GSKI ELPR-VFSTP FR--KDLIQK AVVYLSSHKF QKQGRHPTAG
                                -MN-VPTFTI N-GTKDD--V ELPL-VFSTL FR--KDLISK SFTHLTSHKF QPQGTHPTAG
                                --MKAAVLGL D-GSK-GE-I TLPP-VFGTP YR--RDLIKK AYTILDTHHF QPKGTHPTVA
                                -MTKADVYTT --GTKDGE-V ELPP-VF-SP FR--RELIHK AFTNLTSHKF QPQGRHPTAQ
                                -MTKADVYTT --GTKDGE-V ELPP-VF-SP FR--RELIHK AFTNLTSHKF QPQGRHPTAQ
                                ----MK---- --G---E--I DLPE-VF-DE VR--EDIIRR AFRAISLSMR QPYGSSPLR-
                                ---------- ---------- ---------- ---------- ---------- ----------
                                -MATTNVYSV K-GEV-AT-I EVPA-AF-EA YR--PDLIKK AVLAANANKR QPYGPNKMSG
                                --MKIPVVNM K-NEV-SK-K ELPRQ-F-AE FR--PDIIKR VVIAIQGKKR QRYGAFPMSA
                                --------D- ---------- -LPAQ-F-LP IR--EDLIKK AVLAIQNNKR QAYGAYEEAG
                                --------M- --GKK-K--- -LPAQ-F-DI IR--PDIIKK VVVAQLANKR QPYGAKPEPA
                                -ME-IRILN- --KEI-G--K KLPQQF--A- LR--TDLIKR AVEAIQSHKR QPYGADSEAG
                                --MKLKILT- KGTEK-G--M DLPSQ-F-NL IR--ADIIKR AVLSLKSIKR QPYGADPEAG
                                -ME-LKIIN- --KEI-G--K KLPTQF--V- IR--TDLIKR AVLALQSKKR QAYGTDPEAG
                                ----MS--D- ---------- -LPTQ-FEER VR--PDIIKR AFLSIKSKKR QPYGSDPEAG
                                LSPVVKVFGI D-GNASE--V TLPPQFLE-P VR--PDLVLR AYLSAITARL QPKGTDPMAG
                                LSPIVKVFGI D-GNASE--V TLPPQFLE-P VR--PDLVLR AYLSAITARL QPKGTDPMAG
                                SPYKLKVY-- --GID-GAYI EAPLHFLE-P IR--PDLIRR AYLSALSARF QPKGV----Y
                                -LVEASVYGL D-GSV-GK-V ELPE-VFNTP FR--PDVIQR VFWALFTHRL QPQGRDPLAG
                                TTLSTKVLDL S-GNK-VD-V QLPL-IF-SP VR--KDLIRR AFHSSFTQGL QPKGRDPMAG
                                NPMEVPVYNL N-GEVGR--I ELPP-LFELD VR--QDIIRR VYLSQLTARI QPQGRLRTSA
                                ---MTTVHDL D-GEA-GE-V DLPS-VFDAD YR--PDLIKR AVLAAQANRT QDYGA----D
                                --MKATVRDL D-GDA-GE-V ELPA-VFETD YR--PDLIKR AVLAAQANRI QDTGT----D
                                -MQ-ATIRDL N-GDA-GS-I DLPE-VFETA YR--PDLIKR AVIAAQANRK QPYGADPY--
                                -MQ-ATIYDL D-GNT-GE-V DLPD-VFETP VR--SDLIGK AVRAAQANRK QDYGS----D
                                -MQ-ATVRDL N-G----EDV DLPD-VFDTT VR--TDLIKR AVLAAQANRK QDYGTDPHAG
                                --MEATVYDL D-GDA-GS-V DLPD-IFETQ YR--PDLIGR AVRAAQANRK QDYGA----D
                                --MEATVRDL D-GDA-GS-V DLPA-VFDTQ YR--PDLIAR AVRVAQANRK QDYGA----D
                                -ME-ATVRDL D-GDA-GS-T ELPA-VFETT YR--PDLIAR AVRVAQANRK QDYGA----D
                                -ME-ATVRDL D-GEA-GS-V ELPA-VFETN YR--PDLIAR AVRVAQANRK QDYGA----D
                                -MQ-ATIRDL D-G----SEL ELPA-VFETT FR--PDLIKG AVLTAQANRK QAYGA----D
                                -MK-ATVRDL D-GDA-GS-L ELPA-VFETA FR--PDLIRR AVSVAQANRK QAYGA----D
                                -MQ-ATVRDL D-GDA-GS-I DLPE-VFETP LR--PDLIKR AVVAAQANRK QDYGA----D
                                -MQ-ATIRDL N-GDA-GT-L DLPE-VFETA YR--PDLIKR AVLAAQANRK QAYGADPY--
                                -MQ-ATIRDL N-GDA-GT-L ELPE-VFETH YR--PDLIKR AVLAAQANRK QAYGA----D
                                --MKANVRSI D-GSVVRE-M ELPS-VF-EL YR--PDLIKK AVLSIQSTRL QPHGAHPF-A
                                --MKAQVKTI E-GGV-AD-I ELPA-MFSEE YR--PDLIRK AVLALQSTRR QPHGSYPY-A
                                -MH-VSVV-- --GAD-GK-V DMEVSLF-DP YR--PDVIKR AVLAAQANRL QPYGP---R-
                                MIMKAKVLNL K-GEVEE--I ELPE-VFAEE FR--PDIIKR AVLALQSHRR QPYGP----N
                                -MK-AKVYSL T-GEVEE--I ELPA-AFNEE FR--PDIIRK AVHAIQSHRR QPYGP----N
                                -MATAKTIDL T-GKVVRE-I ELPD-VF-DD YR--PDLIKK AVLAAQANRL QPYGP---R-
                                -MVTANILDI S-GNS-GE-I TLPD-VFEI- YR--PDLIKR TVLSSQSKRY QPYGPKMYAG
                                -MVTANIIDL S-GNIGN--V ELPA-IFGET YR--PDLIKR AVVAAQANRL QPYGPKMYAG
                                --MKANVYSM E-G---EE-I ELPA-IF--- YR--PDLIKR AVISAQTARV QPWGNDPE-G
                                -MAKINVYSL K-G---D--I ELPE-IF--E YR--PDVIKR AVISMQTARI QPWGTDPM-G
                                --MKIKVYSL E-G---EE-M ELPE-IF--- FR--PDVIKR AVLSAQTARV QPWGP----D
                                ----VEVFNL E-GEE-VT-V ELPS-FF-EP VR--KDLIRR AVLAAQANRR QPYG-TDPRG
                                -MN-VKVYNL D-GSEKGD-I ELPA-VF-EE YR--PDLIKR AVISSLTAKL QPKGCDAFAG
                                NNSEVDVFD- --KNA-QKEL PL---VF-YP IR--KDLIRR AFHAEFTAGL Q----PKGRP
                                LSPKVSVIS- K-GEE-GE-I ELPD-VFRIP IR--RDLILR AFLSEFTASI QPKARDPMAG
                                VGLEVPVYSV T-GEV-GN-V RLPD-VYRVP VR--RDLIHR VFMSEFTAAI QPKGRDPMAG
                                VGLEVPVYSA T-GEV-GN-V RLPD-VYRVP VR--KDLIHR VFMSEFTAAI QPKGRDPMAG
                                FIY-INIYR- --KRADGNLI DLPL-VFSLP IR--VDVIRR AVHSALTARI QVKARDPLAG
                                LWLHARVFDL K-RHVDGNPI ELPP-VFSLP VR--KDLIRR AFLSAFTARL QPKGRDPMAG
                                EKI-VPVYD- EGGEK-DS-V VLPKIFY-FP VR--KDLIRR AFLSEFTARL QPKGRDPMAG
                                EPPTVPIYDV N-GEK-VE-V KLPK-VFGLP IR--KDLIRR AFHSEFTARL QPKGRDPMAG
                                -MTRLVVFNT E-GAE-AS-L ELPP-VFQLP VR--KDLIRR AFLSAFTAML QPKGRDPMAG

                                EVRGGGRKPW KQKGTGRARA GSIRSPLWRK GGVIFGPK-- PRDFEIKMNR KERRLALRTA
                                EVRGGGRKPY KQKGTGRARQ GSIRTPLRPG GGIIFGPK-- PRSYNLDMNR KERRLALRTA
                                EVAGGGRKPY KQKGTGRARQ GSIRTPLRPG GGVIFGPK-- PRSYAVSMNR KERRLALRTA
                                EVRGGGRKPY KQKGTGRARQ GSVRTPLRPG GGIIFGPK-- PRSYNLAMNR KERRSALRTA
                                EVRGGGRKPW RQKGTGRARA GSSRSPLWSG GGVIFGPK-- PKDYNLNMNR KERRLALRTA
                                EVRGGGRKPW RQKGTGRARA GSIRSPLWRG GGVIFGPR-- PRDFEVRMNR KERRLALRTA
                                EVRGGGRKPW RQKGTGRARA GSSRSPLWRG GGVIFGPK-- PRSYSTKMNR KERRLALRTA
                                EVRGGGRKPW RQKGTGRARA GSNRSPLWRG GGVIFGPK-- PRDYSIKMNY KERRLALRTA
                                EVRGGGRKPW RQKGTGRARA GSIRSPLWRG GGVIFGPK-- PRDYSQKMNR KERRLALRTA
                                EVRGGGRKPW RQKGTGRARA GSIRSPLWRG GGVIFGPK-- PRDYSHKMNR KEKRLALSTA
                                EVRGGGRKPW RQKGTGRARA GSIRSPLWRG GGVSFGPK-- PRDFDIKMNK KERRLALRTA
                                EVRGGGRKPW RQKGTGRARA GSIRSPLWRG GGVIFGPK-- PRDFEVKMNK KERRLALRTA
                                EVRGGGRKPW RQKGTGRARA GSIRSPLWRG GGVIFGPK-- PRDFSQKMNR KERRLALRTA
                                EVRGGGRKPW RQKGTGRARA GSIRSPLWRG GGVIFGPK-- PRDYSVKMNR KERRLALRTA
                                EVRGGGRKPW RQKGTGRARA GSIRSPLWRG GGVIFGPK-- PRDYSQKMNR KERQLALRTA
                                EVRGGGRKPW RQKGTGRARA GSTRSPLLPG GGVTFGPK-- PKDYNIKMNR KERRLAIRTA
                                EIRGGGRKPW RQKGTGRARA GSNRSPLWRG GGVIFGPK-- PRDYSVKMNR KERRLALRTA
                                EVSGGGRKPW RQKGTGRARA GSNRSPLWRG GGVIFGPK-- PRDYSVKMNR KERRLALRTA
                                EVSGGGRKPW RQKGTGRARA GSIRSPLWKG GGVIFGPK-- PRDFSVKMNR KERRLALRTA
                                EVRGGGRKPW RQKGTGRARA GSIRSPLWRG GGVIFGPK-- PRDYDLKMNR KELRLALKTA
                                EVRGGGRKPW RQKGTGRARA GSNRSPLWRG GGIIFGPK-- PRDYNLKMNR KERRLALRTA
                                EVRGGGRKPW RQKGTGRARA GSNRSPLWRG GGVIFGPK-- PRDYSQKMNR KERRLALRTA
                                EVRGGGRKPW RQKGTGRARA GSNRSPLWRG GGVTFGPK-- PRDYNIKMNR KERRLALRTA
                                EVRGGGRKPW KQKGTGRARA GSIRSPLWRG GGVIFGPK-- PKDYNMKMNR KERRLALRTA
                                EVRGGGRKPW RQKGTGRARA GSTRSPLWRG GGVIFGPK-- PKDYNLNMNR KERRLALRTA
                                EVRGGGRKPW RQKGTGRARA GSIRSPLWRG GGVTFGPK-- PRTYNLKMNR KEELLALRTA
                                EVRGGGRKPW RQKGTGRARA GSIRSPLWRG GGVIFGPK-- PRDFSIQMNR KERRLALRTA
                                EVRGGGRKPW RQKGTGRARA GSIRSPLWRG GGVTFGPK-- PRDYEIKMNR KERRLALRTA
                                EVRGGGRKPW RQKGTGRARA GSIRSPLWRG GGVIFGPK-- PRDFNLKMNR KERRLALRTA
                                EVRGGGRKPW RQKGTGRARA GSIRSPLWRG GGVIFGPK-- PRDYEIKMNR KERKLALRTA
                                EVRGGGRKPW RQKGTGRARA GSIRSPLWRG GGVIFGPK-- PRDYNLKMNR KERRLALRTA
                                EVRGGGRKPW RQKGTGRARA GSIRSPLWRG GGVIFGPK-- PRDYNQKLNR KERRLALRTA
                                EVRGGGRKPW RQKGTGRARA GSTRSPLWRG GGVIFGPK-- PRDFHLKLNR KERRLALRTA
                                EVRGGGRKPW RQKGTGRARA GSIRSPLWRG GGVIFGPK-- PRDFDLKLNR KERRLALRTA
                                EVRGGGRKPW RQKGTGRARA GSIRSPLWRG GGVIFGPK-- PRDFDLKMNR KERRLALRTA
                                EVRGGGRKPW RQKGTGRARA GSIRSPLWRG GGVIFGPK-- PRDFNLQMNR KERRLALRTA
                                EVRGGGRKPW RQKGTGRARA GSIRSPLWRG GGVIFGPK-- PRDFNIKLNR KERRLALRTA
                                EVRGGGRKPW RQKGTGRARA GSIRSPLWRG GGVIFGPK-- PRDFNIKLNR KERRLALRTA
                                EVRGGGRKPW RQKGTGRARA GSIRSPLWRG GGVIFGPK-- PRDFNLKLNR KERRLALRTA
                                EVRGGGRKPW RQKGTGRARA GSIRSPLWRG GGVIFGPK-- PRDFNLKLNR KERRLALRTA
                                EVRGGGRKPW RQKGTGRARA GSIRSPLWRG GGVIFGPK-- PRDFNLKMNR KERRLALRTA
                                EVRGGGRKPW RQKGTGRARA GSIRSPLWRG GGVIFGPK-- PRDFDLKMNR KERRLALRTA
                                EVRGGGRKPW RQKGTGRARA GSSRSPLWRG GGVIFGPK-- PRDFNIKMNR KERRLALRTA
                                EVRGGGRKPW RQKGTGRARA GSSRSPLWRG GGVIFGPK-- PRDFNIKMNR KERRLALRTA
                                EVRGGGRKPW RQKGTGRARA GSIRSPLWRG GGVIFGPK-- PRDYSQKMNR KERRLALRTA
                                EVRGGGRKPW RQKGTGRARA GSIRSPLWRG GGVIFGPK-- PKDFSVKMNR KERRLALRTA
                                EVRGGGRKPW RQKGTGRARA GSSRSPLWRG GGVIFGPK-- PRDFSVKMNR KERRLALRTA
                                EVRGGGRKPW RQKGTGRARA GSIRSPLWRG GGVIFGPK-- PRDYDLKMNK KERRLALRTA
                                EVRGGGRKPW RQKGTGRARA GSIRSPLWRG GGVIFGPK-- PKDYNMKMNR KERRLALRTA
                                EVRGGGRKPW RQKGTGRARA GSIRSPLWRG GGVIFGPK-- PKDYNLKMNR KERRLALRTA
                                EVRGGGRKPW KQKGTGRARA GSIRSPLWRG GGVIFGPK-- PRDYSQKMNR KERRLALRTA
                                EVRGGGRKPW RQKGTGRARA GSIRSPLWRG GGVTFGPK-- PRDYELKMNR KERKLALRTA
                                EVRGGGRKPW RQKGTGRARA GSIRSPLWRG GGVIFGPK-- PRDFSKKMNR KERRLALRTA
                                EVRGGGRKPW RQKGTGRARA GSIRSPLWRG GGVIFGPK-- PRDFSLKMNR KERRLALRTA
                                EVRGGGRKPW RQKGTGRARA GSTRSPLWRG GGVIFGPK-- PKEYKIKMNR KERRLALRTA
                                EVRGGGRKPW RQKGTGRARA GSIRSPLWRG GGVIFGPK-- PRDYSLKMNR KERRLALRTA
                                EVSGGGRKPW RQKGTGRARA GSIRSPLWAG GGVTFGP--K PRDYSISMPK KMRVLALKSA
                                EVSGGGRKPW KQKGTGRARA GSLRSPLFAG GGVIFGPK-- PRDYGFAMPQ KARRLALKSA
                                EVAGGGRKPW KQKGTGRARA GSLRSPLFAG GGVVFGPK-- PRSYEISMPQ KARKLALKSA
                                EVAGGGRKPW KQKGTGRARA GSLRSPLFAG GGVIFGPK-- PRSYAFNMPQ KARQLALKSA
                                EVSGGGKKPW KQKGTGRARA GSLRSPLFAG GGVIFGPK-- PRSFEINMPQ KARKLALKSA
                                EVSGGGKKPW KQKGTGRARA GSLRSPLFAG GGVIFGPK-- PRSYAFNMPQ KARQLAIKSA
                                EVSGGGRKPW KQKGTGRARA GSLRSPLFAG GGVIFGPQ-- PRDYSFNMPQ KARKLALKSA
                                EVSGGGRKPW KQKGTGRARA GSLRSPLFAG GGVIFGPQ-- PRDYSFNMPQ KARKLALKSA
                                EVSGGGRKPW KQKGTGRARA GSLRSPLFAG GGVIFGPK-- PRSYAFNMPQ KARQLALKSA
                                EVRGGGKKPW KQKGTGRARA GSLRSPLFAG GGVIFGPK-- PRDYSISMPT KARRLALRSA
                                EVRGGGKKPW KQKGTGRARA GSLRSPLFAG GGVIFGPK-- PRDYSISMPT KARRLALRSA
                                EVRGGGKKPW KQKGTGRARA GSLRSPLFAG GGVIFGPK-- PRDYSFSMPT KARRLALRSA
                                X----XXXXX -XK------- -----P---- ---------- -RDYSFAMPA KARRLALRSA
                                EVRGGGKKPW KQKGTGRARA GSTRSPLFAG GGVIFGPK-- PRDYSTSMPV KARRLALRSA
                                EVRGGGVKPW KQKGTGRARA GSIRSPLWRH GGVIFGPK-- PRDYSFHLPR KIRKLALRVV
                                EVSGGGIKPW KQKGTGRARA GSIRSPLWRH GGVIFGPK-- PRKYGFNLPK KVRKLALKVV
                                EVRGGGRKPW KQKGTGRARS GSIRSPLWNG GGVTFGP--K PRDYSFALPK KMKKAALRTV
                                EVSGGGKKPW KQKGTGRARA GSNRSPLWRK GGVIFPPK-- PRDYGYALPK KIRSLALRVA
                                EVSGGGHKPW KQKGTGRARS GSNRSPLWRK GGVIFPPK-- MRSYAYNLPI KMRKLALRVA
                                EVSGGGKKPW KQKGTGRARA GSNRSPLWRK GGVIFPPK-- PRDYSYALPK KMRKLALRIV
                                EVSGGGRKPW KQKGTGRARA GSIRSPLWRT GGVIFGPK-- PRSYTYAFPK KMRKSALKSA
                                EVRGGGKKPW KQKGTGRARA GSIRSPLWRK GGVVFAPK-- PRDYGYALPK KIRKLALKTV
                                ---------- ---------- ---------- ---------- -------MPK KLRKLALKVA
                                EVSGGGRKPW AQKHTGRARA GSNRSPLWRH GGVTFPPK-- PRDYSERLNK KMKVGAIKSA
                                EVSGGGRKPW PQKHTGRART GSIRNPLWRH GGVIHGPK-- PKDWSKKLNK KMKKLALKSA
                                EVRGGGRKPW AQKHTGRARV GSTRSPLWRH GGVIHGPK-- PKDWSMKLTK KMKKVALRSA
                                EVSGGGRKPW PQKHTGRARA GSIRSPLFRH GGVTFGPK-- PREFHKDLNK KMKRLALKSA
                                EVRGGGRKPW SQKHTGRARA GSIRSPLWRH GGVTFGPK-- PRDWSKKLTK KMKRLALKSA
                                EVAGGGRKPW PQKHTGRARQ GSIRAIHWRH GGVAHGPK-- PRNYLKRLNK KMKKLALKSA
                                EVSGGGRKPW IQKHTGRARQ GSIRAPHWRH GGVAHGPK-- PRVYFKRLNK KMKRLALKSA
                                EVSGGGRKPW PQKHTGRARH GSIRSPIWRH GGVVHGPK-- PRDWSKKLNK KMKKLALRSA
                                EVSGGGRKPW PQKHTGRARH GSIRSPIWRH GGVAHGPK-- PRDWSKKLPK KMKKLALRSA
                                VLKH-HRKVW KSQGRGMSRK GSQTVPNTRG GRRAHPP--- -KIMGKKTNK KELTLAILSS
                                SASGRRRHVW RSGGRGMSRR GSQEIPSAVG GRRAHPPILS M--LTRRINK KEMKVALESA
                                L-R--TSAHY H--GKRRVRY -TMRRPMWRK GRRAHPPIEK V--WDQKIND KERRLALNSA
                                K-R--TSAHY VREGPGHMMN GPRFVPQARK GREAHPP--- -KEWYEKINN KERVLAIKSA
                                GI-GSRKKPQ RTINVGHARH GQVALPQAVK GPRAHPP--K PKNNEEKINR QEKRKALRSA
                                K-RQGRRKKF KTTGKGISRI -RRKH-LWAR GSATSGRAFA PQSLEEKINR KERRKAIRSA
                                M-R-SSAKLS RRRGKGAYNH GISRVPLWKR GGAVGGRAHP PQDFTRKINK KENRKAIRSA
                                GMR-SSAKLS RRRGKGAYNH GISRVPLWKR GGAVGGRKAH PQDFTRKINK KENRKAIRSA
                                HVPGGIARIA KAEGTGKARS GGF-VPTAVG GRPTHPP--T PKKIHKRVNE KEKRAALISA
                                KV-GGIARIA RASGTGKSRA G-----GWVG GRPTHPP--V PKVIHKRLNE EERKAATVAA
                                DVVASNDPPT ---GQGRSRI AKMRG----G GGGRQGE--- ---AGV---- ----------
                                M-DGGTSRIA KMRGGGGGRQ GEAGGASVRG GRQAHPP--- NKKYK-KLNK KENKLALCSA
                                M-DGGSARIA RLRGGGGGRQ G--QGASTRG GRQAHPP--T SKIFK-KLNK KENKLALCSA
                                M-DGGRSRIA KMRGGGGGRQ GEAGGGSVKG GRQAHPP--- KQKFK-KLNK KENKLALCSA
                                DSTGGQARIA RMKGGGGRRR G--EAASIRG GRQAHPP--- -KQIHKKINK KEKKLALCSA
                                DVVGGVSRVA RARGGGGGRQ GQGAEVASTR GGRQAHPPIV EKIYK-KLNK KEKKLALCSA
                                DVVGGVSRVA RARGGGGGRQ GQGAEVASTR GGRQAHPPIV EKIYK-KLNK KEKKLALCSA
                                -V-GTTRP-- ---GLGISRM GGSRVASAVG GKSAHSP--- -RTKNYKIND RERKMAKYSA
                                ---------- ---------- ---------- ---------- ---------- ----------
                                M-RH-SVSTW -GKGRGVARR -ATQSPNNIS GRRAHPP--- -KEWEQKVNK KEARLARLSA
                                VVSR-RRRDY RGSGLGISRV SGTRM-NWVG AGMVGGRRAH PKEFDLKVNK KERRKAIRSA
                                K-RHVRRRAF R--GSG---H GISRIPLSKT GGRKAHP--- PKAWGWKLNT KERRKAIRSA
                                KVSR-RRRDY RGSGHGISRS GT-RF-NWIG AGTVGGRRAH PKEWSQKINI KEKRKAIRSA
                                KVSASRRRNY R--GSG---Y GISRVPMSRT GGRRAHP--- PKDWFKKINK KERKKAIRSA
                                K-KAASKR-- RRDYKG---H GIARTPLSRT GGRRAHP--- PKAWIQKINK KERRKAIRSA
                                M-KASARRKY RGSGLGISRV -PRKI-LSRT GGRKAHP--- PKIWELKINK KEKRKAIRSA
                                N-KHT---YW RQKGRGQSRR GSQESPNTKG GRRAHGP--K PKEFDEEIND KERRKAIRSA
                                K-R-TTAISF ---GLGLARV PRVKGSLWPK GRRAHPP--- -KELHERINK KERRKAIRSA
                                K-R-TTAISF ---GLGLARV PRVKGSLWPK GRRAHPP--- -KELHERINK KERRKAIRSA
                                E--GAGKEHS CESGLGIARI PRYKGSLWPG GRRAHPP--- -KELHEEINK KEKKLAIRSA
                                K-R-TTAESY ---GVGRLRG GGPRAGQAAG AGVVKGRQAH PAKWK-DINK KERWLATASA
                                K-R-TTAKSF ---GLGLARV G--EGPNTAG GRLAFPP--S PRERVKDINE KEKRLAVISA
                                EV-GGIARVP RVKGRGYPAA GAARAVMAVG GAKTKAP-RS WKVWE-RVNK KERRLAIGSA
                                DYAG-LRTPA ESQGSGRGGV -ARRVPQTVG GRSAHPPAEK DRG--LDVND KERQAAIRSA
                                EYAG-LRTPA -ESGSGRGRQ GRAREPQAVS GRPAHPPAEK DRG--LDINT KERKLATRSA
                                --AG-LRTPA -ESGSGRGGV -ARRVPHAVS GRRAHPP--K AKDQGKEINT KERKLAVRSA
                                EYAG-LRTPA -ESGSGRGQA GARRVPQAVK GRSAHPPTEK DRS--LDLND KERQLAVRSA
                                M-R-TSAE-- -SPGSGRGGR -AARVPSAVG GRPAHPPAEK DRS--LSINK KERKLAVRSA
                                EFAG-LRTPA -ESGSGRGMA GARRVPQSIK GRKAHPP-KA EKDWTESINT KEKKLAVRSA
                                EFAG-KRTPA ESFGSGRGQD GARRVPQAVK GRKAHPP-KA EKDWSESINT KEKKLAVRSA
                                EFAG-MRTPA -ESGSGRGGR G-RRVPQTIK GRKAHPP--K AKDQSESINT KEKKLAVRSA
                                EFAG-LRTPA -ESGSGRGGR G-RRVPQTVK GRKAHPP--K AKDQSESINT KAKKLAVRSA
                                EFAG-FRTPA -ESGSGRGGR -ARRVPQAVG GRKAHPP--K AKDQGQKVND KERKFAIRSA
                                EFAG-LRTPA -ESGSGRGGQ -ARRVPSAVS GRRAHPP--K AKDQSKDLND KERKLAVRSA
                                EFAG-LRTPA -ESGSGRGRQ GVVRVPHAVG GRRAHPP--K PKDRGKSINQ KERQLATQSA
                                --AG-MRTPA -ESGSGRGGR -ARRVPHAVS GRKAHPP--K AKDQGKEINK KERKLAVRSA
                                KLAG-MRTPA -ESGSGRGGV -ARRVPHAVS GRKAHPP--- -KELGKKIND KERKLAVRSA
                                GIR-SSAVGW ---GSGRGAS NGSRAPQAK- GGREAHP--- PTALVKKINK QEKWAALRSA
                                GIC-SSAVGW ---GSGRGSH GSRKVPQAKG GREAHPPTAK V--LIKEINA KEKQKAFRSA
                                -LE-SSARSW ---GPGRGVS NSSRAPQAKG GRKAHPP--K PADYSEKVNK KERRLAMRSA
                                PLSG-VDYSW -ENGPG---H GYARVPRWKG GRRAHPP--K PRKWAEKINK KEMRKALKSA
                                PLAG-TDYAW -ENGPG---Y GYARVPRWKG GRRAHPP--- -KQWAEKINK KEMRKALRSA
                                -LE-TSARGW ---GSGRGTS NSSRAPHARG GRRAHPP--K PEDRSEKVNT KERRYAIRSA
                                M-E-TSAVSW ---GSGRGRL GSRRVPQAVG GRRTHPP--K PEDRTEKVNK KEKRLAVRSA
                                M-E-TSAVSW ---GSGRGRI GSRRVPQARG GRRAHPPVET DRS--EKVNR KERLMAIRSA
                                K--RTSAKGW ---GSGRGTA NGSKAPMAV- GGRRAHPRAE -KNHHEKINI KERRFAIRSA
                                K--RTTAESF ---GSGRGRV GSSKAPQAIG GRKAHPP--- -RNYHEKINK KERTLAIRSA
                                P-MA-KRTSA QSYGAGRGKN G-SRAPQAVG GRRAHPP-RP QKNYHERINR KERRLAIRSA
                                F-R-TSAESW -GAGHGVARH G--RAAQAVG GQKAHAP--T PKDWTQRVNR KERRAALRSA
                                Y-R-TSAKSI -GKGHGKARV G--AGPQAVG GRRAHPP-KV EKLFE-RINR KEKLKALASA
                                -MAG-KRTPA -ESGVGRGLA GTSEGPMTV- GGRVAHPKTE EK-IVEEINK KERLLATASA
                                K-R-TTAKSL ---GHGVARV GGMRAPMVRK GRAAFPP--- -RDIHEEINK KERTLAIMSS
                                M-RGLARVPR -VKGSTRARL A----PFVRG GRLAHPP--- -RDVKEEVNK LERLMGTMSA
                                M-RGLARVPR -VKGSTRARL A----PFVRG GRLAHPP--- -RDIKEEVNK LERLMGTMSA
                                K-RRG--ESW ---GIGRVRL DNGRAPNVVG GRRQFAP--T IKKIHEEINK KEMRFAIMSA
                                K-R-TTAESL -GPGHGLARV GTSRA-AFVG GHLAFPP--R PKKLHEEINK KERLIAIASA
                                K-R-TSAVSL ---GVGRGRV GSLRAAMARG GRAAHPP--- -RELKEEINR KEKRLATISA
                                K-R-TSARSF ---GLGIARV G--RAPSAVG GRLAFPP--T PKKLHEEINK KEKKLATASA
                                R-R-TTAKYW ---GYGIARV GTARFVVSAR GHIAFPP--T PRVLREEVNK KERAHAIASA

                                LQSR-VE-DL IVVDEFEGQA PKTRELVQAF ERWGVDM--- ------S--- --Q-SILLIL
                                LMSR-VS-DI KAVEDFGSTQ PKTSDIINGL ARLGIQ---- ------T--- --E-KVLVIL
                                LMSR-VA-DI TVVKGFAEGT PKTKEITAAL ARFGID---- ------G--- --A-KVLLIL
                                LMAR-ID-DI TVVKDFGTSA PKTREITEAL GRLGIA---- ------D--- --T-KVLIVL
                                FQSR-LE-DM VVVEDFIGNQ PKTAELAKAL ERWGVE---- ------G--- --Q-KTLLII
                                VMNR-ME-TA IVVENFAEQR PKTADMVAAL GRWGVT---- ------K--- --D-KVLLVL
                                FASR-AE-DL VVVEDFGDNR PKTKDLLEAM GRWGVN---- ------D--- --S-KTLLIL
                                LISR-SD-SL IVVEDFSDKR PKTKELAAAI ARWGVQ---- ------N--- --D-KVLLIV
                                LMSR-VE-DL IVVQDFADHR PKTKELVTAL QRWGIE---- ------E--- --Q-KVLLLA
                                FQSR-SE-DL IVIEDLSEQK PKTKELVQAI TRWGID---- ------Q--- --A-KIVLVL
                                LQSRAAE-DF IVVEDFSEQR PKTKELITAL ARWGAN---- ------E--- --S-RILLIL
                                FQSR-TE-DI IVVEEFAEQR PKSKELLSAI SRWGIE---- ------D--- --T-KVLLIL
                                LQSR-IE-DI VVVEEFLEQR PKTKDLVAAM SRWGIE---- ------E--- --S-KVLLVL
                                FQSR-VD-DI VVVEEFVTQR PKTKDLTAAL ERWGVS---- ------S--- --A-KVLLVL
                                FQSR-AE-DL IVVEDFADQQ PKTKDLVSAM TRWGIE---- ------D--- --S-KVLLVL
                                FHSR-AE-DL VVVQDFAEQS PKTKEVIAAF DRWGVA---- ------D--- --S-KILLIL
                                LQSR-VD-DL VVVEGFEDKR PKTRELLDAM GRWGID---- ------N--- --A-KILLII
                                FQSR-SE-DL IVVEEFADKQ PKTKELMSAI ARWGVG---- ------D--- --S-KVLLIV
                                FQSR-TD-DL IVVEDFSDNR PKTKELVQAM TRWGIE---- ------E--- --S-KVLLIV
                                LMSR-TE-DL IVVEDFADKR PKTKELLEAI ARWGVS---- ------D--- --A-KILLIV
                                LQGR-AE-DM IVVEEFADQR PKTKDLMDAI ARWGID---- ------K--- --Q-KVLLIL
                                FMSR-AE-DL IVVEEFTEQR PKTKDLVAAI GRWGIE---- ------E--- --S-KVLLIL
                                FQSR-SE-DL IVVKDFADQR PKTKELLGAF VRWGIE---- ------E--- --V-KVLIIV
                                LMGR-IE-DI IVVQDFAANQ PKTKEFVQAM TRWGVE---- ------D--- --G-KVLVIV
                                LGSR-SE-DM IVVEEFSEQR PKTKDLVEAI SRWGSQ---- ------E--- --Q-KTLLIL
                                FASR-AD-DM VVVEDFAEQQ PKTKEMTAAI ARWGID---- ------G--- --T-KVLLIV
                                FASR-ID-DM IIVEDFGSQR PKTKELVNAI ARWGAE---- ------D--- --K-RVLLIY
                                FASR-ID-DL IVVEDFGDQR PKTKELVEVI TRWGSK---- ------E--- --N-QTLLIL
                                FTSR-AE-DL IVVEDFSEQR PKTKELVSAI ARWGSE---- ------E--- --Q-KTLLIV
                                FAGR-VD-DL IVVEEFSEQR PKTKELVSAI ARWGVD---- ------E--- --S-KTLLIL
                                FASR-LD-DL IIVEEFNSYC PKTKELVTAI VRWGSL---- ------D--- --E-KTLLIL
                                FVSR-AD-DL IVVQDFSNER PKTKELVAAL ARWGAA---- ------E--- --N-KALLIM
                                LVSR-ID-DL IVVEEFSEQR PKTKELVAAL ARWGAV---- ------E--- --Q-KALLIL
                                LVSR-IE-DL IVVEEFSAER PKTKELVAAL ARWGAA---- ------E--- --I-KALLIL
                                FISR-AE-DL IVVEEFSNER PKTKDLVAAL ARWGAA---- ------E--- --Q-KALLIL
                                FISR-AE-DL IIVEEFSNER PKTKELVAAL ARWGAA---- ------E--- --Q-KTLLIL
                                FVSR-RE-DL IVVEEFTDQR PKSKELVAAL ARWGAT---- ------D--- --Q-KTLLIL
                                FVSR-RE-DL IVVEEFTDQR PKSKELVAAL ARWGAT---- ------E--- --Q-KTLLIL
                                FVSR-AE-DL IVVEEFSNER PKTKELVAAL ARWGAL---- ------E--- --Q-KSLLIL
                                FVSR-AE-DL IVVEEFSNER PKTKDLVAAL ARWGAA---- ------E--- --Q-KSLLIL
                                LVSR-VD-DL IVVEEFSNER PKTKELLAAF TRWGVA---- ------E--- --Q-KSLLIL
                                FVSR-LD-DL IVVEEFSEQR PKTKELVAAL ARWGAA---- ------E--- --A-KTLLIL
                                LASR-GE-DL FVVEPFAEQQ PKTKDLAQAL TRWGIE---- ------G--- --V-KVLMIL
                                LASR-GE-DL FVVEPFAEQQ PKTKELAQAM TRWGVE---- ------G--- --V-KTLIIL
                                FNSR-IE-DL VVVQDFAAES PKTKDLVTAL ARWDVT---- ------E--- --K-RVLLIT
                                FTSR-AE-DL IVVENFAEQR PKTKEVVTAL ARWGVE---- ------E--- --A-KVLLIV
                                FDSR-LE-DT IVVENFAEQR PKTKEITAAL KRWEID---- ------E--- --R-KVLLIL
                                FSSC-LE-NA VVVENFAEER PKTKEIISAL ERWKVD---- ------N--- --Q-KVLLIV
                                FISR-SE-DL VVVENFNQQA PKTKTILEAF SRWGVD---- ------H--- --C-KILLVV
                                FMSR-VE-DL IVVENFTEQT PKTKEVVAAL NRWGIP---- ------D--- --K-KVLLIA
                                IASR-AD-NM VVVEAFGDQQ PKTKELATAL TRWGAK---- ------E--- --K-RVLLIL
                                LDSR-SV-DI IVVENFSEQK PKTKELTSAL TRWGVE---- ------Q--- --P-KVLMIL
                                IASR-VE-DM IVVENFTEQQ PKTKELASAL ARWGVE---- ------S--- --E-KVALVL
                                ISSR-IE-DL IIVKDFIEQD PKTKHFTAAL TRWGVE---- ------R--- --K-KVALIL
                                LNSR-HE-DL IVVEDFGGQR PKTKELATAI TRWGVP---- ------G--- --A-KVLLIL
                                FLSR-VE-DT IVVENFADQQ PKTKELASAL TRWGVA---- ------E--- --N-KVLLIM
                                LAARAEN--L VIVENFDLKE AKTKQFCQIL KDL------- --------GC EKK--VLVVL
                                LSAR--IDNT VLVKDFSEIE PKTKLMAETL KALKV----- ------G--- --K--ILIIA
                                LSAR--QEQL VVVKDFSQIQ PKTKLMVSAL KALNV----- ------G--- --K--VLIIA
                                LSAR--EAQL VIVKDFSTIE PKTKLMVSAL KSLNV----- ------G--- --K--VLIVA
                                LSAR--EEQL VVVKDFSAIE PKTKLMAGII KSLNL----- ------G--- --K--ILVIA
                                LSAR--SEQL VVVKDFSTIE PKTKLMVSAL KALNV----- ------G--- --K--TLIVA
                                LSAR--SEQM VVVKDFSTIE PKTKLMVSAL KSLNV----- ------G--- --K--TLIVA
                                LSAR--SEQM VVVKDFSTIE PKTKLMVSAL KSLNV----- ------G--- --K--TLIVA
                                LSAR--SEQM VVVKDFSAIE PKTKLMVSAL KSLNV----- ------G--- --K--TLIVA
                                LSAR--TENI KIVKDFTAIQ PKTKELLKVL ESLEI----- ------G--- --K--VLIIA
                                LSAR--TENI KIVKDFTAIQ PKTKELLKVL ESLEI----- ------G--- --K--VLIIA
                                LSAR--TQDI KILQDFTAIQ PKTKELVKVL ESLKV----- ------G--- --K--VLIVA
                                LSARTES--I KVIKDFSIAT PKTKEFVKIL NSM------- -------NL- SGK--ILVVA
                                LSAR--TESI KLIKDFSAIN PKTKEFIKVL DSLSV----- ------G--- --K--ILVIT
                                LSDKARGDKL KIVKDFNIDQ PKTKLVKDIL DSFNL----- ----S-E--- --K-KVVVVV
                                LSGRAREGKI KIAEHLDIEQ PKTKLMKEIL EKFGL----- ----I-D--- --K-KVLVIS
                                VSDRLENGML KVVDEIKLMK ARTKEMVALL SKL------- ---GL-S--- --EKKILMVL
                                LSEFNRGEKL KIVDDYKLTA AKTKEGVKLL KDLGV----- ------G--- --G-KVTVIH
                                LSEFNRDDKI KVVEKFALPK PKTSEGKKYF AGLGV----- ------S--- --G-KVLFIL
                                LSELNRDGKV RLIESFTLPE AKARAGAKFL ADLKA----- ------G--- --G-NVIILM
                                LSDKVQNGKF KIVADLTLTA AKTKTALAIL KKLGV----- ------A--- --G-KSLIIL
                                LSAKAKAGRV KVVQEFKLSE IKTKVAVKML KDLQI----- ------T--- --G-RVLIVA
                                LSDKAKAGKV KIVEELKVPE PRTKLAAKLL KSLKA----- ------T--- --G-KILMVL
                                LSVKFRENKL IVVNELKMDK PKTKDFIDLS KKIVP-E--- ---------- --L-NALYVL
                                LSLRFKEGNL VVVDDIKLDR PKTKQMREIV KNLGL-S--- ------A--- --K-KVLFIL
                                LSLRLKEGNL IVLDDLKFDR PKTKQLREVL NNLGL-D--- ------T--- --Q-KTLFVL
                                LSVRYRENNL IVLDEVKFEK PRTKDVKNIL SKFGM-E--- ---------- --T-KVLFLF
                                LSVRVKENNL IVIDDLTFEK PRTKSMKEVL KNFGF-E--- ---------- --T-KTLVVL
                                LSARFQEGNL IVVSDIRFEK AQTKQMREVL KNLGI-A--- ---------- --E-KVLFVL
                                LSLRLKEGNL IVVDEIKFKR PKTKDLREVL KNLGL-E--- ---------- --Q-KVLVVL
                                LSVKYRENKL LVLDDLKLER PKTKSLKEIL QNLQL-S--- ---------- --K-KTLIVL
                                LSQRFREGNL IVVDDIKLEK PSTKEMIGIL KNLGL-D--- ---------- --Q-KVLIVL
                                IGATASQDPF PLIS--KISS LKTKEIMTSL KIL------- ---------- --GE-NLFI-
                                LSATANKG-L PFVSKL-VSL -KTKELVSSL KIL------- ---------- --GE-KLFVS
                                FASTVSEIKL PIVDDIQ-KL KRSKEIEQLL SKL----GLE KELERKKVRG KGK-RPLIVV
                                IAATASKD-I VVVDDS-LK- -KAKNVEEFL EKI----LER SKVKKGKGK- RRG-RILFVI
                                IAATSVK-EL VLVKRFE-GI DKTKKVVEVF EKI----LIE DVKKSRKIRG KGK-RVLLVV
                                LA--ASN--V VVMDDG-LES --LNRTSEVL KAF------- ---------- --KSRPLIIP
                                ISATVKQHKS ITL-PLILES TKTKQVKEVL EKI------- ---------- --GLKPLIVL
                                ISATLNPE-L VKQHKFSI-T PLTKQVKEVL EKI------- ----G-L--- --KEIPLIIA
                                IAHRIPQNPL PIVDELQ-SV KKTTELEEIL RRL------- GLQEECADV- KIRA-VLIVV
                                LAFTVRRGRI P--DGLSIDR R-TKDVVAFL RAI------- ---------- --GLKPLLVV
                                --ASVKGGR- ---Q--A-H- P-PKVQKVIF KKL------- ---------- ----------
                                ISTKLKE--I IIIDEIE-TI ERTKDIVKIL NSL----VNR LKSRKGKSA- LRG-RILFVV
                                IAATSSK-QI ILVDDIE-KV SKASEMKKIF EAL----RKA RSGKSGRASV GKS--ILFVT
                                IAAT--QSEI IIVDDIE-SI TKTKEALKIL DSL------- NLMQDLKSR- KARS-VLFVV
                                IAATVARGHI IIVDDIE-SV SKASEVRKIL SAL----LFA DVNRLEGRK- PRTG-ILFVP
                                IASRHKDGEF PIID--DVES SKTSDVTKIL DSL------- ---KL-T--- --QDGVLFVT
                                IASRHKDGEF PIID--DVES SKTSDVTKIL DSL------- ---KL-T--- --QDGVLFVT
                                IAHRFKEGKL PIVD--GVN- -KTKDAIALL KNL----VYE DIERSREGK- HIRA-VLIVA
                                ---------- ---------- ---------- ---------- ---------- ----------
                                LACTVKRGKF DVVDALNKTA AEVKELFDII -GI-----GY DVERAKDGT- KIRA-VLIIS
                                LAATVMRG-H LVPENFPIES EKTNEIFRAL KAW----GLE NEYARNSEK- KVRA-MLLVG
                                MSATMDKEKV PILE----EG -----LEKTI K--------- ---------- ----------
                                MAAAVEKGHL IIID---IEE IREKSIRAGV GKM------- ---RGRKYK- KVRG-ILIVD
                                LSAVAND-YP FIIENFE-EL KKTKDVKEAL ---------- ---------- ----------
                                IA----A--- -TI------- --NKEAIPVL EGL------- ---------- ----------
                                LAATLDKN-Y PVI----LES -----IESIA K--------- ---------- ----------
                                IT--ATNGEV PIIE--DVE- -KTQELEEAL EGL----LER CSEKKGKGK- NRG-RPLVVI
                                IAATAIKD-L VLVNDV--ER -VTSDLRKIL ITL----LWD DVERVVRIR- SGK-RVLIVT
                                IAATAIKD-L VLVNDV--ER -VTSDLRKIL ITL----LWD DVERVVRIR- SGK-RVLIVT
                                IAATAR-GH- -VVEKVPVDA ERAKEAKKLF EAL----LWP DVERAVKIRG KGK-RVLVVV
                                IAATALRD-V VLIEEIE-SI SKVKDLRPVL EAL----AQD GVKRRPRMRR TKG--PLFVV
                                LAEIHRTGLL VVVDDLG-GI KKTAELEEIL KGL------- ---------- --EQTPLLVV
                                IAHRIPEGAL PIVDDIE-SI AKTSDLHKLL KKL----LEE ELERCFGKI- RAGR-PLIIY
                                IAERVRDEET PIVDEFE-DL VKTQEVVSFL EAT----ERA DEGRSGQGT- TRG-RILFVT
                                IAATDEETDL PLVDEFE-DL VKTQEAVDVL EAL----VYD DIERAKTVR- AGR-RVLVVT
                                LAATTDDDEL PLVDDFE-DL VKTKEVVDLL QTL----VYD DIERSKKVKG QGK-RILFVT
                                LAATDRD-EV PVVDDFE-DL VKTQEVVSLL EAL----IDR ADETKGQGS- ARG-RILFVT
                                IAATADA-EL VLVDDFE-DL VKTQEVVSFL EAV----IDA DIERAKKVR- AGR-RILFVT
                                IAAT--TDEL VVVDEFE-DL TKTKEVVEFL EGA------- ---------- --GLSLLFVT
                                IAERFDDDEI PVVDEFEHK- --TQEVVEFL RSV------- ---------- --RA-ILFVP
                                IAAT--TDEL VVVDEFE-DL VKTKEVVEFL EAA----LEA DVERARSIR- SGR-RILFVT
                                IAAT--TDEI VVVDEFE-DL QKTREVVDFL EAT----LAD DIERARSVR- SGQ-RILFVT
                                IAATFDDDEL PLVDEFG-DL VKTQEAVEAF EAL----VRA DEGRHGQGK- LRG-RVLVVT
                                IAATADEDEL PLVDEFE-DL EKTQEALAFL EAV----ADA DVERARSVRG RGK-RLLVVT
                                IAATTDDDEL PLVDEFE-DL VKTQEVVGLL ESL----VAD DIERAKTVR- AGQ-RILFVT
                                LAATTDEDDL PLVDDFE-DL VKTKEVVSLL ESL----VHA DVEHSKKVRG QGK-RILFVT
                                IAATANP-EL VLVDDFE-DL LKTQEVVDLL QTL----VYA DVERSKKVK- AGR-RILFVT
                                IAELHREGEV PLVESFE-TL GKTTDVINAL TAL----VYA DVERAKESK- KVRA-LLIVL
                                VAASIRDGTV PLIDKFE-NL AKTQEVISAL TNI----VYS DIERSRKVR- AGRG-LLIVT
                                IAATVARGRF SLVDSIG-EI AHTKDVVALL SKM----VYE DVERAKLGI- SIRA-VLIV-
                                IAATANE-EL VVSNELE-SV KRTKDVAEVF RAI----VYA DVERAKRYR- AGR-RVLLVV
                                LAATINE-EI VVVDDFE-NL KKTKEIIEVF KAI----VYA DVERAKRYRG KGK-RVLVVV
                                IAATVSRGHI FIVNALE-DL DKTKQVIEFL QAI----VYE DVLRAKYGR- HIRA-VLIV-
                                IAATINDSSL PIVDALQ-DV EKTAEVIKFL KTA----AYD DVLRARSIR- AGK-RVLIVA
                                IAST---GNL PLVNALE-NI EKTKDIVTFL QAA----IYT DVMRARNIR- AGR-RILIVA
                                VAELVENR-L GDLE--QIDT --TKQTREIF QNL------- GVYDDA---E GKRA-PLLVI
                                IA--AN-K-L VFVD--E-TK -TTKETREIF KDL------- GIMDDAKKGK IKK-RPLVVI
                                VA-GHRIEQL PVVD--EMI- -RTADTREVF RKL------- GIMDDA---E GKRA-PLIVI
                                LAATVKRGHV IVVD--ELN- -KAREVREFF KSV----LWA DVERAKSNR- RIRA-VLIVV
                                IAASVSRGKI EGVPSLPVNA VKTKEVLEVF KTL----LDA DLERAKDGV- KIRA-VLVVV
                                VAATVKRGKF TIVSSIEI-- -KLSEAKELL KKL----VWE DVERSYSRI- RIRS-LLFVL
                                LAATAIPD-L VIIDILN-EI KKAKEAREIL GKI----IYK DIERAIRVRG KGK-RILFIV
                                LAATAYVD-L VVVDSAVLK- -RTREARELL KKL----VYS DIERATKIRG KGK-RILFII
                                LAATAYVD-L VVVDSAVLK- -RTREARELL KKL-----GV YSDVEEGTKR AGK-RVLFVL
                                LSALASPNEL LIVNSFE-EI SSTKELRDLL EKI----LWK NIERATRIRG KGK-RLLFIV
                                LAATSRR-EL VLIDDIE-NI EKAKDLREAF VKL----VID DVERARQRS- TKG-RPLIIV
                                ISATSKED-L VVLDSSVLS- -TAREARALL ESV----VYE DIIRARRYNG KGK-RILFVV
                                LAATSAPAPV VVVDEVEIRS --TREARALL EKL----LWP DIVRAQEKT- RQRA-VLFVL
                                LAATVKRGHV FTADTLPIDD GDSKRAREWL SKL----LWD DIVRSQEGT- GIRA-ILFVL

                                RE-------- R--Q-TNTYL SARNLPNVKV ITAGNLNVRD LLAT----DW IVVT-GPALE
                                DS-------- P--S-DIIKK SINNIEKVKL IAADQLNVFD ILNA----NK LVIG-QSAID
                                DG-------- A--S-DAVSR SVRNLEKVKL IAADQLNVFD LLHA----NK LVLS-EEALA
                                TN-------- P--S-EMVRR SVRNLDKVKL ISANHLNVFD LLHA----NS LVVG-EDALT
                                DQ-------- R--Q-EMVYL SARNMPKLKL TVADQLSVYN IVMA----DK IVVT-APALE
                                TD-------- M--S-DNVFL SARNISNLKM LRADSLNVLD LMTY----NR LVTT-PAALK
                                AD-------- K--H-DTIYL SARNVEKLKL ILASNLNVYD LLAA----DQ IVAT-QSAIA
                                AD-------- K--Q-DTIYL SARNIATVKL IQATSLNVFD LLNA----DW IVAT-VEALG
                                AD-------- I--T-ETVAL SARNVPTLKL LRADQLNVFD LLYA----DR IVAT-TGAIA
                                PE-------- K--Q-ENVYL SGRNIAKLKI ILANNLNIYD ILAA----DK IIAT-VTAIA
                                PE-------- K--Q-ENIYL SGRNVPTLKI ILAGSLNIYD ILAA----DK IVTT-ATAIA
                                PE-------- P--Q-PNVYL SGRNIELVNV ILATSLNVYD VLAA----DK IIVT-STAIA
                                PE-------- K--Q-ENVYL SGRNIARMRI CLADSLNVYD ILHA----DN IVTT-AAALE
                                PE-------- K--Q-ENVYL SGRNVEKMRI CLADSLNVYD VLAA----DK IVTT-ANALA
                                SE-------- K--Q-PNIYL SGRNIPRLRM CLSDSLNVYD VLAA----DR IVTT-AAALA
                                PE-------- R--Q-ESVYL SVRNVPNIRL ITSQNLNVFD VLHA----DT IVVT-ATALT
                                AE-------- R--Q-ELVYL SARNIENVKL ITAVNLNVHD LLNA----DH LVIT-SPALE
                                SE-------- R--N-ETVYL SARNVANLKL ISATNLNVFD LLAA----DK IVTT-TTALA
                                AE-------- R--N-DNVYL SARNISNLRM ISASNLNVFD ILAA----DQ LVVT-QSALT
                                SQ-------- S--E-ENVNL SARNVANLKL IPVNNLNVYD LLAA----DN IVAT-ASALA
                                PQ-------- P--A-QQVYL SARNVPSIKL IYADSLNVYD VLNA----DK IVTT-NTALA
                                AQ-------- P--E-EKVYL SVRNLATVKL IYATNLNTYD ILAA----DK IVTT-NTALA
                                PE-------- I--E-EMVYL SARNIPTVKL IGASSLNVYD LLNA----DK IVTT-DTALA
                                AE-------- V--D-DNTLL SVRNIANVKM ISASGLNVFD LLNA----DQ IVAT-AEAIA
                                SE-------- R--S-ENVYL SARNIENVRL MVADQLNVFD LLHA----DK IVVT-ASAID
                                AE-------- E--T-ENVYL SARNIAKLTL ISADELNVYD ILNA----DT IVAT-SSALN
                                CE-------- N--N-QNLYL SARNIANVKV FSANTINIYD ILHA----EK IIVT-ASAID
                                SE-------- R--T-ENVYL SARNVEKLKL IGADQLNVYD LLHA----DK IIVT-ASALE
                                SE-------- R--S-ENVYL SARNVENLKL IAADQLNVYD LLHA----DK IVVT-ASALE
                                SE-------- K--S-ENVIL SARNVENLKL IAADNLNVYD LLHA----DK IVLT-ASALE
                                SE-------- K--N-ENIYL SARNVENLKL LIADQLNVYD LLHA----DK LVVT-ASALG
                                PI-------- I--S-DNVYL SARNIQNLKL IAADQLNVYD LLHA----DK IVIT-ASALA
                                SA-------- I--T-ENVEL SARNIENLKL IPADQLNVYD LLHA----DK IVLT-TSAIE
                                PE-------- I--A-ENIRL SARNIENLKL IAADQLNVYD LLHA----DK VVVT-ASALE
                                SE-------- I--A-ENVLL SARNIENLKL IPADQLNVYD LLHA----DK IIVT-SSTLE
                                SE-------- I--A-ENVLL SARNIENLKL IPANQLNVYD LLHA----DK IIVT-SSTID
                                SE-------- I--GQETISL SARNVENIKV IAADQLNVFD LLHA----DK IVVT-SSALT
                                SE-------- I--GQETISL SARNVENIKV IAADQLNVFD LLHA----DK IVVT-SSALN
                                SE-------- I--A-ENVLL SARNIENLKL IAADQLNVYD LLHA----DK IILT-SAALA
                                SE-------- I--A-ENVLL SARNIENLKL IAADQLNVYD LLHA----DK IVVT-PAALE
                                SE-------- L--S-ENIYL SGRNVENLKL MPADQLNVYD LLHA----DK IIVT-TSALD
                                SE-------- I--A-ENINL SARNVENLKV IAANQLNVFD LLHA----DK IVVT-ASAIE
                                DE-------- F--A-DNVAL SARNLPNVKL IRADSLNVYD VLLA----HK IVTT-PSAIE
                                EE-------- F--P-ENVFL SARNLPNVKL MRADSLNIYD ILAA----QK IVTT-PSAIE
                                HE-------- P--H-ETLYL SGRNIANLTM ILATNLNIHD LLTV----SK IVAT-DAAIA
                                TE-------- I--D-ENVYL SVRNLSNLKL LKATNLNIYD ILEA----NK IVAT-TDALE
                                PE-------- I--P-ENIYL STRNISNLKV IKATNLNIYD LLNA----SK IVAT-TDALE
                                TE-------- I--T-ENLNL STRNIPNVKL LKASNLNVYD LLNA----QQ VVVT-TDALT
                                TE-------- P--T-DNVYL SVRNLGNVKM INHDGLNIYD ILNA----DK IVVT-SDALA
                                TD-------- L--S-DNFYL SVRNLPNVKL LRHDCLNIYD ILYA----DK IVAT-SDAIT
                                DE-------- I--P-ENVFL SGRNIPYLKI LRADNLNIYD VLVA----DT IVAT-ATALE
                                SE-------- I--A-ENVAL SARNISYLKM LKASNLNIQD LLTA----GK IIIT-SEALA
                                LE-------- A--G-DNIYL SARNLCFVKI LRADSLNVYD LLNA----DK IVIT-SESLS
                                LE-------- T--D-NNIYL SVRNLSYVKI LRADSLNIYD LLNA----DK IVMT-SEALV
                                SE-------- I--A-ENVHL SARNMAKVKT IKATNLNVYD LLNA----DK IVTT-PEAIA
                                SE-------- V--P-ENVYL SARNMSNVKL IKADSLNIYD VLSA----DT IVTT-SDALA
                                ----DACETC A-----KVEL AARNIEGVKV IRASNLNVKD LLHH----EV LLTD-VRTLE
                                DV-------- K--AAAYLEL SARNLPNVRI ILPSNLNVKD LLEA----DN VIIT-EAAIN
                                DT-------- K--AAANLEL AARNIPSVKM ILPSNLNVKD LLEA----DS VVMT-ESAVN
                                NT-------- K--AEKNLEL SARNIPSVRL LLPSNLNVKD LLEA----DF VVMT-ESAVN
                                DT-------- T--AEKYLSL AAGNIPSVKL LLPSNLNVKD LLEA----DF VVMT-EKAVN
                                DV-------- K--ADKNLEL AARNIPSVKI ILPSNLNVKD LLEA----DF VVMT-ESAVN
                                DV-------- K--AAKYLEL AARNIPSVRI ILPSNLNVKD LLEA----DS VVIT-ESAVN
                                DV-------- K--AAKYLEL AARNIPSVRI ILPSNLNVKD LLEA----DS VVIT-ESAVN
                                DV-------- K--AAKYLEL AARNIPSVKI ILPSNLNVKD LLEA----DS VVIT-ESAVN
                                EL-------- S--NAQHLGL SARNIPNVKV ILPSNINVKD ILEA----DN IIIT-ESAIS
                                EL-------- S--NAQHLGL SARNIPNVKV ILPSNINVKD ILEA----DN IIIT-ESAIS
                                EL-------- S--NAQHLEL SARNIPYVKV ILPSNINVKD ILEA----DN ILIT-ESAIK
                                ---------- DINNAQHLKL SSNNVPNVKL ILPSNLNVKD LLEA----DN IVIT-ESAIK
                                EF-------- N--NAQHLKL ASRNVPNVKL ILPSNINVKD ILEA----DQ IVMT-ESALN
                                DK-------- I--S-KELSL GSRNLRNIKV LSCENLNVFD LLNA----DI LLMT-ESAVN
                                DK-------- I--S-SNLEL ASRNLKNLKV VNYKKLNVFD LLNA----TD LIIT-KSAVE
                                SSEN------ K-----NVEL AGRNIPGLII VKPEAVNIFD LLNC----EC LVL-EKGAIL
                                AD-------- ---Q-DDLAK AVRNIAGVTV ARAIDVTVID LLKS----KW LVID-KKSVK
                                AE-------- S--Q-PEFER GIRNLAGVEI AQAQAVNIYD LLKC----EW LVVD-QAAVK
                                GA-------- E--N-PAFER GVRNLAGVTV VLIDDINVYN LAKA----DW LLLD-AVALG
                                ED-------- K--N-ELFMK AARNIPGVKL IYINDLNIFD LIYS----DW LVVE-KSVLA
                                GQ-------- D--N-ADFNK ACRNIKGVTL LLAKDLNIFD LTAC----EW LLID-NSAIK
                                AE-------- E--N-KTFEQ AARNLAGVKL ISFKDLNIYD LLAA----EW LLIE-KKAMA
                                DM-------- K--E-ENVKR SSGNVPHVKV INVDGLNVYD IMKH----EW LVLT-KATVD
                                PK-------- R--D-ENVKL SGRNIPGVKV INIDGLNVFD ILNH----EK IVFT-VDLVR
                                PQ-------- K--D-ENVRL SGKNIYGVKV INIDGLNVYD IVNH----EK LVIT-ADLVR
                                PH-------- Q--E-QNFKL SARNLPKVKV INVDGLNVFD LINS----EK IVLT-KEMVN
                                PK-------- K--D-GNVKL SAKNIPTVKV INVDGLNVFD IINN----EK VILT-KDTVA
                                PK-------- E--E-VNVKL SGRNIPGVKV INIDGLNVYD IINS----SK VVLT-EGTVR
                                PK-------- V--E-ENVKI SGRNIPGVKV INIDGLNVYD ILNH----DK LVLL-QGTVQ
                                PK-------- E--E-GNVKL SGRNLPDVKV IRIDGLNVFD MLKY----DY LVLT-RDMVS
                                PK-------- N--P-ENVKL SARNLETVKV IRIDGLNVYD IMNH----DK LVLA-WDTVV
                                ----AIQK-- KEIRKGYLLM VLGNTSGIDV VTAKNLGVND LSKG-APGRL TIYT-ENAIK
                                ---------- IRSGRRSIVL GKEEI--VDS RNVQNLSVAD LADG-KPGRL TIYT-EKAIK
                                -------GED K-----GIKN AGKNLAGVEV KNVKNVSVKD LAPGASPGRL TIYS-KSAIE
                                ---------- SENK--GFSR TAKNMSGIDI CLANNLNA-E LLAPTHPGRL TIFT-ESAIK
                                ---------- E-----NIFM AARNIAGVDV VEARNLNT-E LLAPTVPGRL TLWS-ESALK
                                ---------- -------AML AAENLQGVEV SVVDNLNA-E LLAPGDTGRI TVWS-KSALE
                                ---------- -------LEK SSRNLQGIQI VPVNSLNA-E LLAPTTPGRL VIWT-KDAIE
                                ---------- K-----SLLK SSRNLQGIQI VPVNSLNA-E LLAPTTPGRL VIWT-KDAIE
                                ---------- AKDE--GVSR ASRNIPGVET VLAKDLGVLQ LAPGGHPGRL TIYT-VGAIT
                                ---------- AKDE--GISE AASNVPGIDV VLAKDLSVLH LAPGGHPGRL TVFT-VSALK
                                ---------- ------N--- -KKK-QAC-V MFCNS---CH TIKR------ ----------
                                ---------- SKSE--KLAK ACGTIPGIDV KMVKELSVLD LAPGASPIRL TVYS-KSALD
                                ---------- K-----NLSK ACGSFPGVEV CSVKNLSVLD LAPGAVPIRL TVYS-KSAID
                                ----SNSK-- L------LSN ACGAIPGVDA RAAKDLSVLD LAPGGAPIRL VVYS-KSALK
                                ---------- -------VIR AVGGFPGVTA RPARDLSVLD LAPGAEPARL TVYS-KAAIE
                                ---------- KDSS--NISK AIGALPGVEA TSVKDLSVLD LAPGSDPIRL TVYS-KSAIE
                                ---------- KDSS--NISK AIGALPGVEA TSVKDLSVLD LAPGSDPIRL TVYS-KSAIE
                                ---------- RNSS---AMK AFRSLPGVDI ASPNSLSIRK LAPGGVGGRL TIFT-EGAIE
                                ---------- ---------- ---------- ---------- ---------- ----------
                                ---------- D-----KVFK GANNLPGVQV EEISTLNT-S LLAPGDAGRL TVYT-KSAIE
                                ---------- -------LYR RCSNLPGVEI EIVSNLNA-E MLAPTYPGRL TLFT-EAAID
                                ---------- ---------- -TKDL----- -----LGILT KLGF------ -----KEELI
                                ---------- -------ALR AFRNIPGVEA RVVNTLSV-E VLAPTTPGRL TLFT-EESIN
                                ---------- -------LSL GFKD------ ---------- ---------- ----------
                                ---------- ---------E S---LDKTK- -QV--IEFFN KIGF------ ---------E
                                ---------- ---------- -TKELKK--I FEA--LDL-- ---------- ---------S
                                ---------- AEDE--GVAQ AANNLAGVDV SLVDQLNA-E KLAPSEPGRV VVWS-KKAVE
                                ---------- STIDA-PVIK VAKNLPGVDA IYVRNLSVLH LAPGGVPGRL TLWT-LGAIE
                                ---------- STIDA-PVIK VAKNLPGVDA IYVRNLSVLH LAPGGVPGRL TLWT-LGAIE
                                ---------- S-----DLIA AVRNFPGVDV VAVNNLNI-L VLAPGVPGRL TLWT-APAVE
                                -------AEA K-----GLEK AVENFPGVEC VLAKDLSVLH LAPGGHAGRL VVWS-RAALQ
                                ---------- ------HIVE AALNLPGVDV VSAKDVSVIH LAPGGHAGRL VIYT-ESALK
                                ----SRED-- S-----PLKL ASRNIPGVDA VSLRNLSVMH LAPGGKPGRL TIWS-ESSIR
                                ---------- SSEA--GPSK AARNLAGADV ATAAEVNAED LAPGTHAGRL TVYT-EAALE
                                ---------- S-----DDQL AARNLAGSDV ATADEVNVED LAPGTQAGRL TLWT-ESALA
                                ---------- A-----EEPK AARNLAGVDV ATAANVSAED LAPGTHAGRL TLFT-ESAIE
                                ---------- S-----DEPT AARNLAGADV ATASEVNTED LAPGGAPGRL TVFT-ESALA
                                ---------- S-----EEPR AARNLAGADV ATAREVNAED LAPGTQAGRL TVWT-ESALE
                                ---------- TSET--GPSR AARNLAGADV TTAAEVNAED LAPGAQPGRL TVWT-ESALE
                                ---------- ------S--R AARNLAGADV ATAAEVNAED LAPGAQPGRL TVWT-ESALE
                                ---------- SSES--GPSR AARNLAGADV TTAAEVNAED LAPGAQAGRL TVWT-ESALE
                                ---------- SSET--GPSR AARNLAGADV TTAAEVNAED LAPGAQPGRL TVWT-ESALE
                                ---------- SE----ELSR AARNLAGVDV TTASEVNAED LAPGTHAGRL TLWT-ESAVE
                                ---------- A-----EEPR AARNLAGVDV ATAATVSAED LAPGTHPGRL TVWT-ESAIA
                                ---------- G-----DEPK AARNLAGADV ATAEEVNVED LAPGTHPGRL TIFT-ESAIE
                                ---------- S-----EEPK AARNLAGVDV ATASNVNAED LAPGTHAGRL TIFT-ESAVE
                                ---------- S-----EKPR AARNLAGADV ATAADVSAED LAPGTHAGRL TIFT-ESALE
                                ---------- ---------R AARNLAGIDA VSIFDLDT-E MLAPTHAGRL TLWT-ESALK
                                ---------- S-----GPER AARNLAGVDV VTVDQLNVEH LAPGMQAGRL TVWT-ESAVI
                                ---------- ------TIER AARNLPGVDV VDARGLNVEY LAPGTHAGRL TVWT-KGALS
                                ---------- GKDD--GVVK AAKNLPGVDA VVVKDLNV-E LLAPCHPGRL TVWT-KSAVE
                                ---------- SKVC--DAMK AAKNLAGVDV VLAKDLNV-E LLAPGHAGRL TVYT-KSAIE
                                ---------- ------AILK AARNLSGVDV ATVDSLNA-E LLAPTHAGRL TIWT-ESAVE
                                ---------- GSES--PIFR SARNLSGVDV TTVDSLYT-E LLAPAKAGRL TVWT-ESAIS
                                ---------- SGDA--AVFR SARNLAGVDV VSVTSLNA-E ILAPTHAGRL TVWT-ESAIA
                                ---------- ------K--L GARNHAGVDV VTVENLNA-E LLAPTHPGRL TIFT-KSAVE
                                ---------- ------S--L GARNHAGVDV VEVNNINA-E LLAPTHAGRL TIYT-KSAIE
                                ---------- ------T--R GARNHPGVDV VRVENLNA-E LLAPTHPGRL TVFT-RSAIE
                                ---------- DEDE--GIKL GARNHPGVDV VEAMHLGVEH LAPGAHPGRL TVFT-PGALE
                                ----GDAC-- E------AIT ASRNLAGVDV ITANDLSAIH IAPGTMAGRL TLWT-ENAIE
                                ---------- ------SFAK AVRNLPGVDV VSADNLSILH LAPGGVPGRL TIYT-KDSLK
                                ---------- E-----NFAR SVTNMPGVDV IEPNLVSV-T HLSPGVPGRL TVIT-TEALN
                                ---------- E-----DFAM AVKGLPGVDI VEPQLVSALE LAPGGVPGRL TVVT-TKSLE
                                -------EDH A-----SPFI AVKGLPGVDV VEPQLVSVLE LAPGGVPGRL TVVT-TKSLE
                                ---------- S-----NIIK AIRNLPGVDY STPDNLNILT LAPGGMPGRL AIIS-QKALE
                                ---------- STEEA-PVRR AASAFPGTDV VAVNLLSVKH LAPGGVPGRL TIIS-KKALE
                                ---------- E-----DLAL AVKGLPGVDV TTPSLLSVLQ LAPGGHPGRL TVYT-TGALK
                                ----SSHT-- S-----PFAK AVANLPGVDV ATPSYVNVLL LAPGGHPGRL MLVT-RSALE
                                ----TSYE-- K-----PLAK AVRNFPGVDI ATPGNLGILH LAPGGVPGRL TVFS-KTALE

                                LI-NLMQVPK ISKIVINRGL GEASQNAKAL DGSIAEVARI AGQKPVVTRA KKAIAGFKLR
                                KI-NIHQVPK VVKVNVNRGL GEAASNSKAL EASLNEMATI TGQKALVTRA KKAIAGFKIR
                                KI-NVHEVPK VVKVTVNRGL GEAAQNAKAL EASITELATI TGQKVVVTRA KKAIAGFKIR
                                TI-NIHEVPK VMKVTINRGL GEAATNAKSL EASVKELAQI TGQKVVVTRA KKAIAGFKIR
                                KI-NSHQVPK FNKVVVNRGL GEASQNAKAL ESSITEISVI TGQKPVVTRA RKAIAGFKLR
                                EI-NLHQIPK VQKIVINRGL GEAHQNARAL EATLQELAKI TGQRPVVTRA KKAIAGFKIR
                                KI-NAHEIPK VTKVSVNRGL GEASQNAKAL ERSLEELAVI TGQRPVVTRA KKAIAGFKIR
                                KI-NIHQVPK LVKITINRGL GEAAQNAKSL EASLNEIALI AGQKPVVTRA KKAIAGFKIR
                                KI-NIHQVPK IVKVTVNRGL GEAAQNAKAL EATLAEIATI TGQKPVVTRA KKAIAGFKIR
                                KI-NIHQVPK LVKVTINRGL GEASQNAKAL DSSIKEIATI TGQKPVVTRA KKAIAGFKIR
                                KM-NIHQVPK VVKVTINRGL GEASQNAKAL ESSITEIGII AGQKPVVTRA KKAIAGFKIR
                                KI-NIHQVPK LVKVTVNRGL GEASQNAKAL DSSIDEIGII TGQKPVVTRA KKAIAGFKIR
                                KI-NIHQVPK IIKITINRGL GEASQNAKAL DSSLKEISMI TGQKPVVTRA KKAIAGFKIR
                                KI-NIHQVPK VVKVTINRGL GEASQNAKAL ESSVNELAII TGQKPVVTRA KKAIAGFKIR
                                KI-NIHQVPK IIKVTINRGL GEASQNAKAL ESSLNELAVI TGQKPVVTRA TKAIAGFKVR
                                KL-NIHQVPK LVKVTINRGL GDASNNSKAL ESSLAEIAVI TGQKPVVTRA KKAIAGFKIR
                                AI-NIHQVPK VFKVTVNRGL GEASQNAKAL ESSLSELALI TGQRPVVTRA KKAIAGFKIR
                                KI-NIHQVPK VIKVTVNRGL GEAAQNAKAL ESSLTEIAVI TGQKPVVTRA KQAIAGFKIR
                                TI-NVHQVPK LVKVTVNRGL GEAAQNAKAL ESSLNEIALI TGQRPVVTRA KKAIAGFKIR
                                KI-NIHQVPK LIKVTVNRGL GEASSNAKAL ESSLSEIALI TGQKPVVTRA KKAIAAFKLR
                                KI-NIHQVPR VTKITVNRGL GEASQNAKAL ESSLSELAII TGQKPVVTRA KKAIAGFKIR
                                KI-NIHQVPK LVKVSLNRGL GEASQNAKAL ESSVNEIAII TGQKPVVTRA KQAIAGFKIR
                                KL-NIHQVPK LVKVTVNRGL GEASQNAKAL ESSVNELAII TGQKPVVTRA KKAIAGFKIR
                                KI-NLLQVPK VIKVTVNRGL GEAATNAKAL ESSIAEIAKI TGQKPVVTRA KKAIAGFKIR
                                KI-NIHQVPK VIKVTVNRGL GEASQNAKAL EASLSEIAII TGQKPVVTRA KKAIAGFKIR
                                MI-NVHQVPK LVKITINRGL GEAAQNAKAM ESSLTELATI AGQKPVVTRA KKAIAGFKIR
                                KI-NVHQVPK VIKITVNRGL GEAASNAKAL EASINEVALI TGQKPVVTRA KKAIAGFKIR
                                KI-NIHQVPK LVKVTVNRGL GEASQNAKAL EASLSEIALV TGQKPVVTRA KKAIAGFKIR
                                KI-NVHQVPK LVKVTVNRGL GEAAQNAKAL EASLSEIALI TGQKPVVTRA KKAIAGFKIR
                                KI-NVHQVPK LVKVTVNRGL GEAAQNAKAL EASLSEIALI TGQKPVVTRA KKAIAGFKIR
                                KI-NIHQVPK LVKVNVNRGL GEASQNAKAL EASLSEIAII TGQKPVVTRA KKAIAGFKIR
                                KI-NVHQVPK VIKITINRGL GEAAQNAKSL EASLNEIAVI TGQKPVVTRA KKAIAGFKIR
                                KI-NIHQVPK LVKVTVNRGL GEAAQNAKSL EASLNEIAVI TGQKPVVTRA KKAIAGFKIR
                                KI-NVHQVPK VVKITVNRGL GEAAQNAKSL EASLNEIALI TGQKPVVTRA KKAIAGFKIR
                                KI-NVHQVPK VIKVTINRGL GEAAQNAKSL EASISEIALI TGQKPVVTRA KKAIAGFKIR
                                KI-NVHQVPK VTKITVNRGL GEAAQNAKSL EASLSEIALI TGQKPVVTRA KKAIAGFKIR
                                KI-NVHQVPK VLKVTVNRGL GEAAQNAKAL EASLSEIALI TGQKPVVTRA KKAIAGFKIR
                                KI-NVHQVPK VLKVTVNRGL GEAAQNAKAL EASLSEIALI TGQKPVVTRA KKAIAGFKIR
                                KI-NVHQVPK VVKITINRGL GEAAQNAKSL EASLNEIALI TGQKPVVTRA KKAIAGFKIR
                                KI-NVHQVPK VIKITVNRGL GEAAQNAKAL EASLNEIALV TGQKPVVTRA KKAIAGFKIR
                                KI-NVHQVPK LVKVSVNRGL GEAAQNAKAL EASLSEIAVI TGQKPVVTRA KKAIAGFKIR
                                KI-NVHQVPK LVKITVNRGL GEAASNAKAL DASLNEIALI TGQKPVVTRA KKAIAGFKIR
                                KI-NVHEIPK VVKVTVNRGL GEASQNAKAL ELSVKEIATI TGQKPVVTRA KKAIAGFKVR
                                KI-NVHEIPK LVKVTVNRGL GEASQNAKAL ELSVQELATI TGQKPVVTRA KKAIAGFKVR
                                KI-NVHQVPK VHKITLNRGL GEASQNAKAL ESSLSELAII SGQRPVVTRA KKAIAGFKIR
                                QI-NIHQVPK VIKVVVNRGL GEASQNAKAL ESSINELGVI TGQKPVVTRA KKAIAGFKIR
                                QI-NTHQVPK VVKVIINRGL GEASQNAKAL ESSISELATI AGQKPVVTRA KKAIAGFKLR
                                KI-NIHQVPK VVKVIVNRGL GEASQNAKAL ESSIREISTI TGQKPVVTRA KKAIAAFKLR
                                KI-NIHQVPK ITKVVINRGL GEASQNAKAL ESSLSELAII TGQKPVVTRA KKAIAGFKIR
                                KI-NIHQVPK VSKIVINRGL GEASQNAKAL ESSLSELAVI TGQKPVVTRA KKAIAGFKVR
                                KI-NIHQVPK LTKVTVNRGL GEASQNAKAL ESSLTELATI TGQKPVVTRA RKAIAGFKIR
                                QI-NIHEVPK VIKVTVNRGL GEASQNAKAL ESSLKELSII TGQKPVVTRA KKAIAGFKIR
                                KI-NIHQVPK VIKITVNRGL GEASQNAKAL ESSISELETI TGQKPVVTRA KKAIAGFKIR
                                KI-NVHQVPK VLKVNINRGL GEASQNAKAL ESSIREFEII TGQKPIITRA KTAIAGFKIR
                                TI-NIHQVPK VVKISVNRGL GEASQNAKAL ESSQKEFATI TGQKPVVTRA KKAIAGFKIR
                                KI-NIHEVPK VVKVTVNRGL GEASQNAKAL ESSISELAVI TGQKPIVTRA KKAIAGFKIR
                                VICNEMQVPR VVKVVINMGL GEAANNAKAI DSGVKELATI AGQKPVVNRA RKSIATFKLR
                                EI-------- ---------- ---------- ---------- ---------- ----------
                                VI-NEHQVPA LHKIVLNMGV GEASHNSKIA ETIEAQLTKI AGQKAVVTKA KKSIASYKLR
                                EI-NDHQVPK LVKIVLNMGV GEASHNSKIA EAIEAQLTKI AGQKAVVTKA KKSIASYKLR
                                DV-NDMMIPK LHKIVLNMGV GEASHNSKIA DAIQAQLTKI AGQKAMVTKA KKSIASYKLR
                                DI-NINQVPK LHKIVLNMGV GEASHNSKIA EAIEAQLTKI AGQKCVVTKA KKSIASYKLR
                                DI-NINQVPK LHKIVLNMGV GEASHNSKIA EVIEAQLTKI AGQKCVVTKA KKSIASYKLR
                                DI-NINQVPK LHKIVLNMGV GEASHNSKIA EVIEAQLTKI AGQKCVVTKA KKSIASYKLR
                                DI-------- ---------- ---------- ---------- ---------- ----------
                                DI-NPYEVPK LEKVVLNMGV GEAVQNVKIL DAAVQELTKI TGQKPVVTRA KKSIATYKLR
                                DI-NPYEVPK LEKVVLNMGV GEAVQNVKIL DAAVQELTKI TGQKPVVTRA KKSIATYKLR
                                DI-NSYEVPK LVKVVLNMGV GEAVQNVKIL DAAVQELTKI TGQKPIVTRA KKSIATYKLR
                                DI-NDFEIPK LVKITVNMGV GEAVQNVKML DAAVNELTKI AGQKPVITRA KKSIATYKLR
                                EI-NIHEIPK LEKIVINMGV GEAVQNIKIL DSAVSELTRI AGQKPIVHKA KKSIAIYKLR
                                KL-NILEIPH VVKVVLSEGV KEGPQNPKSV DIAAAEMSEI GGQHAVIKKA KKSIANFKLK
                                NF-NHMEVPH VIKVVLSEGV KEGPQNEKSV DVAAAEMSNI AGQHAVIKRA KKSIANFKLK
                                EL-NPLAIPR IVKVVVSCGV SEGTTNPKAT ETALLEIKLI TGQAPVKKIA KKAIANFKLK
                                VL-NIMSIPK MKKVVVNRGV GEARENAKAI DVSAAELSSI VGQKPLVINS RKAIANFKLK
                                ML-NIMEVPR LEKIIINRGV NEARENSKAI DVSSEELALI TGQKPLTTYS KKAISAFKLR
                                QL-NRLQAPR LVKMVLNRGV GEARENEKAI DVSAAELAAI AGQKPLVTKS KKAISAFKLK
                                KL-NPFRVPH LIKIVINRGV GETRENSKAI DVSAKELAEI TGQQPLIIKA KKAIAAFKLR
                                QF-NPMRVPC VVKIVINRGV GEAREDAKAC DVSAKELAEI TGQKPLVRTA KKSIAVFKIR
                                GL-NPMRIPR VIKVVINRGV GEAKEDPKAI DVSAKELADI TGQKPLVINS KKAIAAFKLR
                                KL-NKLAVPR LLKIIINMGI GDEARNPAIV EKHAQELTMI AGQKAVVTHA KKSISNFKIR
                                KI-NKLQVPR LEKIVINMGI GEGSRNADLI EIHARELMAI AGQKPVVTKA KKSIANFKIR
                                KI-NKLEVPR VSKIVVNMGI GEGSRNADLL DLHGKELMTI VGQKPVVTKA KRSIANFKLR
                                KI-NELQVPK LVKIVVNMGV GEGSRNRAVV EKHAQELTKI VGQKALIARA KKSVANFKVR
                                KI-NIHEVPK IVKIVVNMGI GEGSRNADVV EKHAQELSII TGQKAVVTRA KKSVANFKLR
                                KI-NIHEVPR LVKVVINMGV GEGSRNKDVI EAHARELTTI AGQKAIITKA KKSISNFKIR
                                KI-NIHQVPR LEKIVINMGI GEGSRNKDVI DIHAKELALI AGQKPVVTKA KKSISNFKIR
                                KI-NIHQVPK LVKIVINMGI GEGSRNYDLI ERHANELAKI TGQKPIVTRA RKSISNFKIR
                                KI-NIHQVPK IEKIVINMGI GEGARNPDLL NRHLQELAAI TGQRPVITKA KKSISNFKIR
                                DL-NKMREIK IEKVVLNIG- GT--GD--YL IKGFKLLEII TNKKPSKTTS SKRIPGFGVR
                                DLGNVMRKIK IEKIILGVG- GT--GD--NL EKGVKLLKII TNRTPSKRKS NKRIPELGVR
                                YL-NPMKEVL LDKVVVNMGC A---DDKQKL DKSVKFLGGI IDQKVKVVQT RKR-NTFGMP
                                KL-NAMRNIK IEKITINIGC G-SAGD--KL EKAKSLLEKL T-EKKIVTTI TKTRNTFGSA
                                VL-NVMRRIE VEKVTVNMGV G-QAGE--EL EKAITILNSI TSAKPVKTIS KIRQPTWGIR
                                KL-NKMREVR IEKVTLNIGS G---PDPKNV KKGYNLLETI SNMKPIETQA RARIATWKIR
                                RM-NLMKEIR IEKITLNIGS G-EAGA--KL TKAMKLLDTI SKSKSIATTT KKRIPTWGIR
                                RMKNLMKEIR IEKITLNIGS G-EAGA--KL TKAMKLLDTI SKSKSIATTT KKRIPTWGIR
                                EL---MRRIR ISKVVVNSAI G---QGGARL EKAAKILEQL TGQKPSIRRA KKTIKGFGIR
                                EL-NPMRRLR IEKVVVNCSV G-EAGA--RL ERAVKILEML TGQKPSIRKA KKTIKGFGIH
                                NY-------- ---------- ---------- ---------- ---------- ----------
                                DI-------- ---------- G--------- -------CK- ---------- ----------
                                EI-------- ---------- ---------- ---------- ---------- ----------
                                EI-NLMKKIS LAKVVLNMGV G-KSGE--PI EIGKQTLVQI TGKKPNARNA KKSLRDWGVR
                                SLP--MRKIT LEKVVLNMGV G-QSGN--AV EVAKRALGEI SGKKPCGRDA HETQRDFGVR
                                EIGSPMKKIS LEKVVLNMGV GKSG-D--II DIAKRALEQI SGKKPSARNA KETQRDWGIR
                                EIGSPMKKIS LEKVVLNMGV G-KSGD--II DIAKRALEQI SGKKPSARNA KETQRDWGIR
                                SL-NPMEEVI IDKVVVNIGV G-QAGD--RL TKAAKVLEML TGHKATNTLA KKSIRDFNIR
                                ---NPMRQLR IEKITVNIGV G-EAGE--KL VKAQKVLDMV TGHKSVQTLS KTVNRDLGIR
                                KI-NPLRALR IEKVTVNIGV GEAG-E--KL VKAMKVLEMV TGQKPVQTIS KTVNRDLGIR
                                RL-NPMRKIR IEKLTLNVGA G---KDVNKL EKGIKLIKRI TGFDPVKTFT QKRIPAWGLR
                                -----MRNIR IEKVTLNIGA G---REQAVL DKGVILLKNI TGIAPVKTKT QKRIAGWGLR
                                RV---MKTIR VEKVTLNFGA G---KDQALL EKGVKLIKHV TGISPVKTIT QKRIQEWGLR
                                ---NPMREIR IEKVTLNVGA G---KDQAKL EKGVKLLKNI TGINPVKTST NKRIPEWGIR
                                KE-NPMREIR IEKITLNIGS G---KEQTRL DKSIKLLESL TGIKPIKTFT KKRIPGWGLR
                                ---NPMREIK IEKVTLNIGS G---KDQTKL EKGMKLIKSI TGVNPIKTIT KKRIPNWGIR
                                KL-NKMKKIQ VSQVTVNIGI GQVS-D--DV EKAKDLLEKV TGKQAVKTES KEGSKKFGVR
                                EL-HPMRRVF IWSVAVNMGV G-QSGE--KL EKAAKVMAEL TGRTPSYRPA HKSIKDFGIR
                                EL-HPMRIIR IEKVVVNIGV G-QSGE--PL ERAAKVLEEL TQQEPSYRLA KRSIKDWNIR
                                KL-HPMQRIY IEKVVVNIGV G-ASGE--KL EKAAGLLKEL TGAEPSRRRA KKSIKDFGIR
                                SL-NPMRRLK IEKVVVNIGV G-KSGE--PL QRASMVLEEL FGQKPSVRKA RKTIKDFGIR
                                VL-NPMRNVR IAKVTVNIGL G-ESGE--RL QKAYQLVEEL TGAKPVYTKA KKSIKEFDVR
                                AL-NPMLIPR VMAVTLNIAV G-RSGE--VL TRAGKVLEEL TGQKPVERRA KRTIREFGIR
                                EV-HEMREPT VEKVVVHMGV G-EGGE--PL ALAEDILGEI TSQQPVRTVA KTAEPEFGIR
                                EV-HEMREPT VEKVVVHMGV G---RGGEPL AQAEEILEEI VEQQPVRTTA QKTIQDFEVR
                                EV-HEMRDPR IEKVVVHMGV G---EGGREL AKSEDILEEI TGQESVRTIS GRASQDFGVR
                                EV---MREPR IEKVVVHMGI G---HGGRDL ANAEDILGEI TGQMPVRTKA KRTVGEFDIR
                                EV-HEMREPK VEKVVVHMGV G---EGGREL ANAEEILEDV TEQQSVRTLA KSTLPDFGIR
                                EV-HEMREPR VEKVVVHMGV G---QGGREL GKAEDIIEEV TSQESVRTQA KRTEPDFGIR
                                EV-HEMREPR VEKVVVHMGV G---QGGREL GKAEDIIEEV TEQQSVRTQA KRTEPDFGIR
                                EV-HEMREPR VEKVVVHMGV G---QGGREL GHAEDIIQEV TDQESVRTQA KRTEPDFGIR
                                EV-HEMREPR VEKVVVHMGV G---QGGREL GKAEDIIEEV TGQESVRTQA KRTEPDFGIR
                                EV-HPMREPR IEKVVVHMGV G---QGGRDL GNAEEIIEAV TDHESVRTSA KRTVQAFNIR
                                EV---MREPY IEKVVVHMGV G-EGGE--PL ADAEDIIEAI TDQQSVRTTA KRTVGEFDIR
                                EV---MREPQ IEKVVVHMAV G---EGGREL QNAQEILEEI TGEDSVQTLA ERTVQEFDIR
                                EV---MREPQ IEKVVVHMGV G---EGGREL ANAEEILEEI TGQQSVQTIA TRAATQFGAR
                                EV-HAMRQPR IEKVVVHMGV G---EGGRPL AKAEDILEAI TGQQSVRTQS GRAGQDFGVR
                                RM-NPMQAVH IDKVVVHMGV G-ESGD--RL VKGEDIIRAI TGGNPVRSIA KKTQPAFGIR
                                RL---MRDVH IDKVVVHMGV G-ESGE--KL VKAENIMKTI TKQTPIRSVA KMTQPAFNIR
                                ML-NPMRALV VDKVVVHMCV G---ESGQAL VNGESILEQI SGQKPVRSKA KKTLPSFGIK
                                YL-NPMREVV LDKVVINIGV G-ESGE--RH KKAYSLLEEL VEQKPAITYA KMTIKNFGIR
                                RL-NPMREVL IDKVVINIGV GESG-E--RQ KKALKLLEEL TGQTPTSTYA KKTIKNFGIR
                                KL-T----PV VEKVIVHMGV G-ESGQ--HL VDAEEILRNI TGQEVVRCFA KRTLPAFSIK
                                SL-D----PS IDKVVVHMGV G-ESGQ--HL VDAEGILSTI TGQEVVRCYS RRTMPSFGIK
                                DL---MRAPV VEKVVVHMGV G---ESGQHL VDAEGILTEI TGQKVIRTYS KRTLPAFSIK
                                KL-NPMNEVQ ISKATVSIGV G-EAGE--KL SRAITLLEQM FDQTPVKTFS KVTNPEFGIR
                                KL-NVMQKPF IAKATINIGV G-EGGE--KL TRAEKLIETL VDQKPVRTYS KVTNPEFGIR
                                KL-NPMEEVR IFKVTLNIGV GEGG-E--KL ARAERLLEEM SGQKPVRTHS KVTNPEFGIR
                                VLENPMRKPR VGKVTVNIGV G-ESGD--RL QKAYELLQEL TGQKPVYTRA KQTNPSFGIR
                                KI-EPMKKPR IQKVTVNFGV G-EAGD--RL TIGAKVIEEL TGQSPVRTLA KQTNPAFGIR
                                NI-NPMLKPR ITKVTVNVSL G-QGGE--RL AKIAEVLKEI TNQEPKLRKA KRTIRDFGIR
                                AL-NPMTKPR ITKVTVNIAL G-QGGE--KL VKVQELLTQL TGQKASLRAA KKTVRAFGVR
                                LL-NPVRRPR ITKVTVNIAL G-QGGE--KL AKVQALLEQL TGQRPVMRKA KKTIRAFGIH
                                LL-NPIRRPR ITKVTVNIAL G-QGGE--KL AKVQALLEQL TGQRPVMRKA KKTIRAFGIH
                                LI-NPMLIPR IAKVTINISV G-GATE--RL DKAARLLEQL TGQKPSLRRA KKTIKEFGIS
                                EI-QPMLKPR LAKVTVNIAL G-ESGE--RL EKAYNLLEEL TGQRPVKRKA KKTIRQFGIR
                                LL--PMRRPR IVKVTVNISI G-QSGE--RL QRAAEVLEEL TGQKPVFRKA KRTIRAFGVR
                                ALANPMIKPF IAKVTVNIGV G-ESGE--RL YKAAKVLEEI TGQKPVFRRA KKTIKDFGVK
                                EVVNPMLKPR ISKVTVNIGV G-AETD--RL PKALKVLEEL TGAKPVPRRA KKTIKDFNIR

                                AGVPVGVTVT LRARRMYEFL DRLVSVALPR IRDFRGVSP- KAFDGRGNYT LGLREQLIFP
                                EGMPIGCTVT LRGDRMYSFL ERFINLALPR IRDFRGVNP- KSFDGRGNYT VGVKEQLIFP
                                QGMPIGVAVT LRGERMYAFL ERLIHLALPR IRDFRGVSP- KSFDGRGNYT LGIREQIIFP
                                QGMPIGCAVT LRGDRMYAFL ERLINLALPR IRDFRGVSA- KSFDGRGNYT LGVREQIIFP
                                EGMPVGVMVT LRRERMYAFL DRLINFSLPR IRDFRGISA- KSFDGRGNYT LGVREQLIFP
                                EGMPVGAMVT LRSERMYAFL DRLISISLPR IRDFRGISP- KSFDGRGNYN LGVREQLMFP
                                QGMPVGVMVT LRGERMYAFL DRLVNLALPR IRDFRGVSP- KSFDGRGNYT LGLREQLIFP
                                QGMPVGIMVT LRSDRMYAFF DRLINLALPR IRDFRGVNP- KSFDGRGNYS LGLREQLIFP
                                KGMPVGVAVT LRSERMYAFL DRLINLALPR IRDFRGVNP- KSFDGRGNYT LGLREQLIFP
                                QGMPVGVMVT LRSQRMYEFI ERLINLALPR IRDFRGINP- KSFDGRGNYS LGVKEQLIFP
                                KGVPVGVMVT LRSDRMYAFL ERLINLTLPR IRDFRGVSA- KSFDGRGNYS LGLREQLIFP
                                KGVPVGVMVT LRADRMYDFL DRLINLALPR IRDFRGISP- KSFDGRGNYS LGLREQLIFP
                                QGMPVGVMVT LRSDRMYAFL ERLIHLALPR IRDFRGISP- KSFDGRGNYS LGVREQLIFP
                                QGMPVGVMVT LRSDRMYAFM ERLIHLALPR IRDFRGISP- KSFDGRGNYS LGVKEQLIFP
                                KGMPVGVMVT LRSERMYAFL DRLINLSLPR IRDFRGVSG- KSFDGRGNYS LGVREQLIFP
                                EGMPVGIMVT LRGARMYAFL ERLIHLSLPR IRDFRGVSP- RSFDGRGNYT LGLREQLLFP
                                QGMPVGVMVT LRSDRMYAFL NRLINLTLPR IRDFRGI-SP KSFDGRGNYT LGLREQLIFP
                                QGMPIGIMVT LRRERMNAFL DRLINLALPR IRDFRGVSP- KSFDGRGNYT LGVREQLIFP
                                KGMPVGIMVT LRSDRMYAFL NRLMNLALPR IRDFRGVSP- KSFDGRGNYT LGIREQLIFP
                                QGMPVGVMVT LRSDRMYAFV DRLINLALPR IRDFRGISP- KSFDGRGNYS LGIREQLIFP
                                EGMPVGVMVT LRSKRMYSFL DRLISLALPR IRDFRGISP- RSFDGRGNYT LGIREQLIFP
                                AGMPVGVTVT LRSERMYSFL ERLINLALPR IRDFRGLSP- RSFDGRGNYT LGVREQLIFP
                                QGMPVGVMVT LRGERMYSFL NRLINLSLPR IRDFRGVSP- KSFDGRGNYT LGIREQLIFP
                                AGMPVGVMVT LRGDRMYAFL DRFINLTLPR IRDFRGI-SP KSFDGRGNYS IGIREQLIFP
                                EGMPVGVMVT LRSSKMYNFL DRLINLSLPR IRDFRGISP- KSFDGRGNYT LGVREQLIFP
                                QGMPVGIMVT LRGDRMYAFL DRFVNLALPR IRDFRGISP- KSFDGRGNYT LGVREQLIFP
                                QGMPVGIMVT LRGDRMYNFL DRLINLSLPR IRDFRGISP- KSFDGRGNYT LGVREQLIFP
                                QGMPVGIMVT LRSERMYAFL DRLINLSLPR IRDFRGISP- KSFDGRGNYT LGVREQLIFP
                                QGMPVGIMVT LRGDRMYAFL DRLINLSLPR IRDFRGVSP- KSFDGRGNYT LGVREQLIFP
                                QGMPVGIMVT LRGERMYAFL DRLINLTLPR IRDFRGISP- KSFDGRGNYT LGVREQLIFP
                                EGMPVGVMVT LRSCKMYDFL DRLINLSLPR IRDFRGISP- KSFDGRGNYT LGIREQLIFP
                                EGMPVGIMVT LRGERMYAFL DRLISLSLPR IRDFRGISP- KSFDGRGNYT LGVREQLIFP
                                QGMPVGIMVT LRGERMYAFL DRLVSLSLPR IRDFRGVSP- KSFDGRGNYT LGVREQLIFP
                                QGMPVGIMVT LRGERMYAFL DRLVSLALPR IRDFRGV-SA KSFDGRGNYT LGVREQLIFP
                                QGMPVGIMVT LRGERMYAFL DRLINLTLPR IRDFRGVSP- KSFDGRGNYT LGVREQLIFP
                                QGMPVGIMVT LRGERMYAFL DRLINLTLPR IRDFRGVSP- KSFDGRGNYT LGVREQLIFP
                                QGMPVGIMVT LRGERMYAFL DRLISLALPR IRDFRGVSA- KSFDGRGNYT LGVREQLIFP
                                QGMPVGIMVT LRGERMYAFL DRLISLALPR IRDFRGVSA- KSFDGRGNYT LGVREQLIFP
                                QGMPVGIMVT LRGERMYAFL DRLVSLSLPR IRDFRGISP- KSFDGRGNYT LGVREQLIFP
                                QGMPVGIMVT LRGERMYAFL DRLVSLALPR IRDFRGVSP- KSFDGRGNYT LGVREQLIFP
                                QGMPVGIMVT LRGERMYAFL DRLISLTLPR IRDFRGVSP- KSFDGRGNYT LGVREQLIFP
                                QGMPVGIMVT LRGERMYAFL DRLVSLSLPR IRDFRGVSP- KSFDGRGNYT LGVREQLIFP
                                EGMPVGVMVT LRDQRMYAFL DRLINVSLPR IRDFRGISP- RSFDGRGNYN LGLREQILFP
                                QGMPVGVMVT LRSERMYAFL DRLINVALPR IRDFRGISP- RSFDGRGNYN LGLREQILFP
                                EGMPVGVMVT LRSDRMYAFL DRLISLALPR IRDFRGISP- KSFDGRGNYS LGVREQLIFP
                                KGMPVGVMVT LRGERMYAFL DRLINLALPR IRDFRGVSP- KSFDGRGNYS LGVREQLIFP
                                KGMPVGVMVT LRGDRMYAFL DRTINIALPR IRDFRGISP- KSFDGRGNYS LGVREQLIFP
                                KGMPVGVMVT LRGDRMYAFL ERLINLALPR IRDFRGISA- KSFDGRGNYS LGVKEQLIFP
                                QGMPVGAMVT LRSDKMYAFL DRLISLALPR IRDFRGVSP- KSFDGRGNYS LGVREQLIFP
                                QGMPVGAMVT LRSDKMYAFL ERLISLALPR IRDFRGVSP- KSFDGRGNYS LGVKEQLIFP
                                EGMPVGVMVT LRSERMYAFL DRLINLALPR IRDFRGISP- NSFDGRGNYS LGIREQLIFP
                                KGMPVGVMVT LRSDKMYSFL ERLINLALPR IRDFRGISP- KSFDGHGNYS LGVKEQLIFP
                                EGMPVGVMVT LRSEKMYAFL DRLINLALPR IRDFRGISP- KSFDGRGNYS LGVREQLIFP
                                EGMPVGVMVT LRSEKMYSFL DRLINIALPR IRDFRGISP- KSFDGRGNYS LGIREQLIFP
                                EGMPVGLMVT LRSEKMYAFL DRLISVALPR IRDFRGISP- KSFDGRGNYS LGIREQLIFP
                                QGMPVGVMVT LRSERMYAFL DRLINLALPR IRDFRGINP- NSFDGRGNYS LGIREQLIFP
                                KGQPVGASVT LRGKRMYDFL AKLIHVALPR IRDFRGLS-- KSFDGRGNFS VGIKEQLIFP
                                ---------- ---------- ---------- ---------- ---------- ----------
                                EGMPVGAMVT LRGERMYDFL QKLICVVLPR IRDFRGI-SA KSFDGRGNYT LGLKEQALFP
                                EGMPVGAMAT LRGERMYDFL QKLICVVLPR IRDFRGISA- KSFDGRGNYT LGLKEQALFP
                                EGMPVGAMVT LRGERMYDFL QKLICVVLPR IRDFRGISA- KSFDGRGNYT LGLKEQSLFP
                                EGMPVGAMVT LRGERMYDFL QKLICVVLPR IRDFRGI-SP KSFDGRGNYT LGLKEQALFP
                                EGMPVGAMVT LRGERMYDFL QKLICVVLPR IRDFRGISA- KSFDGRGNYT LGLKEQALFP
                                EGMPVGAMVT LRGERMYDFL QKLICVVLPR IRDFRGI-SA KSFDGRGNYT LGLKEQALFP
                                ---------- ---------- ---------- ---------- ---------- ----------
                                KGMPIGTMVT LRGQKMYDFL QKLISIALPR IRDFRGVND- KSFDGRGNYS IGLKEQILFP
                                KGMPIGTMVT LRGQKMYDFL QKLISIALPR IRDFRGVND- KSFDGRGNYS IGLKEQILFP
                                QGMPIGTMVT LRGQKMYDFL QKFIGVALPR IRDFRGVSD- KSFDGRGNYS IGLKEQTLFP
                                AGMPIGTMVT LRGEKMYAFL QKLVSVALPR IRDFRGISD- KSFDGRGNYS LGLKEQMLFP
                                KGMPIGTSVT LRSDRMYDFM QKLCCIVLPR IRDFRGV-SD KSFDGRGNYS LGLKEQMLFP
                                ARDPIGCMLT LRGEKMYLFL NKLINISLPK VRDFKGL-PE DSFDGRGNYS FGIREQLIFP
                                ARDPIGCMVT LRGEKMYLFL NKLINISLPK VRDFRGLSP- KSFDGRGNYS FGIQEQLIFP
                                KNDPIGGMVT LRGDRMYRFL NKLINVCLPR VRDFKGL-NL KSFDGRGNYS FGIRDQLIFP
                                GNTPIGLKVT LRGKRMWQFL NKLINISLPK IRDFKGVNP- KSFDGRGNYS LGIKEQLIFP
                                KGLAIGLKVT LRGDRMYNFA NKLINLALPK IRDFKGVGP- KSFDSQGNYS MGIKEQLIFP
                                GNIPIGLKVT LRGDRMYEFL NKFINICLPR IRDFKGVSL- KSFDGRGNYT LGIREQLIFP
                                KDLPIGLKVT LRGRRMYGFL LKFVNVCLPK IRDFRGVST- KSFDGRGNYN MGIREQLIFP
                                EGMQIGLKVT LRGERMRQFL NKLINICLPK IRDFKGVSP- KSFDGRGNYT FGIKEQLVFP
                                GGIPIGLKVT LRGKRMYDFL GKLINICLPK IRDFKGVNP- KAFDGRGNYT LGIREQLIFP
                                KGMPVGAKVT LRGERMYNFL YKLVNISLPK VRDFRGTNP- NAFDGRGNYA LGITEQLIFS
                                KGMPLGLKVT LRGARMYNFL YKLINIVLPK LRDFRGVNP- DSFDGKGNYA LGLPEQLIFP
                                DGMPVGLKVT LRGPRMYNFL YKLINIVLPK LRDFRGVDP- DSFDGRGNYA MGLPEQLVFP
                                EGMPIGVKVT LRGWKMYNFL YKLNHVVLPK LRDFRGL-PA DSFDGRGNYT FGIPEQLIFP
                                EGMPIGAKVT LRSMKMYNFL YKLINIIFPK LRDFRGMNP- NSFDGRGNYT FGLTEQLVFP
                                KGMSVGVKVT LRGPRMYNFV YKLVNLVLPK VRDFRGLNP- NSFDGKGNYS FGLTEQLVFP
                                KGMPIGLKVT LRGVNMYNFL YKLINLVLPK VRDFRGLNP- NGFDGRGNYS FGLTEQLVFP
                                KGMPIGLKVT LRGARMYNFL YKLINIVLPK VRDFRGLDP- NSFDGRGNYS FGLSEQLVFP
                                KGMSIGLKVT LRGVRMWNFL YKLANIVLPK VRDFRGLNP- NSFDGRGNYS FGLTEQYVFP
                                PGLEVGTVVT LR-KDAEEVL KRMLSAVENK IK-------- KKQVSENNFS FGVKEYIEIP
                                PGLFVGGIVT IR-KDIENTL KRLLSSIDNT LK-------- RSQIAENGFS FGIKEYIEIP
                                KGKDTGVKVT LRGAAAKKFV KALVAV-ENK LRQ------- SQING-GNLS FGVKETIDLP
                                KGRPIGCKVT LRRSDAENFL KKAFEAVDKK LSK------- NIFDEQGNFS FGIKEHIDIP
                                LGLTIGTKTT LRKDKAEKFL KEALAA---- -KD-NAIS-- KNFDNQGNFG FGIREHIDLA
                                PGLAIGSKVT LR-NNTEELL KRLLKAVNMK IAE------- SKFNENG-FS FGIPEYIEIP
                                PGLTIGCKVT LRK-NTEELV KRLLIAKENR LKK------- SNFGD-GTIS FGISEYIDIP
                                PGLTIGCKVT LR-KNTEELV KRLLIAKENR LKK------- SNF-GDGTIS FGISEYIDIP
                                KGEPIAVMVT LRGKKAQEFL QRALDAVGRR VRE------- SSFDEFGNFA FGVKEHLEFP
                                KGEPIAAMVT LRKERAIEFL KR----AFEA VRNTIKA--- ESFDEHGNFA FGVKEHLDMP
                                ---------- ---------- ---------- ---------- ---------- ----------
                                KKEPIGIMIT IRGKDATTLL KKLLESKGNE IKE------- KSFDNEGNVS FGILEHIDIP
                                ---------- ---------- ---------- ---------- ---------- ----------
                                KGEPIGIAVT VRGNDAIELL KKLLVVKDNQ IAE------- KAFDNEGNLS FGIKEHIDIP
                                KGEPIGAAVT IRGEDAGALA RRLFEA---K GGQVKG---- RSFDDFGNFS FGIGEHIDIP
                                KGEPIGVAVT IRGDDAKALL KRLFEAKGNT VNG------- RAFDNFGNYS FGIREHIDIP
                                KGEPIGVAVT IRGDDAKALL KRLFEA---- ----KGNTNG RAFDNFGNYS FGIREHIDIP
                                KRLPIGVKVT LRKKDAMEFL QKAFYV---- -KDYKITD-- YSFDKHGNAY FGISDYTDFK
                                EGMPLGCKVT LRGEDAEKFL ARALNI---- -RENRVYS-- YSFDKEGNMS FGISDYTDFD
                                VGMPLGCKVT LRGEIAEDFL KRALII---- -RENRVYS-- YSFDKEGNMS FGISDYTDFD
                                PGLPIGCKLT LRKGKAAELL PRLLDAKEHV LK------P- RQFDERGNVS FGIPEYIDIS
                                PGLPIGCKIT LRKAQAEELA KRLLAARNNI LSE------- NNFDDEGNIS FGIHEYIDIP
                                PGLPIGCKLT LRGPRAIEVL GQLLESKEKI LKE------- RQFDTMGNLS FGIPEYIDIP
                                PGLPIGCKIT LRKENAIQLL KRL---LIAK DNKLKTT--- -QFDDHGNIA FGIQEYIDIP
                                PGLPIGCKLT LRKKNATEIL IKLLKA---- VDDLLKP--- SQFDNNGNVA FGIPEYIDIP
                                PGLPVGCKLT LRKDKALKII PKL---LAAR DNNLKE---- SQFDENG-VA FGIPEYIDIP
                                SGLEIGSMVT LRDEEAEEFL EKVLPA---- ---AEGIK-- SSFDGNGNFG FGIPEYIDVP
                                RGEPIGLLVT LRREAVWFLL RALAAV---- --DFTLRE-- ESFNA-GNVS FGVREHILVP
                                RGEPIGVAVT LRRKAVWFLL KALATV---- --DFTLRE-- GAFDDWGNVA FGIREHIMIP
                                KGEPIGVAVT LRRDQAVNFL MRALQAVNNR VKK------- TSFDDRGNVC FGIKEHILLP
                                RGEPIGVVVT LRGEKAIEAL KKLLQA---- ----KGNTPA SSFDENGSVS FGIKEHIDIP
                                KGAPIGVMVT LRDEKAEEFL KRVLAAVNYK IKA------- SSFDKHGNVS FGIAEHVVIP
                                KKEPIAVSVT VRGKKAVELL DRVAEAVGRR VKA------- SSFDELGNFA FGIKEHIDIP
                                DGDPIGAKVT LRGEDAHEFL E--TALPIAD VSK------- QQFDDTGNVS FGIAEHTEFP
                                EGDPIGTKAT LRGEDAEEFL E--TALPLAD I-------DR KQFDETGNFS FGVEEHTEFP
                                QGEPVGAKVT LRGESAVEFL E-----TALP ITDLSA---- SSFDETGNFG FGVEEHTEFP
                                EGDPIGAKVT LRDEMAEEFL Q--TALPLAE LAT------- SQFDDTGNFS FGVEEHTEFP
                                QGDPIGAKVT LRGEDAHDFL EALVSL---- -------SS- NQFDDTGNFS FGIDEHTEFP
                                QGDPIGTKVT LRGEDAHAFL E--TALPLAA LSE------- TQFDDTGNFS FGIEEHTEFP
                                QGDPIGTKVT LRGTDAYDFL E-----ALP- ---LATL-SA TQFDNTGNFS FGVEEHTEFP
                                QGDPIGTKVT LRGEDAYDFL EAL---PLAD VSS------- TQFDDTGNFS FGVEEHTEFP
                                QGDPIGTKVT LRDDDAYDFL EAL---PLAN ISA------- KQFDDTGNFS FGVEEHTEFP
                                KGDPIGTKVT LRDEEAEEFL A--AALPLAD ISA------- SQFDEAGNIS FGVDEHIAFP
                                QGDPIGTKVT LRGEDAEAFL E--TAL---- --ELTELS-- SQFDDRGNLS FGVDDHTDFP
                                QGDPIGAKTT LRGEDAAAFL EALTDL---- --------SV SQFDDSGNVS FGVTEHTEFP
                                KGDPIGAKVT LRGDKAVEFL E--TALPLAD ISA------- KQFDETGNFS FGVEEHTEFP
                                RGTPVGAKVT LRDEAAHEFL E-----TALP ITDLKS---- RQFDENGNFS FGVEEHTDFP
                                KGAPIGARVT LRGAKAETFV QTAFNIIERR I----GA--- SAIDREGNFS FGIEEHTDFP
                                KGAPIGCKVT LRGKPAEDFI KTSLNIVNKT IFE------- SQFDKSGNFS FGIEEHTDFP
                                KREPIAARVT LRGKRAVDFL THALDIVDRQ I-------PG ASFDENGNFS FGIEEHTDFP
                                KGEAIGIKVT LRGEKALKFL KDALTVKENR L------S-- RKSIGEGYFA FGIAEHIDLP
                                KGEPIGAKVT LRGEKALEFL KKALVVKENR LSS-RQI--- ----GEGEFS FGIQEHIDIP
                                KNEPIGCKVT LRGQRAQQFL ETALGIVDKT LVR------- SQFDSLGNVS FGIEEHTDFP
                                KHEPIGCKVT LRGKNAEDFL STSIDIIEKK LSA------- SQFDNDGNVA FGIEEHTDFP
                                KNEPIGCKVT LRSERAETFL TTALAIVEGR LRS------- SQFDKNGNVA FGIEEHTDFP
                                KRQPIACKLT LRGEKADKAI E--MVLINKN IK------P- TQFDAQGNLS FGIKEHIDIP
                                KKQPIACKVT LRGEKA---- DKIISMVLSG LENRIKA--- SQFDKEGNVS FGIREHIDIP
                                KKQPIACKVT LRGERAEKVL KMFLEGIGNR LKA------- SQFDEYGNVS MGIDEHIDIP
                                RGQPIGVKVD LRREQAIEFL DTLDAV---- DRELHE---- SQFDEFGNVC FGLEEHIALE
                                KKLPIGLKVT LRGKKAEEFL KNAFTA---- ---FKACTFA SSFDQVGNFS FGVPEHIDFP
                                KGENIAVAVT LRGEKATKFL KKALEAVGNK INK------- DSFDDNGNVS FGIKEHISIP
                                KGENIATMVT LRREKAYAFL KKALEAVGYR IKK------- SSIDKFGNVG FGITEYILLP
                                RGDNIAVMVT LRKERAMEFL KRALEAVGRR VKA------- SSIDRHGNVC FGVPEYILLP
                                RGDNIAVMVT LRKERAMEFL KRALEAVGRR VKA------- SSIDRHGNVC FGVPEYILLP
                                KKQLIAAVVT LRGAKAHEFL RKALYAVNNT LRY------- RNFDATGNIS FGIKEHLLLP
                                RGENIAVMVT LRGQRAVEFL KKALEAVGWK IKA------- SSFDEFGNVG FGIREHIQIP
                                KGENIAVMVT LRGEKALNFL KRALEAVGHR IKA------- SSIDEHGNVS FGIEEHILIP
                                KGENIAVMVT LRREKAIEFL K--------- -KAFEAIKKA SQFDQFGNVS FGIKEHILIP
                                KGENIAAIVT LRGARAREFL RKVFETLGYR LKA------- SYFDDYGNVS VGIKEHIHMP

                                EIEYD-SVDK IRGMDITIC- ---T---T-A KTDEEGRALL AALGMPFMSR IGKLPIAIPP
                                EISFD-KIDS IRGMDITIV- ---T---S-A RSDQEGKALL QELGMPFMSR IGKTPVLIPD
                                EISFD-KIDA IRGMDVTIV- ---T---N-A RNDEEGRALL REMGMPFMSR IGKAPIPIPD
                                EISFD-KIDA IRGMDITIV- ---T---T-A RSDEEGRALL SEMGMPFMSR IGKNPVPVPD
                                EISYD-SIDQ IRGMDISII- ---T---T-A NTDEEGRALL AAMGMPFMSR IGKLPIPIPK
                                EIDYD-SIDR IRGMDITIV- ---T---T-A KTDEEARALL RGMGMPFMSR IGKRPIPIPA
                                EVDYD-SIDQ IRGMDISII- ---T---T-A KTDEEGRALL KVLGMPFMSR IGKVPIPIPD
                                EISYD-SIDQ MRGMDVSII- ---T---T-A TTDEEGRALL KVMGMPFMSR IGKRPIPIPD
                                EVNYD-DIDQ IRGMDVSII- ---T---T-A NTDEEGRALL KAMGMPFMSR IGKRPIPLPK
                                EIEYD-KIDQ IRGMDISII- ---T---T-A KTDEEGRALL KEMGMPFMSR IGKLPIPIPK
                                EIEYD-SIDQ IRGMDISII- ---T---T-A NTDEEGRALL KEMGMPFMSR IGKRPISIPS
                                EIEYD-RIDQ IRGMDISII- ---T---T-A NTDEEGRALL KEMGMPFMSR IGKRPISIPN
                                EIEYD-SIDQ IRGLDISII- ---T---T-A QSDEEGRALL KEMGMPFMSR IGKRPIPIPP
                                EIDYD-RIDQ IRGLDISIV- ---T---T-A QTDEEGRALL KEMGMPFMSR IGKRPIPIPA
                                EISYD-SIDQ IRGLDISIV- ---T---T-A KTDEEGRALL KEMGMPFMSR IGKRPISVPK
                                EISYD-TIDQ IRGMDVSIV- ---T---T-A KTDEEGRALL REMGMPFMSR IGKRPIPIPD
                                EIDYD-SIDQ IRGMDITIV- ---T---T-A STDEEGRALL KELGMPFMSR IGKRPIPVPA
                                EISYD-DIDQ IRGFDISIV- ---T---T-A NTDEEGRALL KELGMPFMSR IGKRPISIPA
                                EVEYD-TIDQ IRGMDISII- ---T---T-A NTDEEGRALL KELGMPFMSR IGKRPIPVPK
                                EVEYD-RIDQ IRGMDISII- ---T---T-A NTDEEGRALL KEMGMPFMSR IGKRPINIPG
                                EIDYD-SIDQ IRGMDISII- ---T---T-A NTDEEGRALL KEMGMPFMSR IGKRPITIPN
                                EVDYD-SIDQ IRGMDITIV- ---T---T-A NTDEEGRALL KEMGMPFMSR IGKRPIPIPS
                                EVEYD-SIDQ IRGMDISII- ---T---T-A NTDEEGRALL KEMGMPFMSR IGKRPITVPG
                                EIEYD-QIDQ IRGMDISII- ---T---T-A DNDEAGRALL KEMGMPFMSR IGKRPIPLPA
                                EVEYD-KIDQ IRGMDISII- ---T---T-A RDDEEGRALL KEMGMPFMSR IGKQPIAVPA
                                EVEYD-SIDQ IRGMDISII- ---T---T-A NTDEEGRALL KAFGMPFMSR IGKRPITIPS
                                EVEYD-KIDQ IRGMDISII- ---T---T-A KNDEEGRALL KEMGMPFMSR IGKRPITVPA
                                EVEYD-RIDQ IRGMDISII- ---T---T-A KTDEEGRALL KEMGMPFMSR IGKRPITIPA
                                EVEYD-SIDQ IRGMDISII- ---T---T-A NTDEEGRALL KEMGMPFMSR IGKRPIAVPA
                                EVEYD-SIDQ IRGMDISII- ---T---T-A KTDEEGRALL KEMGMPFMSR IGKRPITVPA
                                EVEYD-SIDQ IRGMDISII- ---T---T-A KTDEEGRALL KEIGMPFMQV II-------N
                                EVEYD-SIDQ IRGMDISII- ---T---T-A KNDEEGRALL KEMGMPFMSR IGKQPITIPA
                                EIEYD-NIDQ VRGLDISII- ---T---T-A KSDEEGRALL KELGMPFMSR IGKRPITIPA
                                EVEYD-SIDQ IRGMDISII- ---T---T-A KNDEEGRALL KEMGMPFMSR IGKRPITIPA
                                EVEYD-RIDQ VRGLDISII- ---T---T-A KTDEEGRALL KEMGMPFMSR IGKRPITIPA
                                EVEYD-KIDQ VRGLDISII- ---T---T-A KTDEEGRALL KEMGMPFMSR IGKRPITVPA
                                EIEYD-RIDQ IRGLDISII- ---T---T-A KTDEEGRALL KEMGMPFMSR IGKRPITIPA
                                EIEYD-RIDQ IRGLDISII- ---T---T-A KTDEEGRALL KEMGMPFMSR IGKRPITIPA
                                EVEYD-SIDQ IRGLDISII- ---T---T-A KNDEEGRALL KEMGMPFMSR IGKRPITVPA
                                EVEYD-SIDQ IRGLDISII- ---T---T-A KNDEEGRALL KEMGMPFMSR IGKCPITVPA
                                EIEYD-SIDQ IRGLDISII- ---T---T-A KNDEEGRALL KELGMPFMSR IGKRPITVPA
                                EVEYD-SIDQ IRGLDISII- ---T---T-A KNDEEGRALL KELGMPFMSR IGKRPITIPA
                                EIEYD-SIDQ IRGMDIAII- ---T---T-A KTDEEGRALL KAMGMPFMSR IGKLPIPIPK
                                EIEYD-NIDQ IRGMDIAII- ---T---T-A KTDEEGRALL KAMGMPFMSR IGKLPIPIPQ
                                EIDYD-SIDQ IRGMDISIV- ---T----TA NTDEEGRALL KEMGMPFMSR IGKRPITVPD
                                EIDYD-SIDQ IRGMDISII- ---T---T-A NTDEEGRALL KEMGMPFMSR IGKRPIPIPN
                                EIDYD-SIDQ IRGLDISIV- ---T--S--A NTDEEGRALL REMGMPFMSR IGKRPIAIPA
                                EIDYD-TIDQ IRGFDISIV- ---T---T-A NTDEEGRALL KEMGMPFMSR IGKRPIPIPS
                                EIEYD-SIDQ IRGFDISII- ---T---T-A NTDEEGRALL KEMGMPFMSR IGKRPIAIPA
                                EISYD-TIDQ IRGFDISII- ---T---T-A NTDEEGRALL KEMGMPFMSR IGKRPITIPA
                                EIDYD-TIDQ IRGMDVSII- ---T---S-A QTDEEGRALL KALGMPFMSR IGKRPIPLPA
                                EIEYD-TIDQ IRGMDVSII- ---T---T-A NTDEEGRALL TAMGMPFMSR IGKRPISLPQ
                                EIDYD-TIDQ IRGMDVSII- ---T----TA NSDEEGRALL KEMGMPFMSR IGKKPIPLPN
                                EIDYD-TIDQ IRGMDVSII- ---T---T-A QTDEEGRALL KEMGMPFMSR IGKRPITLPD
                                EIDYD-SIDQ IRGMDIAII- ---T---T-A NTDEEGRALL KEMGMPFMSR IGKRPIEIPK
                                EIDYD-SIDQ IRGMDISII- ---T----TA KTDEEGRALL KAMGMPFMSR IGKRPIAIPN
                                EINYE-QIDA VRGMDISIV- ---T---T-A PTDQEAHALL AAMGMPFMSR IGKAPITVPA
                                ---------- ---------- ---------- ---------- -------MSR IGKKPVVIPD
                                EITYE-EVDL VKGMNVSII- ---T---T-A NTDDEARELL RLLGMPFMSR IGKLPIAIPA
                                EITYE-EVDL VKGMNVSVI- ---T---T-A ETDDEARELL RLLGMPFMSR IGKKPIEIPQ
                                EITYE-EVDL VKGMNVSII- ---T---T-A NTDDEARELL RLLGMPFMSR IGKKPIEIPS
                                EITYE-EVDL VKGMNVSVI- ---T---T-A ETDEEARELL KLLGMPFMSR IGKKPIEIPN
                                EITYE-EVDL VKGMNVSII- ---T---T-A ETDDEARELL RLLGMPFMSR IGKLPIEIPQ
                                EITYE-EVDL VKGMNVSII- ---T---T-A ETDDEARELL RLLGMPFMSR IGKLPIEIPQ
                                ---------- ---------- ---------- ---------- -------MSR IGKLPIEIPQ
                                EINYD-EVDM VKGMNISII- ---T---T-A KTDEEAKALL SVLGMPFMSR IGKAPVVVPD
                                EINYD-EVDM VKGMNISII- ---T---T-A KTDEEAKALL SELGMPFMSR IGKAPVVVPD
                                EISYD-EVDM IKGMNISII- ---T---T-A KTDEEAKALL SELGMPFMSR IGKAPVVIPD
                                EIKYD-DVDV VRGMDITIV- ---T---T-A KTDEEAKALL AELGMPFMSR IGKAPVLIPD
                                EIKYD-DVEI VKGMDITIV- ---T---T-A KTDEEARTLL EEMGMPFMSR IGKAPVEIPN
                                EVDYD-KVDK VRGMNIVIV- ---T---S-A KTDKEAKSLL KGLGIPFMSR VGKAPVKIIK
                                EVDYD-RVDK TRGMNIAIV- ---T---S-A KTDKEAKALL SGLGIPFMSR VGKSPLKMTK
                                EIDYD-KVDK ARGMNITIV- ---T---T-A KTNEEAQAVL VGLGIPFMSR IGRQPIEVPA
                                EVDYN-KVDA VRGMDITFV- ---T---S-A KTDAEAKDLL EALGIPFMGR IGKRILEIPK
                                EVDYN-KVDR VRGMDITFV- ---T---S-A KTDAEARELL EGLGIPFMAR IGNRAIEVPK
                                EVDYE-KVDR ARGMDITFV- ---T---S-A ETNDEARELL ELLGLPFMAR IGKRALEIPK
                                EVDYE-KIDR VRGMDITFV- ---T---S-A RNDKEARQLL QAFGVPFMGK IGKRILQIPQ
                                EVDYE-RVDR VRGMDITIV- ---T---S-A ANDNEAKKLL EAWGMPFMGR IGNRQLEIPK
                                EVDYE-KVDR IRGMDITIV- ---T---S-A RSDQEAKELL EVLGMPFMGR IGKRIIKIPS
                                EISPE-EVTR TQGMDIIIV- ---T---S-A KTDREARALL EKLGMPFMSR LIKKPIVVPN
                                EIAPD-QVKR IQGMDVIIV- ---T---T-A KTDEEARKLL ALLGMPFMSR LIKKPIPVPN
                                EIVPD-QIKR VQGMDIIVV- ---T---T-A RTDEEARRLL ALLGLPFMSR LLKHSIKIPA
                                EIRPD-DISR IQGMDITIV- ---T---T-A KTDEEARKLL EYFGFPLQSR IADKPTIIPD
                                ELKPD-QVKR VQGMDITIV- ---T---T-A KTDEEARKLL QLMGFPFMSR ISKNPIDIPN
                                EISPD-QIKR IQGMDIVVV- ---T---T-A KRDEEARRLL ELLGFPFMSR IAKKPIVLPT
                                EISPD-QVRR VQGMDIVIV- ---T---T-A KTDDEARKLL ELFGFPFMSR IANKPIVIPN
                                ELNPD-EVRR IQGMDITIV- ---T---T-A KTDQEARRLL ELFGMPFMSR LAKKPIVLPQ
                                EITPD-QSPR AQGMDITIV- ---T---T-A KTDEEARRLL ELLGLPFMSK LAKRPIVIPP
                                GMEYHRDIGI M-GLDVTVVF KRARRLKKIT K--EEIIKFM NRFQTRFMKK IKK--IKIPE
                                GLEYQRDIGI M-GLDVTIVF QRTKTIKKVT K--DEIIKFM EKFNTRFMQK -----VKIPE
                                GVKYDPDIGI L-GFDVCIAL KRRFKERKIS K--EETIEWV KNYGVEVMEK --Q--LTVLE
                                GVRYDPEIGI L-GMDVCVTL ERPFKRKGKP ---EESMEWV KNYGVEVM-- --ELFVEIPE
                                KVKYDPKLG- IRGFDVLVTL KRPYKRRDIP R--EEAIEFV QKFGVVV--- ----------
                                EVKYDPKIGI I-GLNVSVTL ARPFKHRILS K--EDAINFA SKLGVIVFRK MGKPEVELPE
                                NVQYDVDIGI I-GLDVSLTL QRAYAKR-RS HTKEEAMNFM EKFSVTIYTK QKQKEIAIKE
                                NVQYDVDIGI I-GLDVSLTL QRAYAKRKIT K--EEAMNFM EKFSVTIYTK QKQKEIAIKE
                                GTRYDPELGI I-GMDVIVSL TRPESLRKVT R--EEGIKYA EVLGVTIMSQ AGIKPLEDKD
                                GTRYDPELGI I-GFDVIVHV ARPITRRRPT R--EEAIEFV REFGVNV--- ----------
                                ---------- ---------- ---------- ---------- -------MST IEKSAIQIPK
                                GVKYDPNIGI L-GLGVSVSL VRPFRVRHIT K--QEAIKFM EEFGVATMLQ ----------
                                ---------- ---------- ---------- ---------- -------MST TEETSIDIPD
                                GIKYDPKIGI L-GLEVSISL ARPFKFNSIA K--NDAIKFL EEFGVKVMST IENTAIQIPD
                                GIKYDPGIGI L-GLDVCMTL SRPYRKRHIT A--TEAKDFV REFGVEIMEA TG--------
                                GVKYEPSIGI L-GLGISVTL TRPGYGIRRR STNQEAKDYL KEFGVTVMST LEKMQVTIPE
                                GVKYP-SIGI L-GLGISVTL TRPYRRRHIT --NQEAKDYL KEFGVTVMST LEKMQVTIPE
                                GMKYDPDIGI F-GMDVAIVF RRRGIERIRV R-KEEAQDFL KNFKVTVWKE --ARSIKIPD
                                GMKYDPEIGI F-GMDINVVL RRKG-----A R--NERRALL T--RIPH--- ----------
                                GMKYDPEIGI F-GMDVNVVV RRTGTRVERR L-RDEAIEFM SKYSVQVMTI AGEDHIAIPD
                                GIKYDPEIGI M-GLEVCVTL ARPFRRRMIS R--QDAMTFM ENFKIE-ETR MKTLLVEIPQ
                                GVKYDHKIGI L-GLQASLT- ---------- ---------L -------KEE -----FEIPE
                                NVRYDPDLGI M-GFEVSVTL TRPYKSRLIT K--QEAIEFM AQFGVKVMKK PKRSEVVIPE
                                GVSYDHEIGI M-GLEVCVT- ---------- ---------L ---------- -----IEIPE
                                GAKYDPSIGI M-GLEVCVT- ---------- ---------L -------AK- -----IEIPE
                                ETKYDPEIGM M-GLEICIT- ---------- ---------L E------KEK -----IEIPK
                                GVEYDSDIGM M-GFEVAVKL ERPGYRVKKR IGDDEAIEFI DRFEIESM-- --EETIELPE
                                GARYD-PALG IFGFDVAVTL ARPYQYRAVT ---EETIRFF DIIGVKLMAR QPFRSVEVPD
                                GTKYD-PAVG VWGMNVVTVL ARPLMYRAVT K--AEAMKFF EVLGVKIMAK VPSNVVEVPE
                                GVKYD-PAVG IWGMDVCVKL AKPLQLRRVT K--EEAIEFF KVLGVQVMRV VYEE-VEIPK
                                GVKYKPELGI F-GMNVSAFI TRPYMYRAVK K--EEAIEFM SNFGVEVSTK --PLTVKLPA
                                GTRYDPEVGI F-GLDVAITF ERPFSRRQVR K--EEAMKFL ENFGVTIMQM VSREEIQIPS
                                GVKYKAEIGI F-GMDVIVSI GRAYARREVS R--AESMLFA KYLNLKHYPR VIALEVPIPE
                                SQEYDPSIGI F-GLDVTVN- ---LPGYA-K R-DAETRSIL PEDAIAFMPR TE---LPIPE
                                SQEYDPQIGI Y-GLDVTVNL VRPYHKRVLT A--EDAVTFL SNFDVEVM-- --RTEIEIPD
                                SQEYDPQIGI Y-GLDVTVNI VRPYKKRRMT V--EDAVAFI STFDVEVMSR IE---IEIPD
                                SQEYDPSIGI Y-GLDVTVNL VRPY----VA K-RDKARSIL PADAVAFMPR VE---LEIPE
                                SQEYDPNVGI Y-GLDVTVNL VRPYAKRVLT A--EDALAFL ANFDVEVMPR VE---IEIPD
                                SQEYDPNVGI Y-GLDVTVNL VRPYAKRALT P--EDAIAYL STFDVTV--- -MRVELEIPD
                                SQEYDPNVGI Y-GMDVTVNL VRPYAKRALT ---EDAITFL ANFDVDVM-- --RVELDIPD
                                SQEYDPNVGI F-GLDVTVNL VRPYAKRALT ---EDAISFL ANFDVTV--- -MRVELDIPD
                                SQEYDPNVGI Y-GLDVTVNM VRPGYRVS-K LTPEDAIAFL ANFDVTVM-- --RVELETPD
                                SQEYDPNTGI Y-GLDVTVTL VRPYAKRVMT A--EDAIAFL SEFDVEIMSS IE---LTIPD
                                SQEYDPNVGI Y-GLDVTVTI VRPYAKRVMT P--ADAREFL STFEVEVMNR VE---IDIPD
                                GQEYDPQIGI F-GLDVTVTI VRPYSKREMT P--EDAAAFL AEFDVEVMTS TT---ITLPD
                                SQEYDPQIGI Y-GLDVTVNL VRPYKKRAMS A--EDATAFL ANFEVA-MNR VE---IDIPD
                                SQEYDPQIGI F-GLDVTVNM VRPYNKRVLT P--EDAIAFL QTFDVEVMSR VE---IEIPE
                                GQSYDPQIGI Y-GMDVNVI- -KKVARRGVS P--EEAIAFL EQYGMEVMVV --ERRVTIPA
                                GMSYDPQIGI F-GMDINVV- -RNITRRQVK K--EDAIAFL KEYSVEVMAS --VRKVRIPD
                                GMAYDPNIGI Y-GMDVTVCI ARRYARRQVT R--EEAMQFM DAFGVEVMGK EIRKTIPIPE
                                GVDYDPDVGI F-GMDVCVSL KRRYARRKVT K--EDTIRWL ESLGVIVTST YEERVVEVPE
                                GVEYDPDMGI F-GLQVCCVL KRRYRVEE-R T-KEDTIEFL KSLGVEVLTS IEERFVEIPE
                                GMKYDPNIGV F-GMDVTVVK -RPECKRAVT L--EDSIAFL DSYGVEVMVK --EIAIEIPE
                                GMRYDPNIGI F-GMDINVIN -RPYKKRSIT K--DDSISFF EKYAVEVMVK ETKKAVPIPE
                                GMRYDPNIGI F-GMDINVVS RVPSITK--- ---DDTVAFF ERYSVEVMVK EIRTEVPIPS
                                GMKYNPDIGI F-GMNVSVTF EKPYAKRQIS K--EETMKYM DNFNVNYMVV AAREEIEIPE
                                GVKYDPDIGI F-GMDVSVTF QKPHKERRVT K--EESMEYM ENFNVTIMVK LADITIPIPE
                                GMKYDPEIGI F-GMNLSVTF EKPHRINR-R S-REEAIEFM EKFQVKIMVL AAREEIPIPD
                                GVEYDPEIGI F-GMDIAVTL ERPFMRRCLT K--EEGIVFM EEFDVEVEAK PAAIPIVMEE
                                GQKYDPSVGI Y-GMDICVTF EKSYKSRKVT K--DEAIEYI AKFEVV-MPV AAREEIEIPE
                                GVKYDPEIGV F-GMDVCITI ERPYKRRKRV K-KEEAIALL NEFNVRIESL VKHVVVEIPE
                                GARYDPEIGI V-GMDVIITV EKPYEKRKVK P--EETMVLL KEFGVTFLAK HAIRELEIPD
                                GARYDPEIGI V-GMDVCLTV ERPFERRAVR P--EETMVLL REFGVTILPR LVERRVEIPQ
                                GAKYDPEIGI V-GMDVCLTV ERPFERRAVR P--EETMVLL REFGVTILPR LVERRVEIPQ
                                GVRYDPDIGI F-GMDISVTI ERCYAKRCVS R--EESILFM ILYGIRVTRK AAREEIDIPE
                                GTRYDPRVGI F-GMDVILTI ERPYARRAVT K--EESMVFL KEFGVKIMAK WVHALVDVPE
                                GVKYDPRVGI L-GMDVAITV QRPHVERQRV -TREETMVLL QLFGVTFMAK HVMERVDVPE
                                GTRYDPEIGI F-GMDVAITI ERPYTRRCRV -TPEEAMLLL EMFGVKIVAK YVAEEVPIPE
                                GVRYDPEIGV F-GMDVAITI ERPYMRRCRV N-KLEAMVFL NEFGVEIMVR HVAETVEIPE

                                KVEVTLDG-- R-R-VVVKGP KGTLDLTLPD SVEV--VR-- ED--GRLLVT RRGES----R
                                KVSVDFDG-- L-T-VTVKGP KGELKRQMPE GVSF--DK-- KD--NTVIVS PTTTK----I
                                KVTISLDG-- L-A-VTVKGP KGELSRVLPE GVSV--SQ-- EG--GTVVVS PTSSH----R
                                KVTVSLDG-- L-T-VKVKGP KGELERTLPE GVSV--SQ-- EA--NTIVVA PTSTK----R
                                KVQITIAG-- Q-Q-VTVKGP KGELQRTLTD YVDI--EQ-- EG--EEILVK QRRES----R
                                KVSVALDG-- Q-Q-VKVKGP KGELARILPA PIAI--AQ-- TD--GQLHVT RVDES----R
                                KVNVTIKG-- Q-A-VTVKGP KGELSREITP EVAI--EQ-- AD--NLVTVT RRNES----R
                                KVAVTIDG-- S-T-VKVKGP KGELSQVLPP EVVV--VQ-- EN--SSLLVN RRDDS----R
                                NVTLTLDG-- Q-Q-VTVKGP KGQLSRVFPP EVNV--VQ-- EG--EAIVVK RRDDS----R
                                KVTITIEG-- Q-K-VTVKGP LGELSRVLPP EIAV--KE-- QE--NTIIVK PQEQS----R
                                KVTVTI---- DGQHVAVKGP KGELSRLLPA EVVL--EL-- -ET---LLVT -------RDR
                                KVTITL---- DGQKVAVKGP KGELSRVIPA EIVM--GI-- -ET---LLVT -------RDR
                                KVTFTI---- EGQHIIVKGP KGELSRVLPE KVIL--EQ-- -DT---LLVK -------RDR
                                KVTLTL---- DGQKVTVKGP KGELSRVLPN EVIL--SL-- -ET---LIVK -------RDL
                                QVTLTI---- NGQQVIVKGP KGELSRVLPP EVVV--EQ-- -DT---VNVK -------RSR
                                KVAVTIEG-- R-H-VAVKGP KGELSRLLPW GIVI--AQ-- SD--NTITVS RFDES----R
                                KVSITI---- DGQDVQVKGP KGELSRTLPS GVVI--VQ-- -DT---ILVN -------RDR
                                KVTVSI---- SGQSITVKGP KGELSRTFPA GVVF--EQ-- -DT---ILVK -------RDR
                                NVTVTI---- ANQHVAVKGP KGELARTLPD EVEV--VQ-- -ET---ILVN -------RNR
                                KVTVAI---- EGQHVGVKGP KGELSRVLPA EVTV--EQ-- -ET---LVVK -------RNR
                                KVTVTI---- EGQQVTVKGP KGELQRVLPK QVTI--EQ-- -ET---IHVR -------RDR
                                KVTVTI---- DGQQVKVKGS KGELDWVLPD TIKA--EQ-- -VT---VQVS -------RER
                                KVTVNI---- DGQHVAVKGP KGELSRILPE QVAI--EQ-- -DT---LRVV -------RDR
                                KVTVTLDG-- Q-S-VVVKGP KGELSRVLPS GVVV--MM-- EG--DTVVVN RANES----R
                                KVQIKIEG-- A-S-ISVKGP KGELSRELPT QVSV--SQ-- EG--DTLTVS RQDDS----R
                                KVTVTI---- NGSHVAVKGP KGELARVLPS AVTV--EQ-- -ET---ILVK -------RDR
                                KVQVTI---N GSN-VQVKGP KGELSRDLPA NIVL--TQ-- -E----LTVS ---------P
                                KVQVTI---D GTK-VVVKGP KGELSRDLPV NVLV--SQ-- -E----LLVN ---------R
                                KVQVTV---D GTK-VSVKGP KGELSRELPN NVIV--SQ-- -E----LTVN ---------R
                                KVQVTF---D NAK-VVVKGP KGELSRELPA NVIL--SQ-- -E----LTVD ---------R
                                G---T----- -NN-IVVKGP KGELSRQL-P -VNI------ -N----LSQT ---------R
                                KVEVTI---D GPK-VVVKGP KGQLSRTLSA NVIV--SQ-- -E----LNVT ---------R
                                KVQVAI---D GTK-VVVKGP KGELSRNLPA NVIV--SQ-- -E----LQVT ---------R
                                KVQVAI---D GTK-VVVKGP KGELSRNLPV NVTV--SQ-- -S----LLVT ---------R
                                KVQVAI---D GVK-VVVKGP KGELSRQLPN NVIL--SL-- -D----LLVT ---------R
                                KVQVAI---D GVK-VVVKGP KGELSRQLPN NVIV--SQ-- -E----LLVT ---------R
                                KVQVAI---D GTK-VVVKGP KGELSRDLPA HVTV--SQ-- -S----LLVT ---------R
                                KVQVAI---D GTK-VVVKGP KGELSRDLPT HVTV--SQ-- -S----LLVT ---------R
                                KVQVAI---D GSK-VVVKGP KGELSRVLPS NVIV--SQ-- -E----LLVT ---------R
                                KVQVAI---D GSK-VVVKGP KGELSRNLPP HVTV--SQ-- -E----LLVT ---------R
                                KVQVTV---D GSK-VIVKGP KGELSRDLPT HVTV--AQ-- -D----LLVT ---------R
                                KVQVAI---D GTK-VVVKGP KGELSRELPA HVSV--SQ-- -E----LLVT ---------R
                                KVEITLDG-- K-L-VKVKGP KGELEQTMPD FVTI--EQ-- EE--DRILVH RVNDS----R
                                KVEITVDG-- K-Q-VKVKGP KGELEQTMPD FVTI--EQ-- ED--NQILVK RVNDS----R
                                KVTVTIDG-- N-H-VAVKGP KGQLERQIPG MVDI--HQ-- DG--NTITVV RHNES----R
                                KVTVNIQE-- R-Y-VTVKGP KGTLERELPS LVSV--KQ-- EG--ETLLVV PEDES----R
                                KVTAEING-- Q-Q-VTIKGP KGTLARVIPA PISV--RQ-- EG--ETIEVT PDNDS----R
                                GITVNIEG-- S-H-VSVKGP KGSLERDLAD LISI--ER-- VD--DQLTVS PKNNS----R
                                KVNVDING-- Q-N-VSVSGP KGNLARELPS LVTV--VQ-- EG--ETIQVN RENDS----R
                                KVEIKIDG-- Q-T-VNVTGP KGNLSRDLPS LITI--VQ-- EG--QELLVT RDNDS----R
                                KVSVDIQG-- S-H-LSVKGP KGSLERQLPE KVIV--AQ-- EG--ETITVT RQDES----R
                                KVTVEING-- Q-H-IAVKGS KGTLERIIPA GVRV--EH-- EG--ETLKVV PENAS----R
                                KVTIDIKG-- Q-H-IAVKGP KGSLELDLPS KVSV--KQ-- EG--ENVVVT TDDDS----R
                                KVTIDIKG-- Q-Y-ITVKGP KGSLERELPS RVQL--NK-- EG--ETLMVQ RQDDS----L
                                KVTVKING-- Q-H-IAVKGP KGELERVLPA LVEV--KQ-- EG--ETLLVR RENDS----R
                                KVTVEING-- L-N-VVVKGP KGTLERTLPP QVKV--EQ-- EG--NTLKVL RRDES----R
                                GVTVQF---- DNK-VSVKGP KGQLTKEFRP EIAFKQ-E-- -GDT--ITVL --R--SD--R
                                GVEVKI---- GQV-VTAKGP LGTETVELRE EVTVKV-E-- -NNE--IIVD -IK--HD--R
                                GVEVKI---- GHT-VTAKGP KGTEVVTVRP EINVAV-E-- -DNH--VVVT --R--DS--R
                                GVEVKI---- GQV-VTAKGP LGTEVVNVRP EIEVKI-E-- -DNH--VVLA --K--GS--R
                                GVEVKI---- GNV-ITAKGP KGTESITFRE EVKVSV-A-- -DNH--IIVE --P--SD--R
                                GVEVKI---- DHQ-VTVKGP NGTEVVKVRP EIAIKM-E-- -DNH--IVLS --K--GT--R
                                GVEVTI---- GQT-VTAKGP HGTEVVEVRP EIAVKV-E-- -DNH--IVLS --K--GS--R
                                GVEVTI---- GQT-VTAKGP HGTEVVEVRP EIAVKV-E-- -DNH--IVLS --K--GS--R
                                GVEITI---- GQT-VTAKGP HGTEVVEVRP EIAVKV-E-- -DNH--IILS --K--GT--R
                                KVEVKI---- NNV-VTAKGP LGTLNVAIRS EITVKQ-E-- -DGK--IILE --R--NE--R
                                KVEVKI---- NNV-VTAKGP LGTLNVAIRS EITVKQ-E-- -DGK--IILE --R--NE--R
                                KVEVKV---- NNT-VTAKGP LGTLSVTIRP EIAVKQ-E-- -DGK--VILE --R--NE--R
                                KVDVKI---E GNL-VKVSGP LGNLHCELRP EISV--ED-- -N---KLVLK R--------K
                                KVNVEV---- GNT-VKASGP LGNLEVKLRP EIKVEK-Q-- -DNK--LIVS --R--NE--R
                                GVNIEIKE-- -NE-VIVSGT KGTLKVQIPD TLEV--KI-- EG--DVLTVS KKKET----K
                                DIKVEIKN-- -GK-IIVSGT KGTLSMEIPE TLEI--KI-- EG--DLLTVS REKDN----K
                                GVKVKIDG-- -NK-VTVTGA KGTLERVIDP NIKV--EL-- KE--KTLFVV RTKES----A
                                GVEIKV---- DGQ-ISAKGP KGTISFLVKP VVKIEI-K-- -EGK--LTTV -LA---D--R
                                GVEVKI---- KGM-VTVKGA KNSLSLSHLP AVTVAL-D-- -QGK--IVTS -CQ---D--Q
                                GVDVKV---- DGV-VNVKGP KGALTQAYDK RVEIKV-E-- -GGK--VLTL -YS---D--R
                                GVEVKV---- DGK-VIVKGP KGTLEQKYLP QIKVEV-K-- -DKT--VVTL -IL---D--P
                                GVEVKV---- DGQ-IQVKGP RGSLVQGYRP AINVEV-K-- -DGK--VLTL -CS---D--P
                                GVEVKV---- DGK-IKVKGP KGSLTQEYNP QIKLEV-K-- -ESK--VYTL -CG---D--P
                                GVDVKI--E- PNK-VTVKGP LGEFSMDY-T YVKF---RM- -DG-NQIWVE EP--PR-LMK
                                GVQVEI--K- ENI-IKVKGP KGELSQEYLP YVKI---EQ- -KE-DGIWVT PR--QS-DRR
                                GVSCKI--E- GSV-ISVKGP KGELKQELLP LVKI---EA- -DE-KEIWVK SR--KS-DYK
                                GVELSV--D- GQT-IKIKGK NGELSLNLPE YLEV---DR- -DN-NELMIK TR--SS-DEK
                                GVEVTV--N- EKE-IKVKGP KGELTQEYLP YVKF---VI- -ED-NKIKVE GR--KS-DAK
                                NVQLSI--T- DSE-IKVKGP KGELKLNNHP FVSI---KV- -EG-NEVWVT PR--KA-DER
                                GVEVKV--E- GNV-LKVKGP LGELKQDFLP YVKV---EI- -NG-NEMNVK PR--RS-DLK
                                GVTVEI--K- DNV-VKVKGP KGELSQEFLP YVKI---EV- -EG-NEVWVR PR--KS-DWR
                                NVQVQL--I- ENK-VIVKGP KGTLEQTLSP YVVV---SV- -ED-GKIYVK ----QNEAAL
                                GVSITI---- --EKFTAKGP EGELSREFNG KVMI--KD-- -K---EIILE K--------N
                                GIDVEV---- SNSKIVVRGP QGEFKIDLKD GV-I------ ------IGAT ---------K
                                GVEVEI---S GKK-VRVKGK QGTLERTF-- TIKV--EE-- -GK---VSEE ---------R
                                GIKIEL---- -ENKIKVTGS KGTLEKDFFK EIEI--KN-- -NK---ISIT K--------K
                                ---------- ---------- ---------- ---------- ---------- ----------
                                GVTINI---- -SI-VTLKAE NS-LSREFPT AMTI--KN-- -N----IKLQ A--------K
                                KIEAKV---- -EGTLTIKGP KGELKRKIYP GIMV--KD-- -N---KIILS K--------R
                                KIEAKV---E GKT-LTIKGP KGELKRKIYP GIKM--KD-- -N---KIILS K--------R
                                GVQVQT---- --TSIIVSGP LGRLERNFNA GAEL------ -T----LEIK R--------G
                                ---------- ---------- ---------- ---------- ---------- ----------
                                DVKVNL---- -KGMLYVQGP LGKVYKNFKK VIQI--ND-- -N---KILLK --------TR
                                -V-------- -------QGP LGKYKFRIPN EINI------ -N----LKAR ---------K
                                KVTVTL---- -NM-LAVSGP LGKFKFRIPV SLEV--KD-- -N---NISIK --------SR
                                DVKVNL---- -KGMIHVQGP LGNVYKNFKK VIEI--ND-- -N---KIFLK --------TR
                                ----RM---- ----LHVKGK LGSAHKSFRK -IPV------ -G----IRID -----GSVER
                                GVTVTQ---- -NKMLLFEGP LGKTHKNFRN -IPV--KI-- -E----IAIN E--------K
                                GVTVTQ---- -NKNMLLEGP LGKTHKNFRN PVKI------ -E----IAIN ------LTGK
                                GFKVSI---- --STVTIYGG KT-ISKNF-A NVKV--ED-- -GK---INAS ---------K
                                ---------- ---------- ---------- ---------- ---------- ----------
                                GVTVSL---- --DVLKVKGP KGELSRTFSP RIAV--AD-- -G---KVSVS I--------K
                                GVNVAM---- --DTLKVKGE KGEVARIMYP KVRI------ -E----VKV- ------NIWK
                                GITIQL---- --DFFVVKGS KGELQKKLHP RIRM--GK-- -K----IVAT ---------Q
                                GITASF---- --QVMTVKGK KGEVKKLLSP LLSI--AD-- -G---KVIIS R--------K
                                NIQVSV---- KDS-ILTKGQ KGEVVKNFVP QISI--EK-- -N----LILM K--------R
                                KIEVRV---- --DLISVKGP KGEINRKLLP KIKI--SV-- -QKV--VIAT ---------K
                                DVEVKI---- AGSLISVKGP KGEVSRRLLP NISV--KE-- -N---QILMA -T-------K
                                GFEAET---- DGV-LTVEGH DEKVEKKMQH AVEV--EA-- -NE---IEIE -T-------R
                                GVKVEV---S GSR-VVVKGP LGALERDF-G NIRL--GD-- -G---SVIIE R--------E
                                GVSINV---E GGNRVTVKGP LGSLTKEF-K GLPI------ -T----ISV- ---------R
                                GVSVSI---- ERTDVKVKGP LGEVTKEFK- NMSL--QD-- -G---KIVFK ---------A
                                GVKAKL---- --EILHITGP LGTVTKDSKP VLKI--ED-- -N---RVVIS --------SR
                                GITVNI---- --DTVKVKGK KGELSRDFSA KLTI--SL-- -EK---IILE R--------R
                                GVKVEV---D GSK-IRVSGP KGTLEREFHS EL-I--EL-- -S----IEVK ---------V
                                DVDVEI---- -DHDVSVSGD NGSVSRRLWP DVSV--SITD AD--TAVVIE A--------K
                                EVTATM---- -DHEVTVEGP NGSVTRRLWP DITV--DV-- -EA---VVIE A--------K
                                EVSAEV---- -SNELTIEGP NGSVTKRLWP NVSV--SA-- -EA---IAIE A--------K
                                DVDAEQ---- -DHDITVEGD NGSVTRRLWP DIDV--SV-- -DT---VVIE A--------K
                                EVSADV---- -DHDVTIEGP EGSVTRRLWP DVSV--TV-- -EA---VVVE A--------K
                                SVTVEK---- D---VTVEGP EGSVTRRLYP DVTVVEDT-- ------VVIE -----SDE-A
                                NVTVEI---- DHLDVTVDGP EGSVTRRLWP VVDV--ED-- -D---TVVIE -------SAA
                                NVTVEK---- D---VTVDGP EGSVTRRLYP DVTVVEDT-- ------VVVE -----SDE-A
                                NVTVEI---- -DHDVTVEGP EGSVTRRLWP DVTV--DV-- -ES---VVIE A--------K
                                DASAEI---- -DHDLTVEGP NGSVTRRLWP DVTV--SV-- -ES---VVIE D--------A
                                DVSAEI---- -DHDLTVEGP NGSVTRRLWP EVTV--ED-- -G---AVVIA A--------K
                                DVSATV---- -DHDLTVEGP DGSVTRRLWP DVSV--EN-- -G---EVVIE A--------K
                                DVSAEV---- -KNDLTVDGP NGSVTKTLWP SVTV--ED-- -G---QVVIE A--------K
                                DVSAEV---- -DHDLTVEGP NGSVTRRLWP SVAV--ED-- -D---HVVIT A--------K
                                GITAAF---- --TTMAVKGP KGELTRDMRP GVVI--TD-- -G---EVVIT K--------R
                                GVKVKL---- -EQQLTITGP KGALVRSVRP QVSV--GK-- -E----ITIA --------ER
                                GVMVK----- -KEVLTVSGE LGTLTREFTP NVDV--QQ-- -D---EVVVD -P-------R
                                DVQLTI---- EGG-YTLKGP KGENTRYLKR GFEV--GD-- -G---KVRVK ---------K
                                GVEVEV---- DGNGYRVKGP LGENERVLKR GVYI------ -E----KLVR K--------R
                                GISVSF---- --V-FTATGP LGTVERKWYP GIKI------ ------VRD- R--------K
                                GVTVSY---- --V-FTASGE KGTNTKRWYP GITI------ ------VT-- R--------Q
                                GVTVTF---- --V-MSVSGP KGSNQRLWYP GINI------ ------VID- K--------K
                                GVEVII---- -NNEVTVKGP NGEDSRKFTP NVDI--TE-- ------VEVL R--------K
                                DVTVTI---N GSE-VTVKGN GGEIKRNFNN KITI--EE-- -N----VTVK K--------K
                                GVDVTI---- DGG-VTVKGP KWELSRKFNS EIMV--ED-- -D---KVVLE K--------K
                                RVKIDV---- EDREVTVKGP KGEVTKEFYP DVLV--ED-- -D---EVVIA R--------R
                                NVNVEI---- -NGTVVVSGA KE-LKREMYP GIEI--ST-- -EKV--VIFP ---------R
                                GVKISI---- --EKVVVEGP KGKIEKDFNA -ISL--SD-- -G---KVVVE R--------E
                                GIDIKI---D GKK-IKVKGP KGELERDFSH -IKL------ -S----LRLE AA-------K
                                GVAVTV---- -DGKVTVKGP KGEIRKDFSH GVTI--TV-- -DY---VVVS S--------R
                                GVTVTV---- -DGKVTVKGP KGEIRKDFSH GVTI--TV-- -DH---VVVS S--------R
                                GVSVEV---- -DN-LLVKGP KGSLQRSFDA NIII--KV-- -EK---VILE R--------E
                                GVEVEV---- -EGKVKVRGP KGELERDFSA KIRI--KK-- -Q----VLVE R--------K
                                GVTVSV---- -EG-MRVRGP KGEVERDFSA RVLI--RL-- -EA---VVVE A--------R
                                GVEVKI---- -KK-VTVKGP KGELTRDFAK GISV------ ------IEAN R--------R
                                NVTVAI---- -DGKVTVKGP KGELTRDFSY ALRL--ED-- -G---KVVVE R--------R

                                RAREQHGLGR TLVANMVTGV TTGFTKPMQI AGVGYRVALT -GR-K-LTIN AGFSHPIEIE
                                FSRQRHGLCR ALIANMVKGV SQGFSKKLEI VGVGSRAQVK -GK-N-LVVS AGYSHPIEMI
                                RSRERHGLSR TLVANMVEGV SQGFTRKLEI VGVGYRAQVQ -GR-K-LVVS AGYSHPVEMV
                                ISRERHGLSR TLVANMIEGV HNGYSKALEI VGVGSRAQVK -GT-T-LVVS AGYSHPVEMP
                                ICRQQHGLSR TLIANMVEGV TNGFERRLQI QGVGYRAQLQ -GK-N-LILN VGYSNPVQVE
                                TARQLHGLCR TLVANMVEGV SQGFTRKLEL QGVGYRAAVQ -GR-N-LVLN VGYSHPVEIV
                                IARQRHGLSR TLIANMVEGV SKGFEKKLQI QGVGYRAQVQ -GR-N-LILN VGYSNPVTIE
                                PARQRHGLSR TLVANMVKGV TEGFRKNMQI VGVGYRLQVT -GN-K-LAIT AGYSHPVEID
                                PAKERHGLCR TLLANMVEGV SQGFTKKLEI QGVGYRAQLQ -GK-T-LVLS MGYSHPVEIV
                                RARQRYGLCR TLVANMVEGV SKGYEKRLVI QGVGYRAQVQ -GK-T-LVLN VGYSKPVEMP
                                TARQLHGLCR TLVSNMVEGV SNGFQRRLEI QGVGYRAQV- -QG-RNLILN VGYSKPVEMP
                                VARQLHGLCR TLVANMVEGV SQGFQRRLEI IGTGYRAQV- -QG-RNLILN VGYSKPVEMP
                                VARQLHGLSR TLVANMVDGV SKGFEKRLEI QGVGYRAQV- -QG-KNLILN VGYSKPVEMN
                                VARQRHGLCR TLVANMVDGV SQGFERRLEI QGVGYRAQV- -QG-KNLILN VGYSKPVEMV
                                TARQRHGLCR TLVFNMVEGV SNGFERRLEI QGVGYRAAV- -QG-TNLVLN VGYSKPVEMI
                                IARERHGLCR TLVANMVEGV SQGYSKRLAI TGVGYRAQVQ -GQ-K-LVLS LGYSHPVEMD
                                IARERHGLCR TLVANMVEGV SNGYQKRLEI QGIGYRAQV- -QG-RNLNLS LGYSHPVVFE
                                VARERHGLCR TLLSNMVEGV SQGFQKRLEI QGVGYRAQV- -QG-RNLILN VGYSHQVNIE
                                VARQRHGLSR TLVANMVEGV SQGFQKRLEI QGVGYRAQV- -QG-RNLVLS LGYSHPVQIE
                                PARQLHGLSR TLVANMVDGV SEGFQKRLEI QGVGYRAQV- -QG-RNLILN VGYSKPVEIT
                                LARQRHGLSR TLVANMVEGV SKGFERRLAI QGVGYRAQV- -QG-RNLILN VGYSQPVEIV
                                TARESHGLSR TLVANMIEGV SKGFEKRLDI QGVGYRAQV- -QG-RNLILN VGYSKPVEIV
                                AARQRHGLSR TLVANMVEGV SQGFEKRLSI QGVGYRAQV- -QG-RNLILN VGYSKPVEIV
                                PARQQHGLCR TLVANMVEGV STGFQKKLEI QGVGYRAAVD -GR-I-LTLN VGYSLPVKID
                                VCRQMHGLSR SLVSNMVEGV SQGFQRKLQL QGVGYRAQVK -GK-D-LVLN VGYSHPVEIT
                                LSRQLHGLSR TLVANMVDGV SQGFQKRLEI QGVGYRAQV- -QG-RNLVLS LGYSHPVQIE
                                ISRQLHGLFR TLISNMVEGV STGFQRRLEI QGVGYRAAV- -QG-RNLVLN MGYSHQVQIP
                                RSRQLHGLCR TLVANMVEGV SQGFQRRLEI QGVGYRAQV- -QG-RNLVLN MGYSHQVQIA
                                RSRQMHGLSR TLVANMVEGV SKGFERRLEI QGVGYRAQV- -QG-RNLVLN MGYSHQVQIV
                                RSRQLHGLFR TLVANMVEGV SKGFERRLEI QGVGYRAQV- -QG-RNLVMN MGYSHQVQIV
                                QSRQLHGLCR TLVANMVEGV SQGFQRRLEI IGVGYRAQV- -QGKS-LVLN IGYSHQVQIA
                                RSRQMHGLSR TLVANMVEGV SQGFKRRLEI QGVGYRAQL- -QG-RNLVLN IGYSHQVNIV
                                RSRQLHGLSR TLVANMVEGV SQGFQRRLEI QGVGYRAQV- -QG-RNLVLN MGYSHQVQIE
                                RSRQLHGLSR TLVANMVEGV SSGFQRRLEI QGVGYRAQL- -QG-SNLLLN MGYSHQVQIA
                                RSRQMHGLSR TLVANMVEGV SQGFQRRLEI QGVGYRAQL- -EG-RNLVLN MGYSHKVQIE
                                RSRQMHGLSR TLVANMVEGV SQGFQRRLEI QGVGYRAQI- -QG-RNLVLN MGYSHQVQIE
                                RSRQMHGLSR TLVANMVEGV SQGFQRRLEI QGVGYRAQV- -QG-ANLVLN IGYSHQVQIE
                                RSRQMHGLSR TLVANMVEGV SQGFQRRLEI QGVGYRAQV- -QG-ANLVLN IGYSHQVQIE
                                RSRQLHGLSR TLVANMVEGV SLGFQRRLEI QGVGYRAQV- -QG-RNLVLN MGYSHQVQIE
                                RSRQMHGLSR TLVANMVEGV SQGFQRRLEI QGVGYRAQV- -QG-RNLVLN MGYSHQVQIE
                                KSRQMHGLSR TLVANMVEGV SQGFQKRLEI QGVGYRAQV- -QG-RNLVLN MGYSHQVQIA
                                RSRQMHGLSR TLVANMVEGV SQGFQRRLEI QGVGYRAQV- -QG-RNLVLN MGYSHQVQIE
                                KARERHGLAR TLVANMVHGV SQGFERRLQI QGVGYRAQVQ -GR-N-LILN VGYSHPVEIV
                                KARERHGLAR TLVANMVHGV SQGFERRLQI QGVGYRAQVQ -GR-N-LILN VGYSHPVEIA
                                KCRERHGLSR TLIANMIEGV SNGYEKQLII QGVGYRAQMQ -GT-T-LVLS VGYSHPVEIQ
                                KARERHGLSR TLVANMVSGV ADGFEKRLQI QGVGYRAQAQ -GK-K-LTLN VGYSKPVEMT
                                LGRQRHGLCR TLVANMVEGV SQGFQKRLQV QGVGYRAQAQ -GK-Q-LTLN VGYSQPVEII
                                TARQLHGLSR TLVANMIEGV FKGFEKRLQI IGVGYRAQAQ -GS-K-LTLN VGYSKPVEME
                                KARERHGLCR TLVANMIDGV SQGFEKKLEI QGVGYRAQAQ -GS-K-LTLN VGYSKPVEMQ
                                KARERHGLCR TLVSNMVDGV NQGFEKKLEI QGVGYRAQAQ -GA-K-LTLN VGYSKPVEME
                                TARERHGLVR TLVANMVDGV AQGFERRLEI QGVGYRAQAQ -GN-K-LTLN VGYSKPVEMT
                                TARERHGLVR TLVANMVEGV ANGFQKRLQI QGVGYRAQAQ -GS-Q-LTLN VGYSKPVEMT
                                TARERHGLSR TLVANMVEGV SKGFEKRLSI QGVGYRAQAQ -GT-K-LTLN VGYSNPVEMT
                                ISRERHGLCR TLVANMVHGV SAGFEKRLSI QGVGYRAQAK -GT-K-LTLN VGYSKPVEIA
                                TARERHGLCR TLVANMVEGV AKGFEKRLQI LGVGYRAQAQ -GS-K-LTLN VGYSKPVEMT
                                VARERHGLSR TLVANMVEGV SQGFQKRLDI QGVGYRAQAQ -GS-K-LTLN VGYSKPVEMM
                                SVRSLHGLSR TLLANMVKGV STGFDKTLEI VGVGYRASM- DG-KK-LVMQ LGYSHSVEID
                                KSRALWGLSR TLVNNAVEGV KHGFTKKLEI QGVGYRANM- EG-SN-LNLV LGYSHPVLVT
                                EARSLHGLSR TLIANAIKGV SEGFEKKLEI VGVGYRANM- EG-SN-LNMA LGYSHPVIIV
                                ETDALYGLSR TLVANAIHGV KDGFVKKLEI NGVGYRAQM- QG-TT-LNMA LGYSHPVDIV
                                KTNALHGLYR TLIANAIHGV SQGFEKKLEI VGVGYRANM- EG-SN-LNMA LGYSHPVLIV
                                ETDALFGLFR TLIANAVHGV THLFEKKLEI QGVGYRASM- EG-KN-LNLA LGYSHPVIVE
                                ETDALYGLSR TLVANAVHGV KNLFEKKLEI QGVGYRANM- EG-KN-LNLS LGYSHPVVVE
                                ETDALYGLSR TLVANAVHGV KNLFEKKLEI QGVGYRANM- EG-KN-LNLS LGYSHPVVVE
                                ETDALYGLSR TLVANAVHGV KNLFEKKLEI QGVGYRANM- EG-KN-LNLS LGYSHPVVVE
                                KTRALHGLSR TLVYNLVNGV NTGFSKNLEI HGVGYKATK- EG-NT-LILA LGYSHPVKID
                                KTRALHGLSR TLVYNLVNGV NTGFSKNLEI HGVGYKATK- EG-NT-LILA LGYSHPVKID
                                KTRALHGLSR TLVYNLINGV NTGFSKNLEI HGVGYRAAK- EG-NV-LNLS LGYSHPVKVD
                                TG-ALYGLSR TLVNNMVVGV SQGFTKALEI QGVGYKAAK- -EGNV-LNLS LGYSHPVKID
                                KSRALHGLSR TLVSNMVNGV SSGFQKRLEI QGVGYRATL- DG-RN-LNLA LGYSHPVRIE
                                RIRSLNGFLR AYIANMVKGV SEGFEKDLEI SGVGYRASLQ -GK-K-LVLS MGYSHPVEMD
                                RIRALNGFLC AHIANMFKGV SEGFEKDLEL NGVGYRAALQ -GN-K-LVLS LGYSHPVEVD
                                PVRAKHGLYR ALLKGMITGV AVEFKKVLLL SGVGYRAQVD -GK-K-LVMQ LGYSHPIEFV
                                QAMAIQGLYN SMIENMIVGV TKGFEKELDL VGVGYRATM- QG-KK-LQLQ LGYSHPVEFD
                                LSRSLQGLYN SLLNNMILGV TKGFEKELDL VGVGYRAQL- QG-KK-LQLS LGYSHPIEYD
                                SGLALQGLYN SLIKNMLAGV TAGFEKDLEM VGVGYRAQM- QG-KK-LQLQ AGYSHLVDFD
                                KANALQGLYN SLISSMIEGV TKGFEKKLEM VGVGYRVAK- QG-SG-LQLQ IGFSHPVDFA
                                QSRALQGLYN SLAKNMIEGV TNGYEKRLEM VGVGYRAVK- QG-KN-LQIQ IGYSHPVIVE
                                KLLALQGLYN SLVKNMLDGV TNGFEKKLEM VGVGYRAIK- QG-KN-LQIQ IGYSHPVIVE
                                KAKAFLGTRW SLLRNMIVGV SEGFKKELEI QGVGYRAQM- -QGNT-LVLT LGYSHPIKIE
                                KLAMFSGTYW ALVRNMIIGV TQGYQKELEI KGVGYRAQL- -QGKK-LVLN LGYAHPVEIE
                                RLAKYAGTFW SLINNMIVGV TQGFVKELEI VGVGYRAQL- -QGKK-LVMN LGYAHPVEIE
                                RLKALRGTFT SHVRNMIKGV TEGYKKELEI AGIGYRAQL- -QGKN-LILN IGYSNPVEFP
                                KINMFQGTYA SLVKNMIKGV TEGFTKELEI IGIGYRAKL- -QGST-LVLE LGYSHPIEYI
                                KFKAMVGTYW RLIRNMVLGV TEGFKKELEI VGVGYRAQL- -QGNK-LIMN LGYAHQVEFD
                                KMKMFTGTYW RLFNNMVIGV TKGFKKELEI VGIGYRAQL- -QGKK-LVMN LGYAHPVEME
                                KVKMFQGTYW SLIRNMVVGV TEGYKKELEI VGIGYRAQL- -QGNT-LVMN LGYAHPVVYE
                                VRRSMQGTYW ALIRNMVIGV TQGYEKQLEI VGVGYRAQV- -QGKK-LTLQ VGYTHPVVME
                                EKKVM-NTIG AHIKNIVKGV AKKFEYNLKI CYGHFPFTI- HG-NVFIKNF LGEKVERVVE
                                NEKKMINTIK AHVQNMIKGA QDKFEYKLKI CYNHFPFTV- IGNEALVKNF LGEKIPRKVK
                                RAKAMVGTII AHIRNMAIGV SQGYTRRMRV IYSHFPMSV- VG-DIFITNF IGEKTPRVSK
                                I-KAMTGTIK SHILNMIEGV TEGYTVKLKM VYMHFPFTV- IG-KILVNNF LGEKTARKTT
                                ---------- ---------- ---------- ---------- ---------- ----------
                                N-RAIVGTFN AHINNMLKGL EKPFSYKLRI ASVHFPMTAA VE----LKNF IGGKKIRKAT
                                E-KTMIGTFT AHIKNMIKGV LEGFVYKLKI CAGHFPMSV- VG-QVLIKNF LGERVPRKAR
                                E-KTMIGTFT AHIKNMIKGV LEGFVYKLKI CAGHFPMSV- VG---LIKNF LGERVPRKAR
                                R-KARLGTIK KHIKNMMTGV TQGFTYKMKI VQSHFPMNV- VG-NLVVENF TGEKNPRIIE
                                ---------- ---------- ---------- ---------- ---------- ----------
                                KKHAILNTSK SLIQTLCVGV IDGFTIKMKI VYSHFPVTV- VG-KVLIQNF QGERAPRISM
                                KHYAILNTSR SLIRTLCEGV VDGYTIKMXI VYSHFPVSV- -K-KVLIEXF QGERAHRVAK
                                K-KAILNTAK SLIRNLCEGV IDGYTIKMKV VYAHFPITV- -K-TEIIENF QGERAARKAK
                                KKHAILNTSK SLIQTLCAGV VDGFTIKMKI VYSHFPITV- IG-KVLIENF QGERAPRISA
                                KRDAILNTAR SIVRNLCEGV GVGYTIKLKV VYAHFPITI- QG-AILVENF QGERSARKAK
                                KRDAILHTAR SIIRNICEGL IEGYTIKMKV VFAHFPITV- VG-KVLIENY QGERAPRSTH
                                RDYAILHTAR SIIRNICEGL IEGYTIKMKV VFAHFPITV- -GKKVLIENY QGERAPRSTH
                                N-NSMVGIVG TEINNMIKGL KDGFQYEMKI DYSHFPMRV- VG-KVVIENF FGERSPRTAE
                                ---------- ---------- ---------- ---------- ---------- ----------
                                D-KAMVGTFR AHVRNMFHGV TEGYTYTLKI VFSHFPMKV- -A-KVEVNNY MGGRAPRYAV
                                EKKKV-GSMM AHFRNMIKGV QDGVTYKLKI CSGHFPMNV- VG-KLIVKNL LGEKIPRVLS
                                REKKLIKAYL AHLKNLVKGV SEGHSYKLKI CSGHFPVSA- -NG-NLFEIK IGETVPRTLE
                                N-KAIAGTYK ALIKNMFRGV TDGYEYKMKA VAAHFPMNI- -A-NVVIKNF LGEKKPRTCS
                                E-KKLMNTFR AHIKNMFKGV TEGHIYQLKI CSGHFPMNV- -SGNE-FIVK LGERFPRKLT
                                REKKMVGTFK SHIKNMIKGA SEGFNYKLRI CSSHFPMTA- ---INKFVVK LGENTARTFR
                                REKKIIGTFK AHIKNMLKGV VEPFIYKLKI CSSHFPMTA- -S-DNEFSVQ LGENTPRTLT
                                KDISIVSTFR SHTENIIEGL QSEHVYKMKG VYAHFPMTI- -K-KVLIENF MGERNPREIN
                                E-RAVVGTVA GHIRNMMLGV TRGWRYKLKI VFSHFPMNV- VG-NLVIENF MGRRSKIVLE
                                DGEVLVGTVY THIRNMITGV TRGWRYKLKV VYAHFPISV- VG-GIVIENF LGRRSKITLQ
                                RKRAILGTYK GILKNMFLGV TRGWRYKLKV IYTHFPMLV- VG-NLVIENF LGRKSKITLN
                                KHKAVLGTAR SIISNMVIGV TKGFTYKLKI VYAHFPVTV- VD-KVYIENF YGERCPRTAE
                                E-KATAYSIV KHIKNMFTGV QNGYRYYLKI IFTHFPITVK EQ----ITNL IGEKNVRVAK
                                RNRAYLGTVT AHIRNMMKGV TEGFRKEMVV VYAHFPIKV- DGRKVKISNF LGEKLPRYAS
                                TM-STLGTFE SHVSNMFHGV SDGWTYEMEV FYNHFPMQV- VG-EVVIENF LGERAPRRAP
                                T-RSTVGTFE SHVTNMFHGV TEGWEYSMEV FYSHFPMQV- VG-GIVIENF LGEKAPRKTP
                                T-NATIGTFE SHVNNMLHGA TEGWEYQMEV HYAHFPMQV- VG-DVVIKNF LGEKSPRRAA
                                TM-STIGTFQ SHIENMFHGV TEGWEYGMEV FYSHFPMQV- VG-DVVIENF LGEKAPRRTT
                                T-KATMGTFE SHVRNMIHGV SEEWEYKMEV FYSHFPMQV- SG-DVVIENF LGEKAPRRTG
                                KTNATVGTFE SHVENAFHGV TEGWEYEMEV FYSHFPMQV- -G-VV-IENF LGEKAPRRTT
                                KTNATVGTFE SHIQNAFHGV TTGWEYKMEV FYSHFPMQV- AGDEVVIENF LGEKAARRTT
                                KTNATVGTFE SHITNAFHGV TEGWEYKMEV FYSHFPMQV- -G-VV-IENF LGEKAPRRTT
                                T-NATVGTFE SHLTNAFHGV TEGWEYKMEV FYSHFPMQV- VG-DVVIENF LGEKAARRTT
                                KTYATVGTFE SHVNNMFYGV TEGWTYEMEI FYAHFPMQV- VG-EVVIENF LGERAPRRTP
                                T-NATVGTFE SHVANMIHGV TEGWEYKMEV FYAHFPMQV- VG-DVVIENF LGEKAARRTP
                                TT-ATVGTFE SHVHNMVDGV TDGWEYKMEV HYAHFPMQV- VG-GVVIENF LGER--AERR
                                T-NATIGTFE SHVENMLYGV TEGWEYKMEV YYAHFPMQV- VG-DVVIENF LGEKSPRHAK
                                T-NATIGTFE SHITNMIHGV TDGWEYKMEV FYAHFPMQV- VG-DVVISNF LGEKAPRRAQ
                                VI-AMVGTYA AHAKNMFDGV AQGYEYRMKV VYSHFPIQL- LG-DLEINNF LGEKQARYAR
                                K-EAMVGTFE AHAKNMCRGV TDGFEYRMKV VYSHFPIQL- LG-QLEIANF LGEKKARYAD
                                RIYAMVGTFA SHIQNMIKGV REGYRYELKV VFSHFPIQL- EGR-VVIQNF LGERSPRYAS
                                KHKAMVGTFA GHIENLITGV KEGFEYHLKV VYAHFPIKV- VG-NVIIENF IGEKHPRRAK
                                K-KAMVGTFA THIENLVRGV KEGFEYKLKI VYSHFPMKV- VG-NVVIENF LGEKHPRRAK
                                EQKAMVGTFT SHIKNLMKGV NEGFECKMTI LYAHFPMQV- -K--DIIGNF LGEKKPRIAK
                                -K-AMVGTFA SHISNLMDGV VNGFEYKMKV VYSHFPMQL- -K--ELINNF LGEKRARVSR
                                TQRAMVGTFS SHITNLITGV TEGFEYRMKI VYAHFPMQV- -K--ETIGNF LGEKKARSAK
                                KDKAMIGTTK AHISNMITGV TDGFEYHMKI VFAHFPMTV- -K-DVVIDNF LGERHPRTAK
                                D-KAMVGTIR SHISNMIYGV DHGFTYKMKI VYAHFPMTV- VG-KVTIDNF LGERSPRKAK
                                D-KAMIGTVR AHISNMITGV TEGFRYRMKI VYAHFPMSV- VG-DVVIENF LGERHPRTAR
                                Q-KAILGMIK AYIENMQKGV TEGHEYKLKL VYSHFPPEVK EK--VYIENF MGENVPAEIV
                                KAQAIVGTYR SHIQNMITGV TDGFEYKLVI RYAHFPMKV- AG-NVMIDNF LGEKYTRTAK
                                Q-KALVGTIA AHIRNMITGV QKGYRYKLKI ISSHFPISL- QG-DILVKNF LGEKSPRKAR
                                K-KAVVGTVI AHVKNMITGV TKGYRYKLKI IYSHYPISV- KG-NIIISNF IGEKSPRIAK
                                Q-RALVGTIA AHIKNMVVGV TKGFRYKLKV ISTHFPMTI- -K-SVVISNF LGEKAPRYAT
                                K-KALVGTIA AHIKNMIVGV TKGFRYKLKV ISTHFPVTI- -K-NVVISNF LGEKAPRYAT
                                K-KALLYTIA SHIKNMITGV TKGWRYKLKI VTSHFPVNA- VG-NILIENF LGERAPRRAK
                                R-KALVNTVA AHIKNMITGV TKGWRYKMKI VFSHFPISV- VG-DVEIHNF IGEKAPRVAK
                                Q-RALVGAIA GHIRNMIKGV QGGFRYKLKI MYSHFPINV- VG-DFIISNF LGEKGLRIAK
                                K-KALVGTIA SHIENMITGV TKGFRYKMKI VFSHFPVTVK NK-VIYIENF LGEKAPRVAK
                                R-KALTGTIA AHIRNMITGV TKGYRYKLKI ISSHFPMTV- EN-RVRIKNF IGEKADRIAK

                                LPAGIDIEV- --DP-KASAI AIKGFDKQAV GDLAAKIRDI RPPEPYKGKG IRYTAEKILL
                                PPDGITYKV- --ES--NTNV TVSGIDKEIV GNEAAKIRSI RPPEPYKGKG IKYHDERILR
                                PPEGVTFSV- --EN--NTSV FVSGPDKELV GNEAAKIRGI RPPEPYKGKG IKYEGERILR
                                APAGITFKV- --EN--NTRV IVSGIDKELV GNEAAKVRAI RPPEPYKGKG IKYEGEHILR
                                PPDGIQIQV- --EN--NTNV IVTGINKEVV GNTAAQIRAV RPPEVYKGKG IRYLGENVRR
                                PPEGISVAV- --EK--NVSI TLTGIDKEIL GNLAARVRAV RPPEPYKGKG IRYEGERVRR
                                PPEGVQVAV- --ES--NTNV IVSGINKEVV GNTAARIRAV RPPEPYKGKG IRYADEYVRR
                                LPKGISVEV- --DQ-KAVPI AVIGIDKQAV GDVAALIRAV RPLEPYKGKG IRYATETLRL
                                PPEGITLEI- --ED--NTIV LVSGIDKELV GNTSARIRAV RPPEPYKGKG IRYMGEFVRR
                                APEGINIAV- --EN--NTNV IVNGINKELV GNTAAKIRAV RPPEVYKGKG VRYAGEVIKL
                                PPEGIQVAV- -EGNVN---V IVSGIDKELV GNTAARIRAV RPPEVYKGKG IRYTGEVVRR
                                PPEGITMAV- -EGNTN---V IVSGIDKELV GNTAARIRAV RPPEVYKGKG IRYSGEVIRR
                                PPQGITVAV- -ENNTN---V IISGIDKEVV GNIAAQIRAV RPPEPYKGKG IRYAGEQVRR
                                PPEGCSVAV- -ENNTN---V IVSGINKELV GNMAAKIRAV RPPEPYKGKG IRYAGEQVRR
                                PPEGIRVAV- -ENNTN---V IISGIDKEIV GNMAAKVRAV RPPEPYKGKG IRYLGEVVRR
                                PPSGIQFAV- --EG--NTNI TVSGIDKELV GNVAATIRDA RPPEPYKGKG VRYADEKIRR
                                PPTGIEFVV- -ENNTN---V IVSGIDKELV GNIAASIRAS RPPEPYKGKG VRYAGEQVRR
                                PPEGVQLAV- -ENNTN---V IVSGFDKEAV GNIAASIRAV RPPEPYKGKG IRYAGEVVRR
                                PPDGIQFAV- -ENNTN---V VVSGINKEIV GNVAAQIRAA RPPEPYKGKG VRYAGEIVRR
                                PPDGIQVAV- -ENNTN---V VVSGIDKEVV GNTAAKIRDI RPPEPYKGKG IRYAGEVVRR
                                PPEDVQLAV- -EGNTN---V IVSGINKEIV GNTAAKIRAV RPPEVYKGKG IRYVGEMIRR
                                PPEGIQVKV- -ENNTN---V IVSGINKEVV GNTAAKIRAV RPPEVYKGKG IRYAGEIVRR
                                PPDGIQVAV- -ENNVN---V IVSGINKEIV GNTAARIRAV RPPEVYKGKG IRYANEVVRR
                                PPAGITIEVP -KEK--NTSV TISGIDKELV GNTAAKIRDV RPPEVYKGKG IRYEGEVVRR
                                PPDGVQFAI- -EDK--GLTI VVSGYDKEIV GNTSARIRAV RPPEPYKGKG IRYENEVVRR
                                PPEGIQLAV- -ENNTN---V IVSGFDKELV GNVAAQIRDK RPPEPYKGKG VRYAGEAVRR
                                PPDGVQFAV- --ETN----V IVSGYDKEIV GNTAAQIRAV RPPEPYKGKG IRYAGEVVRR
                                PPDGIQFAV- --ETN----V IVSGYNKEEV GNTAAKIRAV RPPEPYKGKG IRYAGEVVRR
                                PPEGVNFAV- --ETN----V IVSGYDKEVV GNTAAKIRAV RPPEPYKGKG IRYAGEAVRR
                                PPEGVQFAV- --ETN----V IVSGYDKEVV GNTAAKIRAV RPPEPYKGKG IRYAGEVVRR
                                PPEGVEFAV- ---ENN---V IVSGYDKELV GNTAAKIRGV RPPEPYKGKG IRYLGETIRR
                                PPDGVEFLV- --ETN----I VVSGYDKEIV GNTAAKIRAV RPPEPYKGKG IRYAGEVVRR
                                PPEGIQFAV- --ETN----V IVSGYDKEIV GNIAAKIRAV RPPEPYKGKG IRYAGEVVRR
                                PPEGIQFAV- --ETN----V IVSGYDKEIV GNTAAKIRAV RPPEPYKGKG IRYAGEVVRR
                                PPEGIQFAV- --ETN----V IVSGYDKEIV GNTAAKIRAV RPPEPYKGKG IRYAGEVVRR
                                PPEGIQFAV- --ETN----V IVSGYDKEIV GNTAAKIRAV RPPEPYKGKG IRYAGEVVRR
                                PPAGVQFVV- --ETN----V IVSGYDKEVV GNTAAKIRAV RPPEPYKGKG IRYAGEVVRR
                                PPAGVQFVV- --ETN----V IVSGYDKEVV GNTAAKIRAV RPPEPYKGKG IRYAGEVVRR
                                PPEGIQFAV- --ETN----V IVSGYDKEIV GNTAAKVRGV RPPEPYKGKG IRYAGEVVRR
                                PPDGIQFAV- --EIN----V IVSGYDKEIV GNTAAKIRAV RPPEPYKGKG IRYVGEVVRR
                                PPDGIQFAV- --ETN----V IVSGYDKEVV GNTAAKIRAV RPPEPYKGKG IRYAGEVVRR
                                PPDGIQFAV- --ETN----V IVSGYDKEIV GNTAAKIRAV RPPEPYKGKG IRYAGEVVRR
                                PPDGIQVAV- --EK--NTEI IINGINKELV GNLTAKIRAV RPPEPYKGKG IRFLGEQVRQ
                                PPEGIQINV- --EK--NTEI IISGINKEIV GNLTAKIRAV RPPEPYKQKG IRFMGEQVRQ
                                PPEGVQFAV- -AEK--NTQV VVSGINKEIV GNVTAQIRAV RPPEVYKGKG IRYKGEVVRR
                                MPDGIQVAV- --EK--NTEI TVSGIDKEVV GNVAAKIRAV RPPEPYKGKG IRYLGEVVRR
                                MPDGIDVAI- --EN-RNTEI IISGIDKELV GNIAARIRAV RPPEPYKGKG IRYFGEQIRR
                                MPAGIQVAV- --EK--NTDV IVTGIDKEVV GNVSAKIRAV RPPEPYKGKG IRYLNEAVRR
                                MPEGISVAV- --NS--NTEV VVSGIDKELV GNMAAKIRAV RPPEVYKGKG IRYAGEYVRR
                                MPQGINVAV- --NT--NTEV VVSGIDKELV GNVAAKIRAV RPPEVYKGKG IRYAGEYVRR
                                MPQGIEVKV- --EN--NTQV IVSGIDKELL GNTAAKIRAV RPPEPYKGKG IRYQGEYVRR
                                MPPGIKVAV- --EE-KNTEI VIDGIDKELV GNIAATIRAV RPPEVYKGKG IRYKGESVRR
                                MPKGVNVKV- --EN--NTMV TVSGINKEVV GNTAATIRAV RPPEPYKGKG IRYVDEFVRR
                                MPNGINVAV- --EN--NTLV IISGIDKEIV GNIAAKIRAV RPPEPYKGKG IRYLNEFVVR
                                MPKGIQVQV- --EK-GNTDL IISGIDKEVV GNISAQIRDV RPPEPYKGKG IRYLGEMVRR
                                MPKDIQVAV- --EN--NTQV VISGIDKEIV GNIAAQIRGV RPPEPYKGKG IRYQGEFVRR
                                APEGITIAVV ---------I TVSGADKQAV GDMSSFIRGK RPPEVYKGKG VKYQGEYIRR
                                PPEGIKISVK ---------I TVTGSNKQMV GDVAAEIRGK RPPEVYKGKG VRYEGEYVRR
                                PPAGITISVK ---------V SVKGTNKQLV GDVAAEIRGK RPPEVYKGKG VKYEGEYIRR
                                PPQGITITVK ---------I TVKGSNKQMV GDIAALIRSK RPPEVYKGKG IKYEGEYIRR
                                PPAGVTLSVK ---------I SVKGSNKQTV GDVAAFIRSK RPPEVYKGKG VKYEGEHIRR
                                PPEGITITVK ---------I SVKGANKQTV GDVAAFIRSK RPPEVYKGKG VRYEGEHIRR
                                PPEGITITVK ---------I SVKGANKQTV GDVAAFIRSK RPPEVYKGKG VRYEGEHIRR
                                PPEGITITVK ---------I SVKGANKQTV GDVAAFIRSK RPPEVYKGKG VRYEGEHIRR
                                PPEGITITVK ---------I SVKGSNKQTV GDVAAFIRSK RPPEVYKGKG VRYEGEHIRR
                                PPEGLDIKVK ---------I TVSGADKQAV GDLTALIRSK RPPEVYKGKG IRYQGEYIRK
                                PPEGLDIKVK ---------I TVSGADKQAV GDLTALIRSK RPPEVYKGKG IRYQGEYIRK
                                PPAGIDIKVK ---------I TVTGADKQLV GDIAALIRSK RPPEVYKGKG IRYQGEHIRK
                                PPAGIEIVV- EK-------I FVKGVDKQLV GDIAALIRSK RPPEVYKGKG VRYVGEYVRR
                                PPAGIEIKVK ---------I VVVGADKQLV GDIAALIRSK RPPEVYKGKG IRYEGEYVRR
                                PPDGISFKV- ---E-GQNKV KVLGFDKHLV GQIAANIRAV REVEPYKAKG IKYEGEIVRR
                                PPNGISFKV- ---E-GQTKV KVLGIDKQLV GQVAADIRAV RKVEPYKGKG VKYAGEVVRR
                                PPAGISFSI- ---E-GQNKI SVSGIDKQLV GQVAQNVRYS RPVEPYKAKG VSYDGEHVRR
                                PPAGIDFEVR ---------V KVKGIDAQKV GQIASEIRLT RKVEPYKGKG IRYVGEIVRR
                                PPTGIEFEVR ---------I KIKGADKQKV GQVAAEIRQI RKVEPYKGKG VRYVGEIVRK
                                PPAGIEFVVK ---------I KIKGFDRQVV GQVAADIRAA REVEPYKGKG IKYAGEVVRR
                                APPGIVFDTK ---------I IIKGMDKQLV GEMAAEIRMT RKPEPYKGKG IRYVGEIVRK
                                PPEGIELQVK ---------I VVKGIDKQVV GEIAAEIRSI RKPEPYKGKG IRYAGEHVRK
                                PPEGIELQVK ---------I TVKGIDKQVV GEIAAEIRRI REVEPYKGKG IKYAGERVRK
                                PPEGITIEVP RPSL-----V VVKGASKELV GQVAANIRKT REPMPFAGKG VRYVGEYVIT
                                PPEGITIEVP NPTS-----I IVKGIDKYLV GQVAANIRRW REPIVYSGKG IRYKGEYVRT
                                PPAGVEFEVP APQA-----I VVKGIDKYQV GQVAANIKRW RIPIVYSGKG IRYKGEQVRT
                                VPEGITIEVP QPTI-----V VVKGIDKYKV GEVAARIRSL RKVNVYSGKG IKYVGESVLR
                                PPEGITIEVP APNK-----V IVKGIDKYLV GEVAAKIKRF RKPNVYSGKG IKYVGEVIIR
                                VPADVKVEVP APNK-----I IVSGIDKQRV GQVAADIRKW REPNPYSGKG IKYVDEVLKL
                                IPSDVKVEVP SPNK-----I IVSGIDKQRV GQVAADIRKW REPNVYSGKG IRYVGEVVRL
                                IPSDVKIEVP APNR-----I IVSGIDKQRV GQVAAEIRAF RPPNVYTGKG IRYVGEVVRQ
                                VPEGLSVETP TPTS-----I IVRGADKQKV GQFAAEIRKV REPNVYTGKG IMYKGEVIRR
                                LPKGIDIEI- -KI------I TIKSMDKELA GQASANFEKV R------GRD IRFDGIYITE
                                LPSGVDIKI- --DKEI---I TVRSHDKELA GQAAANFEKI R------LRD RRFQDLFIIS
                                IIGGTKVDV- --QE-----I TVRGLNKEEV GQTCLNMERI TKFDIFQ-DG I-YP---VK-
                                VVGDCKVEI- -KE------I VVTGINKEDV GQTAANMEWI KARDVFQ-DG IFW----LK-
                                ---------- ---------- ---------- ---------- ---------- ----------
                                IPKGVDINV- ---------I ELSSRDIELA GMAANRLEQL TKRDVFQ-DG I-F----IIE
                                ILPGAKVLV- -QI------I TVEGIDKEIV SQSASNIELA CRI-SNRDRR VFMDGVWLIN
                                ILPGVLVQI- ---------I TVEGIDKEIV SQSASNIERI R--DVFM-DG V-W----LIN
                                LPQNVKVEV- --RD-----V VVKGIDKDLV GLVAGRIERV KEKDKFL-DG IYY-E----K
                                ---------- ---------- ---------- ---------- ---------- ----------
                                IMGATKVTA- -KD------V IITGPVLTDV SQTAANIQKV KNK-DHRGI- --Y--KY--S
                                IWGNTKVVT- -KGDD----V IITGMVLTDV TQTAAEIELK TKVKTXI--I VCFLMEFINI
                                IHQKVKGDD- ---------I ILTGPVLSEV SQSAAEIEKI KNKDVFL-DG I-Y----IYS
                                IKGATKVTV- -KD------V IITGPVLTDV SQTAANIQKV KNK-DHRGI- --Y--KF--S
                                IVGGTKVVS- -KD------V IVTGHVLTDV SQTAANLEKV KNK-DHRGV- --YV---YEK
                                IMGNTKVIP- -KD------V ILTGEVWTDV TQTAANIEKV KNK-DHRGI- --YV---YEK
                                IMGNTKVIP- -KGED----V ILTGEVWTDV TQTAANIEKV KNKD-HRGI- --YV---YEK
                                IVGDTTVTV- --KR-----V YIAGISKKDV GETAANIEII KPR-VFQ-DG I-Y--LISK-
                                ---------- ---------- ---------- ---------- ---------- ----------
                                IVGDSKVKI- --SD-----V TVTGISIEDV GQTAANMEMR R---GFDEDG I-YI-THKSH
                                FSENVKVKI- ---EGE---I IIEGIDKELV AQTAASIETL TRRVGFDRRR FQ-DGIYIID
                                IPQGVNVKV- -EF------V IVEGIDKELS SRTAALIEKL TRP-GFDKRI FQ-DGIFLIE
                                VPKGVEVKI- --DD-----I TVTGIERDVV GQTAALIERI TNRDIFQ-DG I-F----ITQ
                                LKNGVKVEI- ---------V TVESSSKELA GQTAADIEQL T---KIKGRD LRFQDGIIIN
                                LKEGVNIKI- -ED------I TVESANKELA GQTAASIEKL CKIK---GRD KRFQDIF--E
                                IKPGVKVE-- -GTE-----V VVESSDRELA GQTAASIEHL CKITNRDQDG I-Y----IIS
                                VEDGVTVEI- -DGED----L TIRGPDKDAV SQTAGKIEQA CNRDPRT--- --FQDVYITS
                                IPKGIKVSA- ---------V VVEGIDRELV SQFAARIETL RRISPHGGPG VLYAVEHMK-
                                IPQGVKVQV- --AD-----V IVEGIDKDLV SQFAASIETL RRPSPHGREG ILYATENIK-
                                IPKGVKVEV- KD-------I VIEGIDRELV STFAAAVQEL HRPSPH-GRG LGYY-EHIK-
                                IVGDCKVQV- -QD------V IVTGINKEHV GQTAANIEKV KRKDVFL-DG IYY--EKVV-
                                IMPGVKVTV- -KD------I VVEGIDLEKV SQTAANIEKI R---DFDSDG IYYKKEVIS-
                                IVDEVRVEG- ---DR----I YIEGISKEDV GQTAANIRKI KDPRVFM-DG I-YV---VR-
                                IH-GTQVQV- --DE-----I TVSGPDKEAV GQTAADIEQL TRVN---DKD VRFQDVYITQ
                                VRGDTSVEV- --DE-----L TVSGPSIEDV GQTAADIEQL TRVS---DKD TRFQDVYITE
                                IRGDTDVQV- --DE-----V TLTGPDKEDV GQTAADIEQL TRVK---DKD TRFDGVYITQ
                                IHGDTDVEI- --DE-----L TVSGPDIEAV GQTAADIEQL TRIN---DKD VRFQDVYITR
                                VHGDTVVEV- --NE-----L FLRGPSIEDV GQTAADIEQL TRVS---GKD TRFQDVYITE
                                IHGDTEVTV- ---Q-----L VLSGPDKEDV GQTAADIEQL TKV--S-GKD TRFQDVYIT-
                                IHDNVSVD-- -DER-----L VLSGPNKEDV GQTAADIEKV K------GKD TRFQDVYITE
                                IHGDTEVDA- ---V-----I VLSGPNKEDV GQTAADIEQL TRV--S-GKD TRFQDVYIT-
                                IHGDTEVSV- -DA------L TLSGPNKEDV GQTAADIEQL TRVS---GKD TRFQDVYITE
                                IRGDTQVEV- --DE-----V TLSGSDKEAV GQTAADIEQL TRVS---GKD NRFQDVYITQ
                                VRGDTDVQV- --DE-----I TLSGPSKEDV GQTAADIEQL TRVS---DKD TRFQDIVEKP
                                TPRDTDVQI- --DE-----V TLTGADKEAV GQTAADIEQL TKVT---DKD NRFQDVYIVE
                                VRGDTDVQV- --DE-----L VLTGPDKEDV GQTAADIEQL TRVK---DKD TRFQDVYITQ
                                VRGDTQVQV- --DE-----L TLSGPNKEDV GQTAADIEQL TRVS---DKD TRFQDIVEKP
                                ISPGVKVAI- -GE------V TITGINKDLV GATSAKIEKV RKRDVFQ-DG I-Y----IVE
                                IAEGVIAKV- --AE-----V VLTGIDREKV GNTAANIEHI RDPRVFQ-DG I-YM---VQR
                                IVGDTNVEI- -SR------V IVSGINKEDV GQTAANIERI KRLDVFQ-DG V-Y--IVAK-
                                IV-GAQVEI- -SD------I YVRGIDIEEC GQTAANLEKI KRKDVFQ-DG I-Y----IVK
                                IV-GAKVTV- --SE-----I TVSGIDIEEC GQTAANIERI KRLDVFQ-DG I-Y----IVK
                                IL-GTKVKV- --S------V TVSGINKEDV GQTAANIEKI KRFDIFQ-DG I-Y----IVQ
                                II-GTKVKT- ---DE----V TITGINREDV GQTASNMEQI TRIKAFDPRV FQ-DGLYLIE
                                VL-GTKIKT- ---DE----V IVTGINKEDV GQTAANIEKI K---RFDPRT FQ-DGIYIVE
                                VVGSAKVVV- -KE------V TITGINKEHV GQTMANLEKI K------GRD PRFQDIYLIS
                                II-GVKVSV- --KD-----V TITGINKEHV GQTMANIEKI RDPRIFQ-DG I-YL---VDK
                                FVGDTKVQV- --KE-----V EITGINKEHV GQTMANIEKI KPR-VFQ-DG I-Y----LVS
                                DPENTEVIV- --QD-----I IVRGIDKEAV GQTAANLEYI KDRDVFQ-DG I-Y----IVE
                                IMDGVTVKV- -SD------V VVSGANKEFV GQTAANIEKV K------GRD TRFQDIYIVE
                                IMPGVKVKI- -ED------V IVEGLDIEAV GQTAANLEKV K---EYDMDG IYY--EK---
                                VFPGVNVKV- --QD-----I ILEGIDIEKV SQSAANIEKI S--DFDRRKG IYYSREVIE-
                                VMPGVTVKV- -QD------I IVEGIDVEAV GQTAANIEHI S--EFDRRKG IFYAREVIE-
                                VMPGVTVKV- -QD------V IVEGIDIEAV GQTAANIEHI S--EFDRRKG IFYAREVIE-
                                IVGDVKVRI- -ED------I IVEGIDLEAV AQTAANIERV KDKDVFV-DG VYY--EK---
                                VLPGVTVKV- -QD------V IIEGTDIEKV AQTAANIEQA TKITEFDMDG IYYAREVMS-
                                IMPGVKVEV- -KD------V IVEGIDVEKV AQTAANIEKV K--DKDRRKG IYYEKEVLA-
                                IHGNVKVRV- --ED-----V IIEGIDIEEV GQTAANIEQA TKVKGFDMDG I-Y--IYERG
                                IYGNAKVKV- --SD-----V IVEGLDIEGV GLTAASIERA TKI-PDRDRR V-FSDGIFIY

                                KAGKSGKK-- ---------- ---MIQQQSR LSVADNTGAR ELLCIRVLG- GN-RRY--AF
                                KAGKSGKK-- ---------- ---MIQQETY LTVADNSGAK RLQCIRVL-- GSNRRY--AH
                                KAGKTGKK-- ---------- ---MIQQETF LNVADNSGAK RIQCIRVL-- GTNRRY--AH
                                KAGKSGKK-- ---------- ---VIQQESF LTVADNSGAK RIQCIRVL-- GTNRRY--AH
                                KAGKAGKK-- ---------- ---MIQQETI LNVADNSGAK KLLCIRVIA- GGNRKV--GR
                                KAGKSGKK-- ---------- ---MIQQETI LNVADNSGAR KIMCLRVMA- GN-CAY--AR
                                KVGKAGKK-- ---------- ---MIQQETT LNVADNSGAK RLLCIRVIG- GGNRRY--GG
                                KAGKTGKK-- ---------- ---MIQQESY LNVADNSGAK KLLCIRVLG- GGNRRY--GS
                                KVGKTGKK-- ---------- ---MIQQETY LNVADNSGAK KLLCIRVLG- GSNRRY--GS
                                KAGKSGKK-- ---------- ---MIQQQSL LNVADNSGAR KLMCIRVVG- GGNRRY--AH
                                KAGK--T--A GKK------- ---MIQPQTY LNVADNSGAR KLMCIRVLG- GGNRRY--AG
                                KAGK--TGKT GKK------- ---MIQPQTY LNVADNSGAR KLMCIRVLG- GGNRRY--GG
                                KAGK-----A GKA------- ---MIQTQTI LNVADNSGAR KVMCIRILG- GGNRRY--AR
                                KAGK-----A GKK------- ---MIQQQSI LNVADNSGAR KLMCIRVLG- GGNRRY--GT
                                KAGK--TGKG GKK------- ---MIQVQTI LNVADNSGAR KLMCIRVLG- GN-CRY--GG
                                KAGKTGKK-- ---------- ---MIQQETY LNVADNSGAR KLMCIRVL-- GSNRRY--AG
                                KAGK-----S GKK------- ---MIQQESY LNVADNSGAR KLMCIRVLG- GN-RRY--AG
                                KAGK-----A GKK------- ---MIQQETY LNVADNSGAR KLMCIRVLG- GN-RRY--AG
                                KAGK-----A GKK------- ---MIQQETY LNVADNSGAR KLMCIRVLG- GN-RRY--AN
                                KAGK-----A GKK------- ---MIQQESY LNVADNSGAR KLMCIRVLGS GN-RRY--GG
                                KAGK-----A GKK------- ---MIQQQTY LNVADNSGAR KVMCIRVVGS GN-RRY--GS
                                KAGK-----A GKK------- ---MIQQESY LNVADNSGAR KIMCIRVIG- AGNRRY--GG
                                KAGK-----A GKK------- ---MIQQETY LNVADNSGAR KLQCIRVLGA GN-RRY--GG
                                KAGKSGKK-- ---------- ---MIQQESY LTVADNSGAR KIMCIRVLG- AGNRTY--GG
                                KAGKGGKK-- ---------- ---MIQAQSY LNVADNSGAR KLMCIRVLG- AGNRSY--GS
                                KAGK-----A GKK------- ---MIQPQTY LNVADNSGAR KLMCIRVLGA GN-RRY--GN
                                KAGKSGKK-- ---------- ---MIQPQSY LNVADNSGAR KLMCIRVLGA GN-SRY--GF
                                KAGKGGKK-- ---------- ---MIQPQTY LNVADNSGAR KLMCIRVLGA GN-RRY--GF
                                KAGKGGKK-- ---------- ---VIQPQTY LNVADNSGAR KLMCIRVLG- AGNRRY--GH
                                KAGKSGKK-- ---------- ---VIQPQSY LNVADNSGAR KLMCIRVLGA GN-CRY--GF
                                KAGKTGKK-- ---------- ---------- ---------- ---------- MS--------
                                KAGKSGKK-- ---------- ---MIQTQTY LNVADNSGAK KIMCIRVLG- GGNRRY--GF
                                KAGKSGKK-- ---------- ---MIQPQSY LNVADNSGAR KLMCIRVLG- AGNRRY--GG
                                KAGKSGKK-- ---------- ---MIQPQTY LNVADNSGAR KLMCIRILG- GGNRRY--GG
                                KAGKGGKK-- ---------- ---VIQPQSY LNVADNSGAK KLMCIRVLGA GN-RRY--GG
                                KAGKGGKK-- ---------- ---MIQPQSY LNVADNSGAK KLMCIRVLGA GN-RRY--GG
                                KAGKKGKK-- ---------- ---MIQPQTY LNVADNSGAR KLMCIRVLGA GN-RRY--GG
                                KAGKKGKK-- ---------- ---MIQPQTY LNVADNSGAR KLMCIRVLGA GN-RRY--GG
                                KAGKSGKK-- ---------- ---MIQPQTY LNVADNSGAK KLMCIRVLGA GN-RRY--GG
                                KAGKKGKK-- ---------- ---MIQPQSY LNVADNSGAR KLMCIRVLG- GGNRRY--GG
                                KAGKSGKK-- ---------- ---MIQPQTY LNVADNSGAR KLMCIRVLG- GGNRRY--GF
                                KAGKSGKK-- ---------- ---VIQPQTY LNVADNSGAR KLMCIRVLGA GN-RRY--GG
                                KAGKSGKK-- ---------- ---MIQQETI LNVADNSGAR KIQCLRVMA- GN-CAY--GR
                                KAGKAGKK-- ---------- ---MIQQETI LNVADNSGAR KIQCLRVMA- GN-APY--GR
                                KAGKAGKK-- ---------- ---MIQQQTY LNVADNSGAR KLMCLRVLGK GN-SRY--GG
                                KAGKTGKK-- ---------- ---MIQQQTY LNVADNSGAR KLMCLRVLGT GN-CRY--GG
                                KAGKTGKK-- ---------- ---MIQQQTY LNVADNSGAR QLMCLRVIGK GN-SPY--AF
                                KAGKTGK--- ---------- ---VIQQQTY LNVADNSGAR KLMCLRVLGK GN-CPY--GH
                                KVGKAGKK-- ---------- ---MIQQQSY LNVADNSGAR KIMCLRVLST GN-CTY--GG
                                KVGKSGKK-- ---------- ---MIQQQSY LNVADNSGAR KIMCLRVLST GN-CTY--GG
                                KAGKTGKK-- ---------- ---MIQQQTY LNVADNSGAR KLMCLRVLGT GN-CTY--GG
                                KAGKTSKK-- ---------- ---MIQQQTY LNVADNSGAR KLMCLRVLST GN-TTF--GS
                                KAGKAGKK-- ---------- ---VIQQQTY LNVADNSGAR KLMCLRVLGT GN-CTY--GK
                                KAGKSGKK-- ---------- ---MIQQQTY LNVADNSGAR KLMCLRVLGT GN-CRY--GA
                                KAGKTGKK-- ---------- ---MIQQQTF LNVADNSGAR KLMCLRVLGT GN-CRY--GR
                                KAGKTGKK-- ---------- ---MIQQQTY LNVADNSGAR KLMCLRVLGT GN-CTY--GG
                                KAGK--AAGK KK-------- ---MIQAQTR LTCADNTGAR ELMCIRVLG- GSNKRY--AS
                                KAGK---TGK K--------- ---MIQQETR LVVADNTGAK ELLCIRVMG- SSNKKF--AH
                                KAGK---AGK K--------- ---MIQQETR LEVADNTGAK ELLCIRVLG- SSNKKF--GY
                                KAGK---AGK K--------- ---MIQQETR LEVADNTGAK QLLCIRVMG- SSNKKF--AA
                                KAGK---AGK K--------- ---MIQQETR LVVADNTGAK ELLVIRVMG- SSNKKF--AA
                                KAGK---AGK K--------- ---MIQQETR LEVADNTGAK ELLCIRVMG- SSNKKF--AA
                                KAGK---AGK K--------- ---MIQQETR LEVADNTGAK ELLCIRVMG- SSNKKF--AA
                                KAGK---AGK K--------- ---MIQQETR LEVADNTGAK ELLCIRVMG- SSNKKF--AA
                                KAGK---AGK K--------- ---MIQQETR LEVADNTGAK ELLCIRVMG- SSNKKF--AA
                                KAGK---TGK ---------- ---MIQQETR LNVADNTGAK TLLCIRVLG- SSNKRY--AG
                                KAGK---TGK ---------- ---MIQQETR LNVADNTGAK TLLCIRVLG- SSNKRY--AG
                                KAGK---TGK ---------- ---MIQQETR LNVADNTGAK TLLCIRVLG- SSNKRY--AG
                                KAGK--TK-- ---------- ---------- ---------- ---------- ----------
                                KAGK---AGK K--------- ---MIQQESR IRVADNTGAK ELLVIRVLG- SSNRRY--AS
                                KVGKAAKVGA GA-------- ---MIQSGTR LKVADNSGAR KILCIRVVG- SSGRRY--AG
                                KAGKAAKTGA GA-------- ---MIQAESR LKVADNSGAR EILCIRVKG- SSGRRY--AG
                                KAGKAAKSAG GAK------- ---MIQVQSR LKIADNSGAE EILCIRILG- HSYSRY--AS
                                KAGK--AAKA TSG------- ---------- ---------- --MVIRCLG- GSNRKF--SG
                                KAGK--AAKA TSG------- ---LIQNRSM VRVADNTGAK TVMCIRVMG- GSNRRY--AG
                                KAGK--AAKA TTA------- ---LIQNRSL VKVADNSGAR TLMCIRVLG- GSNRKY--AG
                                KAGK--AAKA AGG------- ---VIQPQSK LKVADNSGAR EVMCIRVLG- GSNRRY--AE
                                KAGK--AAKA ALG------- ---LIQQESR LRVADNTGAR SLLCIRVLG- GSNRRF--AG
                                KAGK--AAKA AAG------- ---MIQLHSR LQVADNTGAR SVMCIRVLG- GSNRRY--AG
                                KEVK--KA-- ---------- ---MIQQESV LTVADNSGAK KILVIRVMG- GSKRKF--GR
                                KVGK--KV-- ---------- ---MIQLESY LRVADNSGAK VIKVIQVSG- GSKRKT--GS
                                KVGK--KV-- ---------- ---MIQLESY LRVADNSGAR MIKVIQVTG- GYRKRS--GT
                                KEGK--KV-- ---------- ---MVQLESK IRVADNSGAK VLRVIKVLG- GFHKSK--GT
                                KQGK--KV-- ---------- ---MIQTESY LRAADNSGAK VLRVIRVLG- GFHKSV--GT
                                KEGK--KA-- ---------- ---MIQNESY LVAADNSGAK VLRVIRVLG- GSHKQF--GT
                                KEGK--KA-- ---------- ---MIINESY LNVADNSGAK LLRVIRVMG- GSRRKW--GT
                                KEGK--KA-- ---------- ---MIQQETY LNVADNSGAK KLRVIRVIG- GFHKKY--GT
                                KEGK--KA-- ---------- ---MIQKETY LDVADNSGAK KLRVIHVLG- GFHKKY--GT
                                KDGK--KM-- ---MKAISAK ATAGCNLGTQ MMAADNSGAK IVKIVSVKRK GK-QMC--AK
                                KNGK--EI-- ---MKAISAR ATRGLNVGAN LVAADNSGAK IVRLVSIKGK GR-QSS--AK
                                --D------- ---MKPIKAR ITRGIITGSM IECADNTGAK RLMVISVKGK GRHRRLSGAG
                                ---------- ---MKPISAY VIKSLQAGSF IKCVDNSGAN LIQVIAVKGK GVKNRSPRCG
                                ---------- ---KAINARK PTKTLILNTH CVCADNSGAK EVYIISVFGK GK-KRMPKAG
                                KP-R--GE-- ---MRPIKIN PVRGIPIGAR IVVADNSGAR SLQVISVKGK SRTRKLAAAA
                                KDGK------ ---LKAR--I TK-GLTMGSR VATCDNSGAK VIKIYSVKRK TVKGRLASAG
                                KDG---KK-- ---LKAR--I TK-GLTMGSR VATCDNSGAK VIKIYSVKRK TVKGRLASAG
                                KVGM--D--- ---VLLRRPN IPRTINHGAR LVCADNTGAQ VLEVIQVI-- GSKQRLPAAG
                                ---------- ---LLLTKPN IPRTINVGSY VNCTDNSGAQ VLRIIQVM-- DLKTRLPAAC
                                KSKK------ ---VVEFRPR VTRVIPVGAQ IVCADNSGAK ILEVINVH-- KYHTRLPAAA
                                PN-Q--KE-- ---FRPY--V TR-VIPVGAR IVCADNTGAK ILEVVNVHKK TRVSRLPAAA
                                KS-K--GK-- ---VQEFRPY VTRVLPVGAR INCADNTGAK ILEIVMVQKK TRSSRLPAAA
                                KSKK------ ---VVEFRPR VTRVIPVGAQ IVCADNSGAK ILEVVNVH-- KYHTRLPAGA
                                KKGE------ ---VEEFRPY VTRALPVGAR VTCADNSGAK VLEIIMVQKK TRVSRLPAAA
                                KKGI--EK-- ---FRPY--V TK-VIPVGAN IVCADNSGAK ILEVINVPRK TRASRLPSAS
                                KKGI--EK-- ---FRPY--V TK-VIPVGAN IVCADNSGAK ILEVINVPRK TRASRLPSAS
                                --GE------ ---MKGIAGR QTRGLPLGAN ITCADNTGAR SISLIDVKAH GKARRIPAAG
                                ---------- ---MKGIAGH QIRGLQQESE INVIDNTGAK VISIITVPDH GVSRRIPKAG
                                KV-K--E--- ---MKGIAGH QIRGVCEQTQ LNVIDNTGAK IIQIITVPSH GVTRRLPQAG
                                KNGK--KA-- ---VKAK--V TK-GLNVGSY VDTCDNSGAK VIKITSVLRK TVKGRIPRCG
                                KDGK------ ---------- ----LQKGSY VEACDNSGAK VLKIVSVKR- KTKGRV--AG
                                KPGR------ ---IKAR--I TN-GLNHGSV IVACDNSGAK ALRIISFKGK TVKGRKPSGG
                                KDGK------ ---------- ----IPVGAI LETCDNSGAK VIKIFAVKK- KTVKRI--AG
                                KAGK------ ---------- ----LPVNSR VSTCDNSGAK IIKIFSVKG- KVKGRI--AG
                                KAGK------ ---------- ---------- -NTCDNSGAK MLKLISVKK- KTKGRY--AG
                                RGEK------ ---MKPLGSN ITRTLDIGAE LTCADNSGAK KLEIIGVKGR RSRRDS--AG
                                ---------- ---GVPWRFH LTPGIFMNSL VPVADNSGAK LVRVIGIVGK SVHRRIPGAS
                                ---------- ---GVPWRFH LTPGIFMNSL VPVADNSGAK LVRVIGIVGK SVHRRIPGAS
                                --S------- ---GVPYRFH VTPGIFMNSL VPVADNSGAK LVRVIGVVGK TVHRRIPGAG
                                --NP------ ---VTEYKPY ITKAIPANAI LTCADNTGAK TLKLIQVIKK GRLRRIPAAA
                                ---------- ---VLGSRKG LTPAVQNYTM VNVSDNSGAK EAMIISVFGR GALRRVPYAN
                                ---------- ---VEGVKPK ITHGLPVRAR LKCADNTGAK LLMIIGVHGK GRKDRVPTAS
                                KPSK--GGA- ---MEALNAD VTQGLEKGSI VTCADNTGAR ELKVISTHGS GTKNRHPKAG
                                TPDR--GDV- ---MEALNAD VTQGLEKGSL ITCADNTGAR ELKVTSISGS GTKNRHPKAG
                                KP-K--TGDA ---MEALKAD ITKGVARGSL VTCADNTGAR ELKIISVAGS GTKNRHPKAG
                                KPNR--GDA- ---MEALGAD VTQGLEKGSL ITCADNTGAR ELKVISVHGS GTKNRHPKAG
                                KPG---GA-- ---MEALKAD VTQGVEKGSL LNCADNTGAR ELKVISVSGH GTKSRHPKAG
                                --AK--PA-- KGGMEAMKAD VTQGLKKGSL VTCADNTGAR ELKVISVSGH GTKNRQPKAG
                                KPG---GA-- ---MEAMKAD VTQGLKKGSL VTCADNTGAR ELKVISVSGH GTKNRQPKAG
                                --EK--PA-- TGGMEAMKAD VTQGLKKGSL VTCADNTGAR ELKIISVAGQ GTKNRQPKAG
                                KPG---GA-- ---MEAMKAD VTQGLKKGSL ITCADNTGAR ELKVISVSGH GTKNRQPKAG
                                KPG---GA-- ---MEALKAD VTQGLEKGSK ITCADNTGAR ELKVISTAGS GTKNRHPKAG
                                KAG---GV-- ---MEALKAD VTQGLEKGSL ITCADNTGAR ELKVISVQGS GTKNRHPKAG
                                KPGV------ ---MEALKAD VTQGLEKGSL ITCADNTGAR ELRVISVAGS GVKNRHPKAG
                                KPG---GA-- ---MEALKAD ITKGLARGSL ITCADNTGAR QLKVISVKGS GTKNRHPKAG
                                TAG---GA-- ---MEALKAD VTQGLEKGSL ITCADNTGAR QLKVISVSGS GTKNRHPKAG
                                KA-------- ---MKAKISR IPRAVQTGTK LICADNTGAR VVEVVSVDGH GVRRRQPKLG
                                --G------- ---MKAKQSK TPRALATGTK LTCADNTGAR IVQIVSVFGH GVRRRQPKMG
                                --GE------ ---MYSHKGT ITRALNAGAL LTCADNTGAK VLQIISVKRR GVKNRMPKAG
                                KP-------- ---MKAIRAN IPRALPTGAR LVCADNTGAR ELEIIAVKGK GVRRRYPAAG
                                KPD------- ---MKAKKAV VPRALPTGAR LVCADNTGAR ELEIIAVKGK GVRRRYPAAG
                                KP-------- ---MKGIRSN IPRALNAGAK VPCVDNTGAK VVEIISVKKR GVKNRMPCAG
                                KS-------- ---MKGMRSS VPKCLNAGAR IDCVDNTGAR TVEIISVKKR GVKNRQPKAG
                                KTA------- ---MRGIRST IPRALNKGSR IECVDNSGAR VVEIIAVKRR GVKNRYPKAG
                                KE-------- ---MKALTSN VSKALPIGAT LQCVDNTGAR EIQIISVKGK GVRRRLDVAG
                                RQ-E--EE-- ---MKAITSN VSKSLPIGAR LKCIDNTGAR EVEIISVKGK GVRRRLASAG
                                KE-------- ---MKAIASK VTRALPVGAR LQCVDNTGAR EVEIISVRGK GVRRRLAAAG
                                KDGK--KV-- ---KAIKAKS PHAALPVGAR LVCADNTGAR ELQIIAVKGK GVRRRLPNAG
                                KAGK--VL-- ---MKGLGSN IVRSLPNGAR LVCADNTGAK ELEVIAVKNV GTVRRLPAGG
                                --GE--AK-- ---TAFSRRK TTYGVQVGTR VVVSDNSGAR EAMIIGVPGR GRLRRIPKAG
                                ---------- ---SRRG--F SA-GLQVGSV ALVADNSGAK EALIVDVPLK TRVRRLGRAT
                                ---------- ---SRFG--V ST-GVQVGSY VDVADNSGAK EAMIVDVPGK TRVRRLAAAG
                                ---------- ---SRFG--V ST-GVQVGSY VDVADNSGAK EAMIVDVPGK TRVRRLAAAG
                                --G---VAI- ---AAFPRRR RVAGIINGTR LVVADNSGAK EVMVVGVI-- GVKRRLPFAT
                                ---------- ---ANKSRRK VVTGLQVGSY VKVTDNSGAK VAMIIGVPGH GRLRRIPPAG
                                ---------- ---SRYG--V NP-GLQVGSY VPVADNSGAK EVMIISVPQK TRLRRLPSAG
                                VAE------- ---TVGSRRS VNPGVQVGSY VKVADNSGAK EVMIIGVIGK GRLRRIPWAG
                                EKGE--AE-- ---PAFSRRR VNTGLQVQTI AKVADNSGAK EVMIIGVPGH GRLRRVPPAG

                                VGDIVVAVVK DAAPNG-VKK SEVVRAVVVR TRQAIRRDNG MVIRFDDNAA VIIDKNGNPR
                                VGDVIVATVK DALPNG-VKK SEVVKAVIVR TKATLRRNTG NSIRFDDNAA VLINEDKNPK
                                VGDVIVAAVK DAMPNG-VKK SDVVKAVVVR TRATLRRDTG NAIRFDDNAA VILGNDNNPK
                                VGDVIVAAVK DAMPNG-VKK SDVVKAVVVR TKATLRRETG NSIRFDDNAA VIINDDKNPK
                                VGDLIVATVK DAAPNMPVKK SDVVKAVIVR TRSNINRDSG MSIRFDDNAA VIVNQDGNPR
                                IGDEIVAVVK EALPNMVVKK SDIVRAVVVR TRYPQKRASG MTIRFDDNAA VIVNTEGNPR
                                VGDVIIATVK DATPNMPVKK SDVVRAVIVR TRKSICRESG MSIRFDDNAA VLINPDGNPR
                                VGDVIIATVK DATPNMPVKK SDVVRAVIVR TRKAIRRESG MSIRFDDNAA VLINQDGNPK
                                VGDVIIATVK DATPNMAVKK SDVVRAVIVR TRKSIRRESG MSIRFDDNAA VLINQDGNPR
                                IGDVIIAVVK DASPNMAVKK SDVVRAVVVR TKKGLRRDSG MSIRFDDNAA VIINQDGNPR
                                VGDVIIAVVK DAIPNMAVKK SDVVRAVVVR TRKGERRDSG MSIRFDDNAA VIINADGNPK
                                VGDVIIAVVK DAIPNMAVKK SDVVRAVIVR TRKGLRRDSG MSIRFDDNAA VIINADNNPK
                                IGDEIIAVVK DAIPNMAVKR SDVVRAVVVR TRHSLRRDSG MSIRFDDNAA VIINPEGNPR
                                IGDVIIAVVK DAIPNMTVKK SDVVRAVIVR SRQGLRRDSG MSIRFDDNAA VIINQDGNPR
                                IGDVIIAVVK DAIPNMAVKR SDVVRAVIVR TRHSLRRDSG MSIRFDDNAA VIINADGNPR
                                IGDVVIAVVK DAIPNMPIKK SDVVRAVIVR TRKGLRRESG MSIRFDDNAA VLINNDGNPK
                                VGDVIIAVVK DALPNG-VKK SDVVRAVVVR TRKGLRRSSG MSIRFDDNAA VIINQDGNPK
                                VGDVIIAVVK DAIPNMAIKK SDVVRAVIVR TRKGLRRDSG MSIRFDDNAA VIINADGNPK
                                VGDVIIAVVK DALPNMAVKK SDVVRAVVVR TKKGLRRESG MSIRFDDNAA VIINAEGNPR
                                VGDVIIAVVK DAIPNMAVKK SDVVRAVIVR TKKTMRRESG MSIRFDDNAA VLINPEGNPR
                                VGDVIIAVVK DAIPNMAIKK SDVVRAVIVR TRKGLRRESG MSIRFDDNAA VIINPEGNPR
                                VGDVIIGVVK DAIPNG-VKK SDVVRAVIVR TRKGLRRESG MSIRFDDNAA VIINPDGNPR
                                VGDVIIAVVK DAIPNMAVKK SDVVRAVIVR TRKGLRRDSG MSIRFDDNAA VIINNDGNPR
                                VGDTIIAVVK DATPNMAVKK SEVVRAVIVR TKHTMRRESG MSIRFDDNAA VLVNAEGNPR
                                IGDRIIAVVK DAQPNMAIKK SDVVQAVIVR TKKGVNRDSG MTIRFDDNAA VIINQDGNPR
                                VGDVIIAVVK DAIPNG-VKK SDVVRAVIVR TRKGLRRDSG MSIRFDDNAA VIINQDGNPR
                                IGDRIIAVVK DAIPNMAVKK SDVVEAVIVR TRHTIRRDSG MSIRFDDNAA VIINKDGNPK
                                VGDRIIAVVK DAQPNMAVKK SDVVEAVIVR TRHNINRDSG MSIRFDDNAA VIINKDGNPR
                                VGDRIIAVVK DAQPNMAVKK SDVVEAVIVR TRHNIKRDSG MSIRFDDNAA VIINKDGNPR
                                VGDRIIAVVK DAQPNMAIKK SDVVEAVIVR TRHNINRDSG MSIRFDDNAA VIINKDGNPK
                                ---------- ---------- ---------- ---------- --IRFDDNAA VIINKDGNPR
                                IGDRIIAVVK DAIPNMAVKK SDVIEAVIVR TRHSIRRDSG MTIRFDDNAA VIINKDGNPR
                                VGDKIIAVVK DAQPNMAVKK SDVVEAVIVR TRKSINRDSG MSIRFDDNAA VIINKDGNPR
                                VGDKIIAVVK DAQPNMAVKK SDVVEAVIVR TRKAINRDSG MCIRFDDNAA VIINKDGNPR
                                VGDRIIAVVK ESSPNMAVKK SDVVEAVIVR TRKAISRDSG MCIRFDDNAA VIINKEGNPR
                                VGDRIIAVVK ESSPNMAVKK SDVVEAVIVR TRKAINRDSG MTIRFDDNAA VIINKEGNPR
                                VGDRIIAVVK DAQPNMAVKK SDVVEAVIVR TKKSINRDSG MSIRFDDNAA VIINKEGNPK
                                VGDRIIAVVK DAQPNMAVKK SDVVEAVIVR TKKSINRDSG MSIRFDDNAA VIINKEGNPK
                                VGDKIIAVVK ESTPNMAVKK SDVVEAVIVR TRKAINRDSG MCIRFDDNAA VIINKDGNPR
                                VGDKIIAVVK DAQPNMAVKK SDVVEAVIVR TRKSINRDSG MSIRFDDNAA VIINKDGNPR
                                VGDKIIAVVK DAIPNMAVKK SDVVEAVIVR TRHNINRDSG MSIRFDDNAA VIINKDGNPK
                                VGDKIIAVVK DAQPNMAVKK SDVVEAVIVR TRKSINRDSG MSIRFDDNAA VIINKDGNPR
                                IGDVIIGVVK DALPNMQVKK SDVIRAVIVR TRYPERRDSG MTIRFDDNAA VLINADNNPR
                                IGDVIIGVVK DALPNMQVKK SDIIRAVIVR TRYPERRDSG MSIRFDDNAA VIINADNNPR
                                IGDRIIAVVK EAIPNG-VKK SDVVTAVIVR TKQSLRRDSG MSIRFDDNAA VIINNDGNPK
                                IGDVIIAVVK DAIPNMAVKK SDIVRAVIVR TKQSLRRESG MSIRFDDNAA VIINNDGNPR
                                IGDVVIAVVK DALPNMAVKK SEIVRAVIVR TKQAVRRESG MSIRFDDNAA VIINQEGNPR
                                IGDVIVAVVK DALPNMAVKK SDVVRAVIVR TKQAVNRESG MSIRFDDNAA VIINPDNNPR
                                IGDVIIAVVK DAIPNMAVKK SDIVRAVIVR TKHSLRRESG MSIRFDDNAA VIINKDNNPR
                                IGDVIIAVVK DAIPNMAVKK SDIVRAVIVR TKQSLRRDSG MSIRFDDNAA VIINKDNNPR
                                IGDQIIAVVK DALPNMPIKK SDVVRAVIVR TKQPLRRASG MSIRFDDNAA VIINAEGNPR
                                IGDVIIAVVK DAIPNMAVKK SDVVRAVIVR TRQSLRRDSG MVIRFDDNAA VIINNDGNPR
                                IGDKIIAVVK DALPNMPVKR SEIVTAVIVR TRQPVNRASG MTIRFDDNAA VIINADGNPR
                                IGDQIVAVVK DAIPNMPVKR SDIVKAVIVR TRQAINRENG MSIRFDDNAA VIINPDGNPK
                                IGDRIVAVVK DAIPNG-VKK SDVVKAVIVR TRQSLRRESG MSIRFDDNAA VIINDDGNPK
                                IGDQIIAVVK DAIPNMPIKK SDVVRAVIVR TRQSLRRESG MTIRFDDNAA VIINAEGNPR
                                VGDVIVGVVK DALPNMPVKK SDVVRCVVVR VTNHVKRPDG STIRFDDNAA VIVQKDGNPK
                                VGDVIVATVK DATPNMAVKK SDVVKAVVVR TKADIKRADG SVIRFDENAA VIINKDGNPR
                                VGDQIVATVK DATPNLAVKK GEVVKAVIVR TKHDIKRNDG SVIRFDDNAA VIINKDGNPR
                                VGDEIVASVK DATPNMAVKK GEVVRAVVVR TKADIKRNDG SVIRFDENAA VIINKDGNPR
                                VGDVVVATVK DATPNMTVKK SEVVKAVIVR TKHDIKRADG SVIRFDENAA VIINKDGNPR
                                VGDEIVAAVK DANPNMPVKK SEVVRAVVVR TKADIKRADG SVIRFDENAA VIINKDGNPR
                                VGDEIVAAVK DANPNMPVKK SEVVRAVVVR TKADIKRNDG SVIRFDENAA VIINKDGNPR
                                VGDEIVAAVK DANPNMPVKK SEVVRAVVVR TKADIKRNDG SVIRFDENAA VIINKDGNPR
                                VGDEIVAAVK DANPNMPVKK SEVVRAVVVR TKADIKRNDG SVIRFDENAA VIINKDGNPR
                                IGDVIVAAVK DAAPNMPVKK SDIVKAVIVR TKASLRRTDG TTIRFDENAA VIINKDGNPT
                                IGDVIVAAVK DAAPNMPVKK SDIVKAVIVR TKASLRRTDG TTIRFDENAA VIINKDGNPT
                                IGDVIVATVK DAAPNMPVKK SDIVKAVIVR TKASLKRTDG TTIRFDENAA VIINKDGNPT
                                ---------- ---------- ---------- ---------- --------AA VIINKDGNPV
                                IGDRVIGTVK EASPNMQIKK SEVVTAVIIR VSSTKKRPDG TSIRFDDNAA VIINKEGNPL
                                LGDIIVGVVK DATPNM-VKD AQIVYAVIIR LRKKVRRKDG SWISFDDNAV VIINKASNPI
                                LGDVIVGTVK DATPSMQVKK SEIVNAVIVR LRKKVRRKDG SWISFDDNAV VIINNDGNPV
                                IGKIIIGVVK KAKPHAAIKD AERVRAVVVR VKNKIRREDG SYVCFDENAA VVIDKDNNPR
                                IGDMVVAVVK EVLPNMTVKD GEIVTAVVVR TKKKLRRSDG SFVCFDDNAV VIVAKDKNPR
                                IGDIIVGVVK EALPNLTVKD GEVIMGVVVR TRKPIRRNDG SYVTFDDNAI VIISKELNPR
                                IGDMIVGVVK EALPNMTVKD GEIVFGVVVR TRKPLRRPDG SYVAFDDNAV VVVAKDKNPR
                                IGDIIVAVVK DAIPNMTVKR SQVVHAVVVR TVKSISRPDG SYVTFDDNAV VIITPEKNPI
                                VGDVIVGVVK ESNPGMTVKK SEVVFGVVVR TKKPMRRADG SYVRFDDNAV VLITDVKNPR
                                IGDVIVGVIK EAIPNMTVKK SEIVFGVVVR TRKPLRRADG SYVTFDDNAL VIITKDKNPR
                                VGDVVIGTVK EAIPRAEVKK SEIVRAVIVR TKKEIRRKDG SYVRFDDNAA VLITKDNEPR
                                IGDIVVASVR EAVPNTDIKK GDIVRAVVVR TKKEIRRPDG TYIRFDDNAA VIIDKQNQPK
                                IGDIVVAAVR DVAPNTDFKK GDIVRAVLVR TAKEIRRPDG TYIRFDDNAA VIIDKQNQPR
                                VGDTVVCSVR EAIPHTDLKK GQVVQAVIVR TKKEIRRKDG TYIRFDDNAA VLIDKNKLPL
                                VGDVVVCSVR EAIPHTDIKK GQVVKAVIVR TKKEIRRKDG SHIRFDENAA VLIDKNNMPV
                                IGDIVVCSVR EAVPNTDIKK GDVVKAVVVR TKKEIRRPDG SYIRFDDNAA VVLDKFNQPK
                                VGDVVVCSVR DAVPNGDLKK GDVVKAVIVR TKKEIRRPDG TYIRFDDNAA VVLDKYNEPK
                                VGDIVVCSVR EAIPNSDVKK GDVVRAVIVR TKKEIRRNDG TYIRFDDNAA VLIDKFNAPR
                                VGDIVVCSVR EVVPNG-IKK GEIVRAVIVR TKKTIRRPDG TYIRFDDNAA VVLDKFNEPR
                                LADWVKVSVK SGNPT---MK GKVFDAVLIR QKKPFRRLNG ERISFEDNAV ALLDDKGNPK
                                IADMVKVSIR KGLPD---MK GKVFEAVLIR QRKSYRRLNG ERVAFEDNAV AILK-DENPK
                                IGDVVVCSVR RGTQK--WRK Q-VVKAVIIR QAKEFRRADG LRVKFEDNAA VLVNDKGEPQ
                                VGDWIIAAVK DGNPK--IMH E-VVQAIIVR QRKEYRRRSG LRVKFEDNAA VLINEKGEPR
                                IADLVNVVVS KGKPE--MRS K-IERAVIVR TKKEYRRSDG TRIKFDENAV VLVDEKGLPK
                                VGDLVTGSVI TGELD--MRH T-VVQAVIVR QKKEYARSNG LRVSFEDNAC VILK-DGTPK
                                IGDLVFASVK KGIPG--MKK Q-RVLAIIVR QRKEYRRPDG MRIKFEDNAV VVLK-DGNPK
                                IGDLVFASVK KGIPG--MKK Q-RVLAIIVR QRKEYRRPDG MRIKFEDNAV VVLK-DGNPK
                                VGDLVAVTVK KGPLD--LRK K-VVHAVIIR QTKPYRRPDG TWVMFEDNAA ALVTPEGDVK
                                VGDLVAVTVK KGDVE--LRK K-VMYAVIVR QRKPYRRPDG TWITFEDTAA VLVTPEGDVK
                                VGDFCNVVVK KGPAE--LRK Q-IHGAVIIR QKYAIRRLNG VRVSFEDNAA VIITAEGELK
                                VGDFCNVVVK KGPAE--LRK Q-VHGAVIIR QKYAIRRLNG TRVSFEDNAG VLITPEGEVK
                                VGDFVNVVVK KGPAE--LRK Q-VYGAVVIR QKYPVRRLNG VRVIFEDNAG VLVTPEGEIK
                                VGDFCNVVVK KGPAE--LRK Q-VHGAVIIR QKYAIRRLNG VRVSFEDNAA VIITSDGELK
                                VGDYVNVVVK KGPAE--LRK Q-VHGAVIIR QKYPVRRLNG VRVAFEDNAA VLTTPEGEMK
                                VGDFCNVVVK KGPAE--LRK Q-VYGAVIIR QKYPVRRLNG VRVCFEDNAA VLITPEGETK
                                VGDFCNVVVK KGPAE--LRK Q-VYGAVIIR QKYPVRRLNG VRVCFEDNAA VLITPEGETK
                                VGDMFMASVK KGTPE--MRS K-VVYAVVIR QKRPYRRPDG TMVQFEDNAA VLVTPDGEVR
                                VGDFVIASVK KGTPA--MRR Q-IVYAVIVR QRRPYRRPDG TMVSFEDNAA VLVTETGETK
                                VGDMIIASVK KGTPA--MRR Q-IVFAVVVR QKRPYRRPDG TMVSFEDNAA VLVTDTGETK
                                VGDLVMAAVK RGRPD--MRK Q-VVFAIIVR QKKEYRRPDG MRIKFEDNSA VVLK-DGNPK
                                IGDMFLASVV KGRPD--MRK Q-VVFAVLVR QKKEYRRANG VRIQFEDNAA VVLKDDGNPK
                                VGALIMASVV KGQPG--MRK K-VVPAIIVR QKKEYRRADG TRISFEDNAA IVLK-DGNPK
                                VGDLVVASVK RGRPD--MRK Q-VVFAVVVR QKKEYRRPDG MRIQFADNAA VVVKDEGNPK
                                VGDLVMASVV NGRPD--IRK Q-VVFAVIVR QKKEYRRPDG TRIKFEDNAA VVLKDEGDPK
                                VGDLILASVI SGKPD---MR GQVVFAIIVR QKKEYRRPDG MRIAFEDNAA VVLKDDGTPK
                                IGDVVMVKIL KGDQE--VKN Q-VFEAVVVR QRKEFQRPNG LRVKFEDNAA VLVEETGLPK
                                VGDMVVVSVQ EGKPE--MRK Q-ILRAIVVR QRRPFRRPDG TWVAFEDNAV VIVTEEGQVK
                                VGDMVVVSVQ EGKPE--MRK Q-ILRAIVVR QRRPFRRPDG TWVAFEDNAV VIVTEEGQVK
                                VGDMVVVVVR EGKPE--LRK Q-IFRAIVVR QRRPYRRPDG TWVAFEDNAV VIVTPEGDPK
                                VGDQVTVVVK KGSPE--LRK Q-VFHAVIVR QKYPIRRASG LRVSFEDNAA VIITPEGDLK
                                VGDLVMVSVR KGAPD--VRK QK-FKAVVIR QRMPFRRPDG TWISFDDNAV VIVNPDGTAK
                                VGDMVTVVVK RGKYD-LMHK --PFKAIVVR QRMPYRRKNG QWVVFEDNAA VLVNDDGTPR
                                LGDKITVSVT KGTPE--MRR Q-VLEAVVVR QRKSIRRPDG QRVKFEDNAA VIIDENEEPR
                                LGDKITVSVT KGTPE--MRR Q-VLEAVVIR QRKPIRRPDG TRVKFEDNAA VIVDENEDPR
                                IGDKVTVSVT KGTPE--MRR Q-VLEAVIVR QRKSIRRPDG TRVKFEDNAA VIIDEMEEPR
                                LGDKITVSVT KGTPE--MRR Q-VLEAVVVR QRKPIRRPDG TRVKFEDNAA VIVDENEDPR
                                IGDKITVSVT KGTPE--MRR Q-VLEAVIVR QRKSIRRPDG TRVKFEDNAA VVIDDVEEPR
                                LGDKVTVSVT KGTPE--MRR Q-VLEAVIVR QRKSIRRPDG TRLKFEDNAA VIIDENEEPR
                                LGDKVTVSVT KGTPE--MRR Q-VLEAVIVR QRKSIRRPDG TRLKFEDNAA VIIDENEEPR
                                LGDKVTVSVT KGTPE--MRR Q-VLEAVVVR QRKSIRRPDG TRLKFEDNAA VIIDENEEPR
                                LGDKVTVSVT KGTPE--MRR Q-VLEAVIVR QRKSIRRPDG TRLKFEDNAA VIIDENEEPR
                                IGDKITVSVT KGTPE--MRR Q-VLEAVVVR QRKSIRRPSG QRLKFEDNAA VIIDENEEPR
                                IGDKVTVSVT KGTPE--MRR Q-VLEAVVVR QRKAIRRPNG TRVRFEDNAA VVIDDLEEPR
                                LGDKVTVSVT KGTPE--MRR Q-VLEAVVVR QRKPIRRPDG VRVKFEDNAA VLIDENEEPR
                                IGDQVTVSVT KGTPE--MRR Q-VLEAVIVR QRKSIRRPDG TRVKFEDNAA VIIDEMEEPR
                                IADKVTVSVT KGTPE--MRR Q-VLEAVVVR QRKPIRRPDG TRLKFEDNAA VIIDEMEEPR
                                IGDVATVSVK KGTPD--MRR K-LIKAVVIR QRKEMRRPSG LRVGFDDNAV VIIDERGEPK
                                LGDIATVTVK KGTPD--MRK K-LVRAVVIR QKKEMRRPNG LRVSFDDNAV VVVDEKNEPK
                                IGDMCVVSVK KGTPE--MRK Q-IMKAVIIR QKRPYRRPDG LMVSFEDNAA VITDDSGVPK
                                VGDIVVVTVK KGTPE--IRK Q-VHYAVIVR QRKEYRRPDG TRVKFEDNAA VITNERGEPR
                                VGDIVVVSVK KGTPD--IRK Q-VHYAVIVR QRKEYRRPDG TRVRFEDNAA VITDAEGNPK
                                IGDMCVVSVK KGTPE--MRK Q-VLLAVVVR QKQEFRRPDG LRVSFEDNAM VITDEEGIPK
                                LGDMCVVSVK KGTPE--MRR Q-ILHAVVVR QKKEFRRPDG TRVSFEDNAV VITDPTGFPK
                                IGDMCVVSVK KGTPE--MRK Q-ILLAVIVR QKQEFRRPDG LRVSFEDNAI VIVDKDGVPK
                                VGDLVVASVK KGTAD--MRR E-VVNAVVIR QKKEYMRADG LRVKFEDNAA VIITPEGILK
                                VGDMVVISVK KGTAD--MRR E-VTTAVVVR QKKEYRRADG LRVKFEDNAA VIITEDGVLK
                                VGDMVVVSVK KGTVD--MRR E-VLNAVIVR QKKEYRRPDG LRVKFEDNAA VIVSPEGVLK
                                IGDMVVCSVK EGTPD--MRK E-VVNAVIVR QRKEYRRPDG TRVKFEDNAA VIVTPDGAPR
                                VGHMVFVSVK KGTPE--MRK Q-VLPAIIIR QKKEYRRADG TRVKFEDNAA VIVTPEGTPK
                                IGDKVIVSVK KGIPE--IRK Q-VLPAVVIR QRRPYRRSDG TWVAFEDNAV VIITPEGTLK
                                VGDLVVVSIK KGTPQ--VRK Q-ISYAVVIR QKRPYKRSDG TWISFNDNAL VLVNPDGTPK
                                PGDLVIVTVK KGTPQ--VRK Q-ISYAVVIR QKRPYRRPDG SWVSFDDNAV VLINQDGTPK
                                PGDLVIVTVK KGTPQ--VRK Q-ISYAVVIR QKRPYRRPDG SWVSFDDNAV VLINQDGTPK
                                VGDMVVVTVK KGPPD---MK GQIMRAIVIR QRKPFRRPDG TWVAFEDNAC VLVTPEGTPK
                                VGDMVVVTVK KGTPE--MRH Q-VVRAIVVR QRKPFRRPDG TWVAFEDNAV VIVSEDGTPR
                                VGDLVVVSVK KGTPQ--MRR Q-VVYAVVVR QRRPFRRPDG TWVSFEDNAV VIVNPDGTPR
                                VGDMVVVTVK KGTPE--MRK Q-VVKAVVIR QRRPYRRPDG TWVAFEDNAV VIVSPDGTPK
                                VGDLVVVSVK KGIPE--MRK Q-VFKAIVVR QRRPYRRADG TWIAFEDNAV VILTPEGTPK

                                GTRVFGPVAR ELREKNFTKI ISLAPEVLLR LEDAVPQSGS RHRKLRVGRG HSAGQGKTSG
                                GTRVFGPVAR ELRDKNYTKI VSLAPEVIST LNTLKSNSGS RKKKLRKGRG IAAGQGASCG
                                GTRVFGPVAR ELRERNFTKI VSLAPEVIFS LNSLQPQTGS RRRKLRKGRG IAAGQGASCG
                                GTRVFGPVAR ELRERSFTKI VSLAPEVILR LDSLKANKGA RRRKLRKGRG IAAGQGASCG
                                GTRVFGPVAR ELRDKNYTKI ISLAPEVLMR LVDLKPQDGA KRRRRRVGRG ISAGQGASCG
                                GTRVFGPVAR ELRDKNYTKI VSLAPEVLME LHELSPKPGS KRRQRRVGRG IAAGQGASCG
                                GTRVFGPVAR ELRDKSFTKI VSLAPEVLMR LNDPKPKTGS QHRRRRVGRG IAAGQGASCG
                                GTRVFGPVAR ELRDKNFTKI VSLAPEVLMR LADAQPNPTS RRRRRRIGRG ISAGQGASGG
                                GTRVFGPVAR ELRDKNFTKI VSLAPEVLMR FQDLHPQAGS RRRKRRIGRG IAAGQGASGG
                                GTRVFGPVAR ELRDKNFTKI VSLAPEVLMR LKDAIPKKGS QQRGRRVGRG ISAGQGASCG
                                GTRVFGPVAR ELRDKNFTKI VSLAPEVLMR LQDALPKAGS QKRPRRLGRG ISAGQGASSG
                                GTRVFGPVAR ELRDKNFTKI VSLAPEVLMR LQDARPKAGS QKRPRRLGRG ISAGQGASSG
                                GTRVFGPIAR ELREKNYMKI VSLAPEVIMR LEDAVPKAGS RKRRRRLGRG ISAGQGASCG
                                GTRVFGPVAR ELRDKNFTKI VSLAPEVLMR LQDAKPKAGS QKRRRRLGRG VSAGQGASCG
                                GTRVFGPVAR ELRDKNFTKI VSLAPEVLMR LNDAIPKPGS RKRGRRLGRG ISAGQGASCG
                                GTRVFGPVAR ELRDRNYMKI VSLAPEVIMR IEDASPKAGS QKRRRRVGRG IAAGQGASCG
                                GTRVFGPVAR ELRDKNFTKI VSLAPEVLMR INDAQPQAGS KRRRRRVGRG ISAGQGASCG
                                GTRVFGPVAR ELRDKNFTKI VSLAPEVLMR LQDAQPQEGS RKRRRRVGRG ISAGQGASCG
                                GTRVFGPVAR ELRDKNFTKI VSLAPEVLMR LEDAAPKAGS QKRKRRVGRG IAAGQGASCG
                                GTRVFGPVAR ELRDKNFTKI VSLAPEVLMR LSDAKPKKGS KKRPRRIGRG IAAGQGASGG
                                GTRVFGPVAR ELRERNYTKI VSLAPEVLMR IHTVAPQDGA KKRRRRVGRG ISAGQGASCG
                                GTRVFGPVAR ELREKNFTKI ISLAPEVLMR INDAVPKKGS KKRRRRVGRG IAAGQGASCG
                                GTRVFGPVAR ELRDKNFTKI VSLAPEVLMR INDAVPQKGS KKRRRRLGRG IAAGQGASAG
                                GTRVFGPVAR ELRDKSFTKI VSLAPEVLMR LIDLKPKSGS KHRKRRVGRG IAAGQGASGG
                                GTRVFGPVAR ELREKNFTKI VSLAPEVLMR LHDARPQKGS KNRGRRVGRG IAAGQGASCG
                                GTRVFGPVAR ELRDKNYTKI VSLAPEVLMR LTDVRPQKGS KKRARRLGRG VSAGQGASAG
                                GTRVFGPVAR ELREKSFTKI VSLAPEVLMR LNDAKPQKGS KKRGRRVGRG IAAGQGASCG
                                GTRVFGPVAR ELRDKSFTKI VSLAPEVLMR LTDVRPQKGS KKRRRRLGRG VSAGQGASAG
                                GTRVFGPVAR ELRDKNFTKI VSLAPEVLMR LNDVRPQKGS KKRPRRLGRG VSAGQGASAG
                                GTRVFGPVAR ELRDKNFTKI VSLAPEVLMR LNDVRPQKGS KKRGRRLGRG VSAGQGASAG
                                GSRVFGPVAR ELREKSFTKI VSLAPEVLMR LEDAKPHPGS KKPRGRVGRG IAAGQGASAG
                                GTRVFGPVAR ELREKSFTKI VSLAPEVLMR LNDVKPQKGS KKRRRRVARG ISAGQGASAG
                                GTRVFGPVAR ELRDKNFTKI VSLAPEVLMR LSDAKPQKGS KKRRKRVGRG ISAGQGASAG
                                GTRVFGPVAR ELRDKNFTKI VSLAPEVLMR LNDVKPQKGS KKRRKRVGRG ISAGQGASAG
                                GTRVFGPVAR ELRDKNFTKI VSLAPEVLMR LNDVKPQKGS KKRRKRVGRG ISAGQGASAG
                                GTRVFGPVAR ELRDKNFTKI VSLAPEVLMR LNDVKPQKGS KKRRKRVGRG ISAGQGASAG
                                GTRVFGPVAR ELRDKNFTKI VSLAPEVLMR LNDVKPQKGS KKRRKRVGRG ISAGQGASAG
                                GTRVFGPVAR ELRDKNFTKI VSLAPEVL-- --MLSLKRAL KNDRKRVGRG ISAGQGASAG
                                GTRVFGPVAR ELRDKNFTKI VSLAPEVLMR LNDVKPQKGS KKRRKRVGRG ISAGQGASAG
                                GTRVFGPVAR ELRDKNFTKI VSLAPEVLMR LNDVKPQKGS KKRRKRVGRG ISAGQGASAG
                                GTRVFGPVAR ELRDKNFTKI VSLAPEVLMR LNDVKPQKGS KKRRRRVGRG ISAGQGASAG
                                GTRVFGPVAR ELRDKNFTKI VSLAPEVLMR LNDAKPQKGS KKRRKRVGRG ISAGQGASAG
                                GTRVFGPVAR ELRDKNFTKI VSLAPEVLMK LHELKPKKGS RKRRRRLGRG ISAGQGASCG
                                GTRVFGPVAR ELRDKNFTKI VSLAPEVLMK LHELKPKKGS RKPRRRLGRG ISAGQGASCG
                                GTRVFGPVAR ELRDRNYTKI VSLAPEVIMN INDATPKAGS NKRRRRVGRG IAAGQGASCG
                                GTRVFGPVAR ELRDKNFTKI VSLAPEVIMK LNELTPKPGS KKRRRRIGRG ISAGQGASGG
                                GTRVFGPVAR ELREKNFTKI VSLAPEVIMK LENLSPKAGS KSRRRRVGRG ISAGQGASCG
                                GTRVFGPVAR ELRDKNFTKI VSLAPEVIMK LHDIAPQEGS KRRRRRVGRG IAAGQGASCG
                                GTRVFGPVAR ELRDRNFTKI ISLAPEVLMR LHNIGPKPSS KKRRRRIGRG ISAGQGASGG
                                GTRVFGPVAR ELRDRNFTKI ISLAPEVLMR LHQLSPKPTS KKRRRRIGRG ISAGQGASGG
                                GTRVFGPVAR ELRDKNFTKI VSLAPEVLMN LSELSPKDGA KKRRRRVGRG IAAGQGASCG
                                GTRVFGPVAR ELRDKNFTKI ISLAPEVLMR LNAIGPKKGS QKRPRRLGRG ISAGQGASCG
                                GTRVFGPVAR D--------- --------MR IHEVTPQKGS TKRRRRIGRG ISGGQGASGG
                                GTRVFGPVAR ELRDKSYTKI VSLAPEVLMR IHNLSPQEGS TKRRRRVGRG ISAGQGASGG
                                GTRVFGPVAR ELREKNYTKI VSLAPEVIMR LHEAAPKKSS KKRRRRVGRG IAAGQGASCG
                                GTRVFGPVAR ELRDKNYTKI VSLAPEVIMR IHDTVPKAGS KKRRRRVGRG ISAGQGASCG
                                GTRVFGPIAR ELRDKNFTKI ISLAPEVLMQ LDELRPQEGS RRNKKRVGRG RASGHGKTST
                                GTRVFGPVAR ELRDKNFMKI ISLAPEVIIT LEDLRPAEGS THRTKRVGRG RSSGHGKTSC
                                GTRVFGPVAR ELRDKGYMKI VSLAPEVIIT LEDLRPAEGS THKTKRVGRG RSSGRGKTSC
                                GTRVFGPVAR ELRDKGYMKI VSLAPEVIIT LEDLKPAQGS -TSKSRVGRG RSSGHGKTSC
                                GTRVFGPVAR ELRDKNFMKI VSLAPEVIIL LEDLRPAEGS -TGKSRVGRG RSSGHGKTSC
                                GTRVFGPVAR ELRDKGYMKI VSLAPEVIIT LEDLRPAEGA THKSKRVGRG RSSGHGKTSC
                                GTRVFGPVAR ELRDKGYMKI VSLAPEVIIT LEDLRPAEGA THKTKRVGRG RSSGHGKTSC
                                GTRVFGPVAR ELRDKGYMKI VSLAPEVIIT LEDLRPAEGA THKTKRVGRG RSSGHGKTSC
                                GTRVFGPVAR ELRDKGYMKI VSLAPEVIIT LEDLRPAEGA THKTKRVGRG RSSGRGKTSC
                                GTRVFGPVAR ELRERNYMKI VSLAPEVI-- ---------- ---------- ----------
                                GTRVFGPVAR ELRERNYMKI VSLAPEVIIM LEDLRPADGA THKKKRVGRG RSSGHGKTST
                                GTRVFGPVAR ELREKNYMKI VSLAPEVIIT LEDLRPADGA THSKKRVGRG RSSGHGKTST
                                GTRVFGPVAR ELREKNYMKI ISLAPEVLIR IEDLRPAEGA TKKRKRVGRG RASGHGKTST
                                GTRVFGPVAR ELRDKGYMKI ISLAPEVI-- ---------- ---------- -GEGQ-----
                                GSRVFGPVSR ELREKNFMKI ISLAPEVVFD LKSLKPKP-- KKKAKRVGRG TSSGHGKTSG
                                GTRVFGPVAR ELRDKNFMKI ISLAPEVVFD LKSLKPKP-- KKKRKRVGRG TSSGHGKTSC
                                GTRIFGPVAR ELRDQQFMKI ISLAPEVVYN LSNL-KNK-- -RKKKRVGRG TGSGHGKTCC
                                GTRVFGPIAR ELREKDYMKI ISLAPEVVLN LSNLQPQAGS -KKRKRVGRG TSSGLGKTCG
                                GTRVFGPVAR ELRDRNFMKI ISLAPEVV-- ---------- ---------- ----------
                                GTRVFGPVAR ELREKEYMKI ISLAPEVVLK LNELKPARGS RFKKKRVGRG TSSGLGKTGG
                                GTRVFGPVAR ELRDKDFMKI ISLAVEVLLA LKNPKPKKGS TKNKKRVGRG TSSGMGKTCG
                                GTRVFGPVAR ELRDKEFMKI ISLAPEVVSQ LSSLKYNPGA KKNKKRVGRG TSSGWGKTCG
                                GTRVFGPVAR ELRDKEFMKI ISLAPEVVLQ LSNLKQKPGA KHKKKRVGRG TSSGWGKTCG
                                GTRIFGPVAR ELREKGYMKI ISLAPEVLMD LNEIIPTPGS RKKKKVLGRG RSSGHGKTAT
                                GTRVFGPVAR ELREKGFSKI ASLAQEVWFS LENLRPAPGS -RPKSRVGRG SSSGKGKTSS
                                GTRVFGPVAR EIRDKGFSKI ASLAQEVWFK VEDLSPTPGS RTSEKRIGRG IGSGMGKTAT
                                GTRVFGPVAR EVREKGYAKI ASLAKEVWLK IEDLKPTPGS RKPKKRLGRG IGSGLGKTAG
                                GTRVFGPIAR EVREAGYTKI ASLAQEVWLK ISDLRPAEGS RKVAKRTGRG WSSGLGKTGG
                                GTRVFGPVAR ELREKGFMKI VSLAPEVWIT IEDLKPTPGS NKKYKRLGRG QGSGKGKTAG
                                GTRVFGPVAK ELREKGFMKI VSLAPEVFMR LSDIRPTPGS MRKRIRVGRG IGSGKGKTSG
                                GTRIFGPVAR ELREKGFMKI VSLAPEVWMR LEDLRPTPGA MKKRKRVGRG PGSGHGKTSG
                                GTRVFGPVAR EIREKGFMKI VSLAPEVLMR LEDLRPTPGA VKERKRVGRG KSSGHGRTCG
                                GTQIKGPVSK EIIER-WPQV AKIASMAYMK IKKRKSSRHG -KNQGTHGRG KKSGHGGMAG
                                GTQIKGPVAR EVMER-WPTV AKLATIVY-- ---------- ---------- ----------
                                GTQVKGPMAK EVTDR-FIPI GKIASFVV-- ---------- ---------- ----------
                                GTKIKGPIAK EVVER-FSMI GKIATTVLMV VRRV------ -RKRKRGTRS CGHGSKKNRG
                                ASEAKGVVAK EVGER-WPKV AGIASSVIMV VRRRKKKN-- KRGNRTFGQG -NTK--RRRG
                                GTVIKGPIAK EVALR-WSQV GKLANIVL-- ---------- ---------- ----------
                                GTILKGPIAK EAADR-WPGI GKLASIIVMT VYKRKIRQGS THGKKHRGAG -NRG-GGLAG
                                GTILKGPIAK EAADR-WPGI GKLASIIVMT VYKRRKNI-- -RQ-----RG STHGWG--AK
                                GTEIKGPVAR EAAER-WSKI ANIASIIV-- ---LR---GS RHSWGQIGQH ----RGAKGG
                                ATEIRGPVAK EAAER-WPKI ANLASIIVTR FRKVR----- KRGSRTYGWG -QIGRGAKGG
                                GTDIKGPVAV EATEK-WPRI ANLASMVI-- ---------- ---------- ----------
                                GTDIKGPVSI EASEK-WPRI ANIASMVV-- ---------- ---------- ----------
                                GTDIKGPVAA EASEK-WPRV ASLASMVV-- ---------- ---------- ----------
                                GTDIKGPVAV EASEK-WPRI ANLASMVITR LRKT------ ---RKRGGRH MGWGQGQHRA
                                GTDIKGPVAA EASEK-WPRL ANLASMVVMA TRNR------ -KTRKRGSRT HGWGQGQHRA
                                GTDIKGPVAA EASEK-WPRV ANLASMVV-- ---------- ---------- ----------
                                GTDIKGPVAA EASEK-WPRV ANLASMVVTR LRKTR----- ---RLRGGRH MGWGQGQHRA
                                GSEIKGPVAR EAAER-WPRI AAIASIIVER TKKLR---GG -----HYGRG FGRGKGKKGG
                                GTDIKGPVAR EAADR-WPRI AATANTIV-- ---------- ---------- ----------
                                GTDIKGPVAR EAADR-WPRI AATASTIV-- ----MPSRTK KRGKRTHGRG KGRGAGMIGG
                                GTIFKGAIAK EAAER-WPGI AKVASLILED NHKEKQVLMV YRKKNRL-RG TGWGK-KHRG
                                GTIFKGPIAK EVNEK-WPGI AKIASLVVKV VRYR----GS -KT-----HG -GGAK-KRRG
                                GTIFKGPFAK EACVR-WPPI AKVAKIVV-- -----MKK-- -KSRK---RG TGWGSKKHRG
                                GTTIKGPVPK EVCAR-WPGI AKLASIIVKR KKNS-RQRGS THGGSKKHRG A----GNKGG
                                GTIFKGPIAK EACDR-WPGV AKLASIIVKK NSRLR---GS THGKKHRGAG -NRG-GGMAG
                                GTLFKGPIAK EACSR-WPGI AKMANIIV-- ----KRKK-- -NTRQRGSKT HGWGAKKHRG
                                GSVTRGPIAK EVVER-YTPI GKIASQVVMT KRRSKKNKGS HHGSSKKNRG AGSRGGGNAG
                                GTEIHGPVAM EAAQR-WPQV ASIATMII-- -----MVR-- RFERKRKYRG RGWGRGQHRK
                                GTEIHGPVAM EAAQR-WPQV ASIATMII-- -----MVR-- RERKVRKYRG TGWGRGQHRK
                                GSEIHGPVAM EATLR-WPTI ANLASIVV-- -----MVR-- -----RFKRG -TKYRGRTHG
                                GTDIKGPVAA EAAER-WPRI ANLASMIV-- ----MPTR-- LRKRKRGSRT HGWGQGQHRK
                                GTEIRGPVAR EAAER-WPKV ASLATLIVMV VRRAK----- -KSRKRAHRT MGWGTGQHRD
                                GSEFRGPIAK EAIER-WPSL SVISAQVV-- ----MSIP-- RRRKKRKMRG -----SRLHG
                                GTEIKGPVAR EVAER-FGTI ASAATMIV-- ----MTSK-- -KRRQRGSRT HGGGTKNRRG
                                GTELKGPIAR EVAER-FGSI ASTATIIV-- -----MSK-- -KRRQRGSRT HGGGSKNRRG
                                GTEIKGPIAR EVAER-FGSI ASTATMIV-- -----MTS-- KRRRGRTHSG -GTHK-NRRG
                                GTELKGPIAR EVAQR-FGSV ASAATMIV-- -----MTS-- -KKKRRGSRT HGGGSKNRRG
                                GTEIKGPIAQ EVAER-FGSI ASTATMIV-- -----MTS-- -KKRRRGSRT HGGGTKNRRG
                                GTEIKGPIAR EVAER-FGAI ASTATMIV-- -----MTS-- KRRRGRTHSG -GSHK-NRRG
                                GTEIKGPIAR EVAER-FGAI ASTATMIV-- -----MTS-- KRRRGRTHSG -GSHK-NRRG
                                GTEIKGPIAR EVAER-FGAI ASTATMIV-- -----MTS-- KRRRGRTHSG -GSHK-NRRG
                                GTEIKGPIAR EVAER-FGAI ASTATMIV-- -----MTS-- -KKRRRGSRT HSGGK-NRRG
                                GTEIKGPIAR EVAER-FGTI ASTATMIV-- -----MSK-- -KRRQRGSRT HGGGSKNRRG
                                GTEIKGPIAR EVAER-FGSI ASTATMIV-- -----MTD-- -KKRQRGSRT HGGGTKNRRG
                                GTEIKGPVAR EVAER-FGSI ASAATMIV-- ----M---GS ---KKRRQRG -SRTHSGGSH
                                GTEIKGPIAR EVAER-FGSI ASTATMIV-- -----MTS-- -KKRRRGSRT HGGGTKNRRG
                                GTEIKGPIAR EVAER-FGSI ASTATMIV-- -----MTN-- -KKRRRGSRT HGGGTKNRRG
                                GTEIKGPVAR EVAER-FPKI GSTATIIV-- ----MPTN-- -TRSKRGTRT CGGGTKNRRG
                                GTEIKGPVAR EVAER-YPKL GSMATIIV-- ----MPTN-- -KRSKRGSRT CGGGTKNRRG
                                GTEIKGPVAK EVAER-YGKI ASAATIIVMQ IKKFRTRTGG THKNR---RG ----AGNRGG
                                GSEIRGAVAR EAAER-FSKI GTIASVIV-- ----MPKK-- -KVKKRGSRT FGWGK-NRRG
                                GSEIRGPVAR EAAER-FPKI GTIASIIVKK VKKYRSKTGG AKKKR---RG -GGSRG---G
                                GTDIKGPIAR EVAER-YPKI GTTASIIVMD TKKFR---GS -----RTCGG -GTHK-NRRG
                                GTDIKGPIAR EVAER-FPKI GTTASMIVMG KTQTK----- KRGSRTCG-G -GTTK-NRRG
                                GTDFKGPVAR EAAER-YPKI GTTASIVA-- -----MVKGN T--KKRGSRT CGGGTGNRRG
                                GSEVRGPVAK EAADR-WPSV GSAASILV-- ----MRSK-- -RKNKRGSRS NGGGCKKRRG
                                GSEIRGPIAK EAADL-WPAI GSAASIIV-- -----MIR-- KKKRKRGSRS VGGGCKKRRG
                                GSEIRGPVAK EAADR-WPSV GSAASIIVRK RRKIT----- RRGSRTVG-G -GCSK-KRRG
                                GSEIRGPVAK EAAER-WPRI GSIASIIVVV VRRKKKSP-- -KKRGRTHGG -GSHK-NRRG
                                GSEIKGPVSK EAAER-WPGV SRLAKIIHRK SKKI-TKK-- -RGSRTCGYG -EAKRGHRGG
                                GSEIRGPVAK EAAER-WPSL ANMASIIIMV VRFR------ -RKRKLRGRT RGWGRGQHRK
                                GSEIRGAIPK EVAER-WPTV AKLATSIIMA LTSRR----- -KKRKLRGRT RGWGRGQHRK
                                GTEVRGPVAR EAAER-WPSI AKLATIIILN LNPLGPRWET TTIRAKKSRK RGWGRGQHRK
                                GTEIRGPVAR EAAER-WPSI AKLATIIIWT I----PRA-- RKSRKLRGRT RGWGRGQHRK
                                GKEIRGPVAR EAVER-WPQI ANMASIVVMV VRRDKKSR-- KHGRN---RG --WGSGQHRK
                                GSEIRGPVAR EAVER-WPRI GNVASIVVMV VRRRR----- -KSRKLRGRT RGWGRGQHRR
                                GSEVRGPIAR EAAER-WPRV AKIATMIIMV VRRRK----- -KSRKLRGRT RSWGRGQHRK
                                GSEIHGPVAR EAAER-WPRI ANIASIIVMV VRRRK----- -KSRKLRGRT RGWGRGQHRG
                                GSEIRGPIAR EAAER-WPQI ANLASMIIMV VRKEK----- -KSRKLRGRT RGWGRGQHRK

                                RGMRGQKCRS -GGG--VPGF EGGQIPLYMR LPKL-KGFVN IETLLDAGIL TRVLGDGEAH
                                FGMRGQKSRS -GRP--TPGF EGGQMPLYRR VPKL-KHFVN LDSLVKKGLI FKILGNGKLN
                                FGMRGQKSRS -GRP--TPGF EGGQMPLYRR IPKL-KHFVS LESLEQAGLV TKVLGNGELK
                                FGMRGQKSRS -GRP--TPGF EGGQMPLYRR VPKL-KHFVN LDSLVKDGIV TKMLGNGELT
                                FGMRGQNSRS -GRP--TPGF EGGQQPLYRR VPKL-KHFVS LESLIDAGII TRVLGRGEIE
                                KGMRGQKSRS -GPG--PRGF EGGQIPLYRR IPKL-KHFVT LHAILDIGLS NKILGDGDLS
                                FGMRGQKSRS -GRP--TPGF EGGQNPLYRR VPKL-KHFVT LESLMAEGII TKVLGDGELT
                                FGMRGQKSRS -GRP--TPGF EGGQNPLYRR IPKL-KHFVS LSSLIDAGII TKVLGDGDLT
                                FGMRGQKSRS -GRP--TPGF EGGQNPLYRR LPKL-KHFVT VQSLLEAGIL TKVLGDGELN
                                KGMRGQKSRS -GGS--TPGF EGGQNPLYRR LPKL-KGFVT LASLIKVGII TKILGDGDLN
                                KGMRGQKSRS -GSG--TPGF EGGQNPLYRR LPKL-KSFVT LASLIDAKIV TKILGDGELN
                                KGMRGQKSRA -GSG--TPGF EGGQNPLYRR LPKL-KSFVT LTSLIQAKIV TKILGDGELN
                                KGMRGQKARS -GRG--TPGF EGGQNPLYRR LPKL-KGFVT LDSLQKAGIL TKVLGDGELN
                                KGMRGQKSRS -GGS--TPGF EGGQNPLYRR LPKL-KSFVT LSSLIAAGII TKILGDGELN
                                KGMRGQNSRS -GHS--TPGF EGGQNPLYRR LPKL-KGFVT LASLLEAGLL TKILGNGELN
                                FGMRGQKSRS -GRS--TPGF EGGQLPLYRR IPKL-KHFVT LESLLEAGIL TKILGTGELS
                                FGMRGQKSRS -GSG--TPGF EGGQMPLYRR IPKL-KHFVS LESLLEAGIL TKVLGDGELG
                                FGMRGQKSRS -GSG--TPGF EGGQMPLYRR IPKL-KHFVT LSSLLEAGIL TKVLGNGDLG
                                FGMRGQKSRS -GRP--TPGF EGGQMPLYRR IPKL-KHFVN LASLMDAGII TKVLGHGDLS
                                FGMRGQKSRS -GRS--TPGF EGGQMPLYRR LPKL-KHFVT LISLTEAKIV TKILGDGELN
                                FGMRGQKSRS -GRG--TPGF EGGQMPLYRR LPKL-KHFVT LPSLMETGIV TKILGDGELN
                                FGMRGQKSRS -GRG--TPGF EGGQMPLYRR IPKL-KHFVT LESLLETGVV TKLLGDGELN
                                KGMRGQKARS -GGN--TPGF EGGQMPLYRR LPKL-KHFVT LASLMEAGIV TKLLGDGELN
                                FGMRGQKSRS -GSP--TPGF EGGQMPLYRR LPKL-KHFVT LESLMAAGIV TKLLGDGELT
                                FGMRGQKSRS -GRG--TPGF EGGQQPLYRR VPKL-KGFVN ATSLQENGIL TKILGDGELN
                                KGMRGQKARS -GGG--TPGF EGGQQPLYRR LPKL-KGFVN LSSLKEAGII KKILGDGELN
                                LGMRGQNSRS -GGG--TPGF EGGQQPLYRR LPKL-KGFVT LASLEAAGIL TKILGNGELS
                                KGMRGQNARS -GGG--TPGF EGGQQPLYRR IPKL-KGFVT LTSLKEAGIL TKILGDGELS
                                KGMRGQKARS -GGG--TPGF EGGQQPLYRR IPKL-KGFVT LTSLKEAGIL TKILGDGELS
                                KGMRGQKARS -GSS--TPGF EGGQQPLYRR IPKL-KGFVT LASLKEAGIL TKILGDGELN
                                LGMRGQNSRS -GGG--TPGF EGGQQPLYRR IPKL-KGFVN LAFLQEVEIL TKILGGGNLN
                                LGMRGQKSRS -GSG--TPGF EGGQQPLYRR VPKL-KGFVT LASLREAGIL TKVLGNGELN
                                LGMRGQKSRS -GSG--TPGF EGGQQPLYRR LPKL-KGFVT LESLKAAGIL TKILGNGELT
                                LGMRGQKSRS -GSG--TPGF EGGQQPLYRR LPKL-KGFVT LTSLKAAGIL TKILGNGELG
                                LGMRGQKSRS -GSG--TPGF EGGQQPLYRR IPKL-KGFVT LESLKAAGIL TKILGNGELN
                                LGMRGQKSRS -GSG--TPGF EGGQQPLYRR IPKL-KGFVT LESLKEAGIL TKILGNGELN
                                LGMRGQKSRS -GSS--TPGF EGGQQPLYRR IPKL-KGFVN LASLKEAGIL TKVLGNGELG
                                LGMRGQKSRS -GSS--TPGF EGGQQPLYRR IPKL-KGFVN LASLKEAGIL TKVLGNGELG
                                LGMRGQKSRS -GSG--TPGF EGGQQPLYRR LPKL-KGFVT LASLKEAGIL TKILGNGELS
                                LGMRGQKSRS -GSG--TPGF EGGQQPLYRR VPKL-KGFVT LASLRQAGIL TKVLGNGELN
                                LGMRGQKSRS -GSS--TPGF EGGQQPLYRR VPKL-KGFVT LDSLKTAGIV TKILGNGELG
                                LGMRGQKSRS -GSG--TPGF EGGQQPLYRR LPKL-KGFVT LESLKAAGIL TKILGNGELN
                                KGMRGQKARS -GPN--PRGF EGGQMPLYRR VPKL-KHFVT LAVLMEKGLL NKILGDGEIT
                                KGMRGQKARS -GPN--PRGF EGGQMPLYRR VPKL-KHFVT LATLNEAGLI NKILGDGEIN
                                FGMRGQKSRS -GTG--TPGF EGGQMPLYRR VPKL-KHFVT LASLMDCGIV TKLLGDGELS
                                FGMRGQKSRS -GTG--TPGF EGGQMPLYRR IPKL-KHFVT LESLITNGIV TKVLGNGELN
                                YGMRGQKSRS -GTG--TAGF EGGQMPLYRR VPKL-KYFVS KESLLADGIS TKVLGRGELN
                                FGMRGQKSRS -GTG--TPGF EGGQMPLYRR VPKL-KHFVT LEYLLAQGIT TKILGDGELN
                                FGMRGQKSRS -GTG--TPGF EGGQMPLYRR VPKL-KHFVT LDSLMDAGII TKVLGNGDLG
                                FGMRGQKSRS -GTG--TPGF EGGQMPLYRR VPKL-KHFVT MESLMAVGIV TKILGNGELG
                                FGMRGQKSRS -GTG--TAGF EGGQMPLYRR LPKL-KHFVT LESLMEAGIV TKVLGNGELA
                                FGMRGQNSRA -GTG--TAGF EGGQTPLYRR IPKL-KHFVN LEFLLEQRIV TKLLGDGELN
                                FGMRGQKSRS -GTG--TAGF EGGQMPLYRR VPKL-KHFVT LESLMEVGLI TKVLGNGELS
                                FGMRGQKSRS -GTG--TAGF EGGQMPLYRR VPKL-KHFVD LDSLMQQRIV TKILGDGELN
                                FGMRGQKSRS -GTG--TPGF EGGQMPLYRR VPKL-KHFVT LAFLMEKGII TKILGDGELN
                                FGMRGQKSRS -GSG--TPGF EGGQMPLYRR VPKL-KHFVT LEKLMETGIV TKILGDGELT
                                RGHNGQGQRS -GES--KFGF EGGQTPLFRR LPKI-HNFVT AESLLLHKVL RRILGNGELK
                                RGHNGEGQRS -GSSSK-RGF EGGQMPSYRQ MP-KLKGFID LTWLIENGKA -EVLGNGEIS
                                RGHNGEGQRS -GRSSK-RGF EGGQMPGYRQ MP-KLKGFVS LETL-KE--M -RVLGNGEVS
                                RGHNGEGQRS -GNSSK-RGF EGGQMPAYRR LP---KGFIS LEAL-KEKLI -RVLGNGEI-
                                RGHNGEGQRS -GRTSK-RGF EGGQMPAYRR LP-KLKGFIS LASL-KE--I -RILGGGEIK
                                RGNNGEGQRS -GNSAK-RGF EGGQMPGYRQ MP-KLKGFVS LEVLKEAGRV -RVLGNGELK
                                RGHNGEGQRS -GNSSK-RGF EGGQMPGYRQ MP---KGFVS LEILKEAGRV -RVLGNGEL-
                                RGHNGEGQRS -GNSSK-RGF EGGQMPGYRQ MP-KLKGFVS LEILKEAGRV -RVLGNGELK
                                RGHNGEGQRS -GNSSK-RGF EGGQMPGYRQ MP-KLKGFVS LEILKEAGRV -RVLGNGEL-
                                ---------- ---------- ---------- ---------- ---------- ----------
                                RGHNGEGQRS -GRSQK-RGF EGGQMPGYRK AP-KLKGFID LELLIEKDL- -RVLGNGEIT
                                RGHNGEGQRS -GRSQK-RGF EGGQMPGYRK FP-KHKGFID LEMLKDKKL- -RVLGNGEL-
                                RGHNGEGQRS -GCSRK-IGF EGGQMPGYRK TP---KGFID LDVLKAKGL- -RILGNGELK
                                --RSGNSRKV -G-------F EGGQMPAYRK LP-KLKGFID INMLKEKGL- -RVLGNGEIK
                                RGHKGQKSRS -GKGVY---F EGGQTPFYRR LP-KKRGFVG ISQFEAASLI -KILGVGTLD
                                RGHKGQKSRS -G-GTKR--F EGGQTPFYRR LPKK-RGFAG LSQFEASGF- -KILGNGKLE
                                RGHKGQTSRS -GKGRR---F EGGQTPLYRR LP-KKRGFAD FSKF-EK--P -KILGSGEIK
                                RGHKGQTSRS -GKGSR---F EGGQTPLYRR LP-K-RGF-- -KAKKATGL- -KILGSGEVT
                                ---------- ---------- ---------- ---------- ---------- ----------
                                RGHKGQASRS -GKGAR---F EGGQTPLYRR LP-K-RGFIE AAVKSGAGL- -KVLGGGEV-
                                RGHKGQKSRS -GKGIR---F EGGQTPLYRR LP-K-RGFVN KDTLKVCGT- -KILGDGEIK
                                RGHKGQKSRS -GKGVR---F EGGQTPLYRR LP-K-RGFID KTTLKISGL- -KILGNGEIM
                                RGHKGQKSRS -GKGAR---F EGGQTPLYRR LP-K-RGFVN KEVL---EI- -KILGEGELK
                                RGTKGQGSRK SGN--VRPGF EGGQMPIYRR LPK--RGFVS PEALIKKGII KKILGDGTIT
                                RGHKGQGRGT -G-KVR---F EGGQTPLFRR IP-I-KGFIT PEILLEKKII -KILGKGELT
                                RGHKGQ-GR- TG--AA-R-F EGGQTPLFRR TP-IK-GFIS PEILVQRKIL -KILARGELT
                                KGHKGEKARR -G-KIG-RTF EGGQTNIIRR TP-K-FGFVT PDILLEKKLI -KILGKGEIS
                                KGHKGQKSRK -G-KVR-PSF EGGQTPLFRR IP-K-YGFVT PEKLLEKGIL -KILGNGELT
                                KGHKGQKSRT -G-KVR-AWM EGGQTPLHRR LP-K-FGFVT PEVLIEKGII -KILARGEIT
                                KGHKGQKART -G-KVH-PWF EGGQTPIHRR LP-K-FGFVT PEKLLEVGLI -KILGNGEIT
                                RGHKGQKARS -G-KVH-IWF EGGQTPLQRR LP-K-RGFVT PEKLIERKII -KILGDGELT
                                RGHKGQKART -G-KVH-PWF EGGQTPLHRR LP-K-IGFVT PERLLEMGII -KILGDGDLT
                                SGKRGDQKKT -------LGF --GKQTSRKR I-----NL-- -KKL-KEGYI -KILGDGEVK
                                ---------- ---------- ---------- ---------- ---------- ----------
                                ---------- ---------- ---------- ---------- ---------- ----------
                                AGSRGGRGRS -G-------F --SKHSWAIR YPGK--GFID ISEL---GY- -KVLSTGELT
                                SGSRGGTGRA --GKHK---F --SKYDFKRK LA-KEKG-LL PRFLVEQMIV -KLLGAGKIE
                                ---------- ---------- ---------- ---------- ---------- ----------
                                TGKRADHKRQ --WAFK-I-F -GGKRGFISK S--RKKATIT IDFK-KTKF- -KLLSTGN-P
                                KKHRGAGNRG -GRGLA-G-T --GKRADHKR QAGK-RGFIT IDFK-KTKF- -KLLT-GN--
                                RGMAG----- -GHKHK---W -----TWILK YPGK--GFVV VDLA-SHGY- -KVLARGAL-
                                RGNAGKHKHT ---------Y -------VLK YPHGEKGFAI AERL-SSDPA -KLIGSGVL-
                                ---------- ---------- ---------- ---------- ---------- ----------
                                ---------- ---------- ---------- ---------- ---------- ----------
                                ---------- ---------- ---------- ---------- ---------- ----------
                                SGHKGGLGRS -G-----H-L --KHLTVIKE DP-DHFGHLD LTTL-EY--- -KLLGGGKIT
                                SGHKGGVGVS -GQLKH-H-F --SSM--LKE DP-GHFGAKK VIDLAASGY- -KLLGGGTVS
                                ---------- ---------- ---------- ---------- ---------- ----------
                                SGHKGGLGVT -G-----M-M KHSTT--LKD EP-D-H-YVD LESA---GY- -KLLGGGKVT
                                SGNAG----- ---------M --GKHIWMVK YPHGGKGFII VDLR-AAGY- -KLLGNGNFT
                                ---------- ---------- ---------- ---------- ---------- ----------
                                RGQSGLCKTG -------K-I --GMLKYDRD HG-R-RGFFT VNLT-EAGI- -KLLGSGNI-
                                AGNRGGRGMA -GTGKR---- --GDAPSFGK Y-----GFEN ADKLASSGA- -KLLSSGNVT
                                AGHRGGRGRA -G-----S-- --GKRPSFWK A--GRTGFAK LDSWLKKGFV -KLLGKGSVK
                                KGNKGGSGNA -GTGKR---- --ASTPSIWH L--K-KG-ID LSKL---KV- -KLLGRGQVT
                                KGMAGTGKRA ---------- D-AKSIWNKK YG-K-FGFVT DKKVEQEGY- -KLLGNGKIT
                                TGKKG-DAKS -------I-W N-TKY--FGK Y-----GFKA EKLLADKSIT -KILGYAKLT
                                KGNKGGAGRA -GTGKR--GW --KDTKYFGK Y-----GFAE LLVL-NKKI- -KVLGCGKLT
                                RGKKAKHEKM -------TE- DG-----LHK L-GE-KGEI- -ESFIEAGLA DKILGSGQLT
                                SGSSGGRGRS -GLHKH-KWM E-DSSPFYGK H-----GFVD LTKL---GF- -KLLGRGRVT
                                SGSSGGRGRS -GKWSL-V-M EDGY-PFYGK H-----GFVD LTKL---GF- -KLLGRGRVT
                                WGRVGQHRKS -GKGMV-GWM E-SGTPFYGK H-----GFIN LLEL---GF- -KLLGGGTI-
                                SGQKGGTGNA -G-------L --HKHSWTVK YP-DHFG-IN LTKL---GY- -KLLGAGSI-
                                RGAEGGRHVG ---------M H-KEKWIYGK H-----GFVD LEKL---GY- -KLLGGGQV-
                                YGLQRQHRRS -G----RG-F -GKKHTWVTA YPGGRRGFMI PELL-RSGVA -KLLGRGEVS
                                AGHRGGRGRA -GRDKH---- E------FHN YP-L-GGFLD AREIVEDGFA -KVLGGGQVR
                                AGHRGGRGNA -GRDKH-E-F E----PLFKR PQ-KTR--VD ARDVVEDGYA -KVLGAGTV-
                                AGHRGGRGRA -GRDKH---- E------YHH YP-R-GGFID ARDVAEDGWV -KVIGGGQV-
                                AGHRGGRGDA -GRDKH-E-F -------HNH EP-L-GGFLA ADDVADGGFV -KVLGAGQV-
                                AGHRGGRGRA -GRAKH---- E------FHN YP-L-GGFLD ARDVVDDGWV -KVLGDGQV-
                                AGHRGGRGRA -GRSKHNP-- KG-----FKR -P-D--GIID ARDVVEDGHV -KVLGSGQV-
                                AGHRGGRGRA -GRSKHNP-- KG-----FKR -P-Q--GILD ARDIVEDGYA -KVLGSGQV-
                                AGHRGGRGRA -GRSKHNP-- K-GKHGFDR- -P-Q--GIID ARDVVEDGHV -KVLGSGQV-
                                AGHRGGRGRA -GRSKH---- E------FHN YP-K-GGFID ARDVVEDGHV -KVLGSGQVR
                                AGHRGGRGRA -GSRKH---- E------MHN YP-W-AGFLD ARDVAEDGWA -KLLGNGQV-
                                AGHRGGRGAA -GRSKH---- E------YHN YP-L-GGFID ARDVAEDGHA -KVLGGGQV-
                                KNRRGAGHRG -G-------- RGGRDEFHNH EP-L-GGFID ARDVVDAGHV -KVLGDGQVR
                                AGHRGGRGRA -GRDKH---- E------YHN YP-I-GGFID ARDVAEDGYA -KVLGGGQV-
                                AGHRGGRGRA -GRAKH---- E------FHN YP-L-GGFVD ARDLVEDGYA -KVLGSGQV-
                                AGNRGGRGRA -GHRDHRL-- A-GQVGKNGF VP----G-IA IDLA-DLGI- -KVLGSGQV-
                                AGNRGGRGRA -GHFVK--WY --VEMPVFGK D-----GFIV PSLL-AQGIK -KVLGSGRV-
                                RGGAGDNKHH ---------F -------VKN LAGRRGGFVN VGSL---GF- -KVLGSGRMS
                                RGNRGGAGNA -GKYIK---F VKGEY-LFGK H-----GFLD EDRLASLGL- -KLLGSGKVT
                                RGNAGVHKHK --YIKF-VGF -GNRPKVLRE L--KLREYIV VDRLVEVGL- -KLLGAGRIT
                                AGNRGGRGKA -GACKH-H-F V-RAM--FRG Y--SYGGFLA PYLV-EEGL- -KVLGSGRV-
                                AGNRGGRGRC -GHFVR-A-L QGGYT--HGK Y-----GFIY KINLA--DLI -KVLGSGKVN
                                AGNRGGRGKC -GGNAH---- H-HTRAMQRG YN-LGLGFLA DQLV-EDGF- -KVLGTGRIS
                                AGNKGGRGNA -GASKQWK-F D-PDH--YGK H-----GFIV IDVT-ELGY- -KVLAKGKIT
                                AGHRGGRGQA -GGNKH-H-W --TWM--VIN DP-KHFGFIV LDVT-QLGY- -KVLGKGSLS
                                AGHRGGRGQA -GGHKH---- --HWTWIVKY DPKHFGGFMI PELL-ERGVS -KVLGSGRIT
                                AGNRGGRGMA -GSHKH-KWF -----HVIKY MPHGKRGFIV IDVT-DERL- -KVLGGGHVK
                                RGNAGQKHKS ---------V --CKFDYFGK Y-----GFVV VNAT-EIGF- -KVLGKGRIS
                                TGSKGGRGAA -G-----M-L K-HKESWMRK YPGI-GGFIE LDKL---GF- -KLLGTGRIS
                                SGSKGGTGGS -GMNKH---- --RKTWMLKY YPGK--GFVV LNLN-EMGY- -KLVANGKI-
                                SGSRGGRGAA -G-------L --GKHSWTLR YPGK--GFVD LEEL---GY- -KLLGRGKI-
                                SGSRGGRGAA -G-------L --GKHSWTLR YPFK-RGFVD LEEL---GY- -KLLGRGKI-
                                SGSRGGRGAA --GMHKSIWF --GKKGFVPR NP-V-KEVIV IDLS-KMGI- -KVIGSGRI-
                                SGARGGFGRA -G-------M H-KHFWVTAK SP----GYID LAAM---GY- -KLLGFGKV-
                                SGSKG----- -G-------Y -GGKHTWTIK YP---RGFVN LEKL---GI- -KLLGEGRVA
                                SGARG----- -G-------F -GHKHTWVVK YP-TFGGFLV DKLL-REGL- -TLLGKGKVS
                                SGSRG----- -G-------F --GAVGMVIK NP---RGFIV INTV-EMGY- -KVLGRGRVT

                                -VALQITAAY FTASAREKIE AAGGTCT--M LMPKRTKFRK QQRGRMN-GA ACRGNEIEFG
                                -VKLKVQAHA FTKVAKQKIE DAGGSCE--M LSPKRTKFRK QHRGR-R-GV ASKGNTIAFG
                                -VKLTVQAAA FTASARAKIE AAGGTCE--M LSPKRVKFRK QQRGRMR-GI ATRGNTIAFG
                                -VKLTVQASA FTTSARTKIE AAGGTCE--M LSPKRVKFRK QQRGRMR-GV ATRGNTIAFG
                                -VALTVHANS FSSGAKQKIE AAGGTCI--M LSPRRTKYRK QQRGRMR-GM ASSANKLDFG
                                -VPLFVKAAA FTKSARVKIE AAGGTCE--M LSPKRTKFRK QHRGRMR-GL AQRGNSIEFG
                                -VALNVQAAA ATQSAIAKVE GAGGSFQ--M LSPRKTKFRK QHRGRMR-GK ATRGNTLSFG
                                -VKLQVEAAG FTQAAEAKIT AAGGSCT--M LSPRRTKFRK QQRGRME-GA ATRGNTLTFG
                                -VKLEVHAAA FSGSARSKIE AAGGVCV--M LSPKRTKFRK QQRGRMT-GV ASRGNSIHFG
                                -IPLKVYAAA FTASARSKIE AAGGSCE--M LSPKRTKFRK QQRGRMR-GN ANSGNKISFG
                                -VALQVKAAG FTAGARAKIE AAGGSCE--- ---------- ------N-GV ATRGNNVSFG
                                -VPLQVRASA FTAGARTKIE AAGGSCE--M LSPKRTKFRK QQRGRMS-GI ATRGNTVSFG
                                -VPLQVKAAA FTQSARSKIE AAGGSCE--M LSPKRTKFRK QQRGRMR-GQ ASRGNTISFG
                                -VALQVKAAA FTQSARSKIE AAGGSCE--M LSPRRTKFRK QQRGRMR-GQ ATRGNNINFG
                                -VALRIDAAA FTQGARTKIE AAGGTCQ--M LSPRRTKFRK QQRGRMR-GQ ATRGNDLNFG
                                -VALQVQAAA FTTSAKAKIE AAGGSCE--M LSPRRTKFRK QQRGRLR-GT ASRGNTVAFG
                                -VALSVKAAA FTQSAKEKIE RAGGTCE--M LSPKRTKFRK QHRGRMR-GM AQRGSDINFG
                                -VALRVQAAA FTKSAQSKIE AAGGSCE--M LSPRRTKFRK QQRGRMR-GQ ATRGNELNFG
                                -VALKVQAAA FTATAKEKIE AAGGTCE--M LSPRRTKFRK QQRGRMK-GM ATAGNEINFG
                                -VALHVKASA FTTGARTKIE AAGGTCE--M LSPRRTKFRK QQRGRME-GL ATRGSTLNFG
                                -VSLNVKAVA FTTGARQKIE AAGGSCE--M LSPKRTKFRK QHRGRMR-GQ ATRGNSLNFG
                                -VPLNIKAAA FTSGARQKIE AAGGSWE--M ---------- --K-----GM ATRGSTINFG
                                -VALNIKAAA FTAGARQKIE AAGGSCE--M LSPRRTKFRK QQRGRMK-GL ATRGSTLNFG
                                -VALNCKAAA FTTGARTKIE AAGGSCE--M LSPRRTKFRK QQRGRMT-GL ATRGNEIAFG
                                -VALKVQAAA FTGTARSKIE AAGGSCE--M LSPKRTKFRK QHRGRMR-GL ASRGCNINFG
                                -VALKVQAAA FTASAKSKIE AAGGSCE--M LSPRRTKFRK QQRGRMK-GL ATRGSNINFG
                                -VALNVKAAA FTGSARSKIE AAGGSCE--M LSPRRTKFRK QQRGRMK-GL ASRGSTLNFG
                                -VPLKVHAAA FTGTARSKIE AAGGSCE--M LSPRRTKFRK QQRGRMT-GL ASRGSTLNFG
                                -VPLKVQAAA FTGTARSKIE AAGGSCE--M LSPRRTKFRK QQRGRMK-GL ATAGNSLNFG
                                -VPLKVQAAA FTGTARSKIE AAGGSCE--M LSPRRTKFRK QQRGRMK-GL ATAGSSLNFG
                                -VPLKVQAAA FTSTARNKIE AAGGSCE--M LSPRRTKFRK QHRGRMK-GV SKGGNSLNFG
                                -VSLKVQAAA FTGQARSKIE AAGGSCE--M LSPRRTKFRK QQRGRMQ-GL ATRGCNIDFG
                                -VPLTVKAAA FTGQARSKIE AAGGSCE--M LSPRRTKFRK QQRGRME-GL AARGSSLNFG
                                -VPLKVQAAA FTGQARSKIE AAGGSCE--M LSPRRTKFRK QQRGRME-GL ASRGSTFNFG
                                -VPLQVKAAA FTGQARIKIE AAGGSCE--M LSPRRTKFRK QQRGRME-GL ASRGSTLNFG
                                -VPLQVKAAA FTGQARTKIE AAGGSCD--M LSPRRTKFRK QQRGRME-GL ASRGSTLNFG
                                -VPLKVQAAA FTGQARSKIE AAGGSCE--M ---------- --E-----GL AHRGSTLNFG
                                -VPLKVQAAA FTGQARSKIE AAGGSCE--M ---------- --E-----GL AHRGSTLNFG
                                -IPLKVQAAA FTGQARSKIE AAGGSCE--M LSPRRTKFRK QQRGRME-GL ATRGSTLNFG
                                -VPLKVQAAA FTGQARIKIE AVGGSCE--M LSPRRTKFRK QQRGRME-GL ANRGSTLNFG
                                -VALQVKAAA FTGQARSKIE AAGGSCE--M LSPRRTKFRK QQRGRMT-GL AHRGSTLNFG
                                -VPLTVKAAA FTGQARSKIE AAGGSCQ--M LSPRRTKFRK QQRGRME-GL AHRGSTLNFG
                                -IPLQVKASA FTKSAREKIE SAGGSCE--M LSPKRTKFRK QHRGRMR-GL SHRGNTINFG
                                -VPLQVKAEA FTKSARQKIE SAGGSCE--M LSPKRTKFRK QQRGRMK-GL SHRGNTINFG
                                -VALTVKAAA FTAGARQKIE AAGGSCE--M LSPRRTKFRK QQRGRMK-GL AKGGTTLNFG
                                -VALVVKAAA FTASAKQKIE AAGGSCE--M LSPKRTKFRK QQRGRMR-GM AYRGSTINFG
                                -VPLTITAAA FTKGARQKIE AAGGSCI--M LSPRRTKFRK QHRGRMR-GM AHRGNTLNFG
                                -VALNVKAAA FTKTARSKIE AAGGNCE--M LSPRRTKFRK QQRGRMR-GL AHRGSTLNFG
                                -VALNVKAAA WSKSAQEKIE AAGGSIS--M LSPRRTKFRK QHRGRMT-GN AYRGNSINFG
                                -VALNVKAGA WSKSAQAKIE AAGGTIT--M LSPRRTKFRK QHRGRMT-GN AYRGNTISFG
                                -VALTVHAPC -SKAAQAKIE AAGGSVV--M LSPRRTKFRK QQRGR-R-GL AERGSTLNFG
                                -VPLQVQAAA FTAKAKEKIE ASGGSCQ--M LSPRRTKFRK QQRGRMR-GM AQRGNKINFG
                                -IALTVKAAG FTKSAKAKIE AAGGSCQ--M LSPRRTKFRK QQRGRMR-GL ARRGSTLNFG
                                -VALMVKAAA FTKSAQRKIE SAGGSCQ--M LSPKRTKFRK QQRGRMR-GL AYRGSTLNFG
                                -VSLQVKAAA FTTSAKQKIE AAGGSWE--- -------MR- --------GM AYRGSTINFG
                                -VALTVKAAA FTASAKEKIE AVGGSCE--M LSPRRTKFRK QQRGRMT-GL AQRGSKLNFG
                                -VALNIKAHH FSQGAIDKIQ AAGGSYE--M LMPKRTKYRK HQRGRMC-GA ESRGVEVQFG
                                -KSVTVKARY FTPSAKEKIE KAGGKAEL-M LMPKKTKYRK KMKGRMK-GH ETRGTKLEFG
                                -AAMTVKASY VTPSAKEKIE AAGGKVEL-M LQPKKTKYRK MMKGRMK-GT ETRGTQFEFG
                                -SAVTVKAAY VTPSAKEKIE AAGGKVEL-M LQPKKTKYRK MMKGRMK-GT ETRGTKLEFG
                                -KAITVKADY VTPSAKEKIE AAGGKVEL-M LMPKKTKYRK MMKGRMK-GT ETRGTEFEFG
                                -DAITVKACY VTPSAKEKIE KAGGKVEL-M LQPKKTKYRK MMKGRK--GT ETRGTQLEFG
                                -DAVTVKASY VTPSAKEKIE KAGGKVEL-M LQPKKTKYRK MMKGNMK-GH ETRGTKLEFG
                                -DAVTVKASY VTPSAKEKIE KAGGKVEL-M LQPKKTKYRK MMKGNMK-GH ETRGTKLEFG
                                -KAVTVKASY VTPSAKEKIE KAGGKVEL-M LQPKKTKYRK MMKGNMK-GH ETRGTKLEFG
                                ---------- ---------- ---------M LMPKRTKYRK QMRGRMT-GT ETRGAKLEYG
                                -RSVTVKARH FTESAKQKIE AAGGKIEV-- ---------- ---------- ----------
                                -TRVVVRARH FTKSAKEKIE AAGGKVEV-M LMPKRTKYRK QMRGRMT-GT ETRGAALEYG
                                -RKVTVKARH FTKSAKEKIE AAGGKV---- ---------- ---------- ----------
                                -RKVTIKARH FTKSAKEKIE AAGGKAEL-M LMPKRTKYRK HMRGRMT-GT ESRGTTLNHG
                                -KPLNVTAHA FSKKAKEIIE KAGGKC---M LQPGKTKFRK SQRGRLR-GE AAKGNTLKFG
                                KS-LIVTAHA FSKKAKEIIE KAGGKVKC-M LQPGKTKFRK EQRGRLR-GT AATGNTLHFG
                                -KALKVSAAA FSKSAVTKIE KAGGSC--VG LTPKKTKFRK SQRRRLR-GK ASRGNTLVFG
                                -GPVEVKAHK FSASAKKKIE AAGGKV--VG LIPSKQKFRK HQRRRLK-GR ASRGNTLHYG
                                ---------- ---------- --------MV LFPGKTKFRK NQRGRVR-GM ATRGNALFFG
                                -KGTPVSAHK FSQSAKKKIE VAGGKNA-VA LVPKKTKFRK HQRGRLR-GR AVGGATLMHG
                                -KALTVTADK FSKSAKEKIE KAGGKCICMG LVPKKTKFRK HQRRRLR-GK ATRGATVSFG
                                -KAITIKADK FSGSAQKKIE AAGGKC--MV ISPTKTKFRK HQRGRVR-GK ATGGVGISFG
                                -KTLTVRADK FSQSAKKKIE AAGGKC--MV LIPAKTKFRK HQRGRVR-GR ASAGAAINFG
                                -KPLVVKAHA FSAVAKEKIE AAGGKTE--M LIPKRVKYRK QQRGRMR-GL AKGGTEMNFG
                                -KALVVKAHA FSRTAKEKIE AVGGKAEI-M LMPKRVKYRK QQRGKMR-GK AKGGTLVHFG
                                -KSFIVKANA FSATAKEKIE SAGGKAE--M LMPKRVKYRK QQRGKMN-GK AKGGTIVHFG
                                -KPLVVKANI FSQTAREKIE AVGGKIEI-M LMPKRVKYRK QQRGTVR-GM TKGASLVHFG
                                -KPLTVKAHA FSKKAQEKIV SAGGKVEI-M LMPKRYKYRK IQRGTMK-GK AKGGTLVDFG
                                -KPLTVKAHK FSEKAKEKIE KVGGKIEI-M LMPKRVKYRK QHRGRTK-GD AKGGALVMFG
                                -KPLTVVAHA FSSSARRKIE AVGGKAEI-M LMPKRVKYRK QHRGRMK-GN AKGGALVNFG
                                -KPLVVKAHA FSKSAVEKIE SAGGKAEI-M LMPRRVKYRK QQRGRMK-GK AKGGTFVQFG
                                -KPLIVRAHA FSEKAKKAIE AVGGKAEI-M LMPKRVKYRK QQRGRMK-GE AKGGTTVAFG
                                -NKLIVNCFE VSKAAKEKIE KAGGSVTV-- ---------- ---------- ----------
                                ---------- ---------- ---------M ALRKASAYSK MKVTRTK-RL AIKTVKFSMG
                                ---------- ---------- ---------- ---------- ---------- ----------
                                -QPLTIKSKK FVEKAKQKIE SSGGKA---- ---------- ---------- ----------
                                -EKVLVRNVS LSGRAKEKIE AAGGKIET-- ---------- ---------- ----------
                                ---------- ---------- ---------- ---------- ---------- ----------
                                TK-YKIIIPY FSSKAKEKIE QVGGSVVN-M AILRKSKYRR LKRKK-K-GP PIKIIRWDMG
                                -PTIII--PY FSSKAKEKIE QVGGSVV--M AILRKSKRRR AYR---K-SK YKKGIRWDMG
                                -T-VPVKILS WSKGLEQKLA AFNSEIAK-- ---------- ---------- ----------
                                -Y-VSLKVIA WTKGAEEKLR ASGSIVAV-- -MRARN-YRA I-ETREEAGA PPRIAKYDYG
                                ---------- ---------- ---------- ---------- ---------- ----------
                                ---------- ---------- ---------- ---------- ---------- ----------
                                ---------- ---------- ---------- ---------- ---------- ----------
                                -NAYTIKVKY ATNAAQEKVK KSGGEVEK-- ---------- ---------- ----------
                                -GAYSVKISR LTASAEEKIK RAGGEV---- ---------- ---------- ----------
                                ---------- ---------- ---------- ---------- ---------- ----------
                                NA-YSVKVTQ YTASAEEKLK AVGGEVI--- ---------- ---------- ----------
                                VSTIII--DK ATEKAISKLS AIGSKIEN-- ---------- ---------- ----------
                                ---------- ---------- ---------- ---------- ---------- ----------
                                -D-IAVDVVE VSAKAKEKIE AAGGSIE--- ---------- ---------- ----------
                                -RKFMFTAPY ASRKAIEKVT SAGGKVEL-- ---------- ---------- ----------
                                -EKFIIIADF ASKKAVDKVK KVGGDV---- ---------- ---------- ----------
                                -KKVSVTVYN ASKKAVEKLK NAGCSVNV-- ---------- ---------- ----------
                                -KKYKIAG-Y ASQNAIDKVK RGGGNI---- ---------- ---------- ----------
                                -KKFKITADS FSKEAADKIK AAGGEAI--- ---------- ---------- ----------
                                -KKFKISP-L FSKQAIEKIK TAGGEA---- ---------- ---------- ----------
                                -QEIEIHAEK FSSTAERKIE EAGAKAV-YR EKPNQPYTRK SQKGKIS-GP APRVTQYDMG
                                -KPIIVKAVW VSRKAEEKIR AAGGSVELMP LRPGRC-YRR LKRPYTRAGI ----PRFELG
                                KP-IIVKAVW VSRKAEEKIR AAGGSVE--- ---------- ---------- ----------
                                -D-LPVIVPI ASRTAVEKIE KAGGEVRI-- ---------- ---------- ----------
                                -K-SPLKVKS YTEQAKAKIE AAVALS---- ---------- ---------- ----------
                                -KALIVKVAV ATNKAKEKIE KSGGQV---- ---------- ---------- ----------
                                -RPLLIKVES ASKNAVSKLE SMGGGV---- -------MR- ---------M V---AEASFQ
                                GE-LTVVADA FSASARGLIE EAGGEVLS-- ---------- ---------- ----------
                                ---YNLEIDA FSESAEQALE VADGEAVL-- ---------- ---------- ----------
                                -R-NELNVDA FTAGAVELIE EAGGSADL-- ---------- ---------- ----------
                                -R-HELTLDD FSEGAREKVE GAGGSVEL-- ---------- ---------- ----------
                                -RNLDITADA FSASAVELIE EAGGDAVL-- ---------- ---------- ----------
                                -RNLEITADA FSDAAREKIE GAGGEATL-- ---------- ---------- ----------
                                -RNLEVTADA FSDAAREKIE AAGGEAVL-- ---------- ---------- ----------
                                -RNLDVTADA FSDGAEEKLE AAGGEALL-- ---------- ---------- ----------
                                -NALEVTADA FSDAAEEKLE AAGGEALL-- ---------- ---------- ----------
                                -R-QELHVDA FSEAAVEQIE AAGGSTTL-- ---------- ---------- ----------
                                -RGLRVTADA FTAGARELIE EAGGEAVL-- ---------- ---------- ----------
                                NE-LVVTADA FSASAVGLIE EAGGDXX--- ---------- ---------- ----------
                                -R-QELHVDA FTAGAVELLE GAGGSADL-- ---------- ---------- ----------
                                -R-QELHVDA FTAGAVELIE EAGGSADL-- ---------- ---------- ----------
                                --TLT-AG-S YSAQAKDKIE AAGGQV---- ---------- ---------- ----------
                                ---IRLNIAA FSAQAKAKIE KTGGKI---- ---------- ---------- ----------
                                -TPMVVVARE FSASAIEKIE AAGGRAE--- ---------- ---------- ----------
                                -RKMEVKVFE ATPKAVEKIE AAGGKVE--- ---------- ---------- ----------
                                -KPVKVVS-Y ATPKAIEKIE AAGGEV---- ---------- ---------- ----------
                                ---MKLVVTG FSASAREKIE AAGGSCE--- ---------- ---------- ----------
                                -KKMEITASS FSGSARSKIE EAGGSCVA-- ---------- ---------- ----------
                                -KKLAITACE FSATAKTKIE NAGGSCE--- ---------- ---------- ----------
                                -KSFIISAPQ FSASAIEKIE EMGGEL---- ---------- ---------- ----------
                                -TAITIKAPK FSQSAISKIE DAGGII---- ---------- ---------- ----------
                                -RPVHLKAYE FSRSATEKIE EAGGKE---- ---------- ---------- ----------
                                -RPLVVAP-E FTERAVEKLE EAGGEA---- ---------- ---------- ----------
                                -TAMVVKAVE FSEGAKEKIE AAGGEL---- ---------- ---------- ----------
                                -RPIKVVVKE ASEKAIEKVK SVGGEV---- ---------- ---------- ----------
                                ---YEVKVKE ATKKAIERVK EAGGEVS-MP MRPGRC-YSH ITSTRKEHGA PPKITKFEVG
                                -T-ISVKVPS ASGKAVEKVK AAGGEV--MP MRPGRCYSHV TSQPYTRHG- APQPKISKFT
                                -T-ISVKVIS ASGKAVEKVK AAGGEV--MP MRPGRC-YSH VTQRR-EHGA PPKISKFTAG
                                -S-YPIKLYS ITEKAREKIE KAGGTV---- ---------- ---------- ----------
                                KS-YTIVA-F ASKKAIQKVK AAGGKVVP-- ---------- ---------- ----------
                                -RPLKITP-L ASEPAIRKIE EAGGEVVT-- ---------- ---------- ----------
                                -RPLRVIVPR ATEKAIEKIK AAGGEVVL-- ---------- ---------- ----------
                                -GKLKIAE-H VSEEAKRKIE EAGGRVEV-- ---------- ---------- ----------

                                TYALQALEPV WMTSRQIEAA RRAMTRYIRR GGKIYIRVFP DKPVTQRAAE TRMGSGKGAP
                                QFALQAQDCG WVTARQIEAS RRAMTRYIKR GGQIWIRIFP DKPVTMRPAE TRMGSGKGNP
                                DFALQAQECG WITSRQIEAS RRAMTRYVKR GGKIWIRIFP DKPVTMRPAE TRMGSGKGNP
                                EFALQAQECG WITSRQIEAS RRAMTRYVKR GGKIWIRIFP DKPVTMRAAE TRMGSGKGNP
                                DFGMQALEPS WITSRQIEAA RRAINRYIKR GGKIWIRLFP DKPVTMRAAE TRMGSGKGAP
                                DFALQAIEPS WITSRQIEAA RRAMNRYIKR GGKIWIRIFP DKPITMRPAE TRMGSGKGNP
                                DYGLQALEPS WITSRQIEAG RRAMTRYVRR GGKIWIRIFP DKPVTMRPAE TRMGSGKGAP
                                DYGLQALEPA WITARQIEAG RRAMTRYIRR GGKIWIRLFP DKPVTMRPAE TRMGSGKGAP
                                DYALQALEPA WITARQIEAG RRAMTRYIRR GGKIWIRIFP DKPVTMRPAE TRMGSGKGSP
                                QYALQALEPS WITSRQIEAA RRAMTRYIRR GGKIWIRVFP DKPVTMRAAE TRMGSGKGAP
                                EFALQALEPA WITSRQIEAS RRAMTRYIRR GGKIWIRVFP DKPVTQRAAE TRMGSGKGAP
                                EFALQAVEPA WITSRQIEAG RRAMTRYIRR GGKIWIRIFP DKPVTERAAE TRMGSGKGSP
                                EYALQALEPS WITARQIEAA RRAMTRYIRR GGQIWIRIFP DKPITMRPAE TRMGSGKGAP
                                DFALQALEPS WITSRQIEAA RRAMTRYIRR GGKIWIRVFP DKPVTMRPAE TRMGSGKGAP
                                DFALQALEPC WITSRQIEAA RRAMTRYIRR GGKIWIRIFP DKPVTMRAAE TRMGSGKGAP
                                DYGLKALEPC WMTARQIEAA RRAMTRYTRR GGKIWIRVFP DKPVTMRPAE TRMGSGKGNP
                                DFALQATEPC WLTSRQIEAA RRAMTRYVRR GGKIWIRVFP DKPVTMRPAE TRMGSGKGNP
                                DFALQALEPA WITSRQIEAS RRAMTRYIRR GGKIWIRVFP DKPVTMRPAE TRMGSGKGNP
                                DFALQALEPC WITSRQIEAS RRAMTRYIRR GGKIWIRIFP DKPVTMRPAE TRMGSGKGNP
                                DFGLQAVEPA WITSRQIEAS RRAMNRYLRR GGKIWIRIFP DKPVTMRPAE TRMGSGKGSP
                                DFGLQAIEPS WITARQIEAG RRAMTRYIRR GGKIWIRVFP DKPVTMRPAE TRMGSGKGSP
                                DYALQATEPA WITSRQIEAG RRAMTRYVRR GGKIWIRIFP DKPVTMRPAE TRMGSGKGSP
                                DFALQATEPA WITARQIEAG RRAMTRYIRR GGNIWIRIFP DKPVTQRAAE TRMGSGKGSP
                                QFGLQAIEPS WITSRQIEAC RRAMNRYLKR GGKIWIRIFP DKPVTMRPAE TRMGSGKGSP
                                DFALQAQEPS WITSRQIEAS RRAMTRYVRR GGKIWIRVFP DKPVTMRPAE TRMGSGKGNP
                                EFALQAQEPA WITSRQIEAS RRAMTRYIRR GGKIWIRIFP DKPVTMRPAE TRMGSGKGSP
                                DFALQAQEPS WITSRQIEAS RRAMTRYIRR GGKIWIRIFP DKPITMRPAE TRMGSGKGSP
                                DFALQALEPC WITSRQIEAS RRAMTRYIRR GGKIWIRIFP DKPVTMRPAE TRMGSGKGSP
                                DFALQAQEPA WITARQIEAS RRAMTRYIRR GGKIWIRIFP DKPVTMRPAE TRMGSGKGSP
                                DFALQAQEPA WITARQIEAS RRAMTRYIRR GGKIWIRIFP DKPVTMRPAE TRMGSGKGSP
                                DFALQAQEPS WITSRQIEAA RRAMTRYIRR GGKIWIRIFP DKPITMRPAE TRMGSGKGSP
                                DFALQAQEPS WITARQIEAS RRAMTRYIRR GGQIWIRIFP DKPITMRAAE TRMGSGKGNP
                                DFALQAQEPA WITSRQIEAS RRAMTRYIRR GGQIWIRIFP DKPVTMRPAE TRMGSGKGSP
                                DFALQAQEPA WITSRQIEAS RRAMTRYIRR GGQIWIRIFP DKPVTMRPAE TRMGSGKGSP
                                DFGLQAQEPS WITSRQIEAS RRAMTRYIRR GGKIWIRIFP DKPITMRPAE TRMGSGKGNP
                                DFGLQAQEPS WITSRQIEAS RRAMTRYIRR GGKIWIRIFP DKPITMRPAE TRMGSGKGNP
                                DFALQAQEPC WITSRQIEAS RRAMTRYIRR GGKIWIRIFP DKPVTMRPAE TRMGSGKGNP
                                DFALQAQEPC WITSRQIEAS RRAMTRYIRR GGKIWIRIFP DKPVTMRPAE TRMGSGKGNP
                                DFALQAQEPA WITSRQIEAS RRAMTRYIRR GGKIWIRIFP DKPVTMRPAE TRMGSGKGNP
                                DFALQAQEPA WITSRQIEAS RRAMTRYIRR GGKIWIRIFP DKPVTMRPAE TRMGSGKGNP
                                DFALQAQEPA WITSRQIEAS RRAMTRYIRR GGKIWIRIFP DKPVTMRAAE TRMGSGKGNP
                                DFALQAQEPA WITSRQIEAS RRAMTRYIRR GGQIWIRIFP DKPVTMRPAE TRMGSGKGNP
                                EFALQAIEPS WINSRQIEAA RRAMNRYLRR GGKIWIRIFP DKPITMRAAE TRMGSGKGNP
                                DFALQAIEPC WINSRQIEAA RRAMNRYLRR GGKIWIRIFP DKPITMRAAE TRMGSGKGNP
                                DFALQAIEPS WITSRQIEAA RRAMTRYVRR GGKIWIRIFP DKPVTMRPAE TRMGSGKGSP
                                DFALQATEPC WITSRQIEAA RRAMTRYVRR GGKIWIRIFP DKPVTMRPAE TRMGSGKGSP
                                DYGLQAIEPS WITSRQIEAA RRAMTRYIKR GGKIWIRIFP DKPVTMRPAE TRMGSGKGNP
                                DYALQATEPS WITSRQIEAA RRAMTRYVKR GGKIWIRVFP DKPVTMRAAE TRMGSGKGSP
                                DYALQAIEPC WITSRQIEAA RRAITRYVRR GGKIWIRIFP DKPVTMRPAE TRMGSGKGNP
                                DFGLQAIEPC WITSRQIEAA RRAITRYVRR GGKIWIRIFP DKPVTQRPAE TRMGSGKGNP
                                DYALQATEPC WITSRQIEAA RRAMTRYIRR GGKIWIRIFP DKPVTMRPAE TRMGSGKGSP
                                EFALQATEPS WITSRQIEAA RRAMTRYIKR GGKIWIRIFP DKPITMRPAE TRMGSGKGSP
                                DYGLQATEPC WITSRQIEAA RRAMTRYIKR GGKVWIRIFP DKPVTMRAAE TRMGSGKGSP
                                EYALQAIEPC WITARQIEAA RRAMTRYIRR GGKIWIRIFP DKPVTMRAAE TRMGSGKGSP
                                DFALQATEPC WITSRQIEAA RRAMTRYIKR GGKIWIRIFP DKPVTMRPAE TRMGSGKGSP
                                DFALQATEPC WITSRQIEAA RRAMTRYIRR GGKIWIRIFP DKPVTMRPAE TRMGSGKGSP
                                DYGLQVLEPA WITSRQIEAA RKAMVRSVRR GGKMWIRVFP DKSVSKKPAE TRMGSGKGNP
                                NYGLIACDPA WITSRQIEAA RRAMTRNIKR GGNVWIKIFP DKPITAKPAE TRMGKGKGNP
                                KYALKAVEPG WITSRQIEAA RRAMTREIKR GGNVWIKIFP DKPITAKPAE TRMGSGKGNL
                                QYALQATEPG WITSRQIEAA RRAMTREIKR GGNVWIKIFP DKPITAKPAE TRMGSGKGNV
                                RYALKALEPG WITSRQIEAA RRAMTREIKR GGNVWIKIFP DKPITAKPAE TRMGSGKGNV
                                GYALQAVEPG WITSRQIEAA RRAMTREIKR GGNVWIKIFP DKPITAKPAE TRMGSGKGNL
                                GYALQAQEPG WITSRQIEAA RRAMTREIKR GGNVWIKIFP DKPITAKPAE TRMGSGKGNL
                                GYALQAQEPG WITSRQIEAA RRAMTREIKR GGNVWIKIFP DKPITAKPAE TRMGSGKGNL
                                GYALQAQEPG WITSRQIEAA RRAMTREIKR GGNVWIKIFP DKPITAKPAE TRMGSGKGNL
                                DFGIQSMEPA WINSRQIEAA RRAMTRSIKR GGQVWIRIFP DKPVTAKPAE TRMGSGKGNP
                                ---------- ---------- ---------- ---------- ---------- ----------
                                DYGIQSMEPA WINSRQIEAA RRAMTRSIKR GGQVWIRIFP DKPVTAKPAE TRMGSGKGNP
                                ---------- ---------- ---------- ---------- ---------- ----------
                                EFGLQSMDPC WVNSRQIEAA RRAMTRSIKR GGQVWIKIFP DKSVTAKPAE TRMGSGKGNP
                                EFGIQASETG YLTVNQIESA RKALSHFLQR NGKIWVRVLA DKPFCSRPAE TRMGGGKGAP
                                EYGMQSMETA FLTVNQIEAA RKALTHFFKR SGKIWVRVLA DKPYSSRPAE TRMGGGKGAP
                                EFGLQILEIG YLKTNQIEAG RKALTHCMKR GGKVWVRGCA DKPVTARAAE TRMGGGKGAP
                                EFGLQSEECV YLTTNQIESA RKAMTHFFKR GGKIWLRVCA DKVVTARAAE TRMGGGKGAP
                                EYGLQSLECG HLTVNQIEAA RKTLAHYFKR GGKIWVRLLA DKIMSARAAE TRMGGGKGAP
                                EFGLQSLDCA YLTTNQVEAA RKALAHYFKR SGKIWLRVFA DKIFTAKAAE TRMGGGKGAP
                                EFGLQALESA YLTTNQIEAA RKALTHYLKR GGKVWIRPLA DKIITARAAE TRMGGGKGAP
                                EYALQSLESG YLTVNQIEAA RKALTHYLKR GGKVWVRAFA DKIITARPAE TRMGGGKGAP
                                EFGLQAMECG HLTTNQIEAA RKALTHYLKR GGKVWMRAFA DKVITARAAE TRMGGGKGAP
                                EWGLKALEPA WINNRQIEAC RVAITRKLKR NGMIWIRIFP DKPITKHPAD SRMGKGKGAP
                                DWGLKALEPH WITAQQIEAC RIAIMRTLKR NGKVWIRVFP DKPITSKGIG VRMGKGKGDV
                                EWGIKALEPH WITAQQIESC RIAITRTLKR NGNLWIRIFP DKPITSKGIG VRMGKGKGDV
                                DWGLKAMESS WITAQQIEAC RLSMVRTLKR TGNIWINIFP DKPITSKGIG TRQGKGKGDV
                                EWGLKALEPA MITSQQIEAC RLAMVRTLKR NGKIWIKIFP DKPITSKGIG TRMGKGKGDV
                                EYGLKALEPA WITAQQIEAC RLAITRTLKK EGKLWIKIFP DKSYTKHPPE TKLGKGKGNV
                                EYGLKAMESH WITAQQIEAC RIAITRTLKK TGKLWIRVFP DKSYTKHPAE SKLGKGKGNV
                                EWGLKALEPA WITAQQIEAC RIAMLRVMKR SGKIWIRIFP DKPYTKKPPE SRMGKGKGNV
                                EWGLKALAPA WITSQQIEAG RLAIMRYLKK SGKIWIRVFP DKPYTKKPAE SRMGKGKGNV
                                ---------- ---------- ---------- ---------- ---------- ----------
                                KFPLVADQSG QIRHNAIEAC RQYIHKELEK KNQYIFKVYP HHIQRENKML TGAGADRGRP
                                ---------- ---------- ---------- ---------- ---------- ----------
                                ---------- ---------- ---------- ---------- ---------- ----------
                                ---------- ---------- ---------- ---------- ---------- ----------
                                ---------- ---------- ---------- ---------- ---------- ----------
                                KFTLVSKDDA QIRQNSIESG RLAGNRRLE- -GKFYLRVYP HQILRENKML TGAGADRGRP
                                KFTLVSKDDA QIRQNSIESG RLAGNRRLE- -GKFYLRVYP HQILRENKML TGAGADRGRP
                                ---------- ---------- ---------- ---------- ---------- ----------
                                GYELIAMTDV QVRDVALESA RVAAGKFSSK IGNLVVRAHP HHVLRENKLI FGAHADRGRP
                                ---------- ---------- ---------- ---------- ---------- ----------
                                ---------- ---------- ---------- ---------- ---------- ----------
                                ---------- ---------- ---------- ---------- ---------- ----------
                                ---------- ---------- ---------- ---------- ---------- ----------
                                ---------- ---------- ---------- ---------- ---------- ----------
                                ---------- ---------- ---------- ---------- ---------- ----------
                                ---------- ---------- ---------- ---------- ---------- ----------
                                ---------- ---------- ---------- ---------- ---------- ----------
                                ---------- ---------- ---------- ---------- ---------- ----------
                                ---------- ---------- ---------- ---------- ---------- ----------
                                ---------- ---------- ---------- ---------- ---------- ----------
                                ---------- ---------- ---------- ---------- ---------- ----------
                                ---------- ---------- ---------- ---------- ---------- ----------
                                ---------- ---------- ---------- ---------- ---------- ----------
                                ---------- ---------- ---------- ---------- ---------- ----------
                                ---------- ---------- ---------- ---------- ---------- ----------
                                EFELQVEEGC AIRSEALESG RIAANSHLSK VEEYYMKIYP HHVLRYHPL- AGVAADRGRP
                                RFDLVTEGTG QIRANALEAA RQMAYKYSKY VGDFYLKIYP FHVIRENKML AMAGADRGVP
                                ---------- ---------- ---------- ---------- ---------- ----------
                                ---------- ---------- ---------- ---------- ---------- ----------
                                ---------- ---------- ---------- ---------- ---------- ----------
                                ---------- ---------- ---------- ---------- ---------- ----------
                                ---VR----- ---SNALEAA RMTVLSQVRK AEAYFFKVYP HHILRKHAMA ERLQKGMGKP
                                ---------- ---------- ---------- ---------- ---------- ----------
                                ---------- ---------- ---------- ---------- ---------- ----------
                                ---------- ---------- ---------- ---------- ---------- ----------
                                ---------- ---------- ---------- ---------- ---------- ----------
                                ---------- ---------- ---------- ---------- ---------- ----------
                                ---------- ---------- ---------- ---------- ---------- ----------
                                ---------- ---------- ---------- ---------- ---------- ----------
                                ---------- ---------- ---------- ---------- ---------- ----------
                                ---------- ---------- ---------- ---------- ---------- ----------
                                ---------- ---------- ---------- ---------- ---------- ----------
                                ---------- ---------- ---------- ---------- ---------- ----------
                                ---------- ---------- ---------- ---------- ---------- ----------
                                ---------- ---------- ---------- ---------- ---------- ----------
                                ---------- ---------- ---------- ---------- ---------- ----------
                                ---------- ---------- ---------- ---------- ---------- ----------
                                ---------- ---------- ---------- ---------- ---------- ----------
                                ---------- ---------- ---------- ---------- ---------- ----------
                                ---------- ---------- ---------- ---------- ---------- ----------
                                ---------- ---------- ---------- ---------- ---------- ----------
                                ---------- ---------- ---------- ---------- ---------- ----------
                                ---------- ---------- ---------- ---------- ---------- ----------
                                ---------- ---------- ---------- ---------- ---------- ----------
                                ---------- ---------- ---------- ---------- ---------- ----------
                                ---------- ---------- ---------- ---------- ---------- ----------
                                ---------- ---------- ---------- ---------- ---------- ----------
                                ---------- ---------- ---------- ---------- ---------- ----------
                                ---------- ---------- ---------- ---------- ---------- ----------
                                ---------- ---------- ---------- ---------- ---------- ----------
                                NYELISLELG QIRSNALEAA RVMTSKYSTE VGDMRIPKYP HQVIRENKMM AFAGADRGTP
                                SYELVVLERG QVRSEALEAA RVAASKHSTN VGDMIVKKYP HQVIRENKMM AFAGADRGTP
                                SYELVVLERG QIRSEALEAA RVAASKHSTN IGDMVVKKYP HQVIRENKMM AFAGADRGTP
                                ---------- ---------- ---------- ---------- ---------- ----------
                                ---------- ---------- ---------- ---------- ---------- ----------
                                ---------- ---------- ---------- ---------- ---------- ----------
                                ---------- ---------- ---------- ---------- ---------- ----------
                                ---------- ---------- ---------- ---------- ---------- ----------

                                EYWVCVVKPG RILFEIDGVA EEIAREAMRL AAAKLPIKSR FIVKST---- ----------
                                EFWVAVVKPG RILFEMGGIT EETAKEAMRL AQYKLPVKTK FISI-D---- K--NL----M
                                EFWVAVIKPG RILFEMGGIT PQIAREAMRL AQYKLPVKTK FLA-LALAVE S---------
                                EFWVAVIKPG RILFEMGGIT PEIAKEAMRL AQYKLPVKTK FIAK-AVTVE S---------
                                EYWVAVVKPG RIMFEITGVS EPVAKEALRL ASAKMPIKTR FVKR------ EEKV------
                                EFWVAVVKPG RVMFEIAGVG EDVAREAMRL AAQKLPIKTK FLVRE----- HQEV----MK
                                EYWVAVVKPG RIMYEMNGVP ESTAREAMRL AAFKMPIKTK FVAR--PKEE S-------MK
                                EFWVAVVKPG RIMYEIAGVS EEVAREAIRL AAYKMPIKTK FIMR-ETTEE S-------MK
                                EYWVAVVKPG RIMYEIAGVT EEVAREAMRL AAYKMPIKTR FLVR-NQEEQ QQEG----MK
                                EYWVAVVKPG RIMFELGGVV EEIAREAMRL ASFKLPIKTR FIVR----EE D---------
                                EFWVAVIKPG RVLFEIGGVP EVTAREAMRL ASFKLPIKTK FITR-E---- ----------
                                EFWVAVVKPG RVMFEIGGVS EETAREAMRL ASFKLPIKTK FITRE----- EGQS------
                                EYWVAVVKPG RIMFELAGVS EEIAREAMRL ADSKLPIKTK FIVK-EEESS E-------MK
                                EYWVAVVKPG RIMFEIAGVS EEVAREAMRL ASFKLPIKTK FLTRE----- DSQS------
                                EYWVAVVKPG RVLFEIAGVT EEIAREAMRL AAFKLPIKTK FIARPVDEEA Q---------
                                EFWVAVVKPE RILFEVGGIA LATAQEAMRL ASHKLPIKTK FVVR--TQED S---------
                                EYWVAVVKPG RIVFEIAGVP EATAREAMRL AAFKLPFKTK FIARD----- SKEA------
                                EFWVAVVKPG RILFEIGGVP EATAREAMRL ASFKLPIKTK FLARE----- VEQS------
                                EFWVAVVKPG RVLFEIAGVP EVTAREAMRL AQYKLPIKTK FITRQ----- AEES------
                                EFWVAVVKPG RIMFEINGVP EATAREAMRL ASHKLPIKTK FISR--EEGS V---------
                                EYWVAVVKPG RILYEIAGVP EPLAREAMRL AANKFPIKTK FVTR----EG E---------
                                EFWVAVVKPG RIIYEIAGVS EEVAREAMRL AANKFPIKLK FISR--EGEQ V---------
                                EFWVAVVKPG RILYEIAGVP EETAREAMRL AANKLPIKTK FITR--EGEQ V-------MK
                                EFWVAVVKPG RILFEIGGVP EETARESMRL AMHKLPIKVK FIVK--EDET D---------
                                EYWVAVVKPG RIMFEIAGVA EETAREAMRL ASHKLPIKTK FIAR------ ADQES-----
                                EFWVAVVKPG RILFEIAGVP EATAREAMRL ASHKLPIQTK FIMR--EEEQ V------MKL
                                EFWVAVVKPG RILFEIAGVT EEIAREAMRL AAFKLPIKTK FISRAEIEPQ E-QE------
                                EYWVAVVKPG RILFEIAGVP EATAREAMRL AAYKLPIKTK FITRSQEEQQ V------MKL
                                EYWVAVVKPG RILFEIAGVP EATAREAMRL AAYKLPIKTK FISRSE---- Q--ET---MK
                                EYWVAVVKPG RILFEIAGVP EATAREAMRL AAYKLPIKTK FISRSEIEPQ E-QE------
                                EFWVAVVKPG RIMFEIAGVS ETTAKEAMRL ASHKLPIKTK FITR-SEQEP QVQE----MK
                                EYWVAVVKPG RIMFEIAGVT EEIAREAMRL AANKLPIKTK FIVRSQPKEQ E---------
                                EFWVAVVKPG RILFEIAGVS EEIAREAMRL AAYKLPIKTK FIVRPQIQEQ E---------
                                EFWVAVVKPG RILFEIGGVT EEIAREAMRL ASHKLPIKTK FLVRSQPQEQ E---------
                                EFWVAVVKPG RIMFEIGGVT EEIAREAMRL ADAKLPIKTK FIVRSQPQEQ E-------MK
                                EFWVAVVKPG RIMFEIAGVA EEIAREAMRL ADAKLPIKTK FIVR--PQEQ E------MKL
                                EFWVAVVKPG RILFEIAGVS EEIAREAMRL AAYKLPIKTK FIVR--PQEQ E------MKL
                                EFWVAVVKPG RILFEIAGVS EEIAREAMRL AAYKLPIKTK FIVR--PQEQ E-------MK
                                EFWVAVVKPG RILFEIAGVT EEIAREAMRL AAYKLPIKTK FIIRSQPQEQ E------MKL
                                EFWVAVVKPG RILFEIAGVS EEIAREAMRL AAYKLPIKTK FIVRSQ---- P--QE-----
                                EFWVAVVKPG RILFEIAGVT EEIAREAMRL AAYKLPIKTK FIVR--VEEQ E---------
                                EFWVAVVKPG RILFEIAGVS EEVAREAMRL AAYKLPIKTK FIVRPQ---- V--QE--MKL
                                EYWVAVVKPG RIMFEIGGVS QEVAQEAMRL GAQKLPIKTK FLIRE----- E-------MK
                                EYWVAVVKPG RIMFEIGGVS QEVAQEAMRL GAQKLPIKTK FLVR-----E E---------
                                EFWVAVVKPG RIMFEMNGVS EEVAREAMRL ASQKLPIKTK FITRK----- EVES------
                                EYWVAVVKPG RIMFEMAGVS EEVAREAMRL AAQKLPIKTK FITR--EEEL V---------
                                EFWVAVVKPG RIMFEMSGVA EPIAREAMRL AAQKLPIKTK FINR---EEE F---------
                                EYWVAVVKPG RIMFEMAGVS ETIAREAMRL AAQKLPIKTK FITR--DEEY T---------
                                EYWVAVVKPG RIMFEIAGIP EATAREAMRL AAAKLPIKTK FITR---SEE Y-------MT
                                EFWVAVVKPG RIMFEIAGIP EATAREAMRL AAQKLPIKTK FITR---SEE Y---------
                                EYWVAVVKPG RVMFELAGVS EEVAREAMRL AAQKLPIKTK FISR--I--- ----------
                                EFWVAVVKPG RIMFEIGGVT EEIAQEAMRL AAQKLPIKVK FITRE----- QEEG------
                                EYWVAVVKPG RIMFELSGVE EPVAREAMRL AAQKLPIKTK FVTR--QQEY I---------
                                EYWVAVVKPG RIMFELSGVT EPIAREAMRL AAQKLPIKTK FITD--KEEY I---------
                                EYWVAVVKPG KIMFEIAGVS QEVAKEAMRL ASQKLPIKTK FITRDE---- Y-V-------
                                EYWVAVVKPG RIMFEIAGVS EPVAREAMRL AAQKLPIETK FITR-E-EEY I---------
                                EFWVAVVKTG RVMFEMSGVA QKDAHHALEL AAQKLPVKCR VVER--AGGA K-------MI
                                EYWVAVVKPG RVLFELFG-Q RDVAIESLKL AAQKLPIKVK IIEKE----- AAEA----MI
                                EYWVAVVKPN RLLFELDYFD RNVAVHALEL AAQKLPIKVK VVEK----EQ V-------MI
                                EYWVAVVKPN RLLFELDYFD RNVAVHALEL AAQKLPIKVK IVEQ--PREQ A-------MI
                                EYWVSVVKPN RILFELDYFD RAVAINALEL AAQKLPIKVK VIER----ES V---------
                                EYWVAVVKPN RILFELDYFD RSVAVHALEL AAQKLPIKVK VVEKAK---- L--EN---MI
                                EYWVAVVKPN RILFELDYFD RNVAVHALEL AAQKLPIKVK VVEK--SKLE A-------MI
                                EYWVAVVKPN RILFELDYFD RNVAVHALEL AAQKLPIKVK VVEK--SKLE A-------MI
                                EYWVAVVKPN RILFELDYFD RNVAVHALEL AAQKLPIKVK VVEK--SKLE A-------MI
                                EYWVAVVKPG RILFELAGVD KEVAVTALQL AAQKLPIKVR IIEK------ ----------
                                ---------- ---------- ---------- ---------- ---------- ----------
                                EYWVAVVKPG RVLFELAGVD RATAVTALEL AAQKLPIQVR IIEK------ ----------
                                ---------- ---------- ---------- ---------- ---------- ----------
                                EYWVAVVKPG RIMFEIAGVP RDVAIHALEL AAQKLPNKVR IVERH----- --------MI
                                EKFIAGIKKG HVLFEMAGIG EVDAMEGVRL AAFKLPLKVR MVKR------ ----------
                                EYFVARVRRG HILFEVSGVK QNEAEEGFRL ASFKLPVKVR LVKA------ ----------
                                IGYALPVKPG HILYEVTGVT YEAAVEAFRL AAFKLPFAVR VVRK------ ----------
                                VKFVVPIKRG HIIFEIAGVS LEDAQQAFAL ASYKLPMATR LVVKQ----- ----------
                                AKFVAPVRRG HILFEVAGVT LEEAKSALKL AGYKLPVETR FVGKE----- ----------
                                ARFVAPVKRG HIIFEVAGVT AQEAKEALRL ASFKLPVATR VVSKS----- ----------
                                VAFVAPVKRG HIIIEIAGVN KEDAKVAMRL ADSKLPIATR FVEK------ I---------
                                VAFVAPIRQG HIIFEIGGIP QAEAKKALHL ASYKLPLKTR FMEK------ I---------
                                IGFVAPVKRG HIIFEIGGIS VADAKEAFRL ASFKMPIKTR FVVKA----- ----------
                                EKWVAVVKPG KIMFEVGGVN KDLALEALRL AAAKLPIKTR IISR------ PSFGS----V
                                EGWVAVVKPG KILFEIGGIN DELAKEALAY AATKLPIKTK IVPRYEIGGE L-------MI
                                EGWVAVVKPG KVMFEIGGVP DQLAKEALEK AASKLPIRTK IVPRYQIGGE L-------MF
                                EGWVAVVKKG RVMFEIGGVD EATAKRALEY AASKLPIRTK IVQR--IGGE L-------MI
                                EGWVAVVKPG KVLFEIAGTS EELAKEALEY AATKLPIKTK IVPR--RGEA K-------MI
                                EGWVAVVKPG KVMFEIGGVE EELAIKALEY AATKLPIKTK IVTR-H---H I-GGE---MI
                                EGWVAVVKPG KILFEIGGVD EKLAREALEY AATKLPIRTK IVKR--GGEA V-------MI
                                EGWVAVVKPG KILFEVAGVD EETAHEALRY AASKLPIATK IVPRHV---- --------MI
                                EGWVSVVKPG KIIFEVAGVD EQTAKEALQY AASKLPIPTK IVAR--GGEP A-------MI
                                ---------- ---------- ---------- ---------- ---------- ----------
                                MGKAALVKPG RIFFIATGKI IVFARELFKT IKAKLPIKTR AESK------ ----------
                                ---------- ---------- ---------- ---------- ---------- -----MKVSP
                                ---------- ---------- ---------- ---------- ---------- -------MKK
                                ---------- ---------- ---------- ---------- ---------- --------MT
                                ---------- ---------- ---------- ---------- ---------- -----MATGK
                                TGIAAQMRKG QVLFTVNK-E GIIAKEALEV MRPRLSGHWK -IEK------ ----------
                                TGIAAQMRKG QVLFTVNK-E GIIAKEALEV MRPRLSGHWK IIG-EN---- K---------
                                ---------- ---------- ---------- ---------- ---------- ----------
                                VGRAAQVYAG KAVISLDA-K NLAAKEALRI AASKLPKDYR IVNRLT---- A--VA---MA
                                ---------- ---------- ---------- ---------- ---------- ----------
                                ---------- ---------- ---------- ---------- ---------- ----------
                                ---------- ---------- ---------- ---------- ---------- --------MV
                                ---------- ---------- ---------- ---------- ---------- ----------
                                ---------- ---------- ---------- ---------- ---------- --------MA
                                ---------- ---------- ---------- ---------- ---------- ----------
                                ---------- ---------- ---------- ---------- ---------- --------MA
                                ---------- ---------- ---------- ---------- ---------- ----------
                                ---------- ---------- ---------- ---------- ---------- -----MATGP
                                ---------- ---------- ---------- ---------- ---------- -----MATGP
                                ---------- ---------- ---------- ---------- ---------- --------MS
                                ---------- ---------- ---------- ---------- ---------- ----------
                                ---------- ---------- ---------- ---------- ---------- -------MAR
                                ---------- ---------- ---------- ---------- ---------- ----------
                                ---------- ---------- ---------- ---------- ---------- ----------
                                ---------- ---------- ---------- ---------- ---------- ----------
                                IGRAALVDDD TVMRVEDG-D EQEARKALKR ANHKMPVSCR VIEE------ --------MA
                                TGRAVRIKPG TVLMHLEGKN LAHAKEAFRR ASSKLPIPMR IVAK-QAKVN P----MARTG
                                ---------- ---------- ---------- ---------- ---------- -----MARTG
                                ---------- ---------- ---------- ---------- ---------- -----MARSG
                                ---------- ---------- ---------- ---------- ---------- --------MS
                                ---------- ---------- ---------- ---------- ---------- -----MAHGP
                                DARAAQIRRG VIMFMR--VE QHAAKYCMKL AKLKIPYMTR IVVR-LDEEG A----MARSG
                                ---------- ---------- ---------- ---------- ---------- -----MATGP
                                ---------- ---------- ---------- ---------- ---------- -----MATGP
                                ---------- ---------- ---------- ---------- ---------- --------MA
                                ---------- ---------- ---------- ---------- ---------- -----MATGP
                                ---------- ---------- ---------- ---------- ---------- -----MATGP
                                ---------- ---------- ---------- ---------- ---------- --------MA
                                ---------- ---------- ---------- ---------- ---------- -----MATGP
                                ---------- ---------- ---------- ---------- ---------- -----MATGP
                                ---------- ---------- ---------- ---------- ---------- -----MATGP
                                ---------- ---------- ---------- ---------- ---------- -----MATGP
                                ---------- ---------- ---------- ---------- ---------- ----------
                                ---------- ---------- ---------- ---------- ---------- ----------
                                ---------- ---------- ---------- ---------- ---------- -----MATGP
                                ---------- ---------- ---------- ---------- ---------- ----------
                                ---------- ---------- ---------- ---------- ---------- -----MATGA
                                ---------- ---------- ---------- ---------- ---------- -----MATGP
                                ---------- ---------- ---------- ---------- ---------- -----MATGP
                                ---------- ---------- ---------- ---------- ---------- -----LARGP
                                ---------- ---------- ---------- ---------- ---------- -----MARGP
                                ---------- ---------- ---------- ---------- ---------- -----MATGP
                                ---------- ---------- ---------- ---------- ---------- -----MATGP
                                ---------- ---------- ---------- ---------- ---------- ----------
                                ---------- ---------- ---------- ---------- ---------- -----MAQGS
                                ---------- ---------- ---------- ---------- ---------- -----VARGA
                                ---------- ---------- ---------- ---------- ---------- -----LAHGP
                                ---------- ---------- ---------- ---------- ---------- -----LATGP
                                ---------- ---------- ---------- ---------- ---------- ----------
                                ---------- ---------- ---------- ---------- ---------- -----VVGGP
                                IGVAAIVHAG DKLIEVRK-A DLKIKEALRR GASKLPQKTR IISEDR---- T--EKMKGGP
                                IGVTAIVEPG DAVIEVYGSD LDKIKEALRR AASKLPHRTR VQPR-SGSGS S----VKGGP
                                IGVAAIVEPG DAIIEVYGSD LDKIKEALRR AASKLPHSTR VVQPRS---- S--GNVKGGP
                                ---------- ---------- ---------- ---------- ---------- -----MATGP
                                ---------- ---------- ---------- ---------- ---------- -----MARGP
                                ---------- ---------- ---------- ---------- ---------- -----MGRGP
                                ---------- ---------- ---------- ---------- ---------- -----LARGP
[truncated: 269,529 more chars]
