# Supplementary material for: Time-resolved comparative molecular evolution of oxygenic photosynthesis
Source: Biochim Biophys Acta Bioenerg. 2021 Jun 1;1862(6):148400. doi: 10.1016/j.bbabio.2021.148400 (PMC8047818; doi:10.1016/j.bbabio.2021.148400)
Supplement: Supplementary file 1 — Supplementary material: sequence alignments and trees [file mmc1.zip › Figure_6_ribosomal_MLtree.txt]

(Thaumarchaeota_unclassified_T4:0.10978117,Thaumarchaeota_unclassified_T8:0.05494528,((Thaumarchaeota_Cenarchaeales_C:0.28064619,(Thaumarchaeota_Thaumarchaeota_:0.41821758,((Aigarchaeota_candidate_divisio:0.42556816,Aigarchaeota_candidate_divisi1:0.40444718)1.000000:0.36450179,((Korarchaeota_Candidatus_Korarc:0.87089537,((Crenarchaeota_Thermoprotei_De2:0.52470604,((Crenarchaeota_Thermoprotei_De3:0.39790808,Crenarchaeota_Thermoprotei_De5:0.30893684)0.999000:0.09189030,((Crenarchaeota_Thermoprotei_Sul:0.67070557,(Crenarchaeota_Thermoprotei_De4:0.29381000,(Crenarchaeota_Thermoprotei_Aci:0.38535032,(Crenarchaeota_Thermoprotei_Des:0.05461912,Crenarchaeota_Thermoprotei_De1:0.04950892)1.000000:0.25695282)1.000000:0.16415245)1.000000:0.13519316)0.991000:0.06886880,(Crenarchaeota_Thermoprotei_Fer:0.44117301,Crenarchaeota_Thermoprotei_De6:0.47893693)0.667000:0.06413154)0.885000:0.04347963)0.738000:0.05126194)1.000000:0.12891609,(Crenarchaeota_Thermoprotei_Th2:0.38903654,(Crenarchaeota_Thermoprotei_The:0.11097842,Crenarchaeota_Thermoprotei_Th1:0.08268156)1.000000:0.26729187)1.000000:0.35679617)0.992000:0.09262981)0.962000:0.08060172,(((Euryarchaeota_MethanoMethanob2:0.19998036,(Euryarchaeota_MethanoMethanoba:0.23874638,Euryarchaeota_MethanoMethanob1:0.29280531)1.000000:0.09183444)1.000000:0.26270684,(Euryarchaeota_Methanococci_Met:0.56509505,Euryarchaeota_Methanopyri_Meth:0.49776853)0.088000:0.06039417)0.991000:0.08029565,(((Euryarchaeota_Archaeoglobi_Arc:0.21392443,Euryarchaeota_Archaeoglobi_Ar1:0.17141307)1.000000:0.33717409,(((Euryarchaeota_Methanomicrobia9:0.27721784,Euryarchaeota_Methanomicrobia8:0.28153280)1.000000:0.30177133,((((uncultured_archaeon_J07ABHN6_v:0.23195754,((Euryarchaeota_HaloHalobacter10:0.12697220,(Euryarchaeota_HaloHalobacteri1:0.12661535,Euryarchaeota_HaloHalobacteri9:0.07858819)0.946000:0.03528842)0.998000:0.03740062,(Euryarchaeota_Halohalophilic_a:0.15631147,Euryarchaeota_HaloHalobacteria:0.19706950)0.828000:0.03814198)0.309000:0.02105179)0.993000:0.03551965,(Euryarchaeota_HaloHalobacteri8:0.18558458,(Euryarchaeota_HaloHalobacteri3:0.16913176,(Euryarchaeota_HaloNatrialbales:0.21419276,Euryarchaeota_HaloHalobacteri2:0.17798773)1.000000:0.07454880)0.223000:0.02498974)1.000000:0.05710035)0.936000:0.04654160,(Euryarchaeota_HaloHalobacteri5:0.06014452,(Euryarchaeota_HaloHalobacteri4:0.07664462,(Euryarchaeota_HaloHalobacteri6:0.04387787,Euryarchaeota_HaloHalobacteri7:0.06419250)0.114000:0.01500752)1.000000:0.07202058)1.000000:0.10106903)1.000000:0.51297141,(Euryarchaeota_Methanomicrobia7:0.44110920,(Euryarchaeota_Methanomicrobia_:0.22712671,(Euryarchaeota_Methanomicrobia1:0.26572702,Euryarchaeota_Methanomicrobia2:0.20411443)1.000000:0.10154669)1.000000:0.18574777)0.931000:0.06240279)0.928000:0.06447302)1.000000:0.10483738,(Euryarchaeota_Thermoplasmata_T:0.75380800,(Euryarchaeota_Thermoplasmata_M:0.12649070,Euryarchaeota_Thermoplasmata_1:0.13260409)1.000000:0.47105034)1.000000:0.22960585)0.179000:0.06095414)0.990000:0.06876422,((((((WOR-1_RIFCSPHIGHO2_01_FULL_WOR:0.23420567,(WOR-1_RIFOXYA2_FULL_WOR_1_51_1:0.24276315,WOR-1_RIFOXYB2_FULL_WOR_1_48_7:0.25311519)0.073000:0.04388367)1.000000:0.10914709,(WOR-1_RIFOXYC2_FULL_WOR_1_41_2:0.28838195,(WOR-1_RIFCSPLOWO2_02_FULL_WOR_:0.20624024,WOR_1_uncultured_DG_54_3:0.18367658)0.937000:0.05376275)0.998000:0.07009137)1.000000:0.11468696,(WOR-1_RIFOXYA12_FULL_WOR_1_43_:0.42654642,(WOR-1_RIFOXYA2_FULL_WOR_1_36_2:0.18339772,WOR-1_RIFOXYB2_FULL_WOR_1_37_1:0.14375833)1.000000:0.26063702)0.998000:0.08883504)1.000000:0.20156171,((Obscuribacteriales_Obscuribact:0.40278128,((MEL_B2:0.13553826,(MEL_B1:0.09429372,(Gastranaerophilales_YS2_Zagget:0.07505186,(Gastranaerophilaceae_Zag_111:0.07314010,(MEL_A1:0.04083223,(Gastranaerophilales_YS2_Zagge2:0.00584160,(Gastranaerophilaceae_MH_37:0.00096162,MEL_C1:0.00000004)0.973000:0.00420055)1.000000:0.02002089)1.000000:0.05173730)0.472000:0.01864891)0.978000:0.03590188)1.000000:0.08050776)1.000000:0.10481619,((ACD20:0.05297539,(GWF2_Melaina32_7:0.00126024,RIFOXYA2_FULL_Melaina32_9:0.00091208)1.000000:0.05199072)1.000000:0.12972953,(GWA2_Melaina34_9:0.15158970,GWF2_Melaina37_15:0.18467208)1.000000:0.07555797)0.992000:0.06031183)1.000000:0.17485631)1.000000:0.08673384,(Gloeobacter_violaceus_PCC_7421:0.27505503,((((Cyanothece_sp._PCC_7425:0.14087251,Thermosynechococcus_elongatus_:0.15519757)0.998000:0.04766192,(Acaryochloris_marina_MBIC11017:0.12312167,Pseudanabaena_sp._PCC_7367:0.27475526)0.659000:0.04740676)1.000000:0.04464373,((((Rubidibacter_lacunae_KORDI_51_:0.19318999,(Dactylococcopsis_salina_PCC_83:0.05670188,Halothece_sp._PCC_7418:0.04284988)1.000000:0.11189446)1.000000:0.08477150,(Spirulina_major_PCC_6313:0.17137044,(((Pleurocapsa_sp._PCC_7327:0.10223292,(Synechocystis_sp._PCC_6803:0.14056792,(Crocosphaera_watsonii_WH_8501:0.07110752,Cyanobacterium_UCYN_A:0.11791225)1.000000:0.05562907)0.538000:0.02383943)0.993000:0.03036968,(Gloeocapsa_sp._PCC_73106:0.16122127,Prochloron_didemni_P3_Solomon:0.12049714)0.992000:0.03171672)0.777000:0.01408671,((Cyanobacterium_stanieri_PCC_72:0.04989744,Synechocystis_sp._PCC_6308:0.07396281)1.000000:0.14816890,(Stanieria_cyanosphaera_PCC_743:0.07720455,(Myxosarcina_sp._GI1:0.12143501,Xenococcus_sp._PCC_7305:0.11873850)1.000000:0.03954417)0.998000:0.04328597)0.950000:0.02807528)0.988000:0.02539037)0.083000:0.01318995)1.000000:0.04491496,(((Oscillatoria_sp._PCC_6506:0.06014606,Oscillatoria_sp._PCC_7112:0.08142632)1.000000:0.06155013,(Trichodesmium_erythraeum_IMS10:0.17758736,(Planktothrix_agardhii_NIVA_CYA:0.12574139,(Arthrospira_platensis_NIES_39:0.08551472,Lyngbya_sp._PCC_8106:0.10467515)0.031000:0.02151468)0.998000:0.02989235)0.807000:0.02571940)1.000000:0.04172660,((Microcoleus_sp._PCC_7113:0.07917238,(Lyngbya_majuscula_3L:0.11481056,Microcoleus_chthonoplastes_PCC:0.10545380)0.863000:0.02544746)1.000000:0.04333587,((Chroococcidiopsis_thermalis_PC:0.09999549,(((Mastigocladopsis_repens_MORA_P:0.06032205,(Chlorogloeposis_fritschii_PCC_:0.04152993,Fischerella_muscicola_SAG_1427:0.04009012)1.000000:0.02423822)0.977000:0.01706294,(Calothrix_sp._PCC_6303:0.10559263,(Nostoc_sp._PCC_7524:0.05364267,(Nodularia_spumigena_CCY9414:0.07416214,((Cylindrospermum_stagnale_PCC_7:0.03874646,(Microchaetaceae_Microchaete_sp:0.04684385,Fremyella_diplosiphon_UTEX_481:0.03442014)0.957000:0.01108596)0.055000:0.00691994,((Nostoc_azollae:0.02721651,Anabaena_cylindrica_PCC_7122:0.03028051)0.939000:0.00752363,((Cylindrospermopsis_raciborskii:0.00194961,Raphidiopsis_brookii_D9_D9_7:0.02296479)1.000000:0.05698155,(Aphanizomenon_flos_aquae_NIES_:0.02185313,Anabaena_circinalis_AWQC131C:0.01501795)1.000000:0.03799295)0.973000:0.01022475)0.879000:0.00797099)0.958000:0.01250014)0.973000:0.01641952)0.967000:0.01748190)0.516000:0.01089020)0.951000:0.01892870,(Richelia_intracellularis_HH01:0.12717333,Rivularia_sp._PCC_7116:0.12984484)0.137000:0.02720340)1.000000:0.05227021)1.000000:0.04688624,(Crinalium_epipsammum_PCC_9333:0.08450084,Chamaesiphon_sp._PCC_6605:0.20453193)0.997000:0.03743985)0.972000:0.02005652)0.574000:0.01803756)0.402000:0.01599025)0.458000:0.02770675,(Geitlerinema_sp._PCC_7407:0.10867580,(Leptolyngbya_sp._PCC_7104:0.15736109,Leptolyngbya_sp._JSC_1:0.12456655)0.874000:0.02987436)0.987000:0.02526645)0.176000:0.02772506)0.575000:0.02312424,(Prochlorothrix_hollandica_PCC_:0.16389028,(Cyanobium_gracile_PCC_6307:0.07398386,(Prochlorococcus_marinus_str._M:0.20776129,Synechococcus_sp._CC9902:0.08519313)0.359000:0.04381332)1.000000:0.26177281)0.974000:0.04395511)1.000000:0.12738101)1.000000:0.21037001)1.000000:0.10259944)0.981000:0.07215155,(Laodecianella_thermoacidophila:0.34349645,(((Fervidobacterium_nodosum_Rt17_:0.17446096,Thermosipho_africanus_TCF52B:0.12686502)1.000000:0.07193464,(Thermotoga_thermarum_LA3_DSM_5:0.21552524,Thermotoga_maritima_MSB8:0.12598438)0.638000:0.03929487)1.000000:0.06346722,((Thermotogaceae_Kosmotoga_olear:0.07656111,Thermotogales_sp._mesG1.Ag.4.2:0.21284286)1.000000:0.13291652,(Petrotoga_mobilis_SJ95:0.28844487,Marinitoga_piezophila_KA3:0.14561544)1.000000:0.10806639)0.973000:0.03694345)1.000000:0.10215282)1.000000:0.16309395)1.000000:1.21661506,((Unclassfied_RBG_16_Micrarchaeo:0.61774772,Unclassified_RBG_16_Micrarchae:0.60750365)1.000000:0.18422463,(((DPANN_Pacearchaeota_AR1_gwc2_s:0.35287493,DPANN_Pacearchaeota_RBG_16_Pac:0.40948229)1.000000:0.67722941,(Euryarchaeota_Euryarchaeota_ar:0.84291789,((Nanoarchaeota_candidate_divisi:0.04441479,Nanoarchaeota_candidate_divis1:0.04125946)1.000000:0.55737397,((DPANN_Woesearchaeota_AR4_gwa2_:0.61687698,DPANN_Woesearchaeota_AR3_gwa2_:0.45912310)0.860000:0.07898160,(DPANN_WoeseCP_DHVE_6_WOR_bin_S:0.59322596,(DPANN_WoeseCP_DHVE_6_WOR_bin_D:0.40948534,(DPANN_WoeseCP_DHVE_6_WOR_bin_1:0.34029444,DPANN_WoeseCP_DHVE_6_WOR_bin_2:0.36582847)0.337000:0.10198143)0.974000:0.10411196)1.000000:0.12994602)0.999000:0.11087630)0.781000:0.06787189)0.770000:0.06508982)1.000000:0.11814691,(DPANN_Diapherotrites_AR10_gwc2:0.78981592,Nanohaloarchaeota_NanohaloSW_7:0.92126684)0.462000:0.09833632)0.126000:0.03705609)0.976000:0.06202842)0.986000:0.06960909)0.011000:0.04528582)1.000000:0.15420767)0.999000:0.12312648)1.000000:0.16879376)1.000000:0.53499930)0.141000:0.06394659,(Thaumarchaeota_CSP1_1:0.20627887,(Thaumarchaeota_unclassified_T1:0.24247995,(Thaumarchaeota_unclassified_Th:0.28186760,Thaumarchaeota_unclassified_T2:0.05282721)1.000000:0.15206319)0.997000:0.09438927)0.971000:0.07526640)1.000000:0.21219738);
