# Supplementary material for: Time-resolved comparative molecular evolution of oxygenic photosynthesis
Source: Biochim Biophys Acta Bioenerg. 2021 Jun 1;1862(6):148400. doi: 10.1016/j.bbabio.2021.148400 (PMC8047818; doi:10.1016/j.bbabio.2021.148400)
Supplement: Supplementary file 1 — Supplementary material: sequence alignments and trees [file mmc1.zip › Figure_6_S4_RpoB_with_Archaea_alignment.phy]

230   786
005_Pseudanabaena_sp._PCC_6802  PDLVEIQRES PKYAVDEAKR RDATYAVQMY VPTRLVFIGD LPLMTGTFII NGAERVIVNQ
008_Oscillatoriales_cyanobacte  PDLVEIQRAS PKYDVDEAKR RDATYAVQMY VPTRLVFIGD LPLMTGTFII NGAERVIVNQ
015_Mastigocladopsis_repens     PDLIEIQRSS PKYNVDEAKR RDSTYAVQMY VPTRLVFIGD LPLMTGTFII NGAERVIVNQ
020_Leptolyngbya_sp._NIES-2104  PDLVEIQRAS PKYDVDEAKR RDSTYAVQMY VPTRLVFIGD LPLMTGTFII NGAERVIVNQ
021_Leptolyngbya_boryana        PDLVEIQRAS PKYDVDEAKR RDSTYAVQMY VPTRLVFIGD LPLMTGTFII NGAERVIVNQ
028_Fischerella_thermalis       PDLIEIQRSS PKYDVDEAKR RDSTYAVQMY VPTRLVFIGD LPLMTGTFII NGAERVIVNQ
031_Hapalosiphon_sp._MRB220     PDLIEIQRSS PKYDVDEAKR RDSTYAVQMY VPTRLVFIGD LPLMTGTFII NGAERVIVNQ
034_Oscillatoriales_cyanobacte  PDLVEIQRES PKYDVDEAKR RDSTYAVQMY VPTRLVFIGD LPLMTGTFII NGAERVIVNQ
037_Microcoleus_sp._PCC_7113    PDLVEIQRSS PKYDVDEAKR RDSTYAVQMY VPTRLVFIGD LPLMTGTFII NGAERVIVNQ
040_Chlorogloeopsis_fritschii   PDLIEIQRSS PKYSVEEAKR RDSTYAVQMY VPTRLVFIGD LPLMTGTFII NGAERVIVNQ
043_Tolypothrix_sp._PCC_7601    PDLIEIQRSS PKYSVEEAKR RDSTYAVQMY VPTRLVFIGD LPLMTGTFII NGAERVIVNQ
045_Fischerella_thermalis       PDLIEIQRSS PKYDVDEAKR RDSTYAVQMY VPTRLVFIGD LPLMTGTFII NGAERVIVNQ
048_Chroococcidiopsis_cubana    PDLIEIQKAS PKYDVDEAKR RDATYAVQMY VPTRLVFIGD LPLMTGTFII NGAERVIVNQ
052_Gloeocapsa_sp._PCC_7428     PDLIEIQRSS PKYDVDEAKR RDSTYAVQMY VPTRLVFIGD LPLMTGTFII NGAERVIVNQ
055_Nostoc_flagelliforme        PDLIEIQRSS PKYSVEEAKR RDSTYAVQMY VPTRLVFIGD LPLMTGTFII NGAERVIVNQ
056_Calothrix_sp._NIES-3974     PDLIEIQRAS PKYSVEDSKR RDSTYAVQMY VPTRLVFIGD LPLMTGTFII NGAERVIVNQ
066_Chroococcidiopsis_sp._TS-8  PDLIEIQRSS PKYDVDEAKR RDSTYAVQMY VPTRLVFIGD LPLMTGTFII NGAERVIVNQ
077_Anabaenopsis_circularis     PDLIEIQRSS PKYSVEEAKR RDSTYAVQMY VPTRLVFIGD LPLMTGTFII NGAERVIVNQ
081_Aliterella_atlantica        PDLIEIQRSS PKYDVDEAKR RDSSYAVQMY VPTRLVFIGD LPLMTGTFII NGAERVIVNQ
097_Cylindrospermopsis_racibor  PDLIEIQRSS PKYSVEESKR RDSTYGVQMY VPTRLVFIGD LPLMTGTFII NGAERVIVNQ
106_Raphidiopsis_curvata        PDLIEIQRSS PKYSVEESKR RDSTYGVQMY VPTRLVFIGD LPLMTGTFII NGAERVIVNQ
114_Halomicronema_hongdechlori  PDLVEIQRSS PKYAVDEAKR RDATYAVQMY VPTRLVFIGD LPLMTGTFII NGAERVIVNQ
117_Chlorogloea_sp._CCALA_695   PDLIDIQRSS PKYDVDEAKR RDSSYAVQMY VPTRLVFIGD LPLMTGTFII NGAERVIVNQ
125_Aphanizomenon_flos-aquae    PDLIEIQRSS PKYSVEESKR RDSTYAVQMY VPTRLVFIGD LPLMTGTFII NGAERVIVNQ
130_Cyanothece_sp._PCC_7822     PDLISIQRSS PKYAVDEAKR RDSTYSVQMY VPTRLVFIGD LPLMTGTFII NGAERVIVNQ
132_Acaryochloris_marina        PDLVEIQRES PKYDVDEAKR RDSTYGVQMY VPTRLVFIGD LPLMTGTFII NGAERVIVNQ
135_Richelia_intracellularis    PDLIEIQRSS PKYDVEEAKR RDSTYAVQMY VPTRLVFIGD LPLMTGTFII NGAERVIVNQ
144_Mastigocoleus_testarum      PDLIEIQRSS PKYSVEEAKR RDSTYAVQMY VPTRLVFIGD LPLMTGTFII NGAERVIVNQ
152_Anabaena_sp._PCC_7108       PDLIEIQRSS PKYSVEESKR RDSTYAVQMY VPTRLVFIGD LPLMTGTFII NGAERVIVNQ
154_Pseudanabaena_sp._PCC_7367  PDLVEIQRES PKYAVDEAKR RDATYSVQMY VPTRLVFIGD LPLMTGTFII NGAERVIVNQ
161_Calothrix_sp._NIES-4101     PDLIAIQRSS PKYGVDEAKR RDSTYAVQMY VPTRLVFIGD LPLMTGTFII NGAERVIVNQ
165_Nodularia_spumigena_CCY941  PDLIEIQRSS PKYSVEESKR RDSTYAVQMY VPTRLVFIGD LPLMTGTFII NGAERVIVNQ
172_Aphanothece_hegewaldii      PDLIEIQRSS PKYSVEEAKR RDSTYSVQMY VPTRLVFIGD LPLMTGTFII NGAERVIVNQ
173_Calothrix_parietina         PDLIEIQRSS PKYSVEEAKR RDSTYAVQMY VPTRLVFIGD LPLMTGTFII NGAERVIVNQ
175_Dolichospermum_circinale    PDLIEIQRSS PKYSVEESKR RDSTYAVQMY VPTRLVFIGD LPLMTGTFII NGAERVIVNQ
179_Candidatus_Atelocyanobacte  PDLIEIQHLS PKHDVDEAKR RDSTYSVQMY VPTRLVFIGD LPLMTGTFII NGAERVIVNQ
189_Limnothrix_sp._PR1529       PDLIEIQRAS PKYDVDEAKR RDATYSVQMY VPTRLVFIGD LPLMTGTFII NGAERVIVNQ
203_Microcystis_aeruginosa_NIE  PDLIEIQHSS PKYNVDEAKR RDSTYSVQMY VPTRLVFIGD LPLMTGTFII NGAERVIVNQ
209_Pseudanabaena_sp._ABRG5-3   PDLVEIQRES PKYSVDESKR RDATYAVQMY VPTRLVFIGD LPLMTGTFII NGAERVIVNQ
215_Pseudanabaena_sp._SR411     PDLVEIQRES PKYSVDESKR RDATYAVQMY VPTRLVFIGD LPLMTGTFII NGAERVIVNQ
218_Synechocystis_sp._PCC_6714  PDLIEIQHAS PKYDVDESKR RDASYSVQMY VPTRLVFIGD LPLMTGTFII NGAERVIVNQ
226_Chamaesiphon_polymorphus    PDLVEIQRSS PKYDVDEAKR RDASYAVQMY VPTQLVFIGD LPLMTGTFII NGAERVIVNQ
235_Geitlerinema_sp._PCC_7105   PDLVEIQRSS PKYDVDEAKR RDSTYAVQMY VPTRLVFIGD LPLMTGTFII NGAERVIVNQ
236_Myxosarcina_sp._GI1         PDLIEIQRSS PKYSMEEAKR RDSTYNVQMY VPTRLVFVGD LPLMTGTFII NGAERVIVNQ
246_Oscillatoriales_cyanobacte  PDLIEIQRAS PKYDVDEAKR RDSTYAVQMY VPTRLVFIGD LPLMTGTFII NGAERVIVNQ
249_Arthrospira_platensis       PDLIEIQRSS PKYDVDDAKR RDSTYSVQMY VPTRLVFIGD LPLMTGTFII NGAERVIVNQ
251_Lyngbya_sp._PCC_8106        PDLIDIQRSS PKYDVDEAKR RDSTYAVQMY VPTRLVFIGD LPLMTGTFII NGAERVIVNQ
252_Trichodesmium_erythraeum    PDLIEIQRAS PKYSVEESKR RDSSYAVQMY VPTRLVFIGD LPLMTGTFII NGAERVIVNQ
255_Leptolyngbya_sp._PCC_7376   PDLIDIQRSS PKYSMTEAKS RDSTYGVQMY VPTRLVFIGD LPLMTGTFII NGAERVIVNQ
256_Planktothrix_tepida         PDLIEIQRSS PKYDVDEAKR RDSTYAVQMY VPTRLVFIGD LPLMTGTFII NGAERVIVNQ
267_Xenococcus_sp._PCC_7305     PDLIEIQRSS PKYHVDEAKR RDSTYNVQMY VPTRLVFIGD LPLMTGTFII NGAERVIVNQ
269_Synechococcus_sp._PCC_7336  PDLVEIQRKS PRYDAEEAKR RDATYQAQIR VPTRLVFIGD LPLMTGTFII NGAERVIVNQ
270_Prochlorothrix_hollandica   PDLVEIQRSS PRYDLAEAKR RDGTYAVQMY VPTRLVFIGD LPLMTGTFII NGAERVIVNQ
273_Thermosynechococcus_elonga  PDLVEIQRAS PKYSVDEAKR RDATYSMQMY VPTRLVFIGD LPLMTGTFII NGAERVIVNQ
277_Synechococcus_sp._JA-2-3Ba  PDLVEIQRES PRYDPEEAKR RDATYQAQIR VPTRLVFIGE LPLMTGTFII NGAERVIVNQ
278_Halothece_sp._KZN_001       PDLIEIQRAS PKYEVDEAKR RDSSYSVQMY VPTCLVFIGE LPLMTGTFVI NGAERIIVNQ
293_Geminocystis_herdmanii      PDLIEIQRSS PKYNIEEAKK RDATYGVQIY VPTLLVFIGD LPLMTGTFLI NGAERVIVNQ
302_Cyanobium_sp._CACIAM_14     PDLVEVQRAS PRHDVEEAKR RDATFASQMY VTCRLVFIGE LPLMTGTFII NGAERVIVNQ
317_Prochlorococcus_sp._MIT_06  PDLVEVQRAS PRHDVEEAKR RDATFASQMY VTCRLVFIGE LPLMTGTFII NGAERVIVNQ
335_Prochlorococcus_marinus     PDLVEVQRAS PRHDVEEAKR RDATFASQMY VTCRLVFIGE LPLMTGTFII NGAERVIVNQ
356_Synechococcus_sp._RS9916    PDLVEVQRAS PRHDVEEAKR RDATFASQMY VTCRLVFIGE LPLMTGTFII NGAERVIVNQ
368_Synechococcus_sp._BL107     PDLVEVQRAS PRHDVEEAKR RDATFASQMY VTCRLVFIGE LPLMTGTFII NGAERVIVNQ
001_Gloeobacter_violaceus       PDLVEIQRES PKYSVEEAKR RDSTYSVQMY VSTRLVFIGE LPLMTGTFII NGAERVIVNQ
002_Gloeobacter_kilaueensis_JS  PDLVEIQRAS PKYSVEEAKR RDSTYSVQMY VSTRLVFIGE LPLMTGTFII NGAERVIVNQ
372_Gloeomargarita_lithophora   PDLIEIQRSS PKYDVEEAKR RDASYAVQVY VPAQLVFIGD LPLMTGTFII NGAERVIVNQ
GB_GCA_001917115.1_Homo         PDLIEVQKKS AKYTIEEARI HDATYAKQLR VMVRLVYIGD IPTMTGTFIV NGAERVIVSQ
GB_GCA_001899365.1_Koala        PDLIEVQKKS AKYTIEEARI HDATYAKQLR VMVRLVYIGD IPTMTGTFIV NGAERVIVSQ
UBA9579                         ---------- ---------- ---------- ---------- ---------- ----------
UBA11440                        PDLIDIQKKS AKYTIEEARI HDATYAKQLR VMVRLVYIGD IPTMTGTFIV NGAERVIVSQ
UBA9971                         ---------- ---------- ---------- ---------- ---------- ----------
UBA10660                        PDLIEVQKKS AKYTVEEARI HDATYAKQLR VMIRLVYIGD IPTMTGTFIV NGAERVIVSQ
GB_GCA_002103055.1              PDLIEVQKKS AKYTIEEARI HDATYAKQLR VMVRLVYIGD IPTMTGTFIV NGAERVIVSQ
Vampirovibrio_chlorellavorus    PDLAEIQKNS PKHTVESARL HDTTYARQLR IMLRLAYIGE IPMMTGTFII NGAERVIVSQ
GB_GCA_000980455.1              PDLIEVQKNS PKYTIEEARI HDATYAKQLR VMVRLVYIGD IPTMTGTFIV NGAERVIVSQ
GB_GCA_001784555.1              PDLAEIQKAS KAKTPQEARD NDQSYTKKLY IQMRLMFVGE IPMMTGTFII NGAERVVVSQ
GB_GCA_001899315.1              PDLAEIQKSS KPKTPEEARS LDASFTKKLR IQMRLIYVGD IPMMTGTFII NGAERVIVSQ
Ser_GB_GCA_002083815.1          PDLIKIQKDS AQYSVPECRA RDLTFAAHLK IPVQLIFIGE LPLMTGTFVI NGAERVVVSQ
Ser_GB_GCA_002770975.1          PDLIKIQKDS PPYSVPDCRA RDLTFAAHLK IPVQLIFIGE LPLMTGTFVI NGAERVVVSQ
MrgGB_GCA_001771345.1           PDLIELQRDS PKYQAEECLI RETTYAAPIK AETRLVFIGD LPLMTGTFII NGAERVIVSQ
MrgGB_GCA_001772375.1           PDLLELQRDS PKYSARECLI REATYAVPLK VEARLVFISD LPMMTGTFII NGAERVIVSQ
MrgGB_GCA_001771505.1           PDLLEVQKNS PKYTEQECLV REVTFCAPLK VEVKLVFIGD LPLMTATFII NGAERVIISQ
MrgGB_GCA_001771615.1           PDLLELQKDS PKFSAQDCLI RETTFALPIK VESRLGFIGD LPMMTGTFII NGAERVIVSQ
MrgGB_GCA_001771625.1           PDLLELQRDS PKYPTEECLI RETTYSVPMK VEARLVFIGD LPMMTGTFII NGAERVIVSQ
MrgGB_GCA_001771695.1           PDFLEMQLKS PKYSVRESLI REMTFASPLN VEIKLVFLCD LPMMTGTFII NGAERVIVSQ
MrgGB_GCA_001772455.1           PDLLELQKDS PKYSTRDCLI RETTYALPLK VEARLVFIGD LPMMTGTFII NGAERVIVTQ
MrgGB_GCA_001783265.1           PDLVELQKSS PEFDLEECKV KEITYAAPLR VSVRLVFMGD IPKMTGTFLI NGAERVVVSQ
MrgGB_GCA_001783275.1           SDLVNIQKES ADFSLEECRE RELTYSAPLK VKVRLVYMGN IPTMTGTFLI NGAERVVVSQ
MrgGB_GCA_002713045.1           PGLVEVQVNS PQKTYFECKD HETTYSAPLR ADVRLVFMGD IPIITGTFLI NGAERVVVSQ
MrgGB_GCA_002716485.1           ESLLNIQTKS PEHSFEECQL REITYCAPLR VSVRLVFLSD VPIMSGTFLI NGAERIVVSQ
MrgGB_GCA_002716725.1           PNLIDVQIAS PEYSFEESQV REVTYCSALK VPIRLALLSD IPMMSGTFLI NGAERVIVSQ
MrgGB_GCA_002774365.1           PDLLELQRDS PKYSARDCLI RETTFAVPLK VDVRLVFIGD LPMMTGTFII NGAERVIVSQ
Termititenax_aidoneus           PKLTSLQLKS PKYSEIDCLR EEHTYALSLR VPVRLIYMGE IPRMTGTFIF NGDERVVISQ
Termititenax_persephonae        PKLTELQLTS PKYKPEECLK REITYSLSLT VPVKLIYMGE IPCMTGTFIY NGDERVVISQ
Trichoplax_H2_Margulisbacteriu  PDLVEIQKDS PKFSFEECQD KEITYSASLR VPVRLVFMSD IPMMSGTFLV NGVERAVISQ
096_Thermotoga_maritima         PDLVEIQKSS PAIDPLECKA KGLTYSVPIY ATARLVFLGY IPYMTGTFII NGAERVVVNQ
098_Thermotoga_petrophila       PDLVEIQKIS PVVDPLECKA KGLTYSVPIY ATARLVFLGY IPYMTGTFII NGAERVVVNQ
099_Thermotoga_sp._SG1          PDLVEIQKSS PTVDPLECKA KGLTYSVPVY ATARLVFLGY IPYMTGTFII NGAERVVVNQ
100_Pseudothermotoga_thermarum  PDLLSIQKNS PDRTPEECKE KGLTYSVPVY VLVRVAFLGS IPYMTGSFIV NGTERVVVNQ
101_Mesotoga_sp._BH458_6_3_2_1  PNLIEIQTRS AKHSIQECKD KGLTYSVPLY VTVRIAFFGY LPYMTASFII NGAERVIVNQ
102_Fervidobacterium_pennivora  PDLVEIQHKS PLHSVEECKQ RLLTYVAPFY ATVRVVSLGN YPIMTQTFVI NGVERVVVSQ
103_Fervidobacterium_islandicu  PNLVEIQHKS PIHSVEECKQ RLLTYVAPFF ATVRVVSLGN YPIMTQTFVI NGVERVVVSQ
104_Fervidobacterium_thailande  PDLVQIQRDS PLNSVEECKQ RLLTYVAPFY ATVRVVSLGN YPVMTQTFVI NGVERVVVSQ
105_Marinitoga_hydrogenitolera  HDLLEIQLNS PTFDEMECKE KGLSYTVPLK AKIRILFFGN IPKITSTFII NGAERVVVNQ
106_Petrotoga_sp._9PWA.NaAc.5.  EDLVKIQKDS PSISESECLD KGLTYSAKAF LKVRIVFLCN IPYLTGIFII NGAERVVVNQ
107_Thermotoga_caldifontis      PNLIAIQLES PNATIEECKQ KGLTYQVPIY ATVRIAFLGS IPYMTGTFII NGAERVVVNQ
108_Pseudothermotoga_hypogea    PNLIAIQIES PNATIEECKQ KGLTYQVPIY ATVRIAFLGS IPYMTGTFVI NGAERVIVNQ
109_Thermotoga_profunda         PNLISMQIDS PNAPVEECKQ KGLTHTVPVY TTVRIAFLGS IPYMTGTFII NGAERVVVSQ
110_Thermosipho_atlanticus      PNLVEIQTRS PQNTVQECKE RLMTYTVPVY TTVRVAFLGY LPYMTTTFII NGAERVVVNQ
111_Thermosipho_africanus       PNLVEIQTKS PQNTVQECKE RLLTYTVPVY TTVRIAFLGY LPYMTTTFII NGAERVVVNQ
112_Kosmotoga_pacifica          PNLIEIQTRS PKHTIQECKD KGLTYSVPLY VTVRIAFFGY LPYMTASFVI NGAERVIVNQ
113_Fervidobacterium_nodosum    PDLVEIQRKS PLHSVEECKQ RLLTYVAPFY ATVRVVSLGN YPIMTQTFVI NGVERVVVSQ
114_Kosmotoga_arenicorallina    PNLIEIQTRS PKHSVQECKD KGLTYSVPLY VTVRIAFFGY LPYMTASFVI NGAERVIVNQ
116_Mesotoga_prima              PNLIEIQTRS AKHSIQECKD KGLTYSVPLY VTVRIAFFGY LPYMTASFII NGAERVIVNQ
117_Mesoaciditoga_lauensis      PNLISVQLDS IRYTEEECRL KDTTYSAPLY ITIRIAMFGY LPVMTGTFII NGAERVVVHQ
118_Petrotoga_mexicana          EDLVKIQKDS PSFSESECRD KGLTYAGKAY LKVRIIFLCN IPYMTGIFIV NGAERVIVNQ
119_Defluviitoga_tunisiensis    EDLVKIQKDS PTVSEDECRD KGLTYAAKVY LSVRIVFLCN VPYMTGIFIV NGAERVIVNQ
121_Oceanotoga_teriensis        DDLIKIQKSS PLMTEEECKS KNLTYSGRAF LTVQIVFLCN IPYMTGVFII NGAERVVVNQ
122_Geotoga_petraea             DDLIKIQKSS PIMSEDECKA KNLTYSGRTF LTVQLVFLCN VPYMTAVFII NGAERVVVNQ
014_Palaeococcus_pacificus      -GLVRQHLDS KPLYPLDARI RNLTYAAPVF LEMIPVRIGE LPIMLGYFII NGSERVIVSI
015_Pyrococcus_sp._NA2          -GLVRQHLDS KPLYPMDARI RNLTYSAPLY LEMIPVRIGE LPIMLGYFII NGSERVIVSI
020_Hadesarchaea_archaeon_CG08  -GLVRQHLDS SHILPNEARL RNLSYSAPIY LEMIQVYIGE MPVMLGYFIV NGSERVIVTQ
022_Pyrococcus_furiosus         -GLVRQHLDS KPLYPMDARI RNLTYAAPLY LEMIPVRIGE LPIMLGYFII NGSERVIVSI
023_Pyrococcus_horikoshii       -GLVRQHLDS KPLYPMDARI RNLTYSAPLY LEMIPVRIGE LPIMLGYFII NGSERVIVSI
025_Hadesarchaea_archaeon       -GLVRQHLDS PSIFPSEARL RNMSYTAPVL LEMAVVYIGE LPVMLGYFII NGSERVIVAQ
026_Hadesarchaea_archaeon_DG-3  -GLVRQHLDS PAIIPNEARL RNLTYSAPIS LEMILVYIGE MPVMLGYFII NGSERVIVTQ
031_Candidatus_Thorarchaeota_a  -GLVGQHLDS HPLYPNEARI RNLTYAAKLY LECTPIYIGD LPIMLGYFII NGSERVLVTQ
032_Candidatus_Verstraetearcha  -GLVRQHLDS EPVYPMEARL RNLTYASSMF LTMIPVFIGR LPIMVGYFII NGSERVLVAQ
033_Hadesarchaea_archaeon       -GLVRQHLDS PEISPNEARL RNFSYTAPIH LDMVLVYIGE MPVMLGYFIT NGSERVIVTQ
034_Candidatus_Thorarchaeota_a  -GLVGQHLDS HPLYPNEARI RNLTYASKMH LECTPIYIGD LPIMLGYFII NGSERVLVTQ
035_Candidatus_Lokiarchaeota_a  -GLVRQHLDS KQIFPIEARI RNLTYSGSLY LEMVPVYIGR LPIMLGYFII NGSERVLVTR
036_Thermoplasmata_archaeon     -SIVNHQTAS RPLTPMEARL RDLTYEAPLE LEFIPVRIGE LPIMIGYFIS NGTERVLITV
037_Candidatus_Altiarchaeales_  -DLINFQIES EIRYPFECSL RNLTYSAPII LEFIEVEIGH LPIMLGYFII NGTERSLIIV
039_Candidatus_Altiarchaeales_  ---------- ETRLPWECHV RNLTYSAPII LEFIEVEIGH LPIMLGYFII NGTERSLIIV
040_Hadesarchaea_archaeon_YNP_  -GLVRQHLDS PPVFPSEARL RNLSYTAPIK LEMRIVYIGE LPVMLGYFII NGSERVIVTQ
041_Thermoprotei_archaeon       -GLVRQHIES SEITPMEARL RNLTYAAPMY LTLTLVYIGH LPIMVGYFII NGSERVLVMQ
042_Candidatus_Odinarchaeota_a  -GLVRQHLDS KIIDPAEARL RNLTYAAPLF LELTPVYIGK MPIMLGYFII NGSERVIVTQ
043_Candidatus_Thorarchaeota_a  -GLVGQHLDS HDLYPNEARI RNLTYASKLF LEMTPIYVGN LPIMLGYFII NGSERVLVTQ
045_Arc_I_group_archaeon_B03fs  -GFVRQHLDS RDFFPQEARL RSLSYVVPLY LEFIPVEIGK LPIMLGYFII NGAERVVVAI
047_Methanophagales_archaeon    -KIAQHQLDS ETIFPSQARL RNLNYTAPIY LGMQLVEIGE LPIMLGYFII NGSEHVVITL
052_Candidatus_Verstraetearcha  ---------- ---------- ---------- ---------- ---------- ----------
055_Arc_I_group_archaeon_U1lsi  -GFVRQHLDS RDFFPQEARL RSLSYVVPLY LEFIPVEIGK LPIMLGYFII NGAERVVVAI
060_Arc_I_group_archaeon_ADurb  -GFVRQHLDS RDFYPQEARL RSLSYIVPLY LEFIPVEIGK LPIMLGYFII NGAERVVVAI
061_Candidatus_Thorarchaeota_a  -GLVGQHLDS HPLFPNEARI RNLTYASKMH LECTPIYIGD LPIMLGYFII NGSERVLVTQ
062_Candidatus_Thorarchaeota_a  -GLVGQHLDS HPLYPNEARI RNLTYASKLY LHMTPIYIGD LPIMLGYFII NGSERVLVTQ
065_Candidatus_Thorarchaeota_a  -GLVGQHLDS HNLTPNEARI RNLTYASKLF LHMTPVYVGN MPIMLGYFII NGSERVLVTQ
066_Candidatus_Verstraetearcha  -GVVRQHLDS REITPMEARQ RNLTYASSMF LKITPVYIGK LPIMVGYFII NGSERVLVIQ
075_Candidatus_Altiarchaeales_  -DLINFQIES ETRYPFECSL RNLTYSAPII LEFIEVEIGH LPIMLGYFII NGTERSLIIV
076_Candidatus_Bathyarchaeota_  -GLVRQHLDS HEIYPMEARF RNLTYAAPLA LEMTPVMIGD LPVMLGYFII NGSERVIVAL
079_Candidatus_Thorarchaeota_a  -GLVGQHLDS HPLYPNEARI RNLTYASKLY LDMTPIYIGD MPIMLGYFII NGSERVLVTQ
082_Candidatus_Thorarchaeota_a  ---------- ---------- ---------- -----IYIGN LPIMLGYFII NGSERVLVTQ
085_Candidatus_Bathyarchaeota_  -GLVRQHLDS HEIYPMEARF RNLTYAAPLA LEMTPVMIGD LPVMLGYFII NGSERVIVAL
091_Candidatus_Thorarchaeota_a  -GLVGQHLDS HILAPNEARI RNLTYASKLF LHMTPVYVGN MPIMLGYFII NGSERVLVTQ
093_Aciduliprofundum_boonei     -SVVNHHIAS VQITPMEARL RDLSYLAPLY LKIKVVKIGD FPVMVGYFII GGSERVLVSL
098_Candidatus_Lokiarchaeota_a  -GLVRQHLDS MEITPIEARI RELSYAADIT LEMTPIYIGK IPIMLGYFII NGTERVLVTQ
103_Candidatus_Lokiarchaeota_a  -GLVRQHLDS MEITPIEARI RELSYAADIT LEMTPIYIGK IPIMLGYFII NGTERVLVTQ
108_Candidatus_Lokiarchaeota_a  -GLVRQHLDS MEITPIEARI RELSYAADII LEMTPIYIGK IPIMLGYFII NGTERVLVTQ
109_Candidatus_Verstraetearcha  -GLVRQHLDS EKVYPMEARL RNLTYASSMY LTMIPVFIGR MPIMVGYFII NGSERVLVAQ
110_candidate_division_MSBL1_a  -GLVRQHLDS PKIHPNEARL RNLTYSAPLH LEMALVYIGE LPVMLGYFIV NGTERVLVTQ
111_Candidatus_Verstraetearcha  -GVVRQHLDS KEITPMESRQ RNLTYASSMY LKVTPVYIGK LPIMVGYFIV NGSERVVVIQ
113_candidate_division_MSBL1_a  -GLVRQHLDS PKIYPNEARM RNLTYSARLF LEMALVYIGD LPVMLGYFIV NGTERVLVAQ
114_candidate_division_MSBL1_a  -GLVRQHLDS PIISPNEARL RNLNYSAPLF LEMTLVYIGD LPVMVGYFIV NGTERVLVTQ
115_Candidatus_Bathyarchaeota_  -GLVRQHLDS HEIYPMEARL RNLTYAAPVA LEMTPVYIGN IPVMLGYFII NGSERVMVAL
116_Euryarchaeota_archaeon_SG8  -SIVNHHIAS NPLTPMEARL RNLTYLAPIW LTFTVVHIGN LPIMVGYFIV SGTERVLITL
118_Candidatus_Lokiarchaeota_a  -GLVRQHLDS MEITPIEARI RELSYAADIT LEMTPIYIGK IPIMLGYFII NGTERVLVTQ
119_Candidatus_Bathyarchaeota_  -GLVRQHLDS HEIYPMEARL RNLSYAAPIA LEMTPVYIGN IPVMLGYFII NGSERVIVAL
121_Candidatus_Lokiarchaeota_a  -GLVRQHLDS MEITPIEARI RELSYAADIT LEMTPIYIGK IPIMLGYFII NGTERVLVTQ
122_Candidatus_Nezhaarchaeota_  -GLTKQHLAS RSILPMEARL RNLTYAGPLY VTVTKVFIGY FPVMVGYFII NGSERVLVAQ
123_Candidatus_Bathyarchaeota_  -GLVRQHLDS HEIYPMEARL RNLTYAMPLS LEMTVVYIGD IPTMLGYFII NGSERVIVAL
124_Theionarchaea_archaeon_DG-  -KFVKQHLDS RYLYPQETRL RDLTYSVPLH LEIIPVAIGE LPVMVGYFII NGSEKVIVAI
125_Candidatus_Methanolliviera  -KICQHHIAS TKLYPNDARI RGVSYSAPLY LEMTLVEIGF LPIMLGYFIT NGTERVLMTL
127_Candidatus_Bathyarchaeota_  -GLVRQHLDS HEIYPMEARL RNLTYAMPLS LEMTTVYIGD IPTMLGYFII NGSERVIVAL
128_Candidatus_Lokiarchaeota_a  -GLVRQHLDS MEITPIEARI RELSYAADIT LEMTPIYIGK IPIMLGYFII NGTERVLVTQ
129_Candidatus_Bathyarchaeota_  -GLVRQHLNS HDVYPMEARI RNITYAAPLY LNMWVVYIGD IPIMVGYFII NGSERVIVAL
130_Candidatus_Bathyarchaeota_  -GLVRQHLDS HEIYPMEARL RNLTYAMPIS VEMIPVYIGD LPVMLGYFII NGSERVIVAI
131_Candidatus_Bathyarchaeota_  -GLVRQHLDS HEIYPMEARL RNLTYAMPLS LEMTTVYIGD LPTMLGYFII NGSERVIVAL
132_Thermoplasmata_archaeon_HG  -SIVNHHIAS HELTPMEARL RDLTYEAPSF LEFIPVRIGS LPIMVGYFVS NGTERVLITL
133_Candidatus_Bathyarchaeota_  -GLVRQHLDS HEIYPREARF RNLSYVVPLS LEITPVWIGD FPVMLGYFII NGSERVIVAM
134_Candidatus_Lokiarchaeota_a  -GLVRQHLDS MEITPIEARI RELSYAADIT LEMTPIYIGK IPIMLGYFII NGTERVLVTQ
136_Candidatus_Bathyarchaeota_  -GLVRQHLDS HEVTPLECRL RNLTYSAPLF LEMTPVYIGN LPVMLGYFII NGSERVIVGL
137_Candidatus_Bathyarchaeota_  -GLVRQHLDS HEIYPMEARL RNLTYAAPIA LEMTPVFIGN IPVMLGYFIV NGSERVIVAM
138_Candidatus_Bathyarchaeota_  -GLVRQHLNS HEIYPMEARI RNVTYAAPLH LDMWVVYIGD IPIMVGYFIV NGSERVIVAL
139_candidate_division_MSBL1_a  -GLVRQHLDS PQITPNEARL RNLNYSAPLY LEMAPVYIGD LPTMVGYFII NGTERVLVTQ
140_Vulcanisaeta_distributa_DS  -GLVRHQIDS HILYPMEARL RNLTYAAPLY LTMVLVYIGD LPIMVGYFII NGSERVIVSQ
141_Candidatus_Methanolliviera  ---------- TKLYPNDARI RGISYSALLY LEMTLVEIGF LPIMLGYFIV NGTERVLMTL
142_Candidatus_Lokiarchaeota_a  -GLVRQHLDS MEISPIEARI RELSYAADIK LEMTPIYIGK IPIMLGYFII NGTERVLVTQ
143_Candidatus_Bathyarchaeota_  -GLVRQHLDS HEIYPLEARF RNLTYAAPMA LEMTPVLIGN LPVMLGYFVI NGSERVIVAL
144_Candidatus_Heimdallarchaeo  -GLVRQHLDS SSIYPMEARI RNLTYASRLN LHMIPVFIGY LPIMLGYFLV NGSERVIVTQ
146_Candidatus_Methanomassilii  -SIVNHHISS HPLTPMESRL RNLNYLAPIY LDFTIVHIGD LPVMLGYFLI GGTERVLISL
147_miscellaneous_Crenarchaeot  -GLVRQHLDS HEIYPIEARL RNLAYAAPIA LEMTPVFIGN IPVMLGYFIV NGSERVVVAM
148_Methanomassiliicoccus_lumi  -SIVNHHISS HPLTPMEARL RNLNYLAPIF LDFTIVHLGD LPVMLGYFII GGTERVLISL
149_Vulcanisaeta_moutnovskia_7  -GLVRHQIDS HILYPMEARL RNLTYAAPLY LTMVLVYIGD LPIMIGYFII NGSERVIVSQ
150_Candidatus_Heimdallarchaeo  -GLVRQHLDS TEIWPMDSRI RNITYAGELK LRMKQVFIGY LPIMLGYFLV NGSERVLVTQ
151_Candidatus_Bathyarchaeota_  -GLVKQHLDS HPIYPMEARL RNLTYAAPVY INLSIVYIGD IPVMLGYFAV NGSERVIVAL
152_Euryarchaeota_archaeon_RBG  -SIVNHHIAS HALSPMEARL RNLNYTAPIY LDFTVVHVGN LPIMVGYFII GGTERTLISL
153_Candidatus_Bathyarchaeota_  -GLVRQHLGS HEIYPLEARL RNLTYAAPVA LEMTPVYVGN IPVMLGYFVV NGSERVIVAM
154_Candidatus_Methanosuratus_  -GLVRQHLDS KEIFPMEARQ RNLTYSASLH LKVTPVFIGK LPIMVGYFII NGSERVVVIQ
155_Candidatus_Methanomethylop  -DIVNHHIAS HDITPMEARL RNLNYMSPVY VRFEVVHVGD LPMMVGYFII GGTERVLITL
156_miscellaneous_Crenarchaeot  -GLSRQHLDS HPIYPMEARM RSLSYSAPLY LEMAYIHIGD IPVMLGYFIV NGSERVIVGL
157_Marine_Group_III_euryarcha  AALVNHQLGS SDSTPMMARL RRLTYAAPIY LEFETCEIGT LPVMVGYFII NGTERVLVCL
158_Candidatus_Bathyarchaeota_  -GLVKQHLDS RPVYPREARI RNLTYAAPLY LEIMLVNIGD LPIMVGYFII NGSERVIVSL
159_Sulfurisphaera_tokodaii     -GLVRQHLDS KELTPLEARL RNLTYAVPLY LTMIPVYIGD LPIMLGYFIV NGTEKVIVAQ
160_Euryarchaeota_archaeon      -SIVNHHIAS HPLNPMEARL RNLNYTAPIY LDFTVVHIGN FPIMVGYFII GGTERALISL
161_Euryarchaeota_archaeon_RBG  -SIVNHHIAS HPLTPMEARL RNLNYTAPIY LDFTVVHIGN LPIMVGYFII GGTERTLISL
164_Pyrobaculum_neutrophilum    -GLANHQIKS SIIYPMEARL RNATYSAPLY LTATLFYIGE LPIMVGYFII NGSERVIISQ
165_Crenarchaeota_archaeon_13_  -GLVRQHIDS RSIYPAEARI RNLTYAAPLH MEMIPVYIGD LPVMLGYFIV NGSERVIVAL
169_Candidatus_Heimdallarchaeo  -GLVRQHLDS NEIYPSEARI RNLTYTAPLY LEMTPVFVGR MPIMLGYFVI NGSERVLVTQ
170_Euryarchaeota_archaeon      AALVNHQLGS TESIPMMARL RNMTYAAPIY LNFTIEEIGN MPVMIGYFIV NGTERVLVCL
171_Candidatus_Nitrososphaera_  -GVARQHLNS THVAPMEARL RNLTYASPVM LECSVIHIGD MPVMVGYFII NGSERVIVGL
172_Candidatus_Marsarchaeota_G  -GLVRLHLDS RAITPLEART RGLTYSVPIY CDFVIVLIGE LPVMLGYFII NGSERIIVSQ
173_Candidatus_Marsarchaeota_G  -GLVRLHLDS RAITPLEART RGLTYSVPIY CDFVIVLIGE LPVMLGYFII NGSERIIVSQ
174_Candidatus_Altiarchaeales_  -AIMKYQIDS KDRHVSEYRI KNITYHARMI LTVEELFIGH LPIMLGYFIV NGTERVLIGV
175_Candidatus_Nitrosopumilus_  -GIARQHLNS THITPAEARL RNVSYSAPVM MEASVVHIGD VPVMAGYFII NGSERVIVGL
176_Candidatus_Bathyarchaeota_  -GLVRQHIDS RSIYPAEARI RNLTYAAPLH MEMIPVYIGD LPVMLGYFIV NGSERVIVAL
177_Candidatus_Bathyarchaeota_  -GLVRQHIDS RSIYPAEARI RNLTYAAPLH MEMIPVYIGD LPVMLGYFIV NGSERVIVAL
179_Candidatus_Altiarchaeum_sp  -TIMKYQIDS NNRPVLEYRI KNITYHARMI LTVEKIVIGH IPIMLGYFII NGNERVLIGV
185_Caldivirga_maquilingensis   -GLVRHQIDS NVIYPMEARL RNITYAAPMR LKVMLVPLGD LPIMVGYFII NGSERVVVSQ
191_Candidatus_Poseidoniales_a  -SLVNHQLAS HPSTPMECRL RKLTYMSPVT IDFQIVQVGS MPIMVGYFII NGTERVLISM
194_Candidatus_Marsarchaeota_G  -GLVRLHLDS RPITPMEARL RGLSYTVPIY CDFVIVLIGE LPVMLGYFII NGSERIIVSQ
195_Candidatus_Marsarchaeota_G  -GLVRLHLDS RPITPMEARL RGLSYTVPIY CDFVIVLIGE LPVMLGYFII NGSERIIVSQ
196_Candidatus_Poseidoniales_a  -SLVNHQLAS NPSTPMECRL RKLTYMSPVT IDFTIVAVGN MPIMVGYFII NGTERVLISM
198_Thermofilum_uzonense        -GLVRQHLDS ITLTPMIARL RNITYAAPVY LNMTLVFIGM LPIMVGYFIV NGSERVVVMQ
203_Candidatus_Pacearchaeota_a  -SLVESNITS SYITPAEARL RNLTYSAPIT LEISVVEIGK IPIMVGYFII NGNERVLVMA
205_Candidatus_Pacearchaeota_a  -SLVESNIVS SYLTPTEARL RNLTYSAPVF LEISVFEIGR IPIIVGYFII NGNERVIVMI
206_Candidatus_Pacearchaeota_a  -SIVESNVLS REIFPIEARL RKLTYSAPLF LEIFLVEIGR IPVMVGYFII NGNERILMMI
207_Candidatus_Pacearchaeota_a  -SLVESNIRS KIITPAEARL RNLTYSAPIR MEITIVQLGK IPIIVGYFIV NGNERVMVMA
208_Candidatus_Woesearchaeota_  -SLIESNIKS SLITPTEARL RNLTYSAPIY SEMSIIEIGR IPVIVGYFIV NGNERAIVMI
209_Candidatus_Korarchaeota_ar  -SLVDPQIES TSVTPMEARI RKLTYQAPLY LEIKVVKIGY LPLMVGYFIV NGSERVLVMR
210_Candidatus_Pacearchaeota_a  -SLVESNVIS SIITPIEARL RQLTYSAPVF IELSVVEIGR IPVMVGYFII NGNERIMVMA
211_Candidatus_Pacearchaeota_a  ---------- ---------- ---------- -----VEIGR IPIIVGYFII NGNERIMIMT
163_Candidatus_Bathyarchaeota_  ---------- ---------- ---------- ---------- ---------- ----------

                                IVRSPGVSRR TYNASLIPNR WLKFERKLSA QILLKALALM ELYRKLRPGE PGQQLLESRF
                                IVRSPGVGRR TYNASLIPNR WLKFERKLSA QVLLKALALM ELYRKLRPGE PGQQLLDSRF
                                IVRSPGVGRR TYSASLIPNR WLKFERKLSA QVLLKALALM ELYRKLRPGE PGQQLLDSRF
                                IVRSPGVGRR TYNASLIPNR WLKFERKLSA QVLLKALALM ELYRKLRPGE PGAQLLESRF
                                IVRSPGVGRR TYNASLIPNR WLKFERKLSA QVLLKALALM ELYRKLRPGE PGAQLLESRF
                                IVRSPGVGRR TYSASLIPNR WLKFERKLSA QVLLKALALM ELYRKLRPGE PGQQLLDSRF
                                IVRSPGVGRR TYSASLIPNR WLKFERKLSA QVLLKALALM ELYRKLRPGE PGQQLLDSRF
                                IVRSPGVGRR TYNASLIPNR WLKFERKLSA QVLLKALALM ELYRKLRPGE PGQQLLDSRF
                                IVRSPGVGRR TYSASLIPNR WLKFERKLSA QVLLKALALM ELYRKLRPGE PGQQLLDSRF
                                IVRSPGVGRR TYSASLIPNR WLKFERKLSA QVLLKALALM ELYRKLRPGE PGQQLLDSRF
                                IVRSPGVGRR TYSASLIPNR WLKFERKLSA QVLLKALALM ELYRKLRPGE PGQQLLDSRF
                                IVRSPGVGRR TYSASLIPNR WLKFERKLSA QVLLKALALM ELYRKLRPGE PGQQLLDSRF
                                IVRSPGVGRR TYSASLIPNR WLKFERKLSA QILLKALALM ELYKKLRPGE PGQQLLDSRF
                                IVRSPGVGRR TYSASLIPNR WLKFERKLSA QVLLKALALM ELYRKLRPGE PGQQLLDSRF
                                IVRSPGVGRR TYSASLIPNR WLKFERKLSA QVLLKALALM ELYRKLRPGE PGQQLLDSRF
                                IVRSPGVGRR TYSASLIPNR WLKFERKLSA QVLLKALALM ELYRKLRPGE PGQQLLDSRF
                                IVRSPGVGRR TYSASLIPNR WLKFERKLSA QVLLKALALM ELYRKLRPGE PGQQLLDSRF
                                IVRSPGVGRR TYSASLIPNR WLKFERKLSA QVLLKALALM ELYRKLRPGE PGQQLLDSRF
                                IVRSPGVGRR TYSASLIPNR WLKFERKLSA QVLLKALALM ELYRKLRPGE PGNQLLESRF
                                IVRSPGVGRR TYSASLIPNR WLKFERKLSI QVLLKALALL ELYRKLRPGE PGQQLLESRF
                                IVRSPGVGRR TYSASLIPNR WLKFERKLSI QVLLKALALL ELYRKLRPGE PGQQLLESRF
                                IVRSPGVGRR TYNANLIPNR WLKFERKLSA QVLLKALALL ELYRKLRPGE PGQQLLESRF
                                IVRSPGVGRR TYSASLIPNR WLKFERKLSA QVLLKALALM ELYRKLRPGE PGNQLLESRF
                                IVRSPGVGRR TYSASLIPNR WLKFERKLSA QVLLKALALM ELYRKLRPGE PGQQLLDSRF
                                IVRSPGVGRR TYSASLIPNR WLKFERKLSA QVLLKAIALL ELYRKLRPGE PGQLLLESRF
                                IVRSPGVGRR TYNASLIPNR WLKFERKLSA QVLLKALALL ELYRKLRPGE PGTQLLESRF
                                IVRSPGVGRR TYSASLIPNR WLKFERKLSA QVLLKALALM ELYRKLRPGE PGQQLLDSRF
                                IVRSPGVGRR TYSASLIPNR WLKFERKLSA QVLLKALALM ELYRKLRPGE PGQQLLESRF
                                IVRSPGVGRR TYSASLIPNR WLKFERKLSA QVLLKALALM ELYRKLRPGE PGQQLLDSRF
                                IVRSPGVSRR TYNASLIPNR WLKFERKLSA QILLKALALL ELYRKLRPGE PGQQLLESRF
                                IVRSPGVGRR TYSASLIPNR WLKFERKLSA QVLLKALALM ELYRKLRPGE PGQQLLDSRF
                                IVRSPGVGRR TYSASLIPNR WLKFERKLSA QVLLKALALM ELYRKLRPGE PGQQLLDSRF
                                IVRSPGVGRR TYSASLIPNR WLKFERKLSA QVLLKAIALL ELYRKLRPGE PGQQLLESRF
                                IVRSPGVGRR TYSASLIPNR WLKFERKLSA QVLLKALALM ELYRKLRPGE PGQQLLDSRF
                                IVRSPGVGRR TYSASLIPNR WLKFERKLSA QVLLKALALM ELYRKLRPGE PGQQLLDSRF
                                IVRSPGVGRR TYSASLIPNR WLKFERKLSA QVLLKAIALL ELYRKLRPGE PGQQLLESRF
                                IVRSPGVGRR TYSASLIPNR WLKFERKLSA QVLLKALALM ELYRKLRPGE PGQQLLDSRF
                                IVRSPGVGRR TYSASLIPNR WLKFERKLSA QVLLKAIALL DLYRKLRPGE PGQQLLESRF
                                IVRSPGVGRR TYNASLIPNR WLKFERKLSA QVLLKAIALK ELYRKLRPGE PGRELLRSRF
                                IVRSPGVGRR TYNASLIPNR WLKFERKLSA QVLLKAIALK ELYRKLRPGE PGRELLRSRF
                                IVRSPGVGRR TYSASLIPNR WLKFERKLSA QVLLKAIALV ELYKKLRPGE PGQQLLESRF
                                IVRSPGVGRR TYSASLIPNR WLKFERKLSA QVLLKALALM ELYKKLRPGE PGQQLLDSRF
                                IVRSPGVGRR TYNASLIPNR WLKFERKLSA QVLLKALALM ELYRKLRPGE PGVSLLESRF
                                IVRSPGVGRR TYSASLIPNR WLKFERKLSA QVLLKAIALL ELYRKLRPGE PGQQLLESRF
                                IVRSPGVGRR SYNASLIPNR WLKFERKLSA QVLLKALALM ELYRKLRPGE PGEQLLNSRF
                                IVRSPGVQRR TYSASLIPNR WLKFERKLSA QILLKALALM ELYRKLRPGE PGEQLLHNRF
                                IVRSPGVQRR TYSASLIPNR WLKFERKLSA QVLLKALALM ELYRKLRPGE PGEQLLNNRF
                                IVRSPGVGRR TYNASLIPNR WLKFERKLSA QVLLKALALL ELYRKLRPGE PGEQLLHSRF
                                IVRSPGVGRR TYSASLIPNR WLKFERKLSA QVLLKAMALL ELYRKLRPGE PGQQLLESRF
                                IVRSPGVGRR TYSASLIPNR WLKFERKLSA QVLLKALALM ELYRKLRPGE PGEQLLNNRF
                                IVRSPGVGRR TYSASLIPNR WLKFERKLSA QVLLKAIALL ELYRKLRPGE PGQQLLESRF
                                IVRSPGVGRR TYNASLIPNR WLKFERKLSA AVLLKALALM ELYRKLRPGE PGQQLLESRF
                                IVRSPGVGRR TYNASLIPNR WLKFERKLSA QVLLKALALM ELYRKLRPGE PGHQLLESRF
                                IVRSPGVGRR TYNASLIPNR WLKFERKLSA HVLLKALALI ELYKKLRPGE PGQQLLESRF
                                IVRSPGVGRR TYSASLIPNR WLKFERKLSA AVLLKALALM ELYRKLRPGE PGQQLLESRF
                                IVRSPGVNRR TYSASLIPNR WLKFERKLSA QVLLKAIALL ELYRKLRPGE PGQQLLDSRF
                                IVRSPGVGKR TYSASVIPNR WLKFERKISA QVLLKAMALM ELYRKLRPGE PGQALLETRF
                                IVRSPGVGRK TFNASLIPNR WLKFERKINA HVLMRAIALL ELYKKLRPGE PGQQLLHSRF
                                IVRSPGVGRR TYNASVIPNR WLKFERKINA HVLMRAMALL ELYKKLRPGE PGQQLLHSRF
                                IVRSPGVGRR TYNANVIPNR WLKFERKINA HVLMRAMALL ELYKKLRPGE PGQQLLNSRF
                                IVRSPGVGRR TYNASVIPNR WLKFERKINA HVLMRAMALL ELYKKLRPGE PGQQLLQTRF
                                IVRSPGVGRR TYNASVIPNR WLKFERKINA HVLMRAMALL ELYKKLRPGE PGQQLLQTRF
                                IVRSPGVGRK TFNASLIPNR WLKFERKLSA VVLLKALALL ELYRKLRPGE PGQQLLETRF
                                IVRSPGVGRK TFNASLIPNR WLKFERKLSA VVLLKALALL ELYRKLRPGE PGQQLLESRF
                                IVRSPGINRR TYSASLIPSR WLKFERKLSL LVLLKAMALL ELYRKLRPGE PGEQLLHSRF
                                IVRSPGVGKR LYNATMIPNR WLKIERKILA TTLLKAMALI EVYKKLRPGD PGRSILEARF
                                IVRSPGVGKR LYNATMIPNR WLKIERKILA TTLLKAMALI EVYKKLRPGD PGRSILEARF
                                ---------- ---------- ---------- ---------- ---------- ----------
                                IVRSPGVGKR LYNATMIPNR WLKIERKILA TTVLKAMALI ELYKKLRPGD PGRQILESRF
                                ---------- ---------- ---------- ---------- ---------- ----------
                                IVRSPGVGKR LYNATMIPNR WLKIERKILA TTLLKAMALV ELYKKLRPGD PGRQILESRF
                                IVRSPGVGKR LYNATMIPNR WLKIERKILA TTLLKAMALI EVYKKLRPGD PGRSILESRF
                                IVRSPGIGKR IFNATMIPNR WLKFERKILA TTLLRALALI EVYKKLRPGD PGRSLLESRF
                                IVRSPGVGKR LYNATLIPNR WLKIERKILA TTLLKALALI EIYKKLRPGD PGRSILEARF
                                IVRSPGIGKR TFNATLIPNR WLKLERKLYA TTLLKALALI EVYKKLRPGD PGRQILESRF
                                IVRSPGIGKR TFSATMIPNR WLKFERKLPA TTLLRALSLI EVYRKLRPGD PGQSILDSRF
                                IVRSPGVGKI LYSATVIPNR WLKFERKILA TTFLRALALI EVYKKLRPGD PGLSMIKSRF
                                IVRSPGVGKT LYSATVIPNR WLKFERKILA TTFLRALALI EVYKKLRPGD PGQQMIKSRF
                                LVRSPGVGRM IYYATVIPDR WLEIERKIPI TMFLSSIALI EVYKRLRPGD PAQVYLNNLF
                                LVRSPGVGKT FYYATVIPDR WLEVERKIPV TMFFSAIALI EVYKKLRPGD PAQVYLNNLF
                                LTRSPGVGRH LYYATIIPDR WLEIERKIGV ITLLCAIALI EIYKKLRPGD PAKNYLHNLF
                                LVRSPGVGKV IFYATVIPDR WLEIERKIPL TMFLCAIALI ELYKKLRPGD PAHVYLNNLF
                                LVRSPGVGKI IYYAMVVPDR WLEIERKIPV TMFLSAIALI EIYKRLRPGD PAQVYLNNLF
                                LTRSPGVDRT LYYATVIPDR WLEIERKIGV ITFLCAIALI EIYKKMRPGD PAKQYLANLF
                                LVRSPGVGKV FYYATVIPDR WLELERKIPI AMFLSAIALI EVYKKLRPGD PAQVYLNNLF
                                FVRSPGVGLR TSQATVIPNR WFDVEKKIPF SIFLGAIALL EIYRKLRPGD PAKLLLSNLF
                                FVRSPGVGIR TYHATVIPNR WLEIERKLPL NVFLGSISLR EVYYRLKPGD PAKNLVKGLF
                                FVRSPGVQFF SYVSTIVTNR WLEFERRIPM VVFLNALALI EVYRRLRPGD PARVMINGLF
                                FVRSPGVGQF DYIATVIPNR WLEIEKKFPI TYFLGILCLL ELYRKLKPGD PAKALFNGLF
                                FVRSPGVSKE LFVATIIPNR WLELEKKVPI TVLLGALSLV ELNKKLRPGD PAKTALNNLF
                                LVRSPGVGKT YYYATVIPDR WLEVERKLPI TMFLAAIALI EVYKKLRPGD PASVYLNNLF
                                FVRSSGVNEK SFKAKIIPNR WLEMEKKVGL SLFLAARALV ELYRKLRPGD HARQFLENLF
                                FMRSSGVNKK SYLATIIPNR WLEFEKKIPL SLFLSALALI EIHRRLRPGD HASAYLTNLF
                                FIRSPGVHRS VYIATIIPTR WLEIERKMPL SILMGALSFI DIHRRLRPGD PAKLLVHNLF
                                IVVSPGLDRE EYGGYFLPSR WLEVI-KVNL FLFLKTIAYL EIFRRLRPEE LAKRYLHDLF
                                IVVSPGLDRE EYGGYFLPSR WLEVI-KVNL FLFLKTIAYL EIFRRLRPEE LAKRYLHDLF
                                IVVSPGLDRE EYGGYFLPSR WLEVI-KVNL FLFLKTIAYL EIFRRLRPEE LAKRYLHDLF
                                LVRAPGVQEQ IYVVHFLPAR WLEILRRINL FLLFKAIAFI EIYRKLKPGE IAKSYLMGLY
                                LVRSPGVSLP IYVAHFLPVK WFEILRKLNF FVFLKALAYI ELFRKLRPGE IAKSYITNLY
                                LVRSPGVAKP IYVAHFLPVR WLEILKKLNL FLVLKTLAYM EIYKELRPGE VAKSFWNNLY
                                LVRSPGVAKP IYVAHFLPVR WLEVLKKLNL FLVLKTLAYM EIYKELRPGE VAKSFWNNLY
                                LVRSPGVAKP IYVAHFLPVR WLEIMKRLNL FLVLKTLAYM EIYRELRPGE VAKNYWNSLY
                                LVRSPGVTRP YFVAHFLPVK WLEIIRKFNY FLFLRALAYK ELFKKLRPGE IATDYINNLY
                                LVRSPGITKE MLIAHFLPVK WLEILRKFNL FLFYRALAYK EIYSKLKPTE IAKEEIEDMY
                                LVRAPGVAAP VYVAHFLPVR WLEILRRINL FLLLKALAYV EIYRKLKPGE IAKAYLNSLY
                                LVRAPGVAAP IYVAHFLPVK WLELLRRINL FLLFKALAYI EIYRKLKPGE IAKAYLNSLY
                                LVRAPGVVAP IYVAHFLPVR WLEILRRINL FLLFKALAHM EIFRKLKPGE IARAYLAGLY
                                LVRSPGVSKP IYVAHFLPVR WLEILRRINL FLFLKALAYI EIFRRLRPGE LAKMFLNNLY
                                LVRSPGITRP IYVAHFLPVR WLEILRRVNL FLLLKALAYI EIFRKLRPGE LAKIFLNNLY
                                LVRSPGVAMP ILVAHFLPVK WLEILRKMNL FLLLKALAYL AIFRKLRPGE IAKNYLHGLY
                                LVRSPGVAKP IYLAHFLPVR WLEIMKRLNL FLVLKTLAFM EIYKELRPGE VAKSYWNNLY
                                LVRSPGVGLP IFVAHFLPVK WLEILRKMNL FLLFKAMAYL AIFRKLRPGE IAKNYLHGLY
                                LVRSPGVSLP IYVAHFLPVK WYEILRKLNF FVFLKALAYI ELFRKLRPGE IAKSYIANLY
                                LVRSPGVRTP IYYAHFLPER WLEILKKVKL PLLLKILAYI ALFRKLRPGE IAKNYFNSLY
                                LVRSPGVSKE MFIAHFLPIK WLEILRKFNF FLFLRALAYK EIFSKLKPTE IAKDEIEDMY
                                LVRSPGITKE MFIAHFLPVK WLEILRKFNL FLFLRALAYK EIYSKLKPTE IAKEEIEDMY
                                LVRSPGINKE MFLAHFLPVK WLEIIRKFNF FLFLKALAYK EMFIKLKPTE IAKEEIEEMY
                                LVRSPGINKE MFIAHFLPVK WLEIIRKFNF FLFLKALAYK EMFIKLRPSE IAKEEIDEMY
                                EDLAPNRN-- RYIAKCFSYR LIQVEGLVKF VVVMRALALD FIGKKALPGQ PAQNIIDN--
                                EDIAPNRE-- RYIAKVFSYR LVTVERPVKF VYVMRALALE YIGKLVAPGQ AAEYVIDN--
                                EDLASND--G TEVAKVFSTH LVIVEGHLSF VVLMRALALD IIGKRVAIGQ TAQEVLDR--
                                EDIAPNRE-- KYIAKVFSYR LVAVEKPVKF VYVMRALALE FIGKLVAPGQ AAEYVIDN--
                                EDIAPNRE-- KYIAKVFSYR LVTVERPVKF VYVMRALALE YIGKLVAPGQ AAEYVIDN--
                                EDLASNSG-- TEVAKVFSTL LVVVEGQVPL VVLMRALALD VIGKRVAIGQ TAREVLDR--
                                EDLASNSA-- TEVAKIFSTH LVIVEGHVQF VILMRALALD LIGRRVAIGQ TAQEVLDR--
                                EDLAPNRSSY THIAKVFSTS PVTIEGKIPL AILMKALALD FIGKRVAVGQ TAEKVLDR--
                                EDLAVNRSSA THVAKVFSSA PVTMEGKIPL VILMRALALD YIGNRIAIGQ AAQHVLDK--
                                EDLASNSS-- TEVAKVFSTQ LVVVEGQVPF VVLMRALALD LIGKRVAIGQ TAQEVLDR--
                                EDLAPNRSSY THIAKVFSTS PVTIEGKIPL AILLKALALD FIGKRVAVGQ TAEKVLDR--
                                EDLAPNRQTS THEAKVFSTS PVTLEGKIPL VIILRALALD YIGKRVAVGQ TAGQVLDK--
                                EDLAPNRGTD VEVAKVFSQR LTVVEGQIPL IILLRALAIA YLGKKFAGGQ AVETIMDK--
                                EDLAPNKGKD IIIAKVFSVR RVTVEKRISL TILMKALAFE YLGKRAGAGH AANQVINN--
                                EDLAPNRGKD CIIGKVFSLR RITVEKRLPL TVLMKALAFE YFGKRAGAGH AAMQVINN--
                                EDLASNAG-- TEVAKVFSTH LVVVEGQVPL VVIMRALALD IIGKRVAIGQ TAQEVLDK--
                                EDLAPNRSSV THTAKVLSVT SVTLEAKIPF AVMMRALALD YIGSKVAVGQ PAEQVIDR--
                                EDLAPNRSPS THVAKVFSTA PVLLEGKIPL AIMLRALVLD YIGKRVAIGQ TAEQVIDK--
                                EDLAPNRSSY THVGKVFSTS PVTIEGKIPL AILMKALALD FIGKRVAVGQ TAEKVLDR--
                                EDLAPNR--S VAIAKVFSTR LVTVEGKMPF VTLMKSLALD YLGKRLAMGQ QAEMALDK--
                                EDLAPNRGNK TVVSKVFSLK PIRVERKINF VTLMRALAID TLGRRVAPAQ AVNYIIDR--
                                ---------- ---------- PVTMEGRIPL VILMRALALD YIGNRIAIGQ AAKQVLDR--
                                EDLAPNR--A VAIAKVFSTR LVTVEGKMPF VTLMKSLAMD YLGKRLAMGQ QAEMALDK--
                                EDLAPNR--Q VAIAKVFSTR LVTIEGKMPF VTLMKSLALD YLGKRLAMGQ QAEMALDK--
                                EDLAPNRSSY THIAKVFSTS PVTIEGKIPL AILMKALALD FIGKRVAVGQ TAEKVLDR--
                                EDLAPNRSSY THVAKVFSTS PVTIEGKIPL AILMKALALD FLGKRVAVGQ TAEKVLDR--
                                EDLAPNRSSF THIAKVFSTS PVTIEGKIPL AILMKSLALD FIGKRVAVGQ TAEKVLDR--
                                EDLAVNRSSA THIAKVFSST PIVMEGRIPL AILMRALALD YIGNRVAIGQ TAEQILDK--
                                EDLAPNKGKD VIIAKVFSVR RVTVEKRISL TILMKALAFE YLGKRAGAGH AANQVINN--
                                EDLAPNRASP VYQAKIFSTT RIELKTEVPF VVVMRALAIL YIGNRVAHGQ VAEQILDR--
                                EDLAPNRSSY THIAKVFSTS PVTIEGKIPL AILLKALALD FIGKRVAVGQ TAEKVLDR--
                                EDLAPNRSSY THVAKVFSTS PVTIEGKIPL AILLKALALD FIGKRVAVGQ TAEKVLDR--
                                EDLAPNRASP VYQAKIFSTT RIELKTEIPF VIVMRALAIL YIGNRVAHGQ VAESILDR--
                                EDLAPNRSSF THIAKVFSTS PVTIEGKIPL AILMKALALD FIGKRVAVGQ TAEKVLDR--
                                EDLAPNRNTV VETAKVFSQR LTIMEGTIPL VILMKALAIE YLEKRFAAGQ AISQILDS--
                                EDLAPNRSSA THQAKVFSTR PVTIEGKIPL AILMRALAQD YIGKRVAIGQ TALQVLDR--
                                EDLAPNRSSA THQAKVFSTR PVTIEGKIPL AILMRALALD YIGKRVAIGQ TALQVLDR--
                                EDLAPNRSSA THQAKVFSTR PVTIEGKIPL AILMRALALD YIGKRVAIGQ TALQVLDR--
                                EDLAINRSSA THTAKVFSVA PVTMDGKIPL GILMRALALD YIGNRVAIGQ TAEQILDK--
                                EDLAANKS-- TEVSKVFSSR LAVVEGRIPF VVMMRALALD FIGQKVAKGQ TAEAVLNK--
                                EDLAVNRSPV THIAKVFSAT PVTIEGRISL SIIMRALALD YIGNRVAIGQ TAEQILDK--
                                EDLASNRS-- TEVAKVFSSR LAVVEGRIPF TVFMRALALD YIGRKVAKGQ AAEVVMNR--
                                EDLASNRE-- TQVAKVFSSR LAVVEGNIPF VVMMRALALD FIGKRVAKGQ TAESVLDK--
                                EDLAPNRASP VYQAKVFSTT RIELKAEVPF VIIMRALAIL YIGNRVAHGQ IAENVIDK--
                                EDLAPNRGTR TEVAKVFSQR LTLLEGQIPL YILMKALAIL WLEKKFATGQ AVESIIDK--
                                EDLAPNRSSA THQAKVFSTR PVTIEGKIPL AILMRSLALD YIGKRVAIGQ TALQVLDR--
                                EDLAPNRTKP VYQAKIFSTT RIELKTEVPF VILMRALAIL YIGNRVAHGQ VAENIIDK--
                                EDLAPNRSSA THQAKVFSTR PVSIEGKIPL AILMRALALD YIGKRVAIGQ TALQVLDR--
                                EDLATNHSNV THVAKVLSST PTSIESRIPL FIMMRALALD YIGGKIMFGQ PAELVIDK--
                                EDLAPNRANP VYQAKVFSTT RIGLRTEIPF VILMRALSIL YIGNRIAHGQ PAENILDR--
                                EDLAPNK--N SVVSKVFSTR LVKLEGRIPF ITVMKALALD VIGKRVAIGQ LAHYSIDR--
                                EDLAPNKWGK IDFAEVISQN RVIVEKKIDF VTVVRALAIK EIGKRVSPNQ SANYILDR--
                                EDLAPNRANP VYQAKVFSTT RIGLRTEIPF VILMRALSIL YIGNRIAHGQ PAENILDR--
                                EDLAPNRSSA THQAKVFSTR PVTIEGKIPL AILMRALALD YIGKRVAIGQ TALQVLDR--
                                EDLAPNRTSA TYRAKIFSTT RIEVKVDIPF IVLMKALAIL YIGNRVAFGH VAENVLDR--
                                EDLAPNRANP VYQAKIFSTT RIELNTEIPF IILMRALAIL YIGNRAAHGQ VAESILDK--
                                EDLAPNRVNP VYQAKVFSTT RIGLRAEIPF VILMRALAIL YIGNRIAHGQ PAENIIDR--
                                EDLAPNRGRS IEIAKVFSQH LISVEGQIPL IVLLRALAVA YLGRRLASGQ AVEALMDR--
                                EDLAPNRSTP VYQAKIFSTT RIEMRSEIPF TILMRALAIL YIGNRVAHGQ TAESVLDR--
                                EDLAPNRSSA THQAKVFSTR PVTIEGKIPL AILMRSLALD YIGKRVAIGQ TALQVLDR--
                                EDLAPNRSRP VYRAKVFSTT RVEVKVELPF VVVMKALAIT YIGNRVAYGQ DACMILDN--
                                EDLAPNRATP VYQAKLFSTT RIELKTEVPF IVIMRALAVL FIGNRVAHGQ VAESVIDK--
                                EDLAPNRTTA TYRAKIFSTT RIEVKVDIPF VVLMKALAIL YIGNRVAFGH VAENVLDR--
                                EDLASNRS-- TQVAKVFSSR LAVVEGNIPF VVMMRALALD FIGQRVARGQ TARSTLNR--
                                EDLAPNKASI THVAKVISIG TVTVETRIPF PIIMRALALD FIGSKVAIGQ PAKQVLDR--
                                EDLAPNKWGK IDFAEVISQN RVIVEKKIDF VTVVRALAIK EIGKRVSPNQ SANYILDR--
                                EDLAPNRSSA THQAKVFSTR PVSIEGKIPL AILMRALALD YIGKRVAIGQ TALQVLDR--
                                EDLAANRTNP VYQAKIFSTT RIELRTEVPL VILMRGLAIM YIGNRVAHGQ VAESILDR--
                                EDLAPNRGNV TSEAKVFSVI PVTVERKISL ILLMRALSLD YIGKRVAVGQ TAMQVLDK--
                                EDLAPNRGTQ LEVAKVFSQR LTLVEGQIPL VALMKALAIT YLERKFATGQ AVESIIDR--
                                EDLAPNRTKP VYQAKIFSTT RIELKTEIPF VVIMRALALL YIGNRVAHGQ VAETALDK--
                                EDLAPNRGTQ LEVAKVFSQK LTLVEGQIPL VALMKALAIT YLERKFATGQ AVESIIDR--
                                EDLAPNKASI TNVAKVISIG TVTVETRIPF PIIMRALALD FIGSKVAIGQ PAKQVLDR--
                                EDLAPNRKPT TSLAKVFSTM PVTLERKISL VVLLRALALD YIGKRVAVGQ TTQQVLDR--
                                EDLAPNRTQP AYRSKVFSTT RIELSTEIPL IVLMRSLAIL YIGNRVAHGQ VAESIIDR--
                                EDLAPNRGRK VEVAKVFSQR LTLMEGQIPL IILMKALAIN YLEKKFATGQ AVESILDR--
                                EDLAPNRTTP IYQSKIFSTT RIELKTEIPF VVLMRALAIL FIGNRVAHGQ IAETAVDK--
                                EDLAVNRSPV THVAKVFSAT PVTLEGRISL AILMKALALD YIGNRIAIGQ TAMQVLDK--
                                EDLAPNRGAA VETAKVFSQR LTQVEGEIPL IALMKALALL YLERNFAAGQ AVESILDR--
                                EDLAPNRTKP AYRAKVFSTT RITCKQEIPL IIIMRALAII YIGNRVAHGQ VAQTVLDR--
                                EDLAPNRQRR TELAKVFSQR LTVVEGQVPL VVLMMALARE LLERRFAAGQ SVNYILDN--
                                EDLAPNRSNP VYRGKVFSTT RIEANVPVPY VVLMRALAVL YIGNRVAFGQ VAEAILDR--
                                EDLATNRSNI THVAKITSAA QVVIEGKIPF VIMMRALALD FIGNRIAIGQ KAEQIIDK--
                                EDLAPNRGRK VEVAKVFSQK LTLMEGQIPL IILMKALAIN YLEKKFATGQ AVESILDR--
                                EDLAPNRGRK VEVAKVFSQK LTLMEGQIPL IILMRALAIN YLEKKFATGQ AVESILDR--
                                EDLVADR-SV KYIAKTISTG TLTVEVKIPF PIYMKALALD FIGGKVAVGQ PAYQLLDK--
                                EDLAANRVNP TYKAKIFSTT RIECASDIPF MILMRALAML YLGNRLAPGQ VAESVLDR--
                                EDLAPNRGST TSMAKVFSTA PVTMERKIPF AILMKALSLD FIGKRVAVGQ TAREILNR--
                                EDLAPNRARQ TELAKVFSQR LTVVEGQVPL AILMMALALE YLERRFAAGQ SIDYILDN--
                                EDLSYNKGTL LYKAKVYSSI KLELVVDIPL ITLIRALAIV YISKRIAPGM LAETLLDW--
                                EDLATNHSTV LYVAKVSSVT NVSVEHKLPM AVVFRALALR YIGNRIMVGF SAEEIIAT--
                                EDLATNHSTV LYVAKVSSVT NVSVEHKLPM AVVFRALALR YIGNRIMVGF SAEEIIAT--
                                EDVAPNKGKN TAMAKVSSIR RTTVETNVPF GFLSKALAFK KLCKKISFGH ATEQTIDN--
                                EDLSYNKGNI VHKAKVYSSI KLELVVDIPV VTLMRALAIV YISKRIAPGM LAETLLDW--
                                EDLAANRVNP AYKAKIFSTT RIEVTSDIPF MILMRALALL YLGNRLAPGQ VAESVLDR--
                                EDLAANRVNP TYKAKIFSTT RIEVASDIPM MILMRALALL YLGNRLAPGQ VAESVLDR--
                                EDIAPNKGKK SAMAKVSSVR RTTVEINVPF GFLSHALAFK KLCRKISFGH ATEQTIDN--
                                EDLALNKATR IPRAKIISMG TVVVETRMPF PVVMRALARD YIGRRIVLGH PALEYLDK--
                                EDLAPNRAKR TEVAKIFSQK PLNVETAIPV VLLMRALAHE WLQKKFAAGQ QVNQLLDR--
                                EDLATNHSSV LTVSKVSSVT TTQAESKIPM AVVFRALALR YIGNRVLGGF TGEEIIAT--
                                EDLGTNHSSV LTVSKVSSVT TTQAESKIPM AVVFRALALR YIGNRVLGGF TGEEIIAT--
                                EDLAPNRAKK TEVAKIFSQK PLTVETAIPV VMLMRALSHQ WLEKKFAAGQ QVSQLLDR--
                                EDLSVNRTSV THTAKVFSVA PITVEQRIPV VVVLRALALD YIGSRVATGQ PAEQILDE--
                                EDLAENQANE ELLLRLFSLK PVSITKNIPV VVILKALAMM YIAEKTSLQG TVKQRIDS--
                                EDLAPNQ-RG KLILRLFSLR PVSITKNIPT IVLLKALAMM FIAEKTSLQG TVKQRLDS--
                                EDLAPNH-SR GLSLRVFSQK PISIVKDIPV ILMVKALSLM KIAEIMGLDG TVKQRIDS--
                                EDLASNQ-KK RIMLRLFSQR PISLVRDIPA IVLLKALALM LIAEKSSLQG TVKQRIDS--
                                EDLAANQ-RG KLTLRLFSQR PVLISRNIPA VIFLKALAMM KIAEQTSLQG TVKQRIDS--
                                DDIAPNKKAY SHVAQVISSK RLFLETKIPV AILLKALALD YIGRRLARGA PAKDFLQN--
                                EDLASNQ-RN GLMLRVFSQR PTTLTKNIPA VVLLKALALM YIAEKKGIQG TTKKSIDD--
                                EDLAPNQ-RL GLTLRIFSQR PTTISRNVPA IVLTKALALL FIAEKSGIQG TVKQRIDP--
                                ---------- ---------- -----TEIPF VVIMRALAIL FIGNRVAHGQ VAETALDK--

                                FDPKRYDLGR VGRYKLNKKL DILAAINYLI NLDDIDHLGN RRVRSVGELL QNQVRVGLRL
                                FDPKRYDLGR VGRYKLNKKL DILAAIDYLI NLDDIDHLGN RRVRSVGELL QNQVRVGLRL
                                FDPKRYDLGR VGRYKLNKKL DILAAVDYLI NLDDIDHLGN RRVRSVGELL QNQVRVGLRL
                                FDPKRYDLGK VGRYKLNKKL DILSAIDYLI NLDDIDHLGN RRVRSVGELL QNQVRVGLRL
                                FDPKRYDLGK VGRYKLNKKL DILSAIDYLI NLDDIDHLGN RRVRSVGELL QNQVRVGLRL
                                FDPKRYDLGR VGRYKLNKKL DILAAVDYLI NLDDIDHLGN RRVRSVGELL QNQVRVGLRL
                                FDPKRYDLGR VGRYKLNKKL DILAAVDYLI NLDDIDHLGN RRVRSVGELL QNQVRVGLRL
                                FDPKRYDLGK VGRYKLNRKL DILAAIDYLI NLDDIDHLGN RRVRSVGELL QNQVRVGLRL
                                FDPKRYDLGR VGRYKINKKL DIVAAIDYLI NLDDIDHLGN RRVRSVGELL QNQVRVGLRL
                                FDPKRYDLGR VGRYKLNKKL DILAAVDYLI NLDDIDHLGN RRVRSVGELL QNQVRVGLRL
                                FDPKRYDLGR VGRYKLNKKL DILAAVDYLI NLDDIDHLGN RRVRSVGELL QNQVRVGLRL
                                FDPKRYDLGR VGRYKLNKKL DILAAVDYLI NLDDIDHLGN RRVRSVGELL QNQVRVGLRL
                                FDPKRYDLGR VGRYKLNKKL DILAAIDYLI NLDDIDHLGN RRVRSVGELL QNQVRVGLRL
                                FDPKRYDLGR VGRYKLNKKL DILAAVDYLI NLDDIDHLGN RRVRSVGELL QNQVRVGLRL
                                FDPKRYDLGR VGRYKLNKKL DILAAVDYLI NLDDIDHLGN RRVRSVGELL QNQVRVGLRL
                                FDPKRYDLGK VGRYKLNKKL DILAAVDYLI NLDDIDHLGN RRVRSVGELL QNQVRVGLRL
                                FDPKRYDLGR VGRYKLNKKL DILAAVDYLI NLDDIDHLGN RRVRSVGELL QNQVRVGLRL
                                FDPKRYDLGR VGRYKLNKKL DILSAVDYLI NLDDIDHLGN RRVRSVGELL QNQVRVGLRL
                                FDPKRYDLGR VGRYKINKKL DILAAVDYLI NLDDIDHLGN RRVRSVGELL QNQVRVGLRL
                                FDPKRYDLGR VGRYKLNKKL DILSAVDYLI NLDDIDHLGN RRVRSVGELL QNQVRVGLRL
                                FDPKRYDLGR VGRYKLNKKL DILSAVDYLI NLDDIDHLGN RRVRSVGELL QNQVRVGLRL
                                FEPKRYDLGR VGRYKINRKL DILAAIDYLI NLDDIDHLGN RRVRSVGELL QNQVRVGLRL
                                FDPKRYDLGR VGRYKINKKL DILAAVDYLI NLDDIDHLGN RRVRSVGELL QNQVRVGLRL
                                FDPKRYDLGK VGRYKLNKKL DILAAIDYLI NLDDIDHLGN RRVRSVGELL QNQVRVGLRL
                                FDNKRYDLGR VGRYKLNKKL DILAAIDYLI NLDDIDHLGN RRVRSVGELL QNQVRVGLRL
                                FDPKRYDLGR VGRYKLNKKL DILAAIDYLI NLDDIDHLGN RRVRSVGELL QNQVRVGLRL
                                FDSKRYDLGK VGRYKLNRKL DILASADYLI NLDDIDHLGN RRVRSVGELL QNQVRVGLRL
                                FDPKRYDLGR VGRYKLNKKL DILAAVDYLI NLDDIDHLGN RRVRSVGELL QNQVRVGLRL
                                FDPKRYDLGR VGRYKLNKKL DILAAVDYLI NLDDIDHLGN RRVRSVGELL QNQVRVGLRL
                                FDPKRYDLGR VGRYKINRKL DILSAINYLI NLDDIDHLGN RRVRSVGELL QNQVRVGLRL
                                FDAKRYDLGR VGRYKLNKKL DILAAVDYLI NLDDIDHLGN RRVRSVGELL QNQVRVGLRL
                                FDPKRYDLGR VGRYKLNKKL DILAAVDYLI NLDDIDHLGN RRVRSVGELL QNQVRVGLRL
                                FDNKRYDLGR VGRYKLNRKL DILSAIDYLI NLDDIDHLGN RRVRSVGELL QNQVRVGLRL
                                FDAKRYDLGR VGRYKLNKKL DILAAVDYLI NLDDIDHLGN RRVRSVGELL QNQVRVGLRL
                                FDPKRYDLGK VGRYKLNKKL DILAAIDYLI NLDDIDHLGN RRVRSVGELL QNQVRVGLRL
                                FDNKRYDLGR VGRYKLNKKL DILSAIDYLI NLDDIDHLGN RRVRSVGELL QNQVRVGLRL
                                FDPKRYDLGK VGRYKINRKL DILSAIDYLI NLDDIDHLGN RRVRSVGELL QNQVRVGLRL
                                FDNKRYDLGR VGRYKLNKKL DILAAIDYLI NLDDIDHLGN RRVRSVGELL QNQVRVGLRL
                                FDPKRYDLGK VGRYKLNKKL DILTAINYLI NLDDIDHLGN RRVRSVGELL QNQVRVGLRL
                                FDPKRYDLGK VGRYKLNKKL DILTAINYLI NLDDIDHLGN RRVRSVGELL QNQVRVGLRL
                                FDPERYDLGR VGRYKLNKKL DILAAINYLI NLDDIDHLGN RRVRSVGELL QNQIRVGLRL
                                FDPKRYDLGK VGRYKLNRKL DILCAIDYLI NLDDIDHLGN RRVRSVGELL QNQIRVGLRL
                                FDPKRYDLGR VGRYKLNKKL DILSAIDYLI NLDDIDHLGN RRVRSVGELL QNQVRVGLRL
                                FDPKRYDLGR VGRYKLNKKL DIMAAVDYLI NLDDIDHLGN RRVRSVGELL QNQVRVGLRL
                                FDPKRYDLGK VGRYKLNKKL DILTCVDYLI NLDDIDHLGN RRVRSVGELL QNQVRVGLRL
                                FDPKRYDLGR VGRHKLNRKL DILSAIDYLI NLDDIDHLGN RRVRSVGELL QNQIRVGLRL
                                FDPKRYDLGR VGRYKLNRKL DILAAIDYLI NLDDIDHLGN RRVRSVGELL QNQVRVGLRL
                                FDQKRYDLGQ VGRYKLNNKL DILASIDYLI NLDDIDHLGN RRVRSVGELL QNQIRVGLRL
                                FDNKRYDLGK VGRYKINKKL DILSAIDYLI NLDDIDHLGN RRVRSVGELL QNQVRVGLRL
                                FDAKRYDLGR VGRYKLNKKL DILAAIDYLV NLDDIDHLGN RRVRSVGELL QNQVRVGLRL
                                FDSKRYDLGK VGRYKLNKKL DILSAIDYLI GLDDIDHLGN RRVRSVGELL QNQVRVGLRL
                                FDPRRYDLGR VGRYKLNRKL DILSAIDYLI NLDDIDHLGN RRIRSVGELL QNQVRVGLRL
                                FDPKRYDLGR VGRYKLNKKL DILAAIDYLI NLDDIDHLGN RRVRSVGELL QNQVRVGLRL
                                FDPKRYDLGR VGRYKLNRKL DILAAIDYLI NLDDIDHLGN RRVRSVGELL QNQVRVGLRL
                                FDPKRYDLGR VGRYKLNKKL DILAVIDYLI NLDDIDHLGN RRVRSVGELL QNQVRVGLRL
                                FDPKRYDLGR VGRHKLNRKL DILAAIDYLI NLDDIDHLGN RRVRSVGELL QNQVRVGLRL
                                FDPKRYDLGK VGRYKMNKKL DILCVVDYLI NLDDIDHLGN RRVRSVGELL QNQVRVGLRL
                                FDPKRYDLGR VGRYKINKKL DVLSTIDYLI NLDDIDHLGN RRVRSVGELL QNQVRVGLRL
                                FDPKRYDLGR VGRYKINKKL DVLSTIDYLI NLDDIDHLGN RRVRSVGELL QNQVRVGLRL
                                FDPKRYDLGR VGRYKINKKL DVLSTIDYLI NLDDIDHLGN RRVRSVGELL QNQVRVGLRL
                                FDPKRYDLGR VGRYKINKKL DVLSTLDYLI NLDDIDHLGN RRVRSVGELL QNQVRVGLRL
                                FDAKRYDLGR VGRYKINKKL DVLSTLDYLI NLDDIDHLGN RRVRSVGELL QNQVRVGLRL
                                FDPKRYDLGR VGRYKLNKKL DILASIDYLI NLDDIDHLGN RRVRSVGELL QNQVRVGLRL
                                FDPKRYDLGR VGRYKLNKKL DILASIDYLI NLDDIDHLGN RRVRSVGELL QNQVRVGLRL
                                FDPKRYDLGK VGRHKLNKKL DILKAVNYLI NLDDIDHLGN RRVRSVGELL QNQVRVGLRL
                                FDEKKYDIGR VGRYKLNKKL DIVASIEYLI NLDDIDHLGN RRIRSVGELL QNQFRVGLRI
                                FDEKKYDIGR VGRYKLNKKL DIVASIEYLI NLDDIDHLGN RRIRSVGELL QNQFRVGLRI
                                ---------- ---------- ---------- ---------- ---------- ----------
                                FDDKKYDIGR VGRYKLNKKL DIIASIEYLI NLDDIDHLGN RRIRSVGELL QNQFRVGLRI
                                ---------- ---------- ---------- --DDIDHLGN RRIRSVGELL QNQFRIGLRL
                                FDEKKYDIGR VGRYKLNKKL DIVSTIEYLI NLDDIDHLGN RRIRSVGELL QNQFRVGLRI
                                FDEKKYDIGR VGRYKLNKKL DIVASIEYLI NLDDIDHLGN RRIRSVGELL QNQFRVGLRI
                                FDEKRYDLGK VGRYKVNKKL DIVSAIDYLI NLDDIDHLGN RRIRAVGELL QNQFRVGLRL
                                FDEKKYDIGR VGRYKLNKKL DLVASIEYLI NLDDIDHLGN RRIRSVGELL QNQFRVGLRI
                                FDDKRYNLGK VGRYKINKKL DIVASIDYLI NLDDIDHLGN RRIRSVGELL QNQFRVGLRL
                                FDDKRYDLGR VGRYKLNKKL DIVASIDYLI GLDDIDHLGN RRIRSVGELL QNQFRIGLRL
                                FDPKRYDLGK VGRYKVNQKL DVVAIIDYLI GFDDIDHLGN RRIRSVGELL QNQFRVGLRI
                                FDPKRYDLGR VGRYKINQKL DIVAIIDYLV GFDDIDHLGN RRIRSVGELL QNQFRVGLRI
                                FNARRYDLGR VGRYKMNRKL DILAMVKYLV MIDDIDHLGN RRIRAVGELL ARQIRVGLRV
                                FNARRYDLGR VGRHKVNRKL DILAMVKYLI SIDDIDHLGN RRVRAIGELL QRQIRVGLRI
                                FNPKRYDLSV VGRHKMNIKL DILGIIKYLV QLDDIDHLGN RRVRSVGELL QRQFRIGFRV
                                FNPRRYDLGR VGRYKLNRKL DILAMVKYLV MIDDIDHLGN RRIRAVGELL QHQIRVGLRI
                                FNARRYDLGK VGRYKLNRRL DILAMVENLV NIDDIDHLGN RRIRAVGELL QRQIRVGFRV
                                FNQRRYDLGR VGRYKLNRKL DILGIIDYLI KLDDIDHLGN RRIRSVGELL TRTFRIGLRI
                                FNVRRYDLGK VGRYKMNRKL DILAMVKYLI SIDDIDHLGN RRVRAVGELL QRQIRIGLRI
                                FDDKKYDLGK VGRYKLNKRL DILSIMNELI DVDDIDHLGN RRVRSVGELM QLQFRVGLRL
                                FDDKTYDLGL VGRYKLNNRL DIFAIINEII SLDDIDHLGN RRVRSAGELM QKQLRIGLRL
                                FDESKYDLGE VGRYKINSRF DIWNVVNELL VLDDIDHLGS RRVRSVGDQL QKQFRVGLRL
                                FQEEKYDLGL VGRYRINQKL DIIATINTFL KLDDIDHLGN RRIRTVGEQI QKQFRVGLRL
                                FVDTKYDLSL VGRYRLNRRL DVINLLNQLL KLDDIDHLGN RRIRAVGEQL QKQMRIGLRL
                                FNARRYDLGR VGRYKMNRKL DILAMVDHLI KIDDIDHLGN RRVRAVGELL QRHIRIGFRI
                                FNPDRYDLGE IGRYKINTKL DIAAVARYLI KLDDIDHLSN RRVRAVGELL QRQFKVGLRL
                                FNPERYDLSY IGRYKMNQKL DVIGVVNYII KLDDIDHLAN RRVRAVGELM QKQFKVGLRL
                                FESTRYDLGK VGRYRINHRL DILRITQEVL ILDDIDHLGN RRIRSVGEQL QKQFRVGLRL
                                FNPERYDLSE VGRYKVNERL DIVLASRILF DYDTKDHLGN KRVRTVGELV QREFERLFRA
                                FNPERYDLSE VGRYKVNERL DIVLASRILF DYDTKDHLGN KRVRTVGELV QREFERLFRA
                                FNSERYDLSE VGRYKVNERL DVVLASRILF DYDTKDHLGN KRVRSVGELV QREFERLFRA
                                FTNERFELTE VGRYKINKKL DIVLATRYLL EVDTKDHLGN KRVRTVGELI EVELERALKA
                                FSPDRFDFSD VGRYKVNSRL DVVLAARHLT EIDTKDHLGN KRVRTVGELM ETEFEKAFKI
                                FNPERFELTE VGRYKMNKKL DIILVVRMLL EVDTKDHLSN KRVKTVGELI GSEFERAFKS
                                FNPERFELTE VGRYKMNKKL DIILVVRMLL EVDTKDHLSN KRVKTVGELI GSEFERAFKS
                                FNEERFELSE VGRYKMNKKL DIILVTKMLL EVDTKDHLAN KRVRTVGELY GAEFERAFKV
                                FNPNTFDFSM IGRKKIVNRM DLILASRHLL EMDTRDHLGN KRVRSVGELM QIEFERSFKM
                                FNPSKFDFSE IGRQKAQTKL DIVLATRYLL KLDTRDHLGN KRVRSVGELM QIEFERAFKM
                                FTPERFELSQ VGRYKINRKL DIVLATRYLL EVDTKDHLGN KRVRTVGELV KLEFERAFKA
                                FTPERFELSE VGRYKINRKL DIVLATRYLL EVDTKDHLGN KRVRTVGELI KLEFERAFKA
                                FSTERFELSD VGRYKINRRL DIVLATRYLL DVDTKDHLGN KRVRTVGELI KIEFERAFRA
                                FNEERFEFSE VGRFKLNKRL DIVLASRNLL EIDTKDHLGN KRVRTVGELI RIEFERAFKA
                                FNEERFELSE VGRFKMNNRL DIVLASRNLI EIDTKDHLGN KRVRTVGELI RIEFERAFKA
                                FEPDRFDFSD VGRYKLNHRL DIVLAARHLT EIDTKDHLGN KRVRTVGELM QTEFEKAFRI
                                FNEERFELSE VGRYKMNKKL DIILVIRMLL ETDTKDHLSN KRVKTVGELI GSEFERAFKS
                                FEPERFDFSD VGRYKLNQRL DIVLAARHLT EVDTKDHLGN KRVRTVGELM QTEFEKAFKI
                                FSPDRFDFSD VGRYKVNSRL DVVLAARHLT EIDTKDHLGN KRVRTVGELM ETEFEKAFKI
                                FDPDRYDLTE IGRAKINAKL DILVSIKNLL DIDTKDHLGN KRVRTVGELM KLEFERGFRV
                                FNPEKFDFSQ IGRQKIQVKL DIILSARYLL NVDTRDHLGN KRVRSVGELM QIEFERAFKM
                                FNPSKFDFSD IGRQKVQTKL DIILSTRYLL KLDTRDHLGN KRVRSVGELM QVEFERAFKI
                                FREDKFDFSD IGRQKVQVSL DIILSARHLL DLDTRDHLGN KRVRSVGELM QIEFEKAYKM
                                FNTEKFDFSE IGRQKVITSL DIILSARHLL ELDTRDHLGN KRVRSVGELM QLEFEKAFKM
                                -----NLLPH MGVSPED--- YLGMMALKVL ELDDKDHYAN KRLKLAGDLL KDLFRVAFQL
                                -----NLLPH MGVNPED--- YLGMMALKVI ELDDKDHYAN KRLRLAGDLL KDLFRVAFQL
                                -----YLLPH IGSTSAD--- YLGRMAERVI ELDDKDHYAK KRLKLAGDLL ENVFRLAFNL
                                -----NLLPH MGVSPED--- YLGMMALKVI ELDDKDHYAN KRLRLAGDLL KDLFRVAFQL
                                -----NLLPH MGVTPED--- YLGMMALKVI ELDDKDHYAN KRLRLAGDLL KDLFRVAFQL
                                -----YLLPH IGSKPSD--- YLGRMVEQVI ELDDKDHYAN KRLKLAGDLL ENVFRLAFNL
                                -----YLLPH IGSRPTD--- YLGRMAERTI ELDDKDHYGN KRLKLAGDLL ENVFRLAFNL
                                -----YLLPH IGTEEEH--- YLGQMVERLL DLDDKDHYAN KRLKLSGDLL MSLFRVALSL
                                -----YFLPH LGSSPRD--- FLGQMAEKLI ELDDKDHYAN KRLKLAGDLL MSLFRVSFSF
                                -----YLLPH IGSRPTD--- YLGRMAEQVI ELDDKDHYAN KRLKLAGDLL QNVFRLAFNL
                                -----YLLPH IGTEEKH--- YLGQMVERLL ELDDKDHYAN KRLKLSGDLL MSLFRVALSL
                                -----YLLPH IGREENA--- YLGQMTQKLL ELDDKDHYAN KRLKLAGDLL TSLFRVSFQL
                                -----HLLAH LGNTPED--- FMARMGMAVL ELDDKDHYAN KRLKLAGDLM EDLFRVAFAL
                                -----FLLPH IGNTEKD--- YLGIMARKAL ELDDKDHYSN KRLRLAGDLM QELFRVSFKI
                                -----FLLPH IGNDGED--- YLGIMARKVL ELDDKDHYSN KRLRLAGDLM QELFRVSFKI
                                -----YLLPH IGSKPED--- YLGRMAEQVI ELDDKDHYGN KRLKLAGDLL ENVFRLAFNL
                                -----QFLPH LGTKPED--- FLAQMAEKLI EVDDKDHYAN KRLRLAGDLL AQLFRHVFSF
                                -----YLLPH LGVTSAD--- YLCQMALRII ELDDKDHYSN KRLKLAGELL ASLFRNAFNL
                                -----YLLPH VGTEEDH--- YLGQMVERLL ELDDKDHYAN KRLKLSGDLL MSLFRVALSL
                                -----YLLPH IGTEESD--- YLGIMANRVI ELDDKDHYAN KRLKLAGDLL ENLFRLSFQL
                                -----YFLPH LDD------- FIGRMAEACY ELDDKDHYAN KRLKLAGDLM EDLFRVSFKL
                                -----YFLPH LGSTPRD--- FLGQMAEKLL ELDDKDHYAN KRLKLAGDLL MSLFRVAFSF
                                -----YLLPH IGTEEAD--- YLGIMANRVI ELDDKDHYAN KRLKLAGDLL ENLFRLSFQL
                                -----YLLPH IGTEEAD--- YLGIMANRVI ELDDKDHYAN KRLKLAGDLL ENLFRLSFQL
                                -----YLLPH IGTEDKH--- YLGEMVERLL ELDDKDHYAN KRLKLSGDLL MSLFRVALSL
                                -----YLLPH VGTEEDH--- YLGQMVERLL QLDDKDHYAN KRLKLSGDLL MSLFRVALSL
                                -----YLLPH IGTEDDT--- YLGQMVERLL ELDDKDHYAN KRLKLSGDLL MSLFRVALSL
                                -----YFLPH IGTSPND--- FLGQMAEKLI ELDDKDHYAN KRAKLAGDLL SSLFRVAFSF
                                -----FLLPH IGNTEKD--- YLGIMARKAL ELDDKDHYSN KRLRLAGDLM QELFRVSFKI
                                -----NFLPH LGRRKSK--- FLGEMACRVI ELDDKDHFKN KRLRLAGPLL ADLFRVAFNL
                                -----YLLPH IGTEDKH--- YLGQMVERLL ELDDKDHYAN KRLKLSGDLL MSLFRVALSL
                                -----YLLPH IGTEDKH--- YLGQMVERLL ELDDKDHYSN KRLKLSGDLL MSLFRVALSL
                                -----NFLPH LGRTRSK--- FLGEMACRVI ELDDKDHFKN KRLRLAGPLL ADLFRVAFNL
                                -----YLLPH IGTEDDT--- YLGQMVERLL ELDDKDHYAN KRLKLSGDLL MSLFRVALSL
                                -----SLLPH LGTSKED--- YLGRMARRVL ELDDKDHLAN KRLKLSGDLL EELFRMAFAL
                                -----YLLPH IGNTEED--- YLGQMAQKVM ELDDKDHYAN KRLKLAGELF TSLFRVAFNL
                                -----YLLPH IGNDEQD--- YLGQMAQKVM ELDDKDHYAN KRLKLAGELF TSLFRVAFNL
                                -----YLLPH IGNAEED--- YLGQMAQKVM ELDDKDHYAN KRLKLAGELF TSLFRVAFNL
                                -----YFLPH LGNLPKD--- FLGQMAEKLL ELDDKDHYAN KRLKLAGDLL MSLFRVAFSF
                                -----YLLPH IGSEREH--- FLGRMAERTI ELDDKDHYAN KRLKLAGDLL ENVFRLAFKL
                                -----YLLPH LGTGKED--- YLGQMAEKLI ELDDKDHYAN KRLKLAGDLL ASLFRVAFSF
                                -----YLLPH IGNDKES--- YLGRMAERTI ELDDKDHYAN KRLKLAGDLL ENVFRLAFRV
                                -----YLLPH IGNDRED--- YLGRMAERTI ELDDKDHYSN KRLKLAGDLI ENVFRLAFKL
                                -----NFLPH IGRTKES--- FLGEMACRAI ELDDKDHFKN KRLRLAGPLL ADLFRVAFNL
                                -----ALLPH LGDTKED--- FLGRMARAVL ELDDKDHYAN KRLKLSGDLM EDLFRVSFNL
                                -----YLLPH IGNDEED--- YLGQMAQKVM ELDDKDHYAN KRLKLAGELF TSLFRVAFNL
                                -----NFLPH IGRTSES--- FLGEMACRVI ELDDKDHFKN KRLRLAGPLL ADLFRVAFNL
                                -----YLLPH IGNDEED--- YLGQMAQKVM ELDDKDHYAN KRLKLAGDLF TSLFRVAFNL
                                -----YFLPH LGSKPED--- FLGQMTEKLL ELDDKDHYAN KRLRLAGDLL ASLFRVAFRF
                                -----NFLPH IGRTRDK--- FLGEMALRVI ELDDKDHFKN KRLKLAGPLL ADLFRMAFNL
                                -----YLLPH IGTSPED--- YLGIMADRAI ELDDKDHYSS KRLRLAGDLL QNLFRLSLQL
                                -----YLLPH IGDKPEN--- FLGRMGESCF KLDDKDHYAN KRLKLAGDLM ENLFRVSFRL
                                -----NFLPH IGRTPDK--- FLGEMALRVI ELDDKDHFKN KRLKLAGPLL ADLFRMAFNL
                                -----YLLPH IGNAEED--- YLGQMAQKVM ELDDKDHYAN KRLKLAGELF TSLFRVAFNL
                                -----NFLPH LGRTPKS--- FLAEVVCRLI ELDDKDHYAN KRLRLAGDLL ADLFRVTFNL
                                -----NLLPH IGTTREA--- FLGEMACRAI ELDDKDHFKN KRLRLAGALL ADLFRVAFNL
                                -----NFLPH IGRTREK--- FLGEMALRVI ELDDKDHFKN KRLKLAGPLL ADLFRMAFNL
                                -----NLLPH LGNAPED--- FLARMGQSVL ELDDKDHYAN KRLKLAGDLM EDLFRVGFAL
                                -----NLLPH LGRDRSA--- FLGEMARRII ELDDKDHFKN KRLRLAGPLL ADLFRIAFNL
                                -----YLLPH IGNNEED--- YLGQMAQKVM ELDDKDHYAN KRLKLAGELF TSLFRVAFNL
                                -----NLLLH LGRSPDV--- YLAEIACRLI QLDDKDHYAN KRIRLAGPLL ADLFRSIFDM
                                -----NFLPH IGRTSET--- FLGEMACRVI ELDDKDHFKN KRLRLAGPLL ADLFRVAFNL
                                -----NFLPH LGRTPES--- FLAEVVCRLI ELDDKDHYAN KRLRLAGDLL ADLFRVTFNL
                                -----YLLPH IGSDEES--- YLGRMAERTI ELDDKDHYAN KRLKLAGDLI ENVFRLAFKL
                                -----YFLPH LGTTEDA--- MVGQMVKGVI EMDDKDHIAN KRVRLVGDLM AQLFRAVFQV
                                -----YLLPH IGDKPEN--- FLGRMGESCF KLDDKDHYAN KRLKLAGDLM ENLFRISFRL
                                -----YLLPH IGNDEED--- YLGQMAQKVM ELDDKDHYAN KRLKLAGDLF TSLFRVAFNL
                                -----NFLPH IGRTNEE--- FLGEMACRAI ELDDKDHFKN KRLKLAGPLL ADLFRIAFNL
                                -----YLLPH LGSDTES--- FLARMAQRLL ELDDKDHYAN KRLKLAGDLL LMLYRVAFAL
                                -----SLLPH LGDTKED--- FLGRIARSVL ELDDKDHYAN KRLKLSGDLM EDLFRVAFNL
                                -----NFLPH LGRTKRS--- FLGEMAYRVL QVDDKDHFKN KRLRLAGPLL ADLFRVAFNL
                                -----SLLPH LGDTKED--- FLGRIARSVL ELDDKDHYAN KRLKLSGDLM EDLFRVAFNL
                                -----YFLPH LGATEEA--- LVGQMVKGVI EMDDKDHIAN KRVRLVGDLL AQLFRAVFQV
                                -----YLLPH LGNEEQN--- FLCLMAQRVL EYDDKDHYAS KRLNLAGDLL LLLFRNAFSL
                                -----NFLSH IGRVTEK--- FLGEMAARAI ELDDKDHYAN KRLKLAGSLV ADLFRMAFNL
                                -----SLLPH LGDTRED--- FLGRVARTVL ELDDKDHYAN KRLKLAGDLM EDLFRVAFNL
                                -----NFLPH IGRTSQN--- FLGEMACKAV ELDDKDHFKN KRLRLAGPLL ADLFRIAFNL
                                -----YLLPH LGLTPAD--- YLGQMAEKLI ELDDKDHYAN KRLKLAGDLL AGLFRVAFSF
                                -----SLLPH LGDTKED--- YLGRIAKSVL ELDDKDHYAN KRLKLSGDLM EDLFRTSFSL
                                -----NFLPH IGNTPEN--- FLGEMALRII ELDDKDHYAN KRLKLAGPLL ADLFRLAFNL
                                -----ILLPH LSTNPEA--- FLGRMAREVL ELDDKDHYAN KRLKLAGNLM EELFRSGLAL
                                -----NLLPH IGRGADQ--- FLGEMCARII ELDDKDHLKN KRIKLAGPLL AELFRSAFSL
                                -----YFLPH IGTSPED--- YLAAAVNKLL ELDDKDHYAN KRVRLAGDLF TSLFRVAFAF
                                -----SLLPH LGDTRED--- FLGRVARTVL ELDDKDHYAN KRLKLAGDLK EDLFRVAFNL
                                -----SLLPH LGDTRED--- FLGRVARTVL ELDDKDHYAN KRLKLAGDLM EDLFRVAFNL
                                -----YFLPH LGTTTPDEKR MLGQIVKGLV ELDDKDHVAN KRVRLVGDLM TQLFRTVLQF
                                -----NFLPH LGRLHSD--- FLAEIATRII EVDDKDHYAN KRLKLAGSLL AELFRISFNL
                                -----YLLRH IGTKEEN--- FLGQMAQRLL ELDDKDHYSN KRLKLSGESL ISLFRVAFSL
                                -----TLLPH LSTNFEA--- FLGRMAREVL ELDDKDHYAN KRLKLAGNLM EELFRSGLAL
                                -----GLLPH IGKNPDN--- FLGEAASKLI ELDDKDHYGN KVIKFAGQML ADLFRTAFNL
                                -----RFLPH LGTANSK--- FLARMVEQVL EATDKDHYGN KRLRLAGDLM VTVLRNAMNF
                                -----RFLPH LGTANSK--- FLARMVEQVL EATDKDHYGN KRLRLAGDLM ATVLRNAMNF
                                -----YLLPH IGNNKNV--- FLAIMAKKAI RLDDKDHYQN KRVRLAGDLL QELFRVSFML
                                -----GLLPH LGKHPEN--- FLGEAACKLL ELDDKDHYGN KVIKFAGQML ADLFRTAFNL
                                -----NFLPH MGRVPGD--- FLAEIATRII EVDDKDHYAN KRLKLAGSLL AELFRISFNL
                                -----NFLPH LGRLPSE--- FLTEIAARII EVDDKDHYAN KRLKLAGSLL AELFRISFNL
                                -----FLLPH IGNNRKD--- FLAIMAKKAI RLDDKDHYQN KRVRLAGDLL QELFRVSFML
                                -----YFLPH LGTTPDDK-- ELGQAVAGVI ELDDKDHMSN KRVRLVGDLL AQLFRSIFQF
                                -----ELLPH LGDQPGD--- FLGRIVRQVL EMNDKDHYAN KRVRLAGDLI EDLFRVSSQL
                                -----RLLPH LGTSNSQ--- FLALMIERLL EVTDKDHYAN KRLRLAGDLL AIVLRNAVNF
                                -----RLLPH LGTSNSQ--- FLALMIERLL EVTDKDHYAN KRLRLAGDLL AIVLRNAVNF
                                -----ELLPH LGDQFED--- YLGRIVRQVL EMNDKDHYAN KRVRLAGDLI EDLFRVSAQL
                                -----NFLPH VGRTKSA--- FVGQMVARLL ELDDKDHLAN KRLRHAGELI GQVFRVAFQL
                                -----YLLPH IGQKKED--- TLCKLIKQFL IATDKDHYAN KRVRLSGDLL ASLFRVNLIL
                                -----YLMPH IGLKKEN--- TLCKLIKHFY SATNKDHYAN KRVRLSGDLL SDLFRVNMIL
                                -----FFLPH IGMDKKD--- TLCKLVRQLF IASDKDHYAN KRVRLSGDLL MDLFRVNLIF
                                -----YFLPH IGLKKED--- SLCKFIKQFY VATDKDHYAN KRVRLSGDLL ADLFRVNLIL
                                -----YFLPH IGLKKES--- TLCKLIKQFL IATDKDHYAN KRVRLSGDLL ADLFRVNLIL
                                -----RFLIH IGTTEAD--- YLTKMIEKLL RVDDRDHFAN KRIRLAGDLM QEAFRYAFQL
                                -----FFLPH IGLDKNS--- TACKLIKQFL NATDKDHYAN KRIKLAGDLL SDLFRVNLIF
                                -----FFLPH IGLDKNS--- TLCRLLKQYL KSTDKDHYAN KRVKLSGDLL ADLFRVNLIL
                                -----NFLPH LGRSDKS--- FLGEMAYRVI QLDDKDHFKN KRLRLGGPLL ADLFRVAFNL

                                ERIIREPASL VNAAIKEFFG SSQLSQFMDQ TNPLAELTHK RRLSALGPGG LTRERAGFAV
                                ERIIREPASL VNAAIKEFFG SSQLSQFMDQ TNPLAELTHK RRLSALGPGG LTRERAGFAV
                                ERIIREPASL VNAAIKEFFG SSQLSQFMDQ TNPLAELTHK RRLSALGPGG LTRERAGFAV
                                ERIIREPASL VNAAIKEFFG SSQLSQFMDQ TNPLAELTHK RRISALGPGG LTRERAGFAV
                                ERIIREPASL VNAAIKEFFG SSQLSQFMDQ TNPLAELTHK RRISALGPGG LTRERAGFAV
                                ERIIREPASL VNAAIKEFFG SSQLSQFMDQ TNPLAELTHK RRLSALGPGG LTRERAGFAV
                                ERIIREPASL VNAAIKEFFG SSQLSQFMDQ TNPLAELTHK RRLSALGPGG LTRERAGFAV
                                ERIIREPASL VNAAIKEFFG SSQLSQFMDQ TNPLAELTHK RRLSALGPGG LTRERAGFAV
                                ERIIREPASL VNAAIKEFFG SSQLSQFMDQ TNPLAELTHK RRLSALGPGG LTRERAGFAV
                                ERIIREPASL VNAAIKEFFG SSQLSQFMDQ TNPLAELTHK RRLSALGPGG LTRERAGFAV
                                ERIIREPASL VNAAIKEFFG SSQLSQFMDQ TNPLAELTHK RRLSALGPGG LTRERAGFAV
                                ERIIREPASL VNAAIKEFFG SSQLSQFMDQ TNPLAELTHK RRLSALGPGG LTRERAGFAV
                                ERIIREPTSL VNAAIKEFFG SSQLSQFMDQ TNPLAELTHK RRLSALGPGG LTRERAGFAV
                                ERIIREPASL VNAAIKEFFG SSQLSQFMDQ TNPLAELTHK RRLSALGPGG LTRERAGFAV
                                ERIIREPASL VNAAIKEFFG SSQLSQFMDQ TNPLAELTHK RRLSALGPGG LTRERAGFAV
                                ERIIREPASL VNAAIKEFFG SSQLSQFMDQ TNPLAELTHK RRLSALGPGG LTRERAGFAV
                                ERIIREPASL VNAAIKEFFG SSQLSQFMDQ TNPLAELTHK RRLSALGPGG LTRERAGFAV
                                ERIIREPASL VNAAIKEFFG SSQLSQFMDQ TNPLAELTHK RRLSALGPGG LTRERAGFAV
                                ERIIREPASL VNAAIKEFFG SSQLSQFMDQ TNPLAELTHK RRLSALGPGG LTRERAGFAV
                                ERIIREPASL VNAAIKEFFG SSQLSQFMDQ TNPLAELTHK RRLSALGPGG LTRERAGFAV
                                ERIIREPASL VNAAIKEFFG SSQLSQFMDQ TNPLAELTHK RRLSALGPGG LTRERAGFAV
                                ERIIREPASL VNAAIKEFFG SSQLSQFMDQ TNPLAELTHK RRLSALGPGG LTRERAGFAV
                                ERIIREPASL VNAAIKEFFG SSQLSQFMDQ TNPLAELTHK RRLSALGPGG LTRERAGFAV
                                ERIIREPASL VNAAIKEFFG SSQLSQFMDQ TNPLAELTHK RRLSALGPGG LTRERAGFAV
                                ERIIREPASL VNAAIKEFFG SSQLSQFMDQ TNPLAELTHK RRLSALGPGG LTRERAGFAV
                                ERIIKEPASL VNAAIKEFFG SSQLSQFMDQ TNPLAELTHK RRLSALGPGG LTRERAGFAV
                                ERIIREPASL VNAAIKEFFG SSQLSQFMDQ TNPLAELTHK RRLSALGPGG LTRERAGFAV
                                ERIIREPASL VNAAIKEFFG SSQLSQFMDQ TNPLAELTHK RRLSALGPGG LTRERAGFAV
                                ERIIREPASL VNAAIKEFFG SSQLSQFMDQ TNPLAELTHK RRLSALGPGG LTRERAGFAV
                                ERIIREPASL VNAAIKEFFG SSQLSQFMDQ TNPLAELTHK RRLSALGPGG LTRERAGFAV
                                ERIIREPASL VNAAIKEFFG SSQLSQFMDQ TNPLAELTHK RRLSALGPGG LTRERAGFAV
                                ERIIREPASL VNAAIKEFFG SSQLSQFMDQ TNPLAELTHK RRLSALGPGG LTRERAGFAV
                                ERIIREPASL VNAAIKEFFG SSQLSQFMDQ TNPLAELTHK RRLSALGPGG LTRERAGFAV
                                ERIIREPASL VNAAIKEFFG SSQLSQFMDQ TNPLAELTHK RRLSALGPGG LTRERAGFAV
                                ERIIREPASL VNAAIKEFFG SSQLSQFMDQ TNPLAELTHK RRLSALGPGG LTRERAGFAV
                                ERIIREPASL VNAAIKEFFG SSQLSQFMDQ TNPLAELTHK RRISALGPGG LARERAGFAV
                                ERIIREPASL VNAAIKEFFG SSQLSQFMDQ TNPLAELTHK RRLSALGPGG LTRERAGFAV
                                ERIIREPASL VNAAIKEFFG SSQLSQFMDQ TNPLAELTHK RRISALGPGG LTRERAGFAV
                                ERIIREPASL VNAAIKEFFG SSQLSQFMDQ TNPLAELTHK RRLSALGPGG LTRERAGFAV
                                ERIIREPASL VNAAIKEFFG SSQLSQFMDQ TNPLAELTHK RRLSALGPGG LTRERAGFAV
                                ERIIREPASL VNAAIKEFFG SSQLSQFMDQ TNPLAELTHK RRISALGPGG LTRERAGFAV
                                ERIIREPASL VNAAVKEFFG SSQLSQFMDQ TNPLAELTHK RRLSALGPGG LTRERAGFAV
                                ERIIKEPASL VNAAIKEFFG SSQLSQFMDQ TNPLAELTHK RRLSALGPGG LTRERAGFAV
                                ERIIREPAAL VNAAIKEFFG SSQLSQFMDQ TNPLAELTHK RRLSALGPGG LTRERAGFAV
                                ERIIREPASL VNAAIKEFFG SSQLSQFMDQ TNPLAELTHK RRLSALGPGG LTRERAGFAV
                                ERIIREPASL VNAAIKEFFG SSQLSQFMDQ TNPLAELTHK RRLSALGPGG LTRERAGFAV
                                ERIIREPASL VNAAIKEFFG SSQLSQFMDQ TNPLAELTHK RRLSALGPGG LTRERAGFAV
                                ERIIREPTSL VNAAIKEFFG SSQLSQFMDQ TNPLAELTHK RRISALGPGG LTRERAGFAV
                                ERIIREPASL VNAAIKEFFG SSQLSQFMDQ TNPLAELTHK RRLSALGPGG LTRERAGFAV
                                ERIIREPASL VNAAIKEFFG SSQLSQFMDQ TNPLAELTHK RRLSALGPGG LTRERAGFAV
                                ERIIREPAAL VNAAIKEFFG SSQLSQFMDQ TNPLAELTHK RRLSALGPGG LTRERAGFAV
                                ERIIREPASL VNAAIKEFFG SSQLSQFMDQ TNPLAELTHK RRLSALGPGG LSRERAGFAV
                                ERIIREPASL VNAAIKEFFG SSQLSQFMDQ TNPLAELTHK RRLSALGPGG LTRERAGFAV
                                ERIIREPTSL VNAAIKEFFG SSQLSQFMDQ TNPLAELTHK RRLSALGPGG LTRERAGFAV
                                ERIIREPASL VNAAIKEFFG SSQLSQFMDQ TNPLAELTHK RRLSALGPGG LSRERAGFAV
                                ERIIREPTSL VNAAIKEFFG SSQLSQFMDQ TNPLAELTHK RRISALGPGG LSRERAGFAV
                                ERIIREPGAL VNAAIKEFFG SSQLSQFMDQ TNPLAELTHK RRISALGPGG LSRDRAGFAV
                                ERIIKEPAQL VNAAVKEFFG SSQLSQFMDQ TNPLAELTHK RRISALGPGG LTRERAGFAV
                                ERIIKEPAQL VNAAIKEFFG SSQLSQFMDQ TNPLAELTHK RRISALGPGG LTRERAGFAV
                                ERIIKEPAQL VNAAIKEFFG SSQLSQFMDQ TNPLAELTHK RRISALGPGG LTRERAGFAV
                                ERIIKEPAQL VNAAIKEFFG SSQLSQFMDQ TNPLAELTHK RRISALGPGG LTRERAGFAV
                                ERIIKEPAQL VNAAIKEFFG SSQLSQFMDQ TNPLAELTHK RRISALGPGG LTRERAGFAV
                                ERIIREPASL VNAAIKEFFG SSQLSQFMDQ TNPLAELTHK RRLSALGPGG LTRERAGFAV
                                ERIIREPASL VNAAIKEFFG SSQLSQFMDQ TNPLAELTHK RRLSALGPGG LTRERAGFAV
                                ERIIKDPVNL VNAAIKEFFG SSQLSQFMDQ TNPLAELTHK RRISALGPGG LSRERAGFAV
                                ERIVKEPLNL LNASLKEFFG SSQLSQFMDQ INPLAELTHK RRISALGPGG LMRERAGFAV
                                ERIVKEPLNL LNASLKEFFG SSQLSQFMDQ INPLAELTHK RRISALGPGG LMRERAGFAV
                                ------PTSL LNAAIKEFFG SSQLSQFMDQ TNPLAELTHK RRLSALGPGG LARERAGFAV
                                ERIVKEPLNL LNAALREFFG SSQLSQFMDQ TNPLAEITHK RRISALGPGG LQRERAGFAV
                                ERIVREPLNL LNAAIKEFFG SSQLSQFMDQ TNPLAELTHK RRLSALGPGG LARERAGFAV
                                ERIVKEPLNL LNASLKEFFG SSQLSQFMDQ TNPLAELTHK RRISALGPGG LQRERAGFAV
                                ERIVKEPLNL LNASLKEFFG SSQLSQFMDQ INPLAELTHK RRISALGPGG LMRERAGFAV
                                ERIVKEPNNL LNAAIREFFG SSQLSQFMDQ TNPLSELTHK RRLSALGPGG LTRERAGFAV
                                ERIVKEPLNL LNASLKEFFG SSQLSQFMDQ INPLAELTHK RRISALGPGG LVRERAGFAV
                                ERIIKEPANL LNAAIREFFG SSQLSQFMDQ TNALAELTHK RRLSALGPGG LSRERAGFAV
                                ERIVREPANL LNAAIREFFG SSQLSQFMDQ TNPLAELTHK RRLSALGPGG LSRERAGFAV
                                ERIVREPQNL INAAIKEFFG SSQLSQFMDQ TNPLAELTHK RRLSALGPGG LNRERAGFAV
                                ERIVREPQNL INASIKEFFG SSQLSQFMDQ TNPLAELTHK RRLSALGPGG LNRERAGFAV
                                EKLVKEPGQL INAVVKEFFG SSQLSQFMDQ TNPLAEITHK RRLSALGPGG LSRERAGFEV
                                ERLIKEPGQL INAVIKEFFG SSQLSQFMDQ TNPLAEITHK RRLSALGPGG LSRERAGFEV
                                ERLIKEPQAL INAVIKEFFG SSQLSQFMDQ TNPLAELTHK RRLSALGPGG LTRERAGFEV
                                EKLVKEPSQL VNAIIKEFFG SSQLSQFMDQ TNPLAELTHK RRLSALGPGG LSRERAGFEV
                                EKLVKEPGQL VNAVIKEFFG SSQLSQFMDQ TNPLAELTHK RRLSALGPGG LSRERAGFEV
                                ERLIKEPQAL INAVIKEFFG SSQLSQFMDQ TNPLAELTHK RRLSALGPGG LTRERAGFEV
                                ERLVKEPGQL INAVVKEFFG SSQLSQFLDQ TNPLAEITHK RRLSALGPGG LSRERAGFEV
                                ERLIKEPQNL INSVMREFFG SSQLSQFMDQ TNPLAELTHR RRLSALGPGG LTKERAGYEV
                                ERLVNEPQKL INAVMREFFG TSQLSQFMDQ TNPLAELTHR RRLSALGPGG LTKERAGFEV
                                ERLIREPQKL INAIMREFFG TSQMSQFMDQ INPLAEIAHR RRLSALGPGG LSKDRAGFDV
                                ERLIKEPQSL INAVMREFFG SSQLSQFMDQ TNPLAEIAHK RRLSALGPGG LTKERAGFEV
                                ERLVREPQNL INAVMREFFG SSQLSQFMDQ TNPLAEMAHK RRLSALGPGG LTKERAGFDV
                                ERLIKEPGQL INAVIKEFFG SSQLSQFMDQ TNPLAEITHK RRLSALGPGG LSRERAGFEV
                                ERLIKDPQAL INAVMKEFFG SSQLSQFMDQ INPLAELAHK RRLSAMGPGG VNKERAGFEV
                                ERLIKEPQGL INAVMNEFFG SSQLSQFMDQ TNPLAELANK RRLSAMGPGG LTKERAGFEV
                                ERLIREPQSL INSVMREFFG NSQLSQFMDQ TNPLAEIVHK RRLSALGPGG LTKERAGFDV
                                QKAIQEIQSL INSTVNQFFA MNQLSQFMDQ VNPLSELTHK RRVSAVGPGG LRRESKVFEA
                                QKAIQEIQSL INSTVNQFFA MNQLSQFMDQ VNPLSELTHK RRVSAVGPGG LRRESKVFEA
                                QKAIQEIQSL INSTVNQFFA MNQLSQFMDQ VNPLSELTHK RRVSAVGPGG LRRESKVFEA
                                QKTIQEISNL INSGIHQFFA TSPLSQFMEQ VNPLAELTHK RRLTAVGPGG LKRERARFEV
                                HKLLEEVQSL VNTTLHQFFA TSQLSQFMDQ VNPLAELTNK RRLSAIGPGG LKREHARFEV
                                VHQIQEIPSL INASLNSFFA TNPLSQFMDQ VNPIAELTHK RRLTAVGPGG LKRERARFEV
                                VHQIQEIPSL INASLNSFFA TNPLSQFMDQ VNPIAELTHK RRLTAVGPGG LKRERARFEV
                                VHQIQEIPSV VNAAINSFFA TNPLSQFMDQ VNPISELTHK RRLTAVGPGG LKRERARFEV
                                LPILNEPNSL INTTINQFFA TSQLSQFMDQ VNPLSELTHK RRLSAIGPGG LKREHAKFEV
                                IQHIPEPQSL INIAFHQFFA SSQLSQFLDQ VNPLAELTHK RRLSAIGPGG LKREHAKFEV
                                QRLIQEVQSL INAGINQFFA TSPLSQFMEQ VNPLAELTHK RRLTAVGPGG LKRERARFEV
                                QRLIQEVQSL INAGINQFFA TSPLSQFMEQ VNPLAELTHK RRLTAVGPGG LKRERARFEV
                                QRLIQEVQSL INASINQFFA TSPLSQFMEQ VNPLAELTHK RRLTAVGPGG LKRERARFEV
                                VFMIQEVQSL INATINSFFA TNPLSQFMDQ TNPLAELTNK RRLTAVGPGG LKRERARFEV
                                VFMIQEVQSL INATINSFFA TNPLSQFMDQ TNPLAELTHK RRLTAVGPGG LKRERARFEV
                                HKLLEEVQGL VNTTLHQFFA TSQLSQFMDQ VNPLAELTHK RRLSAIGPGG LKREHARFEV
                                IHQIQEIPSL INASLNSFFA TNPLSQFMDQ VNPIAELTHK RRLTAVGPGG LKRERARFEV
                                HKLLEEVQSL VNTTLHQFFA TSQLSQFMDQ VNPLAELTHK RRLSAIGPGG LKREHARFEV
                                HKLLEEVQSL VNTTLHQFFA TSQLSQFMDQ VNPLAELTNK RRLSAIGPGG LKREHARFEV
                                QKMIEDVQSL INATLHQFFA SSQLSQFMDQ VNPLSEITHK RRISALGPGG LRRERARFEV
                                IQHAPEPQTL INTAFHQFFA SSQLSQFLDQ VNPLAELTHK RRLSAIGPGG LKREHAKFEV
                                VQHIPEPQSL INTAFHQFFA TSQLSQFLDQ VNPLAELTHK RRLSAIGPGG LKREHAKFEV
                                IQHIPEPQSL INTSFHQFFA TSQLSQFMDQ INPLSELTHK RRLSAIGPGG LKREHAKFEV
                                IQHIPEPQSL INTAFHQFFA TSQLSQFMDQ INPLSELTHK RRLSAIGPGG LKREHAKFEV
                                VKDMQYPDVL SEATGAWPGG RTGVSQLLDR TNYMSTLSHL RRVTS----P LSREQPHFEA
                                VKDIQYPDVL TEATGAWPGG RTGVSQLLDR TNYVSTMSHL RRVTS----P LDREQPHFEA
                                TRDIKYADVL TEATGNWPGG RTGVSQLLDR TNFMAMVSHL RRIVS----P LSRSQPHFEA
                                VKDIQYPDVL TEATGAWPGG RTGVSQLLDR TNYMSTLSHL RRVTS----P LDREQPHFEA
                                IKDIQYPDVL TEATGAWPGG RTGVSQLLDR TNYVSTLSHL RRVTS----P LDREQPHFEA
                                TRDIKYADVL TEATGNWPGG RTGVSQLLDR TNYIAAISHL RRVVS----P LSRSQPHFEA
                                NRDIKYADVL TEATGNWPGG RTGVSQLLDR TNYIATISHL RRVVS----P LSRSQPHFEA
                                TRDIKYADVI TQATGNWVGG KAGVSQLLDR TNYISSLSHL RRVVS----P LSRSQPHFEA
                                CRDVKYADVI TEATGNWVGG KAGVSQLLDR TNYLSTLSHL RRVVS----P LSRSQPHFEA
                                TRDIKYADVL TEATGNWPGG RTGVSQLLDR TNYISAISHL RRVVS----P LSRSQPHFEA
                                TRDIKYADVI TQATGNWVGG KAGVSQLLDR TNYISSLSHL RRVVS----P LSRSQPHFEA
                                TRDIKYADVV TEATGNWVGG KTGVSQLLDR TNYISALSHL RRVVS----P LSRSQPHFEA
                                CKDLKYSDVL SQATGNWVGG RAGISQLLDR TSNLSVLSHL RRVTS----P LTRSQPHFEA
                                ARDIKYSNNL TEATGNWTGG RSGVSQVLDR TNYISSIAHR RRVSS----L LSRSHPHFEA
                                ARDIKYSYNL TEATGNWTGG RNGVSQVLNR TNYLSSIAHK RRVSS----L LSRSHPHFEA
                                TRDIKYADVL TEATGNWPGG RTGVSQLLDR TNYIAAISHL RRVVS----P LSRSQPHFEA
                                CADLRYADIL TEATGNWVGG RVGVSQLLDR TNYLSTISHL RRVVS----P LSRTQPHFEA
                                VRDIKYADVI TEATGNWVGG KAGVSQLLDR TNYMSSLSHL RRIVS----P LSRSQPHYEA
                                TRDIKYADVI TQATGNWVGG KAGVSQLLDR TNYISSLSHL RRVVS----P LSRSQPHFEA
                                TRDIKYADVL TEATGTWPGG RMGISQLMDD TNFMSRFSHL RRVLS----P LSRTQPHFEA
                                VKDMRYSDVL TEATGNWVGG RAGVSQLLER SNYIATLSHL RRIIS----P LSRAQPHFEA
                                CRDVKYADVI TEATGNWVGG KAGVSQLLDR TNYMSTLSHL RRVVS----P LSRSQPHFEA
                                TRDIKYADVL TEATGTWPGG RMGISQLMDD TNFMSRFSHL RRVLS----P LSRTQPHFEA
                                TRDIKYADVL TEATGTWPGG RMGISQLMDD TNFMSRFSHL RRVLS----P LSRTQPHFEA
                                TRDIKYADVI TQATGNWVGG KAGVSQLLDR TNYISCLSHL RRVVS----P LSRSQPHFEA
                                TRDIKYADVI TQATGNWVGG KAGVSQLLDR TNYISSLSHL RRVVS----P LSRSQPHFEA
                                TRDIKYADVI TQATGNWVGG KAGVSQLLDR TNYISSLSHL RRVVS----P LSRSQPHFEA
                                CRDLKYADII TEATGNWVGG KTGVSQILDR TNYMSTLGHL RRVVS----P LSRSQPHFEA
                                ARDIKYSNNL TEATGNWTGG RSGVSQVLDR TNYISSIAHR RRVSS----L LSRSHPHFEA
                                CRDIKYPGII TEATGNWGRG RVGITQLLDR TNVISTLSHL RRIQS----P LSRSQPNFEA
                                TRDIKYADVI TQATGNWVGG KAGVSQLLDR TNYISSLSHL RRVVS----P LSRSQPHFEA
                                TRDIKYADVI TQATGNWVGG KAGVSQLLDR TNFISSLSHL RRVVS----P LSRSQPHFEA
                                CRDIKYPGII TEATGNWGRG RVGITQLLDR TNMISTLSHL RRIQS----P LSRSQPNFEA
                                TRDIKYADVI TQATGNWVGG KAGVSQLLDR TNYISSLSHL RRVVS----P LSRSQPHFEA
                                MKDLKYQDVL TQSTGNWVGG RTGVSQLLDR TSHMSTLSHL RRVIS----P LTRSQPHFEA
                                VKDIKYADVI TEATGNWVGG KAGVSQLLNR TNHVGTLSHL RRVIS----P LSRSQPHFEA
                                VKDIKYADVI TEATGNWVGG KAGVSQLLNR TNHVGTLSHL RRVIS----P LSRSQPHFEA
                                VKDIKYADVI TEATGNWVGG KAGVSQLLNR TNHVGTLSHL RRVIS----P LSRSQPHFEA
                                CRDVKYADVI TEATGNWVGG KAGVSQLLDR TNYMSTLSHL RRVVS----P LSRSQPHFEA
                                ARDIKYADVL TQATGNWPGG RTGVSQLLDR TNYVGTLSHL RRVVS----P LSRTRPHFEA
                                CRDLKYADVI TEATGNWVGG KAGVSQLLDR TNYLSTVGHL RRIIS----P LSRSQPHFEA
                                VRDIKYADVL TEATGNWPGG RTGVSQLLDR ENYMGTLSHL RRVVS----P LSRMRPHFEA
                                ARDIKYADVL TEATGNWPGG RTGVSQLLER TNYIGTFSHL RRVVS----P LSRSRPHFEA
                                CRDIKYPGII SEATGNWGRG RVGVTQLLDR TNRISTLSHL RRLQS----P LSRSQPNFEA
                                VKDLKYPDLL TQSTGNWVGG RAGVSQLLDR TSNMSAMSHL RRVTS----P LTRSQPHFEA
                                VKDIKYADVI TEATGNWVGG KAGVSQLLNR TNHVGTLSHL RRVIS----P LSRSQPHFEA
                                CRDIKYPGII TEATGNWGRG RVGITQLLDR TNRVSTLSHL RRLQS----P LSRSQPNFEA
                                VKDIKYADVI TEATGNWVGG KAGVSQLLNR TNQVGTLSHL RRVIS----P LSRSQPHFEA
                                CQDLQYADLI TEATGNWTGG KVGVSQLLDR TNYLSTLSHL RRVVS----P LSRGQPHFEA
                                CRDIKYPGII SEATGNWGRG QVGITQLLDR TNTISMLSHL RRLQS----P LSRSQPNFEA
                                TRDIKYADVL TEATGQWPGG RTGVSQLLDT VNFMSKLSHL RRVVS----M LSRSQPHFEA
                                LKDIKYSDVL TDATGNWVGN RSGISQLLDR TDYMSAISHL RRALS----P LSRSQPHFEA
                                CRDIKYPGII SEATGNWGRG QVGITQLLDR TNTISMLSHL RRLQS----P LSRSQPNFEA
                                VKDIKYADVI TEATGNWVGG KAGVSQLLNR TNHVGTLSHL RRVIS----P LSRSQPHFEA
                                CRDMKYPGII TEATGNWGRG KVGITQLLDR TNHISTLSHL RRLQS----P LSRSQPNFEA
                                CRDIKYPGII TDATGNWGRG HVGVTQLLDR TNMISTFSHL RRLQS----P LSRSQPNFEA
                                CRDIKYPGII SEATGNWGRG QVGITQLLDR TNTISMLSHL RRLQS----P LSRSQPNFEA
                                CKDLKYSDVL SQATGNWVGG RAGVSQLLDR TSNLATLSHL RRVTS----P LTRSQPHFEA
                                CRDMKYPGII TEATGNWGRG KVGITQLLDR TNIISTLSHL RRLQS----P LSRSQPNFEA
                                VKDIKYADVI TEATGNWVGG KAGVSQLLNR TNHVGTLSHL RRVIS----P LSRSQPHFEA
                                IKDMAYPGIL TEATGNWGRG RVGISQLLDR TNLLSTLSHL RRLQS----P LSRSQPNFEA
                                VRDIKYPGII TEATGNWGRG RVGVTQLLDR TNYISTLSHL RRLQS----P LSRSQPNFEA
                                CRDMKYPGII TEATGNWGRG KVGVTQLLDR TNHISTLSHL RRLQS----P LSRSQPNFEA
                                ARDIKYADVL TEATGNWPGG RTGVSQLLER TNYVGTLSHL RRVIS----P LSRNRPHFEA
                                LQDIRQADII TEATGNWIGG RTGVSQMLDR TNIMSTLSHL RRVVS----N LSRTQPHFEA
                                LKDIKYSDVL TDATGNWVGN RSGISQLLDR TDYMSAISHL RRALS----P LSRSQPHFEA
                                VKDIKYADVI TEATGNWVGG KAGVSQLLNR TNLVGTLSHL RRVVS----P LSRSQPHFEA
                                YRDIKYPGII TQATGNWGRG RVGITQLLDR TNRVSTLSHL RRLQS----P LSRSQPNFEA
                                CRDIKYADLI TEATGNWTGG KSGVSQLLDR TNYMSALSHL RRVVS----P LSRSQPHFEA
                                MKDLKYPDLM THATGNWVGG RAGVSQLLDR TSNMSTLSHL RRVTS----S LTRSQPHFEA
                                TRDIKYPGII TEATGNWGRG RVGITQLLDR TNYISTISHL RRLQS----P LSRSQPNFEA
                                MKDLKYPDLL THATGNWVGG RAGVSQLLDR TSNMSTLSHL RRVTS----S LTRSQPHFEA
                                LQDIRQADII TEATGNWIGG RTGVSQMLDR TNVLSTLSHL RRIVS----N LSRTQPHFEA
                                TRDIKYADVI TEATGNWVGG KAGVSQLLDR TNYMSALSHL RRVVS----P LSRSQPHXEA
                                CRDIKYPSII TEATGNWGRG KVGTTQLLDR TNYLSTLSHL RRLQS----P LSRSQPNFEA
                                VKDLKYPDLL TQATGNWVGG RAGVSQLLDR TSNMSTLSHL RRVTS----P LTRSQPHFEA
                                ARDIKYPGII TEATGNWGRG RVGVTQLLDR TNHISTLSHL RRLQS----P LSRSQPNFEA
                                CRDMKYADVI TEATGNWVGG KAGVSQLLDR TNYLSTIGHL RRIIS----P LSRSQPHFEA
                                MKDLKYPDLF THATGNWVGG RAGVSQLLDR TSNMSAMSHL RRITS----S LTRSQPHFEA
                                CRDVKYHGII TEATGNWGYG RVGITQLLDR TNHISTLSHL RRLQS----P LSRSQPNFEA
                                LNDLKYRDVL TNATGNWTGG RAGISQLLDR TCNMSTLSHL RRVIS----P LTRSQPHFEA
                                YRDMRYPGII TSATGNWRRG RVGMTQLLDR TNTLSTLSHL RRLQS----P LSRSQPNFEA
                                VKDLVYADII TEATGNWVGG RTGVSQLLDR TNWLSMLSHL RRVVS----S LARGQPNFEA
                                VKDLKYPDLL TQATGNWVGG RAGVSQLLDR TSNMSALSHL RRVTS----P LTRSQPHFEA
                                VKDLKYPDLL TQATGNWVGG RAGVSQLLDR TSNMSTLSHL RRVTS----P LTRSQPHFEA
                                LQELKSPDII TEATGNWVGG KTGVSQILDR TNYMSTLSYL RRVVS----S LSRTQPHFEA
                                TRDLKYPGII TEATGNWVRG RIGVTQLLDR TNFISTLSHL RRLQS----P LSRSQPNLEA
                                CRDIKYADVI TEATGNWVGG KAGVSQLLDR TNYISTLSHL RRVVS----P LSRNQPHFEA
                                LNDMKYRDVL TNATGNWTGG RAGVSQLLDR TCNMATLSHL RRVIS----P LTRSQPHFEA
                                IRDMKYPGIV SDATGNWGRG RVGVTQLLDR TNYMSTISHL RRIQS----P LSRSQPNFEA
                                VKDLRHANLL TDATGNWPDG KTGVSQILDR TNYLSTLSHL RRVVS----P LNRLHANPEA
                                VKDLRHANLL TDATGNWPDG KTGVSQILDR TNYLSTLSHL RRVVS----P LNRLHANPEA
                                LKDIKYSRTM DEATGNWTGG RSGISQVLDR TTFLSSISHR RRISL----L LEKTRPHFEA
                                VRDMKYPGII TDATGNWGRG RVGVTQLLDR TNYLSTISHL RRIQS----P LSRTQPNFEA
                                TRDLKYPGII TEATGNWVRG RIGVTQLLDR TNFVSTLSHL RRLQS----P LSRSQPNLEA
                                TRDLKYPGII TEATGNWVRG RIGVTQLLDR TNFVSTLSHL RRLQS----P LSRSQPNLEA
                                LKDIKYSRTM DEATGNWTGG RSGISQVLDR TTFLSSISHR RRISL----L LEKTRPHFEA
                                VQDLRNADII SDSTGNWVGG KTGVTQMLDR TNYVSTISHL RRVVS----S LSRTQPHFEA
                                ARDLKYPDVL TSATGNWVGG RSGVSQLLDR TTYLASLSHM RRVTS----P LVRSQPHFEA
                                VKDLRHANLL TDATGNWPDG RTGVSQILDR VNYLSTLSHL RRVVS----P LNRMHANPEA
                                VKDLRHANLL TDATGNWPDG RTGVSQILDR VNYLSTLSHL RRVVS----P LNRMHANPEA
                                ARDLKYPDVL TSATGNWVGG RSGVSQLLDR TTYLAALSHM RRVTS----P LVRSQPHFEA
                                VREMTYPDII TDATGNWVGG RTGVSQILDR TNYLSTLSHL RRVVS----P LSRTQPHFEA
                                IRDMQYSTLF SHATGSWVGE RKGVTQNMNK TNYLETISQL QRISS----M LPGEQENFMA
                                LRDIQYSTLF SHATGSWIGE TSGVTQNMDK TNYLAILSEL QRVSS----Q LPGEQENFQA
                                VRDIQNGTLF AHATGSWIGE KTGITQNMDK TNSLSVFSQL LRVVS----L LPSEQENFKA
                                LREIQHSTLF SRATGSWIGE RSGVTQNMDK TNYLAILSQL LRVSS----S LPGEQENFAA
                                LRDIQHSTLF SHATGSWIGE RSGVTQNLDK TNSLSILSQL QRVSS----M LPGEQENFLA
                                VLRTRREGQI TSSTGIWPRG ELGISQNLDR TNYVATLQHL RRVNS----P LPSGLPLHEA
                                VRDLQYSTLF SHATGSWIGE RTGVTQNMDK TNYMSVLSQL QRVAS----I LPGEQENFMA
                                VKDIQYSTLF SHATGSWIGE RTGVTQNMQK NNYLDMLSHL QRVSS----T LPGEQGNFMA
                                SRDIKYPGII SEATGNWGRG RVGITQLLDR TNYISTLSHL RRLQS----P LSRSQPNFEA

                                RDIHPSHYGR VCPIETPEGP NAGLIGSLAT HARVNGFIET PYYMTADEED EFRVAPGDIS
                                RDIHPSHYGR ICPIETPEGP NAGLIGSLAT HARVNGFIET PFYMTADEED DLRVAPGDIP
                                RDIHPSHYGR ICPVETPEGP NAGLIGSLAT HARVNGFLET PYYMTADEED DLRVAAGDLP
                                RDIHPSHYGR ICPIETPEGP NAGLIGSLAT HARVNGFIAT PYYMTADEED DLRVAAGDIN
                                RDIHPSHYGR ICPIETPEGP NAGLIGSLAT HARVNGFIET PYYMTADEED DLRVAAGDIN
                                RDIHPSHYGR ICPIETPEGP NAGLIGSLAT HARVNGFLET PFYMTADEED DFRVAAGDAP
                                RDIHPSHYGR ICPIETPEGP NAGLIGSLAT HARVNGFLET PFYMTADEED DFRVAAGDAP
                                RDIHPSHYGR ICPIETPEGP NAGLIGSLAT HARVNGFIET PFYMTADEED DLRVAPGDIP
                                RDIHPSHYGR ICPIETPEGP NAGLIGSLAT HARVNGFIET PFYMTADEED DLRVAPGDIP
                                RDIHPSHYGR ICPIETPEGP NAGLIGSLAT HARVNGFLET PFYMTADEED DFRVAAGDAP
                                RDIHPSHYGR ICPIETPEGP NAGLIGSLAT HARVNGFLET PFYMTADEED DLRVAPGDIP
                                RDIHPSHYGR ICPIETPEGP NAGLIGSLAT HARVNGFLET PFYMTADEED DFRVAAGDAP
                                RDIHPSHYGR ICPIETPEGP NAGLIGSLAT HARVNGFLET PYYMTADEED DFRVAPGDVP
                                RDIHPSHYGR ICPIETPEGP NAGLIGSLAT HARVNGFLET PFYMTADEED DLRVAPGDTP
                                RDIHPSHYGR ICPIETPEGP NAGLIGSLAT HARVNGFLET PFYMTADEED DLRVAPGDIP
                                RDIHPSHYGR ICPIETPEGP NAGLIGSLAT HARVNGFLET PSYMTADEED DLRVAAGDAA
                                RDIHPSHYGR ICPIETPEGP NAGLIGSLAT HARVNGFLET PFYMTADEED DLRVAPGDTP
                                RDIHPSHYGR ICPIETPEGP NAGLIGSLAT HARVNGFLET PFYMTADEED DLRVAPGDIP
                                RDIHPSHYGR ICPVETPEGP NAGLIGSLAT HAKVNGFLET PFYMTADEED DLRVAPGDIP
                                RDIHPSHYGR ICPIETPEGP NAGLIGSLAT HARVNGFLET PFYMTADEED DLRVAPGDIP
                                RDIHPSHYGR ICPIETPEGP NAGLIGSLAT HARVNGFLET PFYMTADEED DLRVAPGDIP
                                RDIHPSHYGR ICPIETPEGP NAGLIGSLAT HARVNGFIET PFYMTADEED DLRVAPGDIP
                                RDIHPSHYGR ICPVETPEGP NAGLIGSLAT HAKVNGFLET PFYMTADEED DLRVAPGDLP
                                RDIHPSHYGR ICPIETPEGP NAGLIGSLAT HARVNGFLET PFYMTADEED DLRTATGDVP
                                RDIHPSHHGR ICPVETPEGP NAGLIGSLAT YARVNGFIET PYYLTADEED DFRVAPGDVA
                                RDIHPSHYGR ICPIETPEGP NAGLIGSLAT HARVNGFIET PFYMTADEED DLRVAPGDIP
                                RDIHPSHYGR ICPIETPEGP NAGLIGSLAT HAKVNGFLET PFYMTADEED DLRVAPGDTK
                                RDIHPSHYGR ICPIETPEGP NAGLIGSLAT HAKVNGFLET PFYMTADEED DLQVAPGDTP
                                RDIHPSHYGR ICPIETPEGP NAGLIGSLAT HARVNGFLET PFYMTADEED DLRTATGDIP
                                RDIHPSHNGR ICPIETPEGP NAGLIGSLAT HARVNGFIEA PYYMTADEED EFRVAPGDVP
                                RDIHPSHYGR ICPIETPEGP NAGLIGSLAT HARVNGFLET PYYMTADEED DLRVAAGDAM
                                RDIHPSHYGR ICPIETPEGP NAGLIGSLAT HARVNGFLET PFYMTADEED DLRTATGDIP
                                RDIHPSHHGR ICPVETPEGP NAGLIGSLAT YARVNGFIET PYYLTADEED DVRVAPGDVA
                                RDIHPSHYGR ICPIETPEGP NAGLIGSLAT HARVNGFLET PFYMTADEED DLRVAAGDAT
                                RDIHPSHYGR ICPIETPEGP NAGLIGSLAT HARVNGFLET PFYMTADEED DLRTATGDVP
                                RDIHPSHHGR ICPVETPEGP NAGLIGSLAT YARVNGFIET PYYLTADEED DLRVAPGDIS
                                RDIHPSHHGR ICPIETPEGP NAGLIGSLAT HARVNGFITT PVYMTADEED DVRVAPGDVP
                                RDIHPSHHGR ICPVETPEGP NAGLIGSLAT YARVNGFIET PCYLTADEED DLRVAPGDVA
                                RDIHPSHYGR ICPIETPEGP NAGLIGSLAT HARVNGFIET PYYMTADEED EFRVAPGDVA
                                RDIHPSHYGR ICPIETPEGP NAGLIGSLAT HARVNGFIET PYYMTADEED EFRVAPGDVA
                                RDIHPSHHGR ICPVETPEGP NAGLIGSLAT CARVNGFIET PYYLTADEED DMRVAPGDIP
                                RDIHTSHYGR ICPIETPEGP NAGLIGSLAT HARVNGFIET PFYMTADQED DLRVAPGDIT
                                RDIHPSHYGR ICPIETPEGP NAGLIGSLAT HARVNGFIET PYYMTADEED DLRVAPGDIP
                                RDIHPSHYGR ICPVETPEGP NAGLIGSLAT YARVNGFIAT PYYLTADEED DLRVAPGDVA
                                RDIHPSHYGR ICPIETPEGP NAGLIGSLAT HARVNGFLET PFYMTADEED DLRVAPGDIR
                                RDIHPSHYGR ICPIETPEGP NAGLIGSLAT HARVNGFIET PYYMTADEED DLRVAPGDIS
                                RDIHPSHYGR ICPIETPEGP NAGLIGSLAT HARVNGFIAT PYYMTADEED DLRVAPGDVS
                                RDIHPSHYGR ICPIETPEGP NAGLIGSLAN HAKVNGFIET PYYMTADAED DLRVAPGDIM
                                RDIHPTQYGR ICPVETPEGP NAGLIGSLAT YARVNGFIET PYYLTAGEED DMRVAPGDVP
                                RDIHPSHYGR ICPIETPEGP NAGLIGSLAT LARVNGFIAT PYYMTADEED DLRVAPGDIR
                                RDIHPSHYGR ICPVETPEGP NAGLIGSLAT YAKVTGFIAT PYYLTADEED DLRVAPGDIP
                                RDIHPSHYGR ICPIETPEGP NAGLIGSLAT HARINGFIES PYYLTADEED EYRVAPGDIP
                                RDIHPSHYGR ICPIETPEGP NAGLIGSLAT HARVNGFIET PFYMTADEED DLRVAPGDLS
                                RDIHPSHYGR ICPIETPEGP NAGLIGSLAT HARVNGFIET PFYMTADEED DKRVAPGDVP
                                RDIHPSHYGR ICPIETPEGP NAGLIGSLAT HARVNGFIES PYYLTADEED EYRVAPGDVP
                                RDIHPSHYGR ICPVETPEGP NAGLIGSLAT CARVNGFIAT PYYLTADEED DKRVAPGDIA
                                RDIHPSHYGR ICPVETPEGP NAGLIGSLAT YARVNGFIAT PYYLTADEED DKRVAPGDLS
                                RDIHPSHYGR ICPIETPEGP NAGLIGSLAT HARVNGFIET PFYLSADLED ECRVAPGDVP
                                RDIHPSHYGR LCPIETPEGP NAGLINSLAT HARVNGFIET PFYLSADLED ECRVAPGDVA
                                RDIHPSHYGR LCPIETPEGP NAGLINSLAT HARVNGFIET PFYLSADLED ECRVAPGDVA
                                RDIHPSHYGR LCPIETPEGP NAGLINSLAT HARVNGFIET PFYLSADLED ECRVAPGDVA
                                RDIHPSHYGR LCPIETPEGP NAGLINSLAT HARVNGFIET PFYLSADRED EVRVAPGDVA
                                RDIHPSHYGR ICPIETPEGP NAGLIGSLAT HARVNGFIET PYYLTADEED EFRVAAGDVA
                                RDIHPSHYGR ICPIETPEGP NAGLIGSLAT HARVNGFIET PYYLTADEED EFRVAAGDVA
                                RDIHPSHYGR ICPIETPEGP NAGLIGSLAT YARVNGFIET PFYMTADQED ERRVAPGDIR
                                RDIHPSHYGR ICPIETPEGP NAGLIGSLAT HAKVNGFIEA PFYMTADEDE DFRCAPADIQ
                                RDIHPSHYGR ICPIETPEGP NAGLIGSLAT HAKVNGFIEA PFYMTADEDE DFRCAPADIQ
                                RDIHPSHYGR ICPVETPEGP NAGLIGSLST FARVNGFIET PYYLSADEED NFRVAPGDIT
                                RDIHPSHYGR ICPVETPEGP NAGLIGSLAT HARVNGFIET PFYMTADEDE NFRCAPADIE
                                RDIHPSHYGR ICPVETPEGP NAGLIGSLAT YARVNGFIET PYYLSADEEE TSRVAPGDIP
                                RDIHPSHYGR ICPIETPEGP NAGLIGSLAT HAKVNGFVES PFYMTADADE NYRCAPADVK
                                RDIHPSHYGR ICPIETPEGP NAGLIGSLAT HAKVNGFVEA PFYMTADEDE EFRCAPADVQ
                                RDIHPSHYGR ICPVETPEGP NAGLIGSLAT YARVNGFLET PYFLSADEED KYRVAPGDAT
                                RDIHPSHYGR ICPVETPEGP NAGLIGSLAT HAKVNGFIES PFYLTADEED NLRIAPADLE
                                RDIHPSHYGR ICPVETPEGP NAGLIGSLAT HARVNGFIET PYYLSADEED NFRVAPGDVA
                                RDIHPSHYGR ICPVETPEGP NAGLIGSLAT HARVNGFIET PYYLTADEED RFRVAPGDVP
                                RDIHTSHYGR ICPIETPEGP NAGLINSMAT FARVNGFLET PYHMTADEED NHRIAPGDLG
                                RDIHTSHYGR ICPIETPEGP NAGLINSMST FSQVNGFLET PYFMTADKED NHYIAPGDLG
                                RDIHPSHYGR ICPIETPEGP NAGLISSLST YARVNGFIET PYYLTADIED LHKIAPCDIK
                                RDIHPSHFGR ICPIETPEGP NAGLIGSLAT YARVNGFIET PYYLTADVED LHKIAAYDVR
                                RDIHPSHYGR VCPIETPEGP NAGLIGSLST HAKVNGFIET PYYLTADVED LYHIASCDVR
                                RDIHPSHYGR ICPIETPEGP NAGLIGSLST YGRINGFIET PYYLTADIED LHKIASCDVK
                                RDIHPSHYGR ICPIETPEGP NAGLIGSLST YARVNGFIES PYYQTADVSD FFRIASFDVK
                                RDIHPSHYGR VCPIETPEGP NAGLIASLAT YGRINGFIET PYYLTADIED LYRIASCDTP
                                RDIHPSHYGR ICPIETPEGP NAGLISSLAT YAKTNGFIEC PYYITADVED FYKIASSDVK
                                RDIHPSHYGR ICVIETPEGP NAGLIGPLGT YARTNGFIET PYYLTADIED RFRIAPCDVH
                                RDIHPSHYGR ICVVETPEGQ NAGLIGPLAV FARVNGFIET PYYFTADLED YHKIAPFDIK
                                RDIHPSHYGR ICPIETPEGP NAGLIGPLST YARLNGFIET PYYLSADQED KFNVAPWDTP
                                RDIHPSHYGR ICPIETPEGP NAGLIGPLGT FARLNGFIET PYYLTADVED KYHIAPWDAP
                                RDIHPSHYGR VCPIETPEGP NAGLIGPLAT FAKVNGFIET PYSISADEED KSYIAPWDAM
                                RDIHPSHYGR VCPIETPEGP NAGLISSLST YARVNGFIES PYYLTADVED LHKIASYDVK
                                RDIQPSHYGR ICPVETPEGP TSGLISPLAT FADVNGFIVT PYYLTAEKEE ESIIAPYDVS
                                RDIHPSHYGR ICPIETPEGP NSGLISPLAT FSRVNGFIET PYYLSANGED DLKIAPYDFS
                                RDIHPSHYGR ICPIETPEGP NAGLIGPLAS FARVNGFIET PYYLTAEVEE KFYIAAWDAP
                                RNVHYSQYGR LCPIETPEGA NIGFITSLAI YAKIDGFLMT PYYLRANEEE EYKIIPATTP
                                RNVHYSQYGR LCPIETPEGA NIGFITSLAI YTKIDGFLMT PYYLRANEEE DFKIVPATTP
                                RNVHYSQYGR LCPIETPEGA NIGFITSLAI YAKVDGFLMT PYYLRANEEE EYKIVPATTP
                                RDVHHSHYGR MCPIETPEGS NIGLITSLAV YAGIDGFLVT PYYLTADEEE HYNIAPCTVK
                                RDVHHSHYGR MCPIETPEGA NIGLMTSMAT FAKIDGFLLT PYYLAADEEE RYNIAHSTIA
                                RDVHHSHYGR MCPIETPEGG NIGLITSLAV YATIDGFLVT PYYLAADEEE NYRIASSTIP
                                RDVHHSHYGR MCPIETPEGG NIGLITSLAV YATIDGFLVT PYYLAADEEE NYRIASATIP
                                RDVHHSHYGR MCPIETPEGG NIGLITSLAV YATIDGFLIT PYYLAADEEE HYRIASATIP
                                RDVHHSHYGR MCPIETPEGA NIGLITSLAI LARVDGFLET PYWLTADQEE EKIIAPASVE
                                RDVHHSHYGR MCPIETPEGA NIGLITSLAI LAKVDGFLKT PYYLTADEEE LHKIAPASIK
                                RDVHHSHYGR MCPIETPEGA NIGLITSLAV YATVDGFLIT PYYLTADEEE HYYIAPCTVK
                                RDVHHSHYGR MCPIETPEGA NIGLITSLAV YATVDGFLTT PYYLTADEEE HYHIAPCTVR
                                RDVHHSHYGR MCPIETPEGA NIGLITSLAV YADLDGFLTT PYYLTADEEE HYNIAPCTVK
                                RDVHHSHYGR MCPIETPEGA NIGLITSLSV YATIDGFLIT PYYLTADEEE NYKIAPSTTP
                                RDVHHSHYGR MCPIETPEGA NIGLITSLSV YSTIDGFLIT PYYLTADEEE NYKIAPSTTP
                                RDVHHSHYGR MCPIETPEGA NIGLMTSLST YATLDGFLLT PYFLGADEEE NYRIAQSTID
                                RDVHHSHYGR MCPIETPEGG NIGLITSLSV YATIDGFLVT PYYLAADEEE NYKIASVTIA
                                RDVHHSHYGR MCPIETPEGA NIGLMTSLST YATLDGFLLT PYFLGADEEE NYKIAQSTIE
                                RDVHHSHYGR MCPIETPEGA NIGLMTSLAT FAKIDGFLLT PYYLAADEEE RYNIAHSTVD
                                RDVHHSHYGR MCPIETPEGA NIGLITSLAT YAKIDGFLRT PYYLMADEEE NYNIAPVNVR
                                RDVHHSHYGR MCPIETPEGA NIGLITSMAI LAKVDGFLKT PYYLTADEEE LYKIAPASAE
                                RDVHHSHYGR MCPIETPEGA NIGLITSLAI LAKVDGFLTT PYYLTADEEE LHKIAPASVE
                                RDVHHSHYGR MCPIETPEGA NIGLITSLAI LARTDGFLKA PYYLSADEEE THKIAPASVE
                                RDVHHSHYGR MCPIETPEGA NIGLITSLAI LAKTDGFLKS PYYLSADEEE NYKIASASAD
                                RDLHGTHWGR ICPTETPEGP NCGLVKNLAL MSQIT-VPEE EVYLDAEEEE NAYVALWPWE
                                RDLHGTHWGR ICPTETPEGP NCGLVKNLAL MAQIT-VPEE EVYLDAEEEE NAYVAMWPWE
                                RDLHSTHWGK ICPVETPEGP NCGLVKNLAV TAGIS-TDEE KVYLDAEEEE NLYIAVTPEE
                                RDLHGTHWGR ICPTETPEGP NCGLVKNLAL MAQIT-VPEE EIYLDAEEEE NAYVAMWPWE
                                RDLHGTHWGR ICPTETPEGP NCGLVKNLAL MAQIT-VPEE EVYLDAEEEE NAYVAMWPWE
                                RDLHPTHWGK ICPSETPEGP NCGLVKNLAL MTEIS-TEEG KVYLDAEEEE NTFIAVSEDE
                                RDLHSTHWGK ICPCETPEGP NCGLVKNLAL TAEIS-ADEE KVYLDAEEEE NLYIAVSPEA
                                RDLHSTHWGK ICPNETPEGP NCGLVKNIAM MAYIS-TDEE LVFLDAEEEE NTLIAMTPDE
                                RDLHPTQWGR LCPNETPEGP NCGLVKNLAL MAIIS-CDEK IVYLDAEEEE NAYIALNPED
                                RDLHPTHWGK ICPCETPEGP NCGLVKNLAL TAEIS-TEEG KVYLDAEEEE NSYVTVSEEV
                                RDLHCTHWGK ICPNETPEGP NCGLVKNIAM MAYIS-TDEE SVFLDAEEEE NTLIAMYVSE
                                RDLHSTHWGK ICPSETPEGP NCGLVKNLAL MAFIS-TNEA KIYLDAEEEE NTLIAMRLKN
                                RDLHSTQWGR LCPNETPEGP NCGLVKNLAL TVEIS-FPEK EVYIDAEEEE NALIALREED
                                RDVHATQWGR ICPNETPEGQ NCGLVKNLAI GAYIS-TDEA PIYIDAEEEE NAFVAIDIDE
                                RDLHATQWGR LCPNETPEGQ NCGLVKNLAI CAHIT-IKEE SIYVDAEEEE NAYIAMDEKS
                                RDLHPTHWGR ICPCETPEGP NCGLVKNLAL MAEIS-TDET KVYLDAEEEE NTYIAVYENQ
                                RDLHPTQWGR LCTNESPEGQ NCGLVKNLAL LATVS-VDES KIYLDAEEEE NALIATDPSE
                                RDLHPTHWGR ICPNETPEGP NCGLVKNLAL MCHIS-VDEK EVYLDAEEEE NAYIALTPES
                                RDLHSTHWGK ICPNETPEGP NCGLVKNIAM MAYIS-TNED AVFLDAEEEE NALIAMGPEE
                                RDLHPTHWGR ICPSETPEGP NCGLVKNMAL MSYIS-SNEL DIYLDAEEEE NTLIALSEED
                                RDLHPTQWGK ICPTETPEGP NCGLVKNFSQ MVEIT-VDPD SFYLDAEEEE NALIAMNEED
                                RDLHPTQWGR LCPNETPEGP NCGLVKNLAL MAIIS-FDKK FVYLDAEEEE NAYIALNPED
                                RDLHPTHWGR ICPSETPEGP NCGLVKNMAL MSYIS-SNEI DVYLDAEEEE NTLIALYEND
                                RDLHPTHWGR ICPSETPEGP NCGLVKNMAL MSYIS-SNEL DLYLDAEEEE NTFIALSKED
                                RDLHSTHWGK ICPNETPEGP NCGLVKNIAM MAYIS-TNEE AVFLDAEEEE NTLIAMYASD
                                RDLHSTHWGK ICPNETPEGP NCGLVKNIAM MAYIS-TDEE AVFLDAEEEE NALIAMGPEE
                                RDLHSTHWGK ICPNETPEGP NCGLVKNLAM MSYIS-TDED AIFIDAEEEE NALIAMYPED
                                RDLHPTQWGR LCSTETPEGP NCGLVKNLAL MATIS-IDER LIYLDAEEEE NAYIAISPEE
                                RDLHATQWGR ICPNETPEGQ NCGLVKNLAI GAYIS-TDEA PIYIDAEEEE NAFVAIDIDE
                                RDLHPTHWGR LCPNETPEGS NCGLVNNLAL QACIS-VNPE KIYVDAEEEE NIYVALSFDE
                                RDLHSTHWGK ICPNETPEGP NCGLVKNIAM MAYIS-TEET GVFLDAEEEE NTLIAMYPIE
                                RDLHSTHWGK ICPNETPEGP NCGLVKNIAM MAYIS-TEEE AIFMDAEEEE NTLIAMYPSE
                                RDLHPTHWGR LCPNETPEGS NCGLVNNLAL SAFIS-VNPE KIYIDAEEEE NIYVALSFED
                                RDLHSTHWGK ICPNETPEGP NCGLVKNLAM MAYIS-TDED AIFIDAEEEE NALIAMYPDD
                                RDLHPTQWGR LCPNETPEGQ NCGLVKNAAL IIDVS-YPEE DVWIDAEEEE NAYIAVYAYD
                                RDLHPTQWGK ICPAETPEGP NCGLVKNLGL ASIIS-ADER IIYLDAEEEE NAYIAMFEED
                                RDLHPTQWGK ICPAETPEGP NCGLVKNLGL TSIIS-MDER ILYLDAEEEE NAYIAMFEQD
                                RDLHPTQWGK ICPAETPEGP NCGLVKNLGL ASIIS-ADER IIYLDAEEEE NAYIAMFEED
                                RDLHSTQWGR LCPNETPEGP NCGLVKNLAL MAIIS-FDES IVYLDAEEEE NAYIALNPED
                                RDLHPTHWGR ICPAETPEGP NCGLVKNLAL DAVIS-CDEE EVYLDTEEEE NAYIAVRPED
                                RDLHSTQWGR LCPSETPEGP NCGLVKNLAL MSFIS-IDER PIYLDAEEEE NAYISLTPEE
                                RDLHPTHWGR ICPSETPEGP NCGLVKNLAI PAVIS-QEED EIYLDTEEEE NAYVAVKPNE
                                RDLHPTHWGR VCPNETPEGP NCGLVKNFAL SALVS-TDEV EVYLDAEEEE NAYVAVTPEE
                                RDLHSTHWGR LCPNETPEGS NCGLVKNLAL SAIIS-VNPE KVYLDAEEEE NTYIALNFEE
                                RDLHPTQWGR LCPNETPEGQ NCGLVKNCAL LVDVS-SHDH EMWLDAEEEE DTFICPMPYV
                                RDLHPTQWGK ICPAETPEGP NCGLVKNLGL TSIIS-MDER ILYLDAEEEE NAYIAMFEED
                                RDLHPTHWGR LCPNETPEGS NCGLVKNLAL SASIS-VNQE KIYLDAEEEE NAYVALSLED
                                RDLHPTQWGK ICPAETPEGP NCGLVKNLGL ASIIS-ADER IIHLDAEEEE NAYIAMFEEE
                                RDLHATQWGR ICPNESPEGP NCGLVKNLSL MARIT-INEA EIYLDPMEEE NAYIALNPED
                                RDLHPTHWGR LCPNETPEGS NCGLVKNLAL SASIS-TNPE VVYIDAEEEE NTYIALTPEE
                                RDLHPTHWGR ICPSETPEGP NCGLVKNLAL MCEVS-VDEE EIYVDAEEEE NAFVAIDEED
                                RDLHSTHWGR ICPSETPEGP NCGLVKNFSQ EAEIS-VGDI EGYLDADEED DCYVAIDEAS
                                RDLHPTHWGR LCPNETPEGS NCGLVKNLAL SASIS-TDPE VVYIDAEEEE NTYIALTPEE
                                RDLHPTQWGK ICPAETPEGP NCGLVKNLGL ASIIS-TDER IIYLDAEEEE NAYIAMFEED
                                RDLHATHWGR ICPNETPEGS NCGLVKNLAL SATIS-ERFE KVLLDADEEE NAYIALKPED
                                RDLHATHWGR LCPNETPEGA NCGLVKNLAL SAVIS-FDSK KVYLDAEEEE NALVALDVRD
                                RDLHPTHWGR LCPNETPEGS NCGLVKNLAL SASIS-TNPE RVYIDAEEEE NTYIALTPEE
                                RDLHSTQWGR LCPNETPEGP NCGLVKNLAL TVEIS-FPEE KVYIDAEEEE NAYIALNTES
                                RDLHPTHWGR LCPNETPEGS NCGLVKNLAL SASIS-ANVE EVYLDAEEEE NALIALRPSD
                                RDLHPTQWGK ICPAETPEGP NCGLVKNLGL TSIIS-MDER ILYLDAEEEE NAYIAMFEED
                                RDLHSTHFGR LCPVETPEGS NCGLVKNLAL MATIS-ADTE PVYLDAEEEE NAYIALTPKD
                                RDLHATHWGR LCPNETPEGS NCGLVKNLAL SASTS-VNPE KIYLDAEEEE NAYVALNQEE
                                RDLHATHWGR ICPNETPEGS NCGLVKNLAL SATIS-ESLE KVLLDADEEE NAYVALRPED
                                RDLHPTHWGR ICPSETPEGP NCGLVKNFAL SAFVS-TDES EVYLDAEEEE NALVAVSPDE
                                RDLHPTQWGR LCAIETPEGQ NCGLVKNLAL LSTIT-VDEN EVYLDGDEEE NALVAINPEE
                                RDLHSTHWGR ICPSETPEGP NCGLVKNFSQ EAEIS-VGDI EGYLDADEED DCYVAIDEAS
                                RDLHPTQWGK ICPAETPEGP NCGLVKNLGL ASIIS-TDEK IIYLDAEEEE NAFIAMFEED
                                RDLHPTHWGR LCPNETPEGS NCGLVKNLAL SACIS-VNAE KVYIDAEEEE NAFVALNFEQ
                                RDLHPTHFGK ICPNETPEGP NCGLVKNLAL QAYIS-LNSK NVYVDAEEEE NLYIAIDEDA
                                RDLHPTQWGR LCPNETPEGQ NCGLVKNASL IIDVS-FREE DVWIDAEEEE DAYIAVVPYN
                                RDLHPTHWGR LCPNETPEGS NCGLVKNLAL SASIS-VNPE KIYIDAEEEE NLQIALSSKS
                                RDLHPTQWGR LCPNETPEGQ NCGLVKNAAL IIDVS-FREE DVWIDAEEEE DTFIAVDPYD
                                RDLHPTQWGR LCAIETPEGQ NCGLVKNLAL LSTIT-VNEN EVYLDGDEEE NALVAINPEE
                                RDLHPTXWGK ICPNETPEGP NCGLVKNLAX QAYIS-IDSS XLYLDAEEEE NCLIAIDQSD
                                RDLHPTHLGR LCPNETPEGS NCGLVKNLAL MASTS-TDSS EIYLDSDEEE NAYIALDLNE
                                RDLHPTQWGR LCPNETPEGQ NCGLVKNCAL VIDVS-FPED EVWIDAEEEE DAFIAIYPYD
                                RDLHATHWGR LCPNETPEGS NCGLVKNLAL SACIS-VNPE RMYIDAEEEE DAYIALSPEE
                                RDLHSTQWGR LCPSETPEGP NCGLVKNLAL MAFIS-IDER PVYLDAEEEE NSYIALDSKH
                                RDLHPTQWGR LCPSETPEGQ NCGLVKNAAL IIDVS-FPEN EVWLDAEEEE DSLVLVRPYN
                                RDLHPTHWGR LCPNETPEGS NCGLVKNLSL MASIS-ADAE EIYLDAEEEE NTLIALDYDR
                                RDLHSTQFGR LCPNETPEGQ NCGLVKNLAL VVDVS-FMQI EIYIDAEEEE DCLIAINEEQ
                                RDLHSTHWGR LCPNETPEGA NCGLVKNLSL TASVS-TDAD KIYVDAEEEE NAYVAIDPNN
                                RDLHGTQWGR MCPFETPEGP NSGLVKNLAL LAQVS-INES SIFLDAEEEE NAYIALNPQD
                                RDLHPTQWGR LCPNETPEGQ NCGLVKNLAL VIDVS-FPEE EVWIDAEEEE DTFIALYPYD
                                RDLHPTQWGR LCPNETPEGQ NCGLVKNCAL VIDVS-FPEE EVWVDAEEEE DTFIAIYPYD
                                RDLHPTQWGR LCAVETPEGQ NVGLVKNLAL LAEIT-VDEG EVYLDADEEE NAHIAVDPD-
                                RDLHPTHYGR LCPDETPEGS NCGLVKNLAL SSSIS-IEPR EMLLDADEEE NTLVAMYEHE
                                RDLHPTHFGK ICPSETPEGP NCGLVKNLAM DAYIS-ITEK GVYIDAEEEE SSYIAMEPED
                                RDLHPTQFGR LCPNETPEGQ NCGLVKNLAL MVDVS-LPND IVYIDAEEEE NCLIALNEEA
                                RDLHATHFGR ICPAETPEGS NCGLVKNLAL SAIIS-VQSA EVLTDANEEE NCYVAIDPKK
                                RELHMTQWGR ICPSETPEGV NCGLVKNLAL TAIVS-LSES EVYVDALEEE NCLIAVDLET
                                RELHMTQWGR ICPSETPEGV NCGLVKNLAL TAIVS-LSES EVYVDALEEE NCLIAVDLET
                                RDVHATQWGR VSANETPEGK NCGLVKNLTV GAIISD---S YVYVDAAEEE EAYIAITRDK
                                RDLHATHFGR ICPSETPEGS NCGLVKNLAL SGIIS-VPSE EIMIDANEEE NCYVTLDEKD
                                RDLHPTHYGR LCPDETPEGS NCGLVKNLAL SSSIS-IDPK EIMLDADEEE NALVAMYEHE
                                RDLHPTHYGR LCPDETPEGS NCGLVKNLAL SSSIS-VEPR EMMLDADEEE NALIAMYEHD
                                RDVHATQWGR VSANETPEGK NCGLVKNLTV GAIVSD---S KIYLDAAEEE EAYIAITKDR
                                RDLHPTQWGR LCAIETPEGQ NCGLVKNMAL MATVT-VDEA SVYLDADEEE NAMVTIGDTK
                                RDLHPTQWGR LCPNETPEGQ NCGLVKNAAQ MIDIS-ISEV EVWVDAEEEE DLLIAARPFV
                                RELHMTQWGR ICPSETPEGV NVGLVKNLAL TAIVS-LTET ESYLDAAEEE NATIAVDFET
                                RELHMTQWGR ICPSETPEGV NVGLVKNLAL TAIVS-LTET ESYLDAAEEE NATIAVDFET
                                RDLHPTQWGR LCPNETPEGQ NCGLVKNAAQ MIDIS-INEI EIWVDAEEEE DLYIAPRPFV
                                RELHATQWGR LCPVESPEGQ NCGLVKNLAL LATLS-YNER EIYLDAEEEE NALIADSPEK
                                RTLHPTHYGR FCPIETPEGT EIGLRKNLAI LAKISPGDSG NLYLDAAEEE NALTAIYPQE
                                RTLHPTHYGR FCPIETPEGT EIGLRKNLSI LCRISDLDDK NFYIDASEEE NAFVSLNPEE
                                RTLHPTHFGR FCPIETPEGT PIGLRKNLAL LAKVSNFSED ELYLDAGEEE NALTALNEED
                                RTLHPTHYGR FCPIETPEGT EIGLRKNLAL LSRISPVGEA DVYLDAAEED DCLVALYESE
                                RTLHPTHYGR FCPIETPEGT EIGLRKNLAM LAKISKLEEK EFYLDAAEEE NALVALNKEN
                                RQIHGTSIGR LCPLETPEGT NVGLVRTLAT FADVT-IDPK PILLDADEEE SALIAQSIDE
                                RTLHPTHYGR FCPIETPEGT EIGLRKNLAL LSRISDFNEA AAYIDAAEEE EGLIALTSDE
                                RTLHPTHYGR FCPTETPEGT EIGLRKNLAI LARISKFDEE KAYIDAGEEE DAFVCLYPET
                                RDLHPTHWGR LCPNETPEGS NCGLVKNLSL SASIS-VNPE KIYLDAEEEE NACIALSLGE

                                MVDYVAVSPV QIISVATSLI PFLEHDDANR ALMGSNMQRQ AVPLLKPERP LVGTGLEAQA
                                VVDYVAVSPV QIISVATSLI PFLEHDDANR ALMGSNMQRQ AVPLLRPERP LVGTGLEAQA
                                VVDYVAISPV QIVSVATSMI PFLEHDDANR ALMGSNMQRQ AVPLLKPERP LVGTGLEAQA
                                TVDYVAVSPV QIISVATSLI PFLEHDDANR ALMGSNMQRQ AVPLLRPERP LVGTGLEAQA
                                TVDYVAVSPV QIISVATSLI PFLEHDDANR ALMGSNMQRQ AVPLLRPERP LVGTGLEAQA
                                IVDYIAVSPV QIVSVATSMI PFLEHDDANR ALMGSNMQRQ AVPLLKPERP LVGTGLEAQG
                                IVDYIAVSPV QIVSVATSMI PFLEHDDANR ALMGSNMQRQ AVPLLKPERP LVGTGLEAQG
                                MVDYVAVSPV QIISVATSLI PFLEHDDANR ALMGSNMQRQ AVPLLRPERP LVGTGLEAQA
                                MVDYVAVSPV QIISVATSLI PFLEHDDANR ALMGSNMQRQ AVPLLRPERP LVGTGLEAQA
                                IVDYIAVSPV QIVSVATSMI PFLEHDDANR ALMGSNMQRQ AVPLLKPERP LVGTGLEAQG
                                VVDYVAVSPV QIVSVATSMI PFLEHDDANR ALMGSNMQRQ AVPLLKPERP LVGTGLEAQG
                                IVDYIAVSPV QIVSVATSMI PFLEHDDANR ALMGSNMQRQ AVPLLKPERP LVGTGLEAQG
                                IVDYVQVTPV QIVSVATSLI PFLEHDDANR ALMGSNMQRQ AVPLLKPERP LVGTGLEAQA
                                VVDYVAVSPV QIVSVATSMI PFLEHDDANR ALMGSNMQRQ AVPLLKPERP LVGTGLEAQA
                                VVDYVAVSPV QIVSVATSMI PFLEHDDANR ALMGSNMQRQ AVPLLKPERP LVGTGLEAQG
                                IVDFIAVSPV QIVSVATSMI PFLEHDDANR ALMGSNMQRQ AVPLLKPERP LVGTGLEAQA
                                VVDYVAVSPV QIVSVATSMI PFLEHDDANR ALMGSNMQRQ AVPLLKPERP LVGTGLEAQA
                                VVDYVAVSPV QIVSVATSMI PFLEHDDANR ALMGSNMQRQ AVPLLKPERP LVGTGLEAQG
                                VVDYVAVSPV QIVSVATSLI PFLEHDDANR ALMGSNMQRQ AVPLLKPERP LVGTGLEAQA
                                VVDYVAVSPV QIVSVATSMI PFLEHDDANR ALMGSNMQRQ AVPLLKPERP LVGTGLEAQG
                                VVDYVAVSPV QIVSVATSMI PFLEHDDANR ALMGSNMQRQ AVPLLKPERP LVGTGLEAQG
                                TVDYVAVSPV QIISVATSLI PFIEHDDANR ALMGSNMQRQ AVPLLKPERP LVGTGLEAQA
                                IVDYVAVSPV QIVSVATSLI PFLEHDDANR ALMGSNMQRQ AVPLLKPERP LVGTGLEAQA
                                LVDYVAVSPV QIVSVATSMI PFLEHDDANR ALMGSNMQRQ AVPLLKPERP LVGTGLEAQA
                                TVDYVAVSPV QIVSVATSLI PFLEHDDANR ALMGSNMQRQ AVPLLRPERP LVGTGLEAQT
                                MVDYVAVSPV QIISVATSLI PFLEHDDANR ALMGSNMQRQ AVPLLQPERP LVGTGLEAQA
                                LVDYVAVSPV QIVSVATSMI PFLEHDDANR ALMGSNMQRQ AVPLLKPERP LVGTGLEAQA
                                VVDYVAVSPV QIVSVATSMI PFLEHDDANR ALMGSNMQRQ AVPLLKPERP LVGTGLEAQA
                                LVDYVAVSPV QIVSVATSMI PFLEHDDANR ALMGSNMQRQ AVPLLKPERP LVGTGLEAQG
                                MLDYVAVSPV QIISVATSLI PFLEHDDANR ALMGSNMQRQ AVPLLRPERP LVGTGLEAQA
                                TVDCVAVSPV QIVSVATSMI PFLEHDDANR ALMGSNMQRQ AVPLLKPERP LVGTGLEAQA
                                LVDYVAVSPV QIVSVATSMI PFLEHDDANR ALMGSNMQRQ AVPLLKPERP LVGTGLEAQG
                                TVDYVAVSPV QIVSVATSMI PFLEHDDANR ALMGSNMQRQ AVPLLRPERP LVGTGLEAQA
                                TVDFIAVSPV QIVSVATSMI PFLEHDDANR ALMGSNMQRQ AVPLLKPERP LVGTGLEAQA
                                LVDYVAVSPV QIVSVATSMI PFLEHDDANR ALMGSNMQRQ AVPLLKPERP LVGTGLEAQA
                                TVDFVAVSPV QIISVATSMI PFLEHDDANR ALMGSNMQRQ AVPLLRPERP LVGTGLEAQA
                                MVDYIAVSPV QIISVATSLI PFLEHDDANR ALMGSNMQRQ AVPLLRPERP LVGTGLEAQA
                                TVDYVCVSPV QIVSVATSLI PFLEHDDANR ALMGSNMQRQ AVPLLRPERP LVGTGLEAQA
                                TIDYVAVSPV QIISVATSLI PFLEHDDANR ALMGSNMQRQ AVPLLRPERP LVGTGLEAQA
                                TIDYVAVSPV QIISVATSLI PFLEHDDANR ALMGSNMQRQ AVPLLRPERP LVGTGLEAQA
                                TVDYVAVSPV QIISVATSMI PFLEHDDANR ALMGSNMQRQ AVPLLRPERP LVGTGLEAQA
                                TVDYVAISPV QIISVATSLI PFLEHDDANR ALMGSNMQRQ AVPLLRPERP LVGTGLEVQA
                                MVDFVAVSPV QIISVATSLI PFIEHDDANR ALMGSNMQRQ AVPLLRPERP LVGTGLEAQA
                                TIDYVAISPL QIVSVATSLI PFLEHDDANR ALMGSNMQRQ AVPLLRPERP LVGTGLEAQA
                                TVDYVAVSPV QIISVATSLI PFLEHDDANR ALMGSNMQRQ AVPLLLPERP LVGTGLEAQA
                                YVDYVAVSPV QIVSVATSLI PFLEHDDANR ALMGSNMQRQ AVPLLRPERP FVGTGLEAQA
                                TVDYVAVSPV QIISVATSLI PFLEHDDANR ALMGSNMQRQ AVPLLRPQRP LVGTGLEAQA
                                TVDYVAVSPV QVVSVATSLI PFLEHDDANR ALMGSNMQRQ AVPLLNPDRP LVGTGLEPQA
                                RVDYVAVSPL QIVSVATSLI PFLEHDDANR ALMGSNMQRQ AVPLLRPERP LVGTGLEAQA
                                TVDYAAVSPV QIVSVATSLI PFLEHDDANR ALMGSNMQRQ AVPLLRPERP LVGTGLEAQA
                                TVDYVAISPV QIVSVATSMI PFLEHDDANR ALMGSNMQRQ AVPLLRPERP LVGTGLEAQA
                                LVHYVQVSPV QVISVGTSLI PFLEHDDANR ALMGANMQRQ AVPLLKPERP LVGTGVEAQA
                                TVDYVAVSPV QIISVATSLI PFIEHDDANR ALMGSNMQRQ AVPLLRPERP LVGTGLEAQA
                                TVDYVAVSPV QIISVATSLI PFLEHDDANR ALMGSNMQRQ AVPLLRPQRP LVGTGLEAQA
                                VVHYVQVAPV QVISVATSLI PFLEHDDANR ALMGANMQRQ AVPLLKPDRP YVGTGLEAQA
                                TVDYVAISPL QIVSVATSLI PFLEHDDANR ALMGSNMQRQ AVPLLRPERP LVGTGLEAQS
                                TVDYVAVSPV QIVSVATSMI PFLEHDDANR ALMGSNMQRQ AVPLLRAERP LVGTGLEGQA
                                TVDYVQLSPV QVISVATSLI PFLEHDDANR ALMGSNMQRQ AVPLLRPERP LVGTGLETQV
                                TVDYVQLSPV QVISVATSLI PFLEHDDANR ALMGSNMQRQ AVPLLRPERP LVGTGLESQV
                                TVDYVQLSPV QVISVATSLI PFLEHDDANR ALMGSNMQRQ AVPLLRPERP LVGTGLESQV
                                TVDYVQLSPV QVISVATSLI PFLEHDDANR ALMGSNMQRQ AVPLLRPERP LVGTGLETQV
                                TVDYVALSPV QVISVATSLI PFLEHDDANR ALMGSNMQRQ AVPLLRPERA LVGTGLETQV
                                VVDYVAVSPI QIVSVATSLI PFLEHDDANR ALMGANMQRQ AVPLLRPERP LVGTGLEGQA
                                VVDYVAVSPI QIVSVATSLI PFLEHDDANR ALMGANMQRQ AVPLLRPERP LVGTGLEGQA
                                SVEFVAVSPV QVVSVATSMI PFLEHDDANR ALMGSNMQRQ AVPLLRPQRP FVGTGLEAQA
                                LVDFVGVSPI QIISVATSLI PFIEHDDANR ALMGSNMQRQ SVPLLITQRP VVGTGMEKRA
                                LVDFVGVSPI QIISVATSLI PFIEHDDANR ALMGSNMQRQ SVPLLITQRP VVGTGMEKRA
                                LVDYAGVSPI QIISVGTALI PFLEHDDANR ALMGSNMQRQ AVPLLRAARP MVGTGLEKRA
                                LVDYVAVCPI QIISVATSVI PFIEHDDANR ALMGSNMQRQ AVPLLITERP VVGTGLEARA
                                IVDYVGVSPI QIISVGTSLI PFVEHNDANR ALMGSNMQRQ AVPLYKAQRP VVGTGLEKRA
                                LIDFVGVCPI QIISVATSMI PFIEHDDANR ALMGSNMQRQ AVPLLITERP RVGTGLESRV
                                LVDFVGVSPI QIISVATSLI PFIEHDDANR ALMGSNMQRQ SVPLLITQRP VVGTGMEKRA
                                RVDYVGVSPI QIVSVGTALI PFLEHDDANR ALMGSNMQRQ SVPLVSAERP MVGTGLERRV
                                LVDYIGVSPI QIFSVATSLI PFIEHDDANR ALMGSNMQRQ SVPLLITDRP VVGTGLEKRA
                                LVDFVGVSPL QIVSVGTALI PFLEHDDANR ALMGSNMQRQ SVPLITTERP FVGTGIEKQT
                                IVDYVGVSPI QIVSVGTALI PFLEHDDANR ALMGSNMQRQ SVPLVKTERP LVTTGIERQA
                                FVEYVQVSPV QIVSVATSLI PFLEHDDANR ALMGSNMQRQ SVPLVKPERP LVGTGLEKRV
                                FVEFVGVSPV QIVSVATSII PFLEHDDANR ALMGSNMQRQ SVPLVLPDRP LVGTGLEKRV
                                LVDYIGVVPE QIIGLTSALI PFIEHDDANR ALMGANMQRQ AVPLLSPDTP IVGTGWERRV
                                LVEYVAVASE QIVGLTTAMI PFLEHDDANR ALMGANMQRQ AVPLLLPEPP TVGTGYEERV
                                LVDYVGVAPS QIVGVSTAMI PFVEHDDANR AMMGANMQRQ SVPLLCPESP VVGTGLEKKV
                                LADYISVVPE QIIGISTSMI PFVEHDDANR ALMGANMQRQ SVPLLDPDQP MVGTGWEDKI
                                LIDYMAVAPE QIIGVTTAMI PFVEHDDANR ALMGANMQRQ SVPLLSPEAP IVGTGWEARV
                                LVDYISVVPE QVIGVSTAMI PFIEHDDANR TLMGANMQRQ SVPVLRPEAP FVGSGLEKKV
                                RIDYVGVSPE QIVGITTAMI PFLEHNDANR ALMGANMQRQ AVPLLNPEAP LVGTGWESKV
                                IVDYIGVSPK QLLGITTALI PFLEHDDANR ALMGANMQRQ ATPLIRPDRP YVGTGMEREI
                                IVEFVGVSPR QMFGISTALI PFLEHNDANR ALMGANMQRQ ATPLLDPDRP FVGTGLEADI
                                SVEYIGVSPK QLVSVSCGLI PFLEHNDANR ALMGANMQRQ AVPLMFTEAP YVGTGMEKIV
                                TINYIGISPK QLIGVSCGLI PFLEHDDANR ALMGANMQRQ AVPLTHPEAP YIGTGLERIV
                                LIEYIGVSPK QLVGVSCGLI PFLEHDDANR ALMGANMQRQ AVPLIMPERA YVGTGLEKVI
                                LVEYVGVAPE QIFGITTAMI PFLEHDDANR ALMGANMQRQ AVPLLSPEPP LVGTGLELRV
                                VVNYVGVSPK QIFGVSACLV PFLEHDDANR ALMGSNMMRQ ATPLIYPDRA YVGTGMEKHI
                                VVNYIGVSPR QIFGISSCLV PFLEHDDANR ALMGSNMMRQ ATPLLNPDRA LVGTGMEKHI
                                SIQYIGISPK QLVGISCGLI PFLEHDDANR ALMGANMQRQ AVPIINPDAP YIGTGLEKVV
                                VVDFMDVSTK QPFSVSASLI PFLEHDDASR ALMGSNMQRQ AVPLLKTEAP LVGTGMEWEA
                                VVDFMDVSTK QPFSVSASLI PFLEHDDASR ALMGSNMQRQ AVPLLKAEAP FVGTGMEWEA
                                VVDLMDVSTK QPFSVSASLI PFLEHDDASR ALMGSNMQRQ AVPLLKTEAP LVGTGMEWEA
                                LVQFMDVSTK QIISVSTALI PFLEHDDANR ALMGSNMQRQ AVPLLKTEAP FVATGMEYDA
                                MVDYMSVSPK QIVSISTSLI PFLENDDANR ALMGSNMQRQ AVPVIKSEAP IVGTGVEGVA
                                RVDFVDISPK QIVSVTTSLI PFLEHDDANR ALMGSNMQRQ AVPLIKSEAP LVGTGMEYPA
                                RVDFVDVSPK QIVSVTTSLI PFLEHDDANR ALMGSNMQRQ AVPVIKSEAP FVGTGMEYPA
                                VVDFIDVSPK QIVSVTTSLI PFLEHDDANR ALMGSNMQRQ AVPLIKPEAP LVGTGMEYPA
                                IVEFIAVTPK QIVSVSTSLI PFLEHDDANR ALMGSNMQRQ AVPLMITEAP FVGTGVEWLA
                                IIEYISVTPK QIASVSAALI PFLEHDDANR ALMGSNMQRQ AVPLLKPDAP FVGTGVEWLA
                                VVQFMDVSTK QIVSVSTSLI PFLEHDDANR ALMGSNMQRQ AVPLLKPEAP FVATGMEHEA
                                VVQFMDVSTK QIVSVSTSLI PFLEHDDANR ALMGSNMQRQ AVPLLKPEAP FVATGVEHDA
                                IVQFMDVSTK QIISVSTALI PFLEHDDANR ALMGSNMQRQ AVPLVKPEAP FVATGIEYDA
                                VVQFLDVAPN QIVSVSTSLI PFLEHDDANR ALMGSNMQRQ GVPLIETEAP RVGTGMEWEA
                                VVQFLDVAPN QIVSVSTSLI PFLEHDDANR ALMGSNMQRQ GVPLIETEAP RVGTGMEWEA
                                VVELMAISPK QIVSVSTSLI PFLEHDDANR ALMGSNMQRQ AVPVIKPEAP IVGTGVEAVA
                                FVDLVDISPK QIVSVTTSLI PFLEHDDANR ALMGSNMQRQ AVPVIKPEAP FVGTGMEYAA
                                VVDLISISPK QIVSVSTSLI PFLEHDDANR ALMGSNMQRQ AVPVIKPEAP IVGTGVEAVA
                                MVDYMSVSPK QIVSISTSLI PFLENDDANR ALMGSNMQRQ AVPVVKAEAP IVGTGVEGVA
                                IVNYIDVSPK QLIGVSAALI PFIENDDANR ALMGSNMQRQ GVPLINPQAP LVGTGMEKYV
                                IIEYISVTPK QIASVSAALI PFLEHDDANR ALMGSNMQRQ AVPLLRPQAP YVGTGVEWLA
                                VIEYISVTPK QIASVSAALI PFLEHDDANR ALMGSNMQRQ AVPLLKTEAP FVGTGVEWLA
                                RVEFIAVTPK QIASVSASLI PFLEHDDANR ALMGSNMQRQ AVPLLYTDAP YVGTGVEWLA
                                KVEYIAVTPK QIASVSASLI PFLEHDDANR ALMGSNMQRQ AVPVLYPDAP YVGTGVEWLA
                                IHTHLELMPA AILGLPASLV PYPEHNAAPR NTYGAGMAKQ SLGLGWANFR L---------
                                VHTHLELMPA AILGLPASLI PYPEHNAAPR NTYGAGMAKQ SLGIGWANFR I---------
                                LHTHLELHSL SILGISGALV PYAEHNQSPR NTYGANMAKQ ALGVASTNFQ K---------
                                VHTHLELMPA AILGLPASLV PYPEHNAAPR NTYGAGMAKQ SLGLGWANFR I---------
                                VHTHLELMPA AILGLPASLI PYPEHNAAPR NTYGAGMAKQ SLGLGWANFR I---------
                                LHTHLEINPL VILGISAALV PYAEHNQSPR NTYGANMAKQ ALGITTTSIH K---------
                                LHTHLELNLL SILGISAALI SYAEHNQSPR NTYGANMEKQ ALGVAATNFQ K---------
                                ITTHLEIVPA TILGISAALI PFPERNQSPR NVYMAGMAKQ SVGVPASNFN Y---------
                                VHTHMEIAPA TILGVCASII PYAEHNQSPR NSYEAAMAKQ ALGLYATNFQ L---------
                                LHTHLELHQL AILGISAALI PYAEHNQSPR NTYGANMSKQ ALGVGVINIH N---------
                                VTTHLEIAPS TILGISAALI PFPERNQSPR NVYMAGMAKQ SVGVPSSNFK F---------
                                VTTHLEIAPS TILGITAAII PFPEHNQSPR NTYEAGMAKQ ALGLYCANYK L---------
                                IHTHMELDPM CILGIGASLV PYPEHNSSPR ITMGAGMGKQ SLGFSASNYR I---------
                                IHTHLEVSPA LMLGVSASFA PYPEHNSSPR VTMAASMAKQ SLGLYASNYN A---------
                                LHTHREISPS IILGVPSSFA PYPEHNSSPR VTMAASMAKQ SLGLYSANYH M---------
                                LHTHLELNPL AILGISAALV PYAEHNQSPR NTYGANMAKQ ALGLTTTSIH K---------
                                IHTHMEIVPA AILGAVASII PFAEYNQSPR NSYEAAMAKQ ALGIPSLNYR F---------
                                IHTHLEISPS SILGITASTI PFAEHNQSPR NVYQSGMCKQ ALGVYAANFK H---------
                                ITTHMEIVPA TVLGISAALI PFPERNQSPR NVYMAGMAKQ SVGVPASNFK Y---------
                                LHTHLEIYSP SILGVCASIV PFAEHNAAPR NSYGAGMGKQ SLGFSQSNFK L---------
                                LYTHLEVDPS LILGIVAGLI PYPDHNSSPR NTMGCAMLKQ SLGIPTANYK P---------
                                VHTHLEIAPA TILGICASII PYAEHNQSPR NSYEAAMAKQ ALGLYAANYQ L---------
                                LHTHLEIYPP SILGVCASIV PFAEHNAAPR NSYGAGMGKQ SLGFSQSNFK L---------
                                LHTHLEIYSP SILGVCASIV PFAEHNAAPR NSYGAGMGKQ SLGFSQSNFK L---------
                                ITTHLEIAPP TILGISAALI PFPERNQSPR NVYMAGMAKQ SVGVPASNFK F---------
                                ITSHLEIVPA TILGISAALI PFPERNQSPR NVYMAGMAKQ SVGVPASNFK Y---------
                                MTTHLEIVPS TILGISAALI PFPERNQSPR NVYMAGMAKQ SVGVPASNFR F---------
                                LHTHLEIVPT AILGINASMI PFIETNQSPR NTYGSAMIKQ ALGLYSINFI E---------
                                IHTHLEVSPA LILGVSASFA PYPEHNSSPR VTMAASMAKQ SLGLYASNYN V---------
                                VHTHVEIAPY TILGICASLI PYAEHNQSPR NSYEAAMAKQ ALGIYAANFK N---------
                                ISTHMEIVPS TILGISAALI PFPERNQSPR NVYMAGMAKQ SVGVPASNFR Y---------
                                ITTHMEIVPS TILGISAALI PFPERNQSPR NVYMAGMAKQ SVGVPAANFN Y---------
                                VHTHVEIAPY TILGICASLI PYAEHNQSPR NSYEAAMAKQ ALGIYTANFQ N---------
                                MTTHLEIVPS TILGISAALI PFPERNQSPR NVYMAGMAKQ SVGVPASNFR F---------
                                VHTHLEIDPL LILGAVAGCV PYPHHNSSPR ITMGAAMLKQ SLGLPAANYR R---------
                                IHTHLEISPA AILGICASII PFPEHNQSPR NTYEAGMVKQ ALGLFAANMH L---------
                                IHSHLEISPA AILGICASII PFPEHNQSPR NTYEAGMVKQ ALGLFAANMH L---------
                                IHTHLEISPA AILGICASII PFPEHNQSPR NTYEAGMVKQ ALGLFAANMH L---------
                                VHTHLEIAPA TILGICASII PFAEHNQSPR NSYEAAMAKQ ALGLYAINYP L---------
                                VHTHLEFHPV GILGISAALI PYAEHNQSPR NTYGANMAKQ GLGLMSSNFQ R---------
                                LHTHMEIVPS TILGISASMI PFLEANQSPR NTYGSAMVKQ ALGFYVANXS K---------
                                IHTHMEFDPI TILGISASLV PYAEHNQSPR NTYGANMAKQ ALGLATSNFQ S---------
                                VHTHLELDPI GMLGISAALI PYAEHNQSPR NTYGANMAKQ GLGLPASNFR S---------
                                VHTHVELATY TILGICASII PYAEHNQSPR NSYQAAMAKQ ALGIYATNFK Q---------
                                VHTHMEVDPM LILGVASGMV PYSEHNSSPR VTMGAAMAKQ SLGLGDSNYR I---------
                                IHTHLEISPA AILGICASII PFPEHNQSPR NTYEAGMVKQ ALGLFAANMH L---------
                                VHTHVEIATY TILGICASTI PYAEHNQSPR NSYQAAMAKQ ALGIYATNFM Q---------
                                IHTHLEISPA AILGICASII PFPEHNQSPR NTYEAGMVKQ ALGLFAANMH L---------
                                IHTHLEIMPT AIFGVCAGII PYAEHNQSPR NSYEAAMAKQ ALGLSCANML L---------
                                LHTHLEIAPY TILGICASLI PYPEHNQSPR NSYESAMSKQ ALGIYAVNYP L---------
                                VHSHLEIYPA TVLGISASIV PFPEHNAAPR NSYGAGMAKQ SLGFGTSNYK L---------
                                LHTHLEVAPS LILGICAGSL PFPEYNSSPR DTMGTAMMKQ SIGFPCANIK L---------
                                LHTHLEIAPY TILGICASLI PYPEHNQSPR NSYESAMSKQ ALGIYAVNYP L---------
                                IHTHLEISPA AILGICASII PFPEHNQSPR NTYEAGMVKQ ALGLFAANMH L---------
                                VHTHLEIVPY GILGICASLI PYPEHNQSPR NSYEAAMAKQ ALGMYASNFF L---------
                                LHTHLEITPY SILGICASLI PYAEHNQSPR NSYESAMAKQ ALGIYASNFP L---------
                                LHTHLEIAPY TILGICASLI PYPEHNQSPR NSYESAMSKQ ALGIYAVNFP L---------
                                LHTHMEINPM CILGIGSNLV PYPEHNSSPR ITMGAGMGKQ SLGFGTSNYR I---------
                                LHTHLEIAPY TILGICASLI PYAEHNQSPR NTYEAAMSKQ ALGISTINYK F---------
                                IHTHLEISPA AILGICASII PFPEHNQSPR NTYEAGMVKQ ALGLFAANMH L---------
                                ITTHLEICPL TILGICGSII PFAEHNHSPR NSYEAAMAKQ AIGVYATNYF L---------
                                LHTHLELAAY MILGICASTI PYAEHNQSPR NSYQAAMAKQ ALGVYATNFH Q---------
                                VHTHLEIVPY GILGICASLI PYPEHNQSPR NSYEAAMAKQ ALGMYASNFF L---------
                                VHTHLELDPI SILGVSAALV PYAEHNQSPR NTYGANMAKQ GLGMPASNFQ R---------
                                DYTHMEVIPS VMIGAVASII PYAEHNQSPR NIYEAAMAKQ SLGFPAANYR F---------
                                LHTHLEVAPA LILGICVGSL PFPEYNSSPR NTMGTAMMKQ SIGFPCANIK L---------
                                IHTHLEISPA AILGICASII PFPEHNQSPR NTYEAGMVKQ ALGLFASNMH L---------
                                VHTHVEIVPY TIFGICASII PYAEHNQSPR NSYESAMAKQ ALGIEATNFI H---------
                                LITHMEITPS TILGICASLI PFPEHNRSDR NVYEAGMAKQ ALGIFSANFR Y---------
                                PHTHMEIDPM IILGVAASVV PYPEHDSSPR VTMGSGMAKQ SLGLSCTNYR K---------
                                IDSHVEIAPY TILGICASTI PYPEHNQSPR NSYQAAMAKQ ALGVYGTNFN S---------
                                PHTHMEVDPM VILGVAAGVV PYPEHDSSPR VTMGSGMAKQ SLGLSCTNYR K---------
                                DYTHMEIIPS VMIGAVASVI PYAEHNQSPR NIYEAAMAKQ SLGFPAANYR F---------
                                LHTHLEISAA TILGICASLI PFPEHNRSDR NVYEAGMAKQ SLGLYASNFK L---------
                                LHTHLEIAPY SVLGICTSII PFAEHNQSPR NSYEAAMAKQ ALGIFSTNFS N---------
                                VTSHLEVDPL VILGVASGLV PYPEHNSSPR VTMGAGMAKQ SLGLGASNYR A---------
                                IHTHSEIATY TILGICASTI PYAEHNQSPR NSYQAAMAKQ ALGIYATNFQ Q---------
                                LRTHMEIVPS TILGISASMI PYLEANQSPR NTYGSAMVKQ SLGFYAANFS K---------
                                TYTHMEVDPM IILGVAAGIV PYPEHNSAPR ITMGAGMAKQ ALGISTANYR I---------
                                LHTHMEIAPY TILGICTSVI PYPEHNQSPR NSYEAAMAKQ ALGMYSSNYF N---------
                                LYTHLEIDPM VILGVATSNV PFPEHNSSPR ATMGAGMSKQ SLGLGQSNYR L---------
                                LHTHLEICPF AILGVVASII PYPEHNQSPR NTYQAAMAKQ APGLYVLNYR D---------
                                LHTHLEIWPP AILGITASII PYPEHNQSPR NTYQSAMAKQ ALGLYAANYQ L---------
                                VHTHIEVDPE VILGVASGVV PYPEHNSSPR VTMGAGMAKQ SLGLGSSNYR L---------
                                VTTHLEVDPE IILGVASGLV PYPEHNSSPR VTMGAGMAKQ SLGLGASNYR A---------
                                -YTHVEIVPS SILGAVGSII PYLEHNQSPR NQYEAAMAKQ SLGLPQSNFL Y---------
                                LHTHLEITPY TMLGIAASLI PFPEHNQSPR NAYESAMAKQ ALGVFSTNYF N---------
                                LYSHLEIAPS AILGICASLI PFAEHNQSPR NTYEAAMAKQ ALGMYAANYR L---------
                                LYSHMEVDPM VILGVATSNV PFPEHNSSPR CTMGAGMSKQ SLGMGQANYR I---------
                                LHTHLEIFPS AILGVGASII PYPEHNQSPR NTYESAMAKQ SLGFSTPLMN A---------
                                LYTHMEIAPW AIMGVVASII PYSNHNQSPR NTYESAMAKQ ALGLFASNYR I---------
                                LYTHMEIAPW AIMGVVASII PYSNHNQSPR NTYESAMAKQ ALGLFASNYR I---------
                                IHTHAEITPS ILTSIAEGYI PFANYNSAPR VEMASAMAKQ AVGIPTTSFP S---------
                                -HTHLEVFPP AILGAGASII PYPEHNQSPR NTYESAMAKQ SLGFSTPMMN T---------
                                LHTHLEIAPY LMLGIAASLI PFPEHNQSPR NAYESAMAKQ ALGVFSTNFF T---------
                                LHTHVEIAPY VMLGIAASMI PFPEHNQSPR NAYESAMAKQ ALGVFSTNFF T---------
                                LHTHIEITPS ILVSIAEGYI PFANYNSAPR VEMASAMAKQ AVGIPTVSFP S---------
                                DYTHMEIIPS IMLGAVAHII PYSEHNQSPR NIYEAAMAKQ SLGFPYSNYR Y---------
                                LYTHCEIDPQ LVLGVCASLI PYPEHNSTPR VTGGTAMVKQ SLGLPSSNYR M---------
                                LYTHVEIAPW AIMGVVASII PYSDHNQSPR NTYESAMAKQ ALGLYSSNFR I---------
                                LYTHVEIAPW AIMGVVASII PYSDHNQSPR NTYESAMAKQ ALGLYSSNFR I---------
                                LHTHCEIDPQ LVLGVCASLI PYPEHNSTPR VTGGTAMVKQ SLGLPSANYR M---------
                                LHTHLEIVPS AILGVIAMTI PFIEYNQSPR NSYQAAMAKQ SLGIPTLNFK L---------
                                VHTHLEIDPM DLLGVVTSLV PYANHDQSSR LNRGSKTQKQ ALGLYAANYL A---------
                                LHTHLEIDPI DLFGLVTSIV PYANHNQASR LLRGSKTQKQ ALGIYAANYP I---------
                                LHTHLEIDSV AMFGLITSLV PFGNHDHSSR LMRGSKTQKQ GLGIYNANFH A---------
                                LYTHFEIDPI DCLGLVTSLV PYGNHDQSAR LMRGSKTQKQ SLGIYAANFH V---------
                                IHTHLEVDEI DLLGLVTSLV PYANHDQSSR LNRGSKTQKQ SLGLYAANFL C---------
                                IHTHLDFAPY MMFGVAAGEI PYAEHNAIPR DIIGSNMIRQ GLGPYSTNWR L---------
                                LHTHLEVDKI DLFGLVTSLV PFGNHDQSPR LIRGSKTYKQ SLGIYAANYL C---------
                                LHTHLEIDLV DLFGLITCLV PFCNHDQSSR LNKGSKTLKQ SLGIYAANYL T---------
                                VKTHAEIATY TILGICASTI PYPEHNQSPR NSYQAAMAKQ ALGVYGTNFH H---------

                                ARDSGMVIVS RTDGEVTYVS ADEIRVRYYL QKYQRSNQDT CLNQRPIAFV GDKVIPGQIL
                                ARDSGMVVVT RTDGEVTYVD ANQIRVKYIL QKYQRSNQDT CLNQRPIVDQ GDRVVAGQIL
                                ARDSGMVIIS RTDGEITYVD ATEIRVRYTI SKYHRSNQDT CLNQKPLVYM GERVVAGQVL
                                ARDSGMVIVS RCDGEVSYVD ANSIRVRYQV QKYQRSNQDT CLNQRPIVFV GDKVVAGEIL
                                ARDSGMVVVS RTDGEVTYVD ATTLRVKYQM QKYQRSNQDT CLNQRPIVFV GDKVRAGEIL
                                ARDSGMVIVS RTDGDVTYVD ATKIRVRYIL SKYQRSNQDT CLNQKPLVRI GERVVAGQVL
                                ARDSGMVIVS RTDGDVTYVD ATKIRVRYII SKYQRSNQDT CLNQKPLVRM GERVVAGQVL
                                ARDSGMVIVS RTDGEVTFVS ADRIRVRYQV QKYQRSNQDT CLNQRPIVFI GDRVSVGQVL
                                ARDSGMVIVS RTDGEVTEVD ARHIRVKYEL QKYQRSNQDT CLNQRPLVFE GDDVVAGQVI
                                ARDSGMVIIS RTDGEVTYVD ATKIRVRYVL SKYQRSNQDT CLNQKPLVRI GERVVAGQVL
                                ARDSGMVIVS RTDGDVVYVD ATTIRVRYTL SKYQRSNQDT CLNQKPLVRI GERVVAGQVL
                                ARDSGMVIVS RTDGDVTYVD ATKIRVRYIL SKYQRSNQDT CLNQKPLVRV GERVVAGQVL
                                ARDSGMVIIS RTDGEVSYID ATRIRVRYQM SKYQRSNQDT CLNQRPLVRK GDRVAAGQVI
                                ARDSGMVIVS RTDGVISYVD ANRIRVRYQI SKYQRSNQDT CLNQRPLVQK GDRVVAGQVI
                                ARDSGMVVVS RTDGDVTYVD ATEIRVRYTL SKYQRSNQDT CLNQKPLVRI GERVVAGQVL
                                ARDSGMVIVS RTDGDVTYVD ATEIRVRYPI SKYQRSNQDT CLNQRPLVRI GERVVAGQVL
                                ARDSGMVIVS RTDGVISYVD ANRIRVRYQL SKYQRSNQDT CLNQRPLVHK GDRVVAGQVI
                                ARDSGMVIVS RTDGDVTYVD ATEIRVRYTV SKYQRSNQDT CLNQKPLVRM GERVVAGQVL
                                ARDSGMVIVS RTDGEVSYVD ATKIRIRYPI SKYQRSNQDT CLNQRPIVKQ GDRVVAGQVL
                                ARDSGMVIVS RTDGDVVYVD ATEIRVRYVL SKYQRSNQDT CLNQKPLVRI GEKVIAGQVL
                                ARDSGMVIVS RTDGDVVYVD ATEIRVRYVL SKYQRSNQDT CLNQKPLVRI GEKVIAGQVL
                                ARDSGMVIVS LTDGEVTHVD ANQIRIRYVL QKYQRSNQDT CLNQRPLVFH GDPIKAGQVI
                                ARDSGMVVVS RTDGEVIYVD ATKIRIRYPI SKYQRSNQDT CLNQRPLVRF GDRVVAGQVL
                                ARDSGMVIVS RTDGDVVYVD ATEIRVRYKL SKYQRSNQDT CLNQKPLVRI GEKVVAGQVL
                                ARDSGMVIVS RSHGVVTHVD ATTIRVKYEL QKYQRSNQDT CLNQRPLVYM GEEVVPGQVL
                                ARDSGMVIIS QTDGEVTYVS ADSIHIRYLI QKYQRSNQDT CLNQRPIVFV GDQVREGQII
                                ARDSGMVVVS RTDGHVTYVD ATEIRVCYSL SKYQRSNQDT CLNQKPLVRI GERVLAGQVL
                                ARDSGMVKVS RTDGIVTYVD ATEIRVRYKL SKYQRSNQDT CLNQKPLVRA GERVVAGQVL
                                ARDSGMVIVS RTDGDVTYVD AAEIRVRYVL SKYQRSNQDT CLNQKPLVRT GEKVVAGQVL
                                ARDSGMVIVS RSDGEVIYSS ADEIRVKYYL QKYQRSNQDT CLNQRPIAAR GDRVVKGQIL
                                ARDSGMVIVS RTDGDVTYVD ATEIRVRYFL SKYQRSNQDT CLNQKPLVRM GEKVVAGQVL
                                ARDSGMVIVS RTDGDVTYVD ATEIRVRYRL SKYQRSNQDT CLNQKPLVRI GERVVAGQVL
                                ARDSGMVIVS RTHGIVTHVD ATRITVKYPI QKYQRSNQDT CLNQRPLVYN GEQVVPGQIL
                                ARDSGMVIVS RTDGDVVYVD ATEIRVRYRL SKYQRSNQDT CLNQKPLVRI GERVVAGQVL
                                ARDSGMVIVS RTDGEVVYVD ATEIRVRYNL SKYQRSNQDT CLNQKPLVRI GEKVVAGQVL
                                ARDSGMVIVS RTEGIVTYVD ANKIRVKYIL QKYQRSNQDT CLNQRPLVYV GEDVVPGQVL
                                ARDSGMVIVS RTAGEVVYVS AKEIRVKYEL QKYQRSNQDT CLNQRPLVYS GERVVAGQVL
                                ARDSGMVIVS RTNGVVSYVD ANRIRIKYEI QKYQRSNQDT CLNQRPLVYQ GEQVVPGQIL
                                ARDSGMVIVS RVTGEVSYVS ADEIRVRYRL QKYQRSNQDT CLNQRPLVWV GDSVVAGQVL
                                ARDSGMVIVS RVTGEVSYVS ADEIRVKYRL QKYQRSNQDT CLNQRPLVWV GDTVVAGQVL
                                ARDSGMVIVS RTHGIVTYVD ATEIRVQYPI QKYQRSNQDT CLNQRPLVYA GEDVVPGQVL
                                ARDSGMVVVS KFDGVVSFIE AESIDVRYLL QKYHRSNQDT CLNQRPLVKI GDRVVAGQVL
                                ARDSGMVIVS RTDGVVTYVD SQRIKVQYEL QKYQRSNQDT CLNQRPIAFE GDEVQAGQVL
                                ARDSGMVVVS RTHGIVTFVD ATVVKVRYKL QKYQRSNQDT CLNQRPLVYI GEDVVPGQVL
                                ARDSGMVVVS KFDGEVIYID ATRIIVKYEL QKYQRSNQDT CLNQRPLIYE GDFVVAGQVL
                                ARDSGMVIVS RTDGEVSYVD GAKIRVIYEL QKYQRSNQDT CLNQRPLVYE GDQVVAGQVL
                                ARDSGMVIVS QIDGEVSYVD GARIRVTYEL QKYNRSNQDT CLNQRPLVYE GDQVVVGQVL
                                ARDSGMVVVT RTDGEVSYVD STKISVIYPL CKYQRSNQDT CLNQRPLVFE GDQVVAGQVL
                                ARDSGMVIVS RGDGVVTFVD ATVIRVQYYL QKYQRSNQDT CLNQRPLVDI GEDVVTGQVL
                                ARDSGMVIVS RTDGEVSYID GSCIRVIYEL QKYQRSNQDT CLNQRPLVYE GDQVVAGQVL
                                ARDSGMVVVS RTYGIVSYVD AEVVRVRYKL QKYQRSNQDT CLNQRPLVYV GEDVVPGQVL
                                ARDSGMVVVC RSNGVVTRVT SQEVIVQYTL QKYQRSNQDT CLNQRPIVEV GDRVVAGQVL
                                ARDSGMVIVS RTDGEVVYVD ANQIVVAYTI QKYHRSNQDT CLNQRPLVFE GDEVVAGQVL
                                ARDSGMVILS QTNGVVSYVD ANQIRVKYTL QKYQRSNQDT CLNQRPIVFV GDRVQAGQVI
                                ARDSGMVVVS RTNGVVTYVS ADEIVVRYRL QKYQRSNQDT CLNQRPLVYT GDRVVAGQVL
                                ARDSGMVVVS RTYGTVDYVD ATIVRVKYPL QKYQRSNQDT CLNQRPLVFA GEEVVPGQVL
                                ARDSGMVIVS RDYGTITYAD AKKIKLKYNL QKYERSNQDT CLNQKPLVDE GEEVVPGQVL
                                ARDSGMVPIT KVNGTVAFVD ATAIVIRHFL QKYQRSNQDT CLNQRPIVRQ GDQVIAGQVL
                                ARDSGMVPIT KVNGIVSYVD ANEIVVKHYL QKYQRSNQDT CLNQRPIVKI GDRVISGQVL
                                ARDSGMVPIT KVNGTVSYVD ANEIVVKHYL QKYQRSNQDT CLNQRPIVKI GDKVISGQVL
                                ARDSGMVPIS RVNGTVTFVD ATAIVVRHFL QKYQRSNQDT CLNQRPIVRQ GDPVIVGQVL
                                ARDSGMVPIS RVNGTVVYVD ANAIVVLHFL QKYQRSNQDT CLNQRPIVRQ GDPVIVGQVL
                                ARDSGMVIVS DIDGAITYVS GEQIRVRYPL QKYQRSNQDT CLSQRPIVNV GDQVRNGQIL
                                ARDSGMVIVS SIDGVITYVS GEQIRVRYPL QKYQRSNQDT CLSQRPIVNV GDHVRTGQIL
                                ARDSGMVAVS RTDGEVTYVD ASRILVRYPM QKYQRSNQDT CINQRPLVFV GDEVQRGQVL
                                AKDSGMVLVS ECDGTVERVV GEEIVIRYQL MKYVRSNQDT CINQKPLVHE GDKVKAGDVI
                                AKDSGMVLVS ECDGTVERVV GEEIVIRYQL MKYVRSNQDT CINQKPLVHE GDKVKAGDVI
                                ATDSGMVVVA QQDGIIERVT GDEVQIKYSL MKYVRSNQDT CLNQKPVVKA GQKIQRGDVI
                                AKDSGMVVVS GVDGTVERVV GEEIVIRYTL MKYVRSNQDT CINQRPIVNE GDKVHVGDVI
                                ACDSGMVVMS EHEGVVDYVT SDEVRIKYPL MKFVRSNQDT CLNQKPIVRA GMPVKKGTPL
                                AKDSGMVIVA DVDGTVERVV GEEIVVRYTL MKYVRSNQDT CINQKPIVHE GDKVKAGDVI
                                AKDSGMVEVA DCDGVVERVV GEEIIIRHTL MKYVRSNQDT CINQKPLVHE GDKVKEGDVI
                                AMDSGMSLVS EIEGKVERVT GESIDIRYPM IKYLRSNQDT CLNHRPIVRA GESVDAGQVI
                                AKDSGMVVVS DVDGVVEKVV GEEIYIRYQL MKYVRSNQDT CINQKPIVRD GDEVKAGDVI
                                ARDSGMVIVA HDYGEVTYVS SQKIRVQYTL IKFNRSNQDT CLNQKSIVEL GDKIIPGQIL
                                ARDSGMVIVA DVEGKVEYVS ATSIHVRYRL SKFQRSNQDT CLNQKPVVRV GDNVKPGEVI
                                AYDSGCMVTA SEDGEVVYVS ADKVRIKYNL LKYYRSNQDT SINQKPFVSV GQQIKAGDVI
                                AYDSGSLVLA EEEGEVIYVS ADKVRVKYDL LKYYRSNQDT CINQKPGVVL GQKVKVGDLI
                                AVDSRTLAVA KHAGKVAKVD ASEIVIQYKL INYGRSNQDT IVHQRPRVEV GDKVEEGDVL
                                ANDSRTLLRA ENPGKVVNVC AEEIVVQYKL ITFGRSNQDT LIHQRPRVKI KDQVVKGQVL
                                ADDSCSVVKA KHAGRVTSVT AEKIVLTYDL IKFARSNQNT LIHQRPTVKL GDIVSVGDLL
                                AFDSGTLVLA KNPGKVAKAD ATEIVIEYKL INFSRSNQDT LVHQKPRINV GEKVEQGQVL
                                AKDSRSLVTA KNPGKVIRVD ANEVTIQYKL TSFGRSNQDT LVHQRPRVKL GQMVKVGEPV
                                ADDSRSVIKA KSAGTISSVN SEEIVISYEL TKFSRSNQNT LIHERPRVAV GDSVKKDDVL
                                AEDSRTLVRV ENPGKVVNVS AEEVVIKYQL INFSRSNQDT LVHQRPVVSV GDKVKTGDLI
                                ARYGGALVLA EEEGSVQKVT SDEIVVGYLL HKYQRSNQNT CVNHKPIVRV GDEVKAGDVL
                                ARYAGSVLVA DEDGVVTYVD ANKIIVSYDL IKYQKSNQNT WVNQRPIVDL GQEIKAGDII
                                ARDAGSGMVA KANGVVSYAS ADKIVVKYAL RKYQRSNQDT CKNQKPIVRV GDSVKVGDMI
                                ARDSSSLAKS KVDGTVKKVN SEEVIIECLL KKYQRSNQNT SKNQKPIVKE GQNVKVGDVL
                                ARDSSSVLLA KDKGEVVHVS GDEIIIKYAL QKFFRSNQNT CKNQKPIVQI GQKIKKNQVI
                                ARDSRTIVRA ENPGKVVRLS AEEIVVQYQL QTFSRSNQDT LIHQRPMVKL GGEIKKDEII
                                GKNISTALFA EADGDVTEVD ANKIVIKHEL IKYLRTNQNT CRNQRPIVTA GQKVKAGDPL
                                GRNSSTALFP KEAGEVIEVD AQHIVIKYTL TKYQRTNQNT CRNQKPIVSV GQKVTASTPL
                                AKYSSALLKS KDKGTVTHVT ANNIVIKYKI RKYFRSNQNT IKDQKPLVRV GDEVVEESIL
                                AKNSGYVILA EHDGIVKEVD AARVVVHYRL LKFVRSNQDT MINQKPIVNE GDFVKKGDPI
                                AKNSGYVTLA EHDGIVKEVD AARIVVHYRL LKFVRSNQDT MINQKPIVNE GDFVKKGDPI
                                AKNSGYVVLA RHDGIVKEVD ASKIVIHYRL LKFVRSNQDT TINQKPIVNE GDLIKKGDPI
                                ARYSGYVVIA KHDGIVKKVD ARRIIIHYRL MKFVRSNQDT TINQRPIVDV GDFVKAGDVI
                                ARDSGYVVLA KHRGKVISVD GRRIIVQYTL FKFVRTNQDT AVNQRPIVSV GEEVEKGAPI
                                AIYSGHVVLA KHDGIVKKVD ARKIVIHYTL LKYVRSNQDT CINQKPIVNV GDFVKKGTPI
                                AIYSGHVVLA RHDGIVKKVD ARKIVIHYSL LKYVRSNQDT CINQKPIVNA GDFVKKGSPI
                                ALYSGHVVTA KHDGIVRKVD ARKIIIQYQL LKYVRSNQDT CINQRPIVNV GDFVKKGMPI
                                ARDSGYVIKA KHRGRVSYID AKTIIINYTL WKFIRSNQDT TINQRPIVEM NEIIEKGDPI
                                ARDSGYLIMA KHRGIVEYVD GRKIIVKYHL MKYVRSNQDM CINQVPIVDM EDIVEEGEPL
                                ALYSGYLVTA KHDGIVKKVD ARRIVIHYRL MKFVRTNQDT VINQRPIVNV GDRVKKGEVI
                                ALYSGYLVVA KHDGIVKKVD ARRIVVHYRL MKFVRTNQDT VINQRPIVNV GDRVKRGEVI
                                ALYSGYVILA KHDGIVRKVD ARKIVIEYYL MKFIRTNQDT TVNQRPIVNA GDLVKAGDVI
                                ARYAGTMVLA EHDGIVKKVD ARKIIVHYEL LKFTRTNQDT CINQKPIVNV GEVVKKGDPI
                                AKYSGTLVLA KHDGIVKKVD ANKIIIHYEL LKFTRTNQDT CINQRPIVNV GEVVKKDDPI
                                ARDSGYVVLA KYRGIVEKVD ARKIVIKYLL QKFIRTNQDT TINQRPIVSK GEVIEKGDPI
                                AIYSGHVVLA KNDGVVKKVD GRKIIIHYTL LKYVRSNQDT SITQKPIVNV GDFVKKGSPI
                                ARDSGYVVLA KHKGIVKKID AKKIVIMYLL HKFIRTNQDT TINQRPIVSE GEIVEKDTPI
                                ARDSGYVVLS KHRGKVVSVD GRRIIVQYTL HKFVRTNQDT AVNQRPIVSV GEIVQTGTPI
                                ARDSGSIVTA KHSGTVKKVS ATEIIIEYHL IKYTRTNQDT MMNQRPIVDK GEHVEAGDCI
                                ARDSGYLIMA NHKGMVDYVD GRKIVIIYTL LKYVRSNQDM CINQVPIVNV GDIVEKGEPI
                                ARDSGYLILA KHRGIVDYVD GRKIVISYVL MKYVRSNQDM CINQMPLVNL GEIVEKGDPL
                                ARDSGYVILA KHRGVVTYVD GRKIVITYKI LKYVRSNQDM CINQRPIVDM GEIVEKNAPL
                                ARDSGYLILA KHKGIVESVD GKHIVIAYRV VKYTRSNQDS CINQRPIVVP GEKVEEGSVL
                                ---------- ---------- ------R--- ---------M HYPQVPLVNS RVM-------
                                ---------- ---------- ------R--- ---------L HYPQIPLVNS RIM-------
                                ---------- ---------- ------R--- ---------F HYPQTSLVLT KIM-------
                                ---------- ---------- ------R--- ---------L HYPQIPLVNS RIM-------
                                ---------- ---------- ------R--- ---------L HYPQIPLVNS RIM-------
                                ---------- ---------- ------R--- ---------F HYPQVALVKT KVM-------
                                ---------- ---------- ------R--- ---------I HYPQTPLVWT KIM-------
                                ---------- ---------- ------R--- ---------F HYPQIPVVKT RPM-------
                                ---------- ---------- ------R--- ---------L HYPQKPLVKT KGM-------
                                ---------- ---------- ------R--- ---------L HYPQVPLIMT KVM-------
                                ---------- ---------- ------R--- ---------F HYPQKPLVKT RAM-------
                                ---------- ---------- ------R--- ---------L HYPQIPMVKT KAM-------
                                ---------- ---------- ------R--- ---------L HYPQTPIVQT HPI-------
                                ---------- ---------- ------R--- ---------L HYPQTPLVKT DIT-------
                                ---------- ---------- ------R--- ---------L NYPQVPLVKT DIT-------
                                ---------- ---------- ------R--- ---------M HYPQVPLVKT RVM-------
                                ---------- ---------- ------R--- ---------L HYPQRPLVTT RAL-------
                                ---------- ---------- ------R--- ---------L HYPQVPIVKT KVM-------
                                ---------- ---------- ------R--- ---------F HYPQVPLVKT RAM-------
                                ---------- ---------- ------K--- ---------M YYPQMPIVKT KVM-------
                                ---------- ---------- ------R--- ---------L HYPQKPIVNT RTA-------
                                ---------- ---------- ------R--- ---------L HYPQKPLVRT RAM-------
                                ---------- ---------- ------K--- ---------M YYPQMPIVKT KIM-------
                                ---------- ---------- ------K--- ---------M YYPQMPIVKT KVM-------
                                ---------- ---------- ------R--- ---------F HYPQKPLVKT RAM-------
                                ---------- ---------- ------R--- ---------F HYPQIPLVKT RAM-------
                                ---------- ---------- ------R--- ---------F HYPQVPMVKT RAM-------
                                ---------- ---------- ------R--- ---------L HYPQKPLVNT KVA-------
                                ---------- ---------- ------R--- ---------L HYPQTPLVKT DIT-------
                                ---------- ---------- ------R--- ---------L HYPQIPLVKT KPM-------
                                ---------- ---------- ------R--- ---------F HYPQIPLVKT RAM-------
                                ---------- ---------- ------R--- ---------F HYPQVPLVKT RAM-------
                                ---------- ---------- ------R--- ---------L HYPQIPLVKT KPM-------
                                ---------- ---------- ------R--- ---------F HYPQVPMVKT RAM-------
                                ---------- ---------- ------R--- ---------L HYPQAPIVRT KTM-------
                                ---------- ---------- ------R--- ---------L HYPQKPLVKT SPM-------
                                ---------- ---------- ------R--- ---------L HYPQQPLVKT SPM-------
                                ---------- ---------- ------K--- ---------L HYPQQPLVIT SSM-------
                                ---------- ---------- ------R--- ---------L HYPQKPIVKT KAT-------
                                ---------- ---------- ------R--- ---------L HYPQTSIVKT KPM-------
                                ---------- ---------- ------R--- ---------L HYPQKPLVNT KPA-------
                                ---------- ---------- ------R--- ---------L HYPQTSIVKT KVM-------
                                ---------- ---------- ------R--- ---------L HYPQKSLVKT KMM-------
                                ---------- ---------- ------R--- ---------L HYPQVPLVET ELM-------
                                ---------- ---------- ------R--- ---------L HYPQQPMVQT EIM-------
                                ---------- ---------- ------R--- ---------L HYPQQPLVKT SPM-------
                                ---------- ---------- ------R--- ---------L HYPQVPLVET ELM-------
                                ---------- ---------- ------R--- ---------L HYPQQPLVKT SPM-------
                                ---------- ---------- ------R--- ---------L HYPQKPLAQT RLL-------
                                ---------- ---------- ------R--- ---------L HYPQKPLVET KPM-------
                                ---------- ---------- ------R--- ---------M HYPQGQLVTT KVM-------
                                ---------- ---------- ------R--- ---------L QYPQAPLVKT QTS-------
                                ---------- ---------- ------R--- ---------L HYPQKPLVET KPM-------
                                ---------- ---------- ------R--- ---------L HYPQQPLVKT SPM-------
                                ---------- ---------- ------R--- ---------L HYPQKALVKT NPM-------
                                ---------- ---------- ------R--- ---------L HYPQKPLVQT KPM-------
                                ---------- ---------- ------R--- ---------I HYPQKPLVET KPM-------
                                ---------- ---------- ------R--- ---------M HYPQQPLVQT HPM-------
                                ---------- ---------- ------R--- ---------L HYPQKPLVVT KPQ-------
                                ---------- ---------- ------R--- ---------L HYPQQPLVKT SPM-------
                                ---------- ---------- ------R--- ---------L HYPQRPLVET KPM-------
                                ---------- ---------- ------R--- ---------L HYPQIPMVET ALM-------
                                ---------- ---------- ------R--- ---------L HYPQRPLVKT DPM-------
                                ---------- ---------- ------R--- ---------L HYPQKSLVRT RIM-------
                                ---------- ---------- ------R--- ---------L IYPERPLVIT RGI-------
                                ---------- ---------- ------R--- ---------L QYPQSPLVKT QTS-------
                                ---------- ---------- ------R--- ---------L HYPQKPLVIT SPM-------
                                ---------- ---------- ------R--- ---------L HYPQTPLVKT KPM-------
                                ---------- ---------- ------R--- ---------L HYPQKPLVKT HGM-------
                                ---------- ---------- ------R--- ---------L HYPQKPMVQT KPM-------
                                ---------- ---------- ------R--- ---------L HYPQMPLVET ELM-------
                                ---------- ---------- ------R--- ---------L HYPQKPMVQT KPM-------
                                ---------- ---------- ------R--- ---------L IYPERPLVIT RGM-------
                                ---------- ---------- ------R--- ---------L HYPQRPLVRT SGM-------
                                ---------- ---------- ------R--- ---------L HYPQKPVVKT KPM-------
                                ---------- ---------- ------R--- ---------L HYPEKPLVQT ASM-------
                                ---------- ---------- ------R--- ---------L HYPQVPMVDT ALM-------
                                ---------- ---------- ------R--- ---------L HYPQKPLVNT RPA-------
                                ---------- ---------- ------R--- ---------M HYPQVPMVQT QTM-------
                                ---------- ---------- ------R--- ---------L HYPQLPLVKT KPM-------
                                ---------- ---------- ------R--- ---------L HYPQVPLVQT EAM-------
                                ---------- ---------- ------R--- ---------L HYPQKPAVGT KPM-------
                                ---------- ---------- ------R--- ---------L HYPQKPLVGT KIL-------
                                ---------- ---------- ------R--- ---------L HYPEQPLVQT DSM-------
                                ---------- ---------- ------R--- ---------L HYPQQPLVQT DSM-------
                                ---------- ---------- ------K--- ---------L YYPERPIVTT RGL-------
                                ---------- ---------- ------R--- ---------L HYAQTPIVQT KPM-------
                                ---------- ---------- ------R--- ---------L FYPQKPLVKT HGM-------
                                ---------- ---------- ------R--- ---------L HYAQRPMIQT EAM-------
                                ---------- ---------- ------S--- ---------M LYPQTPVVST KAI-------
                                ---------- ---------- ------R--- ---------L HYPQKPIVTT SGA-------
                                ---------- ---------- ------R--- ---------L HYPQKPIVTT SGA-------
                                ---------- ---------- ------R--- ---------M DYPQRPVVRT DVS-------
                                ---------- ---------- ------S--- ---------M LYPQVPIVNT KAM-------
                                ---------- ---------- ------R--- ---------L HYPQTPIVQT KPM-------
                                ---------- ---------- ------R--- ---------L HYAQTPIVQT KPM-------
                                ---------- ---------- ------R--- ---------M VYPQRPMVRT DIS-------
                                ---------- ---------- ------R--- ---------L LYPERPLVTT RGL-------
                                ---------- ---------- ------R--- ---------L HYTQRSITRT AAM-------
                                ---------- ---------- ------R--- ---------L HYPQRPIVTT LGA-------
                                ---------- ---------- ------R--- ---------L HYPQRPIVTT SGA-------
                                ---------- ---------- ------R--- ---------L HYPQRSITRT QAM-------
                                ---------- ---------- ------R--- ---------M YYPQKPLVKT RIF-------
                                ---------- ---------- ------R--- ---------L QYPQKPIVRS FVY-------
                                ---------- ---------- ------R--- ---------L HYPQKPLVRS FVY-------
                                ---------- ---------- ------R--- ---------I HYPQRPIVKS AIY-------
                                ---------- ---------- ------R--- ---------L HYPQKPIIRS FVY-------
                                ---------- ---------- ------R--- ---------L HYPQKPIVRS FVY-------
                                ---------- ---------- ------R--- ---------L YYPQRPIVRT RID-------
                                ---------- ---------- ------R--- ---------L HYPQHPIVRS FVY-------
                                ---------- ---------- ------R--- ---------L HYPQRPLVRS FIY-------
                                ---------- ---------- ------R--- ---------L HYPQAPLVET ELM-------

                                ADGSATEGGE LALGQNILVA YMPWEGYNYE DAILINERLV YDDVYTSIHI EKYEIEARQT
                                ADGSATEGGE LALGQNVLVA YMPWEGYNYE DAILISERLV SDDTYTSIHI EKYEIEARQT
                                ADGSSTEGGE LALGQNIVVA YMPWEGYNYE DAILISERLV QDDIYTSIHI EKYEIEARQT
                                ADGSATERGE LALGQNILVA YMPWEGYNYE DAILISERLV YDDVYTSIHI EKYEIEARQT
                                ADGSATERGE LALGQNILVA YMPWEGYNYE DAILISERLV YDDVYTSIHI EKYEIEARQT
                                ADGSSTEGGE LALGQNIIVA YMPWEGYNYE DAILISERLV QDDVYTSIHI EKYEIEARQT
                                ADGSSTEGGE LALGQNIVVA YMPWEGYNYE DAILISERLV QDDIYTSIHI EKYEIEARQT
                                ADGSATQEGE LALGQNILVA YMPWEGYNYE DAILISERLV YNDVYTSIHI EKYEIEARQT
                                ADGSATEGGE LALGQNILVA YMPWEGYNYE DAILISERLV IDDVYTSIHI EKYEIEARQT
                                ADGSSTEGGE LALGQNIIVA YMPWEGYNYE DAILISERLV QDDIYTSIHI EKYEIEARQT
                                ADGSSTEGGE LALGQNIVVA YMPWEGYNYE DAILISERLV QDDVYTSIHI EKYEIEARQT
                                ADGSSTEGGE LALGQNIIVA YMPWEGYNYE DAILISERLV QDDVYTSIHI EKYEIEARQT
                                ADGSSTEGGE IALGQNILVA YMPWEGYNYE DAILISERLV QEDLYTSIHV EKYEIEARQT
                                ADGSATEGGE LALGQNILVA YMPWEGYNYE DAILISERLV QEDTYTSIHI EKYEIEARQT
                                ADGSSTEGGE LALGQNIVVA YMPWEGYNYE DAILISERLV QDDVYTSIHI EKYEIEARQT
                                ADGSSTEGGE LALGQNIVVA YMPWEGYNYE DAILISERLV QDDIYTSIHI EKYEIEARQT
                                ADGSATEGGE LALGQNIMIA YMPWEGYNYE DAILISERLV QEDIYTSIHI EKYEIEARQT
                                ADGSSTEGGE LALGQNIVVA YMPWEGYNYE DAILISERLV QDDVYTSIHI EKYEIEARQT
                                ADGSSTEGGE LALGQNITVA YMPWEGYNYE DAILISEKLV QEDTYTSIHV EKYEIEARQT
                                ADGSSTEGGE LALGQNVIVA YMPWEGYNYE DAILISERLV QEDVYTSIHI EKFEIEARQT
                                ADGSSTEGGE LALGQNVIVA YMPWEGYNYE DAILISERLV QEDVYTSIHI EKFEIEARQT
                                ADGSATEGGE IALGQNILVA YMPWEGYNYE DAILISERLV YDDVYTSIHI EKYEIEARQT
                                ADGSSTEGGE LALGQNITVA YMPWEGYNYE DAILICEKLV QDDVYTSIHV EKYEIEARQT
                                ADGSSTEGGE LALGQNIVVA YMPWEGYNYE DAILISERLV QEDVYTSIHI EKYEIEARQT
                                ADGSATEGGE IALGQNILVA YMPWEGYNYE DAILISERLV YDDVYTSIHV EKYEIEARQT
                                ADGSATEGGE LALGQNILVV YMPWEGYNYE DAILVSERLV RDDVYTSIHI EKFEIEARQT
                                ADGSSTEGGE LALGQNIIVA YMPWEGYNYE DAILISEHLV QDDVYTSIHI EKYEIEARQT
                                ADGSSTEGGE LALGQNIVVA YMPWEGYNYE DAILISERLV QDDVYTSIHI EKYEIEARQT
                                ADGSSTEGGE LALGQNIVVA YMPWEGYNYE DAILISERLV QDDVYTSIHI EKYEIEARQT
                                ADGSATEGGE LALGQNILVA YMPWEGYNYE DAILINERLV IDDVYTSIHI EKYEIEARQT
                                ADGSSTEGGE LALGQNIIVA YMPWEGYNYE DAILISERLV QDDIYTSIHI EKYEIEARQT
                                ADGSSTEGGE LALGQNIVIA YMPWEGYNYE DAILISEKLV QDDVYTSIHI EKYEIEARQT
                                ADGSATEGGE LALGQNILVA YMPWEGYNYE DAILISERLV SEDVYTSIHI EKYEIEARQT
                                ADGSSTEGGE LALGQNIVVA YMPWEGYNYE DAILISERLV QDDIYTSIHI EKYEIEARQT
                                ADGSSTEGGE LALGQNIVVA YMPWEGYNYE DAILISERLV QEDIYTSIHI EKYEIEARQT
                                ADGSATEGGE LALGQNILVA YMPWEGYNYE DAILISERLV YDDIYTSIHV EKFEIEARQT
                                ADGSSTEGGE LALGQNVTVV YMPWEGYNYE DAILISERLV AEDVYTSIHV EKFEIEARQT
                                ADGSATEGGE IALGQNILVA YMPWEGYNYE DAILISERLV AQDVYTSIHI EKYEIEARQT
                                ADGSATEGGE IALGQNILVA YMPWEGYNYE DAILINERLV IDDVYTSIHV EKYEIEARQT
                                ADGSATEGGE IALGQNILVA YMPWEGYNYE DAILINERLV IDDVYTSIHV EKYEIEARQT
                                ADGSATEGGE LALGQNILVA YMPWEGYNYE DAILISERLV YDDVYTSIHI EKFEIEARQT
                                ADGSATEGGE LALGQNILVA YMPWEGYNYE DAILISERLV AQDFYTSIHI EKFEIEARQT
                                ADGSATEGGE LALGQNIIVA YMPWEGYNYE DAILISERLV FDDVYTSIHI EKYEIEARQT
                                ADGSSTEGGE LALGQNVLIA YMPWEGYNYE DAILISERLV FDDVYTSIHV EKYEIEARQT
                                ADGSSTEGAE LALGHNILVV YMPWEGYNYE DAMLISEKLV YGDVYTSIHI EKYEIEARQT
                                ADGSSTEGAE LALGHNILVA YMPWEGYNYE DAILISERLV YDDVYTSIHI EKFEIEARQT
                                ADGSSTEGAE LALGHNVVVT YMPWEGYNYE DAILISERLV YEDIYTSIHI EKYEIEARQT
                                ADGSSTEGAE LALGQNVLVA YMPWEGYNYE DAILISERLV YDDVYTSIHI EKFEIEARQT
                                ADGSATEGGE IALGQNVTVA YMPWEGYNYE DAILISERLV YDDVYTSIHI EKFEIEARQT
                                ADGSSTEGAE LALGHNILVT YMPWEGYNYE DAILISERLV QQDIYTSIHV EKYEIEARQT
                                ADGSSTEGGE LALGQNVTVA YMPWEGYNYE DAILISEKLV YEDYYTSIHV EKYEIEARQT
                                ADGSATEGGE LALGQNILVA YMPWEGYNYE DAILLSERLV FDDVFTSVHV EKFEIEARQT
                                ADGSATEGGE LALGQNVLVA YMPWEGYNYE DAILISERLV QEDVYTSIHI EKYEIEARQT
                                ADGSATEGGE LALGQNILVA YMPWEGYNYE DAILISERLV QEDVYTSIHI EKYEIEARQT
                                ADGPATEGGE LALGQNVLVA YMPWEGYNYE DAILISERLV YDDVFTSVHI EKHEIEARQT
                                ADGSATEGGE IALGQNVLIA YMPWEGYNYE DAILVSERLV QDDVYTSIHV EKYEIEARQT
                                ADGSATEGGE LALGNNITVA YMPWEGYNYE DAILISERLV QEDIYTTVHI EKHEIEARQT
                                ANGSACEGGE IALGQNVLIA YMPWEGYNYE DAILVSDRLV QDDLYTSVHI EKYEIEARQT
                                ADGSACEGGE IALGQNVLIA YMPWEGYNYE DAILVSERMV TDDLYTSVHI EKYEIEARQT
                                ADGSACEGGE IALGQNVLIA YMPWEGYNYE DAILVSERMV TDDLYTSVHI EKYEIEARQT
                                ADGSACEGGE IALGQNVLIA YMPWEGYNYE DAILVSERLV NDDLYTSVHI EKYEIEARQT
                                ADGSACQGGE IALGQNVLIA YMPWEGYNYE DALLVSERLV TDDLYTSVHI EKYEIEARQT
                                ADGSATEGGE LALGQNILVA FMPWEGYNYE DAILISERLV YDDVFTSIHV EKFEIEARQT
                                ADGSATEGGE LALGQNILVA FMPWEGYNYE DAILVSERLV YDDVFTSIHV EKFEIEARQT
                                ADGSATEGGE LALGRNVLVA YMPWEGYNYE DAILISERLI SEDVYTTIHV EKYEIEARQT
                                ADGASTNCGE LSLGKNVIVA YMPWEGYNYE DAILLSERCV HDDIFTSVHI EKLEIDARQT
                                ADGASTNCGE LSLGKNVIVA YMPWEGYNYE DAILLSERCV HDDIFTSVHI EKLEIDARQT
                                ADGAATEFGE LALGRNILVA YMPWEGYNFE DSILISNKLI YDDVFTSIHI EKLEIDARTT
                                ADGASTSCGE LSLGKNILVA YMPWEGYNFE DAILLSERCV HDDIFTSLHI EKLEIDARQT
                                ADGASTDQGE LSLGKNVLVA FMPWEGYNYE DAILISDKLS HEDVYTSIHI EKLEIDARTT
                                ADGASTCGGE LSLGKNILVA YMPWEGYNFE DAILLSERCV HDDIFTSLHI EKLEIEARQT
                                ADGASTNCGE LSLGKNVIVA YMPWEGYNYE DAILLSERCV HDDIFTSVHI EKLEIDARQT
                                ADGAASQQGE LALGRNIMVA FMPWEGYNFE DAILISERLI HDDVYTSIHI EKLEVDARTT
                                ADGASTHCGE LSLGKNVLLA YMPWEGYNYE DAILLSERCV HDDIFTSVHI EKLEIDARQT
                                ADGPATDKGE LALGKNVLVA YMPWEGYNFE DAFLISERLV QEDVYTSIHI EKLEIDARST
                                ADGAATNTGE LSVGRNLLVA FMPWEGYNFE DAILISQRLV FDDVLTSIHI EKLEIDARST
                                ADGASTYQGE LALGRNVLVA FMPWEGYNFE DAILISQRLV KDDVFTSIHI EKYETEARTT
                                ADGASTQEGE LALGRNIIVA FMPWEGYNFE DAILISRRLV KDDVFTSIHI EKYETEARTT
                                ADSSATRDGE LALGKNVLVA MMPMEGFNYE DAIILSERLV KKDMFTTVHI QRLEVEVRAT
                                ADGSATQDGE LALGRNVLVA MMPWEGYNYE DAIILSEKLV KHDFFTTVHI QRLEVEVRAT
                                ADGSATQGGE LALGKNILVA FMPWEGYNYE DAILISEKLV REDVFTTIHI ERLEVEVRST
                                ADGSATKNGE LALGKNVLVA MMPWEGYNYE DAVILSERLV KKDMFTSVHI QRFEVEIRAT
                                ADSSATRDGE LALGKNVLVA LMPFEGFNYE DAIILSERLV KKDVFTTVHI QRLEVEVRAT
                                ADGSATDMGE LALGQNVLVA MMPWEGYNYE DAILVSERLV KEDLFTSIHI ERYEVEVRST
                                ADGSATQGGE LALGRNVLTA FMPWEGYNYE DAILLSERLV KYDLFTTVHI QRLEVEVRAT
                                ADGPSSKDGE LALGKNILVA FMPWEGFNYE DSVLISERMV IDDTFTTVHI NRFEVDVRST
                                ADGASAKDGE LALGKNLLIA FMTWEGLNFE DSVVISERLV KDDAFSTVHI NKFEVDVRTT
                                ADGPSSCNAE LSLGRNVCVA FLTWDGYNFE DAIVVSERLV KEDVFTSVHI HKYEVDVRAT
                                ADGASTQMGE LALGKNVLVA FLPWEGYNFE DAIVVSERLV KDDVFTSIHI LKYEVEVRST
                                ADGSATKDGE LALGRNTLIA LLPWEGYNFE DAIVISERLV KESVFTSVHI QKYEVEVRST
                                ADGSATAGGE LALGRNVLVA MMPWEGYNYE DAILLSERLV KEDLFTSVHI QRLEVEVRAT
                                VEGTCFKDGE LAIGKNVLVA FLPFDGYNFE DAILVSDRMV KDDIFTTIHI NRYELEVRTT
                                VEGTCYKDGE LAVGKNTLIA FMPFEGYNFE DAILVSERMV KDDVFTSIHI TRYEVDVRAT
                                ADGSCTRNGE LALGRNVCVA FLPWEGYNFE DAIVVSERLV KEDLFTSIHI HKYEVDVRTT
                                ADGPATDMGE LALGRNILVA FMPWEGYNYE DAILVSQELL EEDVFTSIHI EVYETQARET
                                ADGPATDMGE LALGRNILVA FMPWEGYNYE DAILVSQELL EEDVFTSIHI EVYETQARET
                                ADGPATDMGE LALGRNILVA FMPWEGYNYE DAILVSQELL EEDVFTSVHI EVYETQARET
                                ADGPATDMGE LALGRNVLVA FMPWEGYNFE DAILVSQELL EEDTFTSIHI EVYETQVRDT
                                ADGPSTEMGE LALGKNVLVA FMPWEGYNFE DAILVNQELL EDDTFTTIHV EMYETIARDT
                                ADGPATDNGE LALGKNVLVA FLPWEGYNFE DAILVSEELL EEETFTSVHI EVYETTARET
                                ADGPATDNGE LALGKNVLVA FLPWEGYNFE DAILVSEELL EEETFTSVHI EVYETTARET
                                ADGPATDNGE LALGKNVLVA FLPWEGYNFE DAILVSEELL EEDTFTSVHI EVYETTARET
                                ADGPAIDMGE LALGKNVLVA FMPWEGYNFE DAILVNEELL ERDTFTSLHI EVYETKAMDT
                                ADGPSMDMGE LALGKNIAVG FLSWEGYNFE DAIVVSQELL ENDTFTSIHI EVYETKAMDT
                                ADGPATDMGE LALGRNVLVA FMSWEGYNFE DAILVSEELL EEDVFTSVHI EVYETQARDT
                                ADGPATDMGE LALGRNVLVA FMSWEGYNFE DAILVSEELL EEDAFTSIHI EVYETQARDT
                                ADGPATDMGE LALGKNVLVA FMPWEGYNFE DAILVSEELL EEDAFTSVHI EVYETQARDT
                                ADGPATDMGE LALGKNVLVA FVPWEGYNFE DAILVSEELL EKETYTSIHI EVYETTARDT
                                ADGPATDMGE LALGKNVLVA FVPWEGYNFE DAILISEELL EKETYTSVHI EVYETTARDT
                                ADGPSTDMGE LALGKNVLVA FMPWEGYNFE DAILVSQELL EEETFTTLHI EMYETVARDT
                                ADGPATDNGE LALGKNVLVA FLPWEGYNFE DAILVSEELL EEDTFTSVHI EVYETTARET
                                ADGPSTDMGE LALGKNALVA FMPWEGYNFE DAILVNQELL EEETFTTLHI EMYETVARDT
                                ADGPSTEMGE LALGKNVLVA FMPWEGYNFE DAILVNQELL EDDTFTTIHV EMYETIARDT
                                ADGPATDMGE LALGRNVMVA FMSWEGYNFE DAIAVNQELI EEDAFTSVHI EVYETYARET
                                ADGPSMDMGE LALGRNVFIG FLPWEGYNFE DAMVVSQELL ENDTFTSIHI EVFETKAMDT
                                ADGPSMDMGE LALGKNVLVG FISWEGYNFE DAIVVSEELL ENDTFTSIHI EVYETKAMDT
                                ADGPSTEMGE LALGKNILVA FVPWEGYNFE DAIVVSEELL EKDSFTSVHI EVYETKSMDT
                                ADGPSTDMGE LALGQNILVA FVPWEGYNFE DAIVVSEELL EKDKFTSIHI EVYETKSMDT
                                ---GAVGFEE RPAGENFVVA VLSYQGYNME DAIIMNKASI DRGLARSTFF RTYESEEKKY
                                ---KAVGYED RPAGQNFVVA VLAYQGYNME DAIIINKASI ERGLARSTFF RTYEAEEKKY
                                ---STVGFDK RPAGQNFVVA IATYGGYNME DALVVNKQSI DRGLGRSTFF RLYEAEEGRY
                                ---KAVGYED RPAGQNFVVA VLAYQGYNME DAIIINKASI ERGLARSTFF RTYEAEEKKY
                                ---KAVGYED RPAGQNFVVA VLAYHGYNME DAIIINKASI ERGLARSTFF RTYEAEEKKY
                                ---DAVGFDR RPAGQNLVVA IASYGGYNME DALIVNRDSI DRGMGRTTFY RVYEAEEGRY
                                ---DIVGFNR RPSGQNLVVA IMSYGGYNME DALIINRNSL DRGLGRSTFF RIYEAEEGRY
                                ---DSIGYEK RPAGQNFVVA ILSFEGYNME DALIMNKASI ERGLGRSTFC RVYESEERKY
                                ---DVIGYDR RPAGQNFIVA VLSYSGYNIE DALIINKSAI ERGLAHSSFF RCYEIEEKKY
                                ---DAVGFDS RAAGQNVVVA IATYGGYNME DALIVNRNSI DRGFGRTTFC RVYEAEEGRY
                                ---DAIGYEA RPAGQNFVVA ILSFEGYNIE DALIMNKASI ERGLGRSTFM RVYESEERKY
                                ---DSIGFDH RPAGQNFIVG VISFQGYNIE DALIINKASI ERGLGRSSSF RCYDAEERKY
                                ---EYVRFRE RPAGQNFIVA VASYHGYNME DAVVMNKASI ERGIARSTFI RTYSSEEKRY
                                ---DSLNYAK RPAGQNFIAA IMSYEGYNME DAVILNKGSV ERGLARSTFY RTYTTEERDY
                                ---DSIKFEK RPAGQNLVVA VMSFEGYNME DAIIINKSSI DRGLGRSTFY RTYMAEERGY
                                ---DAVGFDR RPAGQNLVVA IATYGGYNME DALIVNSASI DRGMGRTTFY RIYEAEEARY
                                ---EIIGYSE RPAGQNLVIA VMSFGGYNME DALIFNKASI ERGVGRSTFF RTYEAEERKY
                                ---DAIGFDE RAAGQNFIVA VLSYEGYNIE DALVMNRSSI DRGLGRSSFF RSYEAEERKY
                                ---DSIGYEK RPAGQNFVVA ILSFEGYNIE DALIMNKASI ERGLARSTFA RVYESEERKY
                                ---DAVGFNN RPAGQNFVVA VLSYLGYNIE DALIINKSSV DRGLGRTTFF RTYDSDERRY
                                ---ELILHGK RPAGQNFVVA VLSYEGYNME DALILNRAAV DRGLGRSHFF RTYEGEERRY
                                ---NVIKYDE RPAGQNFIVA VLSYSGYNIE DALIINKSAI ERGLAHSTFF RCYEIEEKKY
                                ---DAVGFNN RPAGQNFVVA VLSYLGYNIE DALIINKGSV DRGLGRTTFF RTYDSDERRY
                                ---DAVGFNN RPAGQNFVVA VLSYLGYNIE DALIINKSSV DRGLGRTTFF RTYDSDERRY
                                ---DPIGYEE RPAGQNFVVA ILSFEGYNIE DALIMNKASI ERGLGRSTFA RVYESEERKY
                                ---DSIGYEE RPAGQNFVVA ILSFEGYNIE DALIMNKASI ERGLGRSTFA RVYESEERKY
                                ---DSIGYEE RPAGQNFVVA ILSFEGYNIE DALIMNKASI ERGLGRSTFA RVYESEERKY
                                ---KILGLEK RAAGQNFIVA VLSYSGYNIE DAIIVNKSSV ERGLARSTFF RSYETEERKY
                                ---DSLDYAK RPAGQNFIAA IMSYEGYNME DAVILNEGSV ERGLARSTFY RTYTTEERDY
                                ---EIIGYDM RPAGQNCIVA VLSHEGYNME DALIFNKASI ERGLARSTFY RIYEAECRQY
                                ---DSIGYEE RPAGQNFIVA ILSYEGYNIE DALIMNKASI ERGLGRSTFA RVYESEERKY
                                ---NSIGFEE RPAGQNFVVA ILSFEGYNIE DALILNKASV ERGLGRSTFC RVYESEERKY
                                ---EIIGYNK RPGGQNCIVA VLSHEGYNME DALIFNKASI ERGLARSTFY RIYEAECRQY
                                ---DSIGYEE RPAGQNFVVA ILSFEGYNIE DALIMNKASI ERGLGRSTFA RVYESEERKY
                                ---DFVNFMR RPAGQNAVVA IISYHGYNIQ DAIVMNKASV ERGFGRSTFF RTYKSEERRY
                                ---EIIGINE RPAGQNFIIA MMSYEGYNIE DAIIINKASI ERGLARSHFF RTYDAEERKY
                                ---EIIGFNK RPAGQNFIIG MMSFEGFNIE DAIIINKASI ERGLARSHFF RTYDAEERKY
                                ---KIIGINR RPAGQNFIVG MMSFEGYNIE DAIIINKASI ERGLARSHFF RTYDAEERKY
                                ---EVIRYDD RPAGQNFVVA ILSYAGYNIE DALIMNKSSV ERGLGHSTFF RCYEIEEKKY
                                ---EIMNYNE RPSCQNFVVA IMSYGGYNME DALIMNKDSI DRGLGRSTFY RLYDEEEGRY
                                ---KILELDR RPAGQNFIVA VLSYSGYNIE DALIMNKSSV ERGLGRSSFF RCYETEERRY
                                ---DAVDYNK RPSCQNFVVA IMSYGGYNME DALIMNEDSI NRGLGRSTFY RLYEAEEGRY
                                ---DVMNYAE RPACQNFVIA LMSYEGYNME DAIIMNKDSI DRGLARSTFY RLYETEEARY
                                ---NVMGYKL RPSGQNCVVA ILSFEGYNME DALIFNKASI ERGLARSTFY RIYEAECRQY
                                ---NYVNFTK RPGGQNFVVA VSSFHGYNME DALVISKAAI ERGLGHSTFF RTYKAEERRY
                                ---EIVGFNK RPAGQNFIVA MMSFEGYNIE DAIIINKASI ERGLARSHFF RTYDAEERKY
                                ---DVMGYKL RPSGQNCIVA VLSFEGYNME DALIFNKASI ERGLARSTFY RIYEAECRQY
                                ---EIIGFNQ RPAGQNFVIA MMSFEGYNIE DAIIINKASI ERGLARSHFF RTYDAEERKY
                                ---EIIGYND RPAGQNMIVA VLTLTGYNIE DALVFSRAAV DRGLARSTFF RTYEAEERRY
                                ---EFMGYKL RPSGQNCVVA VLSFQGYNME DALIFNKASI ERGLARSTFY RIYEAECRQY
                                ---KAVEFDK RPAGQNFVLA VLSYTGYNLE DALIINKAAI ERGLARTHFF RTYTAEERRY
                                ---DVIKFDD MPAGQNFVVA VLSYGGYNIE DALMLNKGSI DRGLSRLDFF RSYNGEEKRY
                                ---EFMGYKL RPSGQNCVVA VLSFQGYNME DALIFNKASI ERGLARSTFY RIYEAECRQY
                                ---EIIGINK RPAGQNFIIA MMSFEGFNIE DAIIINKASI ERGLARSHFF RTYDAEERKY
                                ---DIIGYDD RPSGQNCVVA VLSFEGYNME DALIFNKSSV ERGLARSTFY RLYEAEAKQY
                                ---EVIGYNR RPSGQNCIVA VLSYEGYNME DALIFNKASI ERGLARSTFY RIYEAECLQY
                                ---EFMGYKL RPSGQNCVVA VLSFEGYNME DALIFNKASI ERGLARSTFY RIYEAECRQY
                                ---RYINMSK RPAGQNFIVA VLSFHGYNME DALVINKASL ERGLGRSSFF RTYSAEERRY
                                ---QLIGFDE RPAGQNCIVA VLSFEGYNME DALIFNKASI ERGLGRSTFY RVYEAEGRQY
                                ---EIVGFNK RPAGQNFIVA MMSFEGYNIE DAIIINKASI ERGLARSHFF RTYDAEERKY
                                ---EIMGFHK RPAGQNMVVA VLTMGGYNME DAIIFNKYSI DRGLARSSFF RLYEAECYQY
                                ---DMMGYKL RPSGQNCVVA VLSYEGYNME DALIFNKASI ERGLGRSTFY RIYEGECRQY
                                ---DIIGYDD RPSGQNCVVA VLSFEGYNME DALIFNKASV ERGLARSTFY RLYEAEAKQY
                                ---DVMNYNE RPACQNFVVA LMSYEGYNME DAIIMNKDSI ERGLARSTFY RLYETEEGRY
                                ---ELNGYLE RPAGQNAVVA LLTYTGYNME DAVILNKSAI ERGMYRSVFF RTYETEQMRY
                                ---DVIKFDD RPAGQNFVVA VLSYGGYNIE DALILNKGSI DRGLSRLYFF RSYEGEEKRY
                                ---DIIGFNQ RPAGQNFIVA MMSFEGFNIE DAIIINKASI ERGLARSHFF RTYDAEERKY
                                ---SIIGYDL RPSGQNCVVA VISFEGYNME DALIFNKSSI ERGLGRSTFY RIYEAECRRY
                                ---DSIGFES RPAGQNFIVA VLSYEGYNME DALLINKAAI ERGLGRSTFY RTYDAEERKY
                                ---DFIAFND RPAGQNFVVA ILSYNGYNIQ DALILNKASV DRGLGRSTFM RTYRAEERRY
                                ---EVIGYKQ RPTGQNCVVA VLSYEGYNME DAIVFNKASI ERGLARSTFY RIYEAECRQY
                                ---DFVAFNE RPAGQNFVVA VISFHGYNME DALILNRASV ERGLGRSTFM RTYRAEERRY
                                ---ELNGYLG RPAGQNAVVA LLTYTGYNME DAVILNRSSI ERGMYRSVFF RTYETEQMRY
                                ---TAIGFEE RPAGQNFVVG VLSYNGYNME DALIMNKSSV DRGLGRSTFF RSYDSEERKY
                                ---ELIGYND RPSGQNAVVA VLSFQGYNME DALVFNKSSI ERGLFRSSFF RVYEAECQHY
                                ---PYVSFNE RPAGQNFVVA VMSYHGYNME DAIVMNKASI DRGLGRSSFM RTYRAEERRY
                                ---ETMGYKL RPSGQNCLVA VLSFEGYNME DALIFNKASI ERGMGRSTFY RIYEAECRQY
                                ---KMLALDR RPAGQNFVVA ILSYSGYNIE DALIMNKSSV ERGLGRSSFF RCYETEERRY
                                ---DYMGYKY RPAGQNFCIA VLSYHGYNIE DAIVMNKSSV QRGLGRSTFM RSYRAEERRY
                                ---DVLGYYS RPPGQNYVVA VISFGGYNME DALIFNKASI QRGLGRSSFF RVYRAEGRRY
                                ---KYNSLTT RPAGQNMVVA VMSYQGYNME DAIVISRGAI DRGLGRSSFL RTYDAEERRY
                                ---EIIGFDK RPSGQNFIVA VLSSSGYNME DAIIFNKAAV ERGLGHSSFY RIYKAECKQY
                                ---DIIGYND RPAGNNAILA VMSYTGYNME DAIIMNKSSV ERGMYRSTFF RLYSTEELKY
                                ---KYVSFNE RPAGQNFVVA VMSHHGYNME DAIVMNKASI DRGLGRSSFM RTYRAEERRY
                                ---KYVSFNE RPAGQNFVVA VMSFHGYNME DAIVMNKASI ERGLGRSSFM RTYRAEERRY
                                ---ELVGYSR RPAGQNAVVA LLTYTGYNIE DAVILNKASV ERGMFRSVFY RTYETEEQKY
                                ---EVFNFLE RPSGQNVVVA ILSFQGYNME DAIIINKSSV DRGLFRSTFY RIYEAESRQY
                                ---DIVNFEK RPAGQNMVIA LLSYEGYNME DAIIFNKHSI ERGLARSAFF RRYEAEERRY
                                ---KYNTLRK RPAGQNMVVA VMSYHGYNME DALIFNRGSI DRGLGRSTFL RTYMSEERRY
                                ---NLLGLED RPTGQNAVVA VLPFEGYNIE DAVVFNKSSV DRGLGRTFFY RIYEAEAKQY
                                ---KVVGFET RPAGQNVILA VATFEGYNIE DAIIINKASV ERGLGRSTFF RMYEAVEKKY
                                ---KVVGFET RPAGQNVILA VATFEGYNIE DAIIINKASV ERGLGRSTFF RMYEAVEKKY
                                ---EIFHFDK MPAGQNFVVA LLSYDGYNME DAIVINQSSL ERGLGRSTFY RTYTAEEVHY
                                ---KLLGLED RPAGQNCVVA VLPFDGYNIE DAIVLSKASV DRGLGRTFFF RIYDAEAKQY
                                ---EVFNYLE RPSGQNVVVA ILSFQGYNME DAIIINKSSV DRGLFRSTFY RIYEAESRQY
                                ---EIFNALE RPSGQNVVVA ILSFQGYNME DAIIINKSSV DRGLFRSTFY RIYEAESRQY
                                ---EIFHFDK MPAGQNFVVA LLSYKGYNME DAIVINQSSI ERGMGRSTFY RTYTAEEVHY
                                ---ELIGYSM RPSGQNAVLA LVSFMGYSIE DAVMINKAAI ERGMFRSIFY RSYETEAMRY
                                ---ESTHFDD RPGGQNFIVA IMSLHGYNMQ DAVIMNKGSV DRALGRSTFN RTYNAERRRF
                                ---KVVGFEK RPAGQNVVLA VAPFEGYGIN DALIINKASV ERGLGRSTFF RLYEAVEKKY
                                ---RVVGFEK RPAGQNVILA VAPFEGYGIN DALIINKASV ERGLGRSTFF RLYEAVEKKY
                                ---ETTNFDD RPGGQNFIVA IMSLHGYNMQ DAVIMNKGSI DRALGRSTFN RTYNAERRRF
                                ---DLLPIDS LPYGTNMVVA VLTGGGYNIQ DAVIINKASI ERGMTRSVFL RTYEAEERRY
                                ---DT--LQT YPAGQNLIVA IMTYDGYNME DALVFNKGSI DRGIGRSFYF RPYSATEMNY
                                ---DT--LNI YPAGQNVVVA VMSYEGYNME DALIINKGSL DRGLYRSTYF HPYVTKELHY
                                ---DM--IDF YPVGQNVVVA VMPYEGYNIE DAVVLNKASI ERGLGRSTYF RPYTTIELNY
                                ---DT--LNI YPAGQNVIVA IMPYEGYNIE DALVLNQASV DRGMARSTRF RPYSSIELNY
                                ---DT--LNI YPSGQNVVVA VMTYEGYNME DAIVLNKASI QRGLARSTYY RPYTAVELNY
                                ---EITGYYL RPSGQNLVVA LLPMDGYNMD DALVMNKGSI DRGLARGIFF RTYEAVAKRQ
                                ---NT--LET YPAGQNVIVA IMPFEGYNVE DAIILNKASV DRGMGRSTYF RPYRSSELHY
                                ---DA--LDI YPAGQNLVVA IMPYESYNVE DAIVLNKASV DRGMGRSTYF RPYKAVELHY
                                ---EVMGYKQ RPTGQNCVVA VLSFEGYNME DALIFNKASI ERGLARSSFY RIYEAECRQY

                                KLGPEEITRE IPNVEDSLRQ LDEGIIRTGA WVGDILVGKV TPKGESDQPP EEKLLRAIFG
                                KLGPEEITRE IPNVEDALRN LDEGIIRIGA WVGDILVGKV TPKGESDQPP EEKLLRAIFG
                                KLGPEEITRE IPNVEDALRQ LDEGIIRIGA WVGDILVGKV TPKGESDQPP EEKLLRAIFG
                                KLGPEEITRE IPNVEDSLRQ LDEGIIRIGA YVGDILVGKV TPKGESDQPP EEKLLRAIFG
                                KLGPEEITRE IPNVEDSLRQ LDEGIIRIGA YVGDILVGKV TPKGESDQPP EEKLLRAIFG
                                KLGPEEITRE IPNVEDALRN LDEGIIRIGA WVGDILVGKV TPKGESDQPP EEKLLRAIFG
                                KLGPEEITRE IPNVEDALRN LDEGIIRIGA WVGDILVGKV TPKGESDQPP EEKLLRAIFG
                                KLGPEEITRE IPNVEDALRQ LDEGIIRIGA WVGDILVGKV TPKGESDQPP EEKLLRAIFG
                                KLGPEEITRE IPNVEDALRQ LDEGIIRIGA WVGDILVGKV TPKGESDQPP EEKLLRAIFG
                                KLGPEEITRE IPNVEDALRN LDEGIIRIGA WVGDILVGKV TPKGESDQPP EEKLLRAIFG
                                KLGPEEITRE IPNVEDALRQ LDEGIIRIGA WVGDILVGKV TPKGESDQPP EEKLLRAIFG
                                KLGPEEITRE IPNVEDALRN LDEGIIRIGA WVGDILVGKV TPKGESDQPP EEKLLRAIFG
                                KLGPEEITRE IPNVEDALRQ LDEGIIRVGA WVGDILVGKV TPKGESDQPP EEKLLRAIFG
                                KLGPEEITRE IPNVEDALRQ LDEGIIRIGA WVGDILVGKV TPKGESDQPP EEKLLRAIFG
                                KLGPEEITRE IPNVEDALRQ LDEGIIRIGA WVGDILVGKV TPKGESDQPP EEKLLRAIFG
                                KLGPEEITRE IPNVEDALRQ LDEGIIRIGA WVGDILVGKV TPKGESDQPP EEKLLRAIFG
                                KLGPEEITRE IPNVEDALRQ LDEGIIRIGA WVGDILVGKV TPKGESDQPP EEKLLRAIFG
                                KLGPEEITRE IPNVEDALRQ LDEGIIRIGA WVGDILVGKV TPKGESDQPP EEKLLRAIFG
                                KLGPEEITRE IPNVEDALRQ LDEGIIRIGA WVGDILVGKV TPKGESDQPP EEKLLRAIFG
                                KLGPEEITRE IPNVEDALRQ LDEGIIRVGA WVGDILVGKV TPKGESDQPP EEKLLRAIFG
                                KLGPEEITRE IPNVEDALRQ LDEGIIRVGA WVGDILVGKV TPKGESDQPP EEKLLRAIFG
                                KLGPEEITRE IPNVEDSLRQ LDEGIIRIGA WVGDILVGKV TPKGESDQPP EEKLLRAIFG
                                KLGPEEITRE IPNVEDALRQ LDEGIIGKGA WVGDILVGKV TPKGESDQPP EEKLLRAIFG
                                KLGPEEITRE IPNVEDALRQ LDEGIIRIGA WVGDILVGKV TPKGESDQPP EEKLLRAIFG
                                KLGPEEITRE IPNVEDALRN LDEGIIRIGA WVGDILVGKV TPKGESDQPP EEKLLRAIFG
                                KLGPEEITRE IPNVEDSLRQ LDEGIIRIGA WVGDILVGKV TPKGESDQPP EEKLLRAIFG
                                KLGPEEITRE IPNVEDALRN LDEGIIRIGA WVGDILVGKV TPKGESDQPP EEKLLRAIFG
                                KLGPEEITRE IPNVEDALRQ LDEGIIRIGA WVGDILVGKV TPKGESDQPP EEKLLRAIFG
                                KLGPEEITRE IPNVEDALRQ LDEGIIRIGA WVGDILVGKV TPKGESDQPP EEKLLRAIFG
                                KLGPEEITRE IPNVEDSLRQ LDEGIIRVGA WVGDILVGKV TPKGESDQPP EEKLLRAIFG
                                KLGPEEITRE IPNVEDALRQ LDEGIIRIGA WVGDILVGKV TPKGESDQPP EEKLLRAIFG
                                KLGPEEITRE IPNVEDALRQ LDEGIIRIGA WVGDILVGKV TPKGESDQPP EEKLLRAIFG
                                KLGPEEITRE IPNVEDALRN LDEGIIRSGA WVGDILVGKV TPKGESDQPP EEKLLRAIFG
                                KLGPEEITRE IPNVEDALRQ LDEGIIRIGA WTGDILVGKV TPKGESDQPP EEKLLRAIFG
                                KLGPEEITRE IPNVEDALRQ LDEGIIRIGA WVGDILVGKV TPKGESDQPP EEKLLRAIFG
                                KLGPEEITRE IPNIEDSLKN LDEGIIHIGA WVGDILVGKV TPKGESDQPP EEKLLRAIFG
                                KLGPEEITRE IPNVEDALRQ LDEGIIRIGA WVGDILVGKV TPKGESDQPP EEKLLRAIFG
                                KLGPEEITRE IPNVEDALRN LDEGIIRIGA WVSDILVGKV TPKGESDQPP EEKLLRAIFG
                                KLGPEEITRE IPNVEDSLRN LDEGIIRIGA WVGEILVGKV TPKGESDQPP EEKLLRAIFG
                                KLGPEEITRE IPNVEDSLRN LDEGIIRIGA WVGEILVGKV TPKGESDQPP EEKLLRAIFG
                                KLGPEEITRE IPNVEDALRN LDEGIIRIGA WVGDILVGKV TPKGEADQPP EEKLLRAIFG
                                KLGPEEITRE IPNVEESLRN LDEGIIRKGA WVGDILVGKV TPKGESDQPP EEKLLRAIFG
                                KLGPEEITRE IPNVEDSLRH LDEGIIRIGA WVGDILVGKV TPKGESDQPP EEKLLRAIFG
                                KLGPEEITRE IPNVEDALRH LDEGIIHIGA WVGEILVGKV TPKGESDQPP EEKLLRAIFG
                                KLGPEEITRE IPNVEDALRQ LDEGIIRIGA WVSDILVGKV TPKGESDQPP EEKLLRAIFG
                                KLGPEEITRE IPNVEDSLRQ LTAGIIRIGA WVGDILVGKV TPKGESDQPP EEKLLRAIFG
                                KLGPEEITRE IPNVEDSLRQ LDAGIIRVGA WVGDILVGKV TPKGESDQPP EEKLLRAIFG
                                KLGPEEITRE IPNVEDGLRN LDEGIIRVGA WVGDILVGKV TPKGESDQPP EEKLLRAIFG
                                KLGPEEITRE IPNVEDSLRN LDEGIIRIGA WVGDILVGKV TPKGESDQPP EEKLLRAIFG
                                KLGPEEITRE IPNVEDSLRQ LDGGIIRVGA WVGDILVGKV TPKGESDQPP EEKLLRAIFG
                                KLGPEEITRE IPNVEDTLRN LDEGIIHIGA WVGDILVGKV TPKGESDQPP EEKLLRAIFG
                                KLGPEEITRE IPNVEDSLRN LDEGIVRVGA WVGDILVGKV TPKGESDQPP EEKLLRAIFG
                                KLGPEEITRE IPNVEDALRH LDEGIIRIGA WVGDILVGKV TPKGESDQPP EEKLLRAIFG
                                KLGPEEITRE VPNVEEALRQ LDEGIIRIGA FVGDILVGKV TPKGESDQPP EEKLLRAIFG
                                KLGPEEITRE IPNVEDALRD LDEGIVRIGA WVGDILVGKV TPKGESDQPP EERLLRAIFG
                                KLGPEEVTRE IPNVEDALRQ LDEGIIRVGA WVGDILVGKV TPKGESDQPP EEKLLRAIFG
                                KLGPEEITRE IPNVEDSLLN LDEGIIRVGA WVGDILVGKV TPKGESDQPP EEKLLRAIFG
                                KLGPEEITRE IPNVEESLGH LDEGIIRIGA YVGDILVGKV TPKGESDQPP EEKLLRAIFG
                                KLGPEEITRE IPNIEESLNN LDEGIIRIGA FVGDILVGKV TPKGESDQPP EEKLLRAIFG
                                KLGPEEITRE IPNIEESLNN LDEGIIRIGA FVGDILVGKV TPKGESDQPP EEKLLRAIFG
                                KLGPEEITRE IPNVEESLGN LDEGIIRIGA FVGDILVGKV TPKGESDQPP EEKLLRAIFG
                                KLGPEEITRE IPNVEESLGN LDEGIIRVGA FVGDILVGKV TPKGESDQPP EEKLLRAIFG
                                KLGPEEITRE IPNVEDSLRN LDEGIVRIGA WMGDILVGKV TPKGESDQPP EEKLLRAIFG
                                KLGPEEITRE IPNVEDSLRN LDEGIVRIGA WMGDILVGKV TPKGESDQPP EEKLLRAIFG
                                KLGPEEITRE LPNVEDALGQ LDEGIIRVGA WVGDILVGKV TPKGESDQPP EEKLLRAIFG
                                KLGPEEITRE IPNVEDALRH LDEGIVRIGA RVDDILVGKV TPKGESEHPP EEKLLRAIFA
                                KLGPEEITRE IPNVEDALRH LDEGIVRIGA RVDDILVGKV TPKGESEHPP EEKLLRAIFA
                                KLGPEEITRE VPNVEDSLRH LDEGIVRIGA RVDDILVGKV TPKGESEHPP EEKLLRAIFA
                                KIGPEEITRE IPNVEEALRH LDEGIVRIGA RVDDILVGKV TPKGETEHPP EEKLLRAIFA
                                KLGPEEITRE IPNVEDSLRH LDEGIVRVGA MVDDILVGKI TPKGESEHPP EEKLLRAIFA
                                KLGPEEITRE IPNVEDALRH LDEGIVRIGA RVDDILVGKV TPKGESEHPP EEKLLRAIFA
                                KLGPEEITRE IPNVEDALRH LDEGIVRIGA RVDDILVGKV TPKGESEHPP EEKLLRAIFA
                                KLGPEEITRE IPNVEDALRN LDEGIVRVGA RMGDILVGKI TPKGESEHPP EEKLLRAIFA
                                KLGPEEITRE VPNVEESLRH LDEGIVRIGA RVDDILVGKV TPKGESEHPP EEKLLRAIFA
                                KLGPEEITRE VPNVEESLRH LDEGIVRIGA RVDDILVGKI TPKGESDHPP EERLLRAIFG
                                KLGPEEITRE VPNVEESLRH LDEGIVRIGS RVDDILVGKI TPKGESEHPP EEKLLRAIFG
                                KLGAEEITRD IPNVEESLRD LDEGIIRVGA EIGDILVGKV TPKGESEHPP EEKLLRAIFG
                                KLGAEEITRD IPNVEDALRD LDEGIIRVGA EIGDILVGKV TPKGESEHPP EEKLLRAIFG
                                KLGMEEITRE IPNVEEALAN LDDGVIVAGS EIGDVLVGKV TPKGETELPA EEKLLRAIFG
                                KLGMEEITRE IPNVEEALAD LDEGVIVPGA EVGDILVGKV TPKGETELPA EEKLLRAIFG
                                KLGMEEVTRE IPNVEEALKN LDDGIIKVGT EVGHILVGKV TPKGETELPA EEKLLRAIFG
                                KLGMEEITRE IPNVEEALAS LDEGIVVVGS EVGDILVGKV TPKGETELPA EEKLLRAIFG
                                KLGMEEITRE IPNVEEAIAN LDDGVIVAGS EVGDVLVGKV TPKGETELPA EEKLLRAIFG
                                KLGMEEITRE IPNIEEALRN LDEGVIRPGT EVGEVLVGKV TPKGETELPA EEKLLRAIFG
                                KLGMEEITRE IPNLEEALAD LDEGIITPGS EIGDILVGKV TPKGETELPA EEKLLRAIFG
                                KLGDEELTRE VPNVEDALKE LDEGIIRIGA EVGDILVGKV TPKGETEPPA EEKLLRAIFG
                                KLGDEEITSE VANVEELLRH LDEGIVTVGS EVGDILVGKV TPKGESEPPA EEKLLRAIFG
                                KLGPEEITRD IPNVDSALRY LDEGIVRVGS VVGDILVGKI TPKGETEPPA EEKLLRAIFG
                                KLGPEEITNE IPNVEESLRS LDEGIIQVGS MVGDILVGKI TPKGETEPPA EEKLLRAIFG
                                KLGPEEITRE IPNVEDSLGR LDEGIVSIGA EVGDILVGKV TPKGESEPPA EEKLLRAIFG
                                KLGMEELTRE IPNIEDALAN LDDGVITPGA EVGQILVGKV TPKGETELPA EEKLLRAIFG
                                KVGAEELTPE IPNVEEFLRN LDEGIIRPGS TVGDILVGKV TPKGEQEQPP EEKLLRAIFG
                                KQGDEELTPE LPNVEEALRN LDEGIVRIGS TVGDILVGKV TPKGEQEQPA EEKLLRAIFG
                                KIGPEEITRE IPNAEEALKN LDEGVVRVGA FVGDILVGKV TPKGESEPPA EEKLLRAIFG
                                RLGPEEITAD IPNVKELLKN LDEGIIRVGA YVQAILVGKV TPKGEGDTTP EEKIIRSVFG
                                RLGPEEITAD IPNVKELLKN LDEGIIRVGA YVQAILVGKV TPKGEGDTTP EEKIIRSVFG
                                RLGPEEITAD IPNVKELLKN LDEGIIRVGA YVQAILVGKV TPKGEGDTTP EEKIIRSVFG
                                RLGPEEVTAD IPNVKEQLRS LDEGIVRIGA YVQDILVGKV TPKGEGETTP EEKIIRSVFG
                                QLGPEEITAD IPNVKESLKN LDEGIVRVGA YVQDILVGKV TPKGESETTP EEKIIRSVFG
                                RVGPEEITAE IPNVKENLRN LDEGIIRIGA YVQDILVGKV TPKGESDATP EEKIMRSVFG
                                RVGPEEITAE IPNVKENLRN LDEGIIRIGA YVQDILVGKV TPNGESDATP EEKIMRSVFG
                                RIGPEEITAE VPNVKENLRN LDEGIIRVGA YVQDILVGKV TPKGESDASP EEKIIRSVFG
                                QLGPEEITAD IPNVKESLRN LDEGIVRVGA YVGDILVGKV TPRGESETSP EEKLIRSVFG
                                QLGPEEITAD IPNVKELLRN LDEGIVKVGS YVGDILVGKV TPRGESDTTP EEKLIKSVFG
                                RLGPEEITAD IPNVKESLRN LDEGIVRIGA YVQDILVGKV TPKGEGETTP EEKIIQSVFG
                                RLGPEEITAD IPNVKEALRN LDEGIVRIGA YVQDILVGKV TPKGEGETTP EEKIIRSVFG
                                RLGPEEITVD IPNVKEALRN LDEGIVRIGA YVQDILVGKV TPKGEGETTP EEKIIRSVFG
                                RLGPEEITPD IPNVKEKLRN LDEGIVRIGA YVTDILVGKV TPKSESDTTP EEKIIRSVFG
                                RLGPEEITPD IPNVKEKLRN LDEGIIRIGA YVTDILVGKV TPKSESDTTP EEKIIRSVFG
                                QLGPEEITAD IPNVKELLRN LDEGIVRVGA YVGDILVGKV TPKGESDTTP EEKIIRSVFG
                                RVGPEEITSE IPNVKENIRN LDEGIIRIGA YVQDILVGKV TPKGESDASP EEKIMRSVFG
                                QLGPEEITAD IPNVKELLRN LDEGIVRVGA YVGDILVGKV TPKGESDTTP EEKIIRSVFG
                                QLGPEEITAD IPNVKESLKN LDEGIVRIGA YVQDILVGKV TPKGESETTP EEKIIRSVFG
                                RLGPEEITAD IPNVKELLKN LDEGIVRVGA MVKDILVGKV TPKGDSELTA EEKIMRSIFG
                                QLGPEEITSD IPNVKELLRN LDEGIVKIGS YVGDILVGKV TPRGESDTTP EEKLIKSVFG
                                QLGPEEITAD IPNVKDLLRN LDEGIVKIGS YVGDILVGKV TPRGESDTSP EEKLIKSVFG
                                QLGPEEITAD IPNVKELLRN LDEGIVRVGS YVGDILVGKV TPRGESETSP EEKLIKSVFG
                                QLGPEEITAD IPNVKELLRN LDEGIVRVGS YVGDILVGKV TPRGESETSP EEKLIKSVFG
                                LGGQTD-HFE IPDPEQYYRH LDEGIIFPES KVKDVLVGRT SPPRFLEEQT G-------LG
                                LGGQTD-KFE IPSPEKYYRH LDEGLIFPES KVKDVLIGRT SPPRFLEERG L--------G
                                PGGQED-KFE IPKEASLYRN LGEGLTAVEA EVEDVLIGKT SPPRFLEEVD E-------FG
                                LGGQTD-KFE IPDPEKYYRN LDEGLIFPES KVKDVLVGRT SPPRFLEERG L--------G
                                LGGQTD-RFE IPAPEKYYRH LDEGLIFPES KVKDVLIGRT SPPRFLEERG L--------G
                                PGGQED-KFE VPSEASLYRN LGEGIAEVES EVEDVLIGRT SPPRFLEEID E-------FG
                                PGGQED-KFE IPSEASLYRN LGEGITEVES EVDDVLIGKT SPPRFLEEVD E-------FG
                                PGGQED-RFE IPDRSESYRN LGEGIIETEV EVGDVLIGRT SPPRFLEEYS E-------FE
                                PGGEVD-IIE IPDPADDYRF LGEGIIEPEI EVGIVLVGRT SPPRFLEEPR G-------VG
                                PGGQED-KFE IPSEASLYRN LGDGITEVES EVEDVLVGRT SPPRFLEEID E-------FG
                                PGGQED-RFE VPDRSESYRN LGEGIIETEV EVGDVLIGRT SPPRFLEEYS E-------FE
                                PGGQED-VFE IPERAESYRH LGEGIIEPEV EIGEVIIGRT SPPRFLEEYR E-------FD
                                PGGQED-HFE IPSPEDAYNN LG-GLISPEC NVGDVLIGKT SPPRFLEEP- --------TD
                                PSGQRD-RFE KPDDEETYAK LGDGLILPET DVDDVLVGKT SPPRFLEEIG P-------YG
                                PSGQYD-KFE IPDEDETYLK LGEGLILPET DVDDVLIGKT SPPRFLEEIG P-------YG
                                PGGQED-KFE IPSEASLYRN LGEGITEVES VVEDVLIGRT SPPRFLEEID E-------FG
                                PGGEED-RIE IPEPPEVYAH LSDGIVDPET YVGEVLIGRT SPPRFFGMYH E-------LG
                                PGGQED-KFE VPERPESYRH LGEGLIASEI NVGDVLIGRT SPPRFLEEYT E-------LG
                                PGGQED-RFE IPDRSESYRN LGEGVIESEV EVGDVLIGRT SPPRFLEEYS E-------FE
                                PGGQQD-KFE VPDEPDAYEN LDIGFIRPES VVGDVLIGRT SPPRFLEELD E-------FG
                                PGGEED-RFE IPDAHEAYSQ LDEGIINSEV EVNDVLIGKT SPPRFLEETT E-------LL
                                PGGEVD-IIE IPDPAEVYQF LGEGIIEPET EVGIVLVGRT SPPRFLEEPR G-------LE
                                PGGQQD-KFE LPDEPDAYEN LDIGFIRPES RVGDVLIGRT SPPRFLEELD E-------FG
                                PGGQQD-KFE VPDEPDAYEN LDIGFIRPES EVGDVLIGRT SPPRFLEELD E-------FG
                                PGGQED-RFE VPDRSESYRN LGEGIIETEV EVGDVLIGRT SPPRFLEEYS E-------FE
                                PGGQED-RFE IPERSESYRN LGEGIIETEV EVGDVLIGRT SPPRFLEEYS E-------FE
                                PGGQED-RFE IPDRSESYRN LGEGIIETEV EVGDVLIGRT SPPRFLEEYS E-------FE
                                PGGQED-KIE IPSPQEVYRY LGEGIIEPES IVGDVLIGKT SPPRFLEEYK E-------FE
                                PSGQRD-RFE KPDEEETYAK LGDGLILPET DVDDVLVGKT SPPRFLEEIG P-------YG
                                LGGLKD-KFT IPE-EQYYRL LEPGIVSLES RVGDVLIGRT SPPRFLEEYK E-------FE
                                PGGQED-KFE IPDRSESYRN LGEGVIETEV EVGDVLIGRT SPPRFLEEYS E-------FE
                                PGGQED-KFE IPDRSESYRN LGEGIIETEV EVGDVLIGRT SPPRFLEEYS E-------FE
                                LGGLKD-KFT IPE-EQYYRL LEPGIVSLES RVGDVLIGRT SPPRFLEEYK E-------FE
                                PGGQED-RFE IPDRSESYRN LGEGVIETEV EVGDVLIGRT SPPRFLEEYS E-------FE
                                PGGQED-KFE IPSPEDRYKL LD-GLISPEV YVGDVLIGKT SPPRFLEEE- --------SE
                                PGGEVD-KFE IPERAESYRL LSEGIIEPET SVGDVLIGRT SPPRFIKSYE E-------FE
                                PGGELD-KFE IPERAESYRL LSEGIIEPET QVGDVLIGRT SPPRFIKSYE E-------FE
                                PGGELD-KFE IPERAESYRL LSEGIIEPET TVGDVLIGRT SPPRFIKSYE E-------FE
                                PGGEMD-SIE IPEPAEAYRF LGEGIIEPEV EVGVVLVGRT SPPRFLEEST G-------LR
                                PGGQLD-RLE IPSEAELYRN LDEGIIKVGS EVKDVLIGKT SPPRFLEEAD E-------FG
                                PGGQED-KIE IPSPPESYRY LGDGIIEPES IVGDVLIGKT SPPRFLEEYR E-------FE
                                PGGQLD-RLE IPDEEELYRN LGEGLAEPGS EVKDVLIGKT SPPRFLEETD E-------FG
                                PGGQVD-RLE KPSEEELYRN LDEGLIHPGS EVKDVLIGKT SPPRFLEKTD E-------FG
                                LGGLKD-KLI IPE-EQYYRL LEPGMIALES KVGDVLVGRT SPPRFLEEYK E-------FE
                                PGGQED-HFG IPDPDTAYTN LA-GLIQPET PVGDVLVGKT SPPRFLEEE- --------TD
                                PGGEVD-KFE IPERAESYRL LSEGVIEPET AVGDVLIGRT SPPRFIKSYE E-------FE
                                LGGLKD-KLT IPE-EQYYRL LEPGVIGLEA QVGDVLVGRT SPPRFLEEYK E-------FE
                                PGGEVD-KFE IPERAESYRL LSEGIIEPET QVGDVLIGRT SPPRFIKSYE E-------FE
                                PGGEED-RIE RPPPGEVYRH LGEGIVEVEA QVGDVLIGRT SPPRFMGEYR E-------FE
                                LGGLRD-RLV IPE-EQYYRL LEAGVVGPES QVGDVLIGRM SPPRFLEEYK E-------FE
                                PGGQVD-IFE IPDKQEAYKY VDDGLAWPEI VVGEVLIGRT SPPRFLQELD E-------FG
                                PGGQEE-RFE VPDPRETYSY LDEGLIFPEI DVNDVLMGKT SPPRFLEEPT D-------FG
                                LGGLRD-RLV IPE-EQYYRL LEAGVVGPES PVGDVLIGRM SPPRFLEEYK E-------FE
                                PGGEVD-KFE IPERAESYRL LSEGIIEPET QVGDVLIGRT SPPRFIKSYE E-------FE
                                LGGEKD-RFE VPE-EQYYRY LEPGIIAPET EVSDVLVGRT SPPRFLEEYK E-------FE
                                LGGLRD-RIE IPE-EQYYRF LEEGIVGVES EVGDVLIGRI SPPRFLEEYK E-------FE
                                LGGLRD-RLV IPE-EQYYRL LEAGVVGPES AVGDVLIGRM SPPRFLEEYK E-------FE
                                PGGQED-HFE IPGPEDTYNN LT-GLISPEC LAGDVLVGKT SPPRFLEEP- --------TD
                                LGGLKD-KFT IPK-EQYYRL LEPGTVGPES EVGDVLIGRL SPPRFLEEYK E-------LE
                                PGGEVD-KFE IPERAESYRL LSEGVIEPET AVGDVLIGRT SPPRFIKSYE E-------FE
                                LGGQRD-SIE IPS-DEYYRV LEEGIASVES EVGDVIIGRT SPPRFIEEYR E-------LE
                                LGGLKD-KFT LPE-EQYYRL LEPGIISLEA NVGDVLIGRI SPPRFLEEYK E-------FE
                                LGGEKD-RFE LPEAEQYYRN LEPGIISPET EVLDVLVGRT SPPRFLEEYK E-------FE
                                PGGQLD-KLE KPSEEELYRN LDDGLVHVGS RVKDVLIGKT SPPRFLEEAD E-------FG
                                PGGEED-RIE IPSAPEAYAH LDEGIVSPEV FVGEVLIGKT SPPRFYGVYT E-------TV
                                PGGQEE-RFE VPDPRETYSY LDEGLIFPEI NVNDVLMGKT SPPRFLEEPT D-------FG
                                PGGEVD-KFE IPERAESYRL LSEGIIEPET PVGDVLIGRT SPPRFIKSYE E-------FE
                                LGGLRD-RFT TPE-EQYYRL LETGIISQES NAGDVLIGRI SPPRFLEEYK E-------FE
                                PNGQED-TFE IPDDESQYVH LGEGIIEPEI AVGEVLIGRT SPPRFLEEYT E-------FD
                                PGGQED-HFE IPDPDLAYAT LG-GLICPET EVGDVLVGKT SPPRFLEEE- --------TD
                                LGGLKD-KFT IPE-EQYYRL LESGIISLES AVGDVLIGRI SPPRFLEEYK E-------FE
                                PGGQED-HFE IPSPDLSYAN LG-GLISPET RVGDVLVGKT SPPRFLEEE- --------TD
                                PGGEED-RIE IPSAPEAYAH LDEGIVSPEV FVGEVLIGKT SPPRFYGVYT E-------AV
                                PGGQED-AFE IPSEPEMYKH LAEGVVEPET EIGEVIIGRT SPPRFLESQH E-------FD
                                LGGLKD-KFE LPE-EQFYRL LEEGIVSPEA QTGDVLIGRT SPPRFLEEYK E-------FE
                                PGGQED-HFE IPSPDLSYAN LTPGLISPEV LVGDVLIGKT SPPRFLEEE- --------TD
                                LGGLKD-KFT LPE-EQYYRL LEPGIIGLES SVGDVLIGRI SPPRFLEEYK E-------FE
                                PGGQED-KVE IPNPAESYRF LGDGIIEPES TIGDVLIGKT SPPRFLEEYR E-------FE
                                PGGQED-HFE IPSPDEAYQS LG-GLISPES YVSDVLIGKT SPPRFLEEE- --------TD
                                LGGMKD-KFE VPE-EHYYRL LEEGVISTES RVNSVLIGRS SPPRFLEEYR D-------FE
                                PGGQED-RFS IPGPEEAYAH LE-GLIHPEI ELREVLIGKT SPPRFLTEP- --------TD
                                LGGAKD-RLT IPE-AEAYRQ LEHGLIAEES EVGDILIGRT SPPRFMEEYG G-------LE
                                PGGQED-KIM KPEPNEYYRL LEDGIVSPEV EVGDVLIGKV SPPRFLQEFK E-------LS
                                PGGQED-HFE IPSPDLSYAN LTPGLISPEV LVGEVLIGKT SPPRFLEEE- --------TD
                                PGGQED-HFE IPSPDLSYAN LTPGLISPEV LVGDVLIGKT SPPRFLEEE- --------TD
                                PGGEED-KIE IPDSPEAYSH LDEGIAPPEV YVNEVLVGKT SPPRFYTTLE A-------ER
                                LGGLRD-KFE IPE-DRYYRL IEEGIISPEA EVNTVLVGRT SPPRFLEEYR E-------FE
                                PAGQED-RFE RMSKPEAYVH LSAGIVEPES HIDEVIIGRT SPPRFLEEYS E-------FE
                                PGGQED-RFV IPGPEEAYFY LE-GLIYPEI DLKEVLIGKT SPPRFLAEP- --------TD
                                PGGMKD-NFE LPQAEKAYRL LEQGAIMHEA VVGDILIGRT SPPRFMEEYK E-------FE
                                PGGLID-KIT IPE-SKAYEK LDEGIVPPEI EVDEVIIGRV SPPRFGQQIR E-------VE
                                PGGLID-KIT IPE-SKAYEK LDEGIVPPEI EVDEVIIGRV SPPRFGQQIR E-------VE
                                HGAQQD-RFE IPKEADAYKN LS-GIILPET EFEDVLVGKT APPRFLEEIS M-------FG
                                PGGMRD-AFE IPNAERAYRL LEEGVVAAEA PVGDILIGKT SPPRFMEEYR E-------FE
                                LGGLRD-KFE IPE-DRYYRM LEEGMISPEA ETNTVLVGRT SPPRFLEEYR E-------FE
                                LGGLRD-KFE IPE-DRYYRL IEEGIISPEA EANTVLVGRT SPPRFMEEYR E-------FE
                                HGAQQD-RFE IPKEADVYKN LS-GIILPET EFEDVLIGKT APPRFLEEIS M-------FG
                                PMGEND-RIT IPPPAEAYAH LDEGIVPPEV FVKEVLIGKI SPPRFYSALA E-------SQ
                                PGGQVE-EIE KPGSEESYRH LE-GLPLPEM YLGDVLVGKT SPPRFLEESA G-------GA
                                PGGFTD-KIS IPE-SKMYEK LDEGIVLPET MLDEVVIGRV SPSRFGSQLQ S-------VE
                                PGGFTD-KIS IPE-SKMYEK LDEGIVLPET MLDEVVIGRV SPSRFGSQLQ S-------VE
                                PGGQVE-EIE KPDYPEAYIH LE-GLPVPET ALGNVLVGKT SPPRFLEESS G-------GS
                                PGGMED-KFE KPRPIEAYEA LDEGIAHVES ELGQVVIGRT SPPRFYTGTY E-------PR
                                AGGLKD-EIS IPDKESLYKH LE-GIIYPEA EVGEVMIGKT SPPKFLSEAR E-------IS
                                AGGLSD-KIE IPEKKESYRF LE-GIAYVEA DMEDVVIGKT SPPKFLSEAR E-------IS
                                AGGLKD-EIE IPTKEENYRF LE-GVVYPEA NLNDVVIGKT SPPKFLSDMG G-------MS
                                AGGLRD-DIM IPEKEESYKY LE-GVVYPEA SLGEVVIGKV SPPKFLSEAR E-------IS
                                AGGLRD-EIT IPSKEESYRF LE-GVVYNEA VMGEVIIGKV SPPKFLSESR E-------IT
                                AIVEGD-RFE NPYPEDNYKK LGDGIVGPET EVGDVLIGRT SPPRFSPELI G-------GG
                                TGSLRD-EIV IPDKEESYRF LE-GIAYPEA ALGEVAIGKV TPPKFLSEAK D-------LS
                                AGGLRD-EIV VPDKEESYRF LE-GISYPEA QVAEVIIGKV TPPKFLSEAK D-------LS
                                LGGLKD-KFT VPE-EQYYRL LEPGIISLES SVGDVLIGRI SPPRFLEEYK E-------FE

                                EKADVRDNSL RVPNGEKGRV VDVRIFTREQ GDELPPGANM VVRVYVAQKR KIQVGDKMAG
                                EKADVRDNSL RVPNGEKGRV VDVRVFTREQ GDELPPGANM VVRVYVAQKR KIQVGDKMAG
                                EKADVRDNSL RVPNGEKGRV VDVRLFTREQ GDELPPGANM VVRVYVAQKR KIQVGDKMAG
                                EKADVRDNSL RVPNGEKGRI VDVRVFTREQ GDELPPGANM VVRVYVAQKR KIQVGDKMAG
                                EKADVRDNSL RVPNGEKGRI VDVRVFTREQ GDELPPGANM VVRVYVAQKR KIQVGDKMAG
                                EKADVRDNSL RVPNGEKGRV VDVRIFTREQ GDELPPGANM VVRVYVAQKR KIQVGDKMAG
                                EKADVRDNSL RVPNGEKGRV VDVRIFTREQ GDELPPGANM VVRVYVAQKR KIQVGDKMAG
                                EKADVRDNSL RVPNGEKGRV VDVRVFTREQ GDELPPGANM VVRVYVAQKR KIQVGDKMAG
                                EKADVRDNSL RVPNGEKGRV VDVRVFTREQ GDELPPGANM VVRVYVAQKR KIQVGDKMAG
                                EKADVRDNSL RVPNGEKGRV VDVRLFTREQ GDELPPGANM VVRVYVAQKR KIQVGDKMAG
                                EKADVRDNSL RVPNGEKGRV VDVRLFTREQ GDELPPGANM VVRVYVAQKR KIQVGDKMAG
                                EKADVRDNSL RVPNGEKGRV VDVRIFTREQ GDELPPGANM VVRGYVAQKR KIQVGDKMAG
                                EKADVRDNSL RVPNGEKGRV VDVRVFTREQ GDELPPGANM VVRVYVAQKR KIQVGDKMAG
                                EKADVRDNSL RVPNGEKGRV VDVRVFTREQ GDELPPGANM VVRVYVAQKR KIQVGDKMAG
                                EKADVRDNSL RVPNGEKGRV VDVRLFTREQ GDELPPGANM VVRVYVAQKR KIQVGDKMAG
                                EKADVRDNSL RVPNGEKGRV VDVRLFTREQ GDELPPGANM VVRVYVAQKR KIQVGDKMAG
                                EKADVRDNSL RVPNGEKGRV VDVRVFTREQ GDELPPGANM VVRVYVAQKR KIQVGDKMAG
                                EKADVRDNSL RVPNGEKGRV VDVRLFTREQ GDELPPGANM VVRVYVAQKR KIQVGDKMAG
                                EKADVRDNSL RVPNGEKGRV VDVRVFTREQ GDELPPGANM VVRVYVAQKR KIQVGDKMAG
                                EKADVRDNSL RVPNGEKGRV VDVRLFTREQ GDELPPGANM VVRVYVAQKR KIQVGDKMAG
                                EKADVRDNSL RVPNGEKGRV VDVRLFTREQ GDELPPGANM VVRVYVAQKR KIQVGDKMAG
                                EKADVRDNSL RVPNGEKGRV VDVRVFTREQ GDELPPGANM VVRVYVAQKR KIQVGDKMAG
                                EKADVRDNSL RVPNGEKGRV VDVRVFTREQ GDELPPGANM VVRVYVAQKR KIQVGDKMAG
                                EKADVRDNSL RVPNGEKGRV VDVRLFTREQ GDELPPGANM VVRVYVAQKR KIQVGDKMAG
                                EKADVRDNSL RVPNGEKGRV VDVRVFTREQ GDELPPGANM VVRVYVAQKR KIQVGDKMAG
                                EKADVRDNSL RVPNGEKGRV VDVRVFTREQ GDELPPGANM VVRVYVAQKR KLQVGDKMAG
                                EKADVRDNSL RVPNGEKGRV VDVRLFTREQ GDELPPGANM VVRVYVAQKR KIQVGDKMAG
                                EKADVRDNSL RVPNGEKGRV VDVRLFTREQ GDELPPGANM VVRVYVAQKR KIQVGDKMAG
                                EKADVRDNSL RVPNGEKGRV VDVRLFTREQ GDELPPGANM VVRVYVAQKR KIQVGDKMAG
                                EKADVRDNSL RVPNGEKGRV VDVRLFTREQ GDELPPGANM VVRVYVAQKR KIQVGDKMAG
                                EKADVRDNSL RVPNGEKGRV VDVRLFTREQ GDELPPGANM VVRVYVAQKR KIQVGDKMAG
                                EKADVRDNSL RVPNGEKGRV VDVRLFTREQ GDELPPGANM VVRVYVAQKR KIQVGDKMAG
                                EKADVRDNSL RVPNGEKGRV VDVRVFTREQ GDELPPGANM VVRIYVAQKR KIQVGDKMAG
                                EKADVRDNSL RVPNGEKGRV VDVRLFTREQ GDELPPGANM VVRVYVAQKR KIQVGDKMAG
                                EKADVRDNSL RVPNGEKGRV VDVRLFTREQ GDELPPGANM VVRVYVAQKR KIQVGDKMAG
                                EKADVRDNSL RVPNGEKGRV VDVRVFTREQ GDELPPGANI VVRVYVAQKR KIQVGDKMAG
                                EKADVRDNSL RVPNGEKGRV VDVRVFTREQ GDELPPGANM VVRVYVAQKR KIQVGDKMAG
                                EKADVRDNSL RVPNGEKGRV VDVRVFTREQ GDELPPGANM VVRVYVAQKR KIQVGDKMAG
                                EKADVRDNSL RVPNGEKGRV VDVRVFTREQ GDELPPGANM VVRVYVAQKR KIQVGDKMAG
                                EKADVRDNSL RVPNGEKGRV VDVRVFTREQ GDELPPGANM VVRVYVAQKR KIQVGDKMAG
                                EKADVRDNSL RVPNGEKGRV VDVRVFTREK GDELPPGANM VVRIYVAQKR KIQVGDKMAG
                                KKADVRDNSL RVPNGEKGRV VDVRVFTREQ GDELPPGANM VVRIYVAQKR KIQVGDKMAG
                                EKADVRDNSL RVPNGEKGRV VDVRVFTREQ GDELPPGANM VVRVYVAQKR KIQVGDKMAG
                                EKADVRDNSL RVPNGEKGRV VDVRVFTREQ GDELPPGANM VVRIYVAQKR KIQVGDKMAG
                                EKADVRDNSL RVPNGEKGRV VDVRVFTREQ GDELPPGANM VVRVYVAQKR KIQVGDKMAG
                                EKADVRDNSL RVPNGEKGRV VDVRVFTREQ GDELPPGANM VVRVYVAQKR KIQVGDKMAG
                                EKADVRDNSL RVPNGEKGRV VDVRVFTREQ GDELPPGANM VVRVYVAQKR KIQVGDKMAG
                                EKADVRDNSL RVPNGEKGRI VDVRVFTREK GDELPPGANM VVRVYVAQKR KIQVGDKVAG
                                EKADVRDNSL KVPNGEKGRV VDVRVFTREQ GDELPPGANM VVRVYVAQKR KIQVGDKMAG
                                EKADVRDNSL RVPNGEKGRV VDVRVFTREQ GDELPPGANM VVRVYVAQKR KIQVGDKMAG
                                EKADVRDNSL RVPNGEKGRV VDVRVFTREQ GDELPPGANM VVRIYVAQKR KIQVGDKMAG
                                EKADVRDNSL RVPNGEKGRV VDVRVFTREQ GDELPPGANM VVRVFIALKR KIQVGDKIAG
                                EKADVRDNSL RVPNGEKGRV VDVRIFTREQ GDELPPGANM LVRVYVAQKR KIQVGDKMAG
                                EKADVRDNSL RVPNGEKGRV VDVRVFTREQ GDELPPGANM VVRVYVAQKR KIQVGDKMAG
                                EKADVRDNSL RVPNGERGRV VDVRIFTREQ GDELPPGANM VVRVYIALKR KIQVGDKIAG
                                EKADVRDNSL RVPNGEKGRI VDVRVFTREQ GDELPPGANM VVRCYVALKR KIQVGDKMAG
                                EKADVRDNSL RLPNGEKGRV VYVRVFTREQ GDELPPGANM VVRVYIAQKR KIQVGDKMAG
                                EKADVRDNSL RVPSTERGRV VDVRIYTREQ GDELPPGANM VVRVYVAQRR KIQVGDKMAG
                                EKADVRDNSL RVPKTEKGRV LDVRIYTREQ GDELPPGANM VVRVYVAQRR KIQVGDKMAG
                                EKADVRDNSL RVPKTEKGRV LDVRIYTREQ GDELPPGANM VVRVYVAQRR KIQVGDKMAG
                                EKADVRDNSL RVPSTERGRV VDVRIYTREQ GDELPPGANM VVRVYVAQRR KIQVGDKMAG
                                EKADVRDNSL RVPGTERGRV VDVRIYTREQ GDELPPGANM VVRVYVAQRR KIQVGDKMAG
                                EKADVRDNSL RVPNGEKGRV VDVRVFTREQ GDELPPGANM VVRVYLAQKR KVQVGDKVAG
                                EKADVRDNSL RVPNGEKGRV VDVRVFTREQ GDELPPGANM VVRVYLAQKR KVQVGDKVAG
                                EKADVRDNSL RVPNGEKGRV VDVRVFNKDY KDELPPGVNM VVRVYVAQKR KIQVGDKMAG
                                EKADVKDNSL RVPHGEGGRV LDVKVFDREK GDELPPGANT VIRVYIAQKR KVSVGDKLSG
                                EKADVKDNSL RVPHGEGGRV LDVKVFDREK GDELPPGANT VIRVYIAQKR KVSVGDKLSG
                                EKADVRDNSL RVPHGEGGRV VDVKVFDREK GDELPPGANT VIRVYIAQKR KISVGDKMAG
                                EKADVKDNSL RVPHGEGGRV LDVKVFDREK GDELPPGANT VIRVYIAQRR KVSVGDKLSG
                                EKADVKDNSL RVPHGEGGRV VDVKVFDREK GDELPPGANT VIRVYIAQKR KIRVGDKMAG
                                EKADVKDNSL RVPHGEGGRV LDVKVFDREK GDELPPGANT VIRVYIAQKR KVSVGDKLSG
                                EKADVKDNSL RVPHGEGGRV LDVKVFDREK GDELPPGANT VIRVYIAQKR KVSVGDKLSG
                                EKADVRDNSL RVPHGEGGRV VDVKVFDREK GDELPPGANT VVRVYLAQKR KISVGDKVAG
                                EKADVKDNSL RVPHGEGGRV VDVKVFDREK GDELPPGANT VIRVYIAQKR KVSVGDKLSG
                                EKADVRDNSL RVPHGEGGRV VDVKVFDREK GDELPPVANK VVRVFVAQKR KISVGDKVAG
                                EKADVRDNSL RVPHGEGGRV VDVKVFDREK GDELPPVANK VVRVYIAQKR KVSVGDKVAG
                                EKADVRDTSL RVPHGEKGRI VDVKIFSREN NDELPPGVNK VVRVYIAQKR KISVGDKMAG
                                EKADVRDTSL RVPHGEKGRV VDVKVFSREN GDELPPGVNK VVRVYIAQKR KISVGDKMAG
                                DKADMRDTSL RVPPGEGGKV IAVRSFSREK GDELPPGVHE LIRVYIAQLR KISIGDKIAG
                                DKADMRDTSL KAPPGEHGKV IAVRSFSREN GDELPPGVHE LIRVYLAQMR KIGVGDKVAG
                                DKADMRDTSL RVPPGEGGKV INVRVFSRES GDELSPGVHE LIRVYVAQIR KVSIGDKLAG
                                DKADMRDTSL RVPPGESGKV INVRVFSREK GDELPPGVHE LIRVYIAQLR KISVGDKIAG
                                DKADMRDTSL RVPPGETGKV IAVRSFSREN GDELPPGVHE LVRVYIAQLR KISVGDKIAG
                                DKADMRDTSL KVPPGEGGKI INVRTFSRDK GDELSPGVHE LIRVYVAQMR KLSIGDKLAG
                                DKADMRDTSL KVPPGEHGKV IAVRTFSRAK GDELPPGVHE LVRVYLAQKR KVSIGDKMAG
                                DKADMRDTSL RVPSGETGKI VDVRVFSREN DDKLPSGVNA VVRIYVAQLR KISIGDKVAG
                                DKADMKDTSL RVSPGEYGKV VKVKVFSKEN NDNLPPGVIK IVRVYIAHLR KVSIGDKIAG
                                EKADVRDSSL RVSSGEYGKV VGVKVFSKDD SANLSPSVNT VVRIYIAQSR KVSIGDKMAG
                                DKADMRDTSL RVSSGEFGKV IGVRLFTRET DDTLPPGVNC LVRIYVAQLR KISIGDKIAG
                                DKADMKDTSL RVSSGETGKV IGVRVFSRDT DDMLPAGVNY IVRVYIAQLR KVSIGDKMAG
                                DKADMRDTSL RVPPGECGIV IAVRTFSREN GDELPPGVHE LVRVYLAQMR KIAIGDKMAG
                                DKADMKDSSL RVSSGEGGKV VDVRVFDEN- -DDMPPGVKT IVRVYVAQLR KVMVGDKMSG
                                DKADMKDNSL RVTSGEGGKV VDVRIFSSEN NDDLPAGVHM IVRVYVAQLR KVMVGDKMAG
                                DKADMKDSSL RVSSGEWGKV IDVRVFSREK GDALPTGVNS LVRIYVAQQR KISIGDKMAG
                                ERGDVKDTSL RLPHGVEGRV IRVDVYDQND IAELGAGVLK LVRVYVASRK TLDIGDKLAG
                                ERGDVKDTSL RLPHGVEGRV IRVDVYDQND IAELGAGVLK LVRVYVASRK TLDIGDKLAG
                                ERGDVKDTSL RLPHGVEGRV IRVDVYDQND IADLGSGVLK LVRVYVATRK TLDIGDKLAG
                                ERGDVKDSSL RLPHGTDGRV IDVKIFDKEE GIDLGPGVNK LIKVYVASRK TLEVGDKLAG
                                DRGDVKDSSL KLPHGVEGRV IDVKVFEKEE VSELGSGINK LVKVFVGIRK PLDVGDKLAG
                                EKGDVKDSSL RVPHGVEGRV IGVHVFHKEE VGDLGPGVNT LVRVYLATRK PLEVGDKLAG
                                EKGDVKDSSL RVPHGVEGRV IGVHIFHKEE VGDLGPGVNT LVRVYLATRK PLEVGDKLAG
                                EKGDVKDSSL RVPHGVEGRV IGVNVYHKEE VGDLGPGVNT LVRVYLATRK PLEVGDKLAG
                                DRGDVKDTSL TVPHGIEGRV IDVKVYTRKD IPDLETGVNQ YVKVYIASKK TLNVGDKLAG
                                DKGDVKDTSL TLPHGVEGRV IDVQIFDRKD IPSLEIGVNK YVKVFIATKK TLESGDKLAG
                                ERGDVKDTSL RLPHGTEGRV IDVQVFDKED VAELGPGVNK LVKVYIACKK TLEVGDKLAG
                                ERGDVKDTSL RLPHGTEGRV IDIQVFDKED VAELGPGVNK LVKVYVASKK TLEVGDKLAG
                                ERGDVKDTSL RLPHGTDGRV IDVKIFDKED VSDLGAGVNK LVKVYVACRK TLEVGDKLAG
                                EKGEVKDSSL RVPHGIEGRV IGVNVFDKEK DGDLGPGVNK LIRVYVAIRK PLEVGDKLAG
                                EKGEVKDSSL RVPHGIEGRV IAVHVFDKEK DGDLGPGVNK LIRVYVAIRK PLEVGDKLAG
                                DRGDVKDTSL KVPHGVEGRV IDVKVFDKED ISELGSGINK LVKVYVACRK PLDVGDKLAG
                                EKGDVKDSSL RVPHGVEGRV IGVHVFHKEE VGDLGPGVNT LVRVYLATRK PLEVGDKLAG
                                DRGDVKDTSL KVPHGVEGRV IDVKVFEKED ISELGSGINK LVKVYVACRK PLDVGDKLAG
                                DRGDVKDSSL KLPHGVEGRV IDVKVFEKEE VSELGSGINK LVKVFVGIRK PLDVGDKLAG
                                ERGDVKDTSL KVPHGVDGRV IGVHVFEKGD ISELDSSVNK MVKVYVATRK PLSVGDKVAG
                                DKGDIKDTSL TVPHGIEGRV IDVQIFDRKD IPSLEIGVNK YVKVFVATKK TLQVGDKLAG
                                DKGDVKDTSL TLPHGVEGRV INVQVFDRKD IPSLEIGVNK YVKVFIATKK TLEAGDKLAG
                                DRGDVKDSSL TLPHGIEGRV IDVQVFDRKD IPNLEIGVNK YVKVYIATKK TLQAGDKLAG
                                DRGDVKDSSL TLPHGIEGRV LDVQVFDRRD IPNLDIGVNK YVKVYIATKK PLLAGDKLAG
                                GIIERRETSE AVRHSEKGIV DKVIVTESGD G-------TK LVKVTVRDLR IPEIGDKFAS
                                AVSERRETSV AVRPSEKGIV DKVIITETGD G-------TK LVKVTVRDLR IPEIGDKFAS
                                IAAGRRESSI RVRPSEEGIV DMVLMTRTVD G-------NK LARVSVRDLR IPEVGDKLAS
                                TVSERRETSV AVRPSEKGVV DKVIITETGD G-------TK LVKVTVRDLR IPELGDKFAS
                                AVSERRETSV AVRPSEKGIV DKVIITETGD G-------TK LVKVTVRDLR IPEIGDKFAS
                                LAVGRRESSV RMRPSEKGIV DMAMVTTASE G-------NK FVKIRVRDMR IPEIGDKFAS
                                IAVGRRTSSI RVRPSEEGIV DMVLLSETAD G-------NK LARVRVRDLR VPEIGDKFAS
                                IQ-NRRETSV AVRHGESGVV DRVILTETID G-------NR LVKVKVRDLR IPELGDKYAS
                                VV-RRRETSL IMRHGEKGVV DSVMITKTAE G-------DK LVKVRVRDLR IPELGDKFAS
                                IAVGRRESSM RVRHSEEGIV DMVLLSTTLE G-------NK LARVRVRDLR IPETGDKLAS
                                IQSNRRETSV AVRHGESGVV DSVILTETID G-------NR LVKVKVRDLR IPELGDKYAS
                                LPATRRETSM NMRHGETGIV DNVIITETMD G-------NK LVKVKVRDQR IPELGDKFAS
                                FLTKRRETSV TVQHGEGGVV DKVMLSESVN G-------SR MVKIKVREER IPEYGDKFAS
                                IV-KRRENST TVRHMESGTV DCVILTETLE K-------NK LVKVKVRSQR IPELGDKFSS
                                II-KRRENST TVRHMEAGTV DQVVLTETIE K-------NK LVKVRVRSQR IPELGDKLAS
                                LAVGRRESSI RVRPSEEGIV DMVLVSMTSE G-------NK FARVRVRDLR IPEIGDKMAS
                                VG-VRRDTSV TVRRGEKGIV DKVIITETVE G-------NK LVKVRVRETR IPELGDKFAS
                                AA-VRRDTSV NMRHGESGVV DTVVLTETVD G-------NR LVKVKVRDLR IPELGDKFAS
                                IA-NRRETSV AVRHGESGVV DSVILTETID G-------NR LVKVKVRDLR IPELGDKYAS
                                TAIGRRETSI GVRPSEKGII DLVLLSETED G-------NK LVKIKARDER IPELGDKFAS
                                S--ERRDTSV CTRSNERGIV DSVVLMESSS N-------RR LVKISVRDQK IPEVGDKFAS
                                VA-IRRETSL SMRHGEKGYV DCVMITKTAE G-------DK LVKVRVRDHR IPELGDKFAS
                                TAIGRRETSI GVRPSEKGII DLVLLTETED G-------NK LVKIKARDER IPELGDKFAS
                                TAIGRRETSI GVRPSEKGII DLVLLSETED G-------NK LVKIKARDER IPELGDKFSS
                                IQ-NRRETSV AVRHGESGVV DGVILTETID G-------NR LVKVKVRDLR IPELGDKYAS
                                IA-NRRETSV AVRHGESGVV DSVILTETID G-------NR LVKVKVRDLR VPELGDKYAS
                                IA-NRRETSV AVRHGEAGVV DSVILTETID G-------NR LVKVKVRDLR IPELGDKYAS
                                AT-VRRETSV SMRPDEDGIV DLVLLTESGD G-------NK LVKIRVRNER IPELGDKFAS
                                IV-KRRENST TVRHMESGTV DCVVLTETLE K-------NK LVKVKVRSQR IPEMGDKFSS
                                VRGSMRDTSV DMRPSEKGIV DAVFLTENSE G-------SK LVKVRVRDQR IPELGDKFAS
                                IT-NRRETSV AVRHGESGVV DSVILTETID G-------NR LVKVKVRDLR IPELGDKYAS
                                IA-NRRETSV AVRHGESGVV DNVILTETID G-------NR LVKVKVRDLR IPELGDKYAS
                                VRGSMRDTSV EMRPSEKGIV DAVFLTENGE G-------SK LVKVRVRDQR IPELGDKFAS
                                IA-NRRETSV AVRHGEAGVV DSVILTETID G-------NR LVKVKVRDLR IPELGDKYAS
                                LLGKRRESSV TMRPEEEGWV DSVLLTVSEN N-------SR LVKVKVRDQR IPELGDKFAS
                                LMQTRRETSK NMRHNEQGIV DTVIISETVD G-------NK LVKIKVRDLR IPELGDKFSS
                                LMQNRRETSK NMRHNEKGIV DTVIISETVD G-------NK LVKIKVRDLR IPELGDKFSS
                                LMQNRRETSK NMRHNEKGIV DTVIISETVD G-------NK LVKIKVRDLR IPELGDKFSS
                                VG-TRRETSL SMRHGEKGVV DRVLFTKTSE G-------DK LVKVRVRDNR VPELGDKFAS
                                IAVARRESSE RVRPSEEGIV DMSLLTENVD G-------DK LARVRVRDQR IPEIGDKFAS
                                TA-TRRETSV SMRAGEDGIV DLVLITESSD G-------NK LVKIRVRNER IPELGDKFAS
                                ITMVRRENSE RVRPNEEGIV DMVLLTQNID G-------NQ FARVRVRDPR VPEIGDKFAS
                                MGMARRESSE RMRPNEKGIV DMSLLTENID G-------DK LARVRVRDPR IPEIGDKFAS
                                VKGSMRDTSV DMRPSEKGIV DEVFITESGE G-------SK LIKVRVRDQR IPELGDKFAS
                                FLTKRRETSV TVRPGEKGWV DSVMLTETEN G-------SR LVKVKVRDPR IPELGDKFAS
                                LMQNRRETSK NMRHNEKGIV DTVIISETVD G-------NK LVKIKVRDLR IPELGDKFSS
                                VKGSMRDTSV DMRPSETGTV DAIFITESGE G-------SK LIKVRVRDQR IPELGDKFAS
                                LMQNRRETSK NMRHNEQGIV DTVLISETVD G-------NK LVKIKVRDLR IPELGDKFSS
                                VSGIRRETSI DMRHGETGIV DAVLITESSE G-------NR LVKVRVRDLR VPELGDKFAS
                                VKGSMRDSSI DMRPSEKGVV DAVFITETHE G-------NK LVKVRIRDQR IPELGDKFAS
                                TAIGREETSI SARLSETGVV DLTLLTETQD G-------NK LVKIKVRDER IPELGDKFAS
                                EIGKRRESSV TVRHNEGGIV DVVLITKNVN G-------TT LAKVKVRKQC IPELGDKFAS
                                VKGSMRDSSI DMRPSEKGVV DAVFITETHE G-------NK LVKVRIRDQR IPELGDKFAS
                                LMQNRRETSK NMRHNEQGIV DTVIISETVD G-------NK LVKIKVRDLR IPELGDKFSS
                                LRGTRRDTSV TMRPSEKGIV DTVIVTKTAQ G-------NT LVKVKVRDVR DAELGDKFAS
                                IRGSMRDSSI DMRTSEKGIV DAVFLTETSE G-------SK LVKVRVRDER IPEIGDKFAS
                                VRGTMRDSSI DMRPSEKGVV DAVFITETNE G-------NK LVKVRIRDQR VPELGDKFAS
                                FLTKRRETSV TVRHGEDGVV DTVMLTESVN G-------SR MVKIRVRDER IPELGDKFAS
                                VKGSMRDTSI DTRPSESGVV DAVFITDTNE G-------NR LIKVVVRDLR IPELGDKFAS
                                LMQNRRETSK NMRHNEKGIV DTVIISETVD G-------NK LVKIKVRDLR IPELGDKFSS
                                ARGSRRDTSV SLRPSEKGVV DAVIVTETAQ G-------SK VVKVRVRDNR IPEIGDKFAS
                                VKGSMRDTSV DMRPSETGTV DAIFITESGE G-------SK LVKVRVRDQR IPELGDKFAS
                                IR-TRRDTSI TMRPSERGIV DSVMITKTSQ G-------NT LVKVKVRDIR DAELGDKFAS
                                MAMARRESSE RMRPNEEGIV DMALLTENTD G-------DK LARVRVRDPR IPEIGDKFAS
                                V--ARRDSSI TVRRGEKGIV DSVVVTETNE G-------YK LVKVKVRELR IPELGDKFAS
                                EIGKRRESSV TVRHNEGGIV DVVLITKNVN G-------TT LSKVKVRKQC IPELGDKFAS
                                LMQNRRETSK NMRHNEKGIV DTVIISETVD G-------NK LVKIKVRDLR IPELGDKFSS
                                VKGTMRDTSI DVRPAETGIV DDVFIIETRE G-------SK LVKVRMRDQR IPELGDKFAS
                                VPPNRRETSK AMRHGESGLS DMVVLTDTNE G-------NR LVKVKVRSER IPEIGDKFAS
                                FLTKRRETSV TIRSGERGWV DSVMLTESEN G-------SR LVKVKVRDER IPELGDKFAS
                                VKGSMRDTSS DMRPSETGIV DSIFITASGQ G-------SK LVKVKVRDQR IPELGDKFAS
                                FLTKRRETSI TIRPGESGWV DSVMLTESEN G-------SR LVKVKVRDER IPELGDKFAS
                                V--ARRDSSI TVRRGEKGIV DSVVITETNE G-------YK LVKVKVRELR IPELGDKFAS
                                MPMKRRETST SMRFGESGVA DSVIFTETSE G-------HR LIKVXMXSLR IPELGDKFAS
                                VRGTRRDTSV SMRPAEAGVV DSVFISETSQ G-------NK LVKVKVRDQR IPELGDKFAS
                                FLTKRRETSI TVRHGESGWV DSVMLTESEN G-------SK LAKVKVRDLR VPELGDKFAS
                                VKGSMRDTSV DMRPSETGTV DAIFITASGE G-------SK LVKVRVRDQR VPELGDKFAS
                                TT-MRRETSV SMRAGEDGVV DLVIVTETSD G-------NK LIKIRVRNER VPELGDKFAS
                                FLTKRRETSV TVRPGEKGFV DSVIVTESEN G-------SR LVRVKVRDER IPELGDKFCS
                                VRGTRRDTSV TMRSTESGVV DEVFLMSSAQ G-------SE FVKVRVRDQR VPELGDKFAS
                                FLSKSRESSL TVRPNEKGIV DSVMLSETEN G-------SR IARIRIRDQR IPERGDKFAS
                                VRGQLRDTSI GVRPTEEGTV DGVFITKDIE G-------SQ LVKVKVRSNR VPELGDKFVS
                                PE-SKRDTSI VTRHGEMGIV DLVLVTESSE G-------NK LVKVRVRDLR IPEIGDKFAT
                                FLTKRRETSV TVRHGESGWV DSVMLTESEN G-------SK LAKVKVRDLR VPELGDKFAS
                                FLTKRRETSI TVRHGESGWV DSVMLTESEN G-------SK LAKVKVRDLR TPELGDKFAS
                                I-LERRDASV AVRRGEKGIV DRVIITESPE G-------NK LVKVRLRELR VPELGDKFAS
                                VKGTKRDSSV TMRPSEEGTI DQVFVTESIE G-------SR LVKVKVRDLR IPELGDKFAS
                                VRAIRHETSI SMRHSEEGFV DTVYLTETSD G-------NR LVKVKMRDMR IPELGDKFSS
                                FLSKVRESSL TVRHGEKGVV DSVMLSETEN G-------SR IARIRVRDQR VPEMGDKFAS
                                VKGYRRDTSV GVRPSENGVV DTVIVTQSVE G-------GK MYKIRVRDMR IPEIGDKFAS
                                IGGVQQDTSV SLKHSEKGRV DRVVVTIDKD G-------NK LVKIRVRDLR VPELGDKFAS
                                IGGVQQDTSV SLKHSEKGRV DRVVVTIDKD G-------NK LVKIRVRDLR VPELGDKFAS
                                RIARRRDASV TANEMESGWI ESVVLTETDE G-------NT MIKIKTRSPR IPEIGDKLAS
                                SSGYRRDTSI GVRPSETGVV DTVVMTQSNE G-------GK MYKIRARDMR IPEIGDKFAS
                                VKGTKRDSSV TMRPSEQGII DQVFVTESIE G-------SK LVKVKVRDLR VPELGDKFAS
                                AKGTKRDSSV TMRPSEQGTI DQVFVTESIE G-------SK LVKVKVRDLR VPELGDKFAS
                                RIARRREASV TANEMESGWV DSVVLTETDE G-------NT MVKIKTRSPK IPEIGDKMAS
                                L-AEWKDNSI TVRRGEKGIV DQVLITESSE G-------FK LIKVKVRELR IPELGDKFAS
                                FLLERRESSM LVRHGEKGYV DNVYVTESLD S-------GR LVRVMVRSHK VPEVGDKFAS
                                GGGLQQDTSV ALKHSEQGRV DRVIITFDKD G-------NR LVRVRVRDNR VPELGDKFAS
                                GGGLQQDTSV ALKHSEQGRV DRVIITFDKD G-------NR LVRVRVRDNR VPELGDKFAS
                                FLMERRESSM LVRHGEKGWV DNVYVTESLD S-------GR LVRVMVRSHK VPEVGDKFAS
                                T-IRRKDTSI ILRHGERGIV DKVVLVESPE G-------VK LVKVRVRDLR PTEVGDKFAS
                                V--TKKESSV VMRQEEKGVV DAIFITEDEE G-------NK IVQIRTRDLR IPELGDKFAT
                                V--TRKESSS AIRQEERGVV DAVFVTIDNE G-------NR LIQVRTRDQR IPELGDKFST
                                IA-SRKENSL AIRQEEEGVV DFVCVTTDDQ R-------NK IIQVKMRDQR IPELGDKFAT
                                I--TRKENSS AMRQEERGVV DGVFVTQDKE G-------NK IVQVRTRDLR IPELGDKFST
                                I--TKKESSS VIRQEEKGII EGVFITIDGD S-------NK IVQVRTRDER QPELGDKFST
                                GMPERRDTSV SMRAWEEGVI SDVVLATTIE G-------EK MVRVTVRDTR PPEIGDKFAT
                                I--AKKEAST VIRQEEKGTV DAVFITADRE G-------NK IAQVRTRDLR IPEPGDKYST
                                I--SKKEGST AIRQEEQGIV DAVFVTADSE G-------NK IAQVRVRDLR IPEPGDKYSA
                                VKGSMRDTSV DMRPSETGVV DGIFVTESGE G-------SK LVKVRVRDQR VPELGDKFAS

                                RHGNKGIISR ILPKEDMPFL PDGTPIDIVL NPLGVPSRMN VGQVFECLLA WAGDVRFKVV
                                RHGNKGIISR ILPLEDMPYL PDGTPVDIVL NPLGVPSRMN VGQVFECLLG WAAGVRFKMT
                                RHGNKGIISK ILPMEDMPYL PDGSPVDIVL NPLGVPSRMN VGQVFECLLG WAGGVRFKLT
                                RHGNKGIISR ILPIEDMPYL PDGTPVDIVL NPLGVPSRMN VGQVYECLLG WAANARFKIV
                                RHGNKGIISR ILPIEDMPYL PDGTPVDIVL NPLGVPSRMN VGQVYECLLG WAAEARFKIV
                                RHGNKGIISK ILPMEDMPYL PDGSPVDIVL NPLGVPSRMN VGQVFECLLG WAGGVRFKIT
                                RHGNKGIISK ILPMEDMPYL PDGSPVDIVL NPLGVPSRMN VGQVFECLLG WAGGVRFKIT
                                RHGNKGIISR ILPVEDMPYL PDGTPVDIVL NPLGVPSRMN VGQVYECLLG WAAGVRFKVV
                                RHGNKGIISR ILPMEDMPYL PDGTPLDIVL NPLGVPSRMN VGQVFECLLG WAGGLRFKLT
                                RHGNKGIISK ILPMEDMPYL PDGSPVDIVL NPLGVPSRMN VGQVFECLLG WAGGVRFKIT
                                RHGNKGIISR ILPLEDMPYL PDGSPVDIVL NPLGVPSRMN VGQVFECLLG WAGGVRFKIT
                                RHGNKGIISK ILPIEDMPYL PDGSPVDIVL NPLGVPSRMN VGQVFECLLG WAGGVRFKIT
                                RHGNKGIISR ILPLEDMPYL PDGRPVDIVL NPLGVPSRMN VGQVFECLLG WAGGLRFKLT
                                RHGNKGIISR ILPMEDMPYL EDGTPVDIVL NPLGVPSRMN VGQVFECLLG WAGGARFKVT
                                RHGNKGIISR ILPAEDMPYL PDGSPVDIVL NPLGVPSRMN VGQVFECLLG WAGGVRFKIT
                                RHGNKGIISK ILPVEDMPYL PDGSPVDIVL NPLGVPSRMN VGQVFECLLG WAGGVRFKIT
                                RHGNKGIISR ILPVEDMPYL EDGTPVDIVL NPLGVPSRMN VGQVFECLLG WAGGVRFKVT
                                RHGNKGIISR ILPLEDMPYL PDGSPVDIVL NPLGVPSRMN VGQVFECLLG WAGGVRFKIT
                                RHGNKGIISR ILPLEDMPYL PDGTPVDIVL NPLGVPSRMN VGQVFECLLG WAGDMRYKIT
                                RHGNKGIISR ILPLEDMPYL PDGTPVDIVL NPLGVPSRMN VGQVFECLLG WAGGVRFKIT
                                RHGNKGIISR ILPLEDMPYL PDGTPVDIVL NPLGVPSRMN VGQVFECLLG WAGGVRFKIT
                                RHGNKGIISR ILPVEDMPYL PDGTPIDIAL NPLGVPSRMN VGQVFECLLG WAANARFKIT
                                RHGNKGIISR ILPVEDMPYL PDGSPVDIVL NPLGVPSRMN VGQVFECLLG WAGGLRFKIT
                                RHGNKGIISR ILPAEDMPYL ADGSPVDIVL NPLGVPSRMN VGQVFECLLG WAGGVRFKIT
                                RHGNKGIISR ILPIEDMPYL PDGRPVDIVL NPLGVPSRMN VGQVFECLLG WAGGVRFKIT
                                RHGNKGIISR ILPIEDMPYL ADGTPVDLVL NPLGVPSRMN VGQVFECLLG WAGNTRFKLT
                                RHGNKGIISR ILPIEDMPYL PDGSPVDIVL NPLGVPSRMN VGQVFECLLG WAGGVRFKIT
                                RHGNKGIISR ILPIEDMPYL ADGSPVDIVL NPLGVPSRMN VGQVFECLLG WAGGVRFKIT
                                RHGNKGIISR ILPAEDMPYL PDGSPVDIVL NPLGVPSRMN VGQVFECLLG WAGGVRFKIT
                                RHGNKGIISR ILPKEDMPYL EDGTAVDIVL NPLGVPSRMN VGQVFECLLG WAGDVRYKIT
                                RHGNKGIISK ILPVEDMPYL PDGGTVDIVL NPLGVPSRMN VGQVFECLLG WAGGVRFKIT
                                RHGNKGIISR ILPVEDMPYL ADGSTVDIVL NPLGVPSRMN VGQVFECMLG WAAGVRFKIT
                                RHGNKGIISR ILPLEDMPYL PDGRPVDIVL NPLGVPSRMN VGQVFECLLG WAGGVRFKIT
                                RHGNKGIISR ILPLEDMPYL PDGSPVDIVL NPLGVPSRMN VGQVFECLLG WAGGVRFKVV
                                RHGNKGIISR ILPAEDMPYL ADGSPVDIVL NPLGVPSRMN VGQVFECLLG WAGGVRFKVT
                                RHGNKGIISR ILPIEDMPYL PDGRPMDIVL NPLGVPSRMN VGQVFECLLG WAGGVRFKIT
                                RHGNKGIISK ILPVEDMPFL PDGSPVDVVL NPLGVPSRMN VGQVFECLLG WAGGMRFKVT
                                RHGNKGIISR ILPLEDMPYL PDGRPVDIVL NPLGVPSRMN VGQVFECLLG WAGGVRFKIT
                                RHGNKGIISR ILPKEDMPFL PDGTPLDIVL NPLGVPSRMN VGQVFECLLG WAANARFKIV
                                RHGNKGIISR ILPKEDMPFL PDGTPLDIVL NPLGVPSRMN VGQVFECLLG WAANARFKIV
                                RHGNKGIISR ILPIEDMPYL PDGRPIDIAL NPLGVPSRMN VGQVFECLLG WAGGVRFKIT
                                RHGNKGIVSR IMPVEDMPYL PDGTAVDIVL NPLGVPSRMN VGQVFECLLG WAGNMRFKVT
                                RHGNKGIISR ILPLEDMPYL PDGKPIDIVL NPLGVPSRMN VGQIFECLLA WAGGARFKMV
                                RHGNKGIISR ILPIEDMPYL PDGTPIDIAL NPLGVPSRMN VGQVFECLLG WAGAMRFKMM
                                RHGNKGIVSR ILPVEDMPFL PDGTPVDLVL NPLGVPSRMN VGQIFECLLG WAGGMRFKIV
                                RHGNKGIVSR ILPIEDMPYL PDGRPMDIVL NPLGVPSRMN VGQIFECLMG WAGKRRFKVI
                                RHGNKGIVSR ILPVEDMPYL PDGRAVDIVL NPLGVPSRMN VGQIFECLLG WAGKTRYKVI
                                RHGNKGIISR ILPIEDMPYL PDGTPIDVVL NPLGVPSRMN VGQIFECLLG WAGSVRFKCV
                                RHGNKGIISR ILPIEDMPYL PDGSPIDIVL NPLGVPSRMN VGQVFECLLG WAGNARFKMM
                                RHGNKGIVSR ILPIEDMPYL PDGRPVDIVL NPLGVPSRMN VGQIFECLLG WAGKKRFKVV
                                RHGNKGIISR ILPIEDMPYL PDGSPVDIVL NPLGVPSRMN VGQVYECLLG WAGGMRFKIM
                                RHGNKGIISR ILPCEDMPYL PDGTPVDIVL NPLGVPSRMN VGQVFECLLG WAAGVRFKLM
                                RHGNKGIISR ILPIEDMPYL PDGTPLDIVL NPLGVPSRMN VGQIFECLLG WAGATRFKIT
                                RHGNKGIISR ILPVEDMPFL PDGRPVDIVL NPLGVPSRMN VGQVYECLLG WAGGRRFKIT
                                RHGNKGIISR ILPIEDMPYL ADGTPVDVVL NPLGVPSRMN VGQVYECLLG WAAGVRFKLM
                                RHGNKGIISR ILPIEDMPYL PDGRPLDVAL NPLGVPSRMN VGQVFECLLG WAANARFKLT
                                RHGNKGIISR ILAREDMPYC PDGSPVDIVL NPLGVPSRMN VGQVFECLLG WAGGYRYKMT
                                RHGNKGIISR ILPREDMPYL PDGTPIDIVL NPLGVPSRMN VGQVFECLMG WASDCRVKVV
                                RHGNKGIISR ILPREDMPYL PDGTPVDIVL NPLGVPSRMN VGQVFELLMG WAANCRVKVV
                                RHGNKGIISR ILPREDMPYL PDGTPVDIVL NPLGVPSRMN VGQVFELLMG WAANCRVKVV
                                RHGNKGIISR ILPREDMPYL PDGTPVDICL NPLGVPSRMN VGQVFELLMG WAADCRVKVV
                                RHGNKGIISR ILPREDMPYL PDGTPVDIVL NPLGVPSRMN VGQVFELLMG WAADCRVKIV
                                RHGNKGIISK ILPKEDMPYL PDGRPVDIVL NPLGVPSRMN VGQVFETLLG WAGNVRFKVT
                                RHGNKGIISK ILPKEDMPYL PDGRPVDIVL NPLGVPSRMN VGQVFETLLG WAGNVRFKVT
                                RHGNKGIISR ILARQDMPHL PDGTPIDIVL NPLGVPSRMN VGQVFECLLG LAGGKRFKLI
                                RHGNKGIVSR ILPKEDMPFL PDGTPVDIVL NPLGVPSRMN VGQTYELLLG LAAGNYYETP
                                RHGNKGIVSR ILPKEDMPFL PDGTPVDIVL NPLGVPSRMN VGQTYELLLG LAAGNYYETP
                                RHGNKGIISK ILPKEDMPFL PDGTPVDMVL NPLGVPSRMN VGQTYETLLG LASGKYYEVP
                                RHGNKGIVSR ILPKEDMPFL PDGTPVDIVL NPLGVPSRMN VGQTYECLLG LAAGEHYEAP
                                RHGNKGIISK ILPKEDMPFL PDGTPVDIVL NPLGVPSRMN VGQTYETLLG LAAGNYYEVP
                                RHGNKGIVSR ILPKEDMPFL PDGTPVDIVL NPLGVPSRMN VGQTYELLLG LAARDYYEAP
                                RHGNKGIVSR ILPKEDMPFL PDGTPVDIVL NPLGVPSRMN VGQTYELLLG LAAGNYYETP
                                RHGNKGIVSK ILPIEDMPFM PDGTPIDIVL NPLGVPSRMN VGQTYETLLG LAAGKHYEVP
                                RHGNKGIVSR ILPKEDMPFL PDGTPVDVVL NPLGVPSRMN VGQTYENLLG MAAKEYYEAP
                                RHGNKGIIAK ILPVEDMPFL PDGTPIDIVL NPLGVPSRMN IGQTYETLLG LAAGNHYEVP
                                RHGNKGIVAK ILPTEDMPFL PDGTPVDIVL NPLGVPSRMN VGQTFETLLG LAAGQRYEVP
                                RHGNKGIISR VLPLEDMPFM PDGTPVDIVL NPLGVPGRMN VGQIYEYLMG LSAGQPVEVT
                                RHGNKGIISR VLPIEDMPYL PNGKPVDIVL NPLGVPGRMN VGQIYEYLMG LAAEEMVEIT
                                RHGNKGVVAR IMPEEDMPYL PDGTPVDVIL NPLGVPSRMN IGQIYELLLG QAGNKKYELP
                                RHGNKGVVAR VLPEEDMPYL PDGTPVDVIL NPLGVPSRMN IGQIFELLLG QAGDRRYKLQ
                                RHGNKGVVAK ILKEEDMPYL PNGLPVDIVL NPLGVPSRMN IGQIFELLLG FAAKKKYEVT
                                RHGNKGVIAK VMSEEDMPYL PDGTPVDVVL NPLGVPSRMN IGQIFELTLG NAAGRNYEIP
                                RHGNKGVVAK VMPEEDMPYL PDGTPVDVIL NPLGVPSRMN IGQIFELMLG QAGGRKYEMP
                                RHGNKGVVAK IMKEEDMPYL PDGTAVDIVL NPLGVPSRMN IGQIFELLLG FAAGKYYTAP
                                RHGNKGVIAK ILPEEEMPYL PDGTPIDVIL NPLGVPSRMN IGQVFELLLG QAGNERYKIP
                                RHGNKGVISK ILPVEDMPML PDGTHVDMVL NPLGVPSRMN VGQIYETLLG NAANIHYEVS
                                RHGNKGVISK ILAAEDMPML PDGTPVDMVL NPLGVPSRMN VGQIYETLLG SAANKFYQIS
                                RHGNKGVVSI VLPEEDMPFL PNGQPVDIIL NPLGVPSRMN VGQLFETMLG LSAGEAYEAQ
                                RHGNKGVIST ILPEEDMPFM PNGQPIDIIL NPLGVPSRMN VGQLFETLIG MAAEEKIEVQ
                                RHGNKGVIST ILPIEDMPFL PDGTPIDIIL NPLGVPSRMN VGQLFETLLG MASNENYEVQ
                                RHGNKGVVAK VLPEEDMPYL PDGTPVDVIL NPLGVPSRMN IGQIFELLLG HAGNKRYKIP
                                RHGNKGVISR ILPAEDMPFL PDGRPVDIVL NPLGVPSRMN VGQIYETVLG NAAGEYIEAQ
                                RHGNKGVISR IMPAEDMPFL PDGTPVDIVL NPLGVPSRMN VGQVYETVLG NAAGEYIEAQ
                                RHGNKGVIST ILPEEDMPFL PNGQPVDVIL NPLGVPSRMN VGQLFETLLG MGANEHIEVQ
                                RHGNKGVVSN ILPKEDMPFL PDGTPVQMVL NPLGIPSRMN VGQILETHLG WLAGKWFATP
                                RHGNKGVVSN ILPKEDMPFL PDGTPVQMVL NPLGIPSRMN VGQILETHLG WLAGKWFATP
                                RHGNKGVVSN ILPKEDMPFL PDGTPVQMVL NPLGIPSRMN VGQILETHLG WLAGKWFATP
                                RHGNKGVVSM ILPKEDMPFL PDGTPVQVVL SPLGVPSRMN LGQILETHLG WLANTWFVSP
                                RHGNKGVVSN IIPKEDMPFL PDGTPIQLVL SPLGVPSRMN VGQVLETHLG WLGNRYFATP
                                RHGNKGVVSM ILPKEDMPFL PDGTPVQVVL SPLGVPSRMN IGQVLETSLG WLANRHFATP
                                RHGNKGVVSM ILPKEDMPFL PDGTPVQVVL SPLGVPSRMN IGQVLETSLG WLANRHFATP
                                RHGNKGVVSM ILPKEDMPFL PDGTPVQIVL SPLGVPSRMN IGQVLETSLG WLANRYFATP
                                RHGNKGVVSN ILRKEDMPFL PNGKPIEMIL SPLGVPSRMN LGQVLEMHLG WLAGKHFATP
                                RHGNKGVIST ILNKEDMPFL PDGTPLQMLL SPLGVPSRMN IGQILELHLG WLSGDYYASP
                                RHGNKGVVSK ILPREDMPFL PDGTPVQIVL SPLGVPSRMN VGQILETHLG WLANSWFATP
                                RHGNKGVVSK ILPREDMPFL PDGTPVQIVL SPLGVPSRMN VGQILETHLG WLANSWFATP
                                RHGNKGVVSK ILPKEDMPFL PDGTPVQIVL SPLGVPSRMN VGQILETHLG WLANNWFATP
                                RHGNKGVVSK ILPKEDMPFL PDGTPVQIVL SPLGVPSRMN VGQILETSLG WLANKWFATP
                                RHGNKGVVSK ILPKEDMPFL PDGTPVQVVL SPLGVPSRMN VGQILETSLG WLANKWFATP
                                RHGNKGVVSN IIPKEDMPFL PDGTPIQIVL SPLGVPSRMN VGQVLETHLG WLGNRYFATP
                                RHGNKGVVSM ILPKEDMPFL PDGTPVQVVL SPLGVPSRMN IGQVLETSLG WLANRYFATP
                                RHGNKGVVSN IIPKEDMPFL PDGTPIQIVL SPLGVPSRMN VGQVLETHLG WLGNRYFATP
                                RHGNKGVVSN IIPKEDMPFL PDGTPIQLVL SPLGVPSRMN VGQVLETHLG WLGNRYFATP
                                RHGNKGCISR IVAKEDMPFL PDGTPVEMVL SPLGVPSRMN IGQVMETQLG WLANIYVATP
                                RHGNKGVIST ILNKEDMPFL PDGTPLQMLL SPLGVPSRMN IGQVLELHLG WLSNDYYATP
                                RHGNKGVIST ILNKEDMPFM PDGTPLQMLL SPLGVPSRMN IGQILELHLG WLSNDYYASP
                                RHGNKGVVST ILHKEDMPFL PDGRPIQMML SPLGVPSRMN IGQVLELHLG WLAGKYFATP
                                RHGNKGVVSN ILHKEDMPFL PDGTPVQMML SPLGVPSRMN IGQVLELHLG WLSGNVYATP
                                RHGQKGVIGL IVPQEDMPWT ESGIVPDLIV NPHGIPSRMT VGQLLEAIGG KVAGRRIDGT
                                RHGQKGVIGL IVPQEDMPWT ESGIVPDLIV NPHGIPSRMT VGQLLEAIGG KVAGRRVDGT
                                RHGQKGVIGI ILDAADMPFT EEGIVPDVII NPHAIPSRMS VGQLLEMIAG KVGGQRVDGT
                                RHGQKGVIGL IVPQEDMPWT ESGIVPDLIV NPHGIPSRMT VGQLIEAIGG KVAGRRVDGT
                                RHGQKGVIGL IVPQEDMPWT ESGIVPDLIV NPHGIPSRMT VGQLLEAIGG KVAGRRVDGT
                                RHGQKGVIGM IMDGADMPFT EDGITPDIII NPHAIPSRMS VGQLLEMIAG KVGGTRMDGT
                                RHGQKGVIGI ILDGADMPFT EEGIVPDLII NPHAIPSRMS VGQLLEMIAG KVGGQKMDGT
                                RHGQKGVIGY IVPQEDVPFT EDGVVPDLII NPHAIPSRMT IGQILEMVAG KAGGKQQDGT
                                RHGQKGVIGL IVPQEDMPFT EDGIVPDLII NPHAIPSRMT IGQLIESIAG KVAGRFIDGT
                                RHGQKGVIGI ILDSADMPFT ENGIVPDVLI NPHAIPSRMS VGQLLEMIAG KVGGQRVDGT
                                RHGQKGVIGY VAPQQDLPFT EDGVVPDLVI NPHAIPSRMT IGQILEMIAG KAAGKQQDAT
                                RHGQKGIIGL IVPQEDMPFT EDGVVPDLIM NPHAIPSRMT LGQVIESIAG KVGGEQIDGT
                                KHGQKGVIGY IAPPEDMPFN EQGVSPDLII NPHAIPSRMT VAHVLEMIGG KVGGRVVDGT
                                RHGQKGVVGL IVPHEDMPFT KEGIVPDIII NPHAIPSRMT MGHILEMIGG KVAGRFTNGT
                                RHGQKGVIGL LVPHEDMPFT RDGVVPDLII NPHAIPSRMT VGHVLEMIGG KVSGRYTNGT
                                RHGQKGVIGI TMAGADMPFT EDGITPDIIL NPHAIPSRMS VGQLLEMIAG KVGGQRIDGT
                                RHGQKGVIGL IVPMEDMPFT EDGIVPDIII NPHAFPSRMT IGQLIETIAG KVAGRIVDGT
                                RHGQKGVLGL IVPREDMPFT DSGIVPDLII NPHAIPSRMT LGQVLESMVG KAAVKRVDGS
                                RHGQKGVIGY IVPQQDCPFT EDGVVPDLII NPHAIPSRMT IGQILEMIAG KASGMQQDAT
                                RHGQKGVLGF LCPQKDMPFT EQGITPDLII NPHAIPSRKT VGQILEMIGG KAGAKTIDAT
                                RHGQKGVIGL IVPPEDMPFT EDGIIPDMII NPHAIPSRMT VGHVLEMIGG KVGGRYVDGT
                                RHGQKGVIGL IVPQEDMPFT EDGIVPDLII NPHAIPSRMT VGQLIESIAG KVAGRFVDGT
                                RHGQKGVLGL LCPQKDMPFN EYGITPDLII NPHAIPSRKT VGQILEMIAG KAGARTIDAT
                                RHGQKGVLGF LCPQKDMPFN EYGITPDLII NPHAIPSRKT VGQLLEMIGG KAGAKTVDAT
                                RHGQKGVIGY VAPQQDLPFT EDGVVPDLVI NPHAIPSRMT IGQILEMIAG KAAGRQQDAT
                                RHGQKGVIGY IVPQQDVPFT EDGVVPDLII NPHAIPSRMT IGQILEMIAG KAAGSQEDAT
                                RHGQKGVIGY IVPQQDLPFT EDGVVPDLLI NPHAIPSRMT IGQILEMVAG KAGGKQQDAT
                                RHGQKGVIGI LVPQYDMPYT EDGVVPDLII NPHAIPSRMT VGQLLETLGG KAAGMEVDGT
                                RHGQKGVVGL MVPHEDMPFT KDGIVPDIII NPHAIPSRMT IGHLLEMIGG KVAGRFTNGT
                                RHGQKGVIGI ILPQEDMPFT EEGIVPDIII NPHAIPSRMT IGQFLESMAG KVAGRPVDGT
                                RHGQKGVLGY LVPQEDVPFT EHGVVPDLII NPHAIPSRMT IGQILEMIAG KAAGKQQDAS
                                RHGQKGVIGH IVPQADVPFT EDGVVPDLIL NPHAIPSRMT IGQILEMIAG KAAGKQQDAT
                                RHGQKGVIGM IIPQEDMPFT EDGIVPDIII NPHAIPSRMT IGQFLESMAG KVAGRPVDGT
                                RHGQKGVIGY IVPQQDLPFT EDGVVPDLLI NPHAIPSRMT IGQILEMVAG KAGGKQQDAT
                                RHGQKGVVGA IIPQEDMPFT ESGIIPDLII NPHAIPSRMT VGHILEMIGG KVGGRFVDGT
                                RHGQKGVLGL IQPGEDMPFT SKGVIPDIIV NPHAMPSRMT LGQLFEGISG KIAGKLGDAT
                                RHGQKGVLGL VVPESDMPFT AKGVIPDIIV NPHAMPSRMT LGQLFEGISG KIAGKLGDAT
                                RHGQKGVLGL VQPAEDMPFT SNGVIPDIIV NPHAMPSRMT LGQLFEGISG KIAGKLGDAT
                                RHGQKGVIGL LVPQEDMPFT EDGIVPDLII NPHAIPSRMT VGQLIESIAG KVGGRFIDGT
                                RHGQKGVVGM VCRGADMPFT EDGVVPDLVI NPHAIPSRMT VGQLLEMMAG KAGGRQLDGT
                                RHGQKGVIGM LVPQYDMPYT EEGIVPDLII NPHAIPSRMT LGQLLEILAG KAYGEPQEGT
                                RHGQKGVIGT VVKGADMPFT EDGVVPDLIL NPHAIPSRMT VGQLLEMMAG KAGGRQMDGS
                                RHGQKGVIGM VVKSADMPFT ETGTVPDVIL NPHAIPSRMT VGQLLEMLAG KAGGEEIDGS
                                RHGQKGVIGL IVPQEDMPFT ENGIVPDIII NPHAIPSRMT IGHFIESIAG KVAGKPVDGT
                                RHGQKGVVGL IVPPEDMPFS ESGITPDLVI NPHAIPSRMT VAHVLEMIGG KVGGRFIDGT
                                RHGQKGVLGL VVPTEDMPFT ANGVTPDVIV NPHAMPSRMT LGQLFEGISG KIAGKLGDAT
                                RHGQKGVIGL IVPQEDMPFT EDGIVPDIIV NPHAIPSRMT IGHFIESIAG KVAGKPVDGT
                                RHGQKGVLGL VVDEYDMPFT SSGVRPDIIV NPHAMPSRMT LGQLFEGISG KIAGELGDAT
                                RHGQKGVIGL LLPHEDLPFT EDGIVPDIII NPHAFPSRMT IGQLIESLAG KVAGSFIDAS
                                RHGQKGVIGM IVPQEDMPFT ANGIVPDIII NPHAIPSRMT IGQFLESMAG KVSGTPVDGT
                                RHGQKGVIGL ILPQEDMPVT ESGVTPDMIV NPHALPSRKT VGQILEMMAG KASGEVVDAT
                                RHGQKGVVGL IVPQESMPFT AEGIVPDLII NPHAIPSRMT VGHILEMVGG KVGGRKVDGT
                                RHGQKGVIGM IVPQEDMPFT ANGIVPDIII NPHAIPSRMT IGQFLESMAG KVSGTPIDGT
                                RHGQKGVLGL VVEQADMPYT ASGVIPDIIV NPHAMPSRMT LGQLFEGISG KIAGKLGDAT
                                RHGQKGVIGM LVPQEDMPFT ESGIVPDIII NPHAFPSRMT IGQFLESIAG KIAGRPINGT
                                RHGQKGVIGM IVPQEDMPFT ADGIVPDIII NPHAFPSRMT IGQFLESMAG KVAGETVDGT
                                RHGQKGVIGM IVPQEDMPFS ANGMVPDIII NPHAIPSRMT IGQFLESMAG KVSGTPVDGT
                                KHGQKGVIGL IVPQEGMPFT AQGMVPDLVV NPHGIPSRMT VAHVLELLGG KVGGRFVDGT
                                RHGQKGVIGM IVPQEDMPFS VKGIVPDIII NPHAIPSRMT IGQFLESMAG KVAGRRVDGT
                                RHGQKGVLGL VVSTEDMPFT ANGVTPDVIV NPHAMPSRMT LGQLFEGISG KIAGKLGDAT
                                RHGQKGVIGM IYPGEDMPFT EDGIVPDVII NPHAFPSRMT VGQLLESIFG KAAGRPIDGS
                                RHGQKGVIGL IVPQEDMPFT EDGIVPDIII NPHAIPSRMT IGQFVESIAG KVAGELIDGT
                                RHGQKGVIGM LVPQEDMPFT ESGIVPDIII NPHAFPSRMT IGQFLESIAG KIAGRPINGT
                                RHGQKGVIGM TVKGADMPFT ENGISPDVIL NPHAIPSRMT VGQLLEMMAG KAGGKQMDGS
                                RHGQKGVMGM MIPMQDMPFT EDGITPDIIV NPHALPSRMT VGQLLESMAG KVAGVMIDAT
                                RHGQKGVVGL IVPQESMPFT AEGIVPDLII NPHAIPSRMT VGHNLEMVGG KGGGRKIDGT
                                RHGQKGVLGL VVQESDMPFT ASGVIPDIIV NPHAMPSRMT LGQLFEGISG KIAGKLGDAT
                                RHGQKGVIGM LMPQEDMPFT ADGIVPDIII NPHAIPSRMT IGQFLESMAG KVAGKPVDGT
                                RHGQKGVIGL IIPQEDMPFT ESGIVPDIII NPHAVPSRMT IGMLMELLAG KVAGEAIYGT
                                RHGQKGVVGL LVPQEDMPFT CDGVTPDLVI NPHAIPSRMT IAHVLEMIGG KVGARAIDAT
                                RHGQKGVIGL IVPQEDMPFT DEGIVPDIII NPHAIPSRMT IGQFIESMAG KVAGKPTDGT
                                RHGQKGVIGL IVPQEDMPFT ADGVTPDLVI NPHAIPSRMT VAHVLEMIGG KVGARSVDGT
                                RHGQKGVMGM MIPMQDMPFT EDGITPDIIV NPHALPSRMT VGQLLESMAG KVAGLTIDAT
                                RHGQKGILGT LIAQEDMPFT ESGISPDLII NPHAIPSRMT IGQLMELLAG KWAGDLVNAT
                                RHGQKGVVGM VITQEDMPFT EQGIVPDIVI NPHAIPSRMT IGHFIESLAG KNAGQFEDGT
                                RHGQKGVIGL IAPQEDLPFT AQGIIPDLII NPHAIPSRMT VAHVLEQIGG KVGGRFIDGT
                                RHGQKGVIGL IVPQEDLPFT ESGIVPDIII NPHAIPSRMT IGQFIESLAG KVAGKPVNGT
                                RHGQKGVVGM LVPQYDMPYT EDGVVPDLII NPHAIPSRMT LGQLLELLGG KASGEQIDGT
                                RFGQKGVVGR LVDQCDMPFT SDGVTPDLVV NPHGIPSRMT VGHVLEMIAG KVGGRTIDGT
                                RHGQKGVIGM IVPQEDMPFT DEGIIPDILI NPHAIPSRMT IGHFMESIAG KAAGVIVDGT
                                RHGQKGVLGH IVPPEGMPFT ASGITPDLMI NPHAIPSRMT VAHVLEMIGG KVGGRTVDGS
                                RHGQKGVIGM LVDPEDMPFS VHGTIPDIII NPHAFPSRMT VGQFMESLAG KTGGEQVDGT
                                RHGQKGVIGM LIDQADMPYT VKGVVPDIIL NPHALPSRMT IGQIMEALAG KYVGKPVDAT
                                RHGQKGVIGL IAPQEDMPFT AQGIIPDLII NPHAIPSRMT VAHVLEQIGG KVGGRFIDGT
                                RHGQKGVIGL IAPQEDLPFT GQGIIPDLII NPHAIPSRMT VAHVLEQIGG KIGGRFVDGT
                                RHGQKGVVGM LLRHEDMPFT EDGIVPDIIV NPHALPSRMT VAQLLESMAG KVGGALVDAT
                                RHGQKGVIGL LVPQEDMPFT VDGVVPDVII NPHAIPSRMT IGQFVETLGG KVAGEIVDGT
                                RHGQKGVIGL IAPPEDLPFT SEGIVPDIIV NCHAIPSRMT IGQILETMAA VLGGKVIDAT
                                RHGQKGVVGH MVPPEGMPFT EQGITPDLII NPHAIPSRMT VAHVLEMIGG KVGGRPVDGS
                                RHGQKGVIGM LVNQEDVPYT EDGVVPDIMI NPHAFPSRMT VGQFMESLGG KAAGRIVDGS
                                RHGQKGVVAY VVPQEDMPFT EQGIVPDIII NPHAFPSRMT VGQLIELLGG KVGATQVDGT
                                RHGQKGVVAY VVPQEDMPFT EQGIVPDIII NPHAFPSRMT VGQLIELLGG KVGATQVDGT
                                RYGQKGVIGM TVRQEDMPFT NEGIVPDLIM NPHAIPSRTT VGHLIEMLGG TAGGRFIDGT
                                RHGQKGILGI LAKAEDLPYT ASGMSPDVLI NPHAFPSRMT VGMMMESICG KSAGKRFDGS
                                RHGQKGVIGL LVPQEDMPFT VDGVVPDVII NPHAIPSRMT IGQFVETLGG KTAGEIMDGT
                                RHGQKGVIGL LVPQEDMPFT VDGVVPDVII NPHAIPSRMT IGQFVETLGG KLAGEVMDGT
                                RYGQKGVIGM IERHEDMPFT NEGIVPDLIM NPHAIPSRTT VGHLIEMLGG TAGGRFIDGT
                                RHGQKGVVGM IVPMEDMPFT ENGITPDVVI NPHALPSRMT IGQLLEAIAG KTAGTLVDAT
                                RHGQKGVIGR LVEPEDMPFT ADGIVPDLVI NPHAIPSRMT VAHVLEMIGG KVGGRRIDAT
                                RHGQKGVLAY VVPQEDMPFT PQGIVPDMII NPHAFPSRMT VGQLIELIAG KVGARQVDGT
                                RHGQKGVLAY VVPQEDMPFT PQGIVPDMII NPHAFPSRMT VGQLIELIAG KVGARQVDGT
                                RHGQKGVIGR LVEPEDMPFT EDGVVPDLII NPHAIPSRMT VAHVLEMIGG KVGGRRIDGT
                                RHGQKGVVGL LVPQEDMPFT EEGITPDLII NPHAIPSRMT VGQLLEAITG KVAGKRIDAT
                                AHGQKGVIGA IVPEEDIPFT SKGIRPDVMF NPHGLPSRMT VGYLMELLAG KVAGRIVDGT
                                PYGQKGVIGR IVSEADIPFT TRGIRPDVIF NPHGIPSRMT MGYLLEVMGG KVGGRIIDGT
                                THGQKGIVGM IVPEEDVPFT ASGVRPDIIF NPHGIPSRMT VGYLIELIAG KIAGNVIDGT
                                PHGQKGVVGF LAPEVDIPFT SRGVRPDVMF NPHGIPSRMT VGYLMELLAG KVAGEIIDAS
                                PHGQKGVVGL LVPENDMPFT SRGMKPDVIF NPHGIPSRMT VGYLMELLAG KVGGKIIDGT
                                RHGQKGVVGM IYNQEDMPFT EEGITPDIIL DPHAIPSRMT IGQLIEILAG KVGGRFIDGT
                                PHGQKGIIGL IADPRDLPFT ARGIKPDLIF NPHGIPSRMT AGYLIELLAG KSGGQIIDGT
                                PHGQKGVIGL IAKVDDIPFT SSGIRPDLMF NPHGVPSRMS IGYLIELIAG KTAGQIVDGT
                                RHGQKGVIGL IVPQENMPFT DEGIVPDIII NPHAIPSRMT IGQFIESLAG KAAGRPANGT

                                PFDEGKLQVF DGRTGEPFDQ PITVGKAYML KLVHLVDDKI HARSTGPYSL VTQQPLGGKA
                                PFDEGKIQVY DGRTGEPFDR PVTVGKAYML KLVHLVDDKI HARSTGPYSL VTQQPLGGKA
                                PFDEGKIMVY DGRTGEPFDK PVTVGVAYML KLVHLVDDKI HARSTGPYSL VTQQPLGGKA
                                PFDEGKIQVY DGRTGEAFDR PITIGKAYML KLVHLVDDKI HARSTGPYSL VTQQPLGGKA
                                PFDEGKIQVY DGRTGEAFDR PITIGKAYML KLVHLVDDKI HARSTGPYSL VTQQPLGGKA
                                PFDEGKILVY DGRTGEPFDR PVTVGVAYML KLVHLVDDKI HARSTGPYSL VTQQPLGGKA
                                PFDEGKILVY DGRTGEPFDR PVTVGVAYML KLVHLVDDKI HARSTGPYSL VTQQPLGGKA
                                PFDEGKIQVF DGRTGEPFDR PVTVGIAYML KLVHLVDDKI HARSTGPYSL VTQQPLGGKA
                                PFDEGKIKVY DGRTGEAFDR PITVGKAYML KLVHLVDDKI HARSTGPYSL VTQQPLGGKA
                                PFDEGKILVY DGRTGEPFDR PVTVGVAYML KLVHLVDDKI HARSTGPYSL VTQQPLGGKA
                                PFDEGKIMVF DGRTGEPFDR PVTVGVAYML KLVHLVDDKI HARSTGPYSL VTQQPLGGKA
                                PFDEGKIMVY DGRTGEPFDR PVTVGVAYML KLVHLVDDKI HARSTGPYSL VTQQPLGGKA
                                PFDEGKIQVF DGRTGEPFDR PITIGMAYML KLVHLVDDKI HARSTGPYSL VTQQPLGGKA
                                PFDEGKIKVF DGRTGEAFDR PITVGMAYML KLVHLVDDKI HARSTGPYSL VTQQPLGGKA
                                PFDEGKIMVY DGRTGEPFDR AITIGVAYML KLVHLVDDKI HARSTGPYSL VTQQPLGGKA
                                PFDEGKIMVY DGRTGEPFDR PVTVGVAYML KLVHLVDDKI HARSTGPYSL VTQQPLGGKA
                                PFDEGKIKVF DGRTGEPFDR PVTVGIAYIL KLVHLVDDKI HARSTGPYSL VTQQPLGGKA
                                PFDEGKIMVF DGRTGEPFDR PVTVGVAYML KLVHLVDDKI HARSTGPYSL VTQQPLGGKA
                                PFDEGKIQLY DGRTGEPFDR PVTVGIAYML KLVHLVDDKI HARSTGPYSL VTQQPLGGKA
                                PFDEGKIMVY DGRTGEPFDR AVTVGIAYML KLVHLVDDKI HARSTGPYSL VTQQPLGGKA
                                PFDEGKIMVY DGRTGEPFDR AVTVGIAYML KLVHLVDDKI HARSTGPYSL VTQQPLGGKA
                                PFDEGKIQLY DGRTGEPFDR PVTVGKAYML KLVHLVDDKI HARSTGPYSL VTQQPLGGKA
                                PFDEGKIQLY DGRTGEPFDR PVTVGIAYML KLVHLVDDKI HARSTGPYSL VTQQPLGGKA
                                PFDEGKIMVY DGRTGEPFDR AITVGVAYML KLVHLVDDKI HARSTGPYSL VTQQPLGGKA
                                PFDEGKIMVY DGRTGEPFDR PVTVGQAYML KLVHLVDDKI HARSTGPYSL VTQQPLGGKA
                                PFDEGKLQVF DGRTGEPFDQ PVTVGKAYML KLVHLVDDKI HARSTGPYSL VTQQPLGGKA
                                PFDEGKIQVY DGRTGEPFDR PVTIGVAYML KLVHLVDDKI HARSTGPYSL VTQQPLGGKA
                                PFDEGKIVVY DGRTGEPFDR PITVGVAYML KLVHLVDDKI HARSTGPYSL VTQQPLGGKA
                                PFDEGKIMVY DGRTGEPFDR AITVGVAYML KLVHLVDDKI HARSTGPYSL VTQQPLGGKA
                                PFDEGKLTVY DGRTGEKFDQ PVTVGKAYML KLVHLVDDKI HARSTGPYSL VTQQPLGGKA
                                PFDEGKIMVY DGRTGEPFDR AVTIGVAYML KLVHLVDDKI HARSTGPYSL VTQQPLGGKA
                                PFDEGKIMVF DGRTGEPFDR PITVGVAYIL KLVHLVDDKI HARSTGPYSL VTQQPLGGKA
                                PFDEGKVVVY DGRTGEPFDR PITVGQAYML KLVHLVDDKI HARSTGPYSL VTQQPLGGKA
                                PFDEGKIIVY DGRTGEPFDR PVTIGVAYML KLVHLVDDKI HARSTGPYSL VTQQPLGGKA
                                PFDEGKIMVY DGRTGEPFDR AVTVGVAYML KLVHLVDDKI HARSTGPYSL VTQQPLGGKA
                                PFDEGKIPVY DGRTGEKFDR PITVGQAYML KLVHLVDDKI HARSTGPYSL VTQQPLGGKA
                                PFDEGKITVY DGRTGEPFDR PVTVGKGYML KLVHLVDDKI HARSTGPYSL VTQQPLGGKA
                                PFDEGKVTVY DGRTGEPFDR PVTVGMAYML KLVHLVDDKI HARSTGPYSL VTQQPLGGKA
                                PFDEGKLTVY DGRTGEPFDQ PVTVGKAYML KLVHLVDDKI HARSTGPYSL VTQQPLGGKA
                                PFDEGKLTVY DGRTGEPFDQ PVTVGKAYML KLVHLVDDKI HARSTGPYSL VTQQPLGGKA
                                PFDEGKIQVF DGRTGEPFDR PITVGQAYML KLVHLVDDKI HARSTGPYSL VTQQPLGGKA
                                PFDEGKTTVF DGRTGEAFDR PVTVGKAYML KLVHLVDDKI HARSTGPYSL VTQQPLGGKA
                                PFDEGKIQVY DGRTGEPFDR PVTVGKAYML KLVHLVDDKI HARSTGPYSL VTQQPLGGKA
                                PFDEGKIKVF DGRTGEAFDR PVTIGKAYML KLVHLVDDKI HARSTGPYSL VTQQPLGGKA
                                PFDEGKSKVY DGRTGEAFDR PVTVGVAYML KLVHLVDDKI HARSTGPYSL VTQQPLGGKA
                                PFDEGKTIVY DGRTGEPFDQ PVTVGIAYIL KLVHLVDDKI HARSTGPYSL VTQQPLGGKA
                                PFDEGKVLLY DGRTGEPFDQ PVTVGVAYML KLVHLVDDKI HARSTGPYSL VTQQPLGGKA
                                PFDEGKIWVF DGRTGERFDR PVTVGIAYML KLVHLVDDKI HARSTGPYSL VTQQPLGGKA
                                PFDEGKIQVY DGRTGEPFDR AVTVGKAYML KLVHLVDDKI HARSTGPYSL VTQQPLGGKA
                                PFDEGKTLVY DGRTGEPFDQ PVTVGIAYML KLVHLVDDKI HARSTGPYSL VTQQPLGGKA
                                PFDEGKIKVF DGRTGEAFDR PVTVGKAYML KLVHLVDDKI HARSTGPYSL VTQQPLGGKA
                                PFDEGKMTVY DGRTGELFDQ PVTVGRAYIL KLVHLVDEKI HARSTGPYSL VTQQPLGGKA
                                PFDEGKIQVY DGRTGEPFDR PVTVGKAYML KLVHLVDDKI HARSTGPYSL VTQQPLGGKA
                                PFDEGKMVVY DGRTGEPFDR PVTVGMAYML KLVHLVDDKI HARSTGPYSL VTQQPLGGKA
                                PFDEGKIQVF DGRTGEPFDQ PVTVGRAYML KLVHLVDDKI HARSTGPYSL VTQQPLGGKA
                                PFDEGKMTVY DGRTGEPFDR PITVGQAYML KLVHLVDDKI HARSTGPYSL VTQQPLGGKA
                                PFDEGKIQLY DGRTGEPFDR PVTVGKAYML KLVHLVDDKI HARSTGPYSL VTQQPLGGKA
                                PFDEGKIQLI DGRTGEPFDQ PVTVGYAHIL KLVHLVDDKI HARSTGPYSL VTQQPLGGKA
                                PFDEGKLLLK DGRTGEPFDQ PVAVGYSHFL KLVHLVDDKI HARSTGPYSL VTQQPLGGKA
                                PFDEGKLLLK DGRTGEPFDQ PVAVGYSHFL KLVHLVDDKI HARSTGPYSL VTQQPLGGKA
                                PFDEGKLLLT DGRTGEPFDQ PVAVGYSHFL KLVHLVDDKI HARSTGPYSL VTQQPLGGKA
                                PFDEGKLVLR DGRTGLPFDQ PVAVGYSHFL KLVHLVDDKI HARSTGPYSL VTQQPLGGKA
                                PFDEGKIQVY DGRTGEAFDR PVTVGQIYMM KLVHLVDDKI HARSTGPYSL VTQQPLGGKA
                                PFDEGKIQVF DGRTGEPFDR PVTVGQIYMM KLVHLVDDKI HARSTGPYSL VTQQPLGGKA
                                PFDEGKVILT DGRTGEPFDR PVTVGCAYML KLVHLVDDKI HARSTGPYSL VTQQPLGGKA
                                SFDEGKVRLI DGRTGEKFDE PVAVGLSYIL KLVHLVDDKI HARSTGPYSL VTQQPLGGKA
                                SFDEGKVRLI DGRTGEKFDE PVAVGLSYIL KLVHLVDDKI HARSTGPYSL VTQQPLGGKA
                                PFDEGKVTLY DGRTGEAFDH PVSVGMGYIL KLVHLVDDKI HARSTGPYSL VTQQPLGGKA
                                SFDEGKVYLI DGRTGEKFDR PVAVGLSYIL KLVHLVDDKI HARSTGPYSL VTQQPLGGKA
                                AFDEGKVTLY DGRTGEPFDN PVSVGLAYIL KLVHLVDDKI HARSTGPYSL VTQQPLGGKA
                                SFDEGKVLLI DGRTGEPFDR PVAVGWTYFL KLVHLVDDKI HARSTGPYSL VTQQPLGGKA
                                SFDEGKVRLI DGRTGEPFDE PVAVGLSYIL KLVHLVDDKI HARSTGPYSL VTQQPLGGKA
                                PFDEGKAVLY DGRNGEPFAN RVAIGRMYVM KLVHLVDDKI HARSTGPYSL VTQQPLGGKA
                                SFDEGKVRLI DGRTGEPFDR PVAVGLTYVL KLVHLVDDKI HARSTGPYSL VTQQPLGGKA
                                PFDEGKVYLT DGRTGEKFDN PCLVGKSYMM KLVHLVDDKI HARSTGPYSL VTQQPLGGKA
                                PFDEGKVTLY DGRTGDAFDN PVTVGKIYMM KLVHLVDDKI HARSTGPYSL VTQQPLGGKA
                                PFDEGKITLY DGRTGEPFLQ EVGVGNIYMM KLVHLVDDKI HARSTGPYSL VTQQPLGGKA
                                PFDEGKITLY DGRTGEAFMQ KVGVGNIYMM KLVHLVDDKI HARSTGPYSL VTQQPLGGKA
                                LFDEGKVDLL DGRTGRPFGR KVAVGYMYLM KLIHLVDDKM HARSTGPYSL ITQQPLGGKA
                                AFDEGKVDLK DGRTGRSLGR KIAVGYMYLM KLIHLVDDKM HARSTGPYSL ITQQPLGGKA
                                PFDEGKVELR DGRSGEPFER KVAVGKMYLM KLIHLVDDKM HARSTGPYSL ITQQPLGGKA
                                PFDEGKVELY DGRTGRPFGR KVAIGYMYLM KLIHLVDDKM HARSTGPYSL ITQQPLGGKA
                                PFDEGKVELI DARSGRPFGR KVAVGKMYLM KLIHLVDDKM HARSTGPYSL ITQQPLGGKA
                                PFDEGKVELR DGRTGEAFER KIAVGYSYIM KLIHLVDDKM HARSTGPYSL ITQQPLGGKA
                                AFDEGRVELR DGRTGKPFGR KIAVGYMYLM KLIHLVDDKM HARSTGPYSL ITQQPLGGKA
                                PFDEGKVKLR DGRTGEYFDK EITVGKMYML KLIHLVDDKI HARSTGPYSL VTQQPLGGKA
                                PFDEGKLPLR DGRTGERFDR DVFCGYMFML KLIHLVDDKI HARSTGPYSL VTQQPLGGKA
                                QFDEGKIALR DGRTGIKLER EVTVGYMYML KLIHLVEDKI HARSTGPYSL VTQQPLGGKA
                                LFDEGKVMLR DGRTGEPLER EVTAGYMYML KLIHLVEDKI HARSTGPYSL VTQQPLGGKA
                                LFDEGKVMLR DGRTGLSMDR PVTVGYMYML KLIHLVDDKI HARSTGPYSL VTQQPLGGKA
                                AFDEGKVELR DGRTGRPFGR KIAIGYMYLM KLIHLVDDKM HARSTGPYSL ITQQPLGGKA
                                QFDEGEVTLR DGRTGEPYAK PVMCGYMYML KLIHLVEEKM HARATGPYSL VTQQPLGGKA
                                QFDEGKVALR DGRTGELYDQ PVMCGYMYML KLIHLVEEKM HARATGPYSL VTQQPLGGKA
                                LFDEGKAMLR DGRTGESLER EVTVGYMYML KLIHLVEDKI HARSTGPYSL VTQQPLGGKA
                                VFEGGKVVLR DGRTGEPFDN PVVVGYMYML KLIHIAKEKI HARSTGPYSL IHQQPLGGKS
                                VFEGGKVVLR DGRTGEPFDN PVVVGYMYML KLVHIAKEKI HARSTGPYSL IHQQPLGGKS
                                VFEGGKVILR DGRTGEPFDN PVVVGYMYML KLVHIAKEKI HARSTGPYSL IHQQPLGGKS
                                VFDGGKVILR DGRTGEPFAN PVVVGYMYIM KLIHIAKDKI HARSTGPYSL IHQQPLGGKA
                                IFDGGKVTLR DGRTGGPFDF PIVVGIMYML KLVHIAKDKI HARSTGPYSL IHQQPLGGKA
                                VFDGGKVILR DGRTGKEFDS PVLVGYMYIM KLIHIARDKI HARATGPYSL IHQQPLGGKA
                                VFDGGKVILR DGRTGKEFDS PVLVGYMYIM KLIHIARDKI HARATGPYSL IHQQPLGGKA
                                VFDGGKVTLR DGRTGKEFDS PVLVGYMYML KLIHIARDKI HARATGPYSL IHQQPLGGKA
                                IFDGGKIVLR DGRTGEPFDY PIAIGYMYML RLVHIAKDKM HARSTGPYSL IHQQPLGGKA
                                IFDGGKIILR DGRTGEPFDF PVAVGSMYML KLSHIAKDKI HARSTGPYSL IHQQPLGGKA
                                VFDGGKVLLR DGRTGEPFAE PVVVGYIYMM KLIHIARDKI HARSTGPYSL IHQQPLGGKA
                                VFDGGKVLLR DGRTGEPFAE PVVVGYIYMM KLIHIARDKI HARSTGPYSL IHQQPLGGKA
                                VFDGGKVVLR DGRTGEPFAE PVVVGCIYMM KLIHIAKDKI HARSTGPYSL IHQQPLGGKA
                                VFDGGKVILR DGRTGKEFDH PILVGYMYVM KLIHIARDKI HARSTGPYSL IHQQPLGGKA
                                VFDGGKVTLR DGRTGLEFDH PILVGYMYVM KLIHIARDKI HARSTGPYSL IHQQPLGGKA
                                IFDGGKVILR DGRTGEPFDS PIVVGVMYML KLVHIAKDKI HARSTGPYSL IHQQPLGGKA
                                VFDGGKVTLR DGRTGKEFDF PVLVGYMYIM KLIHIARDKI HARATGPYSL IHQQPLGGKA
                                IFDGGKVILR DGRTGEPFDF PIVVGVMYML KLVHIAKDKI HARSTGPYSL IHQQPLGGKA
                                IFDGGKVTLR DGRSGNPFDY PIVVGVMYML KLVHIAKDKI HARSTGPYSL IHQQPLGGKA
                                VFDGGKVVLR DGRTGEPFDS PVVVGIMYVM RLIHIAQDKI HARSVGPYSL IHQQPLGGKA
                                IFDGGKIVLR DGRTGEPFDF PVSVGSMYML KLSHIAKDKI HARSTGPYSL IHQQPLGGKA
                                IFDGGKIVLR DGRTGEPFDF PVAIGSMYML KLSHIAKDKI HARSTGPYSL IHQQPLGGKA
                                IFDGAKIVLR DGRNGEPFDY PIDIGFMYMI RLSHIAKDKI HARATGPYSL IHQQPLGGKA
                                IFDGGKVVLR DGRNGEPLDS PVDIGYMYML RLSHIAKDKL HARATGPYSL IHQQPLGGKA
                                AFIGGREVLY DGITGRRLEA DIFVGVIYYQ RLHHMVADKM HARSRGPVQV LTKQPTEGRA
                                AFIGGREIMY DGITGKRFEA DIFIGVIYYQ RLHHMVADKI HARSRGPVQV LTKQPTEGRA
                                PFSGGREVMY NGITGEIIPV DIFIGVCYYQ KLHHMAADKI HARARGPVQV LTRQPTEGRA
                                AFIGGREIMY DGITGKRLEA DIFIGVIYYQ RLHHMVADKI HARSRGPVQV LTKQPTEGRA
                                AFIGGREIMY DGITGKRFEA DIFIGIIYYQ RLHHMVADKI HARSRGPVQV LTKQPTEGRA
                                AFGGGKEVLF NGITGEMIPV DIFIGVCYYQ KLHHMVADKI HARSRGPVQV LTHQPTEGRA
                                TFEGGKEVMY NGATGELIPA DIFIGVCYYH KLHHMVADKI HARSRGPVQV LTRQPTEGRA
                                PFCGGRETMY SGVTGEKLLS DIFIGVVFMQ KLHHMVADKI HARARGPVQI LTRQPTEGRA
                                PFSGGCEVMY DGRTGQMLKA EIFIGVVYYQ KLHHMVADKI HARARGPVQI LTRQPTEGRA
                                PFKGGKEVMY NGITGEMIPT DIFVGVCYYQ KLHHMVADKI HARARGPVQV LTHQPTEGRA
                                PFCGGREVMY SGITGEKLKT DIFIGCIMYQ KLHHMVADKI HARARGPVQI LTRQPTEGRA
                                AFFEGREVMY NGVSGEKYKA DIFIGTVYYQ KLHHMVADKI HARARGPVQI LTRQPTEGRA
                                AFSGGREVLY DGITGKTLEC DVFIGCIYYQ KLHHMVAGKI HARSRGPVQI LTRQPTEGRA
                                AFESGTEVMY DGVGGKKFYS EIFIGVIYYQ KLHHMVANKI HARSRGPVQM LTRQPTEGRA
                                AFNNGKEVLY DGSTGERYRA EIFVGVIYYQ KLHHQVANKI HARSRGPVQM LTRQPTEGRA
                                AFSGGKEVLY NGITGEMIPV DIFIGVCYYQ KLHHMVADKI HARSRGPVQV LTHQPTEGRA
                                PFDGGKEVMY NGITGEKMVA EIFIGIVYYQ KLHHMVADKI HARARGPVQI LTRQPTEGRA
                                IFTGGREVMY NGVNGEKLEA DIFIGVVYYQ KLHHMVADKM HARARGPVQI LTRQPTEGRA
                                PFSGGRETMY SGITGEKLKT DVFVGVIYYQ KLHHMVADKI HARARGPVQI LTRQPTEGRA
                                LFAGGRERLY NGITGEVIEA DIFVGVCYYQ KLHHMVADKI HARSRGPRQM LTRQPTEGKA
                                AFSGGREVMR DGKTGERIKA DVFIGIVYYQ KLYHLVSAKM HARARGPVQI LTRQPTEGKA
                                PFSGGCEVMY DGRTGQMLKA EIFIGIVYYQ KLHHMVADKI HARARGPVQI LTRQPTEGRA
                                LFAGGRERLY NGITGEIIEA DIFVGVCYYQ KLHHMVADKI HARSRGPRQM LTRQPTEGKA
                                LFSGGRERLY NGLTGEVIEA DIFVGVCYYQ KLHHMVADKI HARSRGPRQM LTRQPTEGKA
                                PFCGGREVMY SGITGEKLKT DVFIGCIMYQ KLHHMVADKI HARARGPVQI LTRQPTEGRA
                                PFCGGRETMY SGITGEKLTT DIFVGVIYYQ KLHHMVADKI HARARGPVQI LTRQPTEGRA
                                PFCGARETMY SGITGERLKV DIFIGVIFYQ KLHHMVADKI HARARGPVQI LTRQPTEGRA
                                AFCGGKEVMY DGRTGRILEA EVFIGVVYYL KLHHMVKDKM HARARGPVQI LTRQPTEGRA
                                AFENGKEVMY DGVSGKKFYS EIFIGVIYYQ KLHHMVANKI HARSRGPVQM LTRQPTEGRA
                                PFTNGREVMY NGVTGEKYAV DVFIGIVYYQ KLHHMVADKI HARARGQVQM LTRQPTEGRA
                                PFCGGREVMY SGITGEKLLA NVFVGVIYYQ KLHHMVADKI HARARGPVQI LTRQPTEGRA
                                PFCGGCETMY SGITGKKLRV DIFIGVIYYQ KLHHMVADKI HARARGPVQI LTRQPTEGRA
                                AFANGREVMY NGVTGEKYVV DVFIGVVYYQ KLHHMVADKI HARARGQVQM LTRQPTEGRA
                                PFCGARETMY SGITGERLKV DIFIGVIFYQ KLHHMVADKI HARARGPVQI LTRQPTEGRA
                                VFSGGKEIMY DGITGRKIEA EIFVGVIYYQ KLHHMVAGKF HARSRGPVQI LTRQPTEGRS
                                AFEWGREVMY NGITGEKYEA GIYCAPIYYQ KLYHLVADKL HARARGPVQI LTRQPTEGRA
                                AFEWGRETMY NGITGESYEA GIYCAPIYYQ KLYHLVADKL HARARGPVQI LTRQPTEGRA
                                AFEWGREVMY NGITGEKYEA GIYCAPIYYQ KLYHLVADKL HARARGPVQI LTRQPTEGRA
                                PFSGGCEVMY DGRTGKMLKA EIFIGIVYYQ KLHHMVADKI HARARGPVQI LTRQPTEGRA
                                SFGGGKERLY DGTTGRMLTA EIFIGICHYR KLHHMVSDKI HARARGPNQM LARQPTEGRV
                                AFCGGKEIMY DGRTGRVLEA EVFIGIAYYL KLHHMVSDKM HARARGPVQI LTRQPTEGRA
                                PLGGGREIMY DGTTGEILSA DIFVGICHYR KLHHMVRDKI HARARGPNQM LARQPTEGRA
                                PFKGGEETMY DGKTGKKLKA QIFIGICHYR KLHHMVSDKI HARARGPYQM LARQPTEGRA
                                PFLNGREVFY NGVTGEKFVA DIFVGVVYYQ KLHHMVADKI HARARGQVQM LTRQPTEGRA
                                PFSGGREVMY DGITGKMIQA DIFVGVIYYQ KLHHMVAGKM HVRSRGPVQI LTRQPTEGRS
                                AFEWGREVMY NGITGEIYEM GIYCAPIYYQ KLYHLVADKI HARARGPVQI LTRQPTEGRA
                                PFSNGREVFY NGITGEKFVA DVFVGVVYYQ KLHHMVADKL HARARGQVQM LTRQPTEGRA
                                AFEWGREVMY NGITGEKYEA GIYCAPIYYQ KLYHLVADKL HARARGPVQI LTRQPTEGRA
                                TFYGCCEIMY DGITGEMYKV PIFIGVVYYQ KLHHMVADKM HARARGPVQI LTRQPTEGRA
                                AFANGREVMY NGITGEKFVA DIFIGLVYYQ KLHHMVADKI HARARGQVQM LTRQPTEGRA
                                AFDNGTEKMY NGITGEIIEA EVFMGVCYYQ KLHHMVADKM HARSRGPRQM LTRQPTEGKA
                                AFSGGKEVMY DGITGKKIGV NIFTGVIYYQ RLYHMSGLKI HARSRGPVQV LTRQPTEGRS
                                AFANGREVMY NGITGEKFVA DIFIGLVYYQ KLHHMVADKI HARARGQVQM LTRQPTEGRA
                                AFEWGREVMY NGITGDKYEA GIYCTPIYYQ KLYHLVADKL HARARGPVQI LTRQPTEGRA
                                AFLNGREVMY NGITGEKFEA DIFIGIVYYQ KLHHMVVDKI HARSRGQVQM LTRQPTEGRA
                                PFVGGREVLY NGVTGEKYEA DIFMGVIYYQ KLHHMVSDKI HARARGQVQM LTRQPTEGRA
                                AFANGREVMY NGITGEKFVA DIFIGLVYYQ KLHHMVADKI HARARGQVQM LTRQPTEGRA
                                AFSGGKEILY DGQTGRIYQA EIFVGCIYFQ KLHHMVSGKM HSRSRGPIQI LTRQPTEGRA
                                PFENGREVFY NGMTGEKFVA DVFVGIVYYQ KLHHMVSDKI HARARGQMQM LTRQPTEGRA
                                AFEWGREVMY NGITGEIYEM GIYCAPIYYQ KLYHLVADKL HARARGPVQI LTRQPTEGRA
                                AFQEGREIMY NGLTGERLEA EVYIGIVYYQ RLHHMVADKI HARARGQVQM LTRQPTEGRA
                                PFSNGGEVFY NGVTGEKLVA DVFVGVVYYQ KLHHMVSDKI HARARGQVQM LTRQPTEGRA
                                AFANGREVMY NGITGEKFEA DIFIGIVYYQ KLHHMVVDKI HARARGQVQM LTRQPTEGRA
                                PFNGGEETMY DGKTGKKLKA QIFIGICHYR KLHHMVSDKI HARARGPYQM LARQPTEGRA
                                PFEGGKEVMY SGLTGRKLEA DIFIGVVYYQ KLHHMVADKI HARARGPVQI LTRQPTEGRS
                                AFSGGKEVMY DGITGKKIGV NVFTGVIYYQ RLYHMSGLKI HARSRGPVQV LTRQPTEGRS
                                AFEWGREIMY NGITGEKYEA GIYCAPIYYQ KLYHLVADKL HARARGPVQI LTRQPTEGRA
                                PFVNGRETLY NGVTGEKFIA GIFMGIVYYQ KLHHMVADKI HARARGQVQM LTRQPTEGRA
                                AFNKGREVMY DGKTGRRLEG TIFVGSQFYQ KLHHLVQDKI HARARGPIQM LTRQPTEGRA
                                AFSGGKEVMY DGVTGKMFEA NMFTGVIYYQ KLHHMVSGKM HVRSRGPVQI LTRQPTEGRS
                                PFSNGSEVFY NGTTGEKFIA DIFVGIVYYQ KLHHMVADKV HARARGQVQM LTRQPTEGRA
                                PFSGGKEVMY DGQTGKLIEA NIFTGVIYYQ KLHHMVSGKM HVRSRGPVQI LTRQPTEGRS
                                PFEGGKEVMY SGLTGRKLEA DIFIGVVYYQ KLHHMVADKI HARARGPVQI LTRQPTEGRS
                                AFEGGREVMY DGRTGEKLIS DVFVGVAFYQ KLHHLVNDKI HARARGPVQI LTRQPTEGRS
                                PFNHGREVMY NGMTGEKFVA DIFIGVVYYQ KLHHMVADKM HARARGQVQM LTRQPTEGRA
                                PFSGGKEILY DGKTGRMIPA EIFVGVIYYQ KLHHMVSGKL HVRSRGPVQI LTRQPTEGRS
                                PFSNGAEVFY NGVTGVKFVA DIYIGVVYYQ KLHHMVADKM HARARGQVQM LTRQPTEGRA
                                AFCGGKEIMY DGRTGRVLEA EVFIGIAYYL KLHHMVADKM HARARGPVQI LTRQPTEGRA
                                AFSGGKEIMY DGRTGRMIQT EVYTGVIFYE KLHHMVSGKL HVRSRGPVQI LTRQPTEGRS
                                PFSNGKEVMY NGVTGERLEA DIFVGVVYYQ KLHHMVADKM HARARGQVQM LTRQPTEGRA
                                AFSGGREILY DGQTGRKLDI DIFIGVIYYQ KLHHMVSGKM HARSRGPVQL LTRQPTEGRA
                                PFDNGREIMY DGQSGRMFEA DVFVGVVYYQ KLHHMVVDKI HARARGQVQM LTRQPTEGRA
                                PFIEGTEVVY DGRTGQKLKG RILFGIVYYQ KLHHMVADKM HARARGPVQI LTRQPTEGRA
                                PFSGGKEILY DGRTGRMIPA EIFIGVIYYQ KLHHMVSGKL HVRSRGPVQI LTRQPTEGRS
                                PFSGGKEVLY DGKTGRMIPA EIFVGVIYYQ KLHHMVSGKL HVRSRGPVQI LTRQPTEGRS
                                AFEGGKEVMY SGITGERLVA DIFIGVVYYQ KLHHMVADKI HARARGPVQI LTRQPTEGRS
                                AFENGRESLY NGITGEKLAA DLFIGVVYYQ KLHHMVADKM HARARGQVQM LTRQPTEGRA
                                PFEGGKEAMY NGLTGKKYEV DIFMGMAYYQ KLHHLVKDKT HARSRGPVQI LTRQPTEGRA
                                AFSGGREVLY DGQTGRRIDA EIFIGVIYYQ KLHHMVSGKL HARSRGPVQL LTRQPTEGRA
                                AFLGGKEVMY DGRTGRKFPA DVYVGVVYYQ KLHHMVADKI HSRARGQVQM LTKQPTEGRA
                                PFVGGVESMI DGRTGQRINA EIFIGVVYYQ KLHHMVADKI HARARGNVQI TTRQPTEGRA
                                PFVGGVESMI DGRTGQRINA EIFIGVVYYQ KLHHMVADKI HARARGNVQI TTRQPTEGRA
                                AFENGKQILY DGRTGEKIEA EIFIGVIYYQ RLHHMVANKI HTRAKGPVQM LTRQPTEGRA
                                AFVGGKEIMY DGRTGKSFPV EVFIGVVYYQ KLHHMVADKI HARARGQVQM LTKQPTEGRA
                                AFENGRETLY NGITGERLAA DLFIGVVYYQ KLHHMVSDKM HARARGQVQM LTRQPTEGRA
                                AFENGREPLY NGITGERLAA DLFIGVVYYQ KLHHMVADKM HARARGQVQM LTRQPTEGRA
                                TFENGKQILY DGRTGEKIEA EIFIGVVYYQ RLHHMVSNKI HIRAKGPVQM LTRQPTEGRA
                                PFEGGRETMY SGLMGTRLDA DIFIGVVYYQ KLHHMVADKI HARATGPMQI LTRQPTEGRS
                                AFRGGRETMI NGETGEVYPA DIFIGCIYYQ RLHHLVSSKI HARSRGRVQI LTRQPTEGRA
                                PFIGGVESLI DGRTGERLQA EIFIGVVYYQ KLHHMVADKI HARARGNVQI TTRQPTEGRA
                                PFIGGVESLI DGRTGERLQA EIFMGVVYYQ KLHHMVADKI HARARGNVQI TTRQPTEGRA
                                AFRGGRETMI NGETGECYPA DIFIGCIFYQ RLHHLVSSKI HARSRGRVQI LTRQPTEGRA
                                AFEAGREVLY NGITGEKLEA EIFIGVVFYE KLHHLVADKM HARARGRVQI LTRQPTEGRA
                                PFSGGKESMY SGVTGKKMQA KIFVGNMYYL KLRYMVGNKI HGRSSGKIAL LTRQPIEGRS
                                AFSGGKESMY DAITGRKMTA KIFVGEMYYL KLKHMVSNKL HARASGKVQL LTRQPIEGRS
                                SFEHGKETLY NGITGEMMKA KIYVGNMYYL RLKYMVANKL HARSYGKITL LTRQPVEGRA
                                AFSGGKEILY NGITGKRMPV KIYIGNMYYL KLRYMVANLL HARASGKIAL LTRQPIEGRA
                                PFSGGKETVY DGITGKMMKA KIYIGNMYYL KLKYMVSNKL HARASGKVAL LTRQPIEGRS
                                PFISGKEVMY DGRTGKMIQA KIFIGISFYQ RLKHMVKDKI HARARGQVQV LTRQPVEGRA
                                SFSGGKETMY DGVTGKKMQA KIYIGNMYYL KLKYMVGNRI HARASGKVAL LTRQPTEGRA
                                AFSGGKETMY NGVTGKKMDV KIYIGNMYYL KLKYMVANRL HARASGKVAL LTRQPIEGRS
                                PFANGGEVFY NGITGEKFVA DIFVGVVYYQ KLHHMVADKM HARARGQVQM LTRQPTEGRA

                                QQGGQRFGEM EVWALEAFGA AYTLQELLTV KSDDMTGRLN AIVKGTPESF KVLVRELQSL
                                QQGGQRFGEM EVWALEAFGA AYILQELLTV KSDDMQGRLN AIVKGTPESF KVLMRELQSL
                                QQGGQRFGEM EVWALEAFGA AYTLQELLTV KSDDMQGRLN AIVKGTPESF KVLMRELQSL
                                QQGGQRFGEM EVWALEAFGA AYTLQELLTV KSDDMQGRLN AIVKGTPESF KVLMRELQSL
                                QQGGQRFGEM EVWALEAFGA AYTLQELLTV KSDDMQGRLN AIVKGTPESF KVLMRELQSL
                                QQGGQRFGEM EVWALEAFGA AYTLQELLTV KSDDMQGRLN AIVKGTPESF KVLMRELQSL
                                QQGGQRFGEM EVWALEAFGA AYTLQELLTV KSDDMQGRLN AIVKGTPESF KVLMRELQSL
                                QQGGQRFGEM EVWALEAFGA AYTLQELLTV KSDDMQGRLN AIVKGTPESF KVLMRELQSL
                                QQGGQRFGEM EVWALEAFGA AYTLQELLTV KSDDMQGRLN AIVKGTPESF KVLMRELQSL
                                QQGGQRFGEM EVWALEAFGA AYTLQELLTV KSDDMQGRLN AIVKGTPESF KVLMRELQSL
                                QQGGQRFGEM EVWALEAFGA AYTLQELLTV KSDDMQGRLN AIVKGTPESF KVLMRELQSL
                                QQGGQRFGEM EVWALEAFGA AYTLQELLTV KSDDMQGRLN AIVKGTPESF KVLMRELQSL
                                QQGGQRFGEM EVWALEAFGA AYTLQELLTV KSDDMQGRLN AIVKGTPESF KVLMRELQSL
                                QQGGQRFGEM EVWALEAFGA AYTLQELLTV KSDDMQGRLN SIVKGTPESF KVLMRELQSL
                                QQGGQRFGEM EVWALEAFGA AYTLQELLTV KSDDMQGRLN AIVKGTPESF KVLMRELQSL
                                QQGGQRFGEM EVWALEAFGA AYTLQELLTV KSDDMQGRLN AIVKGTPESF KVLMRELQSL
                                QQGGQRFGEM EVWALEAFGA AYTLQELLTV KSDDMQGRLN SIVKGTPESF KVLMRELQSL
                                QQGGQRFGEM EVWALEAFGA AYTLQELLTV KSDDMQGRLN AIVKGTPESF KVLMRELQSL
                                QQGGQRFGEM EVWALEAFGA AYTLQELLTV KSDDMQGRLN AIVKGTPESF KVLMRELQSL
                                QQGGQRFGEM EVWALEAFGA AYTLQELLTV KSDDMQGRLN AIVKGTPESF KVLMRELQSL
                                QQGGQRFGEM EVWALEAFGA AYTLQELLTV KSDDMQGRLN AIVKGTPESF KVLMRELQSL
                                QQGGQRFGEM EVWALEAFGA AYTLQELLTV KSDDMQGRLN AIVKGTPESF KVLMRELQSL
                                QQGGQRFGEM EVWALEAFGA AYTLQELLTV KSDDMQGRLN AIVKGTPESF KVLMRELQSL
                                QQGGQRFGEM EVWALEAFGA AYTLQELLTV KSDDMQGRLN AIVKGTPESF KVLMRELQSL
                                QQGGQRFGEM EVWALEAYGA AYTLQELLTV KSDDMQGRLN AIVKGTPESF KVLMRELQSL
                                QQGGQRFGEM EVWALEAFGA AYTLQELLTV KSDDMQGRLN AIVKGTPESF KVLMRELQSL
                                QQGGQRFGEM EVWALEAFGA AYTLQELLTV KSDDMQGRLN AIVKGTPESF KVLMRELQSL
                                QQGGQRFGEM EVWALEAFGA AYTLQELLTV KSDDMQGRLN AIVKGTPESF KVLMRELQSL
                                QQGGQRFGEM EVWALEAFGA AYTLQELLTV KSDDMQGRLN AIVKGTPESF KVLMRELQSL
                                QQGGQRFGEM EVWALEAFGA AYTLQELLTV KSDDMTGRLN AIVKGTPESF KVLVRELQSL
                                QQGGQRFGEM EVWALEAFGA AYTLQELLTV KSDDMQGRLN AIVKGTPESF KVLMRELQSL
                                QQGGQRFGEM EVWALEAFGA AYTLQELLTV KSDDMQGRLN AIVKGTPESF KVLMRELQSL
                                QQGGQRFGEM EVWALEAYGA AYTLQELLTV KSDDMQGRLN AIVKGTPESF KVLMRELQSL
                                QQGGQRFGEM EVWALEAFGA AYTLQELLTV KSDDMQGRLN AIVKGTPESF KVLMRELQSL
                                QQGGQRFGEM EVWALEAFGA AYTLQELLTV KSDDMQGRLN AIVKGTPESF KVLMRELQSL
                                QQGGQRFGEM EVWALEAYGA AYTLQELLTV KSDDMEGRLN AIVKGTPESF KVLMRELQSL
                                QQGGQRFGEM EVWALEAFGA AYILQELLTV KSDDMQGRLN AIVKGTPESF KVLMRELQSL
                                QQGGQRFGEM EVWALEAYGA AYTLQELLTV KSDDMQGRLN AIVKGTPESF KVLMRELQSL
                                QQGGQRFGEM EVWALEAFGA AYILQELLTV KSDDMTGRLN AIVKGTPESF KVLVRELQSL
                                QQGGQRFGEM EVWALEAFGA AYILQELLTV KSDDMTGRLN AIVKGTPESF KVLVRELQSL
                                QQGGQRFGEM EVWALEAYGA AYILQELLTV KSDDMQGRLN AIVKGTPESF KVLMRELQSL
                                QQGGQRFGEM EVWALEAFGA AYTLQELLTV KSDDMQGRLN AIVKGTPESF KVLMRELQSL
                                QQGGQRFGEM EVWALEAFGS AYTLQELLTV KSDDMQGRLN AIVKGTPESF KVLMRELQSL
                                QQGGQRFGEM EVWALEAYGA AYTLQELLTV KSDDMQGRLN AIVKGTPESF KVLMRELQSL
                                QQGGQRFGEM EVWALEAFGA AYTLQELLTV KSDDMQGRLN AIVKGTPESF KVLMRELQSL
                                QQGGQRFGEM EVWALEAFGA AYTLQELLTV KSDDMAGRLN AIVKGTPESF KVLMRELQSL
                                QQGGQRFGEM EVWALEAFGA AYTLQELLTV KSDDMQGRLN AIVKGTPESF KVLMRELQSL
                                QQGGQRFGEM EVWALEAFGA AYTLQELLTV KSDDMQGRLN AIVKGTPESF KVLMRELQSL
                                QQGGQRFGEM EVWALEAYGA AYTLQELLTV KSDDMQGRLN AIVKGTPESF KVLMRELQSL
                                QQGGQRFGEM EVWALEAFGA AYTLQELLTV KSDDMQGRLN AIVKGTPESF KVLMRELQSL
                                QQGGQRFGEM EVWALEAYGA AYILQELLTV KSDDMQGRLN AIVKGTPESF KVLMRELQSL
                                QQGGQRFGEM EVWALEAFGA AYTLQELLTV KSDDMIGRLN AIVKGTPESF KVLMRELQSL
                                QQGGQRFGEM EVWALEAFGA AYTLQELLTV KSDDMQGRLN AIVKGTPESF KVLMRELQSL
                                QQGGQRFGEM EVWALEAYGA AYILQELLTV KSDDMQGRLN AIVKGTPESF KVLMRELQSL
                                QQGGQRFGEM EVWALEAFGA AYILQELLTV KSDDMVGRLN AIVKGTPESF KVLVRELQSL
                                QQGGQRFGEM EVWALEAYGA AYTLQELLTV KSDDMQGRLN AIVKGTPESF KVLMRELQSL
                                QQGGQRFGEM EVWALEAYGA AYTLQELLTV KSDDMQGRLN AIVKGTPESF KVLLRELQSL
                                QQGGQRLGEM EVWALEAYGA AYTLQELLTV KSDDMQGRLN AIVKGTPESF KVLMRELQSL
                                QQGGQRLGEM EVWALEAYGA AYTLQELLTV KSDDMQGRLN AIVKGTPESF KVLMRELQSL
                                QQGGQRLGEM EVWALEAYGA AYTLQELLTV KSDDMQGRLN AIVKGTPESF KVLMRELQSL
                                QQGGQRLGEM EVWALEAYGA AYTLQELLTV KSDDMQGRLN AIVKGTPESF KVLMRELQSL
                                QQGGQRLGEM EVWALEAYGA AYTLQELLTV KSDDMQGRLN AIVKGTPESF KVLMRELQSL
                                QQGGQRFGEM EVWALEAFGA AYTLQELLTV KSDDMTGRLN AIVKGIPESF KVLVRELQSL
                                QQGGQRFGEM EVWALEAFGA AYTLQELLTV KSDDMTGRLN AIVKGIPESF KVLVRELQSL
                                QQGGQRFGEM EVWALEAFGV AHILQELLTV KSDDTRGRLN AIVKGTPESF KVLMRELQSL
                                QFGGQRFGEM EVWALEAYGA AYTLQEMLTI KSDDVNGRYE AIVKGIPESF KVLVRELQSI
                                QFGGQRFGEM EVWALEAYGA AYTLQEMLTI KSDDVNGRYE AIVKGIPESF KVLVRELQSI
                                QFGGQRFGEM EVWALEAYGA AYTLQEMLTI KSDDVNGRYE AIVKGIPESF KVLVRELQSI
                                QFGGQRFGEM EVWALEAYGA AYTLQEMLTI KSDDVNGRYE SIVKGIPESF KVLVRELQSI
                                QFGGQRFGEM EVWALEAYGA AYTLQEMLTI KSDDVNGRYE AIVKGIPESF KVLVRELQSI
                                QFGGQRFGEM EVWALEAYGA AYTLQEMLTI KSDDVNGRYE AIVKGIPESF KVLVRELQSI
                                QFGGQRFGEM EVWALEAYGA AYTLQEMLTI KSDDVNGRYE AIVKGIPESF KVLVRELQSI
                                QFGGQRFGEM EVWALEAYGA AYTLQEMLTI KSDDVVGRYE AIVKSIPESF KVLVREIHSI
                                QFGGQRFGEM EVWALEAYGA AYTLQEMLTI KSDDVNGRYE AIVKGIPESF KVLVRELQSI
                                QFGGQRLGEM ECWALEAYGA AYTLQEMLTV KSDDVSGRYE AIVKGVPESF KVLVRELQSL
                                QFGGQRLGEM ECWALEAFGA GYSLQEMLTI KSDDVNGRYE SIVKGIPESF KVLVRELQSI
                                QFGGQRFGEM EVWGLEAYGA AYTLQEMLTI KSDDVMGRYE AIVKGIPESF KVLIRELQSL
                                QFGGQRFGEM EVWGLEAYGA AYTLQEMLTI KSDDVMGRYE SIVKGIPESF KVLIRELQSL
                                QFGGQRFGEM EVWALEAYGA AHMLQELLTV KSDDVIGRYE SILKGIPESF KVLVKELRGL
                                QFGGQRFGEM EVWALEAYGA AHTLQELLTV KSDDVVGRYE AIIKGIPESF KVLIKELRSL
                                QFGGQRFGEM EVWALEAYGA AHTLQELLTV KSDDVVGRYE SIIKGTPESF KVLIKELRSL
                                QFGGQRFGEM EVWALEAYGA SHTLQELLTV KSDDVVGRYE SILKGIPESF KVLVKELRGL
                                QFGGQRFGEM EVWALYAYGA AHTLQEILTI KSDDVVGRYE AILKGMPESF KVLLKELRGL
                                QFGGQRFGEM EVWALEAYGA SHTLQELLTV KSDDVLGRYE SIIKGIPESF KVLIKELRSL
                                QFGGQRFGEM EVWALEAYGA AHTLQELLTV KSDDVIGRYE AIIKGIPESF KVLMKELRSL
                                QFGGQRFGEM EVWALEAYGA AHLLQELLTI KSDDVSGRYE AIIKGTPESF KVLLRELRSI
                                QFGGQRFGEM EVWALYAYGA AHVLQEMLTI KSDDVTGRYE AIIKGVPESF KVLVRELRSI
                                QYGGQRFGEM EVWALEAYGA AYTLQEILTL KSDDLVGRYR CLIQGAPEXF CVLMKEMRSL
                                QYGGQRFGEM EVWALEAYGA AHTLQEMLTI KSDDLTGRYE SIIKGTPESF RVLLRELRSI
                                QYGGQRFGEM EVWALEAYGA ANTLQEMLTL KSDDLTGRYE SIIKGTPESF RVLLRELRSI
                                QFGGQRFGEM EVWALEAYGA AHTLQELLTV KSDDVVGRYE AIIKGTPESF KVLVKELRSL
                                QMGGQRFGEM EVWALEAYGA AYTLQELLTV KSDDVSGRYE AIIKGTPASF HVLVREIRSL
                                QFGGQRFGEM EVWALEAYGA AYTLQELLTV KSDDVSGRYE AIIKGTPESF RVLVREMRSL
                                QYGGQRFGEM EVWALQAYGA AYTLQEMLTI KSDDLTGRYE SIIKGTPESF RVLLRELRSI
                                HFGGQRLGEM EVWALEAYGA AHTLAEMLTI KSDDIKGRYK AILKGVPESF RVLIKELRGL
                                HFGGQRLGEM EVWALEAYGA AHTLAEMLTI KSDDIKGRYK AILKGVPESF RVLIKELRGL
                                HFGGQRLGEM EVWALEAYGA AHTLAEMLTI KSDDIKGRYK AILKGVPESF RVLIKELRGL
                                QFGGQRFGEM EVWALEAHGA AHTLNEMLTI KSDDIRGRYK AILKGIPESF KVLVKELRGL
                                HFGGQRFGEM EVWALEAYGA AHTLNEMLTI KSDDIKGRYK AILKGIPESF KVLIKELQGL
                                QFGGQRFGEM EVWALEAYGA SYTLNEMLTV KSDDIKGRYK AIMKGLPESF KVLVRELKGL
                                QFGGQRFGEM EVWALEAYGA SYTLNEMLTV KSDDIKGRYK AIMKGLPESF KVLVRELKGL
                                QFGGQRFGEM EVWALEAYGA SYTLNEMLTV KSDDIRGRYR AIMKGLPESF KVLVRELKGL
                                HFGGQRFGEM EVWALEAYGA AHTLTEMLTY KSDDIKGRYK AILNGIPESF KVLVKELQGL
                                HFGGQRFGEM EVWALEAHGA AHTLNEMLTY KSDDIKGRYK SVLKGIPESF KVLMKELQGL
                                QFGGQRFGEM EVWALEAHGA AHTLNEMLTI KSDDIRGRYK AILKGIPESF RVLIKELRGL
                                QFGGQRFGEM EVWALEAHGA SHTLNEMLTI KSDDIKGRYK AILKGIPESF RVLIKELRGL
                                QFGGQRFGEM EVWALEAHGA AHTLNEMLTI KSDDIKGRYK AILKGIPESF RVLIKELRGL
                                QFGGQRFGEM EVWALEAYGA AHTLNEMLTV KSDDIKGRYK AIMKGLPESF KVLVRELRGI
                                QFGGQRFGEM EVWALEAYGA AHTLNEMLTV KSDDIMGRYK AIMKGLPESF KVLVRELRGI
                                HFGGQRFGEM EVWALEAHGA AHTLNEMLTI KSDDIKGRYK AILKGLPESF KVLIKELQGL
                                QFGGQRFGEM EVWALEAYGA SYTLNEMLTV KSDDIKGRYK AIMKGLPESF KVLVRELKGL
                                HFGGQRFGEM EVWALEAHGA AHTLNEMLTI KSDDIKGRYK AILKGLPESF KVLIKELQGL
                                HFGGQRFGEM EVWALEAYGA AHTLNEMLTI KSDDIKGRYK AILKGIPESF KVLIKELQGL
                                QFGGQRFGEM EVWALEAHGA SHMLQEMLTI KSDDVEGRYK AIMRNLPESF KVLVKELQGI
                                HFGGQRFGEM EVWALEAHGA AHTLNEMLTY KSDDIKGRYK AILKGIPESF KVLTKELQGL
                                HFGGQRFGEM EVWALEAHGA AHTLNEMLTY KSDDIRGRYK AILKGIPESF KVLVKELQGL
                                HLGGQRFGEM EVWALEAYGA AHTLTEMLTY KSDDIRGRYK AILKGIPESF KVLVKELQGL
                                HFGGQRFGEM EVWALEAYGA AHTLTEMLTY KSDDIRGRYK AILKGIPESF KVLVKELQGL
                                REGGLRFGEM ERDVLIGHGA AMLIVERLLE ESDKSEVWED KRRDEMSYAF KLLLDELKAM
                                REGGLRFGEM ERDVLVGHGA AMLLIERLLE ESDKTEVWED KRRHEMSYAF KLLLDELKAM
                                REGGLRFGEM ERDCLIGHGA AMLLKERLLE GSDKYTALHD RRRDEMSYAF KLLLDELQSM
                                REGGLRFGEM ERDVLVGHGA AMLLIERLLE ESDKTEVWED KRRREMSYAF KLLLDELKAM
                                REGGLRFGEM ERDVLVGHGA AMLLIERLLE ESDKTEVWED KRRHEMSYAF KLLLDELKAM
                                REGGLRFGEM ERDCLIGHGA AMLLRERLLD ASDRYTGLYD KRRDEMSYAF KLLMDELKSM
                                REGGLRFGEM ERDCLVGHGA AMLLKERLLE GSDRYIGLRD RRRDEMSYAF KLLVDELQSM
                                REGGLRFGEM ERDVLIGHGA AILLKGRLLD ESDKSNMLYD RNKDVVSYAF KLLIQEMMSL
                                REGGLRFGEM ERDCLIGHGA ALLLKERLLD ESDRTVVYYD RIKDVMSYAF KLLLQELMSL
                                REGGLRFGEM ERDCLVGHGA AMLLKERLLD ASDRYTSLYD RRRDEMSYAF KLLIDELRSM
                                REGGLRFGEM ERDVLIGHGA AMLLKGRLLD ESDKSNMLYD RNKDVVSYAF KLLIQEMMSL
                                REGGLRFGEM ERDCLVGHGA AILLKERLLD ESDKCTVVYD RNRDTISYAF KLLLQELMSL
                                REGGLRFGEM ERDCLIGHGA SMVIKDRLLD ESDLTTKYID R-HGQMSYAF KLLIDELKSL
                                REGGLRFGEM ERDCLIAHGA SMMLKDRLLD ESDKVIVPKD FEGGEMAYAF KLLLNELMGM
                                REGGLRFGEM ERDCLIGHGA AMLLKDRLLD ESDKVVVHRD VERKEIAYAF QLLLNELIGM
                                REGGLRFGEM ERDCLIGHGA AMLLNERLLD ASDRYTALYD RRSDQISYAF KLMMDELKSL
                                REGGLRFGEM ERDCLIGHGT ALLLRERLLE SSDRYVMYFD ARRGIVPYAF KLLLQELMSM
                                REGGLRFGEM ERDCLIGHGA ALLLKERLLD ESDKYTVYYD RNKDSMSYAF KLLIQEMMAL
                                REGGLRFGEM ERDVLIGHGA AILLKGRLLD ESDKSSMLYD RNKDTVSYAF KLLIQEMMSL
                                REGGLRFGEM ERDCLVGHGT SLLLKERLLE ASDKADILYD KLRNEMSYAF KLLLEELKSM
                                REGGLRFGEM ERDVLIGYGA AISLKDRLLD ESDRVVELRD PKTGEMSYAF KLLLDEMKGM
                                REGGLRFGEM ERDCLIGHGA ALLLKERLLD ESDRTVVYYD RVRDVMSYAF KLLLQELMSL
                                REGGLRFGEM ERDCLVGHGT SLLLKERLLD ASDKADVLYD KLRNEMSYAF KLLLEELKSM
                                REGGLRFGEM ERDCLVGHGT SLLLKERLLD ASDKADILYD KLRNEMSYAF KLLLEELKSM
                                REGGLRFGEM ERDVLIGHGA AMLLKGRLLD ESDKSNMLYD RNKDVVSYAF KLLIQEMMSL
                                REGGLRFGEM ERDVLIGHGA AILLKGRLLD ESDKSSMLYD RNKDTVSYAF KLLLQEMMSL
                                REGGLRFGEM ERDVLIGHGA AILLKGRLLD ESDKSNMLYD RNKDVVSYAF KLLIQEMMSL
                                REGGLRFGEM ERDCLIGHGA AMLLKERLLD ESDRTIVYYD RIKDVMSYAF KLLLQELMSL
                                REGGLRFGEM ERDCLIAHGA SMMLKDRLLD ESDKIVVPKD LEGGEMAYAF KLLLNELMGM
                                RGGGLRFGEM ERDCLIGHGA AMLLRDRLLE ESDKYLLYYD IKQRIVSYAF KLLLQELMSL
                                REGGLRFGEM ERDVLIGHGA AILLKGRLLD ESDKSNMLYD RNKDVVSYAF KLLIQEMMSL
                                REGGLRFGEM ERDVLIGHGA AILLKGRLLD ESDKSNMLYD RNKDVVSYAF KLLIQEMMSL
                                RGGGLRFGEM ERDCLIGHGA SMLLMDRLLE ESDKYLLYYD IKQRVVSYAF KLLLQELMSL
                                REGGLRFGEM ERDVLIGHGA AILLKGRLLD ESDKSNMLYD RNKDVVSYAF KLLIQEMMSL
                                RLGGLRFGEM ERDTLIGHGA AMVIKDRLLD NSDGTVLYFD RKRGETSYAF KLMHDELASL
                                REGGLRFGEM ERDCLVGHGS ALLLKERLLD ESDKTVILYD RNRDVCSYAF KLLLQEMMSL
                                REGGLRFGEM ERDCLVGHGS ALLLKERLLD ESDKTVILYD RNRDVCSYAF KLLLQEMMSL
                                REGGLRFGEM ERDCLVGHGS ALLLKERLLD ESDRTVILYD RNKDVCSYAF KLLLQEMMSL
                                REGGLRFGEM ERDCLIGHGA ALLLKERLLE ESDKTEVYYD RNRDVMSYAF KLLLQELMSL
                                REGGLRFGEM ERDCLIGHGA ARLLKDRLLE SSDQYVALYD QRRDETSYAF KLLLDELKSM
                                REGGLRFGEM ERDCLIGHGA AMLLKERLLD ESDRTVVYYD RIKDVMSYAF KLLLQELMSL
                                REGGLRFGEM ERDCLIGHGA ARVLKDRMLD SSDEYVALYD RRRDKTAYAF KLLLDELRSM
                                REGGLRFGEM ERDCLIGHGA ARLLKDRLLD SSDRYVAKYD ERRDETSYAF KLLTDELRSM
                                RGGGLRFGEM ERDCLVGHGA AMLLKDRLLE ESDKYVLYYD MKQRVVSYAF KLLIQELMSL
                                RQGGLRFGEM ERDCLIGHGA AMVIKDRLLD ESDGTTQFMD R-RRQTSYAF KLLIDELLSL
                                REGGLRFGEM ERDCLVGHGS ALLLKERLLD ESDRTVILYD RNRDICSYAF KLLLQEMMSL
                                RGGGLRFGEM ERDCLIGHGA AMLLRDRLLE ESDKYTLYYD MKQRVVSYAF KLLLQELMSL
                                REGGLRFGEM ERDCLVGHGS ALLLKERLLD ESDKTVILYD RNRDVCSYAF KLLLQEMMSL
                                REGGLRFGEM ERDCLIAHGA AALLRDRLLE ESDRTTVYYD AISDTMSYAF KLLLQELMSL
                                RGGGLRFGEM ERDCLIGHGA AMLLRDRLLE ESDKYVLYYD LRQRVVSYAF KLLLQELMSL
                                REGGLRFGEM ERDCLVGHGA AMLLKERLLD ASDMCNVLYD RIRDEMSYAF KLLLEELKSM
                                RDGGLRFGEM ERDVLVGYGS ALVLKERLLD ESDKVRELYD KRRNEMSYAF KLLLDEMKSL
                                RGGGLRFGEM ERDCLIGHGA AMLLRDRLLE ESDKYVLYYD LRQRVVSYAF KLLLQELMSL
                                REGGLRFGEM ERDCLVGHGS ALLLKERLLD ESDRTVILYD RNRDVCSYAF KLLLQEMMSL
                                RGGGLRFGEM ERDCLVGHGA ALLLKDRLLD ESDKYVIYYD ARQRTVSYAF KLLLQELMSL
                                RGGGLRFGEM ERDCLIGHGA AMLLRDRLLE ESDKYTLYYD MKQRQVSYAF KLLLQELMSL
                                RGGGLRFGEM ERDCLIGHGA AMLLRDRLLE ESDKYVLYYD LKQRVVSYAF KLLLQELMSL
                                REGGLRFGEM ERDCLIGHGA SMVIKDRLLD ESDITTQYLD R-RGSMSYAY KLLLEELKSL
                                RGGGLRFGEM ERDCLIGHGA AMLLRDRLLE ESDKYTIYYD LKQRTVSYAF KLLLQEMMSL
                                REGGLRFGEM ERDCLVGHGS ALLLKERLLD ESDRTVILYD RNRDICSYAF KLLLQEMMSL
                                RGGGLRFGEM ERDCLIGYGA AMLLKDRMLE ESDKFVAYYD SRSGVMPYAF KLLLQELMSM
                                RGGGLRFGEM ERDCLIGHGA AMLLQDRLLE ESDKYTLYYD MRQRIVSYAF KLLLQELMSL
                                RGGGLRFGEM ERDCLVGHGA ALLLKDRLLD ESDKYVIYYD SRQRTVSYAF KLLLQELMSL
                                REGGLRFGEM ERDCLIGHGA ARLLKDRLLD SSDKYVAKHD ERRNETSYAF KLLMDELRSM
                                REGGLRLGEM ERDVLIAHGA AALLRERLVE SSDRYVMYYD SNKGVVPYAF KLLLQELMSL
                                RDGGLRFGEM ERDVLVGYGS ALVLKERLLD ESDKVRELHD KRRNEMSYAF KLLLDEMKSL
                                REGGLRFGEM ERDCLVGHGS ALLLKERLLD ESDKTTILYD RNRDVCSYAF KLLLQEMMSL
                                RGGGLRFGEM ERDCLVGHGA AMLLRDRLLE ESDKYLLYYD IKQRVVSYAF KLLLQEMMSL
                                REGGLRFGEM ERDCLIGHGT SILLKERLLD ESDKTDALYD RNKDVISYAF KLLLQELMSL
                                RQGGLRFGEM ERDCLIGHGA AMVIKDRLLD ESDGTALYMD R-RGQTSYAF KLLLDELLSL
                                RGGGLRFGEM ERDCLIGHGA AMLLRDRLLE ESDKYTLFFD MKQRVVSYAF KLLLQELQSL
                                RQGGLRFGEM ERDCLIGHGA AMVIKDRLLD ESDGTFLYMD R-RGQTSYAF KLLLDELLSL
                                REGGLRLGEM ERDVLIAHGA AALLKERLVE SSDKYVMYYD ANKGVVPYAF KLLLHELMSL
                                REGGLKFGEM ERDCLIGHGT ALILKERLLD ESDKSEALRN RRLDTISYAF KLLLQELMSL
                                RGGGLRFGEM ERDCLIGHGA AMLLKDRLLE ESDKSIIYFD LKQRAVSYAF KLLIQEMMSL
                                RQGGLRFGEM ERDCLIGHGA AMVIKDRLLD ESDGTIQYKD R-KGQTSYAF KLLLDELLSL
                                RGGGLRFGEM ERDCLIGHGA AMLLRDRLLE ESDKYTLYYD MKQRIVSYAF KLLLQELMSL
                                REGGLRFGEM ERDCLIGHGA AMLLKERLLD ESDRSSVHYD RVKDVMSYAF KLLLQELMSL
                                RQGGLRFGEM ERDCLIGHGA AMVIKDRLLD ESDGTQQYMD R-RGQTSYAF KLLMDELLSL
                                RGGGLRFGEM ERDCLIGHGA ALLLKDRLLD ESDKTVIFYD FKQRAISYAF KLLLQELMSL
                                RMGGLRFGEM ERDCLIGHGA SMVIKDRLLD ESDKTTQRLD R-RGSMSYAF KLLIEELKSL
                                RGGGLRFGEM ERDCLVGHGA AMLLKDRLLE ESDAYSIYYD IRQRTISYAF KLLLQEMQSL
                                REGGLRFGEM ERDCLIGFGT AMLIKDRLLD NSDKATIYYD RARNTVSYAF KLLLQELMSM
                                RQGGLRFGEM ERDCLIGHGA AMVIKDRLLD ESDGTIQYKD R-KGQTSYAF KLLLDELLSL
                                RQGGLRFGEM ERDCLIGHGA AMVIKDRLLD ESDGTVQYKD R-KGQTSYAF KLLLDELLSL
                                REGGLRLGEM ERDVLIAHGA SALLYERLVE SSDKYTMYLD AKSNVVPYAY KLLLQELIAL
                                RGGGLRFGEM ERDCLIGHGA SALLRDRLLE ESDKYTAFHD IKQNSISYAF KLLVQELMAL
                                REGGLRFGEM ERDCLVGHGA ALLLKERLLE ESDKTTINYD RNKDIMSYAF KLLLQELFSL
                                RMGGLRFGEM ERDCLIAHGA AMVIKDRLLD ESDKTIQYLD R-RGAMSYAF KLLLEELKSL
                                RGGGLRFGEM ERDCLIAYGA SMMLKDRLLE ESDKAEVNYD VKQRVIAYAF KLLLQEMMSL
                                REGGLRFGEM ERDVLIGHGA AALLKDRLLD NSDKTLVGYD FRKGYTPYAF KLLIQELMSM
                                REGGLRFGEM ERDVLIGHGA AALLKDRLLD NSDKTLVGYD FRKGYTPYAF KLLIQELMSM
                                KHGGLRFGEM ERDCLIGHGA SAVLKDRLLD ESDKVKIPHD YERNEIAYAF KLLISELLGI
                                RGGGLRFGEM ERDCLIAYGA SMILKDRLLD ESDKSDIFHD VKQRSVAYAF KLLLQEMQSL
                                RGGGLRFGEM ERDCLIGHGA SALLRDRLLE ESDKYVAYHD IKQNAISYAF KLLVQELMAL
                                RGGGLRFGEM ERDCLIGHGA SALLRDRLLE ESDKYIAYHD IKQNAISYAF KLLVQELMAL
                                KHGGLRFGEM ERDCLIGHGA SAVLRDRLLE ESDKVKVPRD YERNEIPYAF KLLAAELLGL
                                REGGLRLGEM ERDVLIAHGA AALLHERMVE SSDKYVMYWD DFKKIVPYAF KLLLQELISL
                                RQGGLRFGEM ERDCLIAHGA SMVIKDRLLD ESDGIDMYYD PKRRQTSYAF KLLLDEMKSL
                                REGGLRFGEM ERDVLIGHGA AALLKDRLLD NSDKTTVAFD SRRGSVPYAF KLLMQELISL
                                REGGLRFGEM ERDVLIGHGA AALLKDRLLD NSDKTTVAFD SRRGSVPYAF KLLMQELISL
                                RQGGLRFGEM ERDCLIAHGA SMVIKDRLLD ESDGIDMYYD PKRGQTSYAF KLLLDEMKSL
                                REGGLRFGEM EKDCLVGHGA ALLLRERLLE SSDKTTIWFD AKKNEVSYAF KLLLQELTGL
                                RGGALRLGEM EQQALVAHGA SLLLKERY-- DSDKVVLHDD TIRNEVSYAF KLLVEELQGL
                                MGGALRLGEM EQQALVAHGA SLLLKERY-- DSDKVVLPED RIKNEVSYAF KLLVDELQGL
                                KGGALRLGEM EKDALIGHGA SLLLKERF-- SSDNVVVHKD ILRKQISYAS KLLLEELMAL
                                RGGALRLGEM EQQALVAHGA SLLLKERY-- DSDKVIVHDD QIHDEVSYAF KLLIEELQGL
                                RGGALRLGEM EQQALVAHGS SLLLKERY-- SSDEVIIHED TIRNEISYAF KLLIEELFGM
                                RGGGLRLGEM EGEVLLAHGA AASLRDRYIE SSDKTLVYFN SLTNITGYAT VLFTQELMTG
                                RGGALRLGEM EQQALVGHGA SLLLKERY-- DSDKTVLYKD KIRNEVSYAF KLLVDELLAL
                                RGGALRLGEM EQQALVGHGA SLLLKERY-- DSDKTVMYED IIRNEVSYAF KLLVDELLGL
                                RGGGLRFGEM ERDCLIGHGA AMLLRDRLLE ESDKYTLFFD MKQRTVSYAF KLLLQELQSL

                                CLDVSV
                                CLDIAA
                                GLDIAV
                                CLDVAV
                                CLDVAV
                                GLDIAV
                                GLDIAV
                                CLDVAV
                                GLDMAV
                                GLDIAV
                                GLDIAV
                                GLDIAV
                                GLDIAV
                                GLDIAV
                                GLDIAV
                                GLDIAV
                                GLDIAV
                                GLDIAV
                                GLDIAV
                                GLDIAV
                                GLDIAV
                                CLDVAV
                                GLDIAV
                                GLDIAV
                                GLDIAV
                                CLDIAV
                                GLDIAV
                                GLDIAV
                                GLDIAV
                                CLDVSV
                                GLDIAV
                                GLDIAV
                                GLDIAV
                                GLDIAV
                                GLDIAV
                                GLDIAV
                                CLDIAV
                                GLDIAV
                                CLDVSV
                                CLDVSV
                                GLDIAA
                                GLDIAV
                                CLDIAV
                                GLDIAV
                                CLDIAV
                                CLDIAV
                                CLDIAV
                                CLDIAA
                                GLDIAV
                                CLDIAV
                                GLDIAV
                                GLDVSV
                                CLDISV
                                CLDISV
                                CLDVSV
                                GLDISV
                                GLDVSV
                                GLDIAV
                                GLDIGV
                                GLDIGV
                                GLDIAV
                                GLDIAV
                                GLDVSV
                                GLDVSV
                                CIDIAA
                                GLDITV
                                GLDITV
                                GLDITV
                                GLDITV
                                GLDITV
                                GLDITV
                                GLDITV
                                GLDITV
                                GLDITV
                                GLDVTV
                                GLDVSV
                                GLDFQI
                                GLDIQI
                                ALDLRT
                                SLDVRT
                                GLDVKT
                                GLDMKT
                                ALDMKT
                                ALDVKA
                                GLNLVT
                                ALDVRV
                                ALDLKL
                                GLDVRI
                                ALDIRI
                                ALDIRI
                                GLDVKT
                                GLDFKV
                                GLDMKV
                                ALDIRI
                                ALDVRL
                                ALDVRL
                                ALDVRL
                                ALDVRV
                                SLDVKV
                                ALDVRV
                                ALDVRV
                                ALDVRV
                                MLDVRL
                                LLDIKL
                                ALDVRV
                                ALDVRV
                                ALDVRV
                                ALDVRV
                                ALDVRV
                                AMDVRA
                                ALDVRV
                                AMDVRA
                                SLDVKV
                                ALDVRV
                                MLDIKL
                                LLDIKI
                                LLDIKL
                                MLDVKL
                                VIRPKL
                                CIRPKL
                                CMAPRL
                                VIRPKL
                                VIRPKL
                                CMLPRL
                                CLAPRL
                                GLACRL
                                CIAPRL
                                CMSPHL
                                GLACRL
                                NIFPRL
                                VVVPRI
                                CIYPKL
                                CIYPKL
                                CMSPRI
                                CIMPRL
                                GIFPKL
                                GLAARL
                                CLDPKL
                                CIAPRL
                                CIAPRL
                                CVDPKL
                                CLDPKL
                                GLACRL
                                GLACRL
                                GLATRL
                                NILPRL
                                CIYPKL
                                CIAPRL
                                GLAARL
                                GLACRL
                                CIAPRL
                                GLATRL
                                GVIMRM
                                GLAPRL
                                GLAPRL
                                GLAPRL
                                CIAPKL
                                CMAPRL
                                GIAPRL
                                CMAPRL
                                CLAPRL
                                CIDPKL
                                GVAMRL
                                GLAPRL
                                CVAPRL
                                GLAPRL
                                GIYPKL
                                CVSPRL
                                CLSPTL
                                GIAPKL
                                CVSPRL
                                GLAPRL
                                CIAPRL
                                CISPRL
                                CVSPRL
                                AIAPRM
                                CIAPRL
                                GLAPRL
                                CVAPRL
                                CISPKL
                                CIAPRL
                                CVSPRL
                                GIYPRI
                                GIAPRL
                                GLAPRL
                                CIAPGL
                                GIAPHI
                                GVVMRL
                                CVTPKL
                                GVVMRL
                                GIYPRI
                                GIAPRV
                                CVASKI
                                GVAMRL
                                CIEPKL
                                GIAPRL
                                GVAMRL
                                CISPKL
                                GIVARL
                                CLSPSL
                                VISPRL
                                GVVMRL
                                GVAMRL
                                GIYPKL
                                GIAPRL
                                GMAPRL
                                GIAARL
                                NVAPRM
                                GISPRL
                                GISPRL
                                GIVTKF
                                NVAPRL
                                GIAPRL
                                GIAPRL
                                GIVIRF
                                GIYPKL
                                GVAMRL
                                GISPRL
                                GISPRL
                                GVAMRL
                                GISVKL
                                HIITKF
                                HIKTKF
                                HIFPKI
                                HLLTKF
                                HISTHF
                                LIDVRL
                                HIVASF
                                HITTSF
                                CITPKL
