# Supplementary material for: Time-resolved comparative molecular evolution of oxygenic photosynthesis
Source: Biochim Biophys Acta Bioenerg. 2021 Jun 1;1862(6):148400. doi: 10.1016/j.bbabio.2021.148400 (PMC8047818; doi:10.1016/j.bbabio.2021.148400)
Supplement: Supplementary file 1 — Supplementary material: sequence alignments and trees [file mmc1.zip › Figure_6_S4_RpoB_with_Archaea_MLtree.txt]

(210_Candidatus_Pacearchaeota_a:0.21843083,211_Candidatus_Pacearchaeota_a:0.23311394,((206_Candidatus_Pacearchaeota_a:0.41144845,((((117_Mesoaciditoga_lauensis:0.32325462,((((101_Mesotoga_sp._BH458_6_3_2_1:0.01589012,116_Mesotoga_prima:0.02226597)1.000000:0.11426257,(112_Kosmotoga_pacifica:0.03662581,114_Kosmotoga_arenicorallina:0.03156932)0.999000:0.0695219)1.000000:0.10771714,(105_Marinitoga_hydrogenitolera:0.19687521,((121_Oceanotoga_teriensis:0.06350192,122_Geotoga_petraea:0.11567472)1.000000:0.09485735,(118_Petrotoga_mexicana:0.08487983,(106_Petrotoga_sp._9PWA.NaAc.5.:0.06805266,119_Defluviitoga_tunisiensis:0.06250267)0.786000:0.03059835)0.998000:0.09790635)1.000000:0.14254251)1.000000:0.19033138)0.976000:0.06638791,((099_Thermotoga_sp._SG1:0.0216758,(096_Thermotoga_maritima:0.00984487,098_Thermotoga_petrophila:0.01611435)0.874000:0.01902984)1.000000:0.3135435,((100_Pseudothermotoga_thermarum:0.13724837,(109_Thermotoga_profunda:0.08839583,(107_Thermotoga_caldifontis:0.03120891,108_Pseudothermotoga_hypogea:0.02340285)0.998000:0.05326857)0.952000:0.03912446)0.999000:0.08660086,((110_Thermosipho_atlanticus:0.02559538,111_Thermosipho_africanus:0.04198132)0.999000:0.11239722,(104_Fervidobacterium_thailande:0.05722664,(113_Fervidobacterium_nodosum:0.04479513,(102_Fervidobacterium_pennivora:0.00493358,103_Fervidobacterium_islandicu:0.0226633)0.985000:0.02564878)0.956000:0.03470035)1.000000:0.17543925)0.998000:0.09388867)0.597000:0.03596114)0.824000:0.04883946)0.981000:0.11629706)0.999000:0.38433585,(((((MrgGB_GCA_001772375.1:0.11300548,(MrgGB_GCA_002774365.1:0.10368552,MrgGB_GCA_001772455.1:0.14081375)0.048000:0.02137394)0.851000:0.04318067,(MrgGB_GCA_001771615.1:0.15693586,(MrgGB_GCA_001771345.1:0.10426045,MrgGB_GCA_001771625.1:0.14932159)0.619000:0.0270705)0.895000:0.07332143)1.000000:0.1362697,(MrgGB_GCA_001771505.1:0.16649404,MrgGB_GCA_001771695.1:0.18423997)0.959000:0.05841439)1.000000:0.20068201,((MrgGB_GCA_002716725.1:0.25982013,(MrgGB_GCA_002716485.1:0.22772527,(MrgGB_GCA_002713045.1:0.40238407,Trichoplax_H2_Margulisbacteriu:0.22814621)0.751000:0.0371413)0.297000:0.04287986)0.999000:0.14805786,((Termititenax_aidoneus:0.22520576,Termititenax_persephonae:0.14063141)1.000000:0.3438579,(MrgGB_GCA_001783265.1:0.20073126,MrgGB_GCA_001783275.1:0.3243472)0.983000:0.09185673)0.069000:0.05278788)0.993000:0.09520446)0.963000:0.0818502,((Ser_GB_GCA_002083815.1:0.0570947,Ser_GB_GCA_002770975.1:0.08671954)1.000000:0.20124123,(((GB_GCA_001784555.1:0.17043784,GB_GCA_001899315.1:0.10189551)0.996000:0.09009639,(Vampirovibrio_chlorellavorus:0.17927507,(UBA9579:0.10497212,(UBA9971:0.1085857,(GB_GCA_000980455.1:0.05160967,((GB_GCA_002103055.1:0.0178735,(GB_GCA_001917115.1_Homo:1.0E-8,GB_GCA_001899365.1_Koala:1.0E-8)0.878000:0.0090277)0.967000:0.02608207,(UBA11440:0.05998778,UBA10660:0.05315259)0.942000:0.0245592)0.916000:0.03081327)1.000000:0.13651583)0.552000:0.03088038)0.950000:0.03943398)0.571000:0.05100536)0.992000:0.07671989,((001_Gloeobacter_violaceus:0.00904395,002_Gloeobacter_kilaueensis_JS:0.00922763)0.997000:0.07348415,((269_Synechococcus_sp._PCC_7336:0.07658412,277_Synechococcus_sp._JA-2-3Ba:0.0512233)0.998000:0.05711371,(((209_Pseudanabaena_sp._ABRG5-3:1.2E-7,215_Pseudanabaena_sp._SR411:0.00398456)1.000000:0.06038346,(005_Pseudanabaena_sp._PCC_6802:0.02865865,154_Pseudanabaena_sp._PCC_7367:0.05041542)0.892000:0.01917776)0.843000:0.0101986,(132_Acaryochloris_marina:0.06238152,(034_Oscillatoriales_cyanobacte:0.04126225,((020_Leptolyngbya_sp._NIES-2104:0.00793867,021_Leptolyngbya_boryana:0.0145474)1.000000:0.04140993,(114_Halomicronema_hongdechlori:0.05055999,(((037_Microcoleus_sp._PCC_7113:0.03621952,(((((179_Candidatus_Atelocyanobacte:0.05012828,(218_Synechocystis_sp._PCC_6714:0.03954876,278_Halothece_sp._KZN_001:0.10615109)0.037000:0.00913843)0.577000:0.01738969,(130_Cyanothece_sp._PCC_7822:0.02280561,(172_Aphanothece_hegewaldii:0.02944962,203_Microcystis_aeruginosa_NIE:0.03239571)0.866000:0.01644135)0.823000:0.01139146)0.907000:0.0115987,(293_Geminocystis_herdmanii:0.14778347,(255_Leptolyngbya_sp._PCC_7376:0.06488583,(236_Myxosarcina_sp._GI1:0.04545115,267_Xenococcus_sp._PCC_7305:0.03824905)0.953000:0.03074365)0.253000:0.0131629)0.695000:0.01147796)1.000000:0.03578854,(((081_Aliterella_atlantica:0.01550367,117_Chlorogloea_sp._CCALA_695:0.02438999)0.993000:0.03000236,((135_Richelia_intracellularis:0.0343893,(144_Mastigocoleus_testarum:0.02134481,(((043_Tolypothrix_sp._PCC_7601:0.00400536,077_Anabaenopsis_circularis:0.00599749)0.772000:0.00255079,(055_Nostoc_flagelliforme:0.00434074,((097_Cylindrospermopsis_racibor:1.0E-8,106_Raphidiopsis_curvata:1.0E-8)1.000000:0.03251942,(152_Anabaena_sp._PCC_7108:0.00412735,(165_Nodularia_spumigena_CCY941:0.02135773,(125_Aphanizomenon_flos-aquae:6.0E-8,175_Dolichospermum_circinale:0.00992301)0.973000:0.01273655)0.847000:0.00390315)0.900000:0.00648833)0.033000:0.00581766)0.879000:0.00560548)0.788000:0.00430214,(015_Mastigocladopsis_repens:0.03027596,((040_Chlorogloeopsis_fritschii:0.00438958,(031_Hapalosiphon_sp._MRB220:0.00580388,(045_Fischerella_thermalis:0.00799445,028_Fischerella_thermalis:6.0E-8)0.749000:0.00215785)0.899000:0.00784618)0.969000:0.01417417,(056_Calothrix_sp._NIES-3974:0.01751535,(161_Calothrix_sp._NIES-4101:0.02854946,173_Calothrix_parietina:0.01654614)0.878000:0.007252)0.846000:0.00577384)0.809000:0.0049453)0.921000:0.00859017)0.629000:0.00248106)0.232000:0.00504879)0.991000:0.02323325,(048_Chroococcidiopsis_cubana:0.05823161,(052_Gloeocapsa_sp._PCC_7428:0.01357886,066_Chroococcidiopsis_sp._TS-8:0.00996687)0.962000:0.0210502)0.568000:0.01230781)0.795000:0.00601401)0.979000:0.01987571,((252_Trichodesmium_erythraeum:0.08635814,372_Gloeomargarita_lithophora:0.1781357)0.919000:0.02571543,(246_Oscillatoriales_cyanobacte:0.06592373,(249_Arthrospira_platensis:0.04239803,(256_Planktothrix_tepida:0.02607593,251_Lyngbya_sp._PCC_8106:0.04393316)0.108000:0.00965342)0.993000:0.03105491)0.665000:0.00713009)0.952000:0.01784702)0.699000:0.00461945)0.821000:0.00616804,(226_Chamaesiphon_polymorphus:0.09644601,189_Limnothrix_sp._PR1529:0.06414686)0.917000:0.01921397)0.612000:0.00340241)0.663000:0.01117011,(270_Prochlorothrix_hollandica:0.04697085,235_Geitlerinema_sp._PCC_7105:0.05273659)0.831000:0.01041908)0.794000:0.00660293,(008_Oscillatoriales_cyanobacte:0.0305685,(273_Thermosynechococcus_elonga:0.05840461,(302_Cyanobium_sp._CACIAM_14:0.02857544,((317_Prochlorococcus_sp._MIT_06:0.00222298,335_Prochlorococcus_marinus:0.00571453)0.996000:0.0360142,(356_Synechococcus_sp._RS9916:0.00785189,368_Synechococcus_sp._BL107:0.03132042)0.906000:0.01372945)0.977000:0.02797384)1.000000:0.18351533)0.111000:0.0207728)0.729000:0.00688118)0.699000:0.00890866)0.743000:0.00429256)0.536000:0.0100568)0.245000:0.00231676)0.967000:0.02095333)0.848000:0.02106293)0.941000:0.03284021)1.000000:0.19870013)0.963000:0.07072957)0.998000:0.10753956)0.711000:0.1763767)1.000000:3.2715366,((((((129_Candidatus_Bathyarchaeota_:0.04487916,138_Candidatus_Bathyarchaeota_:0.03733324)1.000000:0.19369239,((((((115_Candidatus_Bathyarchaeota_:0.09247678,119_Candidatus_Bathyarchaeota_:0.04497188)0.266000:0.02050213,((137_Candidatus_Bathyarchaeota_:0.08509059,153_Candidatus_Bathyarchaeota_:0.11126194)0.879000:0.02804012,(147_miscellaneous_Crenarchaeot:0.10276599,163_Candidatus_Bathyarchaeota_:0.07511949)0.998000:0.06175179)0.935000:0.02996486)1.000000:0.08002058,(143_Candidatus_Bathyarchaeota_:0.1846536,(076_Candidatus_Bathyarchaeota_:0.04471061,085_Candidatus_Bathyarchaeota_:0.02464258)0.999000:0.06274933)0.262000:0.02152554)0.731000:0.02446219,(133_Candidatus_Bathyarchaeota_:0.23284198,(130_Candidatus_Bathyarchaeota_:0.17631374,(131_Candidatus_Bathyarchaeota_:0.02256554,(123_Candidatus_Bathyarchaeota_:0.00254884,127_Candidatus_Bathyarchaeota_:0.00944413)0.959000:0.02168423)1.000000:0.11190104)0.108000:0.02108197)0.700000:0.02894669)0.993000:0.07357698,((176_Candidatus_Bathyarchaeota_:0.01851332,(177_Candidatus_Bathyarchaeota_:0.04348797,165_Crenarchaeota_archaeon_13_:0.04452082)0.935000:0.02637846)1.000000:0.40005475,(151_Candidatus_Bathyarchaeota_:0.2378016,156_miscellaneous_Crenarchaeot:0.2783278)0.665000:0.05609474)0.847000:0.03905652)0.933000:0.03905175,(136_Candidatus_Bathyarchaeota_:0.3833388,(158_Candidatus_Bathyarchaeota_:0.39015275,(171_Candidatus_Nitrososphaera_:0.11464597,175_Candidatus_Nitrosopumilus_:0.24529056)1.000000:0.5134438)0.933000:0.09457896)0.915000:0.05904)0.502000:0.03647892)1.000000:0.28538278,(((169_Candidatus_Heimdallarchaeo:0.36722073,(144_Candidatus_Heimdallarchaeo:0.26342633,150_Candidatus_Heimdallarchaeo:0.30030826)0.999000:0.15346791)0.967000:0.07082444,((142_Candidatus_Lokiarchaeota_a:0.02841286,(121_Candidatus_Lokiarchaeota_a:0.02660946,((128_Candidatus_Lokiarchaeota_a:0.01954509,(108_Candidatus_Lokiarchaeota_a:0.03041873,098_Candidatus_Lokiarchaeota_a:0.02307254)0.840000:0.01106476)0.776000:0.00618432,(103_Candidatus_Lokiarchaeota_a:0.0233493,(118_Candidatus_Lokiarchaeota_a:0.00230286,134_Candidatus_Lokiarchaeota_a:0.00460439)0.997000:0.02945364)0.770000:0.00984129)0.806000:0.00768571)0.471000:0.0150053)1.000000:0.3500791,(042_Candidatus_Odinarchaeota_a:0.29347268,(035_Candidatus_Lokiarchaeota_a:0.2450015,((065_Candidatus_Thorarchaeota_a:0.00633244,091_Candidatus_Thorarchaeota_a:0.00768819)0.988000:0.05681005,((062_Candidatus_Thorarchaeota_a:0.02509678,043_Candidatus_Thorarchaeota_a:0.04591826)0.896000:0.01792279,((031_Candidatus_Thorarchaeota_a:0.05887345,(034_Candidatus_Thorarchaeota_a:0.01937341,061_Candidatus_Thorarchaeota_a:0.02613585)1.000000:0.03898005)0.725000:0.00627974,(082_Candidatus_Thorarchaeota_a:0.05374952,079_Candidatus_Thorarchaeota_a:0.05641895)0.868000:0.01428115)0.725000:0.00773313)0.352000:0.01802458)1.000000:0.24035437)0.741000:0.04207654)0.425000:0.0249187)0.848000:0.03152253)0.971000:0.04859592,(((014_Palaeococcus_pacificus:0.11478351,(022_Pyrococcus_furiosus:0.02209407,(015_Pyrococcus_sp._NA2:0.01219148,023_Pyrococcus_horikoshii:0.01346507)0.937000:0.0196833)0.976000:0.06526799)1.000000:0.3641983,((124_Theionarchaea_archaeon_DG-:0.3322397,(055_Arc_I_group_archaeon_U1lsi:0.02438617,(045_Arc_I_group_archaeon_B03fs:0.01219564,060_Arc_I_group_archaeon_ADurb:0.03048872)0.579000:0.02126106)1.000000:0.29118)1.000000:0.18830796,((113_candidate_division_MSBL1_a:0.16703852,(110_candidate_division_MSBL1_a:0.13087963,(114_candidate_division_MSBL1_a:0.10425793,139_candidate_division_MSBL1_a:0.09255899)1.000000:0.12975468)0.425000:0.03714601)1.000000:0.21825475,((020_Hadesarchaea_archaeon_CG08:0.14153367,026_Hadesarchaea_archaeon_DG-3:0.12323312)0.496000:0.03343822,(033_Hadesarchaea_archaeon:0.12947075,(025_Hadesarchaea_archaeon:0.1036168,040_Hadesarchaea_archaeon_YNP_:0.09081945)0.993000:0.06380137)0.991000:0.06547504)0.992000:0.11857593)0.999000:0.1880297)0.481000:0.06316749)0.053000:0.04911067,((047_Methanophagales_archaeon:0.39889905,(125_Candidatus_Methanolliviera:0.02318647,141_Candidatus_Methanolliviera:0.02700555)1.000000:0.4957502)0.996000:0.16323826,(((036_Thermoplasmata_archaeon:0.18895648,132_Thermoplasmata_archaeon_HG:0.20087135)1.000000:0.14676964,((157_Marine_Group_III_euryarcha:0.14243656,170_Euryarchaeota_archaeon:0.13085277)1.000000:0.331121,((191_Candidatus_Poseidoniales_a:0.06714179,196_Candidatus_Poseidoniales_a:0.05466279)1.000000:0.60181296,(093_Aciduliprofundum_boonei:0.34449965,(116_Euryarchaeota_archaeon_SG8:0.19018896,((160_Euryarchaeota_archaeon:0.03483479,(152_Euryarchaeota_archaeon_RBG:0.02759344,161_Euryarchaeota_archaeon_RBG:0.02779246)0.584000:0.01459143)1.000000:0.12375459,(155_Candidatus_Methanomethylop:0.2740952,(146_Candidatus_Methanomassilii:0.08529229,148_Methanomassiliicoccus_lumi:0.0324264)0.999000:0.08692383)0.962000:0.0514314)0.695000:0.03297598)0.939000:0.05641604)0.942000:0.05557305)0.912000:0.05713147)0.866000:0.03350104)1.000000:0.21892288,((174_Candidatus_Altiarchaeales_:0.06597986,179_Candidatus_Altiarchaeum_sp:0.09759492)1.000000:0.7428945,(039_Candidatus_Altiarchaeales_:0.19514841,(037_Candidatus_Altiarchaeales_:0.03460571,075_Candidatus_Altiarchaeales_:0.01287682)0.999000:0.14857642)0.990000:0.15968376)1.000000:0.3497061)0.145000:0.03760855)1.000000:0.16112415)0.996000:0.12019662)0.788000:0.05646256)0.145000:0.0329791,(((109_Candidatus_Verstraetearcha:0.11537128,(032_Candidatus_Verstraetearcha:0.06789825,052_Candidatus_Verstraetearcha:0.04592532)0.837000:0.03238907)1.000000:0.11009515,(066_Candidatus_Verstraetearcha:0.13530058,(111_Candidatus_Verstraetearcha:0.0528998,154_Candidatus_Methanosuratus_:0.13637154)0.995000:0.09080893)1.000000:0.20960067)0.627000:0.03546985,122_Candidatus_Nezhaarchaeota_:0.4275481)0.686000:0.04929929)0.887000:0.08110702,(159_Sulfurisphaera_tokodaii:0.3995747,((194_Candidatus_Marsarchaeota_G:0.00415582,195_Candidatus_Marsarchaeota_G:0.00715097)1.000000:0.18620145,(172_Candidatus_Marsarchaeota_G:0.00224953,173_Candidatus_Marsarchaeota_G:1.0E-8)0.976000:0.097118)1.000000:0.6075844)0.954000:0.09408164)0.880000:0.0566734,(198_Thermofilum_uzonense:0.58099556,(041_Thermoprotei_archaeon:0.1814868,(164_Pyrobaculum_neutrophilum:0.33169842,(185_Caldivirga_maquilingensis:0.3872696,(140_Vulcanisaeta_distributa_DS:0.01369479,149_Vulcanisaeta_moutnovskia_7:0.04323947)1.000000:0.13308899)0.849000:0.05917831)1.000000:0.2553474)0.925000:0.09319515)0.910000:0.05677089)0.954000:0.1715836)0.300000:0.09663004,209_Candidatus_Korarchaeota_ar:1.0921663)1.000000:0.87288296)0.940000:0.14332764,((205_Candidatus_Pacearchaeota_a:0.2789879,208_Candidatus_Woesearchaeota_:0.22914772)0.874000:0.0397076,(203_Candidatus_Pacearchaeota_a:0.25148797,207_Candidatus_Pacearchaeota_a:0.2728406)0.568000:0.0457304)0.898000:0.0682575)0.997000:0.14049324);
