# Supplementary material for: Time-resolved comparative molecular evolution of oxygenic photosynthesis
Source: Biochim Biophys Acta Bioenerg. 2021 Jun 1;1862(6):148400. doi: 10.1016/j.bbabio.2021.148400 (PMC8047818; doi:10.1016/j.bbabio.2021.148400)
Supplement: Supplementary file 1 — Supplementary material: sequence alignments and trees [file mmc1.zip › Figure_S1_CP43_CP47_alignment.phy]

1232   694
930_Prochlorococcus_marinus_st  ---------- ---------- ---------- ---------- ---------- ----------
931_Prochlorococcus_sp._MIT_06  ---------- ---------- ---------- ---------- ---------- ----------
933_Prochlorococcus_sp._HOT_20  ---------- ---------- ---------- ---------- ---------- ----------
934_Prochlorococcus_marinus_st  ---------- ---------- ---------- ---------- ---------- ----------
935_Prochlorococcus_sp._RS50    ---------- ---------- ---------- ---------- ---------- ----------
936_Prochlorococcus_marinus_st  ---------- ---------- ---------- ---------- ---------- ----------
937_Prochlorococcus_marinus_st  ---------- ---------- ---------- ---------- ---------- ----------
938_Sphaerospermopsis_kisselev  ---------- ---------- ---------- ---------- ---------- ----------
939_Prochlorococcus_marinus_st  ---------- ---------- ---------- ---------- ---------- ----------
940_Anabaena_cylindrica_PCC_71  ---------- ---------- ---------- ---------- ---------- ----------
941_Prochlorococcus_marinus_su  ---------- ---------- ---------- ---------- ---------- ----------
942_Prochlorococcus_marinus_st  ---------- ---------- ---------- ---------- ---------- ----------
943_Merismopedia_glauca_CCAP_1  ---------- ---------- ---------- ---------- ---------- ----------
944_Nodularia_spumigena_CCY941  ---------- ---------- ---------- ---------- ---------- ----------
945_Prochlorococcus_sp._MED-G7  ---------- ---------- ---------- ---------- ---------- ----------
946_Nodularia_sp._NIES-3585     ---------- ---------- ---------- ---------- ---------- ----------
947_Nostoc_carneum_NIES-2107    ---------- ---------- ---------- ---------- ---------- ----------
948_Prochlorococcus_marinus_st  ---------- ---------- ---------- ---------- ---------- ----------
949_Prochlorococcus_marinus_st  ---------- ---------- ---------- ---------- ---------- ----------
950_Prochlorococcus_marinus_st  ---------- ---------- ---------- ---------- ---------- ----------
951_Prochlorococcus_marinus_st  ---------- ---------- ---------- ---------- ---------- ----------
952_Nostoc_sp._MBR_210          ---------- ---------- ---------- ---------- ---------- ----------
954_Nostoc_piscinale_CENA21     ---------- ---------- ---------- ---------- ---------- ----------
955_Limnothrix_sp._P13C2        ---------- ---------- ---------- ---------- ---------- ----------
956_Cyanobacterium_sp._IPPAS_B  ---------- ---------- ---------- ---------- ---------- ----------
957_Prochlorococcus_marinus_st  ---------- ---------- ---------- ---------- ---------- ----------
958_Prochlorococcus_marinus_st  ---------- ---------- ---------- ---------- ---------- ----------
959_Cyanobacterium_sp._HL-69    ---------- ---------- ---------- ---------- ---------- ----------
960_Pleurocapsa_sp._CCALA_161   ---------- ---------- ---------- ---------- ---------- ----------
961_Synechococcus_sp._NIES-970  ---------- ---------- ---------- ---------- ---------- ----------
962_Cylindrospermum_stagnale_P  ---------- ---------- ---------- ---------- ---------- ----------
963_Snowella_sp.                ---------- ---------- ---------- ---------- ---------- ----------
964_Calothrix_elsteri_CCALA_95  ---------- ---------- ---------- ---------- ---------- ----------
965_Oscillatoria]_sp._PCC_6506  ---------- ---------- ---------- ---------- ---------- ----------
966_Nostoc_minutum_NIES-26      ---------- ---------- ---------- ---------- ---------- ----------
967_Gloeocapsa_sp._PCC_73106    ---------- ---------- ---------- ---------- ---------- ----------
968_Cyanobium_sp._CACIAM_14     ---------- ---------- ---------- ---------- ---------- ----------
969_Cuspidothrix_issatschenkoi  ---------- ---------- ---------- ---------- ---------- ----------
970_Chondrocystis_sp._NIES-410  ---------- ---------- ---------- ---------- ---------- ----------
971_Synechococcus_sp._XM-24     ---------- ---------- ---------- ---------- ---------- ----------
972_Nostoc_calcicola_FACHB-389  ---------- ---------- ---------- ---------- ---------- ----------
973_Synechococcus_sp._WH_8109   ---------- ---------- ---------- ---------- ---------- ----------
974_Leptolyngbya_sp._NIES-3755  ---------- ---------- ---------- ---------- ---------- ----------
976_Nostoc_azollae_0708         ---------- ---------- ---------- ---------- ---------- ----------
977_Calothrix_sp._NIES-2098     ---------- ---------- ---------- ---------- ---------- ----------
978_Cyanobium_gracile_PCC_6307  ---------- ---------- ---------- ---------- ---------- ----------
979_cyanobacterium_BACL30_MAG-  ---------- ---------- ---------- ---------- ---------- ----------
980_Nostoc_sp._NIES-3756        ---------- ---------- ---------- ---------- ---------- ----------
981_Nostoc_sp._NIES-2111        ---------- ---------- ---------- ---------- ---------- ----------
982_Nostoc_sp._CENA543          ---------- ---------- ---------- ---------- ---------- ----------
983_Calothrix_sp._PCC_6303      ---------- ---------- ---------- ---------- ---------- ----------
984_Leptolyngbya_sp._PCC_7376   ---------- ---------- ---------- ---------- ---------- ----------
985_Oscillatoriales_cyanobacte  ---------- ---------- ---------- ---------- ---------- ----------
987_Synechococcus_sp._RS9916    ---------- ---------- ---------- ---------- ---------- ----------
988_Synechococcus_sp._WH_8102   ---------- ---------- ---------- ---------- ---------- ----------
989_Synechococcus_sp._MIT_S950  ---------- ---------- ---------- ---------- ---------- ----------
990_Hydrococcus_rivularis_NIES  ---------- ---------- ---------- ---------- ---------- ----------
991_Microcoleus_sp._PCC_7113    ---------- ---------- ---------- ---------- ---------- ----------
992_Synechococcus_sp._WH_7803   ---------- ---------- ---------- ---------- ---------- ----------
993_Synechococcus_sp._WH_7805   ---------- ---------- ---------- ---------- ---------- ----------
994_Chamaesiphon_polymorphus_C  ---------- ---------- ---------- ---------- ---------- ----------
995_Leptolyngbya_frigida_ULC18  ---------- ---------- ---------- ---------- ---------- ----------
996_Cyanobium_usitatum_str._To  ---------- ---------- ---------- ---------- ---------- ----------
997_Chamaesiphon_minutus_PCC_6  ---------- ---------- ---------- ---------- ---------- ----------
998_Prochlorococcus_marinus_XM  ---------- ---------- ---------- ---------- ---------- ----------
999_Raphidiopsis_curvata_NIES-  ---------- ---------- ---------- ---------- ---------- ----------
1000_Planctomycetaceae_bacteri  ---------- ---------- ---------- ---------- ---------- ----------
1001_Synechococcus_sp._SynAce0  ---------- ---------- ---------- ---------- ---------- ----------
1002_Synechococcus_sp._WH_5701  ---------- ---------- ---------- ---------- ---------- ----------
1003_Synechococcus_sp._KORDI-4  ---------- ---------- ---------- ---------- ---------- ----------
1004_Raphidiopsis_brookii_D9    ---------- ---------- ---------- ---------- ---------- ----------
1005_Oscillatoriales_cyanobact  ---------- ---------- ---------- ---------- ---------- ----------
1006_Cylindrospermum_sp._NIES-  ---------- ---------- ---------- ---------- ---------- ----------
1007_Synechococcus_sp._PCC_750  ---------- ---------- ---------- ---------- ---------- ----------
1008_Synechococcus_sp._TMED90   ---------- ---------- ---------- ---------- ---------- ----------
1009_Cylindrospermopsis_sp._CR  ---------- ---------- ---------- ---------- ---------- ----------
1010_Cyanobacteria_bacterium_Q  ---------- ---------- ---------- ---------- ---------- ----------
1011_Anabaenopsis_circularis_N  ---------- ---------- ---------- ---------- ---------- ----------
1012_Cylindrospermopsis_racibo  ---------- ---------- ---------- ---------- ---------- ----------
1013_Synechococcus_sp._RS9917   ---------- ---------- ---------- ---------- ---------- ----------
1014_Nostoc_linckia_NIES-25     ---------- ---------- ---------- ---------- ---------- ----------
1015_Nostoc_sp._PCC_7107        ---------- ---------- ---------- ---------- ---------- ----------
1016_Chrysosporum_ovalisporum   ---------- ---------- ---------- ---------- ---------- ----------
1017_Stanieria_sp._NIES-3757    ---------- ---------- ---------- ---------- ---------- ----------
1018_Cylindrospermopsis_racibo  ---------- ---------- ---------- ---------- ---------- ----------
1019_Nostoc_sp._PCC_7524        ---------- ---------- ---------- ---------- ---------- ----------
1020_Oscillatoriales_cyanobact  ---------- ---------- ---------- ---------- ---------- ----------
1021_Cyanobacterium_aponinum_P  ---------- ---------- ---------- ---------- ---------- ----------
1022_Prochlorococcus_marinus_s  ---------- ---------- ---------- ---------- ---------- ----------
1023_Cylindrospermopsis_racibo  ---------- ---------- ---------- ---------- ---------- ----------
1024_Limnothrix_rosea_IAM_M-22  ---------- ---------- ---------- ---------- ---------- ----------
1025_Nostoc_commune_HK-02       ---------- ---------- ---------- ---------- ---------- ----------
1026_Nostoc_sp._NIES-4103       ---------- ---------- ---------- ---------- ---------- ----------
1027_Nostoc_punctiforme_PCC_73  ---------- ---------- ---------- ---------- ---------- ----------
1028_Cyanobacterium_aponinum_I  ---------- ---------- ---------- ---------- ---------- ----------
1029_Calothrix_brevissima_NIES  ---------- ---------- ---------- ---------- ---------- ----------
1030_Synechococcus_sp._MED-G68  ---------- ---------- ---------- ---------- ---------- ----------
1031_Fischerella_sp._NIES-4106  ---------- ---------- ---------- ---------- ---------- ----------
1032_Synechococcus_sp._CC9311   ---------- ---------- ---------- ---------- ---------- ----------
1033_Calothrix_sp._NIES-2100    ---------- ---------- ---------- ---------- ---------- ----------
1034_Synechococcus_sp._TMED66   ---------- ---------- ---------- ---------- ---------- ----------
1035_Prochlorococcus_marinus_s  ---------- ---------- ---------- ---------- ---------- ----------
1036_Alkalinema_sp._CACIAM_70d  ---------- ---------- ---------- ---------- ---------- ----------
1037_Mastigocladus_laminosus    ---------- ---------- ---------- ---------- ---------- ----------
1038_Synechococcus_sp._WH_8016  ---------- ---------- ---------- ---------- ---------- ----------
1039_Anabaena_sp._WA113         ---------- ---------- ---------- ---------- ---------- ----------
1040_Prochlorococcus_marinus_s  ---------- ---------- ---------- ---------- ---------- ----------
1041_Calothrix_sp._PCC_7507     ---------- ---------- ---------- ---------- ---------- ----------
1042_Richelia_intracellularis_  ---------- ---------- ---------- ---------- ---------- ----------
1043_Synechococcus_sp._GFB01    ---------- ---------- ---------- ---------- ---------- ----------
1044_Nostoc_sp._106C            ---------- ---------- ---------- ---------- ---------- ----------
1045_Scytonema_sp._HK-05        ---------- ---------- ---------- ---------- ---------- ----------
1046_Calothrix_sp._NIES-4071    ---------- ---------- ---------- ---------- ---------- ----------
1047_Nostoc_punctiforme_NIES-2  ---------- ---------- ---------- ---------- ---------- ----------
1048_Prochlorococcus_marinus_s  ---------- ---------- ---------- ---------- ---------- ----------
1049_Nostoc_sp._T09             ---------- ---------- ---------- ---------- ---------- ----------
1050_Synechococcus_sp._WH_8020  ---------- ---------- ---------- ---------- ---------- ----------
1051_Fischerella_thermalis      ---------- ---------- ---------- ---------- ---------- ----------
1052_Pseudanabaena_sp._ABRG5-3  ---------- ---------- ---------- ---------- ---------- ----------
1053_Geminocystis_sp._NIES-370  ---------- ---------- ---------- ---------- ---------- ----------
1054_Aphanizomenon_flos-aquae_  ---------- ---------- ---------- ---------- ---------- ----------
1055_Nostoc_sp._KVJ20           ---------- ---------- ---------- ---------- ---------- ----------
1056_Prochlorococcus_marinus_s  ---------- ---------- ---------- ---------- ---------- ----------
1057_Pseudanabaena_sp.          ---------- ---------- ---------- ---------- ---------- ----------
1058_Pseudanabaena_sp._PCC_736  ---------- ---------- ---------- ---------- ---------- ----------
1059_Prochlorococcus_marinus_s  ---------- ---------- ---------- ---------- ---------- ----------
1060_Prochlorococcus_marinus_s  ---------- ---------- ---------- ---------- ---------- ----------
1061_Stanieria_cyanosphaera_PC  ---------- ---------- ---------- ---------- ---------- ----------
1062_Synechococcus_sp._CC9605   ---------- ---------- ---------- ---------- ---------- ----------
1063_Prochlorococcus_marinus_X  ---------- ---------- ---------- ---------- ---------- ----------
1064_Nostoc_sp._Peltigera_memb  ---------- ---------- ---------- ---------- ---------- ----------
1066_Anabaena_sp._CRKS33        ---------- ---------- ---------- ---------- ---------- ----------
1067_Cyanobium_sp.              ---------- ---------- ---------- ---------- ---------- ----------
1068_Prochlorococcus_sp._MIT_1  ---------- ---------- ---------- ---------- ---------- ----------
1069_Fischerella_thermalis_CCM  ---------- ---------- ---------- ---------- ---------- ----------
1070_Anabaena_sp._WA102         ---------- ---------- ---------- ---------- ---------- ----------
1071_Aphanizomenon_flos-aquae_  ---------- ---------- ---------- ---------- ---------- ----------
1072_Phormidesmis_priestleyi_U  ---------- ---------- ---------- ---------- ---------- ----------
1073_Dolichospermum_compactum_  ---------- ---------- ---------- ---------- ---------- ----------
1074_Cyanobium_sp._NIES-981     ---------- ---------- ---------- ---------- ---------- ----------
1075_Hapalosiphon_sp._MRB220    ---------- ---------- ---------- ---------- ---------- ----------
1076_Fischerella_thermalis_CCM  ---------- ---------- ---------- ---------- ---------- ----------
1077_Synechococcus_sp._MED-G71  ---------- ---------- ---------- ---------- ---------- ----------
1078_Chroococcidiopsis_sp._CCA  ---------- ---------- ---------- ---------- ---------- ----------
1079_Synechococcus_sp._MIT_S95  ---------- ---------- ---------- ---------- ---------- ----------
1080_Scytonema_hofmannii_PCC_7  ---------- ---------- ---------- ---------- ---------- ----------
1081_Cyanothece_sp._PCC_7822    ---------- ---------- ---------- ---------- ---------- ----------
1082_Halomicronema_hongdechlor  ---------- ---------- ---------- ---------- ---------- ----------
1083_Pseudanabaena_biceps_PCC_  ---------- ---------- ---------- ---------- ---------- ----------
1084_Cyanobacteria_bacterium_Q  ---------- ---------- ---------- ---------- ---------- ----------
1085_Fischerella_thermalis_CCM  ---------- ---------- ---------- ---------- ---------- ----------
1086_Nostoc_sp._Lobaria_pulmon  ---------- ---------- ---------- ---------- ---------- ----------
1087_Nostoc_linckia_z1          ---------- ---------- ---------- ---------- ---------- ----------
1088_Limnothrix_sp._CACIAM_69d  ---------- ---------- ---------- ---------- ---------- ----------
1089_Nostoc_sp._Peltigera_memb  ---------- ---------- ---------- ---------- ---------- ----------
1090_Pleurocapsa_sp._PCC_7327   ---------- ---------- ---------- ---------- ---------- ----------
1091_Fischerella_thermalis_CCM  ---------- ---------- ---------- ---------- ---------- ----------
1092_Fischerella_thermalis_CCM  ---------- ---------- ---------- ---------- ---------- ----------
1093_Anabaena_sp._90            ---------- ---------- ---------- ---------- ---------- ----------
1094_Tolypothrix_bouteillei_VB  ---------- ---------- ---------- ---------- ---------- ----------
1095_Fischerella_muscicola_CCM  ---------- ---------- ---------- ---------- ---------- ----------
1096_Cyanobacterium_stanieri_P  ---------- ---------- ---------- ---------- ---------- ----------
1097_Nostoc_sp._ATCC_53789      ---------- ---------- ---------- ---------- ---------- ----------
1098_Synechococcus_sp._CC9902   ---------- ---------- ---------- ---------- ---------- ----------
1099_Chlorogloea_sp._CCALA_695  ---------- ---------- ---------- ---------- ---------- ----------
1100_Aphanizomenon_flos-aquae_  ---------- ---------- ---------- ---------- ---------- ----------
1101_Fischerella_muscicola_CCM  ---------- ---------- ---------- ---------- ---------- ----------
1102_Nostoc_sp._Peltigera_memb  ---------- ---------- ---------- ---------- ---------- ----------
1103_Fischerella_sp._NIES-3754  ---------- ---------- ---------- ---------- ---------- ----------
1104_cyanobacterium_TDX16       ---------- ---------- ---------- ---------- ---------- ----------
1105_Synechococcus_lacustris_s  ---------- ---------- ---------- ---------- ---------- ----------
1106_Synechococcus_sp._KORDI-1  ---------- ---------- ---------- ---------- ---------- ----------
1107_Anabaena_sp._LE011-02      ---------- ---------- ---------- ---------- ---------- ----------
1108_Hydrococcus_rivularis_NIE  ---------- ---------- ---------- ---------- ---------- ----------
1109_Fischerella_thermalis_CCM  ---------- ---------- ---------- ---------- ---------- ----------
1111_Synechococcus_sp._TMED20   ---------- ---------- ---------- ---------- ---------- ----------
1112_Crocosphaera_watsonii_WH_  ---------- ---------- ---------- ---------- ---------- ----------
1113_Fischerella_thermalis_CCM  ---------- ---------- ---------- ---------- ---------- ----------
1114_Synechococcus_sp._TMED155  ---------- ---------- ---------- ---------- ---------- ----------
1115_Nodularia_spumigena_CCY94  ---------- ---------- ---------- ---------- ---------- ----------
1117_Calothrix_sp._NIES-4101    ---------- ---------- ---------- ---------- ---------- ----------
1118_Synechococcus_sp._BL107    ---------- ---------- ---------- ---------- ---------- ----------
1119_Rubidibacter_lacunae_KORD  ---------- ---------- ---------- ---------- ---------- ----------
1120_Fischerella_thermalis_CCM  ---------- ---------- ---------- ---------- ---------- ----------
1122_Nostoc_sp._ATCC_43529      ---------- ---------- ---------- ---------- ---------- ----------
1123_Nostocales_cyanobacterium  ---------- ---------- ---------- ---------- ---------- ----------
1124_Fischerella_sp._NIES-3754  ---------- ---------- ---------- ---------- ---------- ----------
1125_Chroococcidiopsis_thermal  ---------- ---------- ---------- ---------- ---------- ----------
1126_Crinalium_epipsammum_PCC_  ---------- ---------- ---------- ---------- ---------- ----------
1127_Cyanobium_sp._PCC_7001     ---------- ---------- ---------- ---------- ---------- ----------
1128_Tolypothrix_sp._PCC_7601   ---------- ---------- ---------- ---------- ---------- ----------
1129_Synechococcus_sp._JA-2-3B  ---------- ---------- ---------- ---------- ---------- ----------
1130_Calothrix_sp._HK-06        ---------- ---------- ---------- ---------- ---------- ----------
1131_Pseudanabaena_sp._SR411    ---------- ---------- ---------- ---------- ---------- ----------
1132_Leptolyngbya_sp.           ---------- ---------- ---------- ---------- ---------- ----------
1133_Synechococcus_lividus_PCC  ---------- ---------- ---------- ---------- ---------- ----------
1134_Leptolyngbya_foveolarum    ---------- ---------- ---------- ---------- ---------- ----------
1135_Pleurocapsa_sp._PCC_7327   ---------- ---------- ---------- ---------- ---------- ----------
1137_Cyanothece_sp._PCC_7424    ---------- ---------- ---------- ---------- ---------- ----------
1138_Synechococcus_sp._TMED19   ---------- ---------- ---------- ---------- ---------- ----------
1139_Fischerella_thermalis      ---------- ---------- ---------- ---------- ---------- ----------
1141_Tolypothrix_campylonemoid  ---------- ---------- ---------- ---------- ---------- ----------
1142_Leptolyngbya_sp._PCC_7375  ---------- ---------- ---------- ---------- ---------- ----------
1143_Fischerella_thermalis_CCM  ---------- ---------- ---------- ---------- ---------- ----------
1144_Synechococcus_sp._KORDI-5  ---------- ---------- ---------- ---------- ---------- ----------
1145_Hapalosiphonaceae_cyanoba  ---------- ---------- ---------- ---------- ---------- ----------
1146_Synechococcus_sp._PCC_700  ---------- ---------- ---------- ---------- ---------- ----------
1147_Synechococcus_sp._JA-3-3A  ---------- ---------- ---------- ---------- ---------- ----------
1148_Gloeomargarita_lithophora  ---------- ---------- ---------- ---------- ---------- ----------
1149_Synechococcus_sp._60AY4M2  ---------- ---------- ---------- ---------- ---------- ----------
1150_Cyanobium_sp.              ---------- ---------- ---------- ---------- ---------- ----------
1152_Synechococcus_sp._PCC_700  ---------- ---------- ---------- ---------- ---------- ----------
1153_Leptolyngbya_sp._NIES-210  ---------- ---------- ---------- ---------- ---------- ----------
1154_Synechococcus_sp._PCC_733  ---------- ---------- ---------- ---------- ---------- ----------
1155_Prochlorococcus_marinus_s  ---------- ---------- ---------- ---------- ---------- ----------
1156_Fischerella_sp._NIES-4106  ---------- ---------- ---------- ---------- ---------- ----------
1157_Halothece_sp._PCC_7418     ---------- ---------- ---------- ---------- ---------- ----------
1158_Prochlorococcus_marinus_s  ---------- ---------- ---------- ---------- ---------- ----------
1159_Fischerella_thermalis_WC2  ---------- ---------- ---------- ---------- ---------- ----------
1160_Synechococcus_sp._TMED169  ---------- ---------- ---------- ---------- ---------- ----------
1161_Arthrospira_maxima_CS-328  ---------- ---------- ---------- ---------- ---------- ----------
1162_Arthrospira_sp._PCC_8005   ---------- ---------- ---------- ---------- ---------- ----------
1163_Synechococcus_sp._MED-G67  ---------- ---------- ---------- ---------- ---------- ----------
1164_Oscillatoria_nigro-viridi  ---------- ---------- ---------- ---------- ---------- ----------
1166_Oscillatoria_acuminata_PC  ---------- ---------- ---------- ---------- ---------- ----------
1167_Cyanobacteria_bacterium_S  ---------- ---------- ---------- ---------- ---------- ----------
1168_Rivularia_sp._PCC_7116     ---------- ---------- ---------- ---------- ---------- ----------
1170_Geminocystis_sp._NIES-370  ---------- ---------- ---------- ---------- ---------- ----------
1171_Synechococcus_sp._RCC307   ---------- ---------- ---------- ---------- ---------- ----------
1172_Arthrospira_platensis_NIE  ---------- ---------- ---------- ---------- ---------- ----------
1173_Tolypothrix_sp._NIES-4075  ---------- ---------- ---------- ---------- ---------- ----------
1174_Hassallia_byssoidea_VB512  ---------- ---------- ---------- ---------- ---------- ----------
1175_Synechococcus_sp._Baikal-  ---------- ---------- ---------- ---------- ---------- ----------
1176_Desertifilum_sp._IPPAS_B-  ---------- ---------- ---------- ---------- ---------- ----------
1177_Microcoleus_vaginatus_FGP  ---------- ---------- ---------- ---------- ---------- ----------
1178_Synechococcus_sp._TMED185  ---------- ---------- ---------- ---------- ---------- ----------
1179_Thermosynechococcus_sp._N  ---------- ---------- ---------- ---------- ---------- ----------
1184_Leptolyngbya_antarctica    ---------- ---------- ---------- ---------- ---------- ----------
1187_Mastigocoleus_testarum_BC  ---------- ---------- ---------- ---------- ---------- ----------
1188_Leptolyngbya_boryana_IAM_  ---------- ---------- ---------- ---------- ---------- ----------
1189_Cyanothece_sp._PCC_7425    ---------- ---------- ---------- ---------- ---------- ----------
1190_Thermosynechococcus_elong  ---------- ---------- ---------- ---------- ---------- ----------
1191_Planktothrix_serta_PCC_89  ---------- ---------- ---------- ---------- ---------- ----------
1193_Aphanocapsa_montana_BDHKU  ---------- ---------- ---------- ---------- ---------- ----------
1194_Trichodesmium_erythraeum_  ---------- ---------- ---------- ---------- ---------- ----------
1195_Calothrix_sp._336/3        ---------- ---------- ---------- ---------- ---------- ----------
1196_Planktothrix_rubescens     ---------- ---------- ---------- ---------- ---------- ----------
1197_Pleurocapsa_sp._CCALA_161  ---------- ---------- ---------- ---------- ---------- ----------
1199_Aphanothece_hegewaldii_CC  ---------- ---------- ---------- ---------- ---------- ----------
1200_Xenococcus_sp._PCC_7305    ---------- ---------- ---------- ---------- ---------- ----------
1201_Arthrospira_platensis      ---------- ---------- ---------- ---------- ---------- ----------
1202_Calothrix_parasitica_NIES  ---------- ---------- ---------- ---------- ---------- ----------
1203_Planktothrix_agardhii_NIV  ---------- ---------- ---------- ---------- ---------- ----------
1204_Oscillatoriales_cyanobact  ---------- ---------- ---------- ---------- ---------- ----------
1205_Euhalothece_sp._KZN_001    ---------- ---------- ---------- ---------- ---------- ----------
1206_Planktothrix_sp._PCC_1120  ---------- ---------- ---------- ---------- ---------- ----------
1207_Phormidium_ambiguum_IAM_M  ---------- ---------- ---------- ---------- ---------- ----------
1208_Planktothrix_tepida_PCC_9  ---------- ---------- ---------- ---------- ---------- ----------
1209_filamentous_cyanobacteriu  ---------- ---------- ---------- ---------- ---------- ----------
1210_Dactylococcopsis_salina_P  ---------- ---------- ---------- ---------- ---------- ----------
1211_Thermosynechococcus_elong  ---------- ---------- ---------- ---------- ---------- ----------
1212_Phormidium_sp._OSCR        ---------- ---------- ---------- ---------- ---------- ----------
1213_Phormidium_willei_BDU_130  ---------- ---------- ---------- ---------- ---------- ----------
1214_filamentous_cyanobacteriu  ---------- ---------- ---------- ---------- ---------- ----------
1215_Phormidesmis_priestleyi_A  ---------- ---------- ---------- ---------- ---------- ----------
1216_Aliterella_atlantica_CENA  ---------- ---------- ---------- ---------- ---------- ----------
1217_Leptolyngbya_valderiana_B  ---------- ---------- ---------- ---------- ---------- ----------
1218_Roseofilum_reptotaenium_A  ---------- ---------- ---------- ---------- ---------- ----------
1219_Cyanothece_sp._ATCC_51142  ---------- ---------- ---------- ---------- ---------- ----------
1220_Cyanothece_sp._PCC_8801    ---------- ---------- ---------- ---------- ---------- ----------
1221_Leptolyngbya_sp._hensonii  ---------- ---------- ---------- ---------- ---------- ----------
1222_Cyanothece_sp._CCY0110     ---------- ---------- ---------- ---------- ---------- ----------
1223_Leptolyngbya_sp.           ---------- ---------- ---------- ---------- ---------- ----------
1224_Pseudanabaena_sp.          ---------- ---------- ---------- ---------- ---------- ----------
1225_Scytonema_tolypothrichoid  ---------- ---------- ---------- ---------- ---------- ----------
1226_Cyanobacteria_bacterium_M  ---------- ---------- ---------- ---------- ---------- ----------
1227_Halomicronema_hongdechlor  ---------- ---------- ---------- ---------- ---------- ----------
1228_Phormidium_tenue_NIES-30   ---------- ---------- ---------- ---------- ---------- ----------
1229_Microcystis_aeruginosa_NI  ---------- ---------- ---------- ---------- ---------- ----------
1230_Microcystis_aeruginosa_PC  ---------- ---------- ---------- ---------- ---------- ----------
1231_Microcystis_aeruginosa_KW  ---------- ---------- ---------- ---------- ---------- ----------
1232_filamentous_cyanobacteriu  ---------- ---------- ---------- ---------- ---------- ----------
1233_Microcystis_aeruginosa_PC  ---------- ---------- ---------- ---------- ---------- ----------
1234_Microcystis_aeruginosa_PC  ---------- ---------- ---------- ---------- ---------- ----------
1235_filamentous_cyanobacteriu  ---------- ---------- ---------- ---------- ---------- ----------
1236_Microcystis_aeruginosa_NI  ---------- ---------- ---------- ---------- ---------- ----------
1237_filamentous_cyanobacteriu  ---------- ---------- ---------- ---------- ---------- ----------
1238_Candidatus_Synechococcus_  ---------- ---------- ---------- ---------- ---------- ----------
1239_Candidatus_Synechococcus_  ---------- ---------- ---------- ---------- ---------- ----------
1240_Synechococcus_sp._PCC_631  ---------- ---------- ---------- ---------- ---------- ----------
1241_Candidatus_Synechococcus_  ---------- ---------- ---------- ---------- ---------- ----------
1242_Moorea_bouillonii_PNG      ---------- ---------- ---------- ---------- ---------- ----------
1243_Moorea_producens_PAL-8-15  ---------- ---------- ---------- ---------- ---------- ----------
1245_Pseudanabaena_frigida      ---------- ---------- ---------- ---------- ---------- ----------
1246_Moorea_producens_JHB       ---------- ---------- ---------- ---------- ---------- ----------
1247_Calothrix_parasitica_NIES  ---------- ---------- ---------- ---------- ---------- ----------
1248_Limnoraphis_robusta_CS-95  ---------- ---------- ---------- ---------- ---------- ----------
1249_Candidatus_Synechococcus_  ---------- ---------- ---------- ---------- ---------- ----------
1253_Microcystis_wesenbergii_T  ---------- ---------- ---------- ---------- ---------- ----------
1255_Geitlerinema_sp._PCC_7407  ---------- ---------- ---------- ---------- ---------- ----------
1257_Calothrix_sp._NIES-3974    ---------- ---------- ---------- ---------- ---------- ----------
1258_Planktothricoides_sp._SR0  ---------- ---------- ---------- ---------- ---------- ----------
1259_Leptolyngbya_sp._Heron_Is  ---------- ---------- ---------- ---------- ---------- ----------
1260_Planktothrix_paucivesicul  ---------- ---------- ---------- ---------- ---------- ----------
1261_Chroococcales_cyanobacter  ---------- ---------- ---------- ---------- ---------- ----------
1262_Opitutae_bacterium_TMED67  ---------- ---------- ---------- ---------- ---------- ----------
1263_Synechocystis_sp._PCC_671  ---------- ---------- ---------- ---------- ---------- ----------
1264_Oscillatoriales_cyanobact  ---------- ---------- ---------- ---------- ---------- ----------
1266_Chroococcidiopsis_sp._TS-  ---------- ---------- ---------- ---------- ---------- ----------
1268_Chroogloeocystis_sideroph  ---------- ---------- ---------- ---------- ---------- ----------
1269_Gloeocapsa_sp._PCC_7428    ---------- ---------- ---------- ---------- ---------- ----------
1272_cyanobacterium_TDX16       ---------- ---------- ---------- ---------- ---------- ----------
1274_Chroococcidiopsis_thermal  ---------- ---------- ---------- ---------- ---------- ----------
1275_Tychonema_bourrellyi_FEM_  ---------- ---------- ---------- ---------- ---------- ----------
1276_Halomonas_heilongjiangens  ---------- ---------- ---------- ---------- ---------- ----------
1278_Calothrix_sp._PCC_7507     ---------- ---------- ---------- ---------- ---------- ----------
1279_Paenarthrobacter_nicotino  ---------- ---------- ---------- ---------- ---------- ----------
1281_synthetic_construct        ---------- ---------- ---------- ---------- ---------- ----------
1282_Staphylococcus_aureus_sub  ---------- ---------- ---------- ---------- ---------- ----------
1283_Calothrix_sp._NIES-3974    ---------- ---------- ---------- ---------- ---------- ----------
1185_Acaryochloris_marina_MBIC  ---------- ---------- ---------- ---------- ---------- ----------
1290_Acaryochloris_sp._RCC1774  ---------- ---------- ---------- ---------- ---------- ----------
1267_Prochlorococcus_sp._MIT_0  ---------- ---------- ---------- ---------- ---------- ----------
1251_Prochlorococcus_marinus_s  ---------- ---------- ---------- ---------- ---------- ----------
1252_Prochlorococcus_sp._MIT_0  ---------- ---------- ---------- ---------- ---------- ----------
1140_Prochlorococcus_marinus_s  ---------- ---------- ---------- ---------- ---------- ----------
1292_Prochlorococcus_sp._MIT_0  ---------- ---------- ---------- ---------- ---------- ----------
1277_Prochlorococcus_marinus_s  ---------- ---------- ---------- ---------- ---------- ----------
1285_Gloeobacter_violaceus_PCC  ---------- ---------- ---------- ---------- ---------- ----------
1286_Gloeobacter_kilaueensis_J  ---------- ---------- ---------- ---------- ---------- ----------
1287_Prochlorococcus_sp._MIT_0  ---------- ---------- ---------- ---------- ---------- ----------
1293_Mastigocoleus_testarum_BC  ---------- ---------- ---------- ---------- ---------- ----------
1294_Geitlerinema_sp._FC_II     ---------- ---------- ---------- ---------- ---------- ----------
1297_Lyngbya_aestuarii_BL_J     ---------- ---------- ---------- ---------- ---------- ----------
013_Arabidopsis_thaliana        ---------- ---------- ---------- ---------- ---------- ----------
017_Populus_trichocarpa         ---------- ---------- ---------- ---------- ---------- ----------
016_Sorghum_bicolor             ---------- ---------- ---------- ---------- ---------- ----------
015_Chloranthus_spicatus        ---------- ---------- ---------- ---------- ---------- ----------
014_Liriodendron_tulipifera     ---------- ---------- ---------- ---------- ---------- ----------
018_Illicium_oligandrum         ---------- ---------- ---------- ---------- ---------- ----------
012_Nymphaea_alba               ---------- ---------- ---------- ---------- ---------- ----------
006_Amborella_trichopoda        ---------- ---------- ---------- ---------- ---------- ----------
001_Welwitschia_mirabilis       ---------- ---------- ---------- ---------- ---------- ----------
005_Pinus_thunbergii            ---------- ---------- ---------- ---------- ---------- ----------
002_Cryptomeria_japonica        ---------- ---------- ---------- ---------- ---------- ----------
007_Ginkgo_biloba               ---------- ---------- ---------- ---------- ---------- ----------
003_Cycas_taitungensis          ---------- ---------- ---------- ---------- ---------- ----------
011_Psilotum_nudum              ---------- ---------- ---------- ---------- ---------- ----------
010_Anthoceros_angustus         ---------- ---------- ---------- ---------- ---------- ----------
009_Physcomitrella_patens       ---------- ---------- ---------- ---------- ---------- ----------
008_Marchantia                  ---------- ---------- ---------- ---------- ---------- ----------
027_Floydiella_terrestris       ---------- ---------- ---------- ---------- ---------- ----------
028_Cyanophora_paradoxa         ---------- ---------- ---------- ---------- ---------- ----------
029_Gracilaria_ferox            ---------- ---------- ---------- ---------- ---------- ----------
030_Chara_vulgaris              ---------- ---------- ---------- ---------- ---------- ----------
031_Pyramimonas_parkeae         ---------- ---------- ---------- ---------- ---------- ----------
032_Cyanophora_biloba           ---------- ---------- ---------- ---------- ---------- ----------
033_Heterosigma_akashiwo        ---------- ---------- ---------- ---------- ---------- ----------
034_Cyanidium_caldarium         ---------- ---------- ---------- ---------- ---------- ----------
035_Porphyra_purpurea           ---------- ---------- ---------- ---------- ---------- ----------
036_Chaetosphaeridium_globosum  ---------- ---------- ---------- ---------- ---------- ----------
037_Nannochloropsis_oculata     ---------- ---------- ---------- ---------- ---------- ----------
038_Mesostigma_viride           ---------- ---------- ---------- ---------- ---------- ----------
039_Porphyridium_sordidum       ---------- ---------- ---------- ---------- ---------- ----------
040_Chlorokybus_atmophyticus    ---------- ---------- ---------- ---------- ---------- ----------
041_Prasinoderma_coloniale      ---------- ---------- ---------- ---------- ---------- ----------
042_Verdigellas_peltata         ---------- ---------- ---------- ---------- ---------- ----------
043_Rhodochaete_parvula         ---------- ---------- ---------- ---------- ---------- ----------
044_Ostreococcus_tauri          ---------- ---------- ---------- ---------- ---------- ----------
045_Phaeodactylum_tricornutum   ---------- ---------- ---------- ---------- ---------- ----------
046_Klebsormidium_flaccidum     ---------- ---------- ---------- ---------- ---------- ----------
047_Zygnema_circumcarinatum     ---------- ---------- ---------- ---------- ---------- ----------
048_Cyanidioschyzon_merolae_st  ---------- ---------- ---------- ---------- ---------- ----------
049_Coccomyxa_subellipsoidea_C  ---------- ---------- ---------- ---------- ---------- ----------
050_Nephroselmis_astigmatica    ---------- ---------- ---------- ---------- ---------- ----------
001_Cyanidioschyzon_merolae_st  ---------- ---------- ---------- --METPYN-- ---------- ----------
006_Arabidopsis_thaliana        ---------- ---------- ---------M ETLFNGTL-- ---------- ----------
004_Populus_trichocarpa         ---------- ----MKTLYS LRRFYP---V ETLFNGTL-- ---------- ----------
017_Sorghum_bicolor             ---------- ----MKILYS LRRFYH---V ETLFNGTF-- ---------- ----------
005_Chloranthus_spicatus        ---------- ----MKTLYS LRRFYH---V ETLFNGTL-- ---------- ----------
001_Liriodendron_tulipifera     ---------- ----MKTLYS LRRFYP---V ETLFNGTL-- ---------- ----------
002_Illicium_oligandrum         ---------- ----MKTLYS LRRFYP---V ETLFNGTL-- ---------- ----------
018_Nymphaea_alba               ---------- ----MKTLYS LRRFYP---V ETLFNGTL-- ---------- ----------
003_Amborella_trichopoda        ---------- ----MKTLYS LRRFYP---V ETLFNGTL-- ---------- ----------
016_Welwitschia_mirabilis       ---------- ----MKTLYS PRRFYP---V ETLFNGTL-- ---------- ----------
010_Pinus_thunbergii            ---------- ----MKTLYS LRRSYP---V ETLFNGTI-- ---------- ----------
012_Cryptomeria_japonica        ---------- ----MKTLYS LRRFYP---V ETLFNGTL-- ---------- ----------
009_Ginkgo_biloba               ---------- ----MKTLYS PRRFYP---V ETLFNGTL-- ---------- ----------
013_Cycas_taitungensis          ---------- ----MKTLYS LRRFYP---V ETLFNGTL-- ---------- ----------
015_Psilotum_nudum              ---------- ----MKTLYS LRRFYP---V ETLFNGTL-- ---------- ----------
008_Anthoceros_angustus         ---------- ----MKTLYS LRRYYP---V ETLFNGTL-- ---------- ----------
011_Physcomitrella_patens       ---------- ----MKILYS QRRFYH---V ETLFNGTL-- ---------- ----------
014_Marchantia_polymorpha       MKVLELGWQL KISLMKILYS QRRFYP---V ETLFNGTL-- ---------- ----------
002_Porphyridium_sordidum       ----MHGWLH KISLMKTLYS QRRFCH---V ETPFNNNI-- ---------- ----------
003_Rhodochaete_parvula         ---------- -MSHMKTSFS QRRFYH---V ETPFNPS-I- ---------- ----------
004_Heterosigma_akashiwo        MKVSVRGWLL KTNHMKTLYS QRRFYH---V ETPFN----- ---------- ----------
005_Cyanidium_caldarium         ---------- ---MTKTLYF LRRFCH---V EMLFNKDKN- ---------- ----------
006_Gracilaria_ferox            MKVFAHGWQH KTNHTKTLYS LRRFYH---V ETPFNQN--- ---------- ----------
007_Cyanophora_paradoxa         ---------- ---------- ---------M ETLFNSSV-- ---------- ----------
008_Cyanophora_biloba           ---------- ----MKTLYS LRRCYH---V ETLFNSSV-- ---------- ----------
009_Porphyra_purpurea           ---------- ----MKTLYS QRRFYH---V ETPFNTN-V- ---------- ----------
010_Chaetosphaeridium_globosum  ---------- ---------- ---------M ETLFNGTL-- ---------- ----------
011_Prasinoderma_coloniale      ----MHGWLF KTNHTSNLYS QRRYYH---V ETLFNGSL-- ---------- ----------
012_Mesostigma_viride           ---------- ---------- ---------M ETLFNGTL-- ---------- ----------
013_Floydiella_terrestris       ---------- ---------- ---------M ETLYNGTL-- ---------- ----------
014_Phaeodactylum_tricornutum   ---------- ---------- ---------M ETPFNSSI-- ---------- ----------
015_Ostreococcus_tauri          ---------- ---------- ---------M ETLFNSTL-- ---------- ----------
016_Coccomyxa_subellipsoidea_C  ---------- ---------- ---------- -----GTL-- ---------- ----------
017_Chlamydomonas_reinhardtii   ---------- ---------- ---------M ETLFNGTL-- ---------- ----------
018_Pyramimonas_parkeae         ---------- ----MNNLYS LRRFFH---V ETLFNGTL-- ---------- ----------
019_Chlorokybus_atmophyticus    ---------- ---------- ---------M ETLFNGTL-- ---------- ----------
020_Zygnema_circumcarinatum     MKVFVLGWQL KISLMKTLYS LRRSYP---V ETLFNGTL-- ---------- ----------
021_Nephroselmis_astigmatica    ---------- ----MKNLYS LRRYYH---V ETLFNGTL-- ---------- ----------
022_Verdigellas_peltata         MKVFVLGWQH KINLMNNLYS QRRYYH---V ETLFNNNL-- ---------- ----------
023_Pycnococcus_provasolii      ---------- ---------- ---------M ETLFNGTL-- ---------- ----------
024_Klebsormidium_flaccidum     MRVSEPGWPL KISLMKILYS LRRSYH---V ETLFNGTL-- ---------- ----------
025_Chara_vulgaris              ---------- ---------- ---------M ETLFNGTL-- ---------- ----------
052_Thermosynechococcus_elonga  ---------- ----MKTLSS QKRYS---PV VTLSSNSI-- ---------- ----------
055_Synechococcus_lividus_PCC_  ---------- ---------- ---------M VTLSSNSI-- ---------- ----------
058_Synechococcus_sp._PCC_6312  ---------- ---------- ---------M VTLSSNSI-- ---------- ----------
059_Leptolyngbya_sp._O-77       ---------- ---------- -----M---- VTLSSNSM-- ---------- ----------
060_Calothrix_elsteri_CCALA_95  ---------- ---------- --------MV TLSNRSMN-- ---------- ----------
061_Cylindrospermum_sp._NIES-4  ---------- ---------- -------MVT LSNRTGVL-- ---------- ----------
062_Leptolyngbya_sp._hensonii   ---------- ---------- ----M---VM --LSNATA-- ---------- ----------
063_Oscillatoriales_cyanobacte  ---------- ---------- --------MV TLSSNSMV-- ---------- ----------
064_Anabaena_sp._CRKS33         ---------- ---------- -------MVT LS-N-RVI-- ---------- ----------
065_Nostoc_sp._PCC_7524         ---------- ---------- -------MVT LSNRTAVM-- ---------- ----------
066_Hassallia_byssoidea_VB5121  ---------- ---------- ----MV---- TLSNRPSV-- ---------- ----------
067_Tolypothrix_bouteillei_VB5  ---------- ---------- ----M---VT LSNRPA-V-- ---------- ----------
068_Leptolyngbya_frigida_ULC18  ---------- ---------- ---------- MVTLSSNI-- ---------- ----------
069_Chroococcidiopsis_sp._CCAL  ---------- ---------- ---------- ------MT-- ---------- ----------
070_Chroococcidiopsis_thermali  ---------- ---------- ----METPYN SSFNRGLT-- ---------- ----------
071_Nostoc_sp._NIES-2111        ---------- ---------- ---------- MVTLSNTL-- ---------- ----------
072_Calothrix_sp._336/3         ---------- ---------- --------MV TLSRTNMV-- ---------- ----------
073_cyanobacterium_TDX16        ---------- ---------- ----METPYN SSFNRGLT-- ---------- ----------
074_Nostoc_sp._NIES-4103        ---------- ---------- ----M---VT LSNRSSII-- ---------- ----------
075_Tolypothrix_sp._NIES-4075   ---------- ---------- ----MV---- TLSNRPSV-- ---------- ----------
076_Nostoc_sp._NIES-3756        ---------- ---------- ---------- MVTLSNTL-- ---------- ----------
077_Scytonema_hofmannii_PCC_71  ---------- ---------- -------MVT LSNSPA-V-- ---------- ----------
078_Microcoleus_sp._PCC_7113    ---------- ---------- ---------M VTLSSNSI-- ---------- ----------
079_Sphaerospermopsis_kisselev  ---------- ---------- -------MVT LS-NRSVI-- ---------- ----------
080_Microcoleus_vaginatus_FGP-  ---------- ---------- ---------- -MVTLSNS-- ---------- ----------
081_Calothrix_sp._PCC_6303      ---------- ---------- -------MVT L-SNSSIS-- ---------- ----------
082_Calothrix_sp._HK-06         ---------- ---------- ----M---VT -LSNRSIS-- ---------- ----------
083_Nostoc_sp._CENA543          ---------- ---------- -------MVT LSNRTAVM-- ---------- ----------
084_Calothrix_sp._NIES-4071     ---------- ---------- ----M---VT -LSNRSIN-- ---------- ----------
085_Nostoc_carneum_NIES-2107    ---------- ---------- -------MVT LSNRSAV--- ---------- ----------
086_Nostoc_piscinale_CENA21     ---------- ---------- ----M---VT LSNRPAVM-- ---------- ----------
087_Nostoc_sp._MBR_210          ---------- ---------- ----M---VT LSNRPAVM-- ---------- ----------
088_Tolypothrix_campylonemoide  ---------- ---------- ----M---VT LSNR--SV-- ---------- ----------
089_Tolypothrix_tenuis_PCC_710  ---------- ---------- -------MVT LSNRSAV--- ---------- ----------
090_Calothrix_parasitica_NIES-  ---------- ---------- ----M---VT LSN--QAI-- ---------- ----------
091_Anabaenopsis_circularis_NI  ---------- ---------- -------MVT LSNRPAVM-- ---------- ----------
092_Nostoc_azollae_0708         ---------- ---------- -------MVT LS-NRSVI-- ---------- ----------
093_filamentous_cyanobacterium  ---------- ---------- ---------- ---------- ---------- ----------
094_Scytonema_sp._HK-05         ---------- ---------- ----M---VT LSNR--SV-- ---------- ----------
095_Oscillatoriales_cyanobacte  ---------- ---------- ---------- -MVTLSNP-- ---------- ----------
096_Nostoc_sp._ATCC_43529       ---------- ---------- -------MVT LSNRPNIL-- ---------- ----------
097_Scytonema_sp._NIES-4073     ---------- ---------- ----M---VT LSNR--SV-- ---------- ----------
098_Calothrix_sp._NIES-2100     ---------- ---------- ---------- MVTLSNR--- ---------- ----------
099_Cyanobacterium_sp._IPPAS_B  ---------- ---------- ---------- -MVTLSNS-- ---------- ----------
100_Nostoc_linckia_z3           ---------- ---------- -------MVT LSNRPNIL-- ---------- ----------
101_Aphanizomenon_flos-aquae_L  ---------- ---------- -------MVT LS-N-RVI-- ---------- ----------
102_Tolypothrix_sp._PCC_7601    ---------- ---------- -------MVT LSNRSAV--- ---------- ----------
103_Nodularia_spumigena_CCY941  ---------- ---------- -------MVT LSNRPSVL-- ---------- ----------
104_Dolichospermum_compactum_N  ---------- ---------- -------MVT LS-N-RVI-- ---------- ----------
105_Aphanizomenon_flos-aquae_2  ---------- ---------- -------MVT LS-N-RVI-- ---------- ----------
106_Cylindrospermum_stagnale_P  ---------- ---------- -------MVT LSNTTSVM-- ---------- ----------
107_Oscillatoria]_sp._PCC_6506  ---------- ---------- ---------- -MVTLSNP-- ---------- ----------
108_Calothrix_sp._NIES-2098     ---------- ---------- -------MVT LSNRPSI--- ---------- ----------
109_Anabaena_sp._AL93           ---------- ---------- -------MVT LS-N-RVI-- ---------- ----------
110_Nostoc_sp._T09              ---------- ---------- -------MVT LSNRTAA--- ---------- ----------
111_Cyanothece_sp._PCC_8801     ---------- ---------- ---------M VTLSN-VS-- ---------- ----------
112_Anabaena_sp._WA102          ---------- ---------- -------MVT LS-N-RVI-- ---------- ----------
113_Nostoc_commune_HK-02        ---------- ---------- -------MVT LSNRPNIL-- ---------- ----------
114_Anabaena_cylindrica_PCC_71  ---------- ---------- -------MVT LSNRSSVI-- ---------- ----------
115_Cylindrospermopsis_racibor  ---------- ---------- -------MVT LS-NRSVV-- ---------- ----------
116_Nostoc_cycadae_WK-1         ---------- ---------- ---------- -------M-- ---------- ----------
117_Calothrix_sp._NIES-4101     ---------- ---------- ---------- ---------- ---------- ----------
118_Phormidesmis_priestleyi_UL  ---------- ---------- -----M---- VTLSNSSI-- ---------- ----------
119_Chrysosporum_ovalisporum    ---------- ---------- -------MVT LSNRPTVL-- ---------- ----------
120_Nostoc_calcicola_FACHB-389  ---------- ---------- -------MVT LSNRPNIL-- ---------- ----------
121_Nostoc_sp._KVJ20            ---------- ---------- -------MVT LSNRPNVL-- ---------- ----------
122_Nostoc_sp._PCC_7107         ---------- ---------- -------MVT LSNRPAVM-- ---------- ----------
123_Raphidiopsis_curvata_NIES-  ---------- ---------- -------MVT LS-NRSVV-- ---------- ----------
124_Nostoc_punctiforme_PCC_731  ---------- ---------- ----M---VT LSNRPNIL-- ---------- ----------
125_Neosynechococcus_sphagnico  ---------- ---------- ---------- ---------- ---------- ----------
126_Nostoc_flagelliforme_CCNUN  ---------- ---------- -------MVT LSNRPNIL-- ---------- ----------
127_Nostoc_linckia_NIES-25      ---------- ---------- -------MVT LSNRPNIL-- ---------- ----------
128_Cylindrospermopsis_sp._CR1  ---------- ---------- -------MVT LS-NRSVV-- ---------- ----------
129_Calothrix_brevissima_NIES-  ---------- ---------- ---------- MVTLSNR--- ---------- ----------
130_Nostocales_cyanobacterium_  ---------- ---------- ----M---VT L--SNRSI-- ---------- ----------
131_Raphidiopsis_brookii_D9     ---------- ---------- -------MVT LS-NRSVV-- ---------- ----------
132_Cylindrospermopsis_racibor  ---------- ---------- -------MVT LS-NRSVV-- ---------- ----------
133_Pleurocapsa_sp._PCC_7327    ---------- ---------- ---------M VTLSNTSY-- ---------- ----------
134_Nostoc_sp._Peltigera_membr  ---------- ---------- ----M---VT LSNRPNIL-- ---------- ----------
135_Nostoc_sp._ATCC_53789       ---------- ---------- -------MVT LSNRPNIL-- ---------- ----------
136_Leptolyngbya_sp.            ---------- ---------- ----MV---- TLSNSSMI-- ---------- ----------
137_Cyanothece_sp._PCC_7424     ---------- ---------- ---------- -MVTLSNT-- ---------- ----------
138_Aphanothece_hegewaldii_CCA  ---------- ---------- ---------M VTLSN-MS-- ---------- ----------
139_Trichodesmium_erythraeum_I  ---------- ---------- ---------- M-VTLSNS-- ---------- ----------
140_Phormidium_ambiguum_IAM_M-  ---------- ---------- ---------M ESSFNSAM-- ---------- ----------
141_Nostoc_sp._Lobaria_pulmona  ---------- ---------- ----M---VT LSNRPNIL-- ---------- ----------
142_Microcystis_aeruginosa_PCC  ---------- ---------- ---------M VTLSN-IP-- ---------- ----------
143_Microcystis_aeruginosa_NIE  ---------- ---------- ---------M VTLSN-IP-- ---------- ----------
144_Cyanobacteria_bacterium_QS  ---------- ---------- ----M---VT LSNTSTTV-- ---------- ----------
145_Microcystis_sp._T1-4        ---------- ---------- ---------M VTLSN-IP-- ---------- ----------
146_Microcystis_aeruginosa_PCC  ---------- ---------- ---------M VTLSN-IP-- ---------- ----------
147_Anabaena_sp._90             ---------- ---------- -------MVT LS-N-RVI-- ---------- ----------
148_Nostoc_punctiforme_NIES-21  ---------- ---------- ----M---VT LSNRPNIL-- ---------- ----------
149_Cyanobacteria_bacterium_QH  ---------- ---------- ----M---VT LSNTSTTV-- ---------- ----------
150_Oscillatoria_nigro-viridis  ---------- ---------- ---------- -MVTLSNS-- ---------- ----------
151_Calothrix_sp._PCC_7507      ---------- ---------- -------MVT LSNRSS-V-- ---------- ----------
152_Microcystis_aeruginosa_PCC  ---------- ---------- MRRFS---RV VTLSN-IP-- ---------- ----------
153_Cyanobacteria_bacterium_QH  ---------- ---------- ----M---VT LSNTSTTV-- ---------- ----------
154_Nodularia_sp._NIES-3585     ---------- ---------- -------MVT LSNRPSVL-- ---------- ----------
155_Limnothrix_sp._P13C2        ---------- ---------- ---------M ETPFNTAM-- ---------- ----------
156_Leptolyngbya_sp._NIES-2104  ---------- ---------- ---------- MVTLSNPS-- ---------- ----------
157_Cyanothece_sp._PCC_7822     ---------- ---------- ---------- MVTLSNAS-- ---------- ----------
158_Calothrix_sp._NIES-3974     ---------- ---------- ---------- ------MM-- ---------- ----------
159_Anabaena_sp._MDT14b         ---------- ---------- -------MVT LS-N-RVI-- ---------- ----------
160_Cyanothece_sp._CCY0110      ---------- ---------- ---------- -MVTL-SN-- ---------- ----------
161_Geitlerinema_sp._PCC_7407   ---------- ---------- -----M---- VTLSNASM-- ---------- ----------
162_Cyanobacteria_bacterium_QH  ---------- ---------- ----M---VT LSNTSTTV-- ---------- ----------
163_Limnothrix_sp._CACIAM_69d   ---------- ---------- ---------- -------M-- ---------- ----------
164_Nostoc_sp._RF31Y            ---------- ---------- -------MVT LSNRPAV--- ---------- ----------
165_Anabaena_sp._LE011-02       ---------- ---------- -------MVT LS-N-RVI-- ---------- ----------
166_Cyanothece_sp._ATCC_51142   ---------- ---------- ---MYSLRRY CPVVTLSN-- ---------- ----------
167_Desertifilum_sp._IPPAS_B-1  ---------- ---------- ---------- -------M-- ---------- ----------
168_Leptolyngbya_sp._NIES-3755  ---------- ---------- ---------- MVTLSNPS-- ---------- ----------
169_Nostoc_sp._Peltigera_membr  ---------- ---------- -------MVT LSNRPNIL-- ---------- ----------
170_Leptolyngbya_boryana_IAM_M  ---------- ---------- ---------- MVTLSNTS-- ---------- ----------
171_Cyanobacteria_bacterium_QS  ---------- ---------- ----M---VT LSNTSTTV-- ---------- ----------
172_Nostoc_minutum_NIES-26      ---------- ---------- -------MVT LSNRSSVI-- ---------- ----------
173_Cyanobacteria_bacterium_QS  ---------- ---------- --------MV SASNTSMV-- ---------- ----------
174_Fischerella_thermalis_CCME  ---------- ---------- ---------M VTLSRPSV-- ---------- ----------
176_Trichormus_variabilis_ATCC  ---------- ---------- ---------- MVTLSNTL-- ---------- ----------
177_filamentous_cyanobacterium  ---------- ---------- ---------- -MVTLSNS-- ---------- ----------
178_Fischerella_thermalis_CCME  ---------- ---------- ---------M VTLSRPGV-- ---------- ----------
179_Fischerella_muscicola_CCME  ---------- ---------- ---------M VTLSRPGV-- ---------- ----------
180_Fischerella_sp._NIES-3754   ---------- ---------- ---------M VTLSRPGV-- ---------- ----------
181_Fischerella_thermalis       ---------- ---------- ---------M VTLSRPGV-- ---------- ----------
182_Fischerella_thermalis_CCME  ---------- ---------- ---------M VTLSRPGV-- ---------- ----------
183_Synechococcus_elongatus_PC  ---------- ---------- -----M---- VTLSSPSV-- ---------- ----------
184_Trichormus_variabilis_NIES  ---------- ---------- ---------- MVTLSNTL-- ---------- ----------
185_Hapalosiphon_sp._MRB220     ---------- ---------- ---------M VTLSRPSV-- ---------- ----------
186_Cyanobacterium_stanieri_PC  ---------- ---------- ---------- -MVTLSNN-- ---------- ----------
187_Alkalinema_sp._CACIAM_70d   ---------- ---------- ---------- MVTLSNRM-- ---------- ----------
188_Tychonema_bourrellyi_FEM_G  ---------- ---------- ---------- -MVTLSNS-- ---------- ----------
190_Nostoc_sp._PCC_7120         ---------- ---------- ---------- MVTLSNTL-- ---------- ----------
191_Fischerella_sp._NIES-4106   ---------- ---------- -----M---V T-LSRPSV-- ---------- ----------
192_Hapalosiphonaceae_cyanobac  ---------- ---------- -----M---V T-LSRPGV-- ---------- ----------
193_Crinalium_epipsammum_PCC_9  ---------- ---------- -----M---E TPFNSAMV-- ---------- ----------
194_Rivularia_sp._PCC_7116      ---------- ---------- ----M---VT LSN--QAI-- ---------- ----------
195_Synechocystis_sp._PCC_6803  ---------- ----MKTLSS LRRFS---PV VTLSN-TS-- ---------- ----------
196_Mastigocoleus_testarum_BC0  ---------- ---------- -----M---V T-LSNTGV-- ---------- ----------
197_Arthrospira_sp._O9.13F      ---------- ---------- ---------M V-TLSSNS-- ---------- ----------
198_Merismopedia_glauca_CCAP_1  ---------- ---------- ---------- -------M-- ---------- ----------
199_Arthrospira_maxima_CS-328   ---------- ---------- ---------M V-TLSSNS-- ---------- ----------
200_Cyanothece_sp._PCC_7425     ---------- ----MKTLSS PKRYF---PV VTLSSSSI-- ---------- ----------
201_Pseudanabaena_sp._SR411     ---------- ---------- --------MT TTINLNSL-- ---------- ----------
202_Phormidesmis_priestleyi_An  ---------- ---------- ---------- MVTLSNNF-- ---------- ----------
203_Scytonema_tolypothrichoide  ---------- ---------- ---------M VTLSNRSI-- ---------- ----------
204_Pseudanabaena_frigida       ---------- ---------- --------MT TTINLNSL-- ---------- ----------
205_filamentous_cyanobacterium  ---------- -------MYS LKRYCL---- AVTLSSNS-- ---------- ----------
206_Pseudanabaena_biceps_PCC_7  ---------- ---------- --------MT TTINLNSL-- ---------- ----------
207_Snowella_sp.                ---------- ---------- ---------M VTLSN-AP-- ---------- ----------
208_filamentous_cyanobacterium  ---------- ---------- ---------- MVTLSSNS-- ---------- ----------
209_Synechocystis_sp._PCC_6714  ---------- ---------- ---------- ---------- ---------- ----------
210_Pseudanabaena_sp._ABRG5-3   ---------- ---------- --------MT TTINLNSL-- ---------- ----------
211_Arthrospira_platensis_YZ    ---------- ---------- ---------M V-TLSSNS-- ---------- ----------
212_Leptolyngbya_sp.            ---------- ---------- ---------- MVTLSSNS-- ---------- ----------
213_Synechococcus_sp.           ---------- ---------- ---------M VTLSSPSV-- ---------- ----------
214_Arthrospira_platensis_str.  ---------- ---------- ---------M V-TLSSNS-- ---------- ----------
215_Cuspidothrix_issatschenkoi  ---------- ---------- --------MV TLSNRSVI-- ---------- ----------
216_Phormidium_tenue_NIES-30    ---------- ---------- ---------- MVTLSSNS-- ---------- ----------
217_Nostoc_sp._Peltigera_membr  ---------- ---------- ----M---VT LSNRPNIL-- ---------- ----------
218_Arthrospira_platensis_NIES  ---------- -------MYS LRRYYR---V V-TLSSNS-- ---------- ----------
219_filamentous_cyanobacterium  ---------- ---------- ---------- MVTLSSNS-- ---------- ----------
220_Oscillatoriales_cyanobacte  ---------- ---------- --------MT TTINLNNL-- ---------- ----------
221_Phormidesmis_priestleyi     ---------- ---------- ---------- MVTLSNTF-- ---------- ----------
222_Aphanocapsa_montana_BDHKU2  ---------- ---------- ---------- MVTLSSNS-- ---------- ----------
223_Pseudanabaena_sp.           ---------- ---------- --------MT TTINLNNL-- ---------- ----------
224_Planktothrix_tepida_PCC_92  ---------- ---------- ---------M V-TLSNTS-- ---------- ----------
225_Planktothricoides_sp._SR00  ---------- ---------- ---------M Q-STFNTS-- ---------- ----------
226_Synechococcus_sp._PCC_7335  ---------- ---------- -----M---- VTLSNNSF-- ---------- ----------
227_Leptolyngbya_foveolarum     ---------- ---------- -----M---- VTLSNNTF-- ---------- ----------
228_Chroococcidiopsis_sp._TS-8  ---------- ---------- ---------- ---------- ---------- ----------
229_Planktothrix_paucivesicula  ---------- ---------- ---------M V-TLSNTS-- ---------- ----------
230_Limnoraphis_robusta_CS-951  ---------- ---------- ---------- M-VTLSNS-- ---------- ----------
231_Oscillatoriales_cyanobacte  ---------- ---------- ---------M V-TLSNTS-- ---------- ----------
232_Moorea_producens_JHB        ---------- ---------- -----M---- VTLSNIGM-- ---------- ----------
233_Stanieria_cyanosphaera_PCC  ---------- ---------- ---------M V-TLSNPA-- ---------- ----------
234_Halomicronema_hongdechlori  ---------- ---------- ---------- MVTLSSNT-- ---------- ----------
235_Cyanobacteria_bacterium_M5  ---------- ---------- --------MT TTVNFNSL-- ---------- ----------
236_Moorea_bouillonii_PNG       ---------- ---------- ---------- MVTLSNTM-- ---------- ----------
237_Stanieria_sp._NIES-3757     ---------- ---------- ---------M V-TLSNPA-- ---------- ----------
238_Chroogloeocystis_siderophi  ---------- ---------- ---------- ---------- ---------- ----------
239_Cyanobacteria_bacterium_SW  ---------- ---------- ---------- MVTLSNTV-- ---------- ----------
240_Gloeocapsa_sp._PCC_7428     ---------- ---------- ----METPYN ASFNRDLI-- ---------- ----------
241_Cyanobacterium_aponinum_PC  ---------- ---------- ---------- --MVTLSN-- ---------- ----------
242_Planktothrix_serta_PCC_892  ---------- ---------- ---------M V-TLSNTS-- ---------- ----------
243_Moorea_producens_PAL-8-15-  ---------- ---------- ----MV---- TLSNNVGM-- ---------- ----------
244_Rubidibacter_lacunae_KORDI  ---------- ---------- ---------- -MVTLSNY-- ---------- ----------
245_Chamaesiphon_minutus_PCC_6  ---------- ---------- -----M---- ETPFNTTM-- ---------- ----------
246_Chamaesiphon_polymorphus_C  ---------- ---------- -----M---- ETPFNTTM-- ---------- ----------
247_Planktothrix_sp._PCC_11201  ---------- ---------- ---------- MVTLSNTS-- ---------- ----------
248_filamentous_cyanobacterium  ---------- ---------- ---------- ---------- ---------- ----------
249_Gloeocapsa_sp._PCC_73106    ---------- ---------- -----M---V T-LSNSTL-- ---------- ----------
250_Chroococcales_cyanobacteri  ---------- ---------- ---------- ---------- ---------- ----------
251_Planktothrix_agardhii       ---------- ---------- ---------M V-TLSNTS-- ---------- ----------
252_Halothece_sp._PCC_7418      ---------- ---------- ---------M V-TLSNTF-- ---------- ----------
253_Leptolyngbya_sp._PCC_7375   ---------- ---------- ---------- -MVTLSSN-- ---------- ----------
254_Moorea_producens_PAL        ---------- ---------- -----M---V TLSNNVGM-- ---------- ----------
255_Microcystis_aeruginosa_PCC  ---------- ---------- ---------M VTLSN-IP-- ---------- ----------
256_Planktothrix_agardhii_NIVA  MKVCGLGWLL RINPTKTLFS LRRYYR---V V-TLSNTS-- ---------- ----------
257_Staphylococcus_aureus_subs  ---------- ---------- ---------M ETLFNGTL-- ---------- ----------
258_Microcystis_aeruginosa_NIE  ---------- ---------- ---------M VTLSN-IP-- ---------- ----------
259_Aliterella_atlantica_CENA5  ---------- ---------- ---------- ---------- ---------- ----------
260_Microcystis_aeruginosa_NIE  ---------- ---------- ---------M VTLSN-IP-- ---------- ----------
261_Synechococcus_sp._PCC_7003  ---------- ---------- ---------M V-TLSNAP-- ---------- ----------
262_Crocosphaera_watsonii_WH_8  ---------- ---------- ---------- -MVTL-SN-- ---------- ----------
263_Dactylococcopsis_salina_PC  ---------- ---------- ---------M V-TLSNTY-- ---------- ----------
264_Microcystis_aeruginosa_PCC  ---------- ---------- ---------M VTLSN-IP-- ---------- ----------
265_Microcystis_aeruginosa_PCC  ---------- ---------- ---------M VTLSN-IP-- ---------- ----------
266_Phormidium_sp._OSCR         ---------- ---------- -----M---T T-SFNTAM-- ---------- ----------
267_Paenarthrobacter_nicotinov  ----MLGWRL KISLMKTLYS LRRFYP---V ETLFNGTL-- ---------- ----------
268_Microcystis_aeruginosa_TA0  ---------- ---------- ---------M VTLSN-IP-- ---------- ----------
269_Synechococcus_sp._PCC_7310  ---------- ---------- ---------M V-TLSNAP-- ---------- ----------
270_Richelia_intracellularis_H  ---------- ---------- -----M---V T-LSNSFT-- ---------- ----------
271_Halomonas_heilongjiangensi  ---------- ----MKTLYS LRRFYP---V ETLFNGTL-- ---------- ----------
273_Geminocystis_sp._NIES-3708  ---------- ---------- ---------- --MVTLSN-- ---------- ----------
274_Synechococcus_sp._NIES-970  ---------- ---------- ---------M V-TLSNAP-- ---------- ----------
275_Phormidium_willei_BDU_1307  ---------- ---------- ---------- -------M-- ---------- ----------
276_Synechococcus_sp._PCC_7002  ---------- -------MYS LRRYYP---V V-TLSNAP-- ---------- ----------
277_Moorea_producens_3L         ---------- ---------- ---------- -------M-- ---------- ----------
278_Coleofasciculus_chthonopla  ---------- ---------- ---------M VTLSSSSM-- ---------- ----------
279_Xenococcus_sp._PCC_7305     ---------- ---------- ---------M V-TLSSPS-- ---------- ----------
280_Leptolyngbya_sp._PCC_7376   ---------- ---------- ---------M V-TLSNTP-- ---------- ----------
281_Chlorogloea_sp._CCALA_695   ---------- ---------- ---------- ---------- ---------- ----------
282_Limnothrix_rosea_IAM_M-220  ---------- ---------- ---------M V-TLSNAP-- ---------- ----------
283_Richelia_intracellularis_H  ---------- ---------- ---------- ---------- ---------- ----------
284_Richelia_intracellularis    ---------- ---------- ---------- -------M-- ---------- ----------
285_Geitlerinema_sp._FC_II      ---------- ---------- ---------- -------M-- ---------- ----------
286_Leptolyngbya_antarctica     ---------- ---------- ---------- MVTLSSNS-- ---------- ----------
287_Leptolyngbya_sp._Heron_Isl  ---------- ---------- ---------- -MVTLSSN-- ---------- ----------
288_Oscillatoria_acuminata_PCC  ---------- ---------- ---------M QTAFNSSM-- ---------- ----------
289_Opitutae_bacterium_TMED67   ---------- ---------- ---------M ETLFNGQL-- ---------- ----------
290_Chondrocystis_sp._NIES-410  ---------- ---------- ---------M V-TLSNSA-- ---------- ----------
291_Pseudanabaena_sp.           ---------- ---------- --------MT TTINLNSL-- ---------- ----------
292_Pleurocapsa_sp._CCALA_161   ---------- ---------- ---------M V-TLSNPG-- ---------- ----------
293_bacterium_TMED277           ---------- ----MKTLSS LRRFYH---V ETPFNTVI-- ---------- ----------
294_Roseofilum_reptotaenium_AO  ---------- ---------- ---------- -------M-- ---------- ----------
295_Gloeomargarita_lithophora_  ---------- ---------- ---------M ETLYNPGL-- ---------- ----------
296_Pseudanabaena_sp._PCC_7367  ---------- ---------- -----M---T TTINFNEL-- ---------- ----------
298_synthetic_construct         ---------- ---------- ---------M ETLFNGTL-- ---------- ----------
299_Synechococcus_sp._TMED19    ---------- ---------- ---------M ETPFSNSLI- ---------- ----------
300_Lyngbya_aestuarii_BL_J      ---------- ---------- ---------- ---------- ---------- ----------
301_Acaryochloris_sp._RCC1774   ---------- ---------- ---------- MVTLSNQT-- ---------- ----------
302_Oceanospirillales_bacteriu  ---------- ----MKTIYS QRRYYH---V ETRFDDLE-- ---------- ----------
303_Cyanobium_sp.               ---------- ---------- ---------M VTLSSPSLT- ---------- ----------
304_Cyanobium_sp.               ---------- ----MKTSSS LRRSCP---V VTLSSPSLV- ---------- ----------
305_Synechococcus_sp._SynAce01  ---------- ---------- ---------M VTLSNPSLV- ---------- ----------
306_Synechococcus_lacustris_st  ---------- ---------- ---------M ETPFDS-SL- ---------- ----------
307_Cyanobium_sp._CACIAM_14     ---------- ---------- ---------M ETPFNSGLI- ---------- ----------
308_Cyanobium_sp._PCC_7001      ---------- ---------- ---------M ETPFNSGLV- ---------- ----------
309_Cyanobium_usitatum_str._To  ---------- ---------- ---------M ETPFNSN-L- ---------- ----------
310_Synechococcus_sp._WH_8016   ---------- ---------- ---------M ETPFNSGLI- ---------- ----------
311_Cyanobium_sp._NIES-981      ---------- ---------- ---------M ETPFNSGLV- ---------- ----------
312_Synechococcus_sp._MIT_S950  ---------- ---------- ---------M ETPFNSGLI- ---------- ----------
313_cyanobacterium_BACL30_MAG-  ---------- ---------- ---------- ETPFNSN-L- ---------- ----------
314_Synechococcus_sp._KORDI-49  ---------- ---------- ---------M VTLSNPGLG- ---------- ----------
315_Synechococcus_sp._WH_5701   ---------- ---------- ---------- -------MV- ---------- ----------
316_Gammaproteobacteria_bacter  ---------- ---------- ---------M ETLFNETL-- ---------- ----------
317_Synechococcus_sp._PCC_7502  ---------- ---------- -------MTA TINFNNSL-- ---------- ----------
318_Synechococcus_sp._Baikal-G  ---------- ---------- ---------M VTLSNPSLV- ---------- ----------
319_Cyanobium_gracile_PCC_6307  ---------- ---------- ---------M ETPFNSGLI- ---------- ----------
320_Synechococcus_sp._MED-G68   ---------- ---------- ---------M ETPFNSGLI- ---------- ----------
321_Synechococcus_sp._MIT_S950  ---------- ---------- ---------M ETPFNSGLI- ---------- ----------
322_Synechococcus_sp._XM-24     ---------- ---------- ---------- ---------- ---------- ----------
323_Synechococcus_sp._RS9917    ---------- ---------- ---------M ETPFDAGLV- ---------- ----------
324_Synechococcus_sp._TMED205   ---------- ---------- ---------M VTLSNPGLG- ---------- ----------
325_Synechococcus_sp._GFB01     ---------- ---------- ---------M ETPFNSGLV- ---------- ----------
326_Synechococcus_sp._WH_7805   ---------- ---------- ---------M ETPFNSGLI- ---------- ----------
327_Synechococcus_sp._KORDI-10  ---------- ---------- ---------M VTLSNPGLV- ---------- ----------
328_Lyngbya_sp._PCC_8106        ---------- ---------- ---------- ---------- ---------- ----------
329_Synechococcus_sp._WH_7803   ---------- ---------- ---------M ETPFNSGLI- ---------- ----------
330_Synechococcus_sp._CC9311    MKVCVPGWHR LTSRTKTSSS LKRFCP---V ETPFNSGLI- ---------- ----------
331_Synechococcus_sp._RS9916    ---------- ---------- ---------M ETPFNAGLV- ---------- ----------
332_Fischerella_thermalis_WC55  ---------- ---------- ---------- ---------- ---------- ----------
333_Synechococcus_sp._WH_8020   ---------- ---------- ---------M ETPFNSGLI- ---------- ----------
334_Synechococcus_sp._WH_8102   ---------- ---------- ---------M VTLSNPGLG- ---------- ----------
335_Synechococcus_sp._TMED66    ---------- ---------- ---------M ETPFNSGLI- ---------- ----------
336_Thermoplasmatales_archaeon  ---------- ---------- ---------- ---------- ---------- ----------
337_Synechococcus_sp._KORDI-52  ---------- ---------- ---------M VTLSNPGLG- ---------- ----------
338_Synechococcus_sp._CC9605    ---------- ---------- ---------M VTLSNPGLG- ---------- ----------
339_Candidatus_Synechococcus_s  ---------- ---------- ---------M VTL--SNPS- ---------- ----------
340_Candidatus_Synechococcus_s  ---------- ---------- ---------M VTL--SNPS- ---------- ----------
341_Synechococcus_sp._JA-2-3Ba  ---------- --------MS LVPDYHWRLV SVTSTTFG-- ---------- ----------
342_Synechococcus_sp._65AY6Li   ---------- -------MLY CDLYCFRRLA SVTSTTFG-- ---------- ----------
343_Synechococcus_sp._WH_8109   ---------- ---------- ---------M VTLSNPGLG- ---------- ----------
344_Synechococcus_sp._CC9902    ---------- ---------- ---------M ETPFNAGLV- ---------- ----------
345_Candidatus_Synechococcus_s  ---------- ---------- ---------M VTL--SNPS- ---------- ----------
346_Synechococcus_sp._BL107     ---------- ---------- ---------M ETPFNAGLV- ---------- ----------
347_Candidatus_Synechococcus_s  ---------- ---------- ---------M VTL--SNPS- ---------- ----------
348_Fischerella_thermalis_WC24  ---------- ---------- ---------- ---------- ---------- ----------
349_Synechococcus_sp._65AY6A5   ---------- MLFTSYLLLY CDLYCFRRLA SVTSTTFG-- ---------- ----------
350_Synechococcus_sp._JA-3-3Ab  ---------- -------MLY CDLYCFRRLA SVTSTTFG-- ---------- ----------
351_Candidatus_Synechococcus_s  ---------- ---LTNASYS LKRSSH---V VTL--SNPS- ---------- ----------
352_Candidatus_Synechococcus_s  ---------- ---------- ---------M VTL--SNPS- ---------- ----------
353_Candidatus_Synechococcus_s  ---------- ---------- ---------M VTL--SNPS- ---------- ----------
354_Acaryochloris_sp._HICR111A  ---------- ----MKTSSS LRRFYH---V ETPFNPS--- ---------- ----------
355_Chroococcidiopsis_cubana_C  ---------- ---------- ---------M ETPFDRSITT T--------- ------TNVD
356_Acaryochloris_marina_MBIC1  MKVCALGWHP KTKSMKTSSS LRRFYH---V ETPFNPS--- ---------- ----------
357_Geminocystis_sp._NIES-3709  ---------- ---------- ---------- ---------- ---------- ----------
358_Fischerella_sp._NIES-4106   ---------- ---------- ---------M ETPFDSTVSK P-------KD DAQKPAYIVN
359_Synechococcus_sp._RCC307    ---------- ---------- ---------M ETPFNSSL-- ---------- ----------
360_Fischerella_thermalis_CCME  ---------- ---------- ---------M ETPFDSKVSK P-------KD EVQKPAYIIN
361_Fischerella_thermalis_CCME  ---------- ---------- ---------M ETPFDSKVSK P-------KD EVQKPAYIIN
362_Fischerella_thermalis_CCME  ---------- ---------- ---------M ETPFDSKVSK P-------KD EVQKPAYIVN
363_Fischerella_thermalis_CCME  ---------- ---------- ---------M ETPFDSKVSK P-------KD EVQKPAYIVN
364_Fischerella_thermalis       ---------- ---------- ---------M ETPFDSKVSK P-------KD EVQKPAYIVN
365_Fischerella_thermalis_CCME  ---------- ---------- ---------M ETPFDSKVSK P-------KD EVQKPAYIIN
366_Fischerella_muscicola_CCME  ---------- ---------- ---------M ETPFDSKVSK P-------KD EVQKPAYIIN
367_Fischerella_sp._NIES-3754   ---------- ---------- ---------M ETPFDSKVSK P-------KD EVQKPAYIVN
368_Fischerella_major_NIES-592  ---------- ---------- ---------M ETPFDSKVSK P-------KD EVQKPAYIVN
369_Pleurocapsa_sp._PCC_7327    ---------- ---------- ---------M ETPFNSSTVK IGTT----VQ DAPTRDVTFD
370_Hydrococcus_rivularis_NIES  ---------- ---------- ---------M ETPFNSSTVK IGTT----VQ DVTTRDATFD
371_Mastigocoleus_testarum_BC0  ---------- ---------- ---------M ETPFESSATN T--------- -----TTISP
372_Chroococcidiopsis_thermali  ---------- ---------- ---------M ETPFDRSITT T--------- ------TNVD
373_Chroococcidiopsis_sp._CCAL  ---------- ---------- ---------M ETPFDRSITT T--------- ------TNVD
374_Calothrix_parasitica_NIES-  ---------- ---------- ---------M ETPFEKSST- ---------- -----TTVSS
375_Calothrix_sp._PCC_7507      ---------- ---------- ---------M ETSFSRSLVK P-------KP ------KISA
376_Calothrix_sp._NIES-3974     ---------- ---------- ---------M ETPLDISIT- ---------- -----TTISP
378_Thalassiosira_weissflogii   ---------- ---------- ---------- ---------- ---------- ----------
379_Oscillatoriales_cyanobacte  ---------- ---------- ---------M ETPFSPSVPI ---------- -VPTPGRGIT
380_Prochlorococcus_marinus_XM  ---------- ---------- ---------M ETPFNSLLK- ---------- ----------
381_Prochlorococcus_marinus_st  ---------- ---------- ---------M ETPFNSLLK- ---------- ----------
382_Prochlorococcus_marinus_su  ---------- ---------- ---------M ETPFNNLLR- ---------- ----------
383_Prochlorococcus_marinus_st  ---------- ---------- ---------M ETPFNSLLR- ---------- ----------
384_Pleurocapsa_sp._CCALA_161   ---------- ---------- ---------M ETPFTDLTIN ITAT----A- -----GDDIN
385_Halomicronema_hongdechlori  ---------- ---------- ---------M ETPIEPTASA LDNISLNTLT PVVDEKDRMT
386_Prochlorococcus_marinus_st  ---------- ---------- ---------M ETPFNSLLR- ---------- ----------
387_Prochlorococcus_marinus_st  ---------- ---------- ---------M ETPFNNLLR- ---------- ----------
388_Prochlorococcus_marinus_st  ---------- ---------- ---------M ETPFNNLLR- ---------- ----------
389_Prochlorococcus_marinus_st  ---------- ---------- ---------M ETPFNNLLR- ---------- ----------
390_Prochlorococcus_marinus_st  ---------- ---------- ---------M ETPFNNLLR- ---------- ----------
391_Prochlorococcus_marinus_st  ---------- ---------- ---------M ETPFNNLLR- ---------- ----------
392_Prochlorococcus_sp._MIT_07  ---------- ---------- ---------M ETPFKS-SIL ---------- ----------
393_Prochlorococcus_marinus_st  ---------- ---------- ---------M ETPFNNLLR- ---------- ----------
394_Prochlorococcus_marinus_st  ---------- ---------- ---------M ETPFNNLLR- ---------- ----------
395_Prochlorococcus_marinus_st  ---------- ---------- ---------M ETPFKSGSIL ---------- ----------
396_Prochlorococcus_marinus_st  ---------- ---------- ---------M ETPFKSGSIL ---------- ----------
397_Prochlorococcus_sp._MIT_13  ---------- ---------- ---------M ETPFKS-SIL ---------- ----------
398_Prochlorococcus_marinus_st  ---------- ---------- ---------M ETPFKS-SIL ---------- ----------
399_Prochlorococcus_sp._MIT_13  ---------- ---------- ---------M ETPFKS-SIL ---------- ----------
400_Prochlorococcus_marinus_st  ---------- ---------- ---------M ETPFKSGSIL ---------- ----------
401_Prochlorococcus_marinus_st  ---------- ---------- ---------M ETPFNSLLK- ---------- ----------
402_Prochlorococcus_marinus_st  ---------- ---------- ---------M ETPFNSLLN- ---------- ----------
403_Synechococcus_sp._PCC_7335  ---------- ---------- ---------M ETPLETIPDL -------SLS PTAEVGSILA
406_Prochlorococcus_marinus_st  ---------- ---------- ---------M ETPFNNLLK- ---------- ----------
407_Prochlorococcus_sp._MIT_06  ---------- ---------- ---------M ETPFNNLLK- ---------- ----------
408_Prochlorococcus_marinus_su  ---------- ---------- ---------M ETPFNNLLK- ---------- ----------
409_Prochlorococcus_marinus_st  ---------- ---------- ---------M ETPFNNLLK- ---------- ----------
410_Prochlorococcus_sp._MIT_06  ---------- ---------- ---------M ETPFNSLLK- ---------- ----------
405_Gloeobacter_violaceus_PCC_  ---------- ---------- ---------M ETRFDQSFD- ---------- ----------
411_Gloeobacter_kilaueensis_JS  ---------- ---------- ---------M ETRFDQSFD- ---------- ----------
419_filamentous_cyanobacterium  ---------- ---------- ---------- ---------- ---------- --MA------
420_Nostoc_linckia_z1           ---------- ---------- ---------- ---------- ---------- ----------
421_Chroococcidiopsis_sp._TS-8  ---------- ---------- ---------- ---------- -----MTT-- VAKS------
422_Nostoc_sp._KVJ20            ---------- ---------- ---------- ---------- ---------- ----------
423_Chroogloeocystis_siderophi  ---------- ---------- ---------- ---------- -----MTN-- VAKS------
424_Moorea_producens_JHB        ---------- ---------- ---------- ---------- -------M-- ANTA------
425_Moorea_bouillonii_PNG       ---------- ---------- ---------- ---------- -------M-- ANIA------
426_Moorea_producens_3L         ---------- ---------- ---------- ---------- -------M-- ANTA------
427_Gloeocapsa_sp._PCC_7428     ---------- ---------- ---------- ---------- -----MTT-- VAKS------
428_Moorea_producens_PAL-8-15-  ---------- ---------- ---------- ---------- -------M-- ANTA------
429_Chroococcidiopsis_thermali  ---------- ---------- ---------- ---------- -----MTT-- VAKS------
431_Fischerella_thermalis_CCME  ---------- ---------- ---------- ---------- ------MA-- TSTS------
432_Fischerella_thermalis_CCME  ---------- ---------- ---------- ---------- ------MA-- TSTS------
433_Scytonema_hofmannii_PCC_71  ---------- ---------- ---------- ---------- -----MAI-- TSTS------
434_Chroococcidiopsis_cubana_C  ---------- ---------- ---------- ---------- -----MTT-- VAKS------
435_Chroococcales_cyanobacteri  ---------- ---------- ---------- ---------- -----MTT-- VAKS------
436_Fischerella_thermalis_CCME  ---------- ---------- ---------- ---------- ------MA-- TSTS------
437_Fischerella_sp._NIES-3754   ---------- ---------- ---------- ---------- ------MA-- TSTS------
439_cyanobacterium_TDX16        ---------- ---------- ---------- ---------- -----MTT-- VAKS------
440_Fischerella_thermalis_CCME  ---------- ---------- ---------- ---------- ------MA-- TSTS------
441_Fischerella_muscicola_CCME  ---------- ---------- ---------- ---------- ------MA-- TSTS------
442_Fischerella_thermalis       ---------- ---------- ---------- ---------- ------MA-- TSTS------
443_Fischerella_thermalis_CCME  ---------- ---------- ---------- ---------- ------MA-- TSTS------
444_Nostoc_sp._Lobaria_pulmona  ---------- ---------- ---------- ---------- ------MT-- TSTS------
445_Calothrix_sp._PCC_7507      ---------- ---------- ---------- ---------- ---------- ----------
448_Calothrix_sp._NIES-3974     ---------- ---------- ---------- ---------- -------M-- T---------
449_Fischerella_major_NIES-592  ---------- ---------- ---------- ---------- ------MA-- TSTS------
450_filamentous_cyanobacterium  ---------- ---------- ---------- ---------- ---------- MTIA------
451_Fischerella_thermalis_CCME  ---------- ---------- ---------- ---------- ------MA-- TSTS------
454_Roseofilum_reptotaenium_AO  ---------- ---------- ---------- ---------- ---------- ----------
457_Cyanobacteria_bacterium_QS  ---------- ---------- ---------- ---------- -----MAA-- STAS------
464_Oscillatoria]_sp._PCC_6506  ---------- ---------- ---------- ---------- -------M-- SNMV------
465_Nostoc_sp._Peltigera_membr  ---------- ---------- ---------- ---------- ---------- ----------
466_Nostoc_calcicola_FACHB-389  ---------- ---------- ---------- ---------- -------M-- T---------
467_Desertifilum_sp._IPPAS_B-1  ---------- ---------- ---------- ---------- ---------- --MM------
468_Nostoc_sp._Peltigera_membr  ---------- ---------- ---------- ---------- -------M-- T---------
471_Nostoc_sp._Peltigera_membr  ---------- ---------- ---------- ---------- ---------- ----------
472_Richelia_intracellularis    ---------- ---------- ---------- ---------- ---------- ----------
475_Trichodesmium_erythraeum_I  ---------- ---------- ---------- ---------- ---------- ----------
491_Gloeocapsa_sp._PCC_73106    ---------- ---------- ---------- ---------- ---------- ---M------
492_Crocosphaera_watsonii_WH_0  ---------- ---------- ---------- ---------- ---------- ----------
499_Crocosphaera_watsonii_WH_0  ---------- ---------- ---------- ---------- ---------- ----------
469_Richelia_intracellularis    ---------- ---------- ---------- ---------- --------MT TATI------
438_Mastigocoleus_testarum_BC0  ---------- ---------- ---------- ---------- ---------M TAAS------
463_Calothrix_sp._PCC_6303      ---------- ---------- ---------- ---------- ---------M TVTS------
502_Rivularia_sp._PCC_7116      ---------- ---------- ---------- ---------- ---------M TSTT------
503_Cyanobacteria_bacterium_QH  ---------- ---------- ---------- ---------- -----MTT-- ASEN------
504_Nodularia_spumigena_CCY941  ---------- ---------- ---------- ---------- -------M-- T---------
505_Rubidibacter_lacunae_KORDI  ---------- ---------- ---------- ---------- ---------- ----------
506_Calothrix_parasitica_NIES-  ---------- ---------- ---------- ---------- ---------M AVTS------
507_Nodularia_spumigena_CCY941  ---------- ---------- ---------- ---------- ---------- ----------
510_Nodularia_spumigena_CENA59  ---------- ---------- ---------- ---------- ---------- ----------
511_Leptolyngbya_valderiana_BD  ---------- ---------- ---------- ---------- ---------- -MTT------
512_Cyanobacteria_bacterium_QS  ---------- ---------- ---------- ---------- -----MTT-- ASEN------
514_Geitlerinema_sp._FC_II      ---------- ---------- ---------- ---------- ---------- ----------
516_Cyanobacteria_bacterium_QS  ---------- ---------- ---------- ---------- -----MTT-- ASEN------
518_Hydrococcus_rivularis_NIES  ---------- ---------- ---------- ---------- -----MTA-- VSES------
520_Leptolyngbya_sp._PCC_7376   ---------- ---------- ---------- ---------- ---------- ---M------
522_Calothrix_sp._NIES-3974     ---------- ---------- ---------- ---------- --------MT TATMDTVNTV
524_Aphanothece_hegewaldii_CCA  ---------- ---------- ---------- ---------- -----MTT-- ITEA------
527_Euhalothece_sp._KZN_001     ---------- ---------- ---------- ---------- ---------- ----------
528_Dactylococcopsis_salina_PC  ---------- ---------- ---------- ---------- ---------- ----------
529_Pleurocapsa_sp._PCC_7327    ---------- ---------- ---------- ---------- -----MTA-- VSES------
530_Halothece_sp._PCC_7418      ---------- ---------- ---------- ---------- ---------- ----------
531_Anabaena_cylindrica_PCC_71  ---------- ---------- ---------- ---------- -------M-- T---------
534_Leptolyngbya_sp._hensonii   ---------- ---------- ---------- ---------- ---------- ----------
538_Cyanobacteria_bacterium_SW  ---------- ---------- ---------- ---------- ---------- ----------
541_Nostoc_sp._PCC_7120         ---------- ---------- ---------- ---------- -------M-- T---------
543_Roseofilum_reptotaenium_AO  ---------- ---------- ---------- ------MA-- VSIFWKPAFQ ALGWSPGD--
549_Crocosphaera_watsonii_WH_0  ---------- ----MGQIAG LREKIIP--L LKEESSMN-- NALFWTPVMR SLGW-TA---
551_Crocosphaera_watsonii_WH_0  ---------- ---------- ---------- ------MN-- NALFWTPVMR SLGWTANA--
552_Leptolyngbya_sp._PCC_7376   ---------- ---------- ---------- -----MAV-- NGLFWNPFMR SLGWSFRE--
553_Chroococcidiopsis_sp._CCAL  ---------- ---------- ---------- ---------- ---------- ----------
554_Crocosphaera_watsonii_WH_8  ---------- ---------- ---------- ---------- ---------- ----------
556_Xenococcus_sp._PCC_7305     ---------- ---------- ---------- ---------- ------MT-- AVID------
559_Scytonema_hofmannii_PCC_71  ---------- ---------- ---------- ---------- ---------- -MTISTDK--
560_Fischerella_thermalis_CCME  ---------- ---------- ---------- ---------- ---------- -MAISTDK--
561_Fischerella_thermalis_CCME  ---------- ---------- ---------- ---------- ---------- -MAISTDK--
563_Fischerella_thermalis       ---------- ---------- ---------- ---------- ---------- -MAISTDK--
564_Fischerella_thermalis_CCME  ---------- ---------- ---------- ---------- ---------- -MAISTDK--
565_Fischerella_sp._NIES-3754   ---------- ---------- ---------- ---------- ---------- -MAISTDK--
566_Fischerella_thermalis_CCME  ---------- ---------- ---------- ---------- ---------- -MAISTDK--
568_Fischerella_thermalis_CCME  ---------- ---------- ---------- ---------- ---------- -MAISTDK--
569_Fischerella_thermalis_CCME  ---------- ---------- ---------- ---------- ---------- -MAISTDK--
570_Nostoc_sp._KVJ20            ---------- ---------- ---------- ---------- ---------- -MTITTDR--
573_Moorea_producens_JHB        ---------- ---------- ---------- ---------- ---------- ----MTTN--
575_Fischerella_muscicola_CCME  ---------- ---------- ---------- ---------- ---------- -MAISTDK--
576_Acaryochloris_sp._RCC1774   ---------- ---------- ---------- ---------- ---------- ---------M
581_Rivularia_sp._PCC_7116      ---------- ---------- ---------- ---------- ---------- -MAVSTDK--
582_Rubidibacter_lacunae_KORDI  ---------- ---------- ---------- ------MS-- NGTFWTPLMR SLGWFYET--
583_Calothrix_parasitica_NIES-  ---------- ---------- ---------- ---------- ---------- -MAVSTDK--
584_Nostoc_sp._MBR_210          ---------- ---------- ---------- ---------- ---------- -MVISTDK--
585_Nostoc_sp._Peltigera_membr  ---------- ---------- ---------- ---------- ---------- -MTITTDR--
586_Pleurocapsa_sp._PCC_7327    ---------- ---------- ---------- ---------- ---------- ---------M
588_Nostoc_sp._Peltigera_membr  ---------- ---------- ---------- ---------- ---------- -MTITTDR--
591_Leptolyngbya_sp._hensonii   ---------- ---------- ---------- ------MN-- DAIFWKPLLR ALGW------
594_Xenococcus_sp._PCC_7305     ---------- ---------- ---------- ---------- ---------- ----------
595_Phormidium_ambiguum_IAM_M-  ---------- ---------- ---------- ---------- ---------- ----------
596_Gloeocapsa_sp._PCC_73106    ---------- ---------- ---------- ------MT-- NALFWTPVMR SLGWTGDG--
597_Cyanothece_sp._PCC_7424     ---------- ---------- ---------- ---------- ---------- ----------
598_Nostoc_sp._Peltigera_membr  ---------- ---------- ---------- ---------- ---------- -MTITTDR--
599_Leptolyngbya_sp._Heron_Isl  ---------- ---------- ---------- ---------- ---------- ----------
600_Nostoc_calcicola_FACHB-389  ---------- ---------- ---------- ---------- ---------- -MTISTDR--
601_Mastigocoleus_testarum_BC0  ---------- ---------- ---------- ---------- ---------- -MAVSTEK--
602_Nodularia_spumigena_CENA59  ---------- ---------- ---------- ---------- ---------- -MTVSIEK--
603_Scytonema_hofmannii_PCC_71  ---------- ---------- ---------- ---------- ---------- ----------
604_Aphanothece_hegewaldii_CCA  ---------- ---------- ---------- ---------- ---------- ---------M
606_Nodularia_spumigena_CCY941  ---------- ---------- ---------- ---------- ---------- -MTVSIEK--
607_Limnothrix_sp._P13C2        ---------- ---------- ---------- ---------- ---------- ---------M
608_Limnothrix_sp._CACIAM_69d   ---------- ---------- ---------- ---------- ---------- ---------M
609_Leptolyngbya_sp._PCC_7375   ---------- ---------- ---------- ---------- ---------- --MT------
610_Richelia_intracellularis    ---------- ---------- ---------- ---------- ---------- -MTVSINK--
611_Scytonema_tolypothrichoide  ---------- ---------- ---------- ---------- ---------- ----------
612_Moorea_bouillonii_PNG       ---------- ---------- ---------- ---------- ---------- ----------
613_Synechococcus_sp._JA-3-3Ab  ---------- ---------- ---------- ---------- -----MTA-- TTLK------
614_Moorea_producens_JHB        ---------- ---------- ---------- ---------- ---------- ----------
615_Synechococcus_sp._JA-2-3Ba  ---------- ---------- ---------- ---------- -----MTA-- TTLK------
616_Synechococcus_sp._60AY4M2   ---------- ---------- ---------- ---------- -----MTA-- TTLK------
617_Trichodesmium_erythraeum_I  ---------- ----MQTLD- -NENRNT--V EKPESTNS-- RGIFWIPLWR SLGWSFEA--
618_Nostoc_calcicola_FACHB-389  ---------- ---------- ---------- ---------- ---------- ----------
619_Cyanothece_sp._ATCC_51142   ---------- ---------- ---------- -------M-- VVSLLIVFSN KFEL-CYSMK
620_Hydrococcus_rivularis_NIES  ---------- ---------- ---------- ---------- ---------- ----------
621_Rivularia_sp._PCC_7116      ---------- ---------- ---------- ---------- ---------- ----------
622_Calothrix_sp._NIES-3974     ---------- ---------- ---------- ---------- ---------- -MTISIDK--
623_Stanieria_sp._PCC_7302      ---------- ---------- ---------- ---------- ---------- ----------
624_Roseofilum_reptotaenium_AO  ---------- ---------- ---------- ---------- ---------- ----------
625_Microcystis_sp._0824        ---------- ---------- ---------- ---------- ---------- ----------
626_Calothrix_sp._PCC_7507      ---------- ---------- ---------- ---------- ---------- -MAVSTDK--
627_Microcystis_aeruginosa_NIE  ---------- ---------- ---------- ---------- ---------- ----------
628_Crocosphaera_watsonii_WH_0  ---------- ---------- ---------- ---------- ---------- ----------
629_Microcystis_aeruginosa_NIE  ---------- ---------- ---------- ---------- ---------- ----------
630_Crocosphaera_watsonii_WH_8  ---------- ---------- ---------- ---------- ---------- ----------
631_Fischerella_thermalis_CCME  ---------- ---------- ---------- ---------- ---------- ----------
632_Fischerella_thermalis_CCME  ---------- ---------- ---------- ---------- ---------- ----------
633_Microcystis_aeruginosa_PCC  ---------- ---------- ---------- ---------- ---------- ----------
634_Microcystis_aeruginosa_SPC  ---------- ---------- ---------- ---------- ---------- ----------
635_Microcystis_flos-aquae_DF1  ---------- ---------- ---------- ---------- ---------- ----------
636_Microcystis_aeruginosa_PCC  ---------- ---------- ---------- ---------- ---------- ----------
637_Fischerella_thermalis_CCME  ---------- ---------- ---------- ---------- ---------- ----------
638_Gloeocapsa_sp._PCC_73106    ---------- ---------- ---------- ---------- ---------- ----------
639_Microcystis_aeruginosa_PCC  ---------- ---------- ---------- ---------- ---------- ----------
640_Microcystis_aeruginosa_PCC  ---------- ---------- ---------- ---------- ---------- ----------
641_Cyanothece_sp._CCY0110      ---------- ---------- ---------- ---------- ---------- ----------
642_Fischerella_sp._NIES-3754   ---------- ---------- ---------- ---------- ---------- ----------
643_Halomicronema_hongdechlori  ---------- ---------- ---------- ---------- ---------- ----------
644_Nostoc_sp._PCC_7524         ---------- ---------- ---------- ---------- ---------- -MTISTDR--
645_Microcystis_aeruginosa_PCC  ---------- ---------- ---------- ---------- ---------- ----------
646_Nostoc_linckia_z1           ---------- ---------- ---------- ---------- ---------- ----------
647_Fischerella_thermalis       ---------- ---------- ---------- ---------- ---------- ----------
648_Arthrospira_platensis_NIES  ---------- ---------- ---------- ---------- ---------- ----------
649_Prochloron_didemni          ---------- ---------- ---------- ---------- ---MYTYQKY KYES-PKAAQ
650_Fischerella_thermalis_CCME  ---------- ---------- ---------- ---------- ---------- ----------
651_Nostoc_linckia_z1           ---------- ---------- ---------- ---------- ---------- -MTISTER--
652_Arthrospira_maxima_CS-328   ---------- ---------- ---------- ---------- ---------- ----------
653_Arthrospira_sp._O9.13F      ---------- ---------- ---------- ---------- ---------- ----------
654_Arthrospira_sp._PCC_8005    ---------- ---------- ---------- ---------- ---------- ----------
655_Xenococcus_sp._PCC_7305     ---------- ---------- ---------- ---------- ---------- ----------
656_Aphanothece_hegewaldii_CCA  ---------- ---------- ---------- ---------- ---------- ----------
657_Anabaena_cylindrica_PCC_71  ---------- ---------- ---------- ---------- ---------- ----------
658_Leptolyngbya_sp._NIES-3755  ---------- ---------- ---------- ---------- ---------- ----------
659_Phormidesmis_priestleyi_An  ---------- ---------- ---------- ---------- ---------- ----------
660_Calothrix_parasitica_NIES-  ---------- ---------- ---------- ---------- ---------- ----------
661_Mastigocoleus_testarum_BC0  ---------- ---------- ---------- ---------- ---------- ----------
662_Leptolyngbya_sp._hensonii   ---------- ---------- ---------- ---------- ---------- ----------
663_Lyngbya_lagerheimii         ---------- ---------- ---------- ---------- ---------- ----------
664_Pleurocapsa_sp._CCALA_161   ---------- ---------- ---------- ---------- ---------- -------MTS
665_Anabaena_cylindrica_PCC_71  ---------- ---------- ---------- ---------- ---------M TVTTSTDR--
666_Cyanobacteria_bacterium_SW  ---------- ---------- ---------- ---------- ---------- ----------
667_Oscillatoria_acuminata_PCC  ---------- ---------- ---------- ---------- ---------- ----------
668_Hydrocoleum_sp._CS-953      ---------- ---------- ---------- ---------- ---------- ----------
669_Fischerella_thermalis_WC44  ---------- ---------- ---------- ---------- ---------- ----------
670_Nostoc_sp._PCC_7524         ---------- ---------- ---------- ---------- ---------- ----------
671_Nostoc_sp._KVJ20            ---------- ---------- ---------- ---------- ---------- ----------
672_Pleurocapsa_sp._CCALA_161   ---------- ---------- ---------- ---------- ---------- ----------
673_Nostoc_sp._PCC_7107         ---------- ---------- ---------- ---------- ---------- ----------
674_Nodularia_spumigena_CENA59  ---------- ---------- ---------- ---------- ---------- ----------
676_Calothrix_sp._NIES-3974     ---------- ---------- ---------- ---------- ---------- ----------
677_Nodularia_spumigena_CCY941  ---------- ---------- ---------- ---------- ---------- ----------
678_Nostoc_sp._Peltigera_membr  ---------- ---------- ---------- ---------- ---------- ----------
679_Trichodesmium_erythraeum_I  ---------- ---------- ---------- ---------- ---------- ----------
680_Calothrix_sp._PCC_6303      ---------- ---------- ---------- ---------- ---------- ----------
681_Synechococcus_sp._PCC_7117  ---------- ---------- ---------- ---------- ---------- ----------
683_Leptolyngbya_boryana_IAM_M  ---------- ---------- ---------- ---------- ---------- ----------
684_Synechococcus_elongatus_PC  ---------- ---------- ---------- ---------- ---------- ----------
685_Nostoc_sp._Peltigera_membr  ---------- ---------- ---------- ---------- ---------- ----------
686_Synechococcus_sp._NIES-970  ---------- ---------- ---------- ---------- ---------- ----------
689_Nostoc_sp._Peltigera_membr  ---------- ---------- ---------- ---------- ---------- ----------
692_Pseudanabaena_frigida       ---------- ---------- ---------- ---------- ---------- ----------
693_Crocosphaera_watsonii_WH_0  ---------- ---------- ---------- ---------- ---------- ----------
694_Leptolyngbya_sp._O-77       ---------- ---------- ---------- ---------- ---------- ----------
695_Cyanobacterium_aponinum_PC  ---------- ---------- ---------- ---------- ---------- ----------
696_Gloeomargarita_lithophora_  ---------- ---------- ---------- ---------- ---------- ----------
697_Phormidium_sp._OSCR         ---------- ---------- ---------- ---------- ---------- ----------
698_Thermosynechococcus_elonga  ---------- ---------- ---------- ---------- ----MA--IA SESP-TTVTS
699_Thermosynechococcus_vulcan  ---------- ---------- ---------- ---------- ----MA--IA SESP-TTVTS
700_Oscillatoriales_cyanobacte  ---------- ---------- ---------- ---------- ---------- ----------
701_Synechocystis_sp._PCC_6714  ---------- ---------- ---------- ---------- ---------- ----------
702_Fischerella_muscicola_CCME  ---------- ---------- ---------- ---------- ---------- ----------
705_Synechocystis_sp.           ---------- ---------- ---------- ---------- ---------- ----------
706_Microcystis_aeruginosa_TAI  ---------- ---------- ---------- ---------- ---------- ----------
707_Limnothrix_rosea_IAM_M-220  ---------- ---------- ---------- ---------- ---------- ----------
709_Cyanobacterium_stanieri_PC  ---------- ---------- ---------- ---------- ---------- ----------
713_Leptolyngbya_sp._PCC_7376   ---------- ---------- ---------- ---------- ---------- ----------
714_Thermosynechococcus_sp._NK  ---------- ---------- ---------- ---------- ----MA--IA SESP-TPVMA
716_Leptolyngbya_sp._PCC_7375   ---------- ---------- ---------- ---------- ---------- ----------
717_Cyanobacterium_sp._HL-69    ---------- ---------- ---------- ---------- ---------- ----------
718_Nostoc_sp._PCC_7120         ---------- ---------- ---------- ---------- ---------- -MAISTDR--
719_Prochloron_didemni          ---------- ---------- ---------- ---------- ---------- ----------
721_Calothrix_sp._PCC_7507      ---------- ---------- ---------- ---------- ---------- ----------
723_Calothrix_sp._PCC_6303      ---------- ---------- ---------- ---------- ---------- -MAISTDR--
724_Synechococcus_sp._PCC_6312  ---------- ---------- ---------- ---------- ---------- ----------
727_Synechococcus_lividus_PCC_  ---------- ---------- ---------- -------M-- AIASDP--VA TVNT-PPASS
728_Pseudanabaena_sp._SR411     ---------- ---------- ---------- ---------- ---------- ----------
729_Geminocystis_sp._NIES-3708  ---------- ---------- ---------- ---------- ---------- ----------
731_Cyanothece_sp._PCC_7425     ---------- ---------- ---------- ---------- ---------- ----------
732_Geminocystis_sp._NIES-3709  ---------- ---------- ---------- ---------- ---------- ----------
733_filamentous_cyanobacterium  ---------- ---------- ---------- ---------- ---------- ----------
734_Alkalinema_sp._CACIAM_70d   ---------- ---------- ---------- ---------- ---------- ----------
736_Leptolyngbya_antarctica     ---------- ---------- ---------- ---------- ---------- ----------
739_Acaryochloris_sp._RCC1774   ---------- ---------- ---------- ---------- ---------- ----------
740_Chroococcidiopsis_sp._CCAL  ---------- ---------- ---------- ---------- ---------- ----------
742_Nostoc_sp._MBR_210          ---------- ---------- ---------- ---------- ---------- ----------
745_Candidatus_Atelocyanobacte  ---------- ---------- ---------- ---------- ---------- ---------M
746_Prochlorothrix_hollandica_  ---------- ---------- ---------- ---------- ---------- ----------
747_Leptolyngbya_sp._Heron_Isl  ---------- ---------- ---------- ---------- ---------- ----------
755_Acaryochloris_marina_MBIC1  ---------- ---------- ---------- ---------- ---------- ----------
756_Pseudanabaena_biceps_PCC_7  ---------- ---------- ---------- ---------- ---------- --------MQ
757_Richelia_intracellularis    ---------- ---------- ---------- ---------- ---------- ----------
759_Candidatus_Synechococcus_s  ---------- ---------- ---------- ---------- ---------- ----------
760_Acaryochloris_sp._RCC1774   ---------- ---------- ---------- ---------- ---------- ----------
762_Candidatus_Synechococcus_s  ---------- ---------- ---------- ---------- ---------- ----------
763_Candidatus_Synechococcus_s  ---------- ---------- ---------- ---------- ---------- ----------
703_Hydrococcus_rivularis_NIES  ---------- ---------- ---------- ---------- ---------- ----------
708_Pleurocapsa_sp._CCALA_161   ---------- ---------- ---------- ---------- ---------- ----------
722_Limnoraphis_robusta_CS-951  ---------- ---------- ---------- ---------- ---------- ----------
730_Synechococcus_sp._PCC_7335  ---------- ---------- ---------- ---------- ---------- ----------
753_Pleurocapsa_sp._PCC_7327    ---------- ---------- ---------- ---------- ---------- ----------
764_Acaryochloris_sp._RCC1774   ---------- ----MTTFLR GGRGNAKGNV ---------- --------KG NKGKAKGRGR
712_Prochlorothrix_hollandica_  ---------- ---------- ---------- ---------- ---------- --MT-TALNR
725_Cyanobacteria_bacterium_SW  ---------- ---------- ---------- ---------- ---------- ----------
754_Prochlorothrix_scandica     ---------- ---------- ---------- ---------- ---------- ----------
750_Acaryochloris_sp._RCC1774   ---------- ---------- ---------- ---------- ---------- -------MTT
726_Xenococcus_sp._PCC_7305     ---------- ---------- ---------- ---------- ---------- ----------
720_Chroococcidiopsis_thermali  ---------- ---------- ---------- ---------- ---------- ----------
711_Chroococcidiopsis_cubana_C  ---------- ---------- ---------- ---------- ---------- ----------
735_Gloeocapsa_sp._PCC_7428     ---------- ---------- ---------- ---------- ---------- ----------
737_Synechococcus_sp._63AY4M2   ---------- ---------- ---------- ---------- ---------- ----------
738_Chroogloeocystis_siderophi  ---------- ---------- ---------- ---------- ---------- ----------
741_Chroococcales_cyanobacteri  ---------- ---------- ---------- ---------- ---------- ----------
743_Halomicronema_hongdechlori  ---------- ---------- ---------- ---------- ---------- ----------
744_cyanobacterium_TDX16        ---------- ---------- ---------- ---------- ---------- ----------
748_Chroococcidiopsis_sp._TS-8  ---------- ---------- ---------- ---------- ---------- ----------
752_Synechococcus_sp._PCC_7335  ---------- ---------- ---------- ---------- ---------- ----------
765_Candidatus_Synechococcus_s  ---------- ---------- ---------- ---------- ---------- ----------
766_Synechococcus_sp._CC9311    ---------- ---------- ---------- ---------- ---------- ----------
767_Synechococcus_sp._TMED19    ---------- ---------- ---------- ---------- ---------- ----------
768_Synechococcus_sp._CC9605    ---------- ---------- ---------- ---------- ---------- ----------
769_Synechococcus_sp._WH_8020   ---------- ---------- ---------- ---------- ---------- ----------
770_Synechococcus_sp._CC9902    ---------- ---------- ---------- -MV-TNSY-- ---------- ---SVEAQWF
773_Synechococcus_sp._TMED187   ---------- ---------- ---------- ---------- ---------- ----------
774_Acaryochloris_marina_MBIC1  ---------- ---------- ---------- ---------- ---------- ----------
775_Synechococcus_sp._PCC_7002  ---------- ---------- ---------- ---------- ---------- ----------
776_Leptolyngbya_sp._PCC_7375   ---------- ---------- ---------M ---------- --------QS QPTLDVAVNR
777_Acaryochloris_sp._HICR111A  ---------- ---------- ---------- ---------- ---------- ----------
771_Leptolyngbya_sp._Heron_Isl  ---------- ---------- ---------M ---------- --------QS QPALESAAVD
772_Gloeomargarita_lithophora_  ---------- ---------- ---------- ---------- ---------- ----------
779_Synechococcus_sp._MIT_S950  ---------- ---------- ---------- ---------- ---------- ------MPFI
780_Cyanobium_sp.               ---------- ---------- ---------- ---------- ---------- ----------
781_Synechococcus_sp._MIT_S950  ---------- ---------- ---------- ---------- ---------- ----------
782_Synechococcus_sp._KORDI-10  ---------- ---------- ---------- ---------- ---------- ----------
783_Acaryochloris_marina_MBIC1  ---------- ---------- ---------- ---------- ---------- ----------
785_Acaryochloris_sp._HICR111A  ---------- ----MTASLT R-RDP----- ---------- ---------- -----MDRSE
788_Synechococcus_sp._BL107     ---------- ---------- ---------- ---------- ---------- ----------
789_Acaryochloris_sp._HICR111A  ---------- ---------- ---------- ---------- ---------- ----------
790_Synechococcus_sp._WH_8109   ---------- ---------- ---------- ---------- ---------- ----------
792_Acaryochloris_sp._HICR111A  ---------- ---------- ---------- ---------- ---------- ----------
794_Prochlorococcus_marinus_st  ---------- ---------- ---------- ---------- ---------- ----------
795_Acaryochloris_marina_MBIC1  ---------- ---------- ---------- ---------- ---------- ----------
796_Acaryochloris_sp._HICR111A  ---------- ---------- ---------- ---------- ---------- ----------
797_Prochlorococcus_marinus_st  ---------- ---------- ---------- ---------- ---------- ----------
798_Prochlorococcus_marinus_st  ---------- ---------- ---------- ---------- ---------- ----------
799_Prochlorococcus_sp._RS50    ---------- ---------- ---------- ---------- ---------- ----------
800_Prochlorococcus_marinus_st  ---------- ---------- ---------- ---------- ---------- ----------
801_Prochlorococcus_marinus_st  ---------- ---------- ---------- ---------- ---------- ----------
802_Prochlorococcus_marinus_st  ---------- ---------- ---------- ---------- ---------- ----------
803_Acaryochloris_marina_MBIC1  ---------- ---------- ---------- ---------- ---------- ----------
804_Acaryochloris_sp._HICR111A  ---------- ---------- ---------- ---------- ---------- ----------
805_Acaryochloris_marina_MBIC1  ---------- ---------- ---------- ---------- ---------- ----------
806_Prochlorococcus_marinus_st  ---------- ---------- ---------- ---------- ---------- ----------
807_Acaryochloris_sp._HICR111A  ---------- ---------- ---------- ---------- ---------- ----------
809_Prochlorococcus_marinus_st  ---------- ---------- ---------- ---------- ---------- ----------
810_Acaryochloris_sp._HICR111A  ---------- ---------- ---------- ---------- ---------- ----------
811_Prochlorococcus_marinus_st  ---------- ---------- ---------- ---------- ---------- ----------
812_Prochlorococcus_marinus_st  ---------- ---------- ---------- ---------- ---------- ----------
813_Prochlorococcus_marinus_st  ---------- ---------- ---------- ---------- ---------- ----------
814_Acaryochloris_marina_MBIC1  ---------- ---------- ---------- ---------- ---------- ----------
815_Prochlorococcus_sp._MIT_06  ---------- ---------- -MRI-----V KVQ-ISNN-- ---------- ---FIKPFKI
816_Prochlorococcus_marinus     ---------- ---------- ---------- ---------- ---------- ----------
817_Prochlorococcus_marinus_su  ---------- ---------- ---------- ---------- ---------- ----------
818_Prochlorococcus_marinus     ---------- ---------- ---------- ---------- ---------- ----------
819_Prochlorococcus_marinus_su  ---------- ---------- ---------- ---------- ---------- ----------
821_Acaryochloris_marina        ---------- ----MTASVR GRRGG----- ---------- ---------- -----KVAVQ
820_Acaryochloris_marina_MBIC1  ---------- ----MTASVR GRRGG----- ---------- ---------- -----KVAVQ
822_Acaryochloris_marina        ---------- ---------- ---------- ---------- ---------- ----------
823_Prochlorococcus_marinus_st  ---------- ---------- ---------- ---------- ---------- ----------
824_Prochlorococcus_marinus_st  ---------- ---------- ---------- ---------- ---------- ----------
825_Acaryochloris_marina_MBIC1  ---------- ---------- ---------- ---------- ---------- ----------
827_Acaryochloris_marina_MBIC1  ---------- ---------- ---------- ---------- ---------- ----------
828_Prochlorococcus_marinus_st  ---------- ---------- ---------- ---------- ---------- ----------
829_Prochlorococcus_marinus_su  ---------- ---------- ---------- ---------- ---------- ----------
830_Prochlorococcus_marinus_st  ---------- ---------- ---------- ---------- ---------- ----------
832_Prochlorococcus_sp._MIT_06  ---------- ---------- ---------- ---------- ---------- ----------
833_Prochlorococcus_marinus_st  ---------- ---------- ---------- ---------- ---------- ----------
834_Prochlorococcus_marinus_XM  ---------- ---------- ---------- ---------- ---------- ----------
835_Prochlorococcus_marinus_st  ---------- ---------- ---------- ---------- ---------- ----------
836_Prochlorococcus_sp._MIT_06  ---------- ---------- ---------- ----MSG--- ---------- ----RFCLNA
837_Prochlorococcus_marinus_st  ---------- ---------- ---------- ---------- ---------- ----------
838_Prochlorococcus_marinus_st  ---------- ---------- ---------- ---------- ---------- ----------
839_Prochlorococcus_marinus_st  ---------- ---------- ---------- ---------- ---------- ----------
840_Prochlorococcus_sp._RS50    ---------- ---------- ---------- ---------- ---------- ----------
841_Prochlorococcus_marinus_st  ---------- ---------- ---------- ---------- ---------- ----------
842_Prochlorococcus_marinus_st  ---------- ---------- ---------- ---------- ---------- ----------
843_Prochlorococcus_marinus_XM  ---------- ---------- ---------- ---------- ---------- ----------
845_Rhizobiales_bacterium_TMED  ---------- ---------- ---------- ---------- ---------- ----------
846_Prochlorococcus_marinus_st  ---------- ---------- ---------- ---------- ---------- ----------
847_Prochlorococcus_marinus_st  ---------- ---------- ---------- ---------- ---------- ----------
848_Prochlorococcus_sp._MIT_06  ---------- ---------- ---------- ---------- ---------- ----------
850_Acaryochloris_sp._HICR111A  ---------- ---------- ---------- ---------- ---------- ----------
852_Prochlorococcus_marinus_st  ---------- ---------- ---------- ---------- ---------- ----------
853_Prochlorococcus_sp._MIT_06  ---------- ---------- ---------- ---------- ---------- ----------
855_Prochlorococcus_sp._HOT_20  ---------- ---------- ---------- ---------- ---------- ----------
856_Prochlorococcus_marinus_st  ---------- ---------- ---------- ---------- ---------- ----------
858_Prochlorococcus_marinus     ---------- ---------- ---------- ---------- ---------- ----------
859_Acaryochloris_sp._RCC1774   ---------- ---------- ---------- ---------- ---------- ----------
860_Prochlorococcus_marinus_XM  ---------- ---------- ---------- ---------- ---------- ----------
861_Prochlorococcus_marinus_st  ---------- ---------- ---------- ---------- ---------- ----------
863_Prochlorococcus_sp._MIT_08  ---------- ---------- ---------- ---------- ---------- ----------
864_Prochlorococcus_sp._MIT_06  ---------- ---------- ---------- ---------- ---------- ----------
865_Prochlorococcus_sp._MIT_08  ---------- ---------- ---------- ---------- ---------- ----------
866_Prochlorococcus_sp._MIT_07  ---------- -------MPS ICRVLCTQNV ELPWCKYI-- ---------- ---SIALNKF
869_Prochlorococcus_marinus_XM  ---------- ---------- ---------- ---------- ---------- ----------
871_Prochlorococcus_marinus_su  ---------- ---------- ---------- ---------- ---------- ----------
872_Prochlorococcus_marinus_su  ---------- ---------- ---------- ---------- ---------- ----------
873_Prochlorococcus_sp._MIT_13  ---------- ---------- ---------- ---------- ---------- ----------
874_Prochlorococcus_marinus_st  ---------- ---------- ---------- ---------- ---------- ----------
875_Prochlorococcus_marinus_st  ---------- ---------- ---------- ---------- ---------- ----------
877_Prochlorococcus_marinus_st  ---------- ---------- ---------- ---------- ---------- ----------
878_Prochlorococcus_marinus_st  ---------- ---------- ---------- ---------- ---------- ----------
880_Prochlorococcus_marinus_st  ---------- ---------- ---------- ---------- ---------- ----------
881_Prochlorococcus_marinus_st  ---------- ---------- ---------- ---------- ---------- ----------
882_Prochlorococcus_marinus_st  ---------- ---------- ---------- ---------- ---------- ----------
883_Prochlorococcus_sp._MIT_06  ---------- ---------- ---------- ---------- ---------- ----------
884_Prochlorococcus_marinus_XM  ---------- ---------- ---------- ---------- ---------- ----------
885_Prochlorococcus_sp._MIT_06  ---------- ---------- ---------- ---------- ---------- ----------
887_Prochlorococcus_sp._MIT_06  ---------- ---------- ---------- ---------- ---------- ----------
888_Prochlorococcus_sp._MIT_06  ---------- ---------- ---------- ---------- ---------- ----------
889_Prochlorococcus_marinus_st  ---------- ---------- ---------- ---------- ---------- ----------
891_Prochlorococcus_marinus_XM  ---------- ---------- ---------- ---------- ---------- ----------
892_Prochlorococcus_marinus_XM  ---------- ---------- ---------- ---------- ---------- ----------
893_Prochlorococcus_marinus_st  ---------- ---------- ---------- ---------- ---------- ----------
895_Prochlorococcus_sp._MIT_08  ---------- ---------- ---------- ---------- ---------- ----------
896_Prochlorococcus_sp._MIT_06  ---------- ---------- ---------- ---------- ---------- ----------
897_Prochlorococcus_marinus_su  ---------- ---------- ---------- ---------- ---------- ----------
898_Prochlorococcus_marinus_st  ---------- ---------- ---------- ---------- ---------- ----------
899_Prochlorococcus_sp._MIT_06  ---------- ---------- ---------- ---------- ---------- ----------
900_Prochlorococcus_sp._MIT_06  ---------- ---------- ---------- ---------- ---------- ----------
901_Prochlorococcus_marinus_st  ---------- ---------- ---------- ---------- ---------- ----------
902_Prochlorococcus_sp._MIT_06  ---------- ---------- ---------- ---------- ---------- ----------
903_Prochlorococcus_marinus_su  ---------- ---------- ---------- ---------- ---------- ----------
904_Prochlorococcus_marinus_st  ---------- ---------- ---------- ---------- ---------- ----------
905_Prochlorococcus_marinus     ---------- ---------- ---------- ---------- ---------- ----------
906_Prochlorococcus_sp._MIT_06  ---------- ---------- ---------- ---------- ---------- ----------
907_Prochlorococcus_marinus_su  ---------- ---------- ---------- ---------- ---------- ----------
908_Prochlorococcus_marinus_st  ---------- ---------- ---------- ---------- ---------- ----------
909_Prochlorococcus_marinus_st  ---------- ---------- ---------- ---------- ---------- ----------
910_Prochlorococcus_marinus_st  ---------- ---------- ---------- ---------- ---------- ----------
911_Prochlorococcus_marinus_st  ---------- ---------- ---------- ---------- ---------- ----------
912_Prochlorococcus_sp._MIT_06  ---------- ---------- ---------- ---------- ---------- ----------
913_Prochlorococcus_marinus_XM  ---------- ---------- ---------- ---------- ---------- ----------
915_Prochlorococcus_marinus_st  ---------- ---------- ---------- ---------- ---------- ----------
916_Prochlorococcus_marinus_st  ---------- ---------- ---------- ---------- ---------- ----------
918_Prochlorococcus_marinus_st  ---------- ---------- ---------- ---------- ---------- ----------
920_Prochlorococcus_sp._MIT_13  ---------- ---------- ---------- ---------- ---------- ----------
921_Prochlorococcus_sp._MIT_07  ---------- ---------- ---------- ---------- ---------- ----------
922_Prochlorococcus_sp._MIT_06  ---------- ---------- ---------- ---------- ---------- ----------
925_Prochlorococcus_sp._MIT_06  ---------- ---------- ---------- ---------- ---------- ----------
928_Prochlorococcus_marinus_st  ---------- ---------- ---------- ---------- ---------- ----------
932_Prochlorococcus_sp._MIT_08  ---------- ---------- ---------- ---------- ---------- ----------
498_Euhalothece_sp._KZN_001     ---------- ---------- ---------- ---------- -----MTAVI ---A------
474_Nodularia_spumigena_CCY941  ---------- ---------- ---------- ---------- ---------- ----------
476_Fischerella_thermalis       ---------- ---------- ---------- ---------- --------MT AVIA------
477_Fischerella_thermalis_CCME  ---------- ---------- ---------- ---------- --------MT AVIA------
470_Fischerella_thermalis_CCME  ---------- ---------- ---------- ---------- --------MT TVIA------
473_Fischerella_thermalis_CCME  ---------- ---------- ---------- ---------- --------MT TVIA------
478_Fischerella_thermalis_CCME  ---------- ---------- ---------- ---------- --------MT AVIA------
479_Cyanobacteria_bacterium_QS  ---------- ---------- ---------- ---------- ---------- MTAT------
480_Fischerella_thermalis_CCME  ---------- ---------- ---------- ---------- --------MT AVIA------
481_Fischerella_thermalis_CCME  ---------- ---------- ---------- ---------- --------MT TVIA------
482_Fischerella_muscicola_CCME  ---------- ---------- ---------- ---------- --------MT AVIA------
483_Fischerella_thermalis_CCME  ---------- ---------- ---------- ---------- --------MT AVIA------
484_Fischerella_thermalis_CCME  ---------- ---------- ---------- ---------- --------MT AVIT------
485_Fischerella_thermalis_CCME  ---------- ---------- ---------- ---------- --------MT AVIA------
486_Cyanobacteria_bacterium_SW  ---------- ---------- ---------- ---------- -----MTTVV ---A------
487_Fischerella_sp._NIES-3754   ---------- ---------- ---------- ---------- --------MT AVIA------
488_Moorea_producens_3L         ---------- ---------- ---------- ---------- ---------- ----------
430_Aphanothece_hegewaldii_CCA  ---------- ---------- ---------- ---------- -----MTAVI ---D------
446_Pleurocapsa_sp._PCC_7327    ---------- ---------- ---------- ---------- -----MTAVI ---E------
452_Cyanobacteria_bacterium_QH  ---------- ---------- ---------- ---------- -----MTAVI ---T------
453_Cyanobacteria_bacterium_QS  ---------- ---------- ---------- ---------- -----MTAVI ---T------
455_Cyanobacteria_bacterium_QS  ---------- ---------- ---------- ---------- -----MTAVI ---T------
456_Hydrococcus_rivularis_NIES  ---------- ---------- ---------- ---------- -----MTAVI ---E------
458_Nostoc_sp._Peltigera_membr  ---------- ---------- ---------- ---------- ---------- ----------
459_Halothece_sp._PCC_7418      ---------- ---------- ---------- ---------- -----MTAVV ---A------
460_filamentous_cyanobacterium  ---------- ---------- ---------- ---------- -----MASSV ITSS------
461_Nostoc_sp._Peltigera_membr  ---------- ---------- ---------- ---------- ---------- ----------
462_Nostoc_sp._Peltigera_membr  ---------- ---------- ---------- ---------- ---------- ----------
489_Fischerella_major_NIES-592  ---------- ---------- ---------- ---------- --------MT AVIA------
490_Nodularia_spumigena_CENA59  ---------- ---------- ---------- ---------- ---------- ----------
493_Moorea_producens_PAL        ---------- ---------- ---------- ---------- ---------- ----------
494_Moorea_bouillonii_PNG       ---------- ---------- ---------- ---------- --------MT AVIA------
495_Moorea_producens_PAL-8-15-  ---------- ---------- ---------- ---------- --------MT AVIA------
496_Anabaena_cylindrica_PCC_71  ---------- ---------- ---------- ---------- ---------- ----------
497_Dactylococcopsis_salina_PC  ---------- ---------- ---------- ---------- -----MTVVI ---A------
500_Moorea_producens_JHB        ---------- ---------- ---------- ---------- --------MT AVIA------
501_Fischerella_thermalis_WC55  ---------- ---------- ---------- ---------- --------MT AVIA------
508_Trichodesmium_erythraeum_I  ---------- ---------- ---------- -------M-- SVTQSTNPLR FLGFSTDNNV
509_Desertifilum_sp._IPPAS_B-1  ---------- ---------- ---------- ---------- -----MTAVI ---S------
513_Xenococcus_sp._PCC_7305     ---------- ---------- ---------- ---------- ---------- ---M------
515_filamentous_cyanobacterium  ---------- ---------- ---------- ---------- -----MQVIA DQNL------
517_Nostoc_sp._PCC_7524         ---------- ---------- ---------- ---------- ---------- ----------
519_Nostoc_calcicola_FACHB-389  ---------- ---------- ---------- ---------- ---------- ----------
521_Gloeocapsa_sp._PCC_7428     ---------- ---------- ---------- ---------- --------MT AVIS------
523_Nostoc_sp._PCC_7120         ---------- ---------- ---------- ---------- ---------- ----------
525_Pleurocapsa_sp._CCALA_161   ---------- ---------- ---------- ---------- ---------- --ME------
526_Chroogloeocystis_siderophi  ---------- ---------- ---------- ---------- --------MT AVIS------
532_Chroococcidiopsis_sp._TS-8  ---------- ---------- ---------- ---------- --------MT AVIS------
533_Nostoc_sp._Lobaria_pulmona  ---------- ---------- ---------- ---------- --------MT AVIE------
535_Chroococcales_cyanobacteri  ---------- ---------- ---------- ---------- --------MT AVIS------
536_Calothrix_sp._PCC_7507      ---------- ---------- ---------- ---------- ---------- ----------
537_Scytonema_hofmannii_PCC_71  ---------- ---------- ---------- ---------- --------MT AVTA------
539_Cyanosarcina_cf._burmensis  ---------- ---------- ---------- ---------- --------MT AVIS------
540_Oscillatoria]_sp._PCC_6506  ---------- ---------- ---------- ---------- -----MQAIA DSTS------
542_Chroococcidiopsis_sp._CCAL  ---------- ---------- ---------- ---------- --------MT AVIS------
544_Chroococcidiopsis_cubana_C  ---------- ---------- ---------- ---------- --------MT AVIS------
546_Limnothrix_sp._P13C2        ---------- ---------- ---------- ---------- ---------- ----------
547_cyanobacterium_TDX16        ---------- ---------- ---------- ---------- --------MT AVIS------
548_Limnothrix_sp._CACIAM_69d   ---------- ---------- ---------- ---------- ---------M SAVI------
550_Leptolyngbya_sp._PCC_7376   ---------- ---------- ---------- -------M-- TTTIDKNPLQ PLGF-TADKA
555_Crocosphaera_watsonii_WH_0  ---------- ---------- ---------- ---------- MTTTKTNPFR FLGFSTETAL
557_Leptolyngbya_sp._Heron_Isl  ---------- ---------- ---------- ---------- ---------- MTAT------
558_Leptolyngbya_sp._PCC_7375   ---------- ---------- ---------- ---------- ---------- MTAT------
562_Crocosphaera_watsonii_WH_0  ---------- ---------- ---------- ---------- ---------- ----------
567_Roseofilum_reptotaenium_AO  ---------- ---------- ---------- ---------- ---------- ----------
571_Leptolyngbya_sp._hensonii   ---------- ---------- ---------- ---------- -----MEFPG STPE------
572_Synechococcus_sp._63AY4M2   ---------- ---------- ---------- ---------- ----MTGAVL S--S------
574_Synechococcus_sp._60AY4M2   ---------- ---------- ---------- ---------- ----MTGAVL S--S------
577_Leptolyngbya_valderiana_BD  ---------- ---------- ---------- ---------- -----MTAVI ---A------
578_Synechococcus_sp._JA-2-3Ba  ---------- ---------- ---------- ---------- ----MTGAVL S--S------
580_Synechococcus_sp._JA-3-3Ab  ---------- ---------- ---------- ---------- ----MTGAVL S--S------
587_Gloeocapsa_sp._PCC_73106    ---------- ---------- ---------- -------M-- TVASTDDPLK FIGFSTSKAL
589_Synechococcus_sp._65AY6A5   ---------- ---------- ---------- ---------- ----MTGAVL S--S------
590_Rubidibacter_lacunae_KORDI  ---------- ---------- ---------- ---------- MTATQPDLLK PLGLSTDTA-
592_Chroococcidiopsis_thermali  ---------- ---------- ---------- ---------- --------MT AVIS------
605_Acaryochloris_sp._RCC1774   ---------- ---------- ---------- ------MT-- ---AVIDSTM AEGRSETIAS
579_Geitlerinema_sp._FC_II      ---------- ---------- ---------- ---------- -----MTAVI ---A------

                                ---------- MGLPWYR--V HTV-VIN--D PGRLLAVHLM HTALLAGWAG -SMALYELAI
                                ---------- MGLPWYR--V HTV-VIN--D PGRLLAVHLM HTALLAGWAG -SMALYELAI
                                ---------- MGLPWYR--V HTV-VIN--D PGRLLAVHLM HTALLAGWAG -SMALYELAI
                                ---------- MGLPWYR--V HTV-VIN--D PGRLLAVHLM HTALLAGWAG -SMALYELAI
                                ---------- MGLPWYR--V HTV-VIN--D PGRLLAVHLM HTALLAGWAG -SMALYELAI
                                ---------- MGLPWYR--V HTV-VIN--D PGRLLAVHLM HTALLAGWAG -SMALYELAI
                                ---------- MGLPWYR--V HTV-VIN--D PGRLLAVHLM HTALLAGWAG -SMALYELAI
                                ---------- MGLPWYR--V HTV-VLN--D PGRLISVHLM HTALVAGWAG -SMALYELAV
                                ---------- MGLPWYR--V HTV-VIN--D PGRLLAVHLM HTALLAGWAG -SMALYELAI
                                ---------- MGLPWYR--V HTV-VLN--D PGRLISVHLM HTALVAGWAG -SMALYELAI
                                ---------- MGLPWYR--V HTV-VIN--D PGRLLAVHLM HTALLAGWAG -SMALYELAI
                                ---------- MGLPWYR--V HTV-VIN--D PGRLLAVHLM HTALLAGWAG -SMALYELAI
                                ---------- MGLPWYR--V HTV-VLN--D PGRLISVHLM HTALVAGWAG -SMALYELAI
                                ---------- MGLPWYR--V HTV-VLN--D PGRLISVHLM HTALVAGWAG -SMALYELAI
                                ---------- MGLPWYR--V HTV-VIN--D PGRLLAVHLM HTALLAGWAG -SMALYELAI
                                ---------- MGLPWYR--V HTV-VLN--D PGRLISVHLM HTALVAGWAG -SMALYELAI
                                ---------- MGLPWYR--V HTV-VLN--D PGRLISVHLM HTALVAGWAG -SMALYELAI
                                ---------- MGLPWYR--V HTV-VIN--D PGRLLAVHLM HTALLAGWAG -SMALYELAI
                                ---------- MGLPWYR--V HTV-VIN--D PGRLLAVHLM HTALLAGWAG -SMALYELAI
                                ---------- MGLPWYR--V HTV-VIN--D PGRLLAVHLM HTALLAGWAG -SMALYELAI
                                ---------- MGLPWYR--V HTV-VIN--D PGRLLAVHLM HTALLAGWAG -SMALYELAI
                                ---------- MGLPWYR--V HTV-VLN--D PGRLISVHLM HTALVAGWAG -SMALYELAI
                                ---------- MGLPWYR--V HTV-VLN--D PGRLISVHLM HTALVAGWAG -SMALYELAI
                                ---------- MGLPWYR--V HTV-VLN--D PGRLIAVHLM HTALVAGWAG -SMALFELSN
                                ---------- MGLPWYR--V HTV-VIN--D PGRLISVHLM HTALVAGWAG -SMALYELAV
                                ---------- MGLPWYR--V HTV-VIN--D PGRLLAVHLM HTALLAGWAG -SMALYELAI
                                ---------- MGLPWYR--V HTV-VIN--D PGRLLAVHLM HTALLAGWAG -SMALYELAI
                                ---------- MGLPWYR--V HTV-VIN--D PGRLISVHLM HTALVAGWAG -SMALYELAV
                                ---------- MGLPWYR--V HTV-VLN--D PGRLISVHLM HTALVAGWAG -SMALFELAT
                                ---------- MGLPWYR--V HTV-VLN--D PGRLISVHLM HTALVAGWAG -SMALYELAT
                                ---------- MGLPWYR--V HTV-VLN--D PGRLISVHLM HTALVAGWAG -SMALYELAI
                                ---------- MGLPWYR--V HTV-VLN--D PGRLISVHLM HTALVAGWAG -SMALYELAI
                                ---------- MGLPWYR--V HTV-VLN--D PGRLISVHLM HTALVSGWAG -SMALYELAI
                                ---------- MGLPWYR--V HTV-VLN--D PGRLISVHLM HTALVAGWSG -SMALYELAI
                                ---------- MGLPWYR--V HTV-VLN--D PGRLISVHLM HTALVAGWAG -SMALYELAI
                                ---------- MGLPWYR--V HTV-VLN--D PGRLIAVHLM HTALVAGWAG -SMALYELAI
                                ---------- MGLPWYR--V HTV-VIN--D PGRLLAVHLM HTALVAGWAG -SMALYELAI
                                ---------- MGLPWYR--V HTV-VLN--D PGRLISVHLM HTALVAGWAG -SMALYELAI
                                ---------- MGLPWYR--V HTV-VLN--D PGRLISVHLM HTALVAGWAG -SMALFELAT
                                ---------- MGLPWYR--V HTV-VIN--D PGRLLAVHLM HTALVAGWAG -SMALYELAI
                                ---------- MGLPWYR--V HTV-VLN--D PGRLISVHLM HTALVAGWAG -SMALYELAV
                                ---------- MGLPWYR--V HTV-VIN--D PGRLLAVHLM HTALVAGWAG -SMALYELAI
                                ---------- MGLPWYR--V HTV-LVN--D PGRLIATHLM HTALVAGWAG -SMALYELAI
                                ---------- MGLPWYR--V HTV-VLN--D PGRLISVHLM HTALVAGWAG -SMALYELAV
                                ---------- MGLPWYR--V HTV-VLN--D PGRLISVHLM HTALVAGWAG -SMALYELAI
                                ---------- MGLPWYR--V HTV-VIN--D PGRLLAVHLM HTALVAGWAG -SMALYELAI
                                ---------- MGLPWYR--V HTV-VIN--D PGRLLAVHLM HTALVAGWAG -SMALYELAI
                                ---------- MGLPWYR--V HTV-VLN--D PGRLISVHLM HTALVAGWAG -SMALYELAI
                                ---------- MGLPWYR--V HTV-VLN--D PGRLISVHLM HTALVAGWAG -SMALYELAI
                                ---------- MGLPWYR--V HTV-VLN--D PGRLISVHLM HTALVAGWAG -SMALYELAI
                                ---------- MGLPWYR--V HTV-VLN--D PGRLISVHLM HTALVSGWAG -SMALYELAI
                                ---------- MGLPWYR--V HTV-VLN--D PGRLISVHLM HTALVAGWAG -SMALYELAT
                                ---------- MGLPWYR--V HTV-VLN--D PGRLISVHLM HTALVAGWAG -SMALYELAV
                                ---------- MGLPWYR--V HTV-VIN--D PGRLLAVHLM HTALVAGWAG -SMALYELAI
                                ---------- MGLPWYR--V HTV-VIN--D PGRLLAVHLM HTALVAGWAG -SMALYELAI
                                ---------- MGLPWYR--V HTV-VIN--D PGRLLAVHLM HTALVAGWAG -SMALYELAI
                                ---------- MGLPWYR--V HTV-VLN--D PGRLIAVHLM HNALCAGFAG -SMLLFELAL
                                ---------- MGLPWYR--V HTV-VLN--D PGRLIAVHLM HTALVAGWAG -SMALYELAI
                                ---------- MGLPWYR--V HTV-VIN--D PGRLLAVHLM HTALVAGWAG -SMALYELAI
                                ---------- MGLPWYR--V HTV-VIN--D PGRLLAVHLM HTALVAGWAG -SMALYELAI
                                ---------- MGLPWYR--V HTV-VLN--D PGRLISVHLM HTALVAGWAG -SMALFELSN
                                ---------- MGLPWYR--V HTV-LIN--D PGRLIATHLM HTALVAGWAG -SMALYELAI
                                ---------- MGLPWYR--V HTV-VIN--D PGRLLAVHLM HTALVAGWAG -SMALYELAI
                                ---------- MGLPWYR--V HTV-VLN--D PGRLISVHLM HTALVAGWAG -SMALFELSN
                                ---------- MGLPWYR--V HTV-VIN--D PGRLLAVHLM HTALLAGWAG -SMALYELAI
                                ---------- MGLPWYR--V HTV-VLN--D PGRLISVHLM HTALVAGWAG -SMALYELAV
                                ---------- MGLPWYR--V HTV-VIN--D PGRLLAVHLM HTALVAGWAG -SMALYELAI
                                ---------- MGLPWYR--V HTV-VIN--D PGRLLAVHLM HTALVAGWAG -SMALYELAI
                                ---------- MGLPWYR--V HTV-VIN--D PGRLLAVHLM HTALVAGWAG -SMALYELAI
                                ---------- MGLPWYR--V HTV-VIN--D PGRLLAVHLM HTALVAGWAG -SMALYELAI
                                ---------- MGLPWYR--V HTV-VLN--D PGRLISVHLM HTALVAGWAG -SMALYELAV
                                ---------- MGLPWYR--V HTV-LLN--D PGRLIATHLM HTSLVAGWAG -SMALYELAI
                                ---------- MGLPWYR--V HTV-VLN--D PGRLISVHLM HTALVAGWAG -SMALYELAT
                                ---------- MGLPWYR--V HTV-LLN--D PGRLIATHLM HTALVAGWAG -SMALYETAT
                                ---------- MGLPWYR--V HTV-VIN--D PGRLLAVHLM HTALVAGWAG -SMALYELAI
                                ---------- MGLPWYR--V HTV-VLN--D PGRLISVHLM HTALVAGWAG -SMALYELAV
                                ---------- MGLPWYR--V HTV-VLN--D PGRLIAVHLM HTALVAGWAG -SMALYELAV
                                ---------- MGLPWYR--V HTV-VLN--D PGRLISVHLM HTALVAGWAG -SMALYELAI
                                ---------- MGLPWYR--V HTV-VLN--D PGRLISVHLM HTALVAGWAG -SMALYELAV
                                ---------- MGLPWYR--V HTV-VIN--D PGRLLAVHLM HTALVAGWAG -SMALYELAI
                                ---------- MGLPWYR--V HTV-VLN--D PGRLISVHLM HTALVAGWAG -SMALYELAT
                                ---------- MGLPWYR--V HTV-VLN--D PGRLISVHLM HTALVAGWAG -SMALYELAV
                                ---------- MGLPWYR--V HTV-VLN--D PGRLISVHLM HTALVAGWAG -SMALYELAI
                                ---------- MGLPWYR--V HTV-VLN--D PGRLISVHLM HTALVAGWAG -SMALYELAL
                                ---------- MGLPWYR--V HTV-VLN--D PGRLISVHLM HTALVAGWAG -SMALYELAV
                                ---------- MGLPWYR--V HTV-VLN--D PGRLISVHLM HTALVAGWAG -SMALYELAI
                                ---------- MGLPWYR--V HTV-VIN--D PGRLLAVHLM HNALCAGFAG -SMLLFELAL
                                ---------- MGLPWYR--V HTV-VIN--D PGRLIAVHLM HTALVAGWAG -SMALYELAV
                                ---------- MGLPWYR--V HTV-VIN--D PGRLLAVHLM HTALLAGWAG -SMALYELAI
                                ---------- MGLPWYR--V HTV-VLN--D PGRLISVHLM HTALVAGWAG -SMALYELAV
                                ---------- MGLPWYR--V HTV-VLN--D PGRLISVHLM HTALVAGWAG -SMALYELAT
                                ---------- MGLPWYR--V HTV-VLN--D PGRLISVHLM HTALVAGWAG -SMALYELAV
                                ---------- MGLPWYR--V HTV-VLN--D PGRLISVHLM HTALVAGWAG -SMALYELAI
                                ---------- MGLPWYR--V HTV-VLN--D PGRLISVHLM HTALVAGWAG -SMALYELAV
                                ---------- MGLPWYR--V HTV-VIN--D PGRLIAVHLM HTALVAGWAG -SMALYELAV
                                ---------- MGLPWYR--V HTV-VLN--D PGRLISVHLM HTALVAGWSG -SMALYELAI
                                ---------- MGLPWYR--V HTV-VIN--D PGRLLAVHLM HTALVAGWAG -SMALYELAI
                                ---------- MGLPWYR--V HTV-VLN--D PGRLIAVHLM HNALCAGFAG -SMLLFELAL
                                ---------- MGLPWYR--V HTV-VIN--D PGRLLAVHLM HTALVAGWAG -SMALYELAI
                                ---------- MGLPWYR--V HTV-VLN--D PGRLISVHLM HTALVAGWAG -SMALYELAI
                                ---------- MGLPWYR--V HTV-VIN--D PGRLLAVHLM HTALVAGWAG -SMALYELAI
                                ---------- MGLPWYR--V HTV-VIN--D PGRLLAVHLM HTALLAGWAG -SMALYELAI
                                ---------- MGLPWYR--V HTV-LIN--D PGRLIATHLM HTALVAGWAG -SMALYELAI
                                ---------- MGLPWYR--V HTV-VLN--D PGRLISVHLM HTALVAGWAG -SMALYELAI
                                ---------- MGLPWYR--V HTV-VIN--D PGRLLAVHLM HTALVAGWAG -SMALYELAI
                                ---------- MGLPWYR--V HTV-VLN--D PGRLISVHLM HTALVAGWAG -SMALYELAV
                                ---------- MGLPWYR--V HTV-VIN--D PGRLLAVHLM HTALLAGWAG -SMALYELAI
                                ---------- MGLPWYR--V HTV-VLN--D PGRLISVHLM HTALVAGWAG -SMALYELAV
                                ---------- MGLPWYR--V HTV-VLN--D PGRLISVHLM HTALVAGWAG -SMALYELAI
                                ---------- MGLPWYR--V HTV-VIN--D PGRLLAVHLM HTALVAGWAG -SMALYELAI
                                ---------- MGLPWYR--V HTV-VLN--D PGRLISVHLM HTALVAGWAG -SMALYELAV
                                ---------- MGLPWYR--V HTV-VLN--D PGRLISVHLM HTALVAGWAG -SMALYELAI
                                ---------- MGLPWYR--V HTV-VLN--D PGRLISVHLM HTALVAGWAG -SMALYELAI
                                ---------- MGLPWYR--V HTV-VLN--D PGRLISVHLM HTALVAGWAG -SMALYELAV
                                ---------- MGLPWYR--V HTV-VIN--D PGRLLAVHLM HTALLAGWAG -SMALYELAI
                                ---------- MGLPWYR--V HTV-VLN--D PGRLISVHLM HTALVAGWAG -SMALYELAV
                                ---------- MGLPWYR--V HTV-VIN--D PGRLLAVHLM HTALVAGWAG -SMALYELAI
                                ---------- MGLPWYR--V HTV-VLN--D PGRLISVHLM HTALVAGWAG -SMALYELAI
                                ---------- MGLPWYR--V HTV-LLN--D PGRLIATHLM HTALVAGWAG -SMALYELAI
                                ---------- MGLPWYR--V HTV-VIN--D PGRLIAVHLM HTALVAGWAG -SMALYELAV
                                ---------- MGLPWYR--V HTV-VLN--D PGRLISVHLM HTALVAGWAG -SMALYELAV
                                ---------- MGLPWYR--V HTV-VLN--D PGRLISVHLM HTALVAGWAG -SMALYELAV
                                ---------- MGLPWYR--V HTV-VIN--D PGRLLAVHLM HTALLAGWAG -SMALYELAI
                                ---------- MGLPWYR--V HTV-LLN--D PGRLIATHLM HTSLVAGWAG -SMALYELAI
                                ---------- MGLPWYR--V HTV-LLN--D PGRLIASHLM HTALVAGWAG -SMALYETAT
                                ---------- MGLPWYR--V HTV-VIN--D PGRLLAVHLM HTALLAGWAG -SMALYELAI
                                ---------- MGLPWYR--V HTV-VIN--D PGRLLAVHLM HTALLAGWAG -SMALYELAI
                                ---------- MGLPWYR--V HTV-VLN--D PGRLISVHLM HTALVAGWAG -SMALYELAL
                                ---------- MGLPWYR--V HTV-VIN--D PGRLLAVHLM HTALVAGWAG -SMALYELAI
                                ---------- MGLPWYR--V HTV-VIN--D PGRLLAVHLM HTALLAGWAG -SMALYELAI
                                ---------- MGLPWYR--V HTV-VLN--D PGRLISVHLM HTALVAGWAG -SMALYELAV
                                ---------- MGLPWYR--V HTV-VLN--D PGRLISVHLM HTALVAGWAG -SMALYELAI
                                ---------- MGLPWYR--V HTV-VIN--D PGRLLAVHLM HTALVAGWAG -SMALYELAI
                                ---------- MGLPWYR--V HTV-VIN--D PGRLLAVHLM HTALLAGWAG -SMALYELAI
                                ---------- MGLPWYR--V HTV-VLN--D PGRLISVHLM HTALVAGWAG -SMALYELAI
                                ---------- MGLPWYR--V HTV-VLN--D PGRLISVHLM HTALVAGWAG -SMALYELAV
                                ---------- MGLPWYR--V HTV-VLN--D PGRLISVHLM HTALVAGWAG -SMALYELAV
                                ---------- MGLPWYR--V HTV-LVN--D PGRLIATHLM HTALVAGWAG -SMALYELAI
                                ---------- MGLPWYR--V HTV-VLN--D PGRLISVHLM HTALVAGWAG -SMALYELAV
                                ---------- MGLPWYR--V HTV-VIN--D PGRLLAVHLM HTALVAGWAG -SMALYELAI
                                ---------- MGLPWYR--V HTV-VLN--D PGRLISVHLM HTALVAGWAG -SMALYELAI
                                ---------- MGLPWYR--V HTV-VLN--D PGRLISVHLM HTALVAGWAG -SMALYELAI
                                ---------- MGLPWYR--V HTV-VIN--D PGRLLAVHIM HTALVAGWAG -SMALYELAI
                                ---------- MGLPWYR--V HTS-VIN--D PGRLIAVHLM HNALCAGFAG -SMLLFELAL
                                ---------- MGLPWYR--V HTV-VIN--D PGRLLAVHLM HTALVAGWAG -SMALYELAI
                                ---------- MGLPWYR--V HTV-VLN--D PGRLISVHLM HTALVAGWAG -SMALYELAI
                                ---------- MGLPWYR--V HTV-VLN--D PGRLISVHLM HTALVAGWAG -SMALYELAL
                                ---------- MGLPWYR--V HTV-VLN--D PGRLLSVHLM HNALCAGFAG -SMLLYELAL
                                ---------- MGLPWYR--V HTV-LLN--D PGRLIATHLM HTALVAGWAG -SMALYELAI
                                ---------- MGLPWYR--V HTV-VLN--D PGRLIAVHLM HTALVAGWAG -SMALYELAI
                                ---------- MGLPWYR--V HTV-VLN--D PGRLIAVHLM HNALCAGFAG -SMLLFELAL
                                ---------- MGLPWYR--V HTV-VLN--D PGRLISVHLM HTALVAGWAG -SMALYELAV
                                ---------- MGLPWYR--V HTV-VLN--D PGRLISVHLM HTALVAGWAG -SMALYELAV
                                ---------- MGLPWYR--V HTV-VLN--D PGRLIAVHLM HTALVAGWAG -SMALFELSN
                                ---------- MGLPWYR--V HTV-VLN--D PGRLISVHLM HTALVAGWAG -SMALYELAV
                                ---------- MGLPWYR--V HTV-VLN--D PGRLIAVHLM HNALCAGFAG -SMLLFELAL
                                ---------- MGLPWYR--V HTV-VLN--D PGRLISVHLM HTALVAGWAG -SMALYELAI
                                ---------- MGLPWYR--V HTV-VLN--D PGRLIAVHLM HNALCAGFAG -SMLLFELAL
                                ---------- MGLPWYR--V HTV-VLN--D PGRLISVHLM HTALVAGWAG -SMALYELAV
                                ---------- MGLPWYR--V HTV-VLN--D PGRLISVHLM HTALVAGWAG -SMALYELAI
                                ---------- MGLPWYR--V HTV-VLN--D PGRLISVHLM HTALVAGWAG -SMALYELAI
                                ---------- MGLPWYR--V HTV-VIN--D PGRLISVHLM HTALVAGWAG -SMALYELAV
                                ---------- MGLPWYR--V HTV-VLN--D PGRLISVHLM HTALVAGWAG -SMALYELAV
                                ---------- MGLPWYR--V HTV-VIN--D PGRLLAVHLM HTALVAGWAG -SMALYELAI
                                ---------- MGLPWYR--V HTV-VLN--D PGRLISVHLM HTALVAGWAG -SMALYELAI
                                ---------- MGLPWYR--V HTV-VLN--D PGRLISVHLM HTALVAGWAG -SMALYELAV
                                ---------- MGLPWYR--V HTV-VLN--D PGRLIAVHLM HNALCAGFAG -SMLLFELAL
                                ---------- MGLPWYR--V HTV-VLN--D PGRLISVHLM HTALVAGWAG -SMALYELAV
                                ---------- MGLPWYR--V HTV-VLN--D PGRLISVHLM HTALVAGWAG -SMALYELAI
                                ---------- MGLPWYR--V HTS-VIN--D PGRLIAVHLM HNALCAGFAG -SMLLFELAL
                                ---------- MGLPWYR--V HTV-VIN--D PGRLLAVHLM HTALVAGWAG -SMALYELAI
                                ---------- MGLPWYR--V HTV-VIN--D PGRLLAVHLM HTALVAGWAG -SMALYELAI
                                ---------- MGLPWYR--V HTV-VLN--D PGRLISVHLM HTALVAGWAG -SMALYELAV
                                ---------- MGLPWYR--V HTV-VLN--D PGRLISVHLM HTALVAGWAG -SMALYELAI
                                ---------- MGLPWYR--V HTV-VLN--D PGRLISVHLM HTALVAGWAG -SMALYELAI
                                ---------- MGLPWYR--V HTV-VIN--D PGRLLAVHLM HTALVAGWAG -SMALYELAI
                                ---------- MGLPWYR--V HTV-VLN--D PGRLISVHLM HTALVAGWAG -SMALYELAI
                                ---------- MGLPWYR--V HTV-VLN--D PGRLIAVHLM HNALCAGFAG -SMLLFELAL
                                ---------- MGLPWYR--V HTV-VIN--D PGRLLAVHIM HTAXVAGWAG -SMALYELAI
                                ---------- ---------- ---------- ---------M HTALVAGWAG -SMALYELAI
                                ---------- MGLPWYR--V HTV-VLN--D PGRLISVHLM HTALVSGWAG -SMALYELAI
                                ---------- MGLPWYR--V HTV-VIN--D PGRLLAVHLM HTALVAGWAG -SMALYELAI
                                ---------- MGLPWYR--V HTV-VLN--D PGRLIAVHLM HTALVAGWAG -SMALYELAV
                                ---------- MGLPWYR--V HTV-VLN--D PGRLIAVHLM HNALCAGFAG -SMLLFELAL
                                ---------- MGLPWYR--V HTV-VLN--D PGRLISVHLM HTALVAGWAG -SMALYELAT
                                ---------- MGLPWYR--V HTV-VLN--D PGRLISVHLM HTALVAGWAG -SMALYELAI
                                ---------- MGLPWYR--V HTV-VLN--D PGRLIAVHLM HNALCAGFAG -SMLLFELAL
                                ---------- MGLPWYR--V HTS-VIN--D PGRLIAVHLM HNALCAGFAG -SMLLFELAL
                                ---------- MGLPWYR--V HTV-VLN--D PGRLIAVHLM HTALVAGWAG -SMALYELAI
                                ---------- ---------- ----MIN--D PGRLLAVHLM HTALVAGWAG -SMALYELAI
                                ---------- ---------- ---------- ---------M HTALVAGWAG -SMALYELAI
                                ---------- MGLPWYR--V HTV-VLN--D PGRLIAVHLM HTALVAGWAG -SMALYETAI
                                ---------- MGLPWYR--V HTV-VLN--D PGRLISVHLM HTALVAGWAG -SMALYELAI
                                ---------- MGLPWYR--V HTV-LLN--D PGRLIATHLM HTALVAGWAG -SMALYELAI
                                ---------- MGLPWYR--V HTV-LIN--D PGRLIATHLM HTALVAGWAG -SMALYELAI
                                ---------- MGLPWYR--V HTV-LIN--D PGRLIAAHLM HTALVAGWAG -SMALYELAI
                                ---------- MGLPWYR--V HTV-VLN--D PGRLISVHLM HTALVAGWAG -SMALFELAT
                                ---------- MGLPWYR--V HTV-VLN--D PGRLISVHLM HTALVAGWAG -SMALYELAI
                                ---------- MGLPWYR--V HTV-VLN--D PGRLISVHLM HTALVAGWAG -SMALYELAL
                                ---------- MGLPWYR--V HTV-VIN--D PGRLLAVHIM HTALVAGWAG -SMALYELAI
                                ---------- MGLPWYR--V HTV-VLN--D PGRLIAVHLM HNALCAGFAG -SMLLFELAL
                                ---------- MGLPWYR--V HTV-VLN--D PGRLISVHLM HTALVAGWAG -SMALYELAI
                                ---------- MGLPWYR--V HTV-VVN--D PGRLISVHLM HTALVAGWAG -SMALFELAT
                                ---------- MGLPWYR--V HTV-VLN--D PGRLISVHLM HTALVAGWAG -SMALYELAV
                                ---------- MGLPWYR--V HTV-VIN--D PGRLLAVHLM HTALVAGWAG -SMALYELAI
                                ---------- MGLPWYR--V HTV-VLN--D PGRLISVHLM HTALVAGWAG -SMALYELAI
                                ---------- MGLPWYR--V HTV-VLN--D PGRLISVHLM HTALVAGWAG -SMALYELAI
                                ---------- MGLPWYR--V HTV-VLN--D PGRLIAVHLM HTALVAGWAG -SMALYETAI
                                ---------- MGLPWYR--V HTV-VIN--D PGRLISVHLM HTALVAGWAG -SMALYELAI
                                ---------- MGLPWYR--V HTV-VLN--D PGRLIAVHLM HTALVAGWAG -SMALYETAI
                                ---------- MGLPWYR--V HTV-VIN--D PGRLLAVHLM HTALVAGWAG -SMALYELAI
                                ---------- MGLPWYR--V HTV-VLN--D PGRLISVHLM HTALVAGWAG -SMALYELAI
                                ---------- ---------- -----MN--D PGRLIATHLM HTALVAGWAG -SMALYELAI
                                ---------- MGLPWYR--V HTS-VLN--D PGRLIAVHIM HNALCAGFAG -SMLLFELAL
                                ---------- ---------- ---------- ---------M HTALLAGWAG -SMALYELAI
                                ---------- MGLPWYR--V HTV-VLN--D PGRLISVHLM HTALVAGWAG -SMALYELAI
                                ---------- MGLPWYR--V HTV-VLN--D PGRLISVHLM HTALVAGWAG -SMALFELAT
                                ---------- ---------- ---------- ---------M HTALLAGWAG -SMALYELAI
                                ---------- MGLPWYR--V HTV-VLN--D PGRLIAVHLM HNALCAGFAG -SMLLFELAL
                                ---------- MGLPWYR--V HTV-VIN--D PGRLLAVHLM HTALVAGWAG -SMALYELAI
                                ---------- MGLPWYR--V HTV-VLN--D PGRLISVHLM HTALVAGWAG -SMALYELAV
                                ---------- MGLPWYR--V HTV-VLN--D PGRLISVHLM HTALVAGWAG -SMALYELAV
                                ---------- MGLPWYR--V HTV-VIN--D PGRLLAVHLM HTALVAGWAG -SMALYELAI
                                ---------- MGLPWYR--V HTV-VLN--D PGRLISVHLM HTALVAGWAG -SMALYELAV
                                ---------- MGLPWYR--V HTV-VLN--D PGRLIAVHLM HTALVAGWAG -SMALYELAI
                                ---------- MGLPWYR--V HTV-VLN--D PGRLISVHLM HTALVAGWAG -SMALFELAT
                                ---------- MGLPWYR--V HTV-VLN--D PGRLISVHLM HTALVAGWAG -SMALYELAI
                                ---------- MGLPWYR--V HTV-VIN--D PGRLIAVHLM HTALVAGWAG -SMALYELAI
                                ---------- MGLPWYR--V HTV-VIN--D PGRLLAVHLM HTALVAGWAG -SMALYELAI
                                ---------- MGLPWYR--V HTV-VLN--D PGRLISVHLM HTALVAGWAG -SMALYELAV
                                ---------- MGLPWYR--V HTV-VLN--D PGRLISVHLM HTALVAGWAG -SMALYELAI
                                ---------- MGLPWYR--V HTV-VLN--D PGRLISVHLM HTALVAGWAG -SMALYELAI
                                ---------- MGLPWYR--V HTV-VIN--D PGRLLAVHLM HTALVAGWAG -SMALYELAI
                                ---------- MGLPWYR--V HTV-VLN--D PGRLIAVHLM HTALVAGWAG -SMALYELAI
                                ---------- MGLPWYR--V HTV-VLN--D PGRLISVHLM HTALVAGWAG -SMALYELAV
                                ---------- MGLPWYR--V HTV-VIN--D PGRLLAVHLM HTALVAGWAG -SMALYELAI
                                ---------- MGLPWYR--V HTV-LIN--D PGRLIAAHLM HTALVAGWAG -SMALYELAI
                                ---------- MGLPWYR--V HTV-VVN--D PGRLIAVHLM HTALVAGWAG -SMALFELST
                                ---------- MGLPWYR--V HTV-VLN--D PGRLISVHLM HTALVAGWAG -SMALYELAI
                                ---------- MGLPWYR--V HTV-LVN--D PGRLIATHLM HTALVAGWAG -SMALYELAI
                                ---------- MGLPWYR--V HTV-LIN--D PGRLIAAHLM HTALVAGWAG -SMALYELAV
                                ---------- MGLPWYR--V HTV-LIN--D PGRLIAAHLM HTALVAGWAG -SMALYELAT
                                ---------- MGLPWYR--V HTV-VLN--D PGRLISVHLM HTALVAGWAG -SMALYELAI
                                ---------- MGLPWYR--V HTV-VLN--D PGRLISVHLM HTALVAGWAG -SMALFELAT
                                ---------- MGLPWYR--V HTV-VLN--D PGRLISVHLM HTALVAGWAG -SMALYELAI
                                ---------- MGLPWYR--V HTV-VLN--D PGRLISVHLM HTALVSGWAG -SMALYELAI
                                ---------- MGLPWYR--V HTV-VLN--D PGRLISVHLM HTALVAGWAG -SMALYELAI
                                ---------- MGLPWYR--V HTS-VLN--D PGRLIAVHLM HNALCAGFAG -SMLLFELAL
                                ---------- MGLPWYR--V HTV-VLN--D PGRLISVHLM HTALVAGWAG -SMALYELAV
                                ---------- MGLPWYR--V HTV-VLN--D PGRLISVHLM HTALVAGWAG -SMALFELAT
                                ---------- MGLPWYR--V HTV-VLN--D PGRLISVHLM HTALVAGWAG -SMALYELAV
                                ---------- MGLPWYR--V HTV-VLN--D PGRLIAVHLM HTALTAGWAG -SMVLYELAQ
                                ---------- MGLPWYR--V HTV-VLN--D PGRLISVHLM HTALVAGWAG -SMALYELAI
                                ---------- MGLPWYR--V HTV-LIN--D PGRLIAAHLM HTALVAGWAG -SMALYELAI
                                ---------- MGLPWYR--V HTV-VLN--D PGRLISVHLM HTALVAGWAG -SMALFELAT
                                ---------- MGLPWYR--V HTV-VLN--D PGRLISVHLM HTALVAGWAG -SMALYELAI
                                ---------- MGLPWYR--V HTV-VLN--D PGRLISVHLM HTALVAGWAG -SMALYELAI
                                ---------- MGLPWYR--V HTV-VLN--D PGRLISVHLM HTALVAGWAG -SMALYELAI
                                ---------- MGLPWYR--V HTV-VLN--D PGRLISVHLM HTALVAGWAG -SMALFELST
                                ---------- MGLPWYR--V HTV-VLN--D PGRLISVHLM HTALVAGWAG -SMALFELAT
                                ---------- MGLPWYR--V HTV-LIN--D PGRLIAAHLM HTALVAGWAG -SMALYELAI
                                ---------- MGLPWYR--V HTV-VLN--D PGRLIAVHLM HTALVAGWAG -SMTLFELAT
                                ---------- MGLPWYR--V HTV-VLN--D PGRLIAVHLM HTALVAGWAG -SMTLFELAT
                                ---------- MGLPWYR--V HTV-VLN--D PGRLISVHLM HTALVAGWAG -SMALYELAV
                                ---------- MGLPWYR--V HTV-VLN--D PGRLISVHLM HTALVAGWAG -SMALFELST
                                ---------- MGLPWYR--V HTV-VLN--D PGRLISVHLM HTALVAGWAG -SMALYELAI
                                ---------- MGLPWYR--V HTV-VLN--D PGRLIAVHLM HTALVAGWAG -SMTLYELAV
                                ---------- MGLPWYR--V HTV-VLN--D PGRLIAVHLM HTALVAGWAG -SMTLYELAI
                                ---------- MGLPWYR--V HTV-VLN--D PGRLISVHLM HTALVAGWAG -SMALYELAI
                                ---------- MGLPWYR--V HTV-VLN--D PGRLISVHLM HTALVAGWAG -SMALYELAI
                                ---------- MGLPWYR--V HTV-VLN--D PGRLIAVHLM HTALVAGWAG -SMALYELAI
                                ---------- MGLPWYR--V HTV-VLN--D PGRLISVHLM HTALVAGWAG -SMALYELAI
                                ---------- MGLPWYR--V HTV-VVN--D PGRLIAVHLM HTALVAGWAG -SMALFELST
                                ---------- MGLPWYR--V HTV-LLN--D PGRLIATHLM HTALVAGWAG -SMALYELAI
                                ---------- MGLPWYR--V HTV-VLN--D PGRLISVHLM HTALVAGWAG -SMALYELAI
                                ---------- MGLPWYR--V HTV-LIN--D PGRLIATHLM HTALVAGWAG -SMALYETTT
                                ---------- MGLPWYR--V HTV-VLN--D PGRLISVHLM HTALVAGWAG -SMALFELAT
                                ---------- MGLPWYR--V HTV-VVN--D PGRLIAVHLM HTALVAGWAG -SMALFELST
                                ---------- MGLPWYR--V HTV-VLN--D PGRLISVHLM HTALVAGWAG -SMALYELAI
                                ---------- MGLPWYR--V HTV-VLN--D PGRLISVHLM HTALVAGWAG -SMALYELAI
                                ---------- MGLPWYR--V HTV-VLN--D PGRLISVHLM HTALVAGWAG -SMALYELAI
                                ---------- MGLPWYR--V HTV-VLN--D PGRLIAVHLM HTALVAGWAG -SMALYELAI
                                ---------- MGLPWYR--V HTV-VLN--D PGRLISVHLM HTALVAGWAG -SMALYELAI
                                ---------- MGLPWYR--V HTV-VLN--D PGRLISVHLM HTALVAGWAG -SMALYELAI
                                ---------- MGLPWYR--V HTV-VVN--D PGRLIAVHLM HTALVAGWAG -SMALFELST
                                ---------- MGLPWYR--V HTV-VLN--D PGRLISVHLM HTALVAGWAG -SMALYELAI
                                ---------- MGLPWYR--V HTV-VVN--D PGRLIAVHLM HTALVAGWAG -SMALFELST
                                ---------- MGLPWYR--V HTV-VIN--D PGRLLAVHIM HTALVAGWAG -SMALYELAV
                                ---------- MGLPWYR--V HTV-VIN--D PGRLLAVHIM HTALVAGWAG -SMALYELAV
                                ---------- MGLPWYR--V HTV-LIN--D PGRLIATHLM HTALVAGWAG -SMALYELAI
                                ---------- MGLPWYR--V HTV-VIN--D PGRLLAVHIM HTALVAGWAG -SMALYELAV
                                ---------- MGLPWYR--V HTV-VLN--D PGRLLAVHLM HTALVAGWAG -SMALYELAI
                                ---------- MGLPWYR--V HTV-VLN--D PGRLLAVHLM HTALVAGWAG -SMALYELAI
                                ---------- MGLPWYR--V HTV-LLN--D PGRLIATHLM HTALVAGWAG -SMALYELAI
                                ---------- MGLPWYR--V HTV-VLN--D PGRLLAVHLM HTALVAGWAG -SMALYELAI
                                ---------- MGLPWYR--V HTV-VLN--D PGRLISVHLM HTALVAGWAG -SMALYELAI
                                ---------- MGLPWYR--V HTV-VLN--D PGRLISVHLM HTALVAGWAG -SMALYELAI
                                ---------- MGLPWYR--V HTV-VIN--D PGRLLAVHIM HTALVAGWAG -SMALYELAV
                                ---------- MGLPWYR--V HTV-VLN--D PGRLISVHLM HTALVAGWAG -SMALYELAI
                                ---------- MGLPWYR--V HTV-VLN--D PGRLIAVHLM HTALVAGWAG -SMALYELAI
                                ---------- MGLPWYR--V HTV-VLN--D PGRLISVHLM HTALVAGWAG -SMALYELAI
                                ---------- MGLPWYR--V HTV-VLN--D PGRLIAVHLM HTALVAGWAG -SMALYELAI
                                ---------- ---------- ---------- ---------M HTALVAGWAG -SMALFELAT
                                ---------- MGLPWYR--V HTV-VLN--D PGRLISVHLM HTALVAGWAG -SMALYELAI
                                ---------- MGLPWYR--V HTV-VLN--D PGRLISVHLM HTALVAGWAG -SMALYELAI
                                ---------- ----WYR--V HTV-VLN--D PGRLIAVHLM HTALVAGWAG -SMALYELTV
                                ---------- ---------- ---------- ---------M HTALVAGWAG -SMALYELAI
                                ---------- MGLPWYR--V HTV-VLN--D PGRLISVHLM HTALVAGWAG -SMALYELAI
                                ---------- MGLPWYR--V HTV-VLN--D PGRLISVHLM HTALVAGWAG -SMALYELAI
                                ---------- MGLPWYR--V HTV-VLN--D PGRLISVHLM HTALVAGWAG -SMALYELAI
                                ---------- MGLPWYR--V HTV-VLN--D PGRLISVHLM HTALVAGWAG -SMALYELAI
                                ---------- MGLPWYR--V HTV-VLN--D PGRLIAVHLM HTALVAGWAG -SMALYELAI
                                ---------- MGLPWYR--V HTV-VLN--D PGRLIAVHLM HTALVAGWAG -SMALYELAI
                                ---------- MGLPWYR--V HTV-VLN--D PGRLISVHLM HTALVAGWAG -SMALYELAI
                                ---------- MGLPWYR--V HTV-VLN--D PGRLLAVHIM HTALVAGWAG -SMALYELAV
                                ---------- MGLPWYR--V HTV-VLN--D PGRLIAVHLM HTALAAGWAG -SMALYELAI
                                ---------- MGLPWYR--V HTV-VLN--D PGRLLSVHIM HTALVAGWAG -SMALYELAV
                                ---------- MGLPWYR--V HTV-VLN--D PGRLLSVHIM HTALVAGWAG -SMALYELAV
                                ---------- MGLPWYR--V HTV-VLN--D PGRLLSVHIM HTALVAGWAG -SMALYELAV
                                ---------- MGLPWYR--V HTV-VLN--D PGRLIAVHLM HTALTAGWAG -SMALYELAL
                                ---------- MGLPWYR--V HTV-VLN--D PGRLLSVHLM HTALVSGWAG -SMALYELAK
                                ---------- MGLPWYR--V HSV-VLN--D PGRLLGVHLM HTALVTGWAG -SMAIFELAK
                                ---------- ---------- ---------- ---------M HTALLAGWAG -SMALYELAI
                                ---------- ---------- ---------- ---------M HTALLAGWAG -SMALYELAI
                                ---------- ---------- ---------- ---------M HTALLAGWAG -SMALYELAI
                                ---------- MGLPWYR--V HTV-VIN--D PGRLLAVHLM HTALLAGWAG -SMALYELAI
                                ---------- ---------- ---------- ---------M HTALLAGWAG -SMALYELAI
                                ---------- MGLPWYR--V HSV-VIN--D PGRLLAVHLM HTALLAGWAG -SMALYELAI
                                ---------- MGLPWYR--V HTV-VTS--D PGRLIAVHLM HTALVAGWAG -SMAFFEASV
                                ---------- MGLPWYR--V HTV-VTS--D PGRLIAVHLM HTALVAGWAG -SMAFYEVAT
                                ---------- ---------- ---------- ---------M HTALLAGWAG -SMALYELAI
                                ---------- MGLPWYR--V HTV-VLN--D PGRLIAVHLM HTALTAGWAG -SMALYELAL
                                ---------- ---------- ---------- ---------M HTALVAGWAG -SMTLYELAV
                                ---------- ---------- ---------- ---------M HTALVAGWAG -SMALYELAI
                                ---------- MGLPWYR--V HTV-VLN--D PGRLLAVHIM HTALVAGWAG -SMALYELAV
                                ---------- MGLPWYR--V HTV-VLN--D PGRLLAVHIM HTALVAGWAG -SMALYELAV
                                ---------- MGLPWYR--V HTV-VLN--D PGRLLSVHIM HTALVSGWAG -SMALYELAV
                                ---------- MGLPWYR--V HTV-VLN--D PGRLLSVHIM HTALVSGWAG -SMALYELAV
                                ---------- MGLPWYR--V HTV-VLN--D PGRLLSVHIM HTALVSGWAG -SMALYELAV
                                ---------- MGLPWYR--V HTV-VLN--D PGRLLSVHIM HTALVSGWAG -SMALYELAV
                                ---------- MGLPWYR--V HTV-VLN--D PGRLLSVHIM HTALVSGWAG -SMALYELAV
                                ---------- MGLPWYR--V HTV-VLN--D PGRLLSVHIM HTALVSGWAG -SMALYELAV
                                ---------- MGLPWYR--V HTV-VLN--D PGRLIAVHIM HTALVAGWAG -SMALYELAV
                                ---------- MGLPWYR--V HTV-VLN--D PGRLISVHIM HTALVAGWAG -SMTLYELAV
                                ---------- MGLPWYR--V HTV-VLN--D PGRLIAVHIM HTALVSGWAG -SMALYELAV
                                ---------- MGLPWYR--V HTV-VLN--D PGRLLSVHIM HTALVSGWAG -SMALYELAV
                                ---------- MGLPWYR--V HTV-VLN--D PGRLLSVHIM HTALVSGWAG -SMALYELAV
                                ---------- MGLPWYR--V HTV-VLN--D PGRLIAVHLM HTALVSGWAG -SMALYELAV
                                ---------- MGLPWYR--V HTV-VLN--D PGRLIAVHLM HTALVSGWAG -SMALYELAV
                                ---------- MGLPWYR--V HTV-VLN--D PGRLIAVHLM HTALVSGWAG -SMALYELAV
                                ---------- MGLPWYR--V HTV-VLN--D PGRLIAVHLM HTALVSGWAG -SMALYELAV
                                ---------- MGLPWYR--V HTV-VLN--D PGRLIAVHLM HTSLVSGWAG -SMALYELAV
                                ---------- MGLPWYR--V HTV-VLN--D PGRLIAVHLM HTALVAGWAG -SMALYEIAV
                                ---------- MGLPWYR--V HTV-VLN--D PGRLISVHLM HTALVAGWAG -SMALYELAV
                                ---------- MGLPWYR--V HTV-VLN--D PGRLIAVHIM HTALVSGWAG -SMALYELAV
                                ---------- MGLPWYR--V HTV-VLN--D PGRLIAVHLM HTALVSGWAG -SMALYELAV
                                ---------- MGLPWYR--V HTV-VLN--D PGRLIAVHLM HTALVAGWAG -SMALYEIAI
                                ---------- MGLPWYR--V HTV-VLN--D PGRLIAVHLM HTALVSGWAG -SMALYELAV
                                ---------- MALPWYR--V HTV-VLN--D PGRLISVHLM HTALVSGWAG -SMALYELAV
                                ---------- MGLPWYR--V HTV-VLN--D PGRLIAVHLM HTALVAGWAG -SMALYELAV
                                ---------- MGLPWYR--V HTV-VLN--D PGRLIAVHIM HTALVSGWAG -SMALYELAV
                                ---------- MALPWYR--V HTV-VLN--D PGRLLAVHIM HTALVSGWAG -SMALYELAI
                                ---------- MGLPWYR--V HTV-VLN--D PGRLISVHIM HTGLVSGWAG -SMAFYELAV
                                ---------- ---MFYSTLT HTV-VLN--D PGRLIAVHLM HTALVAGWAG -SMALYELAV
                                ---------- MGLPWFR--V HTV-VLN--D PGRLISVHLM HTALVSGWAG -SMAFYELAV
                                ---------- MGLPWFR--V HTV-VLN--D PGRLIAVHLM HTALVAGWAG -SMALYELSV
                                ---------- MGLPWYR--V HTV-VLN--D PGRLIAVHLM HTALVSGWAG -SMALYELSV
                                ---------- YFTPWYR--V HTV-VLN--D PGRLISVHLM HTALVAGWAG -SMALYELAV
                                ---------- MGLPWYR--V HTV-VLN--D PGRLIAVHLM HTALVSGWAG -SMALYELAV
                                ---------- MALPWYR--V HTV-VLN--D PGRLIAVHIM HTALVAGWAG -SMALYELAV
                                ---------- MGLPWYR--V HTV-VLN--D PGRLIAVHLM HTALVSGWAG -SMALYELAV
                                ---------- MGLPWYR--V HTV-VLN--D PGRLIAVHLM HTALVSGWAG -SMALYELAV
                                ---------- MALPWYR--V HIV-VLN--D PGRLISVHLM HTALVAGWAG -SMALYELAV
                                ---------- MGLPWYR--V HTV-VLN--D PGRLIAVHLM HTALVSGWAG -SMAFYELAV
                                ---------- MGLPWYR--V HTV-VLN--D PGRLIAVHLM HTALVSGWAG -SMALYELAV
                                -IVGGKTIES TGFAWWSG-- NAR-LIN--L SGKLLGAHVA HAGLIVFWTG -AMTLFEVSH
                                -ALAGRDQET TGFAWWAG-- NAR-LIN--L SGKLLGAHVA HAGLIVFWAG -AMNLFEVAH
                                -ALAGRDQET TGFAWWAG-- NAR-LIN--L SGKLLGAHVA HAGLIVFWAG -AMNLFEVAH
                                -VLAGRDQET TGFAWWAG-- NAR-LIN--L SGKLLGAHVA HAGLIVFWAG -AMNLFEVAH
                                -ALAGRDQET TGFAWWAG-- NAR-LIN--L SGKLLGAHVA HAGLIVFWAG -AMNLFEVAH
                                -SLAGRDQET TGFAWWAG-- NAR-LIN--L SGKLLGAHVA HAGLIVFWAG -AMNLFEVAH
                                -ALAGRDQET TGFAWWAG-- NAR-LIN--L SGKLLGAHVA HAGLIVFWAG -AMNLFEVAH
                                -ALAGRDQET TGFAWWAG-- NAR-LIN--L SGKLLGAHVA HAGLIVFWAG -AMNLFEVAH
                                -ALAGRDQET TGFAWWAG-- NAR-LIN--L SGKLLGAHVA HAGLIVFWAG -AMNLFEVAH
                                -TLAGRDQET TGFAWWAG-- NAR-LIN--L SGKLLGAHVA HAGLIVFWAG -AMNLFEVAH
                                -ALAGRDQET TGFAWWAG-- NAR-LIN--L SGKLLGAHVA HAGLIVFWAG -AMNLFEVAH
                                -TLAGRDQET TGFAWWAG-- NAR-LIN--L SGKLLGAHVA HAGLIVFWAG -AMNLFEVAH
                                -ALAGRDQET TGFAWWAG-- NAR-LIN--L SGKLLGAHVA HAGLIVFWAG -AMNLFEVAH
                                -ALAGRDQET TGFAWWAG-- NAR-LIN--L SGKLLGAHVA HAGLIVFWAG -AMNLFEVAH
                                -SLGGRDQET TGFAWWAG-- NAR-LTN--L SGKLLGAHVA HAGLIVFWAG -AMNLFEVAH
                                -ALGGRDQET TGFAWWAG-- NAR-LIN--L SGKLLGAHVA HAGLIVFWAG -AMNLFEVAH
                                -ALSGRDQET TGFAWWAG-- NAR-LIN--L SGKLLGAHVA HAGLIVFWAG -AMNLFEVAH
                                -ALGGRDQET TGFAWWAG-- NAR-LIN--L SGKLLGAHVA HAGLIVFWAG -AMNLFEVAH
                                -TSAGRDIES TGFAWWSG-- NAR-LIN--V SGKLLGAHVA HAGIMVFWTG -AMTLFEVSH
                                -GAGGRDIES TGFAWWSG-- NAR-LIN--V SGKLLGAHVA HAGIMVFWTG -AMTLFEVAH
                                -NVAGRDIES TGFAWWSG-- NAR-LIN--V SGKLLGAHVA HAGIMVFWTG -AMTLFEVSH
                                -NIGGRSIES TGFAWWSG-- NAR-LIN--L SGKLLGAHVA HAGLIVFWTG -AMTLFETSH
                                -IVSGRDIES TGFAWWSG-- NAR-LIN--V SGKLLGAHVA HAGVMVFWTG -AMTLFEVAH
                                -AVSGRDQQS TGFAWWSG-- NAR-LIN--L SGKLLGAHVA HAGLIVFWTG -AMTLFEVAH
                                -AVSGRDQES TGFAWWAG-- NAR-LIN--L SGKLLGAHVA HAGLIVFWTG -AMTLFEVAH
                                -GVGGRDIES TGFAWWSG-- NAR-LIN--V SGKLLGAHVA HAGIMVFWTG -AMTLFEVAH
                                -SVGGRDQET TGFAWWAG-- NAR-LIN--L SGKLLGAHVA HAGLIVFWAG -AMNLFEVAH
                                -VIGGRDQES TGFAWWAG-- NAR-LIN--L SGKLLGAHVA HAGLIVFWAG -AMNLFEVAH
                                -SISGRDQES TGFAWWSG-- NAR-LIN--L SGKLLGAHVA HAGLIVFWAG -AMNLFEVAH
                                -TLGGRDQES TGFAWWAG-- NAR-LIN--L SGRLLGAHVA HAGLIVFWAG -AMNLFEVSH
                                ---AGRDIES TGFAWWSG-- NAR-LIN--V SGKLLGAHVA HAGLMVFWAG -AMILFEVSH
                                -VVGGRDQES TGFAWWAG-- NAR-LIN--L SGKLLGAHVA HAGLIVFWAG -AMNLFEVAH
                                -LVGGRDQES TGFAWWAG-- NAR-LIN--L SGKLLGAHVA HAGLIVFWAG -AMNLFEVAH
                                -TVGGRDQET TGFAWWSG-- NAR-LIN--L SGKLLGAHVA HAGLIVFWAG -AMNLFEVSH
                                -TVGGRDQES TGFAWWAG-- NAR-LIN--L SGKLLGAHVA HAGLIVFWAG -AMNLFEVAH
                                -LVGGRDQDS TGFAWWAG-- NAR-LIN--L SGKLLGAHVA HAGLIVFWAG -AMNLFEVAH
                                -ALGGRDQAT TGFAWWSG-- NAR-LIN--L SGKLLGAHVA HAGLIVFWAG -AMNLFEVAH
                                -VVGGRDQES TGFAWWAG-- NAR-LIN--L SGKLLGAHVA HAGLIVFWAG -SMNLFEVAH
                                -VIGGRDQDS TGFAWWAG-- NAR-LIN--L SGKLLGAHVA HAGLIVFWAG -AMTLFEVAH
                                -VVGGRDQES TGFAWWAG-- NAR-LIN--L SGKLLGAHVA HAGLIVFWAG -AMNLFEVAH
                                -SLGGRDQES TGFAWWAG-- NAR-LIN--L SGKLLGAHVA HAGLIVFWAG -AMNLFEVAH
                                -ALGGRDQES TGFAWWAG-- NAR-LIN--L SGKLLGAHVA HAGLIVFWAG -AMNLFEVAH
                                -FATNRDQES SGFAWWAG-- NAR-LIN--L SGKLLGAHVA HAGLIVFWAG -AMTLFELAH
                                -FATNRDQES SGFAWWAG-- NAR-LIN--L SGKLLGAHVA HAGLMVFWAG -AMTLFETAH
                                -FSTNRDQES SGFAWWAG-- NAR-LIN--L SGKLLGAHVA HAGLIVFWAG -AMTLFETAH
                                -VAGNRDQES SGFAWWAG-- NAR-LIN--L SGKLLGAHVA HAGLIVFWAG -AMTLFEVAH
                                --MGGRDQES TGFAWWSG-- NAR-LIN--L SGKLLGAHVA HAGLIVFWAG -AMTLFEVAH
                                -G-GGRDQES SGFAWWSG-- NAR-LIN--L SGKLLGAHVA HAGLIVFWAG -AMTLFEVAH
                                -MGAGRDQES SGFAWWAG-- NAR-LIN--L SGKLLGAHVA HAGLIVFWAG -AMTLFEVAH
                                -AGAGRDQES SGFAWWAG-- NAR-LIN--L SGKLLGAHVA HAGLIVFWAG -AMTLFETAH
                                -S-GGRDQES SGFAWWSG-- NAR-LIN--L SGKLLGAHVA HAGLIVFWAG -AMTLFEVAH
                                -G-GGRDQES TGFAWWSG-- NAR-LIN--L SGKLLGAHVA HAGLIVFWAG -AMTLFEVAH
                                -MGSGRDQES TGFAWWSG-- NAR-LIN--L SGKLLGAHVA HSGLIVFWAG -AMTLFEVAH
                                -MGAGRDQDS TGFAWWAG-- NAR-LIN--L SGKLLGAHVA HSGLIVFWAG -AMTLFEVAH
                                -VGSNRDQES SGFAWWAG-- NAR-LIN--L SGKLLGAHVA HAGLIVFWAG -AMTLFEVAH
                                -LGGGRDQES SGFAWWAG-- NAR-LIN--L SGKLLGAHVA HSGLIVFWAG -AMTLFEVAH
                                -LGGGRDQES SGFAWWAG-- NAR-LIN--L SGKLLGAHVA HSGLIVFWAG -AMTLFEVAH
                                --SGGRDQES SGFAWWSG-- NAR-LIN--L SGKLLGAHVA HAGLIVFWAG -AMTLFEVAH
                                --GGGRDQES SGFAWWSG-- NAR-LIN--L SGKLLGAHVA HAGLIVFWAG -AMTLFEVAH
                                -LGGGRDQES SGFAWWAG-- NAR-LIN--L SGKLLGAHVA HSGLIVFWAG -AMTLFEVAH
                                --GGGRDQES TGFAWWSG-- NAR-LIN--L SGKLLGAHVA HAGLIVFWAG -AMTLFEVAH
                                -MGSGRDQES TGFAWWSG-- NAR-LIN--L SGKLLGAHVA HSGLIVFWAG -AMTLFEVAH
                                --SGGRDQES SGFAWWSG-- NAR-LIN--L SGKLLGAHVA HAGLIVFWAG -AMTLFEVAH
                                -MGSGRDQDS TGFAWWAG-- NAR-LIN--L SGKLLGAHVA HSGLIVFWAG -AMTLFEVAH
                                -VAGNRDQES SGFAWWAG-- NAR-LIN--L SGKLLGAHVA HSGLIVFWAG -AMTLFEVAH
                                -A-GGRDQES SGFAWWSG-- NAR-LIN--L SGKLLGAHVA HAGLIVFWAG -AMTLFEVAH
                                -YASGRDQES SGFAWWSG-- NAR-LIN--L SGKLLGAHVA HQGLIVFWAG -AMTLFEVAH
                                -M-GGRDQES TGFAWWSG-- NAR-LIN--L SGKLLGAHVA HAGLIVFWAG -AMTLFEVAH
                                --LGGRDQES TGFAWWSG-- NAR-LIN--L SGKLLGAHVA HSGLIVFWAG -AMTLFEVAH
                                -G-GGRDQES TGFAWWSG-- NAR-LIN--L SGKLLGAHVA HAGLIVFWAG -AMTLFEVAH
                                --LGGRDQES TGFAWWSG-- NAR-LIN--L SGKLLGAHVA HSGLIVFWAG -AMTLFEVAH
                                -LGGGRDIES TGFAWWSG-- NAR-LIN--L SGKLLGAHVA HAGLIVFWAG -AMTLFEVAH
                                --GGGRDQES TGFAWWSG-- NAR-LIN--L SGKLLGAHVA HAGLIVFWAG -AMTLFEVAH
                                --GGGRDQES TGFAWWSG-- NAR-LIN--L SGKLLGAHVA HAGLIVFWAG -AMTLFEVAH
                                -VAGGRDQDS TGFAWWSG-- NAR-LIN--L SGKLLGAHVA HSGLIVFWAG -AMTLFEVAH
                                -LGGGRDIES TGFAWWSG-- NAR-LIN--L SGKLLGAHVA HAGLIVFWAG -AMTLFEVAH
                                -ASGGRDQQS TGFAWWSG-- NAR-LIN--L SGKLLGAHVA HAGLIVFWAG -AMTLFEVAH
                                -G-GGRDIES TGFAWWSG-- NAR-LIN--L SGKLLGAHVA HAGLIVFWAG -AMTLFEVAH
                                -G-GGRDQES SGFAWWSG-- NAR-LIN--L SGKLLGAHVA HAGLIVFWAG -AMTLFEVAH
                                -MMSNRDQES SGFAWWSG-- NAR-LIN--L SGKLLGAHVA HAGLIVFWAG -AMTLFEVAH
                                -VAGGRDQDS TGFAWWAG-- NAR-LIN--L SGKLLGAHVA HSGLIVFWAG -AMTLFEVAH
                                -YLSGRDQES TGFAWWSG-- NAR-LIN--L SGKLLGAHVA HAGLIVFWAG -AMTLFEVAH
                                -GGAGRDQES TGFAWWSG-- NAR-LIN--L SGKLLGAHVA HAGLIVFWAG -AMTLFEVAH
                                -VAGGRDQDS TGFAWWAG-- NAR-LIN--L SGKLLGAHVA HSGLIVFWAG -AMTLFEVAH
                                -LGTGRDIES TGFAWWSG-- NAR-LIN--L SGKLLGAHVA HAGLIVFWAG -AMTLFEVAH
                                -SIGGRDLQS TGFAWWSG-- NAR-LIN--L SGKLLGAHVA HAGLIVFWAG -AMTLFETAH
                                -GGAGRDQES TGFAWWSG-- NAR-LIN--L SGKLLGAHVA HAGLIVFWAG -AMTLFEVAH
                                -S-GGRDQES SGFAWWSG-- NAR-LIN--L SGKLLGAHVA HAGLIVFWAG -AMTLFEVSH
                                -LGGGRDIES TGFAWWSG-- NAR-LIN--L SGKLLGAHVA HAGLIVFWAG -AMTLFEVAH
                                -G-GGRDQES SGFAWWSG-- NAR-LIN--L SGKLLGAHVA HAGLIVFWAG -AMTLFEVAH
                                -S-GGRDQES SGFAWWSG-- NAR-LIN--L SGKLLGAHVA HAGLIVFWAG -AMTLFEVSH
                                -S-GGRDQES SGFAWWSG-- NAR-LIN--L SGKLLGAHVA HAGLIVFWAG -AMTLFEVSH
                                -G-GGRDQES SGFAWWSG-- NAR-LIN--L SGKLLGAHVA HAGLIVFWAG -AMTLFEVAH
                                -YLSGRDQDS TGFAWWSG-- NAR-LIN--L SGKLLGAHVA HAGLIVFWAG -AMTLFEVAH
                                -MGGGRDIES TGFAWWSG-- NAR-LIN--L SGKLLGAHVA HAGLIVFWAG -AMTLFEVAH
                                -S-GGRDQES SGFAWWSG-- NAR-LIN--L SGKLLGAHVA HAGLIVFWAG -AMTLFEVSH
                                -MGGGRDIES TGFAWWSG-- NAR-LIN--L SGKLLGAHVA HSGLIVFWAG -AMTLFEVAH
                                -VTSGRDLES TGFAWWSG-- NAR-LIN--L SGKLLGAHVA HAGLIVFWAG -AMTLFETAH
                                -S-GGRDQES SGFAWWSG-- NAR-LIN--L SGKLLGAHVA HAGLIVFWAG -AMTLFEVSH
                                -GGTGRDQES TGFAWWSG-- NAR-LIN--L SGKLLGAHVA HAGLIVFWAG -AMTLFEVAH
                                -G-GGRDLES SGFAWWSG-- NAR-LIN--L SGKLLGAHVA HAGLIVFWAG -AMTLFEVAH
                                -G-AGRDQES SGFAWWSG-- NAR-LIN--L SGKLLGAHVA HAGLIVFWAG -AMTLFEVAH
                                --GGGRDIES TGFAWWSG-- NAR-LIN--L SGKLLGAHVA HAGLIVFWAG -AMTLFEVAH
                                --MGGRDQES TGFAWWSG-- NAR-LIN--L SGKLLGAHVA HAGLIVFWAG -AMTLFEVAH
                                -VAGNRDQES SGFAWWSG-- NAR-LIN--L SGKLLGAHVA HAGLIVFWAG -AMTLFEVAH
                                -G-GGRDQES TGFAWWSG-- NAR-LIN--L SGKLLGAHVA HAGLIVFWAG -AMTLFEVAH
                                -GGAGRDQES TGFAWWSG-- NAR-LIN--L SGKLLGAHVA HAGLIVFWAG -AMTLFEVAH
                                -GGAGRDQES TGFAWWSG-- NAR-LIN--L SGKLLGAHVA HAGLIVFWAG -AMTLFEVAH
                                -G-GGRDIES TGFAWWSG-- NAR-LIN--L SGKLLGAHVA HAGLIVFWAG -AMTLFEVAH
                                -G-AGRDQES SGFAWWSG-- NAR-LIN--L SGKLLGAHVA HAGLIVFWAG -AMTLFEVAH
                                -GGTGRDQES TGFAWWSG-- NAR-LIN--L SGKLLGAHVA HAGLIVFWAG -AMTLFEVAH
                                -MGAGRDLES SGFAWWAG-- NAR-LIN--L SGKLLGAHVA HAGLIVFWAG -AMTLFEVAH
                                -GGTGRDQES TGFAWWSG-- NAR-LIN--L SGKLLGAHVA HSGLIVFWAG -AMTLFEVAH
                                -GGAGRDQES TGFAWWSG-- NAR-LIN--L SGKLLGAHVA HAGLIVFWAG -AMTLFEVAH
                                -G-AGRDQES SGFAWWSG-- NAR-LIN--L SGKLLGAHVA HAGLIVFWAG -AMTLFEVAH
                                -LGSGRDIES TGFAWWSG-- NAR-LIN--L SGKLLGAHVA HAGLIVFWAG -AMTLFEVAH
                                --IGGRDQDS TGFAWWAG-- NAR-LIN--L SGKLLGAHVA HAGLIVFWAG -AMTLFEVAH
                                -G-AGRDQQS SGFAWWSG-- NAR-LIN--L SGKLLGAHVA HAGLIVFWAG -AMTLFEVAH
                                -G-AGRDQES SGFAWWSG-- NAR-LIN--L SGKLLGAHVA HAGLIVFWAG -AMTLFEVAH
                                -AGGGRDLSS TGFAWWAG-- NAR-LIN--L SGKLLGAHVA HAGLIVFWAG -AMTLFEVAH
                                -GGTGRDQES TGFAWWSG-- NAR-LIN--L SGKLLGAHVA HAGLIVFWAG -AMTLFEVAH
                                -GGTGRDQES TGFAWWSG-- NAR-LIN--L SGKLLGAHVA HAGLIVFWAG -AMTLFEVAH
                                -AGAGRDQQS SGYAWWSG-- NAR-LIN--L SGKLLGAHVA HAGLIVFWAG -AMTLFEVAH
                                -SVGSRDFNS TGFAWWAG-- NAR-LIN--L SGKLLGAHVA HAGLIVFWAG -AMTLFEVAH
                                -VAGGRDQDS TGFAWWAG-- NAR-LIN--L SGKLLGAHVA HAGLIVFWAG -AMTLFETAH
                                -IIGGRDQQS TGFAWWSG-- NAR-LIN--L SGKLLGAHVA HAGLIVFWAG -AMTLFEVAH
                                -VAGNRDQES SGFAWWAG-- NAR-LIN--L SGKLLGAHVA HAGLIVFWAG -AMTLFEVAH
                                -GGAGRDQES TGFAWWSG-- NAR-LIN--L SGKLLGAHVA HAGLIVFWAG -AMTLFEVAH
                                -TATGRDQSS TGFAWWSG-- NAR-LIN--L SGKLLGAHVA HAGLIVFWAG -AMTLFETAH
                                -TATGRDQSS TGFAWWSG-- NAR-LIN--L SGKLLGAHVA HAGLIVFWAG -AMTLFETAH
                                -TGSGRDLES TGFAWWAG-- NAR-LIN--L SGKLLGAHVA HAGLIVFWAG -AMTLFEVAH
                                -TASGRDQSS TGFAWWSG-- NAR-LIN--L SGKLLGAHVA HAGLIVFWAG -AMTLFETAH
                                -TASGRDQSS TGFAWWSG-- NAR-LIN--L SGKLLGAHVA HAGLIVFWAG -AMTLFETAH
                                -S-GGRDQES SGFAWWSG-- NAR-LIN--L SGKLLGAHVA HAGLIVFWAG -AMTLFEVSH
                                -GGAGRDQES TGFAWWSG-- NAR-LIN--L SGKLLGAHVA HAGLIVFWAG -AMTLFEVAH
                                -TGSGRDLES TGFAWWAG-- NAR-LIN--L SGKLLGAHVA HAGLIVFWAG -AMTLFEVAH
                                -YASGRDQES SGFAWWSG-- NAR-LIN--L SGKLLGAHVA HAGLIVFWAG -AMTLFEVAH
                                -ISGGRDLES SGFAWWSG-- NAR-LIN--L SGKLLGAHVA HAGLIVFWAG -AMTLFEVAH
                                -TASGRDQSS TGFAWWSG-- NAR-LIN--L SGKLLGAHVA HAGLIVFWAG -AMTLFETAH
                                -TGSGRDLES TGFAWWAG-- NAR-LIN--L SGKLLGAHVA HAGLIVFWAG -AMTLFEVAH
                                -G-GGRDQES TGFAWWSG-- NAR-LIN--L SGKLLGAHVA HAGLIVFWAG -AMTLFEVAH
                                -VVGGRDQDS TGFAWWSG-- NAR-LIN--L SGKLLGAHVA HAGLIVFWAG -AMTLFELSH
                                -FAGNRDQES SGFAWWAG-- NAR-LIN--L SGKLLGAHVA HAGLIVFWAG -AMTLFEVAH
                                -VGSSRDFNS TGFAWWAG-- NAR-LIN--L SGKLLGAHVA HAGLIVFWAG -AMTLFEVAH
                                --MGGRDLES TGFAWWSG-- NAR-LIN--L SGKLLGAHVA HAGLIVFWAG -AMTLFEVAH
                                -S-GGRDQES SGFAWWSG-- NAR-LIN--L SGKLLGAHVA HAGLIVFWAG -AMTLFEVSH
                                -VASGRDLES TGFAWWSG-- NAR-LIN--L SGKLLGAHVA HAGLIVFWAG -AMTLFETAH
                                -VAGNRDQES SGFAWWAG-- NAR-LIN--L SGKLLGAHVA HAGLIVFWTG -AMTLFEVAH
                                -TGSGRDLES TGFAWWAG-- NAR-LIN--L SGKLLGAHVA HAGLIVFWAG -AMTLFEVAH
                                -VVGGRDQDS TGFAWWSG-- NAR-LIN--L SGKLLGAHVA HAGLIVFWAG -AMTLFELSH
                                -LGGGRDIES TGFAWWSG-- NAR-LIN--L SGKLLGAHVA HSGLIVFWAG -AMTLFEVAH
                                -S-GGRDQES SGFAWWSG-- NAR-LIN--L SGKLLGAHVA HAGLIVFWAG -AMTLFEVSH
                                -VASGRDLES TGFAWWSG-- NAR-LIN--L SGKLLGAHVA HAGLIVFWAG -AMTLFETAH
                                -VIGGRDQET SGFAWWAG-- NAR-LIN--L SGKLLGAHVA HAGLIVFWAG -AMTLFEVAH
                                -FAGNRDQES SGFAWWAG-- NAR-LIN--L SGKLLGAHVA HAGLIVFWAG -AMTLFEVAH
                                -GGAGRDQES TGFAWWSG-- NAR-LIN--L SGKLLGAHVA HSGLIVFWAG -AMTLFEVAH
                                -FAGNRDQES SGFAWWAG-- NAR-LIN--L SGKLLGAHVA HAGLIVFWAG -AMTLFEVAH
                                -TGSGRDLES TGFAWWAG-- NAR-LIN--L SGKLLGAHVA HAGLIVFWTG -AMTLFEVAH
                                -G-GGRDQES TGFAWWSG-- NAR-LIN--L SGKLLGAHVA HAGLIVFWAG -AMTLFEVAH
                                -AGSGRDLQS SGFAWWAG-- NAR-LIN--L SGKLLGAHVA HAGLIVLWAG -AMTLFEVAH
                                -LGAGRDQDS TGFAWWAG-- NAR-LIN--L SGKLLGAHVA HAGLIVFWAG -AMTLFEVAH
                                -G-GGRDQES SGFAWWSG-- NAR-LIN--L SGKLLGAHVA HAGLIVFWAG -AMTLFEVAH
                                -YASGRDQES SGFAWWSG-- NAR-LIN--L SGKLLGAHVA HAGLIVFWAG -AMTLFEVAH
                                -LGAGRDQDS TGFAWWAG-- NAR-LIN--L SGKLLGAHVA HAGLIVFWAG -AMTLFEVAH
                                -LGAGRDQDS TGFAWWAG-- NAR-LIN--L SGKLLGAHVA HSGLIVFWAG -AMTLFEVAH
                                -LGAGRDQDS TGFAWWAG-- NAR-LIN--L SGKLLGAHVA HAGLIVFWAG -AMTLFEVAH
                                -LGAGRDQDS TGFAWWAG-- NAR-LIN--L SGKLLGAHVA HAGLIVFWAG -AMTLFEVAH
                                -LGAGRDQDS TGFAWWAG-- NAR-LIN--L SGKLLGAHVA HAGLIVFWAG -AMTLFEVAH
                                -IAGGRDIDS TGYAWWSG-- NAR-LIN--L SGKLLGAHVA HAGLIVFWAG -AMTLFEVAH
                                -G-GGRDQES SGFAWWSG-- NAR-LIN--L SGKLLGAHVA HAGLIVFWAG -AMTLFEVAH
                                -LGGGRDQDT TGFAWWAG-- NAR-LIN--L SGKLLGAHVA HAGLIVFWAG -AMTLFEVAH
                                -SMGGRDLQS TGFAWWSG-- NAR-LIN--L SGKLLGAHVA HAGLIVFWAG -AMTLFETAH
                                -VAGNRDQES SGFAWWSG-- NAR-LIN--L SGKLLGAHVA HAGLIVFWAG -AMTLFETAH
                                -YVSGRDQES SGFAWWSG-- NAR-LIN--L SGKLLGAHVA HAGLIVFWAG -AMTLFEVAH
                                -G-GGRDQES SGFAWWSG-- NAR-LIN--L SGKLLGAHVA HAGLIVFWAG -AMTLFEVAH
                                -LGGGRDQDT TGFAWWAG-- NAR-LIN--L SGKLLGAHVA HAGLIVFWAG -AMTLFEVAH
                                -LGGGRDQDT TGFAWWAG-- NAR-LIN--L SGKLLGAHVA HAGLIVFWAG -AMTLFEVAH
                                -AGSGRDQES SGFAWWAG-- NAR-LID--F SGKLLGAHVA HQGLIVFWAG -AMTLFEVAH
                                -AAGGRDQQS TGFAWWSG-- NAR-LIN--L SGKLLGAHVA HAGLIVFWAG -AMTLFEVAH
                                -MVGGRDLPS TGFAWWSG-- NAR-LIN--L SGKLLGAHVR HAGLIVFWAG -AMTLFEVAH
                                -MGVGRDQES SGFAWWSG-- NAR-LIN--L SGKLLGAHVA HAGLIVFWAG -AMTLFEVAH
                                -YLGGRDQES TGFAWWSG-- NAR-LIN--L SGKLLGAHVA HAGLIVFWAG -AMALFEVSH
                                -VAGGRDQGS SGFAWWSG-- NAR-LIN--I SGKLLGAHVA HAGLIVFWAG -AMCLFEVAH
                                -YLGGRDQES TGFAWWSG-- NAR-LIN--L SGKLLGAHVA HAGLIVFWAG -AMALFEVSH
                                -MAGNRDQES SGFAWWAG-- NAR-LIN--L SGKLLGAHVA HAGLIVFWAG -AMTLFEVAH
                                -GVGGRTQDS SGFAWWSG-- NAR-LIN--L SGKLLGAHVA HAGLIVFWAG -AMTLFEVAH
                                -VGGGRDQES TGYAWWSG-- NAR-LIN--L SGKLLGAHVA HAGLIVLWTG -AMTLFEVSH
                                -ALGGRDQDS TGFAWWAG-- NAR-LIN--L SGKLLGAHVA HAGLIVFWAG -AMTLFEVAH
                                -GVGGRTQDS SGFAWWSG-- NAR-LIN--L SGKLLGAHVA HAGLIVFWAG -AMTLFEVAH
                                -FIAGRDQES TGFAWWAG-- NAR-LIN--L SGKLLGAHVA HAGLIVFWTG -AMTLFEVAH
                                -GVGGRTQDT SGFAWWSG-- NAR-LIN--L SGKLLGAHVA HAGLIVFWAG -AMTLFEVAH
                                -LGGGRDIES TGFAWWSG-- NAR-LIN--L SGKLLGAHVA HAGLIVFWAG -AMTLFEVAH
                                -YIAGRDQES TGFAWWSG-- NAR-LIN--L SGKLLGAHVA HAGLIVFWAG -AMTLFEVAH
                                -MVGGRDLPS TGFAWWSG-- NAR-LIN--L SGKLLGAHVA HAGLIVFWAG -AMTLFEVAH
                                -GVGGRTQDS SGFAWWSG-- NAR-LIN--L SGKLLGAHVA HAGLIVFWAG -AMTLFEVAH
                                -YLGGRDQES TGFAWWSG-- NAR-LIN--L SGKLLGAHVA HAGLIVFWAG -AMTLFEVSH
                                -YIAGRDQES TGFAWWSG-- NAR-LIN--L SGKLLGAHVA HAGLIVFWAG -AMTLFEVAH
                                -IAGGRDIDS TGYAWWSG-- NAR-LIN--L SGKLLGAHVA HAGLIVFWAG -AMTLFEVAH
                                -YLGGRDQES TGFAWWSG-- NAR-LIN--L SGKLLGAHVA HAGLIVFWAG -AMTLFEVSH
                                --GGGRDIES TGFAWWSG-- NAR-LIN--L SGKLLGAHVA HAGLIVFWAG -AMTLFEVAH
                                -YIAGRDQES TGFAWWSG-- NAR-LIN--L SGKLLGAHVA HAGLIVFWAG -AMTLFEVAH
                                -GGTGRDQES TGFAWWSG-- NAR-LIN--L SGKLLGAHVA HAGLIVFWAG -AMTLFEVAH
                                -YLGGRDQES TGFAWWSG-- NAR-LIN--L SGKLLGAHVA HAGLIVFWAG -AMTLFEVSH
                                -YIAGRDQES TGFAWWSG-- NAR-LIN--L SGKLLGAHVA HAGLIVFWAG -AMTLFEVAH
                                -GVGGRTQDT SGFAWWSG-- NAR-LIN--L SGKLLGAHVA HAGLIVFWAG -AMTLFEVAH
                                -VGGGRDQES TGYAWWSG-- NAR-LIN--L SGKLLGAHVA HAGLIVLWTG -AMTLFEVSH
                                -YIGGRDQQS SGFAWWSG-- NAR-LIN--L SGKLLGAHVA HAGLIVFWAG -AMTLFEVAH
                                -GVGGRTQDT SGFAWWSG-- NAR-LIN--L SGKLLGAHVA HAGLIVFWAG -AMTLFEVAH
                                -YVSGRDQDS TGFAWWAG-- NAR-LIN--L SGKLLGAHVA HAGLIVFWAG -AMTLFEVAH
                                -MIGGRDQAT TGFAWWAG-- NAR-LIN--L SGKLLGAHVA HAGLIVFWAG -AMTLFEVAH
                                -VGGGRDQPS TGYAWWSG-- NAR-LID--L SGKLLGAHVA HAGLIVLWTG -AMTLFEVSH
                                -VGGGRDQES TGYAWWSG-- NAR-LIN--L SGKLLGAHVA HAGLIVLWTG -AMTLFEVSH
                                -MGGGRDQES TGFAWWAG-- NAR-LIN--L SGKLLGAHVA HAGLIVFWAG -AMTLFEVAH
                                -YVGGRDQES TGFAWWSG-- NAR-LIN--L SGKLLGAHVA HAGLIVFWAG -AMTLFEVAH
                                -YVGGRDLES TGFAWWAG-- NAR-LIN--L SGKLLGAHVA HAGLIVFWAG -AMTLFEVAH
                                -YVGGRDLES TGFAWWSG-- NAR-LIN--L SGKLLGAHVA HAGLIVFWAG -AMTLFEVAH
                                -VAGNRDQES SGFAWWAG-- NAR-LIN--L SGKLLGAHVS HAGLIVFWAG -AMTLFEVAH
                                -YGSGRDQDS TGFAWWAG-- NAR-LIN--L SGKLLGAHVA HAGLIVFWTG -AMTIFEVAH
                                -FITGRDQES TGFAWWAG-- NAR-LIN--L SGKLLGAHVA HAGLIVFWAG -AMTLFEVAH
                                -GVGGRTLDS TGFAWWSG-- NAR-LIN--L SGKLLGAHVA HAGLIVFWAG -AMTLFELAH
                                -VAGNRDQES SGFAWWSG-- NAR-LIN--L SGKLLGAHVS HAGLIVFWAG -AMTLFEVAH
                                -YGSGRDQDS TGFAWWAG-- NAR-LIN--L SGKLLGAHVA HAGLIVFWTG -AMTIFEVAH
                                -MGGGRDQES TGFAWWAG-- NAR-LIN--L SGKLLGAHVA HAGLIVFWAG -AMTLFEVAH
                                -VGSGRDQES TGYAWWAG-- NAR-LIN--L SGKLLGAHVA HAGLIVFWAG -AMTLFEVGH
                                -MGGGRDQES TGFAWWAG-- NAR-LIN--L SGKLLGAHVA HSGLIVFWAG -AMTLFEVAH
                                -PIGGRDLES TGFAWWSG-- NAR-LIN--L SGKLLGAHVA HAGLIVFWAG -AMTLFETAH
                                -YIGGRDQDS TGFAWWAG-- NAR-LIN--L SGKLLGAHVA HAGLIVFWAG -AMTLFEVAH
                                -VAGNRDQES SGFAWWSG-- NAR-LIN--L SGKLLGAHVS HAGLIVFWAG -AMTLFEVAH
                                -AGYGRDQAT SGFAWWSG-- NAR-LIN--L SGKLLGAHVA HAGLIVFWAG -AMTLFEVAH
                                -MTGGRDQDS TGFAWWSG-- NAR-LIN--L SGKLLGAHVA HAGLIVFWAG -AMCLFEVAH
                                -MTGGRDQDS TGFAWWSG-- NAR-LIN--L SGKLLGAHVA HAGLIVFWAG -AMCLFEVAH
                                -YVGGRDLES TGFAWWSG-- NAR-LIN--L SGKLLGAHVA HAGLIVFWAG -AMTLFEVAH
                                ---------- ---------- ------N--L SGKLLGAHVA HAGLIVFWAG -AMTLFEVAH
                                -AGAGRDQMT TGFAWWSG-- NAR-LIN--L SGKLLGAHVA HAGLIVFWTG -AMTLFEVAH
                                -MGGGRDIES TGFAWWAG-- NAR-LIN--L SGKLLGAHVA HAGLIVFWAG -AMTLFEVAH
                                -YVGGRDLES TGFAWWSG-- NAR-LIN--L SGKLLGAHVA HAGLIVFWAG -AMTLFEVAH
                                -VGAGRDQES SGYAWWSG-- NAR-LIN--L SGKLLGAHVA HAGLIVFWAG -AMTLFEVGH
                                -YISGRDQQS TGFAWWSG-- NAR-LID--L SGKLLGAHVA HAGLIVLWAG -AMTLFEVSH
                                -VAGNRDQES SGFAWWSG-- NAR-LIN--L SGKLLGAHVS HAGLIVFWAG -AMTLFEVAH
                                -TATGRDQSS TGFAWWSG-- NAR-LIN--L SGKLLGAHVA HAGLIVFWAG -AMTLFETAH
                                -YVGGRDLES TGFAWWSG-- NAR-LIN--L SGKLLGAHVA HAGLIVFWAG -AMTLFEVAH
                                -ALAGRDQET TGFAWWAG-- NAR-LIN--L SGKLLGAHVA HAGLIVFWAG -AMNLFEVAH
                                -TATGRDQSS TGFAWWSG-- NAR-LIN--L SGKLLGAHVA HAGLIVFWAG -AMTLFETAH
                                -MGGGRDLES TGFAWWSG-- NAR-LIN--L SGKLLGAHVA HSGLIVFWAG -AMTLFEVAH
                                -TATGRDQSS TGFAWWSG-- NAR-LIN--L SGKLLGAHVA HAGLIVFWAG -AMTLFETAH
                                -ISGGRDIES TGFAWWAG-- NAR-LIN--L SGKLLGAHVA HAGLIVFWTG -AMTLFEVAH
                                -SGVGRDLES SGFAWWSG-- NAR-LIN--L SGKLLGAHVA HAGLIVFWAG -AMTLFETAH
                                -VGSGRDQQS SGYAWWSG-- NAR-LIN--L SGKLLGAHVA HAGLIVFWAG -AMTLFEVGH
                                -TASGRDQSS TGFAWWSG-- NAR-LIN--L SGKLLGAHVA HAGLIVFWAG -AMTLFETAH
                                -TATGRDQSS TGFAWWSG-- NAR-LIN--L SGKLLGAHVA HAGLIVFWAG -AMTLFETAH
                                -ISGGRDQQS SGFAWWAG-- NAR-LID--L SGKLLGAHVA HAGLIVFWAG -AMTLFEVAH
                                -ALAGRDQET TGFAWWAG-- NAR-LIN--L SGKLLGAHVA HAGLIVFWAG -AMNLFEVAH
                                -TASGRDQSS TGFAWWSG-- NAR-LIN--L SGKLLGAHVA HAGLIVFWAG -AMTLFETAH
                                -ISGGRDIES TGFAWWAG-- NAR-LIN--L SGKLLGAHVA HAGLIVFWTG -AMTLFEVAH
                                -MVGGRDQES TGFAWWAG-- NAR-LIN--L SGKLLGAHVA HAGLIVFWAG -AMTLFEVAH
                                -ALAGRDQET TGFAWWAG-- NAR-LIN--L SGKLLGAHVA HAGLIVFWAG -AMNLFEVAH
                                -PIGGRDLES TGFAWWSG-- NAR-LIN--L SGKLLGAHVA HAGLIVFWAG -AMTLFETAH
                                -MSGGRDIES TGFAWWSG-- NAR-LIN--L SGKLLGAHVA HAGLIVFWTG -AMTLFEVAH
                                -ISGGRDQQS SGFAWWSG-- NAR-LID--L SGKLLGAHVA HAGLIVFWAG -AMTLFEVAH
                                -ISGGRDIES TGFAWWAG-- NAR-LIN--L SGKLLGAHVA HAGLIVFWTG -AMTLFEVAH
                                -VAGNRDQES SGFAWWSG-- NAR-LIN--L SGKLLGAHVS HAGLIVFWAG -AMTLFEVAH
                                -VAGNRDQQS SGFAWWAG-- NAR-LIN--L SGKLLGAHVA HAGLIVFWAG -AMTLFEVAH
                                -FGGGRDQES TGFAWWAG-- NAR-LIN--L SGKLLGAHVA HAGLIVFWTG -AMTIFEVAH
                                -MSGGRDIES TGFAWWSG-- NAR-LID--L SGKLLGAHVA HAGLIVFWTG -AMTLFEVAH
                                -MGGGRDLES SGFAWWSG-- NAR-LIN--L SGKLLGAHVA HSGLIVFWAG -AMTLFEVAH
                                -ISGGRDLES TGFAWWSG-- NAR-LIN--L SGKLLGAHVA HAGLIVFWTG -AMTLFEVAH
                                -MVGGRDQES TGFAWWAG-- NAR-LIN--L SGKLLGAHVA HAGLIVFWAG -AMTLFEVAH
                                -VVGGRDQES TGFAWWSG-- NAR-LIN--L SGKLLGAHVA HAGLIVFWAG -AMTLFEVAH
                                -VGGGRDQQS SGFAWWSG-- NAR-LID--L SGKLLGAHVA HAGLIVFWAG -AMTLFEVAH
                                -YIAGRDQES TGFAWWSG-- NAR-LIN--L SGKLLGAHVA HAGLIVFWTG -AMTLFEVAH
                                -YISGRDQQS TGFAWWSG-- NAR-LID--L SGKLLGAHVA HAGLIVLWTG -AMTLFEVSH
                                -VMGGRDQET SGFAWWAG-- NAR-LIN--L SGKLLGAHVA HAGLIVFWAG -AMTLFEVGH
                                -SLAGRDQES TGFAWWAG-- NAR-LIR--L SGKLLGAHVA HAGLIVFWAG -AMNLFEVSH
                                -GGAGRDINS TGFAWWAG-- NAR-LIN--L SGKLLGAHVA HAGLIVFWTG -AMTIFEVAH
                                -GVGGRTQDT SGFAWWSG-- NAR-LIN--L SGKLLGAHVA HAGLIVFWAG -AMTLFEVAH
                                -IGAGRDIES TGFAWWAG-- NAR-LIN--L SGKLLGAHVA HAGLIVFWTG -AMTIFEVAH
                                ---AGRDVES TGFAWWSG-- NAR-LIN--V SGKLLGAHVA HAGLMVFWCG -AMTLFEVAH
                                -VMGGRDQES TGFAWWAG-- NAR-LIN--L SGKLLGAHVA HAGLIVFWTG -AMTLFEVAH
                                -VVGGRDQDS TGYAWWSG-- NAR-LIE--L SGKLLGAHVA HAGLIVFWTG -AMTLFEVSH
                                -GVGGRTQDT TGFAWWSG-- NAR-LIN--L SGKLLGAHVA HAGLIVFWAG -AMTLFEVSH
                                -ALAGRDQET TGFAWWAG-- NAR-LIN--L SGKLLGAHVA HAGLIVFWAG -AMNLFEVAH
                                -AGGGKDQES TGYAWWSG-- NAR-LIN--L SGRLLGAHVA HAGLMVFWAG -AMMLFEVSH
                                ---------- ---------- ----MIN--L SGKLLGAHVA HAGLIVFWAG -AMTLFEVAH
                                ---AGYDRPS TGFAWWAG-- NAR-LIA--V SGRLLGAHVA HAGLIVFWAG -GMTLFETAH
                                -ITTSKSVES TGFAWWAG-- XAR-LIX--L SGKLLGAXVA HAGLMVXWCG -AMTXFEVSH
                                -AVGGKDLDS TGYAWWAG-- NAR-LIN--L SGRLLGAHVA HAGLMVFWAG -AMMLFEVSH
                                -AVGGKDLDS TGYAWWAG-- NAR-LIN--L SGRLLGAHVA HAGLMVFWAG -AMMLFEVSH
                                -AVGGKDLDS TGYAWWAG-- NAR-LIN--L SGRLLGAHVA HAGLMVFWAG -AMMLFEVSH
                                -IIGGKDQES TGYAWWSG-- NAR-LIN--L SGRLLGAHVA HAGLMVFWAG -AMMLFEVSH
                                -SVGGKDLDS TGYAWWAG-- NAR-LIN--L SGRLLGAHVA HAGLMVFWAG -AMMLFEVSH
                                -SVGGKDLDS TGYAWWAG-- NAR-LIN--L SGRLLGAHVA HAGLMVFWAG -AMMLFEVSH
                                -VVGGKDLDS TGYAWWAG-- NAR-LIN--L SGRLLGAHVA HAGLMVFWAG -AMMLFEVSH
                                -ATGGKDLDS TGFAWWAG-- NAR-LIN--L SGRLLGAHVA HAGLMVFWAG -AMMLFEVSH
                                -SVGGKDLDS TGYAWWAG-- NAR-LIN--L SGRLLGAHVA HAGLMVFWAG -AMMLFEVSH
                                -ATGGKDLDS TGYAWWAG-- NAR-LIN--L SGRLLGAHVA HAGLMVFWAG -AMMLFEVSH
                                -VVGGKDLDS TGYAWWAG-- NAR-LIN--L SGRLLGAHVA HAGLMVFWAG -AMMLFEVSH
                                -ATGGKDLDS TGYAWWSG-- NAR-LIN--L SGRLLGAHVA HAGLMVFWAG -AMMLFEVSH
                                -AVGGKDLDS TGYAWWAG-- NAR-LIN--L SGRLLGAHVA HAGLMVFWAG -AMMLFEVSH
                                -LLGGRSQET TGFAWWAG-- NAR-LIN--L SGKLLGAHVA HAGLIVFWAG -AMNLFEVAH
                                -GVGGRTQDT TGFAWWSG-- NAR-LIN--L SGKLLGAHVA HAGLIVFWAG -AMCLFEVAH
                                -AVGGKDLDS TGYAWWSG-- NAR-LIN--L SGRLLGAHVA HAGLMVFWAG -AMMLFEVSH
                                -SVGGKDLDS TGYAWWAG-- NAR-LIN--L SGRLLGAHVA HAGLMVFWAG -AMMLFEVSH
                                -ATGGKDLDS TGFAWWAG-- NAR-LIN--L SGRLLGAHVA HAGLMVFWAG -AMMLFEVSH
                                -ATGGKDLDS TGYAWWAG-- NAR-LIN--L SGRLLGAHVA HAGLMVFWAG -AMMLFEVSH
                                --MGGKDLDS TGYAWWSG-- NAR-LIN--L SGRLLGAHVA HAGLMVFWAG -AMMLFEVSH
                                -ATGGKDLDS TGYAWWAG-- NAR-LIN--L SGRLLGAHVA HAGLMVFWAG -AMMLFEVSH
                                -ATGGKDLDS TGYAWWSG-- NAR-LIN--L SGRLLGAHVA HAGLMVFWAG -AMMLFEVSH
                                -SVGGKDLDS TGYAWWAG-- NAR-LIN--L SGRLLGAHVA HAGLMVFWAG -AMMLFEVSH
                                -ATGGKDLDS TGYAWWSG-- NAR-LIN--L SGRLLGAHVA HAGLMVFWAG -AMMLFEVSH
                                -ATGGKDLDS TGYAWWSG-- NAR-LIN--L SGRLLGAHVA HAGLMVFWAG -AMMLFEVSH
                                ---------- ---------- ---------- ---------- --------AG -AMTLFEVAH
                                -ATGGKDLDS TGYAWWSG-- NAR-LIN--L SGRLLGAHVA HAGLMVFWAG -AMMLFEVSH
                                -ATGGKDLDS TGFAWWSG-- NAR-LIN--L SGRLLGAHVA HAGLMVFWAG -AMILFEVSH
                                -ATGGKDLDS TGYAWWSG-- NAR-LIN--L SGRLLGAHVA HAGLMVFWAG -AMMLFEVSH
                                ---------- ---------- ---------- ---------- ---------- ----LFEVAH
                                -ATGGKDLDS TGYAWWSG-- NAR-LIN--L SGRLLGAHVA HAGLMVFWAG -AMILFEVSH
                                -ATGGKDLDS TGYAWWSG-- NAR-LIN--L SGRLLGAHVA HAGLMVFWAG -AMMLFEVSH
                                -ATGGKDLDS TGFAWWAG-- NAR-LXN--L SGRLLGAHVA HAGLMVFWAG -AMMLFEVSH
                                ---------- --FAWWSV-- NAR-LIN--V SGKLLGAHVA HAGLMVFWAG -AMVLFEVSH
                                -ATGGKDLPS TGYAWWSG-- NAR-LIN--L SGRLLGAHVA HAGLMVFWAG -AMMLFEVSH
                                -ATGGKDLPS TGYAWWSG-- NAR-LIN--L SGRLLGAHVA HAGLMVFWAG -AMMLFEVSH
                                -LGGSLDQDS TGYAWWAG-- NAR-LIN--L SGRLLGAHVA HAGLMVFWAG -AMMLFEVSH
                                -LGGSLDQDS TGYAWWAG-- NAR-LIN--L SGRLLGAHVA HAGLMVFWAG -AMMLFEVSH
                                -SAVVQDRTQ GGFAWWAG-- NAR-LIN--L SGRLLGAHVA HAGLIVFWAG -AMLLFEVAH
                                -SAAMQDRTQ GGFAWWAG-- NAR-LIN--L SGRLLGAHVA HAGLIVFWAG -AMLLFEVAH
                                -ATGGKDLPS TGYAWWSG-- NAR-LIN--L SGRLLGAHVA HAGLMVFWAG -AMMLFEVSH
                                -ATGGKDLDS TGYAWWSG-- NAR-LIN--L SGRLLGAHVA HAGLMVFWAG -AMMLFEVSH
                                -LGGSLDQDS TGYAWWAG-- NAR-LIN--L SGRLLGAHVA HAGLMVFWAG -AMMLFEVSH
                                -ATGGKDLDS TGYAWWSG-- NAR-LIN--L SGRLLGAHVA HAGLMVFWAG -AMMLFEVSH
                                -LGGSLDQDS TGYAWWAG-- NAR-LIN--L SGRLLGAHVA HAGLMVFWAG -AMMLFEVSH
                                ---------- ---------- ---------- ---------- ---------- --------AH
                                -SAAMQDRTQ GGFAWWAG-- NAR-LIN--L SGRLLGAHVA HAGLIVFWAG -AMLLFEVAH
                                -SAAMQDRTQ GGFAWWAG-- NAR-LIN--L SGRLLGAHVA HAGLIVFWAG -AMLLFEVAH
                                -LGGSLDQDS TGYAWWAG-- NAR-LIN--L SGRLLGAHVA HAGLMVFWAG -AMMLFEVSH
                                -LGGSLDQDS TGYAWWAG-- NAR-LIN--L SGRLLGAHVA HAGLMVFWAG -AMMLFEVSH
                                -LGGSLDQDS TGYAWWAG-- NAR-LIN--V SGRLLGAHVA HAGLMVFWAG -AMMLFEVSH
                                --AVGYDRAT TGYGWWAG-- NAR-LTD--L SGQLTGAHIA HAGMITFWAG -AMTLFEVSH
                                TPREGRDEAS TGYAWWAG-- NAR-FIN--L SGRFLGAHVA HAGLVAFWAG -AMLMFEVAH
                                --AAGYDRAT TGYGWWAG-- NAR-LTD--L SGQLTGAHIA HAGMITFWAG -AMTLFEVSH
                                ---------- ---------- ---------- ---------- ---------- --MTLFETAH
                                SPSEGRDQAS TGYAWWAG-- NAR-FIN--Q SGRFLGAHVA HAGLIAFWAG -AMLLFEVAH
                                -VIGGKDQPS TGYAWWSG-- NAR-LIN--L SGRLLGAHVA HAGLMVFWAG -AMMLFEVSH
                                SPSEGRDEAS TGYAWWAG-- NAR-FIN--Q SGRFLGAHVA HAGLIAFWAG -AMLLFEVAH
                                SPSEGRDEAS TGYAWWAG-- NAR-FIN--Q SGRFLGAHVA HAGLIAFWAG -AMLLFEVAH
                                SPSEGRDEAS TGYAWWAG-- NAR-FIN--Q SGRFLGAHVA HAGLIAFWAG -AMLLFEVAH
                                SPSEGRDEAS TGYAWWAG-- NAR-FIN--Q SGRFLGAHVA HAGLIAFWAG -AMLLFEVAH
                                SPSEGRDEAS TGYAWWAG-- NAR-FIN--Q SGRFLGAHVA HAGLIAFWAG -AMLLFEVAH
                                SPSEGRDEAS TGYAWWAG-- NAR-FIN--Q SGRFLGAHVA HAGLIAFWAG -AMLLFEVAH
                                SPSEGRDEAS TGYAWWAG-- NAR-FMN--Q SGRFLGAHVA HAGLIAFWAG -AMLLFEVAH
                                SPSEGRDEAS TGYAWWAG-- NAR-FIN--Q SGRFLGAHVA HAGLIAFWAG -AMLLFEVAH
                                SPSEGRDEAS TGYAWWAG-- NAR-FIN--Q SGRFLGAHVA HAGLIAFWAG -AMLLFEVAH
                                LAREGRDEAS TGYAWWAG-- NAR-FIN--L SGKFLGAHVA HAGLIAFWAG -AMLLFEVAH
                                LAREGRDEAS TGYAWWAG-- NAR-FIN--L SGKFLGAHVA HAGLMAFWAG -AMLLFEIAH
                                PESEGRDQAS TGYAWWAG-- NAR-FIN--L SGRFLGAHVA HAGIIAFWAG -AMLLFEVAH
                                TPREGRDEAS TGYAWWAG-- NAR-FIN--L SGRFLGAHVA HAGLVAFWAG -AMLMFEVAH
                                TPREGRDEAS TGYAWWAG-- NAR-FIN--L SGRFLGAHVA HAGLVAFWAG -AMLMFEVAH
                                EKREGRDQAS TGYAWWAG-- NAR-FIN--L SGRFLGAHVA HAGVIAFWAG -AMLLFEVAH
                                PAAEGRDQAS TGYAWWAG-- NAR-FIN--L SGKFLGAHVA HAGIVAFWAG -AMLLFEVSH
                                PASEGRDEPS TGYAWWAG-- NAR-FVN--K SGRFLGAHVA HAGLVAFWAG -AMLLFEVAH
                                ---------- ----WWSG-- NAR-LIN--V SGKLLGAHVA HAGLMVFWAG -AMILFEVSH
                                TRRDGKDEAS TGYAWWAG-- NAR-FMN--L SGRLLGAHVA HAGLIAFWAG -AMLLFEVAH
                                --APNQSLEE TGYAWYVG-- NAR-LIN--L SGRLLGAHIA HAGLMVFWAG -AMMLFEVSH
                                --APNQSLEE TGYAWYVG-- NAR-LIN--L SGRLLGAHIA HAGLIVFWAG -AMMLFEVSH
                                --APNQSIEE TGYAWYVG-- NAR-LIN--L SGRLLGAHIA HSGLIVFWAG -AMMLFEVSH
                                --APNQSIEE TGYAWYVG-- NAR-LIN--L SGRLLGAHIA HSGLIVFWAG -AMMLFEVSH
                                PGREGRDQAS TGYAWWAG-- NAR-FID--L SGRFLGAHVA HAGLIALWAG -GMLLYEVAH
                                PPKAGYDEES SGYAWWAG-- NAR-LITTEL SGRFLGAHIA HAALIAFWAG -GMLLFEVAH
                                --APNQSIEE TGYAWYVG-- NAR-LIN--L SGRLLGAHIA HTGLIVFWAG -AMMLFEVSH
                                --APNQSIEE TGYAWYVG-- NAR-LIN--L SGRLLGAHIA HSGLIVFWAG -AMMLFEVNH
                                --APNQSIEE TGYAWYVG-- NAR-LIN--L SGRLLGAHIA HSGLIVFWAG -AMMLFEVNH
                                --APNQSIEE TGYAWYVG-- NAR-LIN--L SGRLLGAHIA HSGLIVFWAG -AMMLFEVNH
                                --APNQSIEE TGYAWYVG-- NAR-LIN--L SGRLLGAHIA HSGLIVFWAG -AMMLFEVNH
                                --APNQSIEE TGYAWYVG-- NAR-LIN--L SGRLLGAHIA HAGLIVFWAG -AMMLFEVNH
                                QNAGGYSLES TGYAWWAG-- NAR-LIN--L SGRLLGAHVA HAGLMTFWAG -AMLLFEVSH
                                --APNQSIEE TGYAWYVG-- NAR-LIN--L SGRLLGAHIA HSGLIVFWAG -AMMLFEVNH
                                --APNQSIEE TGYAWYVG-- NAR-LIN--L SGRLLGAHIA HAGLIVFWAG -AMMLFEVNH
                                QNAGGYSLES TGYAWWAG-- NAR-FIN--L SGRLLGAHVA HAGLMTFWAG -AMILFEVSH
                                QNAGGYSLES TGYAWWAG-- NAR-FIN--L SGRLLGAHVA HAGLMTFWAG -AMLLFEVSH
                                QNAGGYSLES TGYAWWAG-- NAR-FIN--L SGRLLGAHVA HAGLMTFWAG -AMLLFEVSH
                                QNAGGYSLES TGYAWWAG-- NAR-FIN--L SGRLLGAHVA HAGLMTFWAG -AMLLFEVSH
                                QNAGGYSLES TGYAWWAG-- NAR-FIN--L SGRLLGAHVA HAGLMTFWAG -AMILFEVSH
                                QNAGGYSLES TGYAWWAG-- NAR-FIN--L SGRLLGAHVA HAGLMTFWAG -AMLLFEVSH
                                --APNQSLEE TGYAWYVG-- NAR-LIN--L SGRLLGAHIA HAGLIVFWAG -AMMLFEVSH
                                --APNQSLEE TGYAWYVG-- NAR-LIN--L SGRLLGAHIA HAGLIVFWAG -AMMLFEVSH
                                PASPGYDEAT SGYAWWAG-- NAR-LITPEL TGRFLGAHVA HAGLVALWAG -GMLLFEVSH
                                --APNQSIEE TGYAWYVG-- NAR-LIN--L SGRLLGAHIA HTGLMVFWAG -AMMLYEVSH
                                --APNQSIEE TGYAWYVG-- NAR-LIN--L SGKLLGAHIA HTGLMVFWAG -AMMLYEVSH
                                --APNQSIEE TGYAWYVG-- NAR-LIN--L SGKLLGAHIA HTGLMVFWAG -AMMLYEVSH
                                --APNQSIEE TGYAWYVG-- NAR-LIN--L SGKLLGAHIA HTGLMVFWAG -AMMLYEVSH
                                --APNQSIEE TGYAWYVG-- NAR-LIN--L SGKLLGAHIA HTGLMVFWAG -AMMLYEVSH
                                --AQNIRVRQ EDYAWWAG-- NAR-LIN--L SGKLLGAHVA HAGLIVFWTG -AMTLFELAH
                                --ATNIRVKQ EDFAWWAG-- NAR-LIN--L SGKLLGAHVA HAGLIVFWTG -AMTLFELSH
                                --KKSFPAEA ETFPWWAG-- NAR-LIN--L SGRLLGAHVA HAGLIVLWAG -AYTLFELSR
                                ----MAVQKP ESIPWWAG-- NAR-LTN--L SGRLLGAHVA HAGLIVLWAG -ATTLFELAH
                                --PLSVEQDL AESPWWAG-- NAR-LTN--L SGKLLGAHVA HAGLIVLWAG -AMTLFELGH
                                ----MAVQTP ESIPWWAG-- NAR-LTN--L SGRLLGAHVA HAGLIVLWAG -ATTLFELAH
                                --PLSVEQDL AESPWWAG-- NAR-LTN--L SGKLLGAHVA HSGLIVLWAG -AMTLFELGH
                                ---ESSRLVE GEYGWWAG-- NAR-LTE--L SGKLLGAHVA HAGLIVFWAG -AITLFELSC
                                ---ESSRLVE GEYGWWAG-- NAR-LTE--L SGKLLGAHVA HAGLIVFWAG -AITLFELSC
                                ---ESSRLVE GEYGWWAG-- NAR-LTE--L SGKLLGAHVA HAGLIVFWAG -AITLFELSC
                                --PLSVEQDL AESPWWAG-- NAR-LTN--L SGKLLGAHVA HSGLIVLWAG -AMTLFELGH
                                ---ESSRLVE GEYGWWAG-- NAR-LTE--L SGKLLGAHVA HAGLIVFWAG -AITLFELSC
                                --PLSVEQNA TEVPWWAG-- NFR-LTN--L SGKLLGAHVA HAGLIVFWAG -AMTLFELAH
                                --PLSVEQDL TDSPWWAG-- NAR-LTN--L SGKLLGAHVA HAGLIVFWAG -AMTLFELAH
                                --PLSVEQDL TDSPWWAG-- NAR-LTN--L SGKLLGAHVA HAGLIVFWAG -VMTLFELAH
                                --PLSVEQDL TDNPWWAG-- NAR-LTN--L SGKLLGAHVA HSGLIVLWVG -AMTFFELAH
                                --PLSVEQNA TEVPWWAG-- NFR-LTN--L SGKLLGAHVA HAGLIVFWAG -AMTLFELAH
                                --PLSVEQDL SESPWWAG-- NAR-LTN--L SGKLLGAHVA HSGLIVLWAG -AMTLFELGH
                                --PLSVEQDL ADSPWWAG-- NAR-LTN--L SGKLLGAHVA HAGLIVFWAG -AMTLFELAH
                                --PLSVEQDL TDSPWWAG-- NAR-LTN--L SGKLLGAHVA HAGLIVFWAG -VMTLFELAH
                                --PLSVEQNA TEVPWWAG-- NFR-LTN--L SGKLLGAHVA HAGLIVFWAG -AMTLFELAH
                                --PLSVEQDL TDSPWWAG-- NAR-LTN--L SGKLLGAHVA HAGLIVFWAG -VMTLFELAH
                                --PLSVEQDL ADSPWWAG-- NAR-LTN--L SGKLLGAHVA HAGLIVFWAG -VMTLFELAH
                                --PLSVEQDL ADSPWWAG-- NAR-LTN--L SGKLLGAHVA HAGLIVFWAG -AMTLFELAH
                                --LLSVEQDL TDLPWWAG-- NAR-LTN--L SGKLLGAHVA HAGLIVFWTG -AMTLFELVH
                                --PLSVEQDL TDSPWWAG-- NAR-LTS--L SGKLLGAHVA HSGLIVFWAG -AMTLFELAH
                                ------MQTS TSTPWWAG-- NAR-LTD--L SGRLLGAHVA HAGLIVLWAG -ATTLFEIAH
                                ---DMAISTS NQIPWWAG-- NAR-LAD--L SGKLLGAHVA HAGLIVFWTG -VTTLFEIAR
                                --PLLVEQDL TDSPWWAG-- NAR-LTN--L SGKLLGAHVA HAGLIVFWAG -VMTLFELAH
                                --SASPTARE MAIPWWAG-- NAR-LTH--L SGKLLGAHVA HAGLIVLWAG -AMTLFELNR
                                --PLSVEQDL ADSPWWAG-- NAR-LTN--L SGKLLGAHVA HAGLIVFWAG -AMTLFELAH
                                --MAVATDTM QAIPWRAG-- NAR-LVN--L SGKLLGAHVA HAGLIVLWAG -SITLFEVSG
                                --ALSPAQDP DRAPWWAG-- NAR-LIH--H SGRLLGAHVA HAGLIVFWAG -AMTLFELSQ
                                --AKSFPGEG KSFPWWAG-- NAR-LTN--L SGRLLGAHVA HAGLIVLWAG -AYTLFELSR
                                ----MAVQTP ESIPWWAG-- NAR-LTN--L SGRLLGAHVA HAGLIVLWAG -ATTLFELAH
                                ---SVAVQTS ESIPWWAG-- NAR-LTN--L SGRLLGAHVA HAGLIVLWAG -ATTLFELAH
                                --QASSNMRP ETAPWWAG-- NAR-LVN--L SGRLLGAHVA HAGLIVFWAG -AMTLFELSQ
                                ---RMAVQTP ESIPWWAG-- NAR-LTN--L SGRLLGAHVA HAGLIVLWAG -ATTLFELAH
                                ----MAVQTP ESIPWWAG-- NAR-LTN--L SGRLLGAHVA HAGLIVLWAG -ATTLFELAH
                                ------MNTP NSIPWWAG-- NAR-FAN--L SGRLLGAHVA HAGLIVFWAG -ATTLFELAH
                                --MTVATDDN VQIPWRAG-- NAR-LVN--L SGKLLGAHVA HAGLIVLWAG -SITLSEVGN
                                --TTTINSSL GQIPWRAG-- NAR-LVN--L SGMLLGAHVA HAALIVFWAG -TITLFEVAA
                                --MTTTNVQM TDIPWRAG-- NAR-LVD--L SGKLLGAHVA HAGLIVLWAG -AITLFEISN
                                ---------M TDIPWRAG-- NAR-LVD--L SGKLLGAHVA HAGLIVLWAG -AITLFEISN
                                --DSISNSAM PDAGWWNG-- NAR-FVN--L SGKLLGAHVA HAGLILLWAG -AMTLFEVSR
                                --FSNQTPDI PNVEWYRG-- NIR-FVN--L SGKLLGAHVA HAGLIVFWAG -AMTLFELSN
                                --VSNQNVNI PDVGWWAG-- NAR-LVN--L SGKLLGAHVA HAGLIVFWAG -AMTLFELSH
                                --LSSQTYSF TDVDWYRG-- NAR-LLN--L SGKLLGAHVA HAGLIVFWAG -AMTLFELSH
                                --PRSQPQDR ANFPWWAG-- NAR-LIH--L SGRLLGAHVA HAGLIVFWAG -AMTLFELVN
                                ---SMAVQTS ESIPWWSG-- NAR-LTE--L SGRLLGAHVA HAGLIVLWAG -ATTLFEIAH
                                ---MAIAINL SQQPFRAG-- NAR-LVD--L SGKLLGAHVA HAALIVFWAG -AITLFEVSR
                                --FNNQTYSF TDVDWYRG-- NAR-LLN--L SGKLLGAHVA HAGLIVFWAG -AMTLFEISH
                                ----MAVQTS ESIPWWSG-- NAR-LTE--L SGRLLGAHVA HAGLIVLWAG -ATTLFEIAH
                                ----MAVQTS ESIPWWSG-- NAR-LTE--L SGRLLGAHVA HAGLIVLWAG -ATTLFEIAH
                                --ASPTSRER VEIPWWAG-- NAR-LTH--L SGKLLGAHVA QAGLIAFWAG -ATTLFELSR
                                --PRSQPQDR ANFPWWAG-- NAR-LIH--L SGRLLGAHVA HAGLIVFWAG -AMTLFELVN
                                ---------- MEIPWWAG-- NAR-LTH--L SGKLLGAHVA QAGLIAFWAG -ATTLFELSR
                                --PRSQPQDR ANFPWWAG-- NAR-LIH--L SGRLLGAHVA HAGLIVFWAG -AMTLFELVN
                                --PRLIEQGN NDIPWWAG-- NAR-FTD--M SGRLLGAHVA HAGLIVFWAG -AMTLFEITH
                                --AIAADSIN SQIPWRAG-- NAR-LVD--L SGKLLGAHVA HAGLIVLWAG -AITLFELSN
                                NNLDGITSSI PDAGWWNG-- NAR-FAE--L SGKLLGAHVA HAGLIVLWAG -AMTLFEITR
                                --SSIENKDF QEIPWWAG-- NAR-LVD--I SGRLLGAHVA HAGLIVFWAG -AMTLFELSR
                                --------MN QNQPWWAG-- NAR-LTN--L SQKLLGAHVA HGGLIVFWAG -AMTLFELSQ
                                --------MN QNQPWWAG-- NAR-LTN--L SQKLLGAHVA HGGLIVFWAG -AMTLFELSQ
                                --SRLLKQIN NDIPWWAG-- NAR-FAD--I SGRLLGAHVA HAGLIVFWAG -AMTLFEISR
                                -------MVN SDQPWWAG-- NAR-LTN--L SQKLLGAHVA HGGLIVFWAG -AMTLFELGQ
                                ---SMAVQNP ESIPWWSG-- NAR-LTN--L SGRLLGAHVA HAGLIVFWTG -ATTLFELAH
                                --MAIATDTM AQIPWRAG-- NAR-LVN--L SGWLLGAHIA HAGLIVAWVG -AMTLIELSN
                                -------MVN SNQSWWAG-- NAR-LTN--L SQKLLGAHVA HAGLIVFWAG -AMTLFELTQ
                                ---SIAVQTP NSIPWWSG-- NAR-LTH--L SGRLLGAHVA HAGLIVLWAG -ATTLFELAR
                                -------NPQ SGAPLLEG-- NTR-FID--F SGRLLGAHVA HAGLIVLWAG -AMTLFELSQ
                                ---NAQENQT MGAPLLGG-- NMR-FVD--L SGRLLGAHVA HAGLIVLWAG -AMTLFELSR
                                -----QENQT MGAPLLGG-- NMR-FVD--L SGRLLGAHVA HAGLIVLWAG -AMTLFELSR
                                -------TSE TQISLFSG-- NDQ-FKD--L SGRLLGAHVA HAGLIVLWAG -AMTLFELSR
                                ---------- ---------- ---------- --------MC IRDRIVFWAG -AMTLFELAH
                                ---------- MGAPLLGG-- NMR-FVD--L SGRLLGAHVA HAGLIVLWAG -AMTLFELSR
                                --RNKRLEDD SGVPWWSG-- NAR-LKD--V SGKLLGAHVA HGGLIVFWAG -AITLFELSR
                                -----TFAAN TDLPWLVG-- NAR-LVD--L SGQLLGAHIA HAGLIMFWAG -AITVSEVTR
                                -----TFAAN TNSSWLIG-- NAR-LID--L SGQLLGAHVA HAGLIMFWAG -AITISEVTR
                                -----TFAAN TNSSWLIG-- NAR-LID--L SGQLLGAHVA HAGLIMFWAG -AITISEVTR
                                -----TFAAN TNSSWLIG-- NAR-LID--L SGQLLGAHVA HAGLIMFWAG -AITISEVTR
                                -----TFAAN TNSSWLIG-- NAR-LID--L SGQLLGAHVA HAGLIMFWAG -AITISEVTR
                                -----TFAAN TNSPWLIG-- NAR-LID--L SGQLLGAHVA HAGLIMFWAG -AITISEVTR
                                -----TFAAN TNSSWLIG-- NAR-LID--L SGQLLGAHVA HAGLIMFWAG -AITISEVTR
                                -----TFAAN TNSSWLIG-- NAR-LID--L SGQLLGAHVA HAGLIMFWAG -AITISEVTR
                                -----TFAAN TNSSWLIG-- NAR-LID--L SGQLLGAHVA HAGLIMFWAG -AITISEVTR
                                -----TLAAD TNLSWLVG-- NAR-LID--L SGQLLGAHIA HAGLIMFWVG -AITISEITR
                                -----SIPSR TNPDWLLG-- NAR-LRD--L SGQLLGAHIA HAGLIMFWAG -ATTIAEISQ
                                -----TFAAN TNSSWLIG-- NAR-LID--L SGQLLGAHVA HAGLIMFWAG -ATTISEVTC
                                TTTIPAAKEA EEFPWWAG-- NAR-FAD--A SGQLLGAHVA HAGLIVFWAG -AYTLFELGR
                                -----TFASG TDSPWLVG-- NAR-LTD--L SGQLLGAHIA HAGLIMFWAG -SITIIEVLR
                                -------EPG VDIPLLSG-- NAR-LTD--L SGRLLGAHIA HAGLIVFWAG -AMTLFELSR
                                -----TFASG TDSPWLVG-- NAR-LTD--L SGQLLGAHIA HAGLIMFWAG -SITIIEVLR
                                -----TFASN TKLAWLIG-- NSR-LTD--L SGQLLGAHLA HAGLIMFWAG -TTTISEVLR
                                -----TLAAD TNLSWLVG-- NAR-LTD--L SGQLLGAHIA HAGLIMFWVG -AITISEVTR
                                TTTGMRASGA RDWSWLSG-- NAR-LID--L SGQLLGAHIA HAGLIMFWAG -SVTLIEVTK
                                -----TLAAD TNLSWLVG-- NAR-LTD--L SGQLLGAHIA HAGLIMFWVG -AITISEVTR
                                --SSEAVTQQ SGAPLLAG-- NAQ-FIN--L SGRLLGAHIA HAGLMMLWAG -AMTLFELSR
                                --MQAYGKTE IKYDWWAG-- NAR-LAN--L SGTFIAAHVA QAALIVFWAG -AFTLFEISK
                                --MQTYENPT VKYDWWAG-- NAR-FAN--L SGLFIAAHVA QAALITFWAG -AFTLFEISW
                                -----PRMQR SGAPLLTG-- NSR-FAE--L SGRLLGAHIA HGALIVFWAG -AMTLFELSR
                                --MQAYGNPE VKYDWWAG-- NAR-FAN--L SGLFISAHVA QTALIVFWAG -AFTFFEISR
                                -----TLAAD TNLSWLVG-- NAR-LTD--L SGQLLGAHIA HAGLIMFWVG -AITISEVTR
                                --MTTSVATS TSPPWWAG-- NAR-LVD--L SGRLLGAHVA HAGLIVLWAG -LITLFEVSR
                                -----TLAAD TNLSWLVG-- NAR-LID--L SGQLLGAHVA HAGLIMFWAG -AIAISEVTR
                                -----TFAEG TNSPWLIG-- NAR-LVD--L SGQLLGAHIA HAGLIVFWAG -TTTILEVLR
                                -----SFAAD TNLSWLVG-- NAR-LTD--L SGQLLGAHVA HAGLIMFWAG -ITTVSEVLR
                                --MQTYGDSS IKYDWWAG-- NAR-FAN--L SGLFLGAHIA QAALTTLWAG -AFTWFEISR
                                TTANIRTSQQ YDWSWLSG-- NAR-LIN--L SGQLLGAHIA HAGLIMFWAG -SITLVELTK
                                -----SFAAD TNLSWLVG-- NAR-LTD--L SGQLLGAHVA HAGLIMFWAG -ITTISEVLR
                                TVTTTPPQTA IAIPWWAG-- NAR-LTE--L SGRLLGAHVA HAGLIVLWAG -AMTLFEVSR
                                TVTTTPPQTA IAIPWWAG-- NAR-LTE--L SGRLLGAHVA HAGLIVLWAG -AMTLFEVSR
                                --TSVATSAA GSPPWWAG-- NAR-LVN--L SGRLLGAHVA HAGLIVLWAG -LITLFEVSR
                                -----SFAAD TNYSWLVG-- NAR-LTD--L SGQLLGAHIA HAGLIMFWAG -AITVTEVTK
                                --MQTYGEPN VKYDWWAG-- NAR-FAN--L SGLFIGAHVA QAALTTLWAG -AFTWFELSR
                                --MQTYGNPE VKYDWWAG-- NAR-LAN--L SGTFIAAHVG QAALIVFWAG -AFTLFEISW
                                --QEGGSSSQ QQIPWWAG-- NAR-LTD--L SGRLLGAHVA HAGLIVLWAG -AMTLIELAK
                                --MQTYGNPE VKYDWWAG-- NAR-LAN--L SGKFVAAHVG QAALIVFWAG -AFTLFEISW
                                --QEGGSSSQ QQIPWWAG-- NAR-LTD--L SGRLLGAHVA HAGLIVLWAG -AMTLIELAK
                                --QEGGSSSQ QQIPWWAG-- NAR-LTD--L SGRLLGAHVA HAGLIVLWAG -AMTLIELAK
                                -------TED EGAPLLRG-- NIR-FKD--L SGQLLGAHVA HAGLIVLWAG -AMTLFELSH
                                --MQTYGNPN VEFDWWNG-- NAR-FAN--L SGLFIGAHVA QAALTTLWAG -AFTWFEISR
                                TIMQTYDNPT VKYDWWAG-- NAR-FAD--K SGLFIVAHAA QAALIMFWAG -AFTLFELSS
                                ----MRASGA RDWSWLSG-- NAR-LID--L SGQLLGAHIA HAGLIMFWAG -SVTLIEVTK
                                --MQTYDNPK VKYDWWAG-- NAR-FAN--L SGLFVGAHAA QAALITLWAG -SFTLFELSR
                                -----SFAAD TNFSWLVG-- NAR-LTD--L SGQLLGAHVA HAGLIMFWAG -AITVSEVTR
                                ---------- -NYDWWAG-- NAR-FAK--L SGLFIAAHVA QAALIVFWAG -AFTFFELSK
                                --MQTYDNPK VTYDWWAG-- NAR-FAN--L SGLFISAHAG QAALITFWAG -AFTLFEISG
                                --MQTHDNPQ IKYDWWAG-- NAR-FAD--K SGLFIVAHVA QAALIAFWAG -AFTLFEISQ
                                -----SFAAD TDLSWLVG-- NAR-LID--L SGQLLGAHIA HAGLIMFWAG -ATTITEVTR
                                --MQTYDNPQ IEYDWWAG-- NAR-FAD--K SGLFIVAHVA QAALIAFWAG -AFTLFEISQ
                                --MQTYENPN VSYDWWAG-- NAR-FAE--K SGLFIVAHAA QGALIMFWAG -AFTLFELSK
                                --MQTYDNPQ IKYDWWAG-- NAR-FAD--K SGLFIVAHVA QAALIAFWAG -AFTLFEISQ
                                -MMQTYENPN VSYDWWAG-- NAR-FAE--K SGLFIVAHAA QGALIMFWAG -AFTLFELSK
                                --MQTYDNPK VKYDWWAG-- NAR-FAN--L SGLFIGAHVA QAALTTLWAG -AFTWFELSR
                                --MQTYDNPK VKYDWWAG-- NAR-FAN--L SGLFIGAHVA QAALTTLWAG -AFTWFELSR
                                --MQTYDNPQ IKYDWWAG-- NAR-FAD--K SGLFIVAHVA QAALIAFWAG -AFTLFEISQ
                                --MQTYDNPQ IKYDWWAG-- NAR-FAD--K SGLFIVAHVA QAALIAFWAG -AFTLFEISQ
                                --MQTYDNPQ IEYDWWAG-- NAR-FAD--K SGLFIVAHVA QAALIAFWAG -AFTLFEISQ
                                --MQTYDNPQ IKYDWWAG-- NAR-FAD--K SGLFIVAHVA QAALIAFWAG -AFTLFEISQ
                                --MQTYDNPK VKYDWWAG-- NAR-FAN--L SGLFIGAHVA QAALTTLWAG -AFTWFELSR
                                --MQTYDNPQ VKYDWWAG-- NAR-FAK--Q SGLFISAHVG QAALITFWAG -AFTLFEISR
                                --MQTYDNPQ IKYDWWAG-- NAR-FAD--K SGLFIVAHVA QAALIAFWAG -AFTLFEISQ
                                --MQTYDNPQ IEYDWWAG-- NAR-FAD--K SGLFIVAHVA QAALIAFWAG -AFTLFEISQ
                                --MQTYDNST VKYDWWAG-- NAR-FAD--K SGLFIVAHVA QAALIMFWAG -AFTLFELST
                                --MQTYDNPK VKYDWWAG-- NAR-FAN--L SGLFIGAHVA QAALTTLWAG -AFTWFELSR
                                --MQTYDNPK IRYEWWAG-- NAR-FAN--L SGLFIAAHAA QAALITLWAG -AFTLFEISR
                                -----TFAAN TQLPWLIG-- NAR-LTD--L SGQLLGAHIA HAGLIMFWAG -TTTISEVLR
                                --MQTYDNPQ IEYDWWAG-- NAR-FAD--K SGLFIVAHVA QAALIAFWAG -AFTLFEISQ
                                --MQTYGNPN VEFDWWNG-- NAR-FAN--L SGLFIGAHVA QAALTTLWAG -AFTWFEISR
                                --MQTYDNPK VKYDWWAG-- NAR-FAN--L SGLFIGAHVA QAALTTLWAG -AFTWFELSR
                                --MQTYENPS VKYDWWAG-- NAR-FAN--L SGLFIAAHVA QSALIAFWAG -AFTLFEVSW
                                ASGGTASVST FDDQWWVG-- NIR-LRD--L SGSLLGAHIA HGALIVFWAG -AITLLEVAR
                                --MQTYDNPK VKYDWWAG-- NAR-FAN--L SGLFIGAHVA QAALTTLWAG -AFTWFELSR
                                -----TLAED TNLSWLVG-- NAR-LID--L SGQLLGAHIA HAGLIMFWAG -AITISEVTR
                                --MQTYENPT VKYDWWAG-- NAR-FAN--L SGLFIAAHVA QSALIAFWAG -AFTLFEVSW
                                --MQTYENPT VKYDWWAG-- NAR-FAN--L SGLFIAAHVA QSALIAFWAG -AFTLFEVSW
                                --MQTYENPT VKYDWWAG-- NAR-FAN--L SGLFIAAHVA QSALIAFWAG -AFTLFEVSW
                                MTATTSLGRS ANYDWLSG-- NSR-LIN--L SGQLLGAHIA HAGLIMFWAG -SITLLELSN
                                --MQSYGKPK VKYDWWAG-- NAR-FAN--L SGLFISAHVA QAALMVFWAG -AFTLFEISR
                                --MQTYDNPK VKFDWWVG-- NAR-FAN--L SGLFIGAHVA QAALTTLWAG -AFTWFEISR
                                --MQSYGNPE VQYDWWAG-- NAR-FAN--L SGLFIAAHVA QAALITFWAG -AFTLFEISR
                                --MQAYGKPT VKYDWWAG-- NAR-FAD--M PGLFIAAHVA QAALITFWAG -AFTLFEISQ
                                --MQTYDNPK VKYDWWAG-- NAR-FAK--L SGLFIGAHAA QAALITLWAG -SFTLFELSR
                                --MQTYDKPQ VKYDWWAG-- NAR-FAN--L SGLFIGAHVA QAALIVLWAG -AFTLFEISR
                                --MQTYDNPT VRYDWWAG-- NAR-FAD--R SGLFIAAHVA QAALITFWVG -AFTLFEVSG
                                ---------- -KYDWWAG-- NAR-FAN--L SGLFIAAHVA QAALITFWAG -AFTLYEISG
                                STNVSINNSS DNYSWLSG-- NAR-LID--L SGQLLGAHVA HAGLIMFWAG -SITLLELDR
                                -----TFAAN TKLPWLIG-- NAR-LTD--L SGQLLGAHIA HAGLIIFWVG -TTTISEVLR
                                --MQTY--GQ SKYPWWAG-- NAR-FAD--S SGLFIAAHVA QAALMVFWAG -SFTFFELSR
                                --MQTYDNPN VKYDWWAG-- NAR-FAN--L SGLFIAAHVA QAALITFWAG -AFTLYEISG
                                --MQTYGTPE VKYDWWAG-- NAR-FAK--L SGLFISAHAG QAALITFWAG -AFTLFEISR
                                --MQTYDNPK VKYDWWAG-- NAR-FAN--L SGLFIGAHVA QAALTTLWAG -AFTWFELSR
                                --MQIYDNPN VKYDWWVG-- NAR-FAD--L SGLFIGAHVA QAALTTLWAG -AFTWFEISR
                                --MQTYGNPN LKFDWWTG-- NAR-FAN--L SGLFIGAHVA QAALTTLWAG -AFTWFEISR
                                --MQTYDKPQ VKYDWWAG-- NAR-FAN--L SGLFIAAHVA QAALIVFWAG -AFTFFELSK
                                --MQTYDNPN VKYDWWVG-- NSR-FAN--L SGLFIGAHVA QAALTTFWAG -AFTWFEISR
                                --MQTYDNPN VKYDWWAG-- NAR-FAR--F SGLFIGAHVA QAALTTLWAG -AFTWFEVSR
                                --MQTYDNPQ VKYDWWAG-- NAR-FAN--L SGLFIGAHVA QAALTMLWAG -AFTWFEISR
                                --MQTYDNPN VKYDWWAG-- NAR-FAK--L SGLFIGAHVA QAALTTLWAG -AFTWFEISR
                                --MQTYGNPN LKFDWWTG-- NAR-FAN--L SGLFIGAHVA QAALTTLWAG -AFTWFEISR
                                --MQTYGSPE VKYDWWAG-- NAR-FAK--L SGLFISAHAG QAALITFWAG -AFTLFEISL
                                --MQTYDNPR VKYGWWAG-- NSR-FAN--L SGLFIGAHVA QAALTTLWAG -AFTLFEISR
                                --MQTYDNPD VKYEWWAG-- NAR-FAD--L SGQFIGAHVA HAALIVFWAG -AFTLFEISY
                                --MQSYGNSE VQYDWWAG-- NAR-FAN--L SGLFIAAHVA QAALITFWAG -AFTLFEISR
                                --MQTYNNPE VTYDWWAG-- NAR-FAN--L SGLFIAAHVA QAALIMFWAG -AFTLYEISW
                                --MQTYGNPN LKFDWWTG-- NAR-FAN--L SGLFIGAHLA QAALTTLWAG -AFTWFEISR
                                --MQTYDNPD VKYEWWAG-- NAR-FAD--L SGQFIGAHVA HAALIVFWAG -AFTLFEISY
                                --MQTYGNPN LKFDWWTG-- NAR-FAN--L SGLFIGAHVA QAALTTLWAG -AFTWFEISR
                                --MQISENSN IKSDWWAG-- NAR-FAD--L SGLFIVAHVA QAALIAFWAG -AFTLYEISW
                                ---------- ---------- ---------- ---------- ---------- ----------
                                --MQTYDNPD VKYDWWAG-- NAR-FAN--L SGLFIAAHVA QAALITFWAG -AFTLFEISW
                                --MQTYDNPE VKYEWWAG-- NAR-FAD--K SGLFIAAHVG QAALTTFWAG -GFTLFELSR
                                --MQTYGEPE VNYGWWAG-- NAR-FAD--K SGLFIAAHVG QAALITFWAG -AFTLFEISR
                                --MQTYDNPK VTYDWWAG-- NAR-FTD--M SGLFIAAHVA QAALITFWAG -AFTLFEISW
                                AGLQTYGQTN VKYDWWAG-- NAR-FVN--L SGLFIAAHVA QAALSVFWAG -AFTLYEISQ
                                AGLQTYGQTN VKYDWWAG-- NAR-FVN--L SGLFIAAHVA QAALSVFWAG -AFTLYEISQ
                                --MQTYDNPT VKYDWWAG-- NAR-FAN--L SGLFIAAHVA QAALITFWAG -AFTLFEISW
                                --MQTYGKDT VQYEWWAG-- NAR-FAD--Q SGLFIAAHVA QAALTAFWAG -AFTLFEISR
                                --MQTYDNPK VKYDWWAG-- NAR-FAN--L SGLFIGAHVA QAALTTLWAG -AFTWFELSR
                                --MQTYGNDT VQYEWWAG-- NAR-FAD--Q SGLFIAAHVA QAALTAFWAG -AFTLFEISR
                                --MQTYDNPQ IKYDWWAG-- NAR-FAD--K SGLFIVAHVA QAALIAFWAG -AFTLFEISQ
                                --MQTYDNPD VQYKWWAG-- NAR-FVD--L SGKFIGAHVA HTALIVFWAG -AFTLFEISS
                                --MQTYDNPN VKYDWWAG-- NAR-FAN--L SGSFIAAHVG QAALTAFWAG -AFTLFEISR
                                --MQTYDNPG VKYDWWAG-- NAR-FVD--L SGKFIGAHVA HTALIVFWAG -AFTLFEISS
                                AGLQTYGQAN VKYDWWAG-- NAR-FVN--L SGLFIAAHVA QAALTVFWAG -AFTLYEISQ
                                --MQAYGESR PTYDWWAG-- NSR-FAD--K SGLFISAHVA QAALITFWAG -AFTLFELST
                                --MQTYDNPN AKYDWWAG-- NAR-FAN--L SGSFIAAHVG QAALTAFWAG -AFTLFEISR
                                -----TFAAN TQLPWLIG-- NAR-LTD--L SGQLLGAHIA HAGLIMFWAG -TTTISEVLR
                                --MQTYGNPD VEYGWWAG-- NSR-LAG--F SGKWLAAHVA QAALIVFWAG -AICLFEVAR
                                --MQTYGNSN VKYDWWVG-- NAR-FAN--L SGLFIGAHVA QAALTTLWAG -AFTWFEISR
                                -----TFAAN TNFPWLVG-- NAR-LTN--L SGQLLGAHVA HAGLIMFWAG -ITTVSEVLN
                                --MQTYGQAT VNYDWWAG-- NAR-FAE--K SGLFISAHVA QAALTVFWAG -AFTLYEISL
                                AGLQTYGQAN VKYDWWAG-- NSR-FVG--L SGLFIAAHVA QAALTVFWAG -AFTLYEISQ
                                --MQISEKPN VKSDWWAG-- NAR-FAD--L SGLFIVAHVA QAALIAFWAG -AFTLYEISW
                                --MQTYDNAE VKYDWWAG-- NAR-FAN--Q SGLFIAAHVG QAALTAFWAG -AFTLFEISR
                                --MQTYDNPS VKYDWWAG-- NAR-FAD--R SGLFIVAHIA QAALMMFWAG -AFTLYELSQ
                                --MQTYDNPE VKYDWWAG-- NAR-FAN--Q SGFFIAAHVG QAALTAFWAG -AFTLFEISR
                                --MQTYGNSD VSYDWWTG-- NAR-FAN--L SGYFIAAHVG QAALITLWAG -AFTLFELSW
                                --MQSYGNAT VKYDWWAG-- NAR-FAE--K SGLFVAAHVG QAALTTLWAG -AFTLYELSW
                                --MQTYGNSE VTYDWWAG-- NAR-FAN--L SGFFISAHVG QAALVTLWAG -AFTLFELSW
                                --MQSYGKPD VKYDWWAG-- NSR-FAE--Q SGLFIAAHAG QAALSALWAG -AFTLFELSK
                                -MIETASDRK AQYPWWAG-- NAR-LTN--L SGTFLTAHIA HAAIVAFSIG -ALILLEINR
                                --MQTYDNPN VKYGWWVG-- NAR-FAN--L SGLFIGAHVA QAALSMFWAG -AFTWFEISR
                                TGMQTYGDPD VKYGWWAG-- NSR-LAD--L SGKWLAAHIA HAALIIFWAG -AFCLFEVTH
                                ----MATTAT PEYGWWAG-- NSR-FAL--Q SGKWLSAHIA QYALITFWAG -GITLFELAR
                                --MQAYGESS PSYDWWAG-- NSR-FAE--Q SGLFITAHAA QAALITFWAG -AFTLFELST
                                --MQTYGNPN VTYDWWAG-- NSR-LAS--S SGLFISAHAG HAGLISVWAG -GFTLFELGR
                                ITENTAKKTN IRYEWWAG-- NAR-FAD--L SGLFIVAHVA QAALVTFWAG -AFTLYEISW
                                ---------- ---------- ---------- ---------- -----MLWAG -AFTWFEISR
                                --MQSYGNPN VTYDWWAG-- NSG-VAK--R SGTFIAAHTA HAGLIMFWAG -SFTFFELAK
                                -----MTTSN AEIGWING-- NAR-VED--L SGKFLAAHIG QIALMAFWAG -AFTLFELSR
                                --MQSYGNPS VTYDWWAG-- NSG-VAK--R SGTFIAAHTA HAGLIMFWAG -SFTLFELAK
                                --MQSYGNPN VTYDWWAG-- NSG-VAK--R SGTFIAAHTA HAGLIMFWAG -SFTLFELAK
                                --MQTYGNPD VKYDWWAG-- NAR-FAN--L SGLFIAAHAA QAALIVFWAG -AFTLFEISR
                                --MQTYDKPQ VKYDWWAG-- NAR-FAN--L SGLFIAAHAA QAALIVFWAG -AFTFFELSK
                                --MQSYGKSE IQYGWWAG-- NAR-FAN--Q SGLFIAAHAA QAALITFWAG -AFTLFEISR
                                --MQAYGKPT VKYDWWAG-- NAR-FAN--D SQLFIAAHVA QAALIVFWAG -AFTLFELSQ
                                --MQAYGNPN VKYDWWAG-- NAR-FAN--L SGLFIAAHAA QAALIVFWAG -AFTLFEISR
                                QGRNTPPSGG FTTEWWAG-- NIR-FLD--S SGLLLGAHLA HAGLITLWAG -AILVKEVAG
                                RGNNEPAGFS LDEQWWAG-- NIR-LVD--L SGQLLGAHIA HAGLIAFWAG -SITVLEVAR
                                MTANIGVGQQ SSLPWWVG-- NAR-LTE--L SGRLLGAHLA HGALIMFWAG -AITLVEYSR
                                ---------- ---------- ---------L SGQLLGAHIA HAGLIAFWAG -SITVLEVAR
                                ANLLSFTPDN MTKSWWNG-- NAR-LTK--F SGLLLGAHLA HAGLIVLWAG -TRVISEVGN
                                --MYASNKTQ EQYPWWSG-- NAR-FID--L SNTFIVAHVA QAALIMLWAG -AFTLFELSV
                                -MIETASDRK AQYPWWAG-- NAR-LTN--L SGTFLTAHIA HAAIVSFSIG -ALILLEINR
                                -MIETASDRK AQYPWWAG-- NAR-LTN--L SGTFLTAHIA HAAIVSFSIG -ALILLEINR
                                --MQKSSKNK VKYPWWAG-- NAR-FIN--L SGTFLVAHIA HAAIVCFGVG -AWILWEIAR
                                --MNAKKMHP SGYPWWLG-- NAR-LMN--L SNTFIVAHVA HAALIMAWAG -GFTLFELAK
                                --MQTSSKNK VKHPWWAG-- NAR-FIN--L SGTFLVAHIA HAAIVCFGVG -AWILWEIAR
                                --MQTSSKNK VKYPWWAG-- NAR-FIN--L SGTFLVAHIA HAAIVCFGVG -ALVLWEIAR
                                -MMYAVNKTQ ERYPWWAG-- NAR-FID--L SNTFIVAHVA QAALIMLWAG -VFTLFELAV
                                -MIETASDRK AQYPWWAG-- NAR-LTN--L SGTFLTAHIA HAAIVAFSIG -ALILLEISR
                                --MQTSSKNK VKYPWWAG-- NAR-FIN--L SGTFLVAHIA HAAIVCFGIG -AWILWEIAR
                                --MYASNETQ ERYPWWAG-- NAR-FID--L SNTFIVAHTA QAALIMLWAG -AFTLFELAV
                                --MQSYGNPN VTYDWWAG-- NSG-VAK--R SGTFIAAHTA HAGLIMFWAG -SFTLFELAK
                                --MQSYGKPS VSYDWWAG-- NSG-VAS--R SGSFIAAHAA HAGLIMFWAG -AFTLFELAR
                                --MQSYGSPG VTYGWWAG-- NSG-VAN--R SGSFIAAHAA HAGLIMFWGG -AFTLFELSR
                                --MQSYGSSS VTYDWWAG-- NAG-VAK--R SGSFIAAHAA HAGLIMFWAG -AFTLFELAR
                                --MQSYGKPS VSYDWWAG-- NSG-VAS--R SGSFIAAHAA HAGLIMFWAG -AFTLFELAR
                                VYMQSYGNSS VSYDWWAG-- NSG-VAK--R SGSFIAAHAA HAGLIMFWAG -AFTLFELAR
                                -MMQSYGNPS VTYDWWAG-- NSG-VAK--R SGSFIAAHAA HAGLIMFWAG -AFTLFELAH
                                --MQNYGNPE VTYGWWAG-- NSR-VAN--S SGLFISAHAG HAGLISVWAG -GFTLFELGR
                                ---------- ---------- ---------- ---------- ---------- ----------
                                VDGSSSLSQL RDFSWLQG-- NAR-LIN--R TELLLGAHLA HAGLIMFWAG -SFTLLEISR
                                --MQTYGNPE VNYGWWAG-- NSR-LAS--S SGLFISAHTA HAGLISVWAG -GFTLFELGR
                                QADTIRLSQP RDFSWLQG-- NAR-LID--Q TELLLGAHLA HAGLIMFWAG -SFTLLEVSH
                                ---MKKTQTP PLYPWWAG-- NAR-FID--Q SNTFIVAHAA QGALIMLWAG -VFTLFELAK
                                FPMQSYGNSS VTYDWWAG-- NSG-VAK--R SGSFIAAHAA HAGLIMFWAG -AFTLFELAR
                                --MQSYGNPK VNYDWWAG-- NSL-VTN--E AGTFISAHAA HAGLIMFWAG -SFTIYELSR
                                --MQSYGNSS VTYDWWAG-- NSG-VAK--R SGSFIAAHAA HAGLIMFWAG -AFTLFELAR
                                ---------- ---------- ---------- ---------- -----MFWAG -AFTLFELAR
                                MTAGTASLSG YEAEWWAG-- NVR-NTD--L SGTLLGAHLC HAALMSCVPG -AFIIQEAAR
                                LTAGTASLSG YEGEWWAG-- NVR-NTD--F SGTLLGAHLC HAALMSCVPG -AFIIQEAAR
                                ---------- ---------- ---------- ---------- -----MFWAG -AFTLFELAR
                                --MQTYGQSD VEYGWWAS-- NSR-FTD--Y SGQFIAAHNG QIASMCFYAG -AFTIYEVSR
                                ---------- ---------- ---------- ---------- -----MFWAG -AFTLFELAR
                                --MQTYGQTD VEYKWWAG-- NSR-YTD--Y SAQFLAAHIG QIASMCFFAG -SFTLFEISR
                                --MQTYGNPD TTYGWWAG-- NSG-VAN--R SGKFIAAHVA HAGLIVFWAG -AFTLFELSR
                                --MQTYGNQN VEYGWWSG-- NSR-FTD--F SAQFLAAHIG QIASMTFFAG -SITLFELSR
                                --MQTYGQPK VNYPWYAG-- NAR-YTG--F SAQFLAAHIG QIASMCFFAG -TFTIYELTR
                                --MQTYGNPD TTYGWWAG-- NSG-VAN--R SGKFIAAHVA HAGLIVFWAG -AFTLFELSR
                                --MQTYGNPD TTYGWWAG-- NSG-VAN--R SGKFIAAHVA HAGLIVFWAG -AFTLFELSR
                                --MQTYGNPD TTYGWWAG-- NSG-VAN--R SGKFIAAHVA HAGLIVFWAG -AFTLFELSR
                                --MQTYGNPD TTYGWWAG-- NSG-VAN--R SGKFIAAHVA HAGLIVFWAG -AFTLFELSR
                                --MQTYGNPD TTYGWWAG-- NSG-VAN--R SGKFIAAHVA HAGLIVFWAG -AFTLFELSR
                                --MQTYGNPD TTYGWWAG-- NSG-VAN--R SGKFIAAHVA HAGLIVFWAG -AFTLFELSR
                                --MQTYGQPK VNYPWYAG-- NAR-YTG--F SAQFLAAHIG QIASMCFFAG -TFTIFELTR
                                --MATKVDTA PEYPWYAG-- NSR-LEDPAV QGKWLAAHIA QIALIVFWVG -LNTFSENQA
                                ---MESSIEN QNYPWYAG-- NSR-LIEPSV SGRWLAAHIL QAAIIMFWVG -LNTLSELQV
                                ---------D TTYGWWAG-- NSG-VAN--R SGKFIAAHVA HAGLIVFWAG -AFTLFELSR
                                ---MSTSVNQ SEYPWYQG-- NSR-LINTSV QGKWLAAHIL QIALIMFWVG -LNTFSENQA
                                --MQTYGNPD TTYGWWAG-- NSG-VAN--R SGKFIAAHVA HAGLIVFWAG -AFTLFELSR
                                ---MQLNINQ SEFPWYQG-- NSR-LIDPSV QGKWLAAHIL QMAIIMFWVG -INTLSENQV
                                -MLQTYGKSD VTYDWYAG-- NSG-VVG--R SGKFIASHAA HAGLMMFWAG -AFGLFELAR
                                ---------D TTYGWWAG-- NSG-VAN--R SEKFIAAHVA HAGLIVFWAG -AFTLFELSR
                                ---------D TTYGWWAG-- NSG-VAN--R SGKFIAAHVA HAGLIVFWAG -AFTLFELSR
                                --MATKVDTA PEYPWYSG-- NSR-LEDPAV QGKWLAAHIA QIALIVFWVG -LNTFSENQA
                                ILVQTYGNPN VTYAWYAG-- NSG-TTN--R SGKFIAAHAA HAGLMMFWAG -AFTLFELAR
                                --RADYGNPN VTYAWYAG-- NSG-TTN--R SGKFIAAHAA HAGLMMFWAG -AFTLFELAR
                                --MQTYGNPN VTYAWYAG-- NSG-TTN--R SGKFIAAHAA HAGLMMFWAG -AFTLFELAR
                                --RADYGDPN VSYAWYAA-- NAGAVTN--K SGRFISSHIA HTGLICFGAG -ANTLFELAR
                                --MQTYGDPN VSYAWYAA-- NAGAVTN--K SGRFISSHIA HTGLICFGAG -ANTLFELAR
                                TDLPTSVLSN FENEWWAG-- NVR-MTD--L SGMLLGAHLC HAALMSVVPG -AFIVQEVAR
                                TDLPTSVLSN FENEWWAG-- NVR-MTD--L SGMLLGAHLC HAALMSVVPG -AFIVQEVAR
                                --MQTYGQTD VEYGWWSG-- NSR-FSD--Y SGQFLAAHNG QIASMCFWAG -SFTLFEVSR
                                --MQTYGNPN VTYDWYAG-- NSG-VTN--R SGKFIAAHAA HAGLMMFWAG -AFTLFELAR
                                --MQTYGNPD VTYGWWAG-- NSG-VTN--R TGKFIAAHIA HTGLIAFWAG -AFTLFELSR
                                ---MQLNINQ SEFPWYQG-- NSR-LIDPSV QGKWLAAHIL QMAIIMFWVG -INTLSENQV
                                --MQTYGQTD VEYGWWSG-- NSR-FSD--Y SGQFLAAHNG QIASMCFWAG -SFTLFEVSR
                                --MQTYGNPD VTYGWWAG-- NSG-VTN--R TGKFIAAHIA HTGLIAFWAG -AFTLFELSR
                                --MQTYGNPD VTYGWWAG-- NSG-VTN--R SGKFIAAHAA HTGLIAFWAG -AFTLFELAR
                                -MLQTYGKSD VTYDWYAG-- NSG-VVG--R SGKFIASHAA HAGLMMFWAG -AFGLFELAR
                                --MQTYGNPD VTYGWWAG-- NSG-VTN--R SGKFIAAHAA HTGLIAFWAG -AFTLFELAR
                                -MLQTYGKSD VTYDWYAG-- NSG-VVG--R SGKFIAAHAA HAGLMMFWAG -AFGLFELAR
                                --MQTYGNPN VTYDWYAG-- NSG-TAN--R SGKFIAAHAA HAGLMMFWAG -AFTLFELAR
                                -MLQTYGKSD VTYDWYAG-- NSG-VVG--R SGKFIAAHAA HAGLMMFWAG -AFGLFELAR
                                QLMQTYGNPD VTYGWWAG-- NSG-VTN--R SGKFIAAHAA HTGLISFWAG -AFTLFELAR
                                --MQTYGNPD VTYGWWAG-- NSG-VTN--R SGKFIAAHAS HTGLIAFWAG -AFTLFELAR
                                -MLQNYGKSD VTYDWYAG-- NSG-VVG--R SGKFIAAHAA HAGLMMFWAG -AFGLFELAR
                                -MLQTYGKSD VTYDWFAG-- NSG-VVG--R SGKFIAAHAA HAGLMMFWAG -AFGLFELAR
                                -MLQTYGKSD VTYDWYAG-- NSG-VVG--R SGKFIAAHAA HAGLMMFWAG -AFGLFELAR
                                -MLQTYGKSD VTYDWYAG-- NSG-VVG--R SGKFIAAHAA HAGLMMFWAG -AFGLFELAR
                                --MQTYGNPS VTYDWYAG-- NSG-TAN--R SGKFIAAHAA HAGLMMFWAG -AFTLFELAR
                                --MQTYGNPS VTYDWYAG-- NSG-TAN--R SGKFIAAHAA HAGLMMFWAG -AFTLFELAR
                                -MLQNYGKSD VTYDWYAG-- NSG-VVG--R SGKFIAAHSA HAGLMMFWAG -AFGLFELAR
                                -MLQTYGKSD VTYDWYAG-- NSG-VVG--R SGKFIAAHAA HAGLMMFWAG -AFGLFELAR
                                -MLQNYGKSD VTYDWYAG-- NSG-VVG--R SGKFIAAHAA HAGLMMFWAG -AFGLFELAR
                                -MLQTYGKSD VTYDWYAG-- NSG-VVG--R SGKFIAAHAA HAGLMMFWAG -AFGLFELAR
                                ---MESSIEN QDYPWYAG-- NSR-LIEPSV SGRWLAAHIF QAAIIMFWVG -LNTLSELQV
                                -MLQTYGKSD VTYDWFAG-- NSG-VVG--R SGKFIAAHAA HAGLMMFWAG -AFGLFELAR
                                --MQTYGNPD VTYDYWAG-- NAS-VTN--L SGRFIASHAA HTGLIAFGAG -SNTLFELSR
                                -MLQTYGKSD VTYDWYAG-- NSG-VVG--R SGKFIAAHAA HAGLMMFWAR -AFGLFELAR
                                --MQTYGNSA VTYGWWAG-- NSG-VTN--R SGKFIAAHAA HTGLIAFWAG -AFTLFELAR
                                --MQTYGNPD VTYGWWAG-- NSG-VTH--P PGKFIAAHAA HTGLDCFLAG -AFTLFELAR
                                ---MTSANAN GDYGAFAG-- NGR-LID--M SGKWLAAHIG QYSLICLWAS -LITFLEVAV
                                --MQTYGNSA VTYGWWAG-- NSG-VTN--R SGKFIAAHAA HTGLIAFWAG -AFTLFELAR
                                --MQTYGNPD VTYDYWAG-- NAS-VTN--R SGRFIASHAA HTGMIAFGAG -SNTLFELSR
                                --MQTYGNSA VTYGWWAG-- NSG-VTN--R SGKFIAAHAA HTGLIAFWAG -AFTLFELAR
                                --MQTYGNPD VTYDFWAG-- NAS-VTN--R SGRFIASHAA HTGMIAFGAG -SNTLFELSR
                                --MQSYGNPD VTYGWWVG-- NSV-VTN--K SSRFIGSHVA HTGLICFAAG -ANTLWELAR
                                ILVQTYGKSN VTYAWYAG-- NSG-VTN--R SGRFIASHIG HTGLICFGAG -ANTLFELAR
                                --MQTYGNPD VTYGWWVG-- NSV-VTN--K SSRFIGSHVA HTGLICFAAG -ANTLWELAR
                                --MQTYGNPD VTYDYWAG-- NAS-VTN--R SGRFIASHAA HTGMIAFGAG -SNTLFELSR
                                --MQTYGNPD PTYGWWVG-- NSV-VTN--K SSRFIGSHVA HTGLIAFTAG -ANTLWELAR
                                --MQTYGKTD VTYAWYAG-- NSG-VTN--R SGRFIASHIG HTGLICFGAG -ANTLFELAR
                                --MQTYGKTD VTYAWYAG-- NSG-VTN--R SGRFIASHIG HTGLICFGAG -ANTLFELAR
                                --MQTYGKTD VTYAWYAG-- NSG-VTN--R SGRFIASHIG HTGLICFGAG -ANTLFELAR
                                ---------D VTYGWWVG-- NSV-VTN--K SSRFIGSHVA HTGLICFAAG -ANTLWELAR
                                --MQTYGKTD VTYAWYAG-- NSG-VTN--R SGRFIASHIG HTGLICFGAG -ANTLFELAR
                                --MQTYGKTD VTYAWYAG-- NSG-VTN--R SGRFIASHIG HTGLICFGAG -ANTLFELAR
                                --MQTYGKTD VTYAWYAG-- NSG-VTN--R SGRFIASHIG HTGLICFGAG -ANTLFELAR
                                --MQTYGNPE VTYGWWAG-- NSV-VTN--R SGRFIASHIG HTGLICFAAG -GSTLWELAR
                                --MQTYGNPD VTYGWWAG-- NSV-VTN--R SGRFIASHVG HTGLICFAAG -GSTLWELAR
                                --MQTYGNPD VTYGWWVG-- NSV-VTN--R AGRFIGSHIG HTGLICFAAG -GSTLWELAR
                                --MQTYGNPD VTYGWWVG-- NSV-VTN--R AGRFIGSHVG HTGIICFATG -ASCLWELAR
                                ---------- ---------- ---------- ---------- ----MMFWAG -AFTLFELAR
                                --MQTYGNPD PTYGWWVG-- NSV-VTN--K SSRFIGSHVA HTGLIAFAAG -ANTLWELAR
                                --MQTYGNPD VTYGWWAG-- NAG-VTN--K SGKFIAAHIA HTGLIAFAAG -GSTLWELAR
                                --MQTYGNPD VTYGWWAG-- NAG-VTN--K SGKFIAAHIA HTGLIAFAAG -GSTLWELAR
                                --MQTYGNPD VTYGWWAG-- NSR-VTN--R AGKFIAAHAG HTGLISFAAG -ASTLWELAR
                                --MQTYGNPN PTYGWWVG-- NSV-VTN--K SSRFIGSHVA HTGLIAFTAG -ANTLWELAR
                                ---------- ---------- ---------- ---------- ----MMFWAG -AFTLFELAR
                                --MQTYGNPD PTYGWWVG-- NSV-VTN--K SSRFIGSHVA HTGLIAFTAG -ANTLWELAR
                                --MQTYGNPD VTYGWWVG-- NSV-VTN--R AGRFIGSHVG HTGIICFATG -ASCLWELSR
                                ---------- ---------- ---------- ---------- -----MFWAG -AFTLFELAR
                                --MQTYGNPN VTYGWWAG-- NSG-VTN--R SGKFIAAHAA HTGLIAFGCG -AATLVELAG
                                --MQTYGNPE VTYGWWAG-- NSV-VTN--R SGRFIASHVG HTGLICFAAG -GSTLWELAR
                                ---------D VTYGWWAG-- NAG-VTN--K SGKFIAAHIA HTGLIAFAAG -GSTLWELAR
                                --MQTYGNPD VTYGWWAG-- NAG-VTN--R SGKFIAAHAA HTGLITFACG -GSTLWELSR
                                --MQTYGNPN VTYGWWAG-- NSG-VTN--R SGKFIAAHAA HTGLIAFGCG -AATLVELAG
                                ---------- ---------- ----MTN--R AGRFIGSHIG HTGLICFAAG -GSTLWELAR
                                --MQTYGNPE VTYGWWAG-- NSV-VTN--R SGRFIASHVG HTGLICFAAG -GSTLWELAR
                                --MQTYGNPD VTYGWWVG-- NSV-VTN--R AGRFIGSHVG HTGIICFATG -ASCLWELSR
                                --MQTYGNPE VTYGWWAG-- NSV-VTN--R SGRFIASHVG HTGLICFAAG -GSTLWELAR
                                --MQTYGNPD VTYGWWAG-- NSG-VTN--R SGKFIAAHAA HTGLIAFGCG -AATLVELAG
                                --MQTYGNPD VTYGWWVG-- NSV-VTN--R AGRFIGSHVG HTGIICFATG -ASCLWELSR
                                ---------D VTYGWWVG-- NSV-VTN--R AGRFIGSHIG HTGLICFAAG -GSTLWELAR
                                ---------- ---------- ---------- ---------- ---MICFAAG -ANTLWELAR
                                ---------- ---------- ---------- ---------- ---------- ----------
                                --MQSYGNPD VTYEWWAG-- NSV-VTS--R SGRFIASHIG HTGLIAFAAG -GSTLWELAR
                                ---------- ---------- ---------- ---------- ---------- ----------
                                ---------D VTYGWWAG-- NSR-VTN--R AGKFIAAHAG HTGLISFAAG -ASTLWELAR
                                --MQSYGNPD VTYEWWAG-- NSV-VTS--R SGRFIASHIG HTGLIAFAAG -GSTLWELAR
                                ---------- ---------- ---------- ---------- ----MAFWAG -SFTLFELSR
                                ---------- ---------- ---------- ---------- ----MAFWAG -SFTLFELSR
                                ---------- ---------- ---------- ---------- ---------- ----------
                                ---------- ---------- ---------- ---------- ---------- ----------
                                ---------- ---------- ---------- ---------- ---------- ----------
                                ---------- ---------- ---------- ---------- ---------- ----------
                                --NSPNKEQI PDVGWWAG-- NAR-FVN--L SGKLLGAHVA HAGLIVFWAG -AMTLFELSR
                                --MTTATITQ RESGWWAG-- NAR-FID--M SGKLLGAHVA HAGLIVLWAG -AITLFEITK
                                --DSPYKQQI PNVGWWAG-- NFR-LTN--L SGKLLGAHVA HAALILLWAG -GMTLFELSR
                                --DSPYKQQI PNVGWWAG-- NFR-LTN--L SGKLLGAHVA HAALILLWAG -GMTLFELSR
                                --DSPYKQQI PDVGWWAG-- NFR-LTN--L SGKLLGAHVA HAALILLWAG -GMTLFELSR
                                --DSPYKQQI PDVGWWAG-- NFR-LTN--L SGKLLGAHVA HAALILLWAG -GMTLFELSR
                                --DSPYKQQI PDVGWWAG-- NFR-LTN--L SGKLLGAHVA HAALILLWAG -GMTLFELSR
                                --ATAPEGAQ PRVGWWAG-- NAR-LTD--L SGKLLGAHVA HAGLIVLWAG -AMTLFELSQ
                                --DSPYKQQI PEVGWWAG-- NFR-LTN--L SGKLLGAHVA HAALILLWAG -GMTLFELSR
                                --DSPYKQQI PDVGWWAG-- NFR-LTN--L SGKLLGAHVA HAALILLWAG -GMTLFELSR
                                --DSPYKQQI PDVGWWAG-- NFR-LTN--L SGKLLGAHIA HAALILLWAG -GMTLFELSR
                                --DSPYKQQI PEVGWWAG-- NFR-LTN--L SGKLLGAHVA HAALILLWAG -GMTLFELSR
                                --DSPYKQQI PDVGWWAG-- NFR-LTN--L SGKLLGAHVA HAALILLWAG -GMTLFELSR
                                --DSPYKQQI PEVGWWAG-- NFR-LTN--L SGKLLGAHIA HAALILLWAG -GMTLFELSR
                                --NSPNKEQI PTVGWWAG-- NTR-LIN--L SGKLLGAHVA HAGLITFWAG -AMTLFELSR
                                --DSPYKQQI PEVGWWAG-- NFR-LTN--L SGKLLGAHIA HAALILLWAG -GMTLFELSR
                                --DSPKQGQI SKVGWWAG-- NAR-FIE--L SGKLLGAHIA HAGLIVLWAG -AMTLFELSR
                                --ESPYRSKI PSVGWWAG-- NAR-FIN--L SGKLLGAHVA HAGLIVLWAG -AMTLFELSR
                                --ESPYRGRI PNVGWWAG-- NAR-FVD--L SGKLLGAHVA HAGLIVLWAG -AMTLFEISH
                                --ESPYKQKI PNVGWWAG-- NAR-LVN--L SGKLLGAHVA HAGLIVFWAG -AFTLFELSR
                                --ESPYKQKI PNVGWWAG-- NAR-LVN--L SGKLLGAHVA HAGLIVFWAG -AFTLFELSR
                                --ESPYKQKI PNVGWWAG-- NAR-LVN--L SGKLLGAHVA HAGLIVFWAG -AFTLFELSR
                                --ESPYRGRI PNVGWWAG-- NAR-FVD--L SGKLLGAHVA HAGLIVLWAG -AMTLFEISH
                                --MTTATITT QESGWWAG-- NAR-FIN--L SGRLLGAHVA HAGLIVLWAG -AMTLFEITK
                                --NSPNKEQI PSVGWWAG-- NAR-FIN--L SGKLLGAHIA HAGLITFWAG -AMTLFELSR
                                --GSASRPDV PNVGWWAG-- NAR-FVN--L SGRLLGAHVA HAGLIVLWAG -AMTLFELSR
                                --MTTATITT QESGWWAG-- NAR-FIN--L SGRLLGAHVA HAGLIVLWAG -AMTLFEITK
                                --MTTATITT QESGWWAG-- NAR-FIN--L SGRLLGAHVA HAGLIVLWAG -AMTLFEITK
                                --DSPYKQQI PEVGWWAG-- NFR-LTN--L SGKLLGAHIA HAALILLWAG -GMTLFELSR
                                --MTTATITQ RESGWWAG-- NAR-FID--M SGKLLGAHVA HAGLIVLWAG -AITLFEITK
                                ---------M SKVGWWAG-- NAR-FIE--L SGKLLGAHIA HAGLIVLWAG -AMTLFELSR
                                --DSPNQGQI SKVGWWAG-- NAR-FIE--L SGKLLGAHIA HAGLIVLWAG -AMTLFELSR
                                --DSPNQGQI SKVGWWAG-- NAR-FIE--L SGKLLGAHIA HAGLIVLWAG -AMTLFELSR
                                --MTTATINP PEYGWWAG-- NAR-FIN--Q SGRILGAHVA HAGLIVLWAG -AMTLFEISK
                                --NSPNKEQI PDVGWWAG-- NAR-FVN--L SGKLLGAHVA HAGLIVFWAG -AMTLFELSR
                                --DSPNQVQI SKVGWWAG-- NAR-FIE--L SGKLLGAHIA HAGLIVLWAG -AMTLFEISR
                                --DSPYKQQI PNVGWWAG-- NFR-LTN--L SGKLLGAHVA HAALILLWAG GGMTLFELSR
                                DVTNYVGNSQ EPYSWWAG-- NFR-FVD--L SGKLLGAHIA HAGLIVLWAG -AMTLFELSR
                                --ESPYSEKI PQVGWWAG-- NAR-LVN--L SGKLLGAHVA HAGLIVLWAG -AMTLFELSR
                                --SAIAYNKT PTIGWWAG-- NAR-FVN--L SGKLLGAHVA HAGLIVFWAG -AMTFFEIAH
                                --ISEPEKSE NEYGWWAG-- NAR-FTN--L SGRILGAHVA HAGLIVFWAG -AMTLFELSN
                                --MTTATISP QQYGWWAG-- NAR-FIN--L SGRLLGAHIA HAGLIVLWAG -AMTLFEITK
                                --MTTATINS QESSWWAG-- NAR-FIN--L SGKLLGAHIA HAGLIVLWAG -AMTLFEITK
                                --DSPYKNQI PDVGWWAG-- NFR-LTN--L SGKLLGAHVA HSGLILLWAG -GMTLFELSR
                                --MTTATINP QQYGWWAG-- NAR-FIN--L SGRLLGAHIA HAGLIILWAG -AMTLFEITK
                                --NPQGMNGV SDIPWWRG-- NAR-LKD--L SGRLLGAHIA QAALIVFWAG -AMTLFELSR
                                --DSPYKNQI PDVGWWAG-- NFR-LTN--L SGKLLGAHVA HSGLILLWAG -GMTLFELSR
                                --DSPYKNQI PDVGWWAG-- NFR-LTN--L SGKLLGAHVA HAGLILLWAG -GMTLFELSR
                                --DSPYKQQI PDVGWWAG-- NFR-LTN--L SGKLLGAHVA HSALILLWAG -GMTLFELSR
                                --DSPYKNQI PDVGWWAG-- NFR-LTN--L SGKLLGAHVA HSGLILLWAG -GMTLFELSR
                                --MTTATITQ QESSWWAG-- NAR-FIN--L SGRLLGAHVA HAGLIVLWAG -AMTLFEITQ
                                --DSPYKEII PNVGWWAG-- NFR-LVN--L SGKLLGAHVA HAGLIVLWAG -AMTLFELSR
                                --DSPYRNQI PEVGWWAG-- NFR-LTN--L SGKLLGAHIA HSALILLWAG -GMTLFELSR
                                --VPPTENPE QEYGWWAG-- NAR-FTN--L SGLLLGAHVA HAGLITLWAG -AMTLFELSN
                                --DSPYRNQI PEVGWWAG-- NFR-LTN--L SGKLLGAHIA HSALILLWAG -GMTLFELSR
                                --DSPYRNQI PEVGWWAG-- NFR-LTN--L SGKLLGAHIA HSALILLWAG -GMTLFELSR
                                ---------M PQLGWWAG-- NGR-FVN--L SGKLLGAHVA HAGLIVLWAG -AMTLFELSR
                                --DSPYRNQI PEVGWWAG-- NFR-LTN--L SGKLLGAHIA HSALILLWAG -GMTLFELSR
                                --SRTAPPAM PQLGWWAG-- NGR-FVN--L SGKLLGAHVA HAGLIVLWAG -AMTLFELSR
                                DPNAFVATSQ DPYSWWAG-- NFR-FAN--L SGKLLGAHVA HAGLIVLWAG -AMTLFELSR
                                -ATNAVEQSM NPTSWWAG-- NFR-FVN--Q SGKLLGAHIA HAGLIVLWAG -AMTLFELSQ
                                --AMSSRPVS QRVGWWAG-- NAR-FVD--F SGKLLGAHVA HAGLITLWAG -AMTLFELSR
                                --AISSRPGS QRVGWWAG-- NAR-FID--F SGKLLGAHVA HAGLITLWAG -AMTLFELSR
                                ---------M NPTSWWAG-- NFR-FVN--Q SGKLLGAHIA HAGLIVLWAG -AMTLFELSQ
                                ---------- ---------- ---------M SGKLLGAHIA HAGLIVLWAG -AMTLFELSR
                                --TRYVQDSV DPYSWWAG-- NLR-FAN--L SGKLLGAHIA HAGLIVLWAG -AMTLFELSR
                                --SPTSAEGS PQVSWLAG-- NAR-LVN--L SGKLLGAHVA HAGLIMLWAG -GMTLFEVAH
                                --SPTSAEGS PQVSWLAG-- NAR-LVN--L SGKLLGAHVA HAGLIMLWAG -GMTLFEVAH
                                --ANPHKDKI PDVPWWAG-- NAR-FAD--L SGKLLGAHVA HAGLITLWAG -AFTLFEVSR
                                --SPTSAEGS PQVSWLAG-- NAR-LLN--L SGKLLGAHVA HAGLIMLWAG -GMTLFEVAH
                                --SPTSAEGS PQVSWLAG-- NAR-LVN--L SGKLLGAHVA HAGLIMLWAG -GMTLFEVAH
                                -PDNYVAESM DPYSWWAG-- NFR-FAN--L SGKLLGAHIA HAGLIVLWAG -AMTLFELSR
                                --SPTSAEGS PQVSWLAG-- NAR-LVN--L SGKLLGAHVA HAGLIMLWAG -GMTLFEVAH
                                AASDYVADSL EPYSVWAG-- NFR-FAD--L SGKLLGAHIA HAGLIVLWAG -AMTLFELSR
                                --DSPYRNQI PEVGWWAG-- NFR-LTN--L SGKLLGAHIA HSALILLWAG -GMTLFELSR
                                EPATPIAATQ APYPWWRG-- NAR-FIN--Q SGKLLGAHLA QAALIILWAG -AMTLFEISH
                                --ANPHKDKI PDVPWWAG-- NAR-FAD--L SGKLLGAHVA HAGLITLWAG -AFTLFEVSR

                                FDPSDAVLNP MWRQGMYVMP FMARLGITSS WNG--WDITG ATG------- -----VDPGF
                                FDPSDAVLNP MWRQGMYVMP FMARLGITSS WNG--WDITG ATG------- -----VDPGF
                                FDPSDAVLNP MWRQGMYVMP FMARLGITSS WNG--WDITG ATG------- -----VDPGF
                                FDPSDAVLNP MWRQGMYVMP FMARLGITSS WNG--WDITG ATG------- -----VDPGF
                                FDPSDAVLNP MWRQGMYVMP FMARLGITSS WNG--WDITG ATG------- -----VDPGF
                                FDPSDAVLNP MWRQGMYVMP FMARLGITSS WNG--WDITG ATG------- -----VDPGF
                                FDPSDAVLNP MWRQGMYVMP FMARLGITSS WNG--WDITG ATG------- -----VDPGF
                                YDPSDPVLNP MWRQGMFVLP FMSRLGVTES WGG--WSVTG GT-A------ -----VDPGF
                                FDPSDAVLNP MWRQGMYVMP FMARLGITSS WNG--WDITG ATG------- -----VDPGF
                                YNPSDPVLNP MWRQGMFVLP FMSRLGVTES WGG--WSVTG GQ-A------ -----TDPGF
                                FDPSDAVLNP MWRQGMYVMP FMARLGITSS WNG--WDITG ATG------- -----VDPGF
                                FDPSDAVLNP MWRQGMYVMP FMARLGITSS WNG--WDITG ATG------- -----VDPGF
                                FDPSDPVLNP MWRQGMFVLP FMARLGVTKS WGG--WSIVP GESA------ -----TDAGF
                                YDPSDPVLNP MWRQGMFVLP FMSRLGVTES WGG--WSVVT GNAA------ -----SDPGF
                                FDPSDAVLNP MWRQGMYVMP FMARLGITSS WNG--WDITG ATG------- -----VDPGF
                                YDPSDPVLNP MWRQGMFVLP FMSRLGVTES WGG--WSVVT GSAA------ -----SDPGF
                                YNPSDPVLNP MWRQGMFVLP FMARLGVTQS WGG--WSVTG AP-A------ -----TDPGF
                                FDPSDAVLNP MWRQGMYVMP FMARLGITSS WNG--WDITG ATG------- -----VDPGF
                                FDPSDAILNP MWRQGMYVMP FMARLGITSS WNG--WDITG ATG------- -----VDPGF
                                FDPSDAVLNP MWRQGMYVMP FMARLGITSS WNG--WDITG ATG------- -----VDPGF
                                FDPSDAVLNP MWRQGMYVMP FMARLGITSS WNG--WDITG ATG------- -----VDPGF
                                YDPSDPVLNP MWRQGMFVLP FMARLGVTQS WGG--WSVTG GP-A------ -----TDPGF
                                YDPSDPVLNP MWRQGMFVLP FMARLGVTQS WGG--WSVTG GP-A------ -----TDPGF
                                FDPSDPVLNP MWRQGMFVLP FMARLGVTES WGG--WSVTG ET-A------ -----TNVGF
                                FDPSDAVLNP MWRQGMFVLP FMARLGVTGS WGG--WSVTG ET-G------ -----VNPGF
                                FDPSDAVLNP MWRQGMYVMP FMARLGITSS WNG--WDITG ATG------- -----VDPGF
                                FDPSDAVLNP MWRQGMYVMP FMARLGITSS WNG--WDITG ATG------- -----VDPGF
                                FDPSDAVLNP MWRQGMFVLP FMARLGVTGS WGG--WSVTG ET-G------ -----VNPGF
                                FDPSDAVLNP MWRQGMFVLP FMARLGVDTS WGG--WSVTG ET-G------ -----ASAGF
                                FDPSDPVLNP MWRQGMFVLP FMARLGVTGS WNG--WDITG AA-G------ -----SNPGF
                                YDPSDPVLNP MWRQGMFVLP FMSRLGVTES WGG--WSVTT A-QA------ -----TDPGF
                                FDPSDAVLNP MWRQGMFVLP FMARLGVTSS WGG--WSVTG ET-G------ -----LDPGF
                                YDPSDPVLNP MWRQGMFVMP FMARLGVIGS WGG--WNVVG D-PN------ -----YDPGF
                                FDPSDPVLNP MWRQGMFVLP FMARLGVTKS WGG--WSITG E-SA------ -----ADAGI
                                YDPSDPVLNP MWRQGMFVLP FMARLGVTQS WGG--WSVTG GP-A------ -----TDPGF
                                FDPSDAVLNP MWRQGMFVLP FMARLGVTGS WGG--WSVTG ET-G------ -----IDPGF
                                FDPSDPVLNP MWRQGMFVMP FMARLGVTGS WGG--WSVTG ETG------- -----VDPGF
                                YNPSDPVLNP MWRQGMFVLP FMARLGVTES WGG--WSVTG NT-A------ -----VDPGF
                                FDPSDAVLNP MWRQGMFVLP FMARLGVDTS WGG--WSVTG AT-G------ -----LDPGY
                                FDPSDPVLNP MWRQGMFVMP FMARLGVTDS WGG--WSITG ATG------- -----VDPGF
                                YDPSDPVLNP MWRQGMFVLP FLARLGVTQS WGG--WSVSS AS-T------ -----GDPGF
                                FDPSDPVLNP MWRQGMFVMP FMSRLGVTGS WGG--WSITG ETG------- -----VDPGF
                                FDPSDPVLNP MWRQGMFVLP FMARLGVTSS WGG--WSITG ET-V------ -----TDPGY
                                YDPSDPVLNP MWRQGMFVLP FMSRLGVIKS WGG--WSVTG GT-A------ -----VDPGF
                                YDPSDPVLNP MWRQGMFVLP FMARLGVTQS WGG--WSVTG GP-A------ -----TDPGF
                                FDPSDPVLNP MWRQGMFVMP FMARLGVTGS WGG--WSVTG ETG------- -----VDPGF
                                FDPSDAVLNP MWRQGMFVMP FMARLGVTGS WGG--WSITG ETG------- -----VDPGF
                                YDPSDPVLNP MWRQGMFVLP FMARLGVTQS WGG--WSVTG GP-A------ -----TDPGF
                                YDPSDPVLNP MWRQGMFVLP FMARLGVTQS WGG--WSVTG GP-A------ -----TDPGF
                                YDPSDPVLNP MWRQGMFVLP FMARLGVTES WGG--WSVTG AS-A------ -----VDPGF
                                FDPSDVVLNP MWRQGMFVLP FMARLGVVGS WGG--WNVVG D-PT------ -----YTPGF
                                FDPSDPVLNP MWRQGMFVLP FMTRLGVTGS WNG--WDVTG E-IG------ -----TNPGF
                                FDPSDPILNP MWRQGMFVLP FMARLGVTKS WGG--WSITG E-SA------ -----ADPGI
                                FDPSDPVLNP MWRQGMFVMP FMARLGVTGS WGG--WSITG ETG------- -----VDPGF
                                FDPSDPVLNP MWRQGMFVMP FMSRLGVTGS WGG--WSITG ETG------- -----VDPGF
                                FDPSDPVLNP MWRQGMFVMP FMARLGVTDS WGG--WSITG ATG------- -----VDPGF
                                YDPSDPVLNP MWRQGCFLMP FVARLGVTNS WQG--WSITG E-TF------ -----DDPGF
                                FDPSDPVLNP MWRQGMFVMP FMARLGVTQS WGG--WSITG ET-A------ -----VDPGF
                                FDPSDPVLNP MWRQGMFVMP FMARLGVTDS WGG--WSITG ATG------- -----VDPGF
                                FDPSDPVLNP MWRQGMFVMP FMARLGVTDS WGG--WSITG ATG------- -----VDPGF
                                FDPSDPVFNP MWRQGMFVMP FMARLGITKS WGG--WSIVP GESA------ -----ADAGF
                                FDPSDPVLNP IWRQGMFVLP FMARLGVTGS WSG--WSITG ET-G------ -----VDTGF
                                FDPSDAVLNP MWRQGMFVMP FMARLGVTGS WGG--WSITG ETG------- -----VDPGF
                                FDPSDPVFNP MWRQGMFVMP FMARLGITKS WGG--WSIVP GESA------ -----ADAGF
                                FDPSDPVLNP MWRQGMYVMP FMARLGITGS WNG--WDITG ATG------- -----VDPGF
                                YDPSDPVLNP MWRQGMFVLP FMARLGVTES WGG--WSVTG G-TA------ -----VDPGF
                                FDPSDPVLNP MWRQGMFVMP FMSRLGVTGS WGG--WSITG ETG------- -----VDPGF
                                FDPSDQVLNP MWRQGMFVMP FMARLGVTGS WSG--WSVTG ETG------- -----VDPGF
                                FDPSDPVLNP MWRQGMFVMP FMARLGVTGS WSG--WSITG ETG------- -----VDPGF
                                FDPSDPVLNP MWRQGMFVMP FMSRLGVTGS WGG--WSITG ETG------- -----VDPGF
                                YDPSDPVLNP MWRQGMFVLP FMARLGVTES WGG--WSVTG G-TA------ -----VDPGF
                                FDPSDPVLNP MWRQGMFVMP FMTRLGITNS WSG--WTITG E-QV------ -----TDPGF
                                YDPSDPVLNP MWRQGMFVLP FMSRLGVTQS WGG--WSVTG A-PA------ -----TDPGF
                                FDPSDPILNP MWRQGMFVLP FMARLGITDS WGG--WSVTG EA-A------ -----KYTGL
                                FDPSDPVLNP MWRQGMFVMP FMARLGVTDS WGG--WSITG ATG------- -----VDPGF
                                YDPSDPVLNP MWRQGMFVLP FMARLGVTES WGG--WSVTG G-TA------ -----VDPGF
                                FDPSDPVLNP MWRQGMFVMP FMARLGVTES WGG--WSMTG ET-A------ -----VDPGF
                                YDPSDPVLNP MWRQGMFVLP FMARLGVTQS WGG--WSVTG GP-A------ -----SDPGF
                                YDPSDPVLNP MWRQGMFVLP FMARLGVTES WGG--WSVTG G-TA------ -----VDPGF
                                FDPSDPVLNP MWRQGMFVMP FMARLGVTGS WGG--WSITG ETG------- -----VDPGF
                                FDPSDPVLNP MWRQGMFVLP FMARLGVTQS WGG--WSVTS AS-T------ -----GDPGF
                                YDPSDPVLNP MWRQGMFVLP FMARLGVTQS WGG--WSVTG GP-A------ -----SDPGF
                                FDPSDPVLNP MWRQGMFVLP FMARLGVTES WGG--WSITG GP-A------ -----RDPGF
                                FDPSDPVLNP MWRQGMFVLP FMARLGVTGS WGG--WSVTG ET-G------ -----VNPGF
                                YDPSDPVLNP MWRQGMFVLP FMARLGVTES WGG--WSVTG G-TA------ -----VDPGF
                                YDPSDPVLNP MWRQGMFVLP FMSRLGVTQS WGG--WSVTG AP-A------ -----VDPGF
                                FDPSDPVLNP MWRQGCFLMP FVARLGVINS WQG--WSITG ETV------- -----TDPGF
                                FDPSDPVLNP MWRQGMFVLP FMARLGVTGS WGG--WSVTG ET-G------ -----VNPGF
                                FDPSDPVLNP MWRQGMYVMP FMARLGITGS WNG--WDITG ATG------- -----VDPGF
                                YDPSDPVLNP MWRQGMFVLP FMARLGVTES WGG--WSVTG G-TA------ -----VDPGF
                                FDPSDPVLNP MWRQGMFVLP FMARLGVTGS WNG--WDITG DV-A------ -----SNPGF
                                FDPSDPVLNP MWRQGMFVLP FMSRLGVTQS WGG--WNVTG GP-A------ -----TDPGF
                                YDPSDPVLNP MWRQGMFVLP FMARLGVTQS WGG--WNVTG GP-S------ -----TDPGF
                                FDPSDPVLNP MWRQGMFVLP FMSRLGVTQS WGG--WNVTG GP-A------ -----TDPGF
                                FDPSDPVLNP MWRQGMFVLP FMARLGVTGS WGG--WSVTG ET-G------ -----VNPGF
                                YDPSDPVLNP MWRQGMFVLP FMSRLGVTQS WGG--WSVTG GP-A------ -----TDPGF
                                FDPSDPVLNP MWRQGMFVMP FMSRLGVTGS WGG--WSITG ETG------- -----VDPGF
                                YDPSDPVLNP MWRQGCFLMP FVARLGVTNS WQG--WSVTG E-TF------ -----TDPGF
                                FDPSDPVLNP MWRQGMFVMP FMSRLGVTGS WGG--WSITG ETG------- -----VDPGF
                                YDPSDPVLNP MWRQGMFVLP FMSRLGVTQS WGG--WSVTG SP-A------ -----TDPGF
                                FDPSDPVLNP MWRQGMFVMP FMSRLGVTGS WGG--WSITG ETG------- -----VDPGF
                                FDPSDPVLNP MWRQGMYVMP FMTRCGITGS WGG--WSITG ETG------- -----VDPGL
                                FDPTDPVLNP MWRQGMFVLP FMARLGVTGS WGG--WSITG ET-N------ -----VDPGF
                                YDPSDPVLNP MWRQGMFVLP FMARLGVVGS WGG--WNVIG AS-N------ -----YDPGF
                                FDPSDPVLNP MWRQGMFVMP FMSRLGVTGS WGG--WSITG ETG------- -----VDPGF
                                YNPSDPILNP MWRQGMFVLP FMARLGVTES WGG--WSVTG GT-A------ -----VDPGF
                                FDPSDPVLNP MWRQGMYVMP FMTRCGITGS WGG--WSITG ETG------- -----VDPGL
                                YDPSDPVLNP MWRQGMFVLP FLSRLGVTQS WGG--WSVTG AP-A------ -----NDPGF
                                YDPSDPVLNP MWRQGMFVLP FMARLGVVGS WGG--WNVIG D-PN------ -----YDPGF
                                FDPSDPVLNP MWRQGMFVMP FMARLGVTGS WGG--WSITG ETG------- -----VDPGF
                                YDPSDPVLNP MWRQGMFVLP FMSRLGVTQS WGG--WSVTG GP-A------ -----TDPGF
                                YDPSDPVLNP MWRQGMFVLP FMARLGVTQS WGG--WNVTG GP-S------ -----TDPGF
                                FDPSDPVLNP MWRQGMFVLP FMSRLGVVGS WGG--WNVVG D-PS------ -----YDPGF
                                FDPSDAVLNP MWRQGMFVLP FMSRLGVTQS WGG--WNVTG GP-S------ -----TDPGF
                                FDPSDPVLNP MWRQGMYVMP FMTRCGITGS WGG--WSITG ETG------- -----VDPGL
                                YDPSDPVLNP MWRQGMFVLP FMSRLGVTQS WGG--WSVTG GP-A------ -----TDPGF
                                FDPSDPVLNP MWRQGMFVMP FMSRLGVTGS WGG--WSITG ETG------- -----VDPGF
                                YDPSDPVLNP MWRQGMFVLP FMARLGVVGS WGG--WNVTG A-AN------ -----YDPGF
                                FDPSDPVLNP MWRQGLFVMP FMTRIGITNS WGG--WTITG GS-T------ -----ADPGF
                                FDPSDAVLNP MWRQGMFVLP FMARLGVTGS WGG--WSITG ET-G------ -----VDPGF
                                YNPSDPILNP MWRQGMFVLP FMARLGVTES WGG--WSVTG GT-A------ -----VDPGF
                                FDPSDPVLNP MWRQGMFVLP FMSRLGVTQS WGG--WNVTG GP-S------ -----TDPGF
                                FDPSDPVLNP MWRQGMYVMP FMTRCGITGS WGG--WSITG ETG------- -----VDPGL
                                FDPTDPVLNP MWRQGMFVMP FMTRLGITNS WSG--WTITG E-QV------ -----TDPGF
                                FDPSDPVLNP MWRQGMFVMP FMSRLGVTQS WGG--WSITG ET-V------ -----ADPGF
                                FDPSDPVLNP MWRQGMYVMP FMTRCGITGS WGG--WSITG ETG------- -----VDPGL
                                FDPSDPVLNP MWRQGMYVMP FMTRCGITGS WGG--WSITG ETG------- -----VDPGL
                                FDPSDPVLNP MWRQGMFVLP FMARLGVTGS WGG--WSVTG ET-G------ -----VNPGF
                                FDPSDPVLNP MWRQGMFVMP FMSRLGVTGS WGG--WSITG ETG------- -----VDPGF
                                FDPSDPVLNP MWRQGMYVMP FMARLGITGS WNG--WDITG ATG------- -----VDPGF
                                FDPSDPILNP MWRQGMFVLP FMSRLGVTQS WGG--WNVTG GP-A------ -----TDPGF
                                YNPSDPVLNP MWRQGMFVLP FMARLGVTES WGG--WSVTG GT-A------ -----VDPGF
                                FDPSDPVLNP MWRQGMFVMP FMSRLGVTGS WGG--WSVTG ETG------- -----VDPGF
                                FDPSDPVLNP MWRQGMYVMP FMTRCGITGS WGG--WSITG ETG------- -----VDPGL
                                YDPSDPVLNP MWRQGMFVLP FMARLGVVGS WGG--WNVTG A-TN------ -----YDPGF
                                YNPSDPVLNP MWRQGMFVLP FMARLGVTES WGG--WSVTG GT-A------ -----VDPGF
                                YNPSDPVLNP MWRQGMFVLP FMARLGVTES WGG--WSVTG GT-A------ -----VDPGF
                                FDPSDPILNP MWRQGMFVLP FMTRLGVSSS WAG--WSITG E-SG------ -----IDPGF
                                YNPSDPVLNP MWRQGMFVLP FMARLGVTES WGG--WSVTG GT-A------ -----VDPGF
                                FDPSDPVLNP MWRQGMFVMP FMARLGVTGS WGG--WSITG ETG------- -----VDPGF
                                YDPSDPVLNP MWRQGMFVLP FMARLGVVGS WGG--WNVAG E-TN------ -----YDPGF
                                YDPSDPVLNP MWRQGMFVLP FMARLGVVGS WGG--WNVTG A-AN------ -----YDPGF
                                FDPSDAILNP MWRQGMFVMP FMARLGVTGS WGG--WSITG ETG------- -----VDPGF
                                YDSSDPVLNP MWRQGCFLMP FVARLGVTNS WQG--WSITG E-SV------ -----ADPGF
                                FDPSDPVLNP MWRQGMFVMP FMARLGVTDS WGG--WSITG ATG------- -----VDPGF
                                YDPSDPVLNP MWRQGMFVLP FMARLGVVGS WGG--WNVIG A-PS------ -----YDPGF
                                FDPSDPVLNP MWRQGMFVLP FMARLGVTGS WGG--WSVTG ET-G------ -----VNPGF
                                YDPTDPVLNP MWRQGCFLMP FVARLGVTNS WQG--WSITG ESF------- -----SDPGF
                                FDPSDPVLNP MWRQGMFVMP FMTRLGITNS WSG--WTITG E-QV------ -----ADPGF
                                FDPSDPVLNP MWRQGMFVLP FMSRLGVTES WGG--WSVTG ET-V------ -----VNPGF
                                YDPSDPVLNP MWRQGCFLMP FVARLGVTNS WQG--WSVTG E-TF------ -----ADPGF
                                FDPSDAVLNP MWRQGMFVLP FMSRLGVTQS WGG--WNVTG GP-S------ -----SDPGF
                                YDPSDPVLNP MWRQGMFVLP FLARLGVTQS WGG--WSVTS AS-T------ -----GDPGF
                                FDPSDPVLNP MWRQGMFVLP FMARLGVTES WGG--WSVTG ET-A------ -----TNVGF
                                FDPSDPILNP MWRQGMFVLP FMSRLGVTQS WGG--WNVTG GP-A------ -----SDPGF
                                YDPSDPVLNP MWRQGCFLMP FVARLGVTNS WQG--WSITG ETF------- -----DDPGF
                                YDPSDPVLNP MWRQGMFVLP FMARLGVVGS WGG--WNVTG A-AN------ -----YDPGF
                                YDPSDPVLNP MWRQGCFLMP FVARLGVTNS WQG--WSVTG E-TF------ -----ADPGF
                                YNPSDPVLNP MWRQGMFVLP FMARLGVTES WGG--WSVTG GT-A------ -----VDPGF
                                YDPSDPVLNP MWRQGMFVLP FMARLGVVGS WGG--WNVIG A-PS------ -----YDPGF
                                YDPSDPVLNP MWRQGMFVLP FMARLGVVGS WGG--WNVTG A-AN------ -----YDPGF
                                FDPSDAVLNP MWRQGMFVLP FMARLGVTGS WGG--WSVTG ET-G------ -----VDPGF
                                YDPSDPILNP MWRQGMFVLP FMSRLGVTQS WGG--WNVTG GP-A------ -----SDPGF
                                FDPSDAVLNP MWRQGMFVMP FMSRLGVTGS WGG--WSITG ETG------- -----VDPGF
                                FDPSDPVLNP MWRQGLFVMP FMARLGVTQS WGG--WNITG GA-A------ -----TDPGF
                                YNPSDPILNP MWRQGMFVLP FMARLGVTES WGG--WSVTG GT-A------ -----VDPGF
                                YDPSDPVLNP MWRQGCFLMP FVARLGVTNS WQG--WSVTG E-TF------ -----ADPGF
                                FDPSDPVLNP MWRQGMFVLP FMSRLGVTQS WGG--WNVTG GP-S------ -----TDPGF
                                YDPSDPVLNP MWRQGMFVLP FMARLGVVGS WGG--WNVTG A-AN------ -----YDPGF
                                YDSSDPVLNP MWRQGCFLMP FVARLGVTNS WQG--WSITG ESV------- -----ADPGF
                                FDSSDAVLNP MWRQGMFVMP FMARLGVTGS WGG--WSITG ETG------- -----VDPGF
                                FDPSDPVLNP MWRQGMFVMP FMSRLGVTGS WGG--WSITG ETG------- -----VDPGF
                                YNPSDPVLNP MWRQGMFVLP FMARLGVTES WGG--WSVTG GT-A------ -----VDPGF
                                FDPSDPVLNP MWRQGMFVLP FMARLGVTGS WGG--WSVTG ET-G------ -----VNPGF
                                YDPSDPVLNP MWRQGMFVLP FMARLGVVGS WGG--WNVTG A-AN------ -----YDPGF
                                FDPSDPVLNP MWRQGMFVMP FMSRLGVTGX WGG--WSITG ETG------- -----VDPGF
                                FDPSDPVLNP MWRQGMFVLP FMARLGVTGS WGG--WSVTG ET-G------ -----VNPGF
                                YDPSDPVLNP MWRQGCFLMP FVARLGVTNS WQG--WSVTG E-TF------ -----ADPGF
                                FDPSDAILNP MWRQGMFVMP FMARLGVTGS WGG--WSITG ETG------- -----VDPGF
                                YDPSDPVLNP MWRQGMFVLP FMSRLGVTES WGG--WSVVT GNAA------ -----SDPGF
                                YDPSDPVLNP MWRQGMFVLP FMARLGVVGS WGG--WNVVG D-PS------ -----YDPGF
                                FDPSDAVLNP MWRQGMFVMP FMSRLGVTGS WGG--WSITG ETG------- -----VDPGF
                                FDPSDPVLNP MWRQGMFVLP FMARLGVTES WGG--WSITG ET-A------ -----LDPGF
                                YDPSDPVLNP MWRQGCFLMP FVARLGVTNS WQG--WSITG E-TF------ -----ADPGF
                                FDSSDPVLNP MWRQGMFVLP FMARLGVTQS WGG--WSVTS AS-T------ -----GDPGF
                                YDPSDPVLNP MWRQGMFVLP FMARLGVTQS WGG--WNVTG G-PS------ -----TDPGF
                                YDPSDPVLNP MWRQGCFLMP FVARLGVTNS WQG--WSITG E-TF------ -----ADPGF
                                YDSSDPVLNP MWRQGCFLMP FVARLGVTNS WQG--WSITG E-SV------ -----ADPGF
                                FDPSDPVLNP MWRQGMFVLP FMSRLGVTQS WGG--WSVTG EA-A------ -----SDVGF
                                FDPSDPVLNP MWRQGMFVMP FMARLGVTGS WGG--WSITG ETG------- -----VDPGF
                                YNPSDPVLNP MWRQGMFVLP FMARLGVTQS WGG--WSVTG AP-A------ -----TDPGF
                                FDPSDPVLNP MWRQGMFVMP FMVRLGVVNS WGG--WNIYG ES-V------ -----ANAGF
                                YDPSDPVLNP MWRQGMFVLP FMSRLGVVGS WGG--WNVVG D-PS------ -----YDPGF
                                FDPSDPVLNP MWRQGMFVMP FMTRLGITNS WSG--WTITG E-QV------ -----ADPGF
                                FDPSDPVLNP MWRQGMFVLP FMARLGVTGS WGG--WSVTG ET-G------ -----VDPGF
                                FDPSDPVLNP MWRQGMFVLP FMTRLGVTGS WSG--WSVTG E-TG------ -----VDPGF
                                FDPSDPVLNP MWRQGMFVLP FMTRLGVTGS WGG--WDVTG A-TN------ -----VNPGF
                                FDPSDPVLNP MWRQGMFVLP FMARLGVTGS WGG--WSVTG ET-G------ -----VNPGF
                                FDPSDPVLNP MWRQGMFVLP FMARLGVTGS WGG--WSVTG ET-G------ -----VNPGF
                                FDPSDAVLNP MWRQGMFVMP FMARLGVTGS WGG--WSITG ETG------- -----VDPGF
                                YDPSDPVLNP MWRQGCFLMP FVARLGVTNS WQG--WSVTG E-TF------ -----ADPGF
                                YDPSDPVLNP MWRQGMFVLP FMARLGVTQS WGG--WNVTG GP-S------ -----TDPGF
                                FDPSDPALNP MWRQGMFVLP FMSRLGVTGS WGG--WSVTG ET-G------ -----VDPGF
                                YDPSDPVLNP MWRQGMFVLP FMARLGVVGS WGG--WNVTG A-AN------ -----YDPGF
                                FDPSDPVLNP MWRQGMFVMP FMSRLGVTGS WGG--WSITG ETG------- -----VDPGF
                                YDPSDPVLNP MWRQGMFVLP FMARLGVVGS WGG--WNVTG A-TN------ -----YDPGF
                                FDPSDPVLNP MWRQGMFVLP FMARLGVTGS WNG--WDITG AV-G------ -----TNPGF
                                FDPSDPVLNP MWRQGMFVMP FMVRLGVVNS WGG--WNIYG ES-V------ -----ANPGF
                                FDPSDPVLNP MWRQGMFVLP FMVRLGITDS WEG--WSIAS EP-A------ -----ADPGI
                                FDPSDPVLNP MWRQGMFVMP FMVRLGVVNS WGG--WNIYG ES-V------ -----ANPGF
                                FDPSDPVLNP MWRQGMFVMP FMARLGVTGS WGG--WSITG ETG------- -----VDPGF
                                FDPSDPVLNP MWRQGMFVLP FMARLGVTGS WNG--WDITG AV-G------ -----TNPGF
                                FDPSDPVLNP MWRQGMFVLP FMARLGVTSS WGG--WSITG ET-V------ -----TDPGF
                                FDPSDPVLNP MWRQGCFLMP FVSRLGVVNS WQG--WSVTG E-TF------ -----TNPGF
                                FDPSDAVLNP MWRQGMYVMP FMARLGITSS WNG--WDITG ATG------- -----VDPGF
                                YDPSDPVLNP MWRQGLFVLP FMARLGVVGS WGG--WNVTG E-TN------ -----YDPGF
                                FDPSDPVLNP MWRQGMFVLP FMTRLGVTES WGG--WSVTG GT-A------ -----VDPGF
                                FDPSDAILNP MWRQGMYVMP FMARLGITSS WNG--WDITG ATG------- -----VDPGF
                                YDPSDPVLNP MWRQGCFLMP FVARLGVTNS WQG--WSVTG E-TF------ -----ADPGF
                                FDPSDAVLNP MWRQGMFVMP FMARLGVTDS WGG--WSITG ATG------- -----VDPGF
                                FDPSDPVLNP MWRQGMFVMP FMARLGVTQS WGG--WSVTG E-VA------ -----DNPGL
                                FDPSDPVLNP MWRQGMFVMP FMARLGVTQS WGG--WSVTG E-VA------ -----DNPGI
                                FDPSDAVLNP MWRQGMFVMP FMARLGVTDS WGG--WSITG ATG------- -----VEPGF
                                FDPTDPVLNP MWRQGMFVLP FMTRLGVTGS WGG--WSITG E-GN------ -----VDPGF
                                FDPSDPVLNP MWRQGMFVMP FMARLGVTDS WRG--WSITG Q-SA------ -----ADVGF
                                FDPSDPVLNP MWRQGMFVLP FMARLGVTES WGG--WSVTG ET-A------ -----VDPGI
                                FDPSDPVLNP MWRQGMFVLP FMARLGVVES WGG--WSVTG NP-T------ -----GDPGF
                                FDPSDAVLNP MWRQGMFVLP FMARLGVTGS WGG--WSITG ET-G------ -----IDPGF
                                FDPSDAVLNP MWRQGMFVMP FMARLGVTDS WGG--WSITG ATG------- -----VEPGF
                                FDPSDPVLNP MWRQGMFVMP FMARLGVTQS WGG--WSLTG E-VA------ -----DNPGI
                                FDPSDPVLNP MWRQGMYVIP FMSRLGVIGS WGG--WNVTG QP-G------ -----YDPGF
                                FDPSDPVLNP MWRQGMYVIP FMSRLGVIGS WGG--WNVTG QP-G------ -----YDPGF
                                FDPSDPVLNP MWRQGMFVMP FMARLGVTGS WGG--WSITG ETG------- -----VDPGF
                                FDPSDPVLNP MWRQGMFVMP FMARLGVTDS WGG--WSITG E-TV------ -----TNAGF
                                FDPTDPVLNP MWRQGMFVLP FMTRLGVTGS WGG--WSITG E-GN------ -----VDPGF
                                FDPSDAVLNP MWRQGMFVMP FMARLGVTDS WGG--WSITG ATG------- -----VEPGF
                                FDPSDPVLNP MWRQGMFVLP FMARLGVTGS WSG--WSITG ET-G------ -----IDPGF
                                FDPSDPVLNP MWRQGMFVLP FMARLGVTGS WGG--WSVTG AA-------- -----ANPGF
                                FDPSDPVLNP MWRQGMFVLP FMARLGVTGS WGG--WDVTG AV-G------ -----NDPGF
                                FDPSDPVLNP MWRQGMFVLP FMARLGVTSS WGG--WSITG ET-V------ -----TDPGF
                                FDPSDPVLNP MWRQGMFVLP FMARLGVTGS WGG--WSITG ET-G------ -----VNPGF
                                FDPSDPVLNP MWRQGMFVLP FMARLGVTGS WSG--WSITG ET-G------ -----IDPGF
                                YDPSDPVLNP MWRQGMFVMP FIARLGVTQS WGG--WSLTG E-AV------ -----TNPGV
                                FDPSDPVLNP MWRQGMFVLP FMARLGVTQS WGG--WSVTG EA-A------ -----VDPGF
                                FDPSDPVLNP MWRQGMFVMP FMARLGVTQS WGG--WSVTG E-VA------ -----SNPGF
                                YDPSDPVLNP MWRQGMFVLP FMARLGVIGS WGG--WNVAG D-PS------ -----YDPGF
                                YDPSDPVLNP MWRQGMFVMP FMARLGVTQS WGG--WSLTG E-AV------ -----TNPGI
                                YDPSDAVLNP MWRQGCFLMP FVARLGVTNS WQG--WNIMG E-TF------ -----TNPGF
                                FDPSDAVLNP MWRQGMFVLP FMARLGVTGS WGG--WSVTG EN-N------ -----VDPGF
                                FDPSDPVLNP MWRQGMYVLP FMARLGVTGS WGG--WSVTG ET-G------ -----VDPGF
                                FDPSDPVLNP MWRQGMFVMP FMARLGVTQS WGG--WSLTG E-VA------ -----DNPGI
                                FNPSDPVFNP MWRQGMYVLP FMARLGVTES WRG--WSVTG EPV------- -----TDFSL
                                YDPSDPVLNP MWRQGMFVMP FMARLGVTQS WGG--WSLTG E-AV------ -----TNPGI
                                FDPSDPVLNP MWRQGMFVLP FMARLGVTGS WGG--WSITG ET-G------ -----VDPGF
                                FDPSDPVLNP MWRQGMFVLP FMTRLGVTES WGG--WSVTG ET-A------ -----IDPGV
                                YDPSDPVLNP MWRQGMFVMP FMARLGVTQS WGG--WSLTG E-AV------ -----TNPGI
                                YDPSDPVLNP MWRQGMFVMP FMARLGVTDS WGG--WSIIP DKAN------ -----INPGI
                                YDPSDPVLNP MWRQGMFVMP FMARLGVTQS WGG--WSLTG E-AV------ -----TNPGI
                                YDPSDPVLNP MWRQGMFVLP FMARLGVTES WGG--WSLSG SP-A------ -----VDPGF
                                FDPSDPVLNP MWRQGMFVLP FMTRLGVTES WGG--WSVTG ET-A------ -----IDPGI
                                FDPSDPVLNP MWRQGMFVLP FMARLGVTGS WSG--WSITG ET-G------ -----IDPGF
                                YDPSDPVLNP MWRQGMFVMP FMARLGVTGS WSG--WSVTG E-TG------ -----VDPGF
                                YDPSDPVLNP MWRQGMFVMP FMARLGVTGS WSG--WSVTG E-TG------ -----VDPGF
                                FDHADPVLNP MWRQGMFVLP FMTRLGVTGS WGG--WSITG E-GN------ -----VDPGF
                                FDPSDPVLNP MWRQGMFVLP FMTRLGVTGS WGG--WDVTG AI-G------ -----VNPGF
                                FDPSDPVLNP MWRQGMFVLP FMARLGVTQS WGG--WNITG GA-A------ -----TDPGF
                                FDPSDPVLNP MWRQGMFVLP FMARLGVTGS WSG--WSITG E-TG------ -----VDPGF
                                YDPSDPILNP MWRQGMFVMP FMARLGVTDS WGG--WSITG ET-V------ -----SNVGF
                                FDPSDPVLNP MWRQGMFVLP FMARLGVTGS WGG--WSVTG ET-G------ -----VNPGF
                                FDPSDPVLNP MWRQGMFVLP FMARLGVTGS WGG--WSVTG ET-G------ -----VNPGF
                                FDPSDPVLNP MWRQGMFVLP FMARLGVTES WGG--WSITG ET-A------ -----SNPGL
                                FDPSDPVLNP MWRQGMFVLP FMARLGVTGS WGG--WSVTG ET-G------ -----VNPGF
                                FDPSDPVLNP MWRQGMFVLP FMARLGVTES WGG--WSVTG AS-S------ -----VNPGF
                                FDPSDPVLNP MWRQGMFVMP FMTRLGITNS WSG--WTITG E-QV------ -----ADPGF
                                YDPSDPVLNP MWRQGMFVLP FMARLGVTQS WGG--WNVTG GP-S------ -----TDPGF
                                FDPSDPVFNP MWRQGMFVMP FMARLGITDS WGG--WSVTG E-PA------ -----LNAGF
                                YDPSDPVLNP MWRQGMFVLP FMARLGVTQS WGG--WSVTG ET-A------ -----VDPGF
                                FDPSDPVLNP MWRQGMFVLP FMSRLGVTQS WGG--WSVTG AS-A------ -----VNPGF
                                FDPSDPVLNP MWRQGMFVLP FMARLGVTGS WGG--WSVTG ET-G------ -----VDPGF
                                FDPSDPVLNP MWRQGMFVLP FMARLGVTGS WGG--WSVTG ET-G------ -----VDPGF
                                FDPSDPVLNP MWRQGMFVLP FMARLGVTGS WGG--WSVTG ET-G------ -----VDPGF
                                YDPSDPVLNP MWRQGMFVLP FMARLGVTGS WGG--WSVTG E-TG------ -----VDPGF
                                FDPSDPVLNP MWRQGMFVLP FMARLGVTGS WGG--WSVTG ET-G------ -----VDPGF
                                FDPSDPVLNP MWRQGMFVLP FMARLGVTGS WGG--WSVTG ET-G------ -----VDPGF
                                FDPSDPVLNP MWRQGMFVLP FMARLGVTES WGG--WSVTG AT-A------ -----VNPGF
                                FDPSDPVLNP MWRQGMFVLP FMARLGVTGS WGG--WSVTG ET-G------ -----VDPGF
                                FDPSDPVLNP MWRQGMFVLP FMARLGVTES WGG--WSVTG ST-A------ -----VNPGF
                                FDPSDPVLNP MWRQGMFVLP FMSRLGVTGS WSG--WDVTG ATG------- -----VDPGF
                                FDPSDPVLNP MWRQGMFVLP FMSRLGVTGS WSG--WDVTG ATG------- -----VDPGF
                                FDPSDPILNP MWRQGMFVLP FMTRLGVSGS WAG--WSITG E-TG------ -----LNPGF
                                FDPSDPVLNP MWRQGMFVLP FMSRLGVTGS WSG--WDVTG ATG------- -----VDPGF
                                FDPSDPILNP MWRQGMFVMP FMARLGVTDS WGG--WSITG ET-V------ -----TNAGL
                                FDPSDPVLNP MWRQGMFVMP FMARLGVTDS WGG--WSITG ET-V------ -----TNAGL
                                FDPSDPVLNP MWRQGMFVMP FMTRLGITNS WSG--WTITG E-QV------ -----ADPGF
                                FDPSDPVLNP MWRQGMFVMP FMARLGVTDS WGG--WSITG E-TV------ -----TNAGL
                                FDPSDAVLNP MWRQGMFVLP FMARLGVVES WGG--WSVTG NP-T------ -----GDPGF
                                FDPSDPVLNP MWRQGMFVMP FMARLGVTES WAG--WSVTG E-AS------ -----GNPGI
                                FDPSDPVLNP MWRQGMFVLP FMSRLGVTGS WSG--WDVTG ATG------- -----VDPGF
                                FDPSDPVLNP MWRQGMFVLP FMARLGVTGS WGG--WSVTG ET-G------ -----VDPGF
                                FDPSDPVLSP MWRQGMFVMP FMARLGVTQS WGG--WSITG E-TA------ -----VNPGF
                                YDPSDPVLNP MWRQGMFVLP FMARLGVVGS WGG--WNVIG D-PN------ -----YSPGF
                                FDPSDPVLNP MWRQGMFVMP FMARLGVTDS WRG--WSITG E-SV------ -----SDVGL
                                FDPSDPALNP MWRQGMFVLP FMARLGVTGS WGG--WSVTG E-TG------ -----VDPGF
                                YDPSDPVLNP MWRQGMFVMP FMARLGVTQS WGG--WSLTG E-AV------ -----TNPGI
                                FDSSDPVLNP MWRQGMYVLP FMARLGVTGS WGG--WNVTG SA-V------ -----TDPGI
                                FDPSDPILNP MWRQGMFVLP FMTRLGVTES WSG--WAVGE NIH------- -----NGPGL
                                FDSSDAVLNP MWRQGMFVLP FMARLGVTSS WNG--WSVTG E-TG------ -----LDPGF
                                YDPSDPVLNP MWRQGMFVMP FMARLGVTQS WGG--WSLTG E-AV------ -----TNPGI
                                FDSSDPVLNP MWRQGMYVLP FMARLGVTGS WGG--WNITG SA-V------ -----TDPGI
                                FDSSDPVLNP MWRQGMYVLP FMARLGVTGS WGG--WNVTG SA-V------ -----TDPGI
                                FDSSDPVLNP MWRQGMYVLP FMARLGVTGS WGG--WNVTG SA-V------ -----TDPGI
                                YDPSDPVLNP MWRQGMYVLP FMSRLGVVGS WGG--WNVMG AP-S------ -----YDPGF
                                YDPSDPVLNP MWRQGMYVLP FMSRLGVVGS WGG--WNVMG AP-S------ -----YDPGF
                                FDHTDPVLNP MWRQGMFVLP FMTRLGVTGS WGG--WSITG E-GN------ -----VDPGY
                                FDPSDPVLDP MWRQGMFVIP FMTRLGITDS WGG--WNIIG GTI------- -----TNPGI
                                FDPSDPVLNP MWRQGMFVLP FMARLGITKS WGG--WSITG E-SV------ -----TGLNL
                                FDPSDPVLDP MWRQGMFVIP FMTRLGITNS WGG--WSITG GTI------- -----TNPGI
                                FDPSDPVLDP MWRQGMFVIP FMTRLGITNS WGG--WSITG GTV------- -----TNPGI
                                FDPSDPVLDP MWRQGMFVIP FMTRLGITNS WGG--WSITG GTI------- -----TNPGI
                                FDPSDSVFNP MWRQGMFVLP FMTRLGITQS WAG--WNITG E-AV------ -----NGFTL
                                YDPSDPVLNP MWRQGTFVMP VMTRIGVTHS WSG--WTVTG EPWV---T-Q PGILGAHLNF
                                FDPSDPILNP MWRQGMYVMP FMSRLGVTHS WSG--WTVTG ETYE---P-V AGFLGAHYNF
                                FDPSDAVLNP MWRQGMYVMP FMARLGITGS WQG--WDITG ATG------- -----VDPGF
                                FDPSDPVLNP MWRQGMYVMP FMARLGITGS WNG--WDITG ATG------- -----VDPGF
                                FDPSDPVLNP MWRQGMYVMP FMARLGITGS WNG--WDITG ATG------- -----VDPGF
                                FDPSDPVLNP MWRQGMYVMP FMARLGVTSS WKG--WDITG GVGSFDFD-S LGFWGKALPY
                                FDPSDPVLNP MWRQGMYVMP FMARLGVTSS WNG--WDLTG GVGSFDFD-S LGFWGKALPY
                                FDPSDPVLNP MWRQGMYVMP FMARLGVTSS WNG--WDLTG GVGSFDFD-S LGFWGKALPY
                                FNPEDPVLDP MWRQGMYVIP FMARLGVINS WSG--WSVFG PFTADGLGNR IDPNVANVGF
                                FNPSDPILNP MWRQGMFVIP FMTRLGVINS WSG--WSVFG PFTSDGLGNP V---TGDVGF
                                FDPSDPVLNP MWRQGMYVMP FMTRCGITGS WGG--WSITG ETG------- -----VDPGL
                                FDPSDPVLNP MWRQGMFVLP FMARLGVTES WGG--WSITG E-PV------ -----TGFSL
                                FDPSDPVLNP MWRQGMFVLP FMARLGVTGS WSG--WSITG E-TG------ -----VDPGF
                                FDPSDPVLNP MWRQGMFVMP FMARLGVTES WGG--WSVTG E-AA------ -----GNPGI
                                FDPSDPVLDP MWRQGMFVIP FMTRLGITNS WGG--WNITG GTI------- -----TNPGL
                                FDPSDPVLDP MWRQGMFVIP FMTRLGITNS WGG--WSITG GTI------- -----TNPGI
                                FDPSDPVLDP MWRQGMFVIP FMTRLGITNS WGG--WSISG GTV------- -----TNPGI
                                FDPSDPVLDP MWRQGMFVIP FMTRLGINNS WGG--WSITG GTI------- -----TNPGI
                                FDPSDPVLDP MWRQGMFVIP FMTRLGINNS WGG--WSITG GTI------- -----TNPGI
                                FDPSDPVLDP MWRQGMFVIP FMTRLGITNS WGG--WSITG GTI------- -----TNPGI
                                FDPSDPVLDP MWRQGMFVIP FMTRLGITNS WGG--WSITG GTV------- -----TNPGI
                                FDPSDPILDP MWRQGMFVIP FMTRLGITNS WGG--WSITG GTV------- -----TNPGI
                                FDPSDSVLDP MWRQGMFILP FMTRLGIKES WGG--WSITG EPI------- -----ANPGL
                                FDPSDPVLDP MWRQGMFVIP FMTRLGIKDS WSG--WNITG ETV------- -----INPGI
                                FDPSDPILDP MWRQGMFVIP FMTRLGIKDS WGG--WSITG ETG------- -----SNPGI
                                FDPSDPVLDP MWRQSMFVIP FMTRLGIKDS WGG--WSITG ETV------- -----TNPGI
                                FDPSDPVLDP MWRQGMFVIP FMTRLGINNS WGG--WSITG ETV------- -----TNPGL
                                FDPSDPVLDP MWRQGMFVIP FMTRIGITKS WGG--WSITG DTV------- -----SDAGI
                                FDPSDPVLDP MWRQGMFVIP FMTRLGITKS WGG--WSITG ETV------- -----TNAGI
                                FDPSDPILDP MWRQGMFVIP FMTRLGITKS WGG--WSITG ETV------- -----NNAGI
                                FDPSDPVLDP MWRQGMFVIP FMTRLGITKS WGG--WSITG ETV------- -----TNAGI
                                FDPSDPVLNP MWRQGMFVLP FMTRLGITKS WGG--WSISG ETIA------ -----NTGFE
                                FDPSDPVLNP MWRQGMFVLP FMVRLGITNS WGG--WTING EN-V------ -----TDPGF
                                FDPSDPVLNP MWRQGMFVMP FMARLGVTDS WGG--WSITG E-SV------ -----SNPGL
                                FDPSDPILDP MWRQGMFVIP FMTRLGITKS WGG--WSITG ETI------- -----TNPGI
                                FDPSDPVLNP MWRQGMFVIP FMTRLGVTKS WGG--WSISG ET-I------ -----TNPGI
                                FDPSDPILNP MWRQGMFVLP FMVRLGITNS WGG--WTING E-NV------ -----TDPGF
                                FDPSDPVLNP MWRQGMFVMP FMTRLGVTDS WGG--WTITG D-SA------ -----SNPGI
                                FDPSDPVLNP MWRQGMFVMP FMARLGVTDS WGG--WSITG E-SV------ -----SNPGL
                                FDPSDPVLNP MWRQGMFVMP FMARLGVTDS WGG--WSITG E-SV------ -----SNPGL
                                FDPSDPVLDP MWRQGMFVIP FITRLGVTKS WGG--WSITG ETV------- -----TNAGL
                                FDPSDPILNP MWRQGMFVMP FMTRLGVTDS WAG--WSVTG E-SG------ -----LNPGL
                                FDPSDPVLNP MWRQGMFVLP FMTRLGISKS WGG--WDING DS-I------ -----TDPGL
                                FDPSDPVLNP MWRQGMFVMP FMTRLGVTDS WGG--WSITG E-SV------ -----SNPGI
                                FDPSDPVLNP MWRQGMFVLP FMTRLGITKS WGG--WNISG ES-I------ -----SDPGL
                                FDPSDPVLNP MWRQGMFVLP FMTRLGIENS WGG--WSISG ES-I------ -----TNPGF
                                FDPSDPILNP MWRQGLFVLP FMSRLGITTS WGG--WTLSG EA-A------ -----SKFQI
                                FDPSDPVLNP MWRQGMFVMP FMTRLGVTDS WGG--WSITG E-SV------ -----SNPGL
                                FDPSDPVLNP MWRQGMFVLP FMTRLGVTNS WGG--WTISG ES-T------ -----SNPGL
                                FDPSDPVLNP MWRQGMFVMP FMTRLGITDS WGG--WSITG E-SV------ -----SNPGL
                                FDPSDPVLDP MWRQGMFVIP FMTRLGVTKS WGG--WSISG QT-V------ -----TNAGL
                                FDPSDPVLDP MWRQGMFVIP FMTRLGVTQS WGG--WSITG ET-V------ -----TNAGL
                                FDPSDPVLNP MWRQGMFVMP FMARLGVTDS WGG--WSVTG E-NV------ -----VNPGL
                                FDPSDPVLNP MWRQGMFVLP FMTRLGITQS WGN--WTISG ETA------- -----TSPGI
                                FDPSDPVLNP MWRQGMFVIP FMTRLGVTKS WGG--WSISG ES-V------ -----SNPGV
                                FVPDK----P LYEQGMILLP HLATLGWGVA PGG---EIV- ---------- -------D-T
                                FVPEK----P MYEQGLILLP HLATLGWGVG PGG---EVI- ---------- -------D-T
                                FVPEK----P MYEQGLILLP HLATLGWGVG PGG---EVI- ---------- -------D-T
                                FVPEK----P MYEQGLILLP HLATLGWGVG PGG---EVL- ---------- -------D-T
                                FVPEK----P MYEQGLILLP HLATLGWGVG PGG---EVI- ---------- -------D-T
                                FVPEK----P MYEQGLILLP HLATLGWGVG PGG---EVV- ---------- -------D-T
                                FVPEK----P MYEQGLILLP HLATLGWGVG PGG---EVI- ---------- -------D-T
                                FVPEK----P MYEQGLILLP HLATLGWGVG PGG---EVV- ---------- -------D-T
                                FVPEK----P MYEQGLILLP HLATLGWGVG PGG---EVI- ---------- -------D-T
                                FIPEK----P MYEQGLILLP HLATLGWGVG PGG---EIV- ---------- -------D-T
                                FVPEK----P MYEQGLILLP HLATLGWGVG PGG---EIV- ---------- -------D-T
                                FVPEK----P MYEQGLILLP HLATLGWGVG PGG---EIV- ---------- -------D-T
                                FVPEK----P MYEQGLILLP HLATLGWGVG PGG---EIV- ---------- -------D-T
                                FVPEK----P MYEQGLILLP HLATLGWGVG PGG---EVV- ---------- -------D-T
                                FVPEK----P MYEQGLILLP HLATLGWGVG PGG---EVI- ---------- -------D-T
                                FVPEK----P MYEQGLILLP HLATLGWGVG PGG---EVI- ---------- -------D-T
                                FVPEK----P MYEQGLILLP HLATLGWGVG PGG---EVI- ---------- -------D-T
                                FVPEK----P MYEQGLILLP HLATLGWGVG PGG---EIV- ---------- -------D-T
                                FIPEK----P LYEQGFILIP HLATLGWGVG PGG---EII- ---------- -------D-T
                                FIPEK----P LYEQGFILLP HLASLGWGVG PGG---EIV- ---------- -------N-I
                                FIPEK----P LYEQGCILIP HLATLGWGVG PSG---EII- ---------- -------N-T
                                FIPEK----P LYEQGMILLP HLATLGWGVA PGG---EIV- ---------- -------N-T
                                FIPEK----P LYEQGFILIP HLATLGWGVG PGG---EIT- ---------- -------N-I
                                FIPEK----P MYEQGLILLP HLATLGWGVG PGG---EVI- ---------- -------D-V
                                FVPEK----P MYEQGLILLP HLASLGWGVG PGG---EVI- ---------- -------N-I
                                FVPEK----P LYEQGLILIP HLATLGWGVG PGG---EIF- ---------- -------N-T
                                FVPEK----P MYEQGLILLP HLASLGWGVG PGG---EVI- ---------- -------D-T
                                FVPEK----P MYEQGLILLP HLAALGWGVG PGG---EVI- ---------- -------D-T
                                FTPEK----P MYEQGLILLP HLATLGWGVG PGG---EVI- ---------- -------D-T
                                FVPEK----P MYEQGLILLP HLATLGYGVG PGG---EIL- ---------- -------D-T
                                FVPEK----P LYEQGFICMP HLATLGYGIG PGG---EIT- ---------- -------N-T
                                FVPEK----P MYEQGLILLP HLAALGYGVG PGG---EVL- ---------- -------D-T
                                FVPEK----P MYEQGLILLP HLATLGYGVG PGG---EVI- ---------- -------D-T
                                FVPEK----P MYEQGLILLP HIATLGYGVG PGG---EII- ---------- -------D-T
                                FVPEK----P MYEQGLILLP HLATLGYGVG PGG---EVL- ---------- -------D-T
                                FVPEK----P MYEQGLILLP HLATLGWGVG PGG---EVI- ---------- -------D-T
                                FVPEK----P MYEQGLILLP HLATLGWGVG PGG---EVV- ---------- -------D-T
                                FVPEK----P MYEQGLILLP HLATLGYGVG PGG---EVL- ---------- -------D-T
                                FVPEK----P MYEQGLILIP HIATLGWGVG PGG---EVV- ---------- -------D-T
                                FVPEK----P MYEQGLILLP HLASLGYGVG PGG---EVL- ---------- -------D-T
                                FVPEK----P MYEQGLILLP HLATLGWGVG PGG---EVV- ---------- -------D-T
                                FVPEK----P MYEQGLILLP HLATLGWGIG PGG---EVI- ---------- -------N-T
                                FIPEK----P MYEQGLILIP HIATLGWGVG PGG---EVV- ---------- -------D-T
                                FIPEK----P MYEQGLILLP HIATLGWGVG PGG---EVV- ---------- -------D-T
                                FIPEK----P MYEQGLILLP HIATLGWGVG PGG---EVI- ---------- -------D-T
                                FVPEK----P MYEQGLILLP HLATLGWGVG PGG---EVL- ---------- -------D-T
                                FVPEK----P MYEQGFILLP HLATLGWGVG SGG---EVF- ---------- -------D-T
                                FIPEK----P MYEQGLILLP HIATLGWGVG AGG---EVI- ---------- -------D-T
                                FVPEK----P MYEQGCILLP HLASLGWGVG SGG---EVI- ---------- -------D-T
                                FIPEK----P MYEQGLILLP HIATLGWGVG PGG---EVV- ---------- -------D-T
                                FVPEK----P MYEQGLILLP HLATLGWGVG AGG---EVI- ---------- -------D-T
                                FIPEK----P MYEQGLILLP HIATLGWGVG TGG---EVI- ---------- -------D-T
                                FIPEK----P MYEQGLILLP HIATLGWGVG AGG---EVI- ---------- -------D-T
                                FIPEK----P MYEQGLILLP HLATLGWGVG PGG---EVI- ---------- -------D-T
                                FIPEK----P MYEQGLILLP HLASQGWGVG PGG---EVI- ---------- -------D-I
                                FIPEK----P MYEQGLILLP HLASLGWGVG PGG---EVI- ---------- -------D-T
                                FIPEK----P MYEQGLILLP HLASLGWGVG PGG---EVI- ---------- -------D-T
                                FIPEK----P MYEQGLILLP HLATLGWGVG AGG---EVI- ---------- -------D-T
                                FIPEK----P MYEQGLILLP HIATLGWGVG TGG---EVI- ---------- -------D-T
                                FIPEK----P MYEQGLILLP HLASLGWGVG PGG---EVI- ---------- -------D-T
                                FVPEK----P MYEQGLILLP HLATLGWGVG AGG---EVI- ---------- -------D-T
                                FIPEK----P MYEQGLILLP HIATLGWGVG AGG---EVI- ---------- -------D-T
                                FIPEK----P MYEQGLILLP HLATLGWGVG AGG---EVI- ---------- -------D-T
                                FVPEK----P MYEQGLILLP HLATLGWGVG PGG---EVI- ---------- -------D-T
                                FVPEK----P MYEQGLILLP HLATLGWGVG PGG---EVI- ---------- -------D-T
                                FIPEK----P MYEQGLILLP HVATLGWGVG AGG---EVI- ---------- -------D-T
                                FIPEK----P MYEQGLILMP HIATLGWGVG PGG---EVT- ---------- -------D-I
                                FVPEK----P MYEQGIILLS HLAALGWGVG SGG---EVI- ---------- -------D-T
                                FIPEK----P MYEQGLILLP HLATLGWGVG PGG---EVF- ---------- -------D-T
                                FVPEK----P MYEQGLILLP HLATLGWGVG AGG---EVI- ---------- -------D-T
                                FIPEK----P MYEQGLILLP HLATLGWGVG PGG---EVF- ---------- -------D-T
                                FIPEK----P MYEQGLILLP HIATLGWGVG AGG---EVI- ---------- -------D-T
                                FVPEK----P MYEQGLILLP HLATLGWGVG PGG---EVI- ---------- -------D-T
                                FIPEK----P MYEQGLILLP HLATLGWGVG AGG---EVI- ---------- -------D-T
                                FIPEK----P MYEQGLILLP HIATLGWGVG PGG---EVI- ---------- -------D-T
                                FIPEK----P MYEQGLILLP HIATLGWGVG AGG---EVI- ---------- -------D-T
                                FIPEK----P MYEQGLILLP HIATLGWGVG AGG---EVI- ---------- -------D-T
                                FIPEK----P MYEQGLILLP HLATLGWGVG PGG---EVI- ---------- -------D-T
                                FIPEK----P MYEQGLILLP HIATLGWGVG AGG---EVI- ---------- -------D-T
                                FVPEK----P MYEQGLILLP HLATLGWGVG PGG---EVI- ---------- -------N-T
                                FIPEK----P MYEQGLILLP HIATLGWGVG PGG---EVI- ---------- -------D-T
                                FIPEK----P MYEQGLILMP HIATLGWGVG AGG---EVT- ---------- -------D-I
                                FIPEK----P MYEQGLILLP HLATLGWGVG AGG---EVI- ---------- -------D-T
                                FIPEK----P MYEQGLILLP HIATLGWGVG PGG---EVI- ---------- -------D-T
                                FIPEK----P MYEQGLILLP HIATLGWGVG TGG---EVI- ---------- -------D-T
                                FIPEK----P MYEQGLILLP HIATLGWGVG AGG---EIT- ---------- -------D-T
                                FIPEK----P MYEQGLILLP HLATLGWGVG AGG---EVI- ---------- -------D-T
                                FVPEK----P MYEQGLILLP HLATLGWGVG PGG---EVF- ---------- -------D-T
                                FIPEK----P MYEQGLILLP HLATLGWGVG AGG---EVI- ---------- -------D-T
                                FIPEK----P MYEQGLILLP HVATLGWGVG AGG---EVI- ---------- -------D-T
                                FIPEK----P MYEQGLILLP HLATLGWGVG PGG---EVF- ---------- -------D-T
                                FIPEK----P MYEQGLILLP HLATLGWGVG PGG---EVF- ---------- -------D-T
                                FIPEK----P MYEQGLILLP HLATLGWGVG AGG---EIF- ---------- -------D-T
                                FIPEK----P MYEQGLILMP HIATLGWGVG AGG---EVT- ---------- -------S-I
                                FIPEK----P MYEQGLILLP HLATLGWGVG AGG---EVI- ---------- -------D-T
                                FVPEK----P MYEQGLILLP HLATLGWGVG PGG---EVF- ---------- -------D-T
                                FIPEK----P MYEQGLILLP HLATLGWGVG AGG---EVI- ---------- -------D-T
                                FIPEK----P MYEQGLILLP HIATLGWGVG PGG---EVI- ---------- -------D-T
                                FIPEK----P MYEQGLILLP HLATLGWGVG PGG---EVF- ---------- -------D-T
                                FIPEK----P MYEQGLILLP HLATQGWGVG AGG---EVI- ---------- -------D-T
                                FIPEK----P MYEQGLILLP HIATLGWGVA AGG---EVI- ---------- -------D-T
                                FVPEK----P MYEQGLILLP HLATLGWGVT TGG---EVI- ---------- -------D-T
                                FIPEK----P MYEQGLILLP HLATLGWGVG PGG---EVI- ---------- -------D-T
                                FVPEK----P MYEQGLILLP HLAALGWGVG SGG---EVF- ---------- -------D-T
                                FIPEK----P MYEQGLILLP HLASQGWGVG PGG---EVI- ---------- -------D-I
                                FIPEK----P MYEQGLILLP HLATLGWGVG AGG---EVI- ---------- -------D-T
                                FIPEK----P MYEQGFILLP HLATQGWGVG AGG---EVI- ---------- -------D-T
                                FVPEK----P MYEQGLILLP HLATQGWGVG AGG---EVI- ---------- -------D-T
                                FVPEK----P MYEQGLILLP HLATLGWGVG PGG---EVI- ---------- -------D-T
                                FVPEK----P MYEQGLILLP HLATLGWGVT TGG---EVI- ---------- -------D-T
                                FVPEK----P MYEQGLILLP HLATQGWGVG AGG---EVI- ---------- -------D-T
                                FVPEK----P MYEQGLILLP HLATLGWGVG PGG---EVI- ---------- -------D-I
                                FVPEK----P MYEQGLILLP HLASQGWGVG AGG---EVI- ---------- -------D-T
                                FIPEK----P MYEQGLILLP HLATLGWGVG AGG---EVI- ---------- -------D-T
                                FVPEK----P MYEQGLILLP HLATLGWGVT TGG---EVI- ---------- -------D-T
                                FIPEK----P MYEQGLILLP HLATLGWGVG TGG---EVI- ---------- -------D-T
                                FIPEK----P MYEQGLILLP HLATLGWGVG PGG---EVV- ---------- -------D-T
                                FVPEK----P MYEQGLILLP HLATLGWGVT TGG---EVI- ---------- -------D-T
                                FVPEK----P MYEQGLILLP HLATLGWGVT TGG---EVI- ---------- -------D-T
                                FTPEK----P MYEQGLILLP HLATLGWGVG PGG---EVV- ---------- -------D-T
                                FVPEK----P MYEQGLILLP HLATQGWGVG AGG---EVI- ---------- -------D-T
                                FVPEK----P MYEQGLILLP HLATQGWGVG AGG---EVI- ---------- -------D-T
                                FIPEK----P MYEQGLILLP HLASQGWGVG AGG---EVI- ---------- -------D-I
                                FIPEK----P MYEQGLILLP HLATLGWGVG PAG---EVI- ---------- -------D-T
                                FIPEK----P MYEQGLILLP HIATLGWGVG PSG---EVI- ---------- -------D-T
                                FVPEK----P MYEQGLILMP HVATIGWGVG PGG---EIV- ---------- -------D-I
                                FNPEK----P MYEQGLILLP HLATQGWGVG AGG---EVI- ---------- -------D-T
                                FIPEK----P MYEQGLILLP HLAAQGWGVG AGG---EVI- ---------- -------D-T
                                FIPEK----P MYEQGLILLP HLATLGFGVG PGG---EVV- ---------- -------D-T
                                FIPEK----P MYEQGLILLP HLATLGFGVG PGG---EVV- ---------- -------D-T
                                FVPEK----P LYEQGMILLP HLATLGWGVG PGG---EII- ---------- -------D-T
                                FIPEK----P MYEQGLILLP HLATLGFGVG PGG---EVV- ---------- -------D-T
                                FIPEK----P MYEQGLILLP HLATLGFGVG PGG---EVV- ---------- -------D-T
                                FVPEK----P MYEQGLILLP HLATLGWGVG PGG---EVF- ---------- -------D-T
                                FIPEK----P MYEQGLILLP HLATQGWGVG AGG---EVI- ---------- -------D-T
                                FVPEK----P LYEQGMILLP HLATLGWGVG PGG---EII- ---------- -------D-T
                                FIPEK----P MYEQGLILMP HIATLGWGVG PGG---EVT- ---------- -------D-I
                                FIPEK----P MYEQGLILLP HLATLGWGVG PGG---EVF- ---------- -------D-T
                                FIPEK----P MYEQGLILLP HLATLGFGVG PGG---EVV- ---------- -------D-T
                                FVPEK----P LYEQGMILLP HLATLGWGVG PGG---EII- ---------- -------D-T
                                FIPEK----P MYEQGLILLP HLATLGWGVG SGG---EVI- ---------- -------N-T
                                FIPEK----P MYEQGFILLP HLATLGLGVG PGG---EVV- ---------- -------D-T
                                FIPEK----P MYEQGLILLP HLASQGWGVG PGG---EVI- ---------- -------D-T
                                FIPEK----P MYEQGLILLP HLATLGWGVG PAG---EVI- ---------- -------D-T
                                FIPEK----P MYEQGLILLP HLATLGWGVG SGG---EVI- ---------- -------D-T
                                FVPEK----P MYEQGLILLP HLATLGWGVG AGG---EVF- ---------- -------D-T
                                FIPER----P MYEQGLILLP HIATLGWGVG PGG---EVI- ---------- -------D-T
                                FVPEK----P MYEQGIILLS HLATLGWGVG PGG---EVV- ---------- -------D-T
                                FVPEK----P LYEQGMILLP HLATLGWGVG PGG---EII- ---------- -------D-T
                                FIPEK----P MYEQGFILLP HLATLGLGVG PGG---EVV- ---------- -------D-T
                                FIPEK----P MYEQGLILLP HLATLGWGVG AGG---EVI- ---------- -------D-T
                                FVPEK----P MYEQGLILLP HLATLGWGVG AGG---EVF- ---------- -------D-T
                                FIPEK----P MYEQGLILLP HIATLGWGVG PGG---EVI- ---------- -------D-T
                                FVPEK----P MYEQGLILIP HLATLGWGVG PGG---EVI- ---------- -------D-T
                                FIPEK----P MYEQGLILLP HLASQGWGVG PGG---EVI- ---------- -------D-T
                                FIPEK----P MYEQGLILLP HLAAQGWGVG AGG---EVI- ---------- -------D-T
                                FIPEK----P MYEQGLILLP HLATQGWGVG PGG---EVI- ---------- -------D-T
                                FVPEK----P LYEQGMILLP HLATLGWGVG PGG---EII- ---------- -------D-T
                                FVPEK----P MYEQGLILLP HLATLGWGVG PGG---EVI- ---------- -------D-T
                                FVPEK----P MYEQGLILLP HLATLGWGVG PGG---EVV- ---------- -------D-T
                                FVPEK----P LYEQGLILLP HLATLGWGVG AGG---EVV- ---------- -------D-T
                                FIPEK----P MYEQGLILLP HVATLGWGVG VGG---EVI- ---------- -------D-T
                                FIPEK----P MYEQGLILMP HVATLGWGVG PGG---EVT- ---------- -------D-I
                                FVPEK----P LYEQGLILLP HLATLGWGVG AGG---EVV- ---------- -------D-T
                                FVPEK----P LYEQGLILLP HLATLGWGVG AGG---EVV- ---------- -------D-T
                                FVPEK----P LYEQGLILLP HLATLGWGVG AGG---EVV- ---------- -------D-T
                                FVPEK----P LYEQGLILLP HLATLGWGVG AGG---EVV- ---------- -------D-T
                                FVPEK----P LYEQGLILLP HLATLGWGVG AGG---EVV- ---------- -------D-T
                                FVPEK----P MYEQGIILLS HLATLGWGVG PGG---EVV- ---------- -------D-T
                                FIPEK----P MYEQGLILLP HVATLGWGVG VGG---EVI- ---------- -------D-T
                                FVPEK----P LYEQGFILLP HLATLGWGVG AGG---EII- ---------- -------D-T
                                FIPEK----P MYEQGLILLP HIATLGWGVG PGG---EIT- ---------- -------D-T
                                FIPEK----P MYEQGLILLP HLATLGWGVG PGG---EVV- ---------- -------D-T
                                FIPEK----P MYEQGLILMP HVATLGWGIG PGG---EVT- ---------- -------D-I
                                FIPEK----P VYEQGLILLP HVATLGWGVG VGG---EVI- ---------- -------D-T
                                FVPEK----P LYEQGFILLP HLATLGWGVG AGG---EII- ---------- -------D-T
                                FVPEK----P LYEQGFILLP HLATLGWGVG AGG---EVI- ---------- -------D-T
                                FVPEK----P LYEQGFILLP NLARLGWGVG PGG---EIT- ---------- -------D-T
                                FIPEK----P MYEQGLILLP HLATLGWGVG AGG---EVI- ---------- -------D-T
                                FIPEK----P MYEQGLILLP HIATLGWGVG PAG---EVT- ---------- -------D-I
                                FVPEK----P LFEQGLILIP HLATLGWGVG PGG---QVI- ---------- -------D-T
                                FVPEK----P MYEQGLILLP HLATQGWGVG PGG---EVI- ---------- -------N-T
                                FVPEK----P MYEQGLILLP HLATQGWGVG PGG---EVI- ---------- -------D-T
                                FVPEK----P MYEQGLILLP HLATQGWGVG PGG---EVI- ---------- -------N-T
                                FTPEK----P MYEQGLILIP HIATLGWGVG PGG---DVT- ---------- -------D-I
                                FVPEK----P MYEQGFILLP HLATQGWGVG AGG---EVV- ---------- -------D-V
                                YVPEK----P MYEQGAILIP HLATLGWGVG PGG---EVI- ---------- -------S-T
                                FIPEK----P IYEQGSILIP HMATLGWGVG PGG---EII- ---------- -------N-T
                                FVPEK----P MYEQGFILLP HLATQGWGVG AGG---EVV- ---------- -------D-V
                                FVPDK----P LYEQGFILLP HLATLGWGVG PGG---EVI- ---------- -------N-T
                                FVPEK----P MYEQGFILLP HLATQGWGVG AGG---EVV- ---------- -------D-V
                                LIPEK----P MYEQGLILLP HVATLGWGVG AGG---EIT- ---------- -------D-T
                                FVPDK----P LYEQGFILLP HLATLGWGVG PGG---EVI- ---------- -------N-T
                                FIPEK----P MYEQGLILLP HIATLGWGVG PAG---EVT- ---------- -------D-I
                                FVPEK----P MYEQGFILLP HLATQGWGVG AGG---EVV- ---------- -------D-I
                                FVPEK----P MYEQGLILLP HLATQGWGVG AGG---EVI- ---------- -------N-T
                                FVPDK----P LYEQGFILLP HLATLGWGVG PGG---EVI- ---------- -------N-T
                                FVPEK----P MYEQGIILLS HLATLGWGVG PGG---EVV- ---------- -------D-T
                                FVPEK----P MYEQGLILLP HLATQGWGVG AGG---EVI- ---------- -------N-T
                                FIPEK----P MYEQGLILLP HLATLGWGVG VGG---EVF- ---------- -------D-T
                                FVPDK----P LYEQGFILLP HLATLGWGVG PGG---EVI- ---------- -------N-T
                                FVPEK----P MYEQGLILLP HLATQGWGVG VGG---EVI- ---------- -------D-T
                                FVPEK----P MYEQGLILLP HLATQGWGVG AGG---EVI- ---------- -------N-T
                                FVPDK----P LYEQGFILLP HLATLGWGVG PGG---EVI- ---------- -------N-T
                                FVPEK----P MYEQGFILLP HMATQGWGVG AGG---EVV- ---------- -------D-I
                                YVPEK----P MYEQGAILIP HLATLGWGVG PGG---EVI- ---------- -------S-T
                                FVPEK----P LYEQGFILLP HLATLGWGVG PGG---EIV- ---------- -------D-T
                                FVPEK----P MYEQGFILLP HMATQGWGVG AGG---EVV- ---------- -------D-I
                                FIPEK----P MYEQGLILIP HMATLGWGVG PGG---EVI- ---------- -------D-T
                                FVPEK----P MYEQGLILLP HLGTLGFGVG PGG---EVI- ---------- -------D-T
                                YIPEK----P MYEQGCILLP HLATLGWGVG PGG---EVI- ---------- -------N-L
                                YVPEK----P MYEQGAILIP HLATLGWGIG PGG---EVI- ---------- -------S-T
                                FIPEK----P MYEQGLILLP HLAAQGWGVG PGG---EVI- ---------- -------N-T
                                FVPEK----P MYEQGLILIP HMATLGWGVG PGG---EVI- ---------- -------D-T
                                FVPEK----P MYEQGLILIP HVATLGWGVG AGG---EVI- ---------- -------D-T
                                FVPEK----P MYEQGLILIP HMATLGWGVG PGG---EVI- ---------- -------D-T
                                YIPEK----P VFEQGLILIP HMATLGWGVG PGG---EIV- ---------- -------D-T
                                YVPEK----P MYEQGMILIP HLATLGWGVG PGG---EVI- ---------- -------D-T
                                FIPEK----P LYEQGFILIP HLATLGWGVG PGG---EII- ---------- -------D-T
                                FTPDK----P MYEQGLILLP HLATQGWGVG PGG---EVI- ---------- -------D-T
                                YIPEK----P VFEQGLILIP HMATLGWGVG PGG---EIV- ---------- -------D-T
                                YVPEK----P MYEQGMILIP HLATLGWGVG PGG---EVI- ---------- -------D-T
                                FIPEK----P MYEQGLILLP HLATQGWGVG PGG---EVI- ---------- -------N-T
                                FVPEK----P MYEQGLILLP HLATLGWGVG PGG---EVT- ---------- -------D-T
                                FIPEK----P MYEQGLILLP HLAAQGWGVG PGG---EVI- ---------- -------N-T
                                FIPEK----P MYEQGLILLP HIATLGWGVG PGG---EVV- ---------- -------D-T
                                FIPEK----P MYEQGAILIP HMATLGWGVG PGG---EVI- ---------- -------D-V
                                YIPEK----P VFEQGLILIP HMATLGWGVG PGG---EIV- ---------- -------D-T
                                FVPEK----P MYEQGFILLP HVATLGWGVG PGG---EVT- ---------- -------D-I
                                FVPEK----P MYEQGIILLS HLAAQGWGVG PGG---EVV- ---------- -------D-T
                                FVPEK----P MYEQGIILLS HLAAQGWGVG PGG---EVV- ---------- -------D-T
                                FVPEK----P MYEQGLILIP HMATLGWGVG PGG---EVI- ---------- -------D-T
                                FVPEK----P MYEQGLILLP HLATLGWGVG PGG---EVI- ---------- -------N-T
                                YVPEK----P MYEQGMILIP HLATLGWGVG PGG---EVI- ---------- -------N-T
                                FVPEK----P MYEQGLILLP HLAAQGWGVG PGG---EVI- ---------- -------N-T
                                FVPEK----P MYEQGLILIP HMATLGWGVG PGG---EVI- ---------- -------D-I
                                FVPEK----P MYEQGLILLP HLATLGWGVG PGG---EVI- ---------- -------D-T
                                FVPEK----P LYEQGFILLP HMATLGWGVG PGG---EIV- ---------- -------D-T
                                YIPEK----P VFEQGLILIP HMATLGWGVG PGG---EIV- ---------- -------D-T
                                FIPEK----P MYEQGLILLP HLATLGFGVG PGG---EVV- ---------- -------D-T
                                FVPEK----P MYEQGLILIP HMATLGWGVG PGG---EVI- ---------- -------D-I
                                FVPEK----P MYEQGLILLP HLATLGWGVG PGG---EVI- ---------- -------D-T
                                FIPEK----P MYEQGLILLP HLATLGFGVG PGG---EVV- ---------- -------D-T
                                FIPEK----P MYEQGLILLP HLAAQGWGVG AGG---EVI- ---------- -------D-T
                                FIPEK----P MYEQGLILLP HLATLGFGVG PGG---EVV- ---------- -------D-T
                                FVAEK----P MHEQGFILMP HLATLGWGVG PGG---EVI- ---------- -------D-T
                                FVPER----P MYEQGLILLP HIATLGWGVG PAG---EVI- ---------- -------N-T
                                FVPEK----P MYEQGLILLP HLGTLGFGVG PGG---EVI- ---------- -------D-T
                                FIPEK----P MYEQGLILLP HLATLGFGVG PGG---EVV- ---------- -------D-T
                                FIPEK----P MYEQGLILLP HLATLGFGVG PGG---EVV- ---------- -------D-T
                                FVPEK----P MYEQGLILLP HLGTLGWGVG PGG---EVI- ---------- -------D-T
                                FVPEK----P MYEQGLILLP HLATLGWGVG PGG---EVI- ---------- -------D-T
                                FIPEK----P MYEQGLILLP HLATLGFGVG PGG---EVV- ---------- -------D-T
                                FVAEK----P MHEQGFILMP HLATLGWGVG PGG---EVI- ---------- -------D-T
                                FVPEK----P LFEQGFILIP HLATIGWGVG PGG---EII- ---------- -------D-I
                                FVPEK----P MYEQGLILLP HLATLGWGVG PGG---EVI- ---------- -------D-T
                                FIPEK----P MYEQGFILLP HVATLGWGVG AGG---EVT- ---------- -------D-V
                                FVAEK----P MHEQGFILMP HLATLGWGVG PGG---EVI- ---------- -------D-T
                                FVPEK----P MYEQGLILLP HLGTLGWGVG PGG---EVI- ---------- -------D-T
                                FVAEK----P MHEQGFILMP HLATLGWGVG PGG---EVI- ---------- -------D-T
                                YIPEK----P VFEQGLILIP HMATLGWGVG PGG---EIV- ---------- -------D-T
                                FIPEK----P MYEQGAILLP HLATLGWGVG PGG---EVI- ---------- -------D-T
                                YVPEK----P MYEQGMILLP HLATLGWGVG PGG---EVI- ---------- -------S-T
                                FVAEK----P MHEQGFILMP HLATLGWGVG PGG---EVI- ---------- -------S-T
                                FIPEK----P MYEQGLILLP HLAAQGWGVG AGG---EVL- ---------- -------N-T
                                FVAEK----P MHEQGFILMP HLATLGWGVG PGG---EVI- ---------- -------S-T
                                FVPEK----P LFEQGFILIP HLATIGWGVG PGG---EII- ---------- -------D-T
                                FVPEK----P LFEQGFILIP HLATLGWGVG PGG---EII- ---------- -------D-T
                                FVPEK----P MYEQGLILLP HLATLGWGVG PGG---EVI- ---------- -------D-T
                                FVPDK----P LYEQGFILLP HLATLGWGVG PGG---EVI- ---------- -------N-T
                                FVPEK----P LYEQGFILLP HLATLGWGVG PGG---EIV- ---------- -------D-T
                                FIPEK----P MYEQGLILLP HLATLGWGVG PGG---EVI- ---------- -------D-T
                                FVPEK----P MYEQGLILLP HLATLGYGVG PGG---EVI- ---------- -------N-T
                                YVPEK----P MYEQGMILIP HLATLGWGVG PGG---EVI- ---------- -------S-T
                                FIPEK----P MYEQGFILLP HMATQGWGVG AGG---EVV- ---------- -------D-I
                                YVPEK----P MYEQGMILIP HLATLGWGVG PGG---EVI- ---------- -------N-T
                                YIPEK----P LYEQGCICIP HLTTLGWGVG PGG---EIT- ---------- -------N-V
                                FIPEK----P LYEQGAILLP HLATLGWGVG PGG---EIV- ---------- -------D-T
                                FNPNQ----P MYEQGLILLP HVATLGYGVG AGG---EVV- ---------- -------D-I
                                FVPEK----P MYEQGLILLP HLAAQGWGVG PGG---EVI- ---------- -------N-T
                                FVPEK----P MYEQGLILLP HLATLGWGVG PGG---EVI- ---------- -------D-T
                                FTYDK----P MYEQGFICMP HVATLGYGVG PGG---EVT- ---------- -------D-L
                                FVPEK----P MYEQGLILIP HVATLGWGVG PGG---EVI- ---------- -------D-I
                                LIPEK----P MYEQGCILLP HLASLGLGVG AGG---EII- ---------- -------N-T
                                XXPEK----P XYDQGFILLP HLATLGWGVG PGG---EIN- ---------- -------D-I
                                FTFDK----P MYEQGLILFP HVATLGYGVG PGG---EVT- ---------- -------S-L
                                FSFDK----P MYEQGLILFP HVATLGYGVG PGG---EVT- ---------- -------S-L
                                YSLDK----P MYEQGLILFP HVATLGYGVG PGG---EVT- ---------- -------S-L
                                FSFDK----P MYEQGLILFP HVATLGYGVG PGG---EVT- ---------- -------N-L
                                FTFDK----P MYEQGLILFP HVATLGYGVG PGG---EVT- ---------- -------D-L
                                FTFDK----P MYEQGLICMP HVATLGYGVG PGG---EVT- ---------- -------D-L
                                FTFDK----P MYEQGLILFP HVATLGYGVG PGG---EVT- ---------- -------D-L
                                FTFDK----P MYEQGLILFP HVATLGYGVG PGG---EVT- ---------- -------N-L
                                FTFDK----P MYEQGLICMP HVATLGYGVG PGG---EVT- ---------- -------N-L
                                FTFDK----P MYEQGLILFP HVATLGYGVG PGG---EVT- ---------- -------D-L
                                FTFDK----P MYEQGLILFP HVATLGYGVG PGG---EVT- ---------- -------D-L
                                FTYDK----P MYEQGFICMP HVATLGYGVG PGG---EVT- ---------- -------D-L
                                FSFDK----P MYEQGLILFP HVATLGYGVG PGG---EVT- ---------- -------S-L
                                FVPEK----P MYEQGLILLP HLATLGYGVG AGG---EVI- ---------- -------D-T
                                FVPEK----P MYEQGLILLP HLASQGWGVG AGG---EVI- ---------- -------D-T
                                FTFDK----P MYEQGLILFP HVATLGYGVG PGG---EVT- ---------- -------S-L
                                FTFDK----P MYEQGLILFP HVATLGYGVG PGG---EVT- ---------- -------D-L
                                FTFDK----P MYEQGLILFP HVATLGYGVG PGG---EVT- ---------- -------N-L
                                FTFDK----P MYEQGLILFP HVATLGYGVG PGG---EVT- ---------- -------D-L
                                FTFDK----P MYEQGLILFP HVATLGYGVG PGG---EVV- ---------- -------D-V
                                FTFDK----P MYEQGLILFP HVATLGYGVG PGG---EVT- ---------- -------D-L
                                FTYDK----P MYEQGFICMP HVATLGYGVG PGG---EVT- ---------- -------D-L
                                FTFDK----P MYEQGLICMP HVATLGYGVG PGG---EVT- ---------- -------D-L
                                FTFDK----P MYEQGLILFP HVATLGYGVG PGG---EVT- ---------- -------D-L
                                FTYDK----P MYEQGFICMP HVATLGYGVG PGG---EVT- ---------- -------D-L
                                FVPEK----P MYEQGLILIP HVATLGWGVG PGG---EVI- ---------- -------D-I
                                FTFDK----P MYEQGLILFP HVATLGYGVG PGG---EVT- ---------- -------D-L
                                FTFDK----P MYEQGVICMP HVATLGYGVG PGG---EVT- ---------- -------D-L
                                FTFDK----P MYEQGLILFP HVATLGYGVG PGG---EVT- ---------- -------D-L
                                FVPEK----P LYEQGLILLP HLATLGWGVG AGG---EVV- ---------- -------D-T
                                FTFDK----P MYEQGVICMP HVATLGYGVG PGG---EVT- ---------- -------D-L
                                FTFDK----P MYEQGFICMP HVATLGYGVG PGG---EVT- ---------- -------D-L
                                FTFDK----P MYEQGLILFP HVATLGYGVG PGG---EVT- ---------- -------N-L
                                FVPEK----P TYEQGFILIQ HLATLGYGIG PGG---EIT- ---------- -------S-T
                                FTFDK----P MYEQGFICMP HVATLGYGVG PGG---EVT- ---------- -------D-L
                                FTFDK----P MYEQGFICMP HVATLGYGVG PGG---EVT- ---------- -------D-L
                                YTADK----P MYEQGFLCFP HVALLGYGVG PGG---EIT- ---------- -------S-L
                                YTADK----P MYEQGFLCFP HVALLGYGVG PGG---EIT- ---------- -------S-L
                                FTPDR----P MYEQGLILMP HVATLGWGVG PGG---EVI- ---------- -------D-T
                                FTPDR----P MYEQGLILMP HVATLGWGVG PGG---EVI- ---------- -------D-T
                                FTFDK----P MHEQGFICMP HVATLGYGVG PGG---EVT- ---------- -------D-L
                                FTFDK----P MYEQGFICMP HVATLGYGVG PGG---EVT- ---------- -------D-L
                                YTADK----P MYEQGFLCFP HVALLGYGVG PGG---EIT- ---------- -------S-L
                                FTYDK----P MYEQGFICMP HVATLGYGVG PGG---EVT- ---------- -------D-L
                                YTADK----P IYEQGFLCFP HVALLGYGVG PGG---EIT- ---------- -------S-L
                                FVPEK----P LYEQGLILLP HLATLGWGVG AGG---EVV- ---------- -------D-T
                                FTPDR----P MYEQGLILMP HVATLGWGVG PGG---EVI- ---------- -------D-T
                                FTPDR----P MYEQGLILMP HVATLGWGVG PGG---EVI- ---------- -------D-T
                                YTADK----P IYEQGFLCFP HVALLGYGVG PGG---EIT- ---------- -------S-L
                                YTADK----P IYEQGFLCFP HVALLGYGVG PGG---EIT- ---------- -------S-L
                                YTADK----P IYEQGFLCFP HVALLGYGVG PGG---EIT- ---------- -------S-L
                                FIPEK----P MYEQGSILLA HLAAEGFGVG PGG---EVI- ---------- -------S-T
                                YVPEK----P MYEQGLILMP HIATLGFGVG AGG---QVV- ---------- -------D-I
                                FIPEK----P MYEQGSILLA HLAAEGFGVG PGG---EVI- ---------- -------S-T
                                FIPEK----P MYEQGFILLP HVATLGWGVG AGG---EVT- ---------- -------D-V
                                YVPEK----P MYDQGLILMP HIAALGLGVG PGG---EVV- ---------- -------D-I
                                FTFDK----P MYEQGFICMP HVATLGYGVG PGG---EVT- ---------- -------S-L
                                YVPEK----P MYDQGLILMP HIAALGFGVG PGG---QVV- ---------- -------D-I
                                YVPEK----P MYDQGLILMP HIAALGFGVG PGG---QVV- ---------- -------D-I
                                YVPEK----P MYDQGLILMP HIAALGFGVG PGG---QVV- ---------- -------D-I
                                YVPEK----P MYDQGLILMP HIAALGFGVG PGG---QVV- ---------- -------D-I
                                YVPEK----P MYDQGLILMP HIAALGFGVG PGG---QVV- ---------- -------D-I
                                YVPEK----P MYDQGLILMP HIAALGFGVG PGG---QVV- ---------- -------D-I
                                YVPEK----P MYDQGLILMP HIAALGFGVG PGG---QVV- ---------- -------D-I
                                YVPEK----P MYDQGLILMP HIAALGFGVG PGG---QVV- ---------- -------D-I
                                YVPEK----P MYDQGLILMP HIAALGFGVG PGG---QVV- ---------- -------D-I
                                YVPEK----P MYEQGCILMP HLATLGFGVG SGG---QVV- ---------- -------D-T
                                YVPEK----P MYEQGCILMP HLATLGFGVG PGG---QVV- ---------- -------D-T
                                YIPDK----P MYEQGLILMP HIATLGFGVG HGG---EVI- ---------- -------S-T
                                YVPEK----P MYEQGLILMP HIATLGFGVG QGG---QVV- ---------- -------D-I
                                YVPEK----P MYEQGLILMP HIATLGFGVG QGG---QVV- ---------- -------D-I
                                YIPEK----P MYEQGLILMP HIATLGIGVG YGG---EIV- ---------- -------D-T
                                YVPDK----P MYDQGLILMP HIATLGIGVG RGG---EIT- ---------- -------D-I
                                YTPEK----P MYEQGLILMP HIATLGIGVG HGG---EVT- ---------- -------D-I
                                FVPEK----P LYEQGFICMQ HLATLGYGIG PGG---EIT- ---------- -------S-T
                                FTPDK----P MYEQGLILMP HVATLGIGVG AGG---EVV- ---------- -------D-I
                                FTMDK----P MWEQGLICMP HVAMFGYGIG PGG---EVT- ---------- -------D-V
                                FTMDK----P MWEQGLICMP HVAMFGYGIG PGG---EVT- ---------- -------D-V
                                FTFDK----P MWEQGLICMP HVAMFGFGIG PGG---EVT- ---------- -------S-V
                                FTFDK----P MWEQGLICMP HVAMFGFGVG PGG---EIT- ---------- -------D-V
                                YDPDL----P MFRQGCLLMP HIATLGFGVG HGG---EVI- ---------- -------S-L
                                YEPTR----S MYEQGCILMA HVATQGFGVG YGG---EVT- ---------- -------D-I
                                FTFDK----P MWEQGLICMP HVAMFGFGVG PGG---EIT- ---------- -------D-V
                                FTFDK----P MWEQGLICMP HVAMFGYGIG PGG---EVT- ---------- -------D-I
                                FTFDK----P MWEQGLICMP HVAMFGYGIG PGG---EVT- ---------- -------D-I
                                FTFDK----P MWEQGLICMP HVAMFGYGIG PGG---EVT- ---------- -------D-I
                                FTFDK----P MWEQGLICMP HVAMFGYGIG PGG---EVT- ---------- -------D-I
                                FTFDK----P MWEQGLICMP HVAMFGYGIG PGG---EVT- ---------- -------D-I
                                FTFDK----P IFEQGLILMP HVAALGYGVG TGG---EIV- ---------- -------D-I
                                FTFDK----P MWEQGLICMP HVAMFGYGIG PGG---EVT- ---------- -------D-I
                                FTFDK----P MWEQGLICMP HVAMFGYGIG PGG---EVT- ---------- -------D-I
                                FTFDK----P IFEQGLICMP HVAALGYGVG TGG---EIV- ---------- -------D-I
                                FTFDK----P IFEQGLILMP HVAALGYGVG TGG---EIV- ---------- -------D-I
                                FTFDK----P IFEQGLILMP HVAALGYGVG TGG---EIV- ---------- -------D-I
                                FTFDK----P IFEQGLILMP HVAALGYGVG TGG---EIV- ---------- -------D-I
                                FTFDK----P IFEQGLICMP HVAALGYGVG TGG---EIV- ---------- -------D-I
                                FTFDK----P IFEQGLILMP HVAALGYGVG TGG---EIV- ---------- -------D-I
                                FTMDK----P MWEQGLICMP HVAMFGYGIG PGG---EVT- ---------- -------D-V
                                FTMDK----P MWEQGLICMP HVAMFGYGIG PGG---EVT- ---------- -------D-V
                                FNLSK----P MYEQGCILMP HIATLGIGVG QSG---EIT- ---------- -------S-M
                                FTFDK----P MWEQGLILLP HVAMFGYGIG PGG---EVV- ---------- -------D-V
                                FTFDK----P MWEQGLILLP HVAMFGYGIG PGG---EVV- ---------- -------D-I
                                FTFDK----P MWEQGLILLP HVAMFGYGIG PGG---EVI- ---------- -------D-V
                                FTFDK----P MWEQGLILLP HVAMFGYGIG PGG---EVI- ---------- -------D-V
                                FTFDK----P MWEQGLILMP HVAMFGYGIG AGG---EVV- ---------- -------D-V
                                FETAK----P MYEQGLILLP HLATLGWGLG TGANGFQVV- ---------- -------D-T
                                FEPAK----P MYEQGLILLP HLAALGWGLG TGANGYQVV- ---------- -------D-T
                                FNPEL----P MYEQGLILLP NLARLGFGVG AGG---KIV- ---------- -------D-T
                                FHRSQ----P MYEQGLILLP HLATLGWGVG SGG---QIV- ---------- -------D-T
                                FNPAK----P MYEQGLILLP HLAAQGWGVG ANG---TVV- ---------- -------D-T
                                FNRAQ----P MYEQGLILLP HLATLGWGVG SGG---QIL- ---------- -------D-T
                                FNPAK----P MYEQGLILLP HLAAQGWGVG ANG---TVV- ---------- -------D-T
                                FNPAK----P MYEQGLILLP HLAAQGWGVG AGG---AIV- ---------- -------D-T
                                FNPAK----P MYEQGLILLP HLAAQGWGVG AGG---AIV- ---------- -------D-T
                                FNPAK----P MYEQGLILLP HLAAQGWGVG AGG---AIV- ---------- -------D-T
                                LNPAK----P MYEQGLILLP HLAAQGWGVG ANG---TVV- ---------- -------D-T
                                FNPAK----P MYEQGLILLP HLAAQGWGVG AGG---AIV- ---------- -------D-T
                                FNPAK----P MYEQGLILLP HLAAQGWGVG AGG---EVT- ---------- -------S-T
                                FNSAQ----P MYEQGLILLP HLAALGWGVG AEG---AIV- ---------- -------D-T
                                FNSAQ----P MYEQGLILLP HLAALGWGVG AEG---AIV- ---------- -------D-T
                                FNPAK----P MYEQGLILLP HLASLGWGVA ASG---TVV- ---------- -------N-T
                                FNPAK----P MYEQGLILLP HLAAQGWGVG AGG---EVT- ---------- -------S-T
                                FNPAK----P MYEQGLILLP HLAAQGWGVG ANG---AVV- ---------- -------N-T
                                FNSAQ----P MYEQGLILLP HLAALGWGVG AEG---AVV- ---------- -------D-T
                                FNSAQ----P MYEQGLILLP HLAALGWGVG AEG---AVV- ---------- -------D-T
                                FNPAK----P MYEQGLILLP HLAAQGWGVG TNG---EVT- ---------- -------S-T
                                FNSAQ----P MYEQGLILLP HLAALGWGVG AEG---AVV- ---------- -------D-T
                                FNSAQ----P MYEQGLILLP HLAALGWGVG AEG---AVV- ---------- -------D-T
                                FNSAQ----P MYEQGLILLP HLAALGWGIG AEG---AVV- ---------- -------D-T
                                FNSAQ----P MYEQGLILLP HLAALGWGVG AEG---AVV- ---------- -------D-T
                                FNPAE----P MYTQGLILLP HLATQGWGVG AEG---VVL- ---------- -------D-T
                                FNTSQ----P MYKQGLILLP HLATLGWGVG NGG---QVV- ---------- -------N-T
                                FDSTR----P MYEQGLILLP HLASLGWGVG SGG---QVV- ---------- -------D-T
                                FNSAQ----P MYEQGLILLP HLAALGWGVG AEG---AVV- ---------- -------D-T
                                FDLTQ----P MYEQGLILLP NLARLGYGVG TGE---QII- ---------- -------D-T
                                FNSAQ----P MYEQGLILLP HLAALGWGVG AEG---AVV- ---------- -------D-T
                                YKPDQ----S LYEQGLIVLP NLARLGWGVG EGG---QII- ---------- -------D-T
                                FDPAQ----P MYEQGLILLP HLAAQGWGIE AGG---EIG- ---------- -------S-T
                                FNPEQ----P MYEQGLILLP NLARLGFGVG AGG---QIV- ---------- -------D-T
                                FNRAQ----P MYEQGLILLP HLATLGWGVG SGG---QIV- ---------- -------D-T
                                FNRAQ----P MYEQGLILLP HLATLGWGVG SGG---HIV- ---------- -------DNT
                                FNAQA----P MYEQGLILLP HLAAQGWGVG ANG---AVI- ---------- -------D-T
                                FNRAQ----P MYEQGLILLP HLATLGWGVG SGG---QIV- ---------- -------D-T
                                FNRAQ----P MYEQGLILLP HLATLGWGVG SGG---QIV- ---------- -------D-T
                                LDVTR----P MYEQGLILLP HLASLGWGVG NGG---QII- ---------- -------D-T
                                FDPSL----P MYEQGLIVIP NLARLGLGVS EGG---AVV- ---------- -------D-T
                                FDPSI----P MYEQGLIVLP NLARLGFGIG PDG---TVT- ---------- -------N-T
                                FDTSL----P MYEQGLIVLP NLARLGFGIG DGG---MVT- ---------- -------D-T
                                FDTSL----P MYEQGLIVLP NLARLGFGIG DGG---MVT- ---------- -------D-T
                                YDATQ----P MYEQGLILLP HLATLGFGVG KGG---VIV- ---------- -------D-T
                                FNPEL----P MYEQGLILLP HLATLGLGVG EGG---QII- ---------- -------N-T
                                YNPDI----P MYQQGLILIP HLATLGIGVG AAG---IVV- ---------- -------D-T
                                FNPAL----A MYEQGLILLP HLASLGLGVG AGG---AVT- ---------- -------D-I
                                FNPEQ----P MYEQGLILLP HLATQGWGVE AGG---EIS- ---------- -------S-T
                                FNSSQ----P MYEQGLILLP HLATLGWGVG SGG---QVV- ---------- -------D-T
                                FDPSL----P MYEQGLILLP NLARLGLGVG ENG---TIV- ---------- -------D-T
                                FNPAL----P MYEQGLILLP HLASLGLGVG AGG---AVT- ---------- -------D-I
                                FNSSQ----P MYEQGLILLP HLATLGWGVG SGG---QVV- ---------- -------D-T
                                FNSSQ----P MYEQGLILLP HLATLGWGVG SGG---QVV- ---------- -------D-T
                                YNPDL----P MFDQGLILLP HLAAEGWGIG TNG---NVA- ---------- -------S-T
                                FNPEQ----P MYEQGLILLP HLATQGWGVE AGG---EIS- ---------- -------S-T
                                YNPDL----P MFDQGLILLP HLAAEGWGIG TNG---NVA- ---------- -------S-T
                                FNPEQ----P MYEQGLILLP HLAAQGWGVE AGG---EIS- ---------- -------S-T
                                FDLAR----P MYEQGLILLP HLATLGFGVG EGG---QIV- ---------- -------N-T
                                FDTSQ----S MFEQGLIVLP NLARLGIGVG EGG---MVT- ---------- -------D-T
                                YDAAK----P IYEQGLILIP HLATLGLGVG KGG---VIV- ---------- -------D-T
                                FDVTA----P MSEQGLILLP HLAALGFGVG AGG---AVI- ---------- -------N-T
                                FNPDQ----P MFEQGLILIP HLATQGWGVG DGG---EIV- ---------- -------S-T
                                FNPDQ----P MFEQGLILIP HLATQGWGVG DGG---EIV- ---------- -------S-T
                                FDLAR----P MYEQGLILLP HLTTLGFGVG EEG---QIV- ---------- -------D-T
                                FNPDQ----P MYEQGLILIP HLATQGWGIG DGG---EII- ---------- -------S-T
                                FQPSQ----P MYEQGLILLP HLATLGWGVG NGG---QIV- ---------- -------D-T
                                VDPAQ----P MFEQGLILLP NLVRLGLGVG QNG---MIR- ---------- -------D-T
                                FNPNQ----L MYEQGLILLP HLAAQGWGIG DGG---EMV- ---------- -------S-T
                                FQTSQ----P MYEQGLILLP HLAVLGWGVG SGG---QVI- ---------- -------D-T
                                FDPSQ----P MFEQNLILLP HLATLGWGVG DGG---QIV- ---------- -------D-L
                                LNVDL----P MYEQNLILLP HLATLGLGIG ENG---QVI- ---------- -------D-T
                                LNVDL----P MYEQNLILLP HLATLGLGIG ENG---QVI- ---------- -------D-T
                                FDPTV----P MFEQNLILLP HLATLGFGVG AER---VII- ---------- -------D-T
                                FNPAK----P MYEQGLILLP HLAAQGWGVG AGG---EVT- ---------- -------S-T
                                LNVDL----P MYEQNLILLP HLATLGLGIG ENG---QVI- ---------- -------D-T
                                FDLSQ----P MYEQGLILLP HLASLGWGIG SGG---QII- ---------- -------D-T
                                FIPNV----P MYEQGLILLP HLATLGWGVG FRG---EVV- ---------- -------D-T
                                FVPDI----P MYEQRMTLLP HLATLGWGVG AGG---EVI- ---------- -------N-T
                                FVPDI----P MYEQRMTLLP HLATLGWGVG AGG---EII- ---------- -------N-T
                                FVPDI----P MYEQRMTLLP HLATLGWGVG AGG---EVI- ---------- -------N-T
                                FVPDI----P MYEQKMTLLP HLATLGWGVG AGG---EII- ---------- -------N-T
                                FVPDI----P MYEQRMTLLP HLATLGWGVG AGG---EVI- ---------- -------N-T
                                LVPDI----P MYEQRMTLLP HLATLGWGVG AGG---EVI- ---------- -------N-T
                                FVPDI----P MYEQRMTLLP HLATLGWGVG AGG---EVI- ---------- -------N-T
                                FVPDI----P MYEQKMTLLP HLATLGWGVG AGG---EII- ---------- -------N-T
                                FVPSI----P MYEQGLTLLP HLATLGWGVG AGG---EVV- ---------- -------D-T
                                LVPGQ----P MSEQGLTLLP HLATLGWGVA PGG---VVT- ---------- -------D-T
                                FVPGI----P MYEQKMTLLP HLATLGWGVG AGG---EII- ---------- -------N-T
                                FDPAQ----P IYLQGLILLP NLARFGLGLG DAG---QII- ---------- -------D-P
                                FAPDV----P MYEQVMTLLP HLATLGWGIG ANG---QVV- ---------- -------D-T
                                FDPSL----P MFEQNLILLP HLAALGIGVG DGG---KVI- ---------- -------D-T
                                FAPDV----P MYEQVMTLLP HLATLGWGVG ANG---QVV- ---------- -------D-T
                                FVPDI----P MYEQGLTLLP HLATLGWGVG AGG---KVV- ---------- -------D-T
                                FVPNL----P MYEQGLTLLP HLATLGWGVG AGG---EVV- ---------- -------N-T
                                FVPDK----A MSDQGLILLP NLARLGWGVG SGG---VIT- ---------- -------D-T
                                FVPSV----P MYEQGLTLLP HLATLGWGVG AGG---EVV- ---------- -------N-T
                                FNPGL----P MQEQNLILLP HLATLGLGIG AGG---QVI- ---------- -------D-T
                                YSPDL----P LGQQGLILLP HLATLGYGVG EGG---QII- ---------- -------D-T
                                FDPTR----A MGEQGLILLP HLATLGLGVG DGG---KVV- ---------- -------D-T
                                FNPDL----P MYEQNLIILP HLATLGIGIS DNG---QVV- ---------- -------S-T
                                YTPDI----P MGEQGLILLP HLATLGWGIG EGG---IVV- ---------- -------D-T
                                FVPSV----P MYEQGLTLLP HLATLGWGVG AGG---EVV- ---------- -------N-T
                                LDTAR----P LYEQGFILLP NLARLGYGLG AGG---TIV- ---------- -------D-S
                                FVPSI----P MYEQGLILLP HLATLGFGVG AGG---EVV- ---------- -------N-T
                                FAPGL----P LSEQGMTLLP HLATLGWGVG SGG---EII- ---------- -------D-T
                                FVPGV----P MYEQGMTLLP HLASLGWGVG MGG---EVV- ---------- -------D-T
                                YKPEI----P MGEQGLILLP HLATLGFGVG AGG---EIV- ---------- -------N-T
                                LNPEL----P LSEQGLLLIP NLARLGWGIS ANG---TII- ---------- -------D-T
                                FVPGV----P MYEQGMTLLP HLASLGWGVG MGG---EVV- ---------- -------D-T
                                CDLSR----P LYEQGLILLP NLARLGWGLG NNG---AIA- ---------- -------Q-T
                                CDLSR----P LYEQGLILLP NLARLGWGLG NNG---AIA- ---------- -------Q-T
                                LDTAR----P LYEQGFILLP NLARLGYGLG DGG---TIV- ---------- -------D-S
                                YIPDV----P LYEQRMFLLP HLATLGWGVG AGG---EIV- ---------- -------D-T
                                YNPAV----P MGEQGLILLP HLATLGFGIG SGG---QVV- ---------- -------N-T
                                YDPTL----P MGEQGLILLP HLATLGWGVG SGG---QIV- ---------- -------D-T
                                FDPSR----P MYEQGLILLP HLASLGLGVG SGG---EVL- ---------- -------D-T
                                YDPTL----P MGEQGLILLP HLATLGWGVG SGG---QIV- ---------- -------D-T
                                FDPSR----P MYEQGLILLP HLASLGLGVG SGG---EVL- ---------- -------D-T
                                FDPSR----P MYEQGLILLP HLASLGLGVG SGG---EVL- ---------- -------D-T
                                LDPSL----P MYEQNLILLP HLATLGIGIK AGG---EVI- ---------- -------D-T
                                YNPEV----P MGEQGLILLP HLATLGFGVG AGG---QVV- ---------- -------D-T
                                YSPDL----P MGEQGLILLP HLATLGFGVG QGG---EVI- ---------- -------D-T
                                FVPDK----A MSDQGLLLLP NLARLGWGVG SGG---TIT- ---------- -------D-T
                                YNPDI----A MGEQGLILLP HLATLGFGVG DGG---IVV- ---------- -------D-T
                                YIPGV----P LYEQKMILLP HLATLGWGVG NGG---EIV- ---------- -------N-T
                                FDPTL----P MGFFGLILMP HLATLGLGVG AGG---QIV- ---------- -------D-T
                                FDPSQ----S MGEQGLILLP HLATLGWGVG EGG---QVT- ---------- -------D-T
                                YRPDI----A MAEQGLILLP HLATLGFGVG EKG---QII- ---------- -------D-I
                                FIPGV----P MYEQGLTLLP HLATLGWGVG VGG---EVV- ---------- -------D-T
                                YRPDI----A MAEQGLILLP HLATLGFGVG EKG---QII- ---------- -------D-I
                                YVPDS----P MGEQGLILLP HLATLGFGVG QGG---EIV- ---------- -------D-T
                                YRPDI----A MAEQGLILLP HLATLGFGVG EKG---QII- ---------- -------D-I
                                YVPDS----P MGEQGLILLP HLATLGFGVG QGG---EIV- ---------- -------D-T
                                YQPDT----P MGEQGLILLP HLATLGFGVG AGG---QVV- ---------- -------D-T
                                YQPDI----P MGEQGLILLP HLATLGFGVG AGG---QVV- ---------- -------D-T
                                YRPDI----A MAEQGLILLP HLATLGFGVG EKG---QII- ---------- -------D-I
                                YRPDI----A MAEQGLILLP HLATLGFGVG EKG---QII- ---------- -------D-I
                                YRPDI----A MAEQGLILLP HLATLGFGVG EKG---QII- ---------- -------D-I
                                YRPDI----A MAEQGLILLP HLATLGFGVG EKG---QII- ---------- -------D-I
                                YQPDI----P MGEQGLILLP HLATLGFGVG AGG---QVV- ---------- -------D-T
                                FDPSL----P MGEQGLILLP HLATLGLGVG EGG---KIV- ---------- -------D-T
                                YRPDI----A MAEQGLILLP HLATLGFGVG EKG---QII- ---------- -------D-I
                                YRPDI----A MAEQGLILLP HLATLGFGVG EKG---QII- ---------- -------D-I
                                YSSDL----P MGEQGLILLP HLATLGFGVG QGG---EVI- ---------- -------D-S
                                YQPDI----P MGEQGLILLP HLATLGFGVG AGG---QVI- ---------- -------D-T
                                YSAEV----P MGEQGLILLP HLATLGFGVG EGG---QVV- ---------- -------T-T
                                FVPNV----P MYEQGLTLLP HLATLGWGVG AGG---QVF- ---------- -------D-T
                                YRPDI----A MAEQGLILLP HLATLGFGVG EKG---QII- ---------- -------D-I
                                YNPDV----P MGEQGLILLP HLATLGFGVG EGG---QVI- ---------- -------N-T
                                YQPDI----P MGEQGLILLP HLATLGFGVG AGG---QVV- ---------- -------D-T
                                FDPSL----P MGEQGLILLP HLATLGLGVG DGG---QVV- ---------- -------D-T
                                FVPDI----P LYEQGMILLP HLASLGWGVG PDG---TVV- ---------- -------D-T
                                YQPDI----P MGEQGLILLP HLATLGFGVG AGG---QVV- ---------- -------D-T
                                FVPGI----P MYEQGLILLP HLATLGWGVG AGG---GVV- ---------- -------N-T
                                FDPTL----P MGEQGLILLP HLATLGLGVG DGG---QVV- ---------- -------D-T
                                FDPTL----P MGEQGLILLP HLATLGLGVG DGG---QVV- ---------- -------D-T
                                FDPTL----P MGEQGLILLP HLATLGLGVG DGG---QVV- ---------- -------D-T
                                LNPNV----A ISEQGLLLIP NLAGLGWGIG ANG---LVT- ---------- -------D-T
                                YNPTL----P MGEQGLILLP HLATLGLGVG NGG---EVV- ---------- -------S-T
                                YNPNI----P MGEQGLILLP HLATLGFGVG AGG---QVV- ---------- -------D-T
                                YSPDL----P MGAQGLILLP HLATLGLGVG KGG---QIV- ---------- -------D-T
                                FNPSL----P MGEQGLILLP HLATLGLGVG SGG---AVT- ---------- -------D-T
                                YNPEI----P MGQQGLILLP HLATLGIGVG DGG---IVT- ---------- -------D-T
                                YNPEI----A MGEQGLILLP HLATLGFGVA DGG---KIV- ---------- -------D-T
                                FDPAL----P MGEQGLILLP HLATLGLGVG NGG---QVM- ---------- -------D-T
                                FDPTR----P MGEQGVILLP HLATLGWGVG DGG---QVV- ---------- -------D-T
                                YMPSI----P LNEQGLLLLP NLARLGWGVN SGN---EVI- ---------- -------S-L
                                YVPNV----P MYKQGLILLP HLATLGWGVG TGG---QIV- ---------- -------D-T
                                YSPEV----P MGEQGLILLP HLASLGLGVG SNG---EVV- ---------- -------D-T
                                FDPTR----P MGEQGVILLP HLATLGLGVG DGG---QVV- ---------- -------D-T
                                YSPDL----P MGEQGLILLP HLATLGLGIG KSG---AVV- ---------- -------D-T
                                YQPDI----P MGEQGLILLP HLATLGFGVG AGG---QVV- ---------- -------D-T
                                YQPDI----P MGEQGLILLP HLATLGFGVG AGG---QVV- ---------- -------N-T
                                YNPEI----P MGEQGLILLP HLATLGFGVG AGG---QVV- ---------- -------D-T
                                FDLTL----P MGEQGLILIP HLATLGLGVG EGG---QVV- ---------- -------D-T
                                YNPDI----P MGEQGLILLP HLAMLGIGIG AGG---QVV- ---------- -------N-T
                                YNPDI----P MGEQGLILLP HLATLGFGVG AGG---QVV- ---------- -------D-T
                                YNPEI----P MGEQGLILLP HLATLGFGVG EGG---VVL- ---------- -------D-T
                                YNPSI----P MGEQGLILLP HLATLGFGVG AGG---QVV- ---------- -------D-T
                                YNPEI----P MGEQGLILLP HLATLGFGVG AGG---QVV- ---------- -------D-T
                                YSPDL----P MGEQGLILLP HLATLGLGIG KGG---AVV- ---------- -------D-T
                                YNPEI----P MGEQGLILLP HLATLGFGIG DGG---QVL- ---------- -------D-T
                                FDPTL----P MGEQNLILLP HLATLGLGIE GNG----AI- ---------- -------N-T
                                YSPEL----P MGVQGLILLP HLATLGLGVG KGG---QIV- ---------- -------D-T
                                LTADQ----S MGEQGLILLP HLATLGLGVG DGG---QVT- ---------- -------D-T
                                YNPEI----P MGEQGLILLP HLATLGFGVG AGG---QVV- ---------- -------D-T
                                FDPSV----P MGEQNLILLP HLATLGLGIT GNG----TI- ---------- -------N-T
                                YNPEI----P MGEQGLILLP HLATLGFGVG AGG---QVV- ---------- -------D-T
                                YRADL----P MGSQGLILLP HLASLGIGVG EGG---TII- ---------- -------D-S
                                ---------- MYEQNLILLP HLATLGLGIG ENG---QVI- ---------- -------D-T
                                FDPTR----S MGEQGLILLP HLATLGLGVA NGG---EVI- ---------- -------D-T
                                FDASL----P MGEQGLILLP HLATLGWGVG EGG---QIV- ---------- -------D-T
                                FNPAQ----A MGEQGLILLP HLATLGLGVG QGG---QIV- ---------- -------D-T
                                FDPTL----S MGEQGLILLP HLATLGWGVG DGG---QIV- ---------- -------D-T
                                YKPDL----P MGEQGLILLP HLATLGFGIG EGG---KVV- ---------- -------D-L
                                YKPDL----P MGEQGLILLP HLATLGFGIG EGG---KVV- ---------- -------D-L
                                FDPTR----P MGEQGVILLP HLATLGLGVG DGG---KVI- ---------- -------D-T
                                FDPTQ----A MGDQGLILLP HLATLGWGVG DGG---QIV- ---------- -------D-T
                                YQPDI----P MGEQGLILLP HLATLGFGVG VGG---QVV- ---------- -------D-T
                                FDPTQ----A MGDQGLILLP HLATLGWGVG DGG---QIV- ---------- -------D-T
                                YRPDI----A MAEQGLILLP HLATLGFGVG EKG---QII- ---------- -------D-I
                                FDPTI----A MGEQNLILLP HLATLGFGIS QDG----TI- ---------- -------N-T
                                FDPSL----P MGEQGLILLP HLATLGWGVG EGG---AVI- ---------- -------D-T
                                FDPTI----A MGEQNLILLP HLATLGLGVG QDG----AI- ---------- -------N-T
                                YNPNL----P MGEQGLILLP HLATLGFGIG EEG---KVV- ---------- -------D-L
                                YNSSL----P MGEQGLILLP HLATLGLGVS DGI----MV- ---------- -------D-T
                                FDPSL----P MGEQGLILLP HLATLGWGVS EGG---AVI- ---------- -------D-T
                                FVPDV----P MYEQGLILLP HLATLGWGVG VGG---QVI- ---------- -------D-T
                                YTADV----P LGEQNLILIP HMASLGLGIG EGG---QIV- ---------- -------D-T
                                YNPEV----P LGEQGLILLP HLATLGFGVG AGG---QIV- ---------- -------D-T
                                YIPNV----P IYEQGFTLLP HLATLGWGVG NNG---EVI- ---------- -------D-T
                                FDASQ----P MGEQGLILLP HLATLGLGLG DGG---QVT- ---------- -------D-T
                                YQPDV----P MGEQGLILLP HLATLGFGIG DGG---QVV- ---------- -------D-T
                                YRADL----P MGSQGLILLP HLASLGIGVG EGG---TII- ---------- -------D-S
                                FDISL----P MGEQGLILLP HLATLGWGVG EGG---QIV- ---------- -------D-T
                                YKPEL----P MGEQGLILLP HLATLGFGVG QGG---QVV- ---------- -------D-P
                                FDASL----P MGEQGLILLP HLATLGWGVG EGG---KIV- ---------- -------D-T
                                FDPTL----P MGEQGLILLP HLATLGFGVG EGG---QVV- ---------- -------D-T
                                FDPNL----P LGEQGFILLP HLASLGLGVG DGG---KIV- ---------- -------D-L
                                FDPTI----P MGEQGLILLP HLATLGLGVG DGG---QVV- ---------- -------D-T
                                FSPDI----P MGEQSLIVLP HLASLGLGVG AGG---QIV- ---------- -------D-T
                                YSPDR----P MSEQGLFLLP RLATQGWSQV SDG---QVT- ---------- -------D-T
                                YKPEI----P MGEQGLILLP HLATLGIGIG AGG---QIV- ---------- -------D-T
                                YSPDI----P MGEQNLILIP HLASLGIGVG KGG---QVI- ---------- -------D-T
                                YNPDV----S MGEQGLILIP HLATLGWGIG SGG---QVV- ---------- -------D-T
                                FDPSV----P MGEQGLILLP HLATLGLGVS DGG----LV- ---------- -------D-T
                                YSPDF----P MWSQGLVLLP HLAAEGIGIG AGG---VIV- ---------- -------D-P
                                YRPDL----P MGNQGLILLP HLASLGIGVG EGG---VII- ---------- -------D-T
                                YNPDI----P MGEQGLILLP HLVTLGFGVG EGG---AVT- ---------- -------D-T
                                YNPSL----P MGGQGLILLP HLASLGFGVG EGG---VIT- ---------- -------D-T
                                YNPDI----P LYEQGLICIP QLARLGWGVG SGG---VIV- ---------- -------D-T
                                YEPSL----P MGEQGLILLP HLASLGFGVG EGG---VIA- ---------- -------D-M
                                YDPSL----P MGGQGLILLP HLASLGFGVG EGG---AIA- ---------- -------D-M
                                YSPDI----P MGEQGLILLP HLATLGWGVS KGG---QVV- ---------- -------D-T
                                FDPTL----P MGEQGLILIP HLATLGLGVG EGG---QVV- ---------- -------D-T
                                FSPEI----P MGEQGLILLP HLATLGFGVG EGG---MIV- ---------- -------D-T
                                YDPSL----P MGEQGLILIP HLATLGIGIG NGG---EVV- ---------- -------N-S
                                YSPDV----P MGEQGLILLP HLATLGWGVG QGG---QVV- ---------- -------D-T
                                FTPGV----P LPEQGAYLMA HIAALGVSVG PGG---EIL- ---------- -------D-T
                                YVPDV----P FYEQGLGLLP HLATLGFGIG PDG---TVV- ---------- -------D-T
                                FTSDI----P MYQQGLLLLP NLARLGLGIG AEG---QVI- ---------- -------D-P
                                YVPDV----P FYEQGLGLLP HLATLGFGIG PDG---TVV- ---------- -------D-T
                                FDPSL----S FPDQGLLLIP HLAALGFGIG LDG----TV- ---------- -------D-T
                                YAPDE----P LYSQGLILLP HLATEGWGVG SGG---AIV- ---------- -------D-T
                                YSPDR----P MSEQGLFLLS RLATQGWSQI SDG---QVT- ---------- -------D-T
                                YSPDR----P MSEQGLFLLP RLATQGWSQV SDG---QVT- ---------- -------D-T
                                YSPTQ----P MYEQKLFWLP RLATQGWGVL NN----QVI- ---------- -------D-T
                                FSPER----P MYEQGLILLP HLATLGWGVG PGG---QIV- ---------- -------N-T
                                YSPTQ----P MYEQKLFWLP RLATQGWGVL NN----QAI- ---------- -------D-T
                                YSPTQ----P MYGQRLFFLP RLATQGWGVL NN----QAI- ---------- -------D-T
                                YSPTQ----P MYAQGLILLP HLATQGWGVG ANG---AIA- ---------- -------N-T
                                YSPDR----P MSEQGLFLLP RLATQGWSQV SDG---QVT- ---------- -------D-T
                                YSPTQ----P MYEQRLFWLP RLATQGWGVL NN----QVI- ---------- -------H-T
                                YSPAA----P LYTQGLILLP HLATEGWGLG AGG---EIV- ---------- -------N-T
                                YDPSL----P MGGQGLIVLP HLASLGFGVG EGG---VIL- ---------- -------D-T
                                YDALL----P MGEQGLILLP HLASLGLGLG ADA---TIT- ---------- --------NT
                                YNAGI----P MGEQGLIVLP HLAGLGFGLG ENG---VIL- ---------- --------DT
                                YDGTL----P MGEQGLILIP HLAGLGFGVG ESS---VIV- ---------- -------D-Q
                                YDALL----P MGEQGLILLP HLASLGLGLG TDA---TIS- ---------- --------NT
                                YNSAL----P MGDQGLILLP HMASLGLGLD ASA---TIA- ---------- --------NT
                                YDPSI----A LGEQGLILLP HLAGLGFGYD GVG---TQL- ---------- --------DQ
                                YSTES----P MWDQGLVLLP HLAAEGIGFG SGG---ILN- ---------- -------D-P
                                ---------- MGEQNLILLP HLATLGLGIE GNG----AI- ---------- -------N-T
                                YVADV----P LADQGLLLLP RLVNLGWGTN ---------- ---------- -------N-I
                                YTTDS----P MWDQGLVLLP HLAAEGIGIG AGG---VLD- ---------- -------D-P
                                YIADV----P IAEQGLLLLP RLANLGWGME ---------- ---------- -------N-T
                                YNPAA----P MYDQGLILLP HLAALGLGVG NGG---QIV- ---------- -------E-P
                                YDGSL----P MGEQGLILIP HLAGLGMGVG DGG---VIV- ---------- -------D-Q
                                YNPAQ----P MGEQGLILLP NLARLGLGVG EGG---VIA- ---------- -------H-A
                                YDGSL----P MGEQGLILIP HLAGLGLGVG DGG---VIV- ---------- -------D-S
                                YDLAI----P MGDQGLILLP HLASLGLGLG EAG---TIV- ---------- -------N-T
                                FQPGI----P LSEQGMVFMP HLAGLGIAVG SGG---EIL- ---------- -------S-T
                                FQPGI----P LSEQGMVFMP HLAGLGIAVG SGG---EIL- ---------- -------S-T
                                YSSAL----P MGDQGLILLP HMASLGLGLD ANG---TIA- ---------- --------NT
                                FNPDL----P LYQQNLHCIP QLARCGWGVG AGG---VIV- ---------- -------D-T
                                YDGTL----P MGEQGLILIP HLAGLGFGVG ESS---VIV- ---------- -------D-Q
                                YNPDI----P VYAQNFVCLP QLAREGFGVG EGG---VLL- ---------- -------D-T
                                FDPSV----P MGHQPLIVLP HLATLGIGFD ADG---VMM- ---------- -------GDT
                                YNPDI----P LYAQGFVCLP QLSRVGFGVG AGG---AVV- ---------- -------D-T
                                YDPDL----P LYSQNFVCLP QLAREGFGVG SGG---VIV- ---------- -------D-T
                                FDPSV----P MGHQPLIVLP HLATLGIGFD ANG---VAM- ---------- -------GDT
                                FDPSV----P MGHQPLIVLP HLATLGIGFD ANG---VAM- ---------- -------GDT
                                FDPTV----P MGHQPLIVLP HLATLGIGFD ANG---VAM- ---------- -------GDT
                                FDPSV----P MGHQPLIVLP HLATLGIGFD ANG---VAM- ---------- -------GDT
                                FDPSI----P MGHQPLIVLP HLATLGIGFD ANG---VAM- ---------- -------GDT
                                FDPSV----P MGHQPLIVLP HLATLGIGFD ANG---VAM- ---------- -------GDT
                                YDPDL----P LYSQNFVCLP QLAREGFGVG SGG---VIV- ---------- -------D-T
                                FDPSL----P MFDQGLVLIP HLAALGFGVG SGG---VVT- ---------- -------N-T
                                FDPDV----A MYEQGLVLIP HMAAEGIGVG PGG---VVM- ---------- -------D-T
                                FDPSV----P MGHQPLIVLP HLATLGIGFD ANG---VAM- ---------- -------GDT
                                FDPSL----P MYDQGLVLIP HLAAEGFGVG PGG---VVT- ---------- -------N-T
                                FDPSV----P MGHQPLIVLP HLATLGIGFD ANG---VAM- ---------- -------GDT
                                FDPGL----P MYDQGLVLIP HLAAEGFGVG AGG---VVT- ---------- -------N-P
                                YDASI----P MGAQKLICLP HLAGLGIGGI ENG---VIT- ---------- --------ET
                                FDPSV----P MGHQPLIVLP HLATLGIGFD ANG---VAM- ---------- -------GDT
                                FDPSV----P MGHQPLIVLP HLATLGIGFD ANG---VAM- ---------- -------GDT
                                FDTSL----P MFDQGLVLIP HLAALGFGVG SGG---VVT- ---------- -------N-T
                                YDSSI----P MGNQHLICLP HIAGLGIGGV SNG---VIT- ---------- --------EP
                                YDSSI----P MGNQNLICLP HLAGLGIGGV SNG---VIT- ---------- --------EP
                                YDSSI----P MGNQNLICLP HLAGLGIGGV SNG---VIT- ---------- --------EP
                                YNPDL----P MGSQGLVVLP HLAGLGLGGI SNG---VFT- ---------- --------DT
                                YNPDL----P MGSQGLVVLP HLAGLGLGGI SNG---VFT- ---------- --------DT
                                YQPGV----S LPDQGMIFMP HLAALGVGVG AGG---ESV- ---------- -------D-T
                                YQPGV----S LPDQGMIFMP HLAALGVGVG AGG---EIV- ---------- -------D-T
                                FNPDL----P VYQQNLVCIP QLARAGWGVA AGG---AVV- ---------- -------D-T
                                YDSSI----P MGNQNLICLP HLAGLGIGGV SNG---VIT- ---------- --------EP
                                FDPSI----P MGHQPLIALP HLAALGIGFD ANG---VVM- ---------- -------GDT
                                FDPGL----P MYDQGLVLIP HLAAEGFGVG AGG---VVT- ---------- -------N-P
                                FNPDL----P VYQQNLVCIP QLARAGWGVA AGG---AVV- ---------- -------D-T
                                FDPSI----P MGHQPLIALP HLAALGIGFD ANG---VAM- ---------- -------GDT
                                FDPSV----P MGHQPLIALP HLATLGIGFD EAG---TFV- ---------- -------GG-
                                YDASI----P MGAQKLICLP HLAGLGIGGI ENG---VIT- ---------- --------DP
                                FDPSL----P MGHQPLIALP HLATLGIGFD ETG---TFV- ---------- -------GG-
                                YDASI----P MGAQKAIVLP HLAGIGIGGV ENG---VIT- ---------- --------EP
                                YDSSV----A MGNQNLICLP HLAQLGIGGI ENG---VIT- ---------- --------EP
                                YDASI----P MGAQKAIVLP HLAGIGIGGV ENG---VIT- ---------- --------EP
                                FDPSV----P MGHQPLIALP HLATLGIGYD ETG---AFV- ---------- -------GG-
                                FDPSV----P MGHQPLIALP HLATLGIGFD ETG---TFV- ---------- -------GG-
                                YDATI----P MGAQKAIVLP HLAGIGIGGI ENG---VIT- ---------- --------EP
                                YDASI----P MGAQKAIVLP HLAGIGIGGV ENG---VIT- ---------- --------EP
                                YDASI----P MDAQKAIVLP HLAGIGIGGV ENG---VIT- ---------- --------EP
                                YDSSI----P MGAQKAIVLP HLAGIGIGGI ENG---VIT- ---------- --------EP
                                YDSSV----A MGNQNLICLP HLAQLGIGGI ENG---VIT- ---------- --------EP
                                YDSSV----A MGNQNLICLP HLAQLGIGGI ENG---VIT- ---------- --------EP
                                YDASI----P MGAQKAIVLP HLAGIGIGGI ENG---VIT- ---------- --------EP
                                YDASI----P MGAQKAIVLP HLAGIGIGGI ENG---VIT- ---------- --------EP
                                YDASI----P MGAQKAIVLP HLAGIGIGGI ENG---VIT- ---------- --------EP
                                YDASI----P MGAQKAIVLP HLAGIGIGGI ENG---VIT- ---------- --------EP
                                FDPDV----A MYEQGLVLIP HLAAEGIGVG PGG---VVT- ---------- -------S-T
                                YDASI----P MGAQKAIVLP HLAGIGIGGI ENG---VIT- ---------- --------EP
                                FDPSL----P MGDQGLIFLP HLATIGVGFD EAG---VWT- ---------- --------G-
                                YDASI----P MGAQKAIVLP HLAGIGIGGI ENG---VIT- ---------- --------EP
                                FDPSV----P MGHQPLIALP HLATLGIGFD ETG---TFV- ---------- -------GG-
                                FDPSV----P MGHQPLIALP HLATLGIGFD EAG---TFV- ---------- --------GG
                                YNPDL----P MGEQGLILIP HLAAFGMGVE PGG---I-I- ---------- -------D-T
                                FDPSV----P MGHQPLIALP HLAALGIGFD ETG---AFV- ---------- -------GG-
                                FDPSL----P MGDQGLIFLP HLASIGIGFD EAG---VWT- ---------- --------G-
                                FDPSV----P MGHQPLIALP HLAALGIGFD ETG---AFV- ---------- -------GG-
                                FDPSL----P MGDQGLIFLP HLASVGIGFD EAG---VWT- ---------- --------G-
                                YNPDI----P MGHQGMVSIP HLASIGIGFD PTG---TVF- ---------- --------DG
                                YDSAL----P IGDQGLVSLP HLAGLGIGGI ENG---VIT- ---------- --------DS
                                YNPDI----P MGHQGMVSIP HLASIGIGFD PTG---TVF- ---------- --------DG
                                FDSSL----P MGDQGFVFLP HLASVGIGFD EAG---VWT- ---------- --------G-
                                FNPDI----P MGHQGMVSIP HLASLGIGFD QAG----AW- ---------- --------TG
                                YDSAL----P IGDQGFVVLP HLAGLGIGGI ENG---VIT- ---------- --------DS
                                YDSAL----P IGDQGFVVLP HLAGLGIGGI ENG---VIT- ---------- --------DS
                                YDSAL----P IGDQGFVVLP HLAGLGIGGI ENG---VIT- ---------- --------DS
                                YNPDI----P MGHQGMVSIP HLASIGIGFD PTG---TVL- ---------- --------DG
                                YDSAL----P IGDQGFVVLP HLAGLGIGGI ENG---VIT- ---------- --------DS
                                YDSAL----P IGDQGFVVLP HLAGLGIGGI ENG---VIT- ---------- --------DS
                                YDSAL----P IGDQGFVVLP HLAGLGIGGI ENG---VIT- ---------- --------DS
                                YNPEI----P MGHQSSLFLA HLASIGLGFD EAG---VWT- ---------- --------G-
                                YNPEI----P MGHQSSLFLA HLASVGIGFD EAG---AWT- ---------- --------G-
                                YNPEI----P MGHQSSIFLA HLASLGIGFD EAG---VWT- ---------- --------G-
                                FDASI----P MGHQSSIYLS HLASLGIGFD EAG---VWT- ---------- --------G-
                                YDSSL----P MGNQNLICLP HLAGLGIGGV SNG---VIT- ---------- --------EP
                                YNPDI----P MGHQGMVSIP HLASIGIGFD QAG----AW- ---------- --------TG
                                YNPEI----P MGHQSSIFLA HLASIGIGFD EAG---AWT- ---------- --------G-
                                YNPEI----P MGHQSSIFLA HLASIGIGFD EAG---AWT- ---------- --------G-
                                FDPSV----A MGHQSSIFLA HLASIGIGFD DAG---VWT- ---------- --------G-
                                YNPDI----P MGHQGMVSIP HLASIGIGFD QAG----VW- ---------- --------TG
                                YDSSV----A MGNQNLICLP HLAQLGIGGI ENG---VIT- ---------- --------EP
                                YNPEI----P MGHQGMVSIP HLASIGIGFD QAG----VW- ---------- --------TG
                                FDSSV----P MGHQSSIYLS HLASLGIGFD EAG---VWT- ---------- --------G-
                                YDSSV----A MGNQNLICLP HLAQLGIGGI ENG---VIT- ---------- --------EP
                                FDPSL----P MGHQSSLFLA HLASIGIGFD EAG---VWT- ---------- --------G-
                                YNPEI----P MGHQSSLFLA HLASIGIGFD EAG---VWT- ---------- --------G-
                                YNPEI----P MGHQSSIFLA HLASIGIGLD EAG---AWT- ---------- --------G-
                                FDPSL----P MGHQSSLFLA HLASIGIGFD DAG---VWT- ---------- --------G-
                                FDPSL----P MGHQSSLFLA HLASVGIGFD DAG---VWT- ---------- --------G-
                                YNPEI----P MGHQSSIFLA HLASLGLGFD EAG---VWT- ---------- --------G-
                                YNPEI----P MGHQSSLFLA HLASIGIGFD EAG---AWT- ---------- --------G-
                                FDSSI----P MGHQSSIYLS HLASLGIGFD EAG---VWT- ---------- --------G-
                                YNPEI----P MGHQSSLFLA HLASIGIGFD EAG---AWT- ---------- --------G-
                                FDASL----P MGHQSSLFLA HLASVGIGFN DAG---VWT- ---------- --------G-
                                FDSSI----P MGHQSSIYLS HLASLGIGFD EAG---VWT- ---------- --------G-
                                YNPEI----P MGHQSSIFLA HLASLGLGFD EAG---VWT- ---------- --------G-
                                YNPDI----P MGHQGMVSIP HLASIGIGFD PTG---TVF- ---------- --------DG
                                ---------- MGSQGLVVLP HLAGLGLGGI SNG---VFT- ---------- --------DT
                                YNPEI----P MGHQSSLFLG HLAAFGLGFD EAG---VWT- ---------- --------G-
                                ---------- MGSQGLVVLP HLAGLGLGGI SNG---VFT- ---------- --------DT
                                FDPSI----A MGHQSSIFLA HLASIGIGFD DAG---VWT- ---------- --------G-
                                YNPEI----P MGHQSSLFLG HLAAFGVGFD EAG---AWT- ---------- --------G-
                                YDPSV----P MGHQPLVALP HLATLGIGVG DGG---VIT- ---------- --------DT
                                YDPSI----P MGHQPLVALP HLATLGIGVG DGG---VIT- ---------- --------DT
                                ---------- MGNQNLICLP HLAGLGIGGV SNG---VIT- ---------- --------EP
                                ---------- --------MP HLGGLGIGGI ANG---VFT- ---------- --------DT
                                ---------- MGHQPLIALP HLATLGIGFD ETG---TFV- ---------- --------GG
                                ---------- MGHQSSIFLA HLASLGLGFD EAG---VWT- ---------- --------G-
                                YTPTE----S MYEQGLILLP HLATLGFGVG NGG---EVI- ---------- -------N-T
                                YDASR----P MYEQGLILLP HLATLGFGVG NGG---AII- ---------- -------D-T
                                FNPNV----P MYEQGLILLP HLATLGFGVG AGG---QVV- ---------- -------S-T
                                FNPNV----P MYEQGLILLP HLATLGFGVG AGG---QVV- ---------- -------S-T
                                FNPNV----P MYEQGLILLP HLATLGFGVG AGG---QVV- ---------- -------S-T
                                FNPNV----P MYEQGLILLP HLATLGFGVG AGG---QVV- ---------- -------S-T
                                FNPNV----P MYEQGLILLP HLATLGFGVG AGG---QVV- ---------- -------S-T
                                FDASQ----P MYEQGLILLP HLAALGFGVG PGG---EIV- ---------- -------D-T
                                FNPNV----P MYEQGLILLP HLATLGFGVG AGG---QVV- ---------- -------S-T
                                FNPNV----P MYEQGLILLP HLATLGFGVG AGG---QVI- ---------- -------S-T
                                FNPNL----P MYEQGLILLP HLATLGFGVG AGG---QVI- ---------- -------S-T
                                FNPNV----P MYEQGLILLP HLATLGFGVG AGG---QVV- ---------- -------S-T
                                FNPNV----P MYEQGLILLP HLATLGFGVG AGG---QVI- ---------- -------S-T
                                FNPNV----P MYEQGLILLP HLATLGFGVG AGG---QVI- ---------- -------S-T
                                FTPDE----P MYEQGLILLP HLTALGFGVG SEG---EVI- ---------- -------S-T
                                FNPNV----P MYEQGLILLP HLATLGFGVG AGG---QVI- ---------- -------S-T
                                YTPDV----P MYDQGLILLP HLASLGLGVG SGG---QII- ---------- -------D-T
                                YNPAQ----P MYEQGLILLP HLATLGLGVG EGG---QVI- ---------- -------D-T
                                YNPDL----P IYEQGLILLP HLATLGFGVG VGG---EIV- ---------- -------D-T
                                YNPDL----A MYEQGLILLP HLATLGFGVG EGG---QMI- ---------- -------D-T
                                YNPDL----A MYEQGLILLP HLATLGFGVG EGG---QMI- ---------- -------D-T
                                YNPDF----A MYEQGLILLP HLATLGFGVG EGG---QMI- ---------- -------D-T
                                YNPDL----P IYEQGLILLP HLATLGFGVG VGG---EIV- ---------- -------D-T
                                YNPAQ----P MYEQGLILLP HLATLGFGVG DRG---QIV- ---------- -------D-T
                                YVPSE----P MYKQGLILLP HLTTLGFGVG SGG---EVI- ---------- -------S-T
                                YNPAQ----P MYEQGLILLP HLATLGLGVG ADG---QII- ---------- -------D-T
                                YNPAQ----P MYEQGLILLP HLATLGFGVG DRG---QIV- ---------- -------D-T
                                YNPAQ----P MYEQGLILLP HLATLGFGVG DRG---QIV- ---------- -------D-T
                                FNPNV----P MYEQGLILLP HLATLGFGVG AGG---QVI- ---------- -------S-T
                                YDASR----P MYEQGLILVP HLATLGLGVG NGG---AII- ---------- -------D-T
                                YTPDV----P MYDQGLILLP HLASLGLGVG SGG---QII- ---------- -------D-T
                                YNPDV----P MYDQGLILLP HLASLGLGVG SGG---QII- ---------- -------D-T
                                YNPDV----P MYDQGLILLP HLASLGLGVG SGG---QII- ---------- -------D-T
                                YDPSR----P IYEQGLILLP HLATLGFGIG DGG---KII- ---------- -------D-I
                                YTPTE----S MYEQGLILLP HLATLGFGVG DGG---EVI- ---------- -------N-T
                                YNPDV----P MYDQGLILLP HLASLGLGVG SGG---QII- ---------- -------D-T
                                FNPNV----P MYEQGLILLP HLATLGFGVG AGG---QVV- ---------- -------S-T
                                FDPSL----P MYNQGLILLP HMATLGLGVG ANG---EII- ---------- -------D-T
                                LQPDQ----A LYGQGLILLP HLATLGFGVG DGG---QIV- ---------- -------D-T
                                YNPAL----P LYEQSLIILP HLATLGIGVG DGG---QII- ---------- -------D-T
                                FNPEL----P MYNQGLILLP HLASLGLGVG AGG---QIV- ---------- -------D-T
                                YNPSL----P IYEQGLILLP HLATLGFGVG DGG---QII- ---------- -------D-T
                                YDSAQ----P MYEQGLILLP HLATLGFGVG DGG---QII- ---------- -------D-T
                                FHPDQ----P MYEQGLILLP HLATLGFGVG AGG---QVI- ---------- -------S-T
                                YNPSL----P IYEQGLILLP HLATLGFGIG DGG---QII- ---------- -------D-T
                                HSPDL----P MYEQGLILLP HLATLGLGVG DGG---QIV- ---------- -------N-A
                                FHPDQ----P MYEQGLILLP HLATLGLGVG AGG---QVI- ---------- -------S-T
                                FHPDQ----P MYEQGLILLP HLATLGFGVG AGG---QAI- ---------- -------S-T
                                FNPNE----P MYEQGLIILP HLATLGLGVG AGG---QVI- ---------- -------S-T
                                FHPDQ----P MYEQGLILLP HLATLGFGVG AGG---QVV- ---------- -------S-T
                                YNPSR----P IYEQGLILLP HLATLGFGVG DRG---QII- ---------- -------D-T
                                YNPDL----P MYEQGFILLP HLATLGLGVG ASG---QIV- ---------- -------D-T
                                YNPSL----P MYEQGLILLP HLATLGFGVG AGG---QIT- ---------- -------S-T
                                FNPAQ----P MFDQGLILLP NLARLGFGVS AGG---QVV- ---------- -------D-T
                                YNPSL----P MYEQGLILLP HLATLGFGVG AGG---QVT- ---------- -------S-T
                                YNPSL----P MYEQGLILLP HLATLGFGVG AGG---QIT- ---------- -------S-T
                                YDASQ----P MGTQGLILLP HLATLGFGLG PNG---AIA- ---------- -------D-T
                                YNPNL----P MYEQGLILLP HLATLGFGVG AGG---QIT- ---------- -------S-T
                                YDAGQ----P MGTQGLILLP HLATLGFGLG PDG---AIA- ---------- -------D-T
                                YDASL----P MYDQGFVLLP HIAALGIGVG ADG---AIV- ---------- -------N-T
                                FNPDL----P MYDQGLILLP HLASLGLGIG PNG---EVV- ---------- -------D-T
                                YSPDV----P MYDQGLILLP HLATYGLGIG EGG---IIV- ---------- -------D-T
                                YSPDL----P MYDQGLILLP HLATYGLGIG EGG---IIV- ---------- -------D-S
                                FNPDL----P MYDQGLILLP HLASLGLGIG PNG---EVV- ---------- -------D-T
                                LNPDL----P IYNQGLILLP HLATLGIGVG GEG---QII- ---------- -------D-T
                                FNPNL----P MYGQGLILLP HLASLGFGVG ANG---QIM- ---------- -------S-P
                                WDPNQ----P MYSQGLILLP HLASLGIGVN AEG---VVT- ---------- -------D-P
                                WDPNQ----P MYSQGLILLP HLASLGIGVN AEG---VVT- ---------- -------D-P
                                YTRDV----P VFEQGFILLP HLASLGIGVE AGS---GAI- ---------- -------D-T
                                WDPNQ----P MYSQGLILLP HLASLGIGVN AEG---VVT- ---------- -------D-P
                                WDPAQ----P MGSQGLILLP HLATLGIGVN AEG---VAT- ---------- -------D-P
                                YNPEL----P MYTQGLVLLP HLASLGIGIG SDG---QSI- ---------- -------N-T
                                WDPAQ----P MGSQGLILLP HLATLGIGVN AEG---VAT- ---------- -------D-P
                                FDPTL----P MYDQGLILLP HLAALGIGVG ADG---RIL- ---------- -------D-I
                                YNPSL----P MYEQGLILLP HLATLGFGVG AGG---QIT- ---------- -------S-T
                                FNAAQ----P MYEQGVILLP NLARLGYGVS DGG---IVN- ---------- -------D-L
                                YTRDV----P VFEQGFILLP HLASLGIGVE AGS---GAI- ---------- -------D-T

                                WSFEGVAAAH IVFSGLLMLA SIWHWTYWDL --D------- ---------- --LWEDSRTG
                                WSFEGVAAAH IVFSGLLMLA SIWHWTYWDL --D------- ---------- --LWEDSRTG
                                WSFEGVAAAH IVFSGLLMLA SIWHWTYWDL --D------- ---------- --LWEDSRTG
                                WSFEGVAAAH IVFSGLLMLA SIWHWTYWDL --D------- ---------- --LWEDSRTG
                                WSFEGVAAAH IVFSGLLMLA SIWHWTYWDL --D------- ---------- --LWEDSRTG
                                WSFEGVAAAH IVFSGLLMLA SIWHWTYWDL --D------- ---------- --LWEDSRTG
                                WSFEGVAAAH IVFSGLLMLA SIWHWTYWDL --D------- ---------- --LWEDSRTG
                                WSFEGVAAAH IVLSGLLFLA AVWHWVFWDL --E------- ---------- --LFRDPRTG
                                WSFEGVAAAH IVFSGLLMLA SIWHWTYWDL --D------- ---------- --LWEDSRTG
                                WSFEGVAAAH IVLSGLLFLA AVWHWVYWDL --E------- ---------- --LFRDPRTG
                                WSFEGVAAAH IVFSGLLMLA SIWHWTYWDL --D------- ---------- --LWEDERTG
                                WSFEGVAAAH IVFSGLLMLA SIWHWTYWDL --E------- ---------- --LWEDSRTG
                                WSFEGVAAAH IILSGLLFLA AVWHWVFWDL --E------- ---------- --LFTDARTG
                                WSFEGVAVAH IVLSGLLFLA AVWHWVYWDL --E------- ---------- --LFRDPRTG
                                WSFEGVAAAH IVFSGLLMLA SIWHWTYWDL --E------- ---------- --LWEDERTG
                                WSFEGVAAAH IVLSGLLFLA AVWHWVYWDL --E------- ---------- --LFRDPRTG
                                WSFEGVAAAH IILSGLLFLA AVWHWVYWDL --E------- ---------- --LFRDPRTG
                                WSFEGVAAAH IVFSGLLMLA SIWHWTYWDL --D------- ---------- --LWEDERTG
                                WSFEGVAAAH IVFSGLLMLA SIWHWTYWDL --E------- ---------- --LWEDSRTG
                                WSFEGVAAAH IVFSGLLMLA SIWHWTYWDL --D------- ---------- --LWEDSRTG
                                WSFEGVAAAH IVFSGLLILA SIWHWTYWDL --D------- ---------- --LWEDPRTG
                                WSFEGVAAAH IVLSGLLFLA AVWHWVYWDL --E------- ---------- --LFRDPRTG
                                WSFEGVAAAH IVLSGLLFLA AVWHWVYWDL --E------- ---------- --LFRDPRTG
                                WSFEGVATAH IVLSGLLFLA AVWHWVFWDL --E------- ---------- --LFTDPRTG
                                WSFEGVAIAH IVLSGLLFLA AVWHWVYWDL --E------- ---------- --LFTDSRTG
                                WSFEGVAAAH IVFSGLLILA SIWHWTYWDL --D------- ---------- --LWEDPRTG
                                WSFEGVAAAH IVFSGLLILA SIWHWTYWDL --D------- ---------- --LWEDPRTG
                                WSFEGVAIAH IVLSGLLFLA AVWHWVYWDL --E------- ---------- --LFTDSRTG
                                WSFEGVAIAH IVLSGLLFLA AVWHWVYWDL --E------- ---------- --LFVDPRTG
                                WSFEGVAAAH IVLSGLLFLA AVWHWVYWDL --D------- ---------- --LFVDSRTG
                                WSFEGVAAAH IVLSGLLFLA AVWHWVYWDL --E------- ---------- --LFRDPRTG
                                WSFEGVAAAH IVLSGLLFLA AVWHWVYWDL --E------- ---------- --LFVDPRTG
                                WSFEGVAAAQ IILAGLLFLA AVWHWVYWDL --E------- ---------- --LFQDSRTG
                                WSFEGVAAAH IILSGLLFLA AVWHWVYWDL --E------- ---------- --LFRDPRTG
                                WSFEGVAAAH IILSGLLFLA AVWHWVYWDL --E------- ---------- --LFRDPRTG
                                WSFEGVAAAH IILSGLLFLA ACWHWVYWDL --E------- ---------- --LFTDPRSG
                                WSFEGVAAAH IILSGLLFLA AIWHWTYWDL --E------- ---------- --IWQDPRSG
                                WSFEGVAAAH IVLSGLLFLA AVWHWVFWDL --E------- ---------- --LFRDPRTG
                                WSFEGVAIAH IVLSGLLFLA AVWHWVYWDL --D------- ---------- --LFVDSRTG
                                WSFEGVAAAH IVFSGLLMLA AIWHWTYWDL --E------- ---------- --IWQDPRTG
                                WSFEGVAAAH IILSGLLFLA AVWHWVYWDL --E------- ---------- --LFRDPRTG
                                WSFEGVAAAH IVFSGLMMLA AIWHWTYWDL --E------- ---------- --IWQDPRTG
                                WSFEGVAAAH IVLSGLLFLA ACWHWVYWDL --E------- ---------- --LFRDPRTG
                                WSFEGVAAAH IVLSGLLFLA AVWHWVYWDL --E------- ---------- --LFRDPRTG
                                WSFEGVAAAH IVLSGLLFLA AVWHWVYWDL --E------- ---------- --LFRDPRTG
                                WSFEGVAAAH IIFSGLLFLA AIWHWTYWDL --E------- ---------- --IWQDPRSG
                                WSFEGVAAAH IVFSGLLFLA AIWHWTYWDL --E------- ---------- --IWQDPRTG
                                WSFEGVAAAH IVLSGLLFLA AVWHWVYWDL --E------- ---------- --LFRDPRTG
                                WSFEGVAAAH IVLSGLLFLA AVWHWVYWDL --E------- ---------- --LFRDPRTG
                                WSFEGVAAAH IVLSGLLFLA AVWHWVYWDL --E------- ---------- --LFRDPRTG
                                WSFEGVAAAQ IVLSGLLFLA AVWHWVYWDL --E------- ---------- --LFQDPRTG
                                WSFEGVAAAH IVLSGLLFLA AVWHWVFWDL --E------- ---------- --LFVDSRTG
                                WSFEGVAAAH IILSGLLFLA AVWHWVYWDL --E------- ---------- --LFRDPRTG
                                WSFEGVAAAH IIFSGLLMLA AIWHWTYWDL --E------- ---------- --IWQDPRTG
                                WSFEGVAAAH IVFSGLLMLA AIWHWTYWDL --E------- ---------- --IWQDPRTG
                                WSFEGVAAAH IVFSGLLMLA AIWHWTFWDL --E------- ---------- --IWQDPRTG
                                WTFETVAIAH IVFSGLEFLA AVWHWVNWDL --V------- ---------- --TFFDEKTG
                                WSFEGVAAAH IVLSGLLFLA AVWHWVYWDL --E------- ---------- --LFRDPRTG
                                WSFEGVAAAH IVFSGLLMLA AIWHWTYWDL --E------- ---------- --IWQDPRTG
                                WSFEGVAAAH IVFSGLLMLA AIWHWTYWDL --E------- ---------- --IWQDPRTG
                                WSFEGVATAH IILSGMLILA SIWHWVYWDL --E------- ---------- --LFTDPRTG
                                WSFEGVAAAH IILSGLLFLA ACWHWVYWDL --E------- ---------- --LFRDPRTG
                                WSFEGVAAAH IIFSGLLFLA AIWHWTYWDL --E------- ---------- --IWQDPRTG
                                WSFEGVATAH IILSGMLILA SIWHWVYWDL --E------- ---------- --LFTDPRTG
                                WSFEGVAAAH IVFSGLLMLA AVWHWTYWDL --E------- ---------- --LWEDSRTG
                                WSFEGVAAAH IVLSGLLFLA AVWHWVYWDL --E------- ---------- --LFRDPRTG
                                WSFEGVAAAH IIFSGLLMLA AIWHWTFWDL --E------- ---------- --IWQDPRTG
                                WSFEGVAAAH IVFSGLLFLA AIWHWTYWDL --E------- ---------- --IWQDPRTG
                                WSFEGVAAAH IIFSGLLFLA AIWHWTYWDL --E------- ---------- --IWQDPRTG
                                WSFEGVAAAH IIFSGLLMLA AIWHWTFWDL --E------- ---------- --IWQDPRTG
                                WSFEGVAAAH IVLSGLLFLA AVWHWVYWDL --E------- ---------- --LFRDPRTG
                                WSFEGVALAH IVLSGLLFLA AIWHWVNWDL --E------- ---------- --LFRDPRTG
                                WSFEGVAAAH IVLSGLLFLA AVWHWVYWDL --E------- ---------- --LFRDPRTG
                                WTFEGTAVAH IVLSGLLFLA ACWHWVNWDL --E------- ---------- --LFRDPRTG
                                WSFEGVAAAH IVFSGLLMLA AIWHWTYWDL --E------- ---------- --IWQDPRTG
                                WSFEGVAAAH IVLSGLLFLA AVWHWVYWDL --E------- ---------- --LFRDPRTG
                                WSFEGVAIAH IVLSGLLFLA ACWHWVYWDL --D------- ---------- --LFFDDRTG
                                WSFEGVAAAH IVLSGLLFLA AVWHWVYWDL --E------- ---------- --LFRDPRTG
                                WAFEGVAAAH IVLSGLLFLA AVWHWVYWDL --E------- ---------- --LFRDPRTG
                                WSFEGVAAAH IVFSGLLMLA AIWHWTYWDL --E------- ---------- --IWQDPRTG
                                WSFEGVAAAH IVLSGLLFLA AVWHWVYWDL --E------- ---------- --LFRDPRTG
                                WSFEGVAAAH IVLSGLLFLA AVWHWVYWDL --E------- ---------- --LFRDPRTG
                                WSFEGVAAAH IILSGLLFLA AVWHWVYWDL --E------- ---------- --LFRDPRTG
                                WSFEGVAAAH IVLSGLLFLA AVWHWVYWDL --E------- ---------- --LFQDARTG
                                WSFEGVAAAH IVLSGLLFLA AVWHWVYWDL --E------- ---------- --LFRDPRTG
                                WSFEGVAAAH IVLSGLLFLA AVWHWVYWDL --E------- ---------- --LFRDPRTG
                                WTFETVAIAH IIFSGLEFLA AVWHWNYWNL --S------- ---------- --TFYDAKTN
                                WSFEGVAIAH IVLSGLLFLA AVWHWVFWDL --E------- ---------- --LFTDPRTG
                                WSFEGVAAAH IVFSGLLMLA AVWHWTYWDL --E------- ---------- --LWEDSRTG
                                WSFEGVAAAH IVLSGLLFLA AVWHWVYWDL --E------- ---------- --LFRDPRTG
                                WSFEGVAAAH IVLSGLLFLA AVWHWVFWDL --D------- ---------- --LFVDSRTG
                                WSFEGVAAAH IVLSGLLFLA AVWHWVYWDL --E------- ---------- --LFRDPRTG
                                WSFEGVAAAH IVLSGLLFLA AVWHWVYWDL --E------- ---------- --LFRDPRTG
                                WSFEGVAAAH IVLSGLLFLA AVWHWVYWDL --E------- ---------- --LFRDPRTG
                                WSFEGVAIAH IVLSGLLFLA AVWHWVFWDL --E------- ---------- --LFTDPRTG
                                WSFEGVAAAH IVLSGLLFLA AVWHWVYWDL --E------- ---------- --LFRDPRTG
                                WSFEGVAAAH IVFSGLLMLA AIWHWTYWDL --E------- ---------- --IWQDPRTG
                                WTFETVAIAH IIFSGLQFLA ACWHWFYWDL --A------- ---------- --TFFDSKTG
                                WSFEGVAAAH IVFSGLLMLA AIWHWTYWDL --E------- ---------- --IWQDPRTG
                                WSFEGVAAAH IVLSGLLFLA AVWHWVYWDL --E------- ---------- --LFRDPRTG
                                WSFEGVAAAH IVFSGLLMLA AIWHWTYWDL --E------- ---------- --IWQDPRTG
                                WSFEGVAAAH IIFSGLLMLA AIWHWTYWDL --D------- ---------- --LWLDPRTQ
                                WSFEGVALAH IVLSGLLFLA AVWHWVFWDL --E------- ---------- --LFRDPRTG
                                WSFEGVAAAH IILSGLLFLA AVWHWVYWDL --E------- ---------- --LFQDPRTG
                                WSFEGVAAAH IVFSGLLMLA AIWHWTYWDL --E------- ---------- --IWQDPRTG
                                WSFEGVAAAH IVLSGLLFLA AVWHWVFWDL --E------- ---------- --LFRDPRTG
                                WSFEGVAAAH IIFSGLLMLA AIWHWTYWDL --D------- ---------- --LWLDPRTQ
                                WSFEGVAAAH IVLSGLLFLA AVWHWVYWDL --E------- ---------- --LFRDPRTG
                                WSFEGVAAAH IVLSGLLFLA AVWHWVFWDL --E------- ---------- --LFQDPRTG
                                WSFEGVAAAH IILSGLLFLA AIWHWTYWDL --E------- ---------- --IWQDPRTG
                                WSFEGVAAAH IVLSGLLFLA AVWHWVYWDL --E------- ---------- --LFRDPRTG
                                WSFEGVAAAH IVLSGLLFLA AVWHWVYWDL --E------- ---------- --LFQDPRTG
                                WSFEGVAAAH IVLSGLLFLA AVWHWVYWDL --E------- ---------- --LFQDPRTG
                                WSFEGVAAAH IVLSGLLFLA AVWHWVYWDL --E------- ---------- --LFRDPRTG
                                WSFEGVAAAH IIFSGLLMLA AIWHWTYWDL --D------- ---------- --LWLDPRTQ
                                WSFEGVAAAH IVLSGLLFLA AVWHWVYWDL --E------- ---------- --LFRDPRTG
                                WSFEGVAAAH IVFSGLLMLA AIWHWTYWDL --E------- ---------- --IWQDPRTG
                                WSFEGVAAAH IVLSGLLFLA AVWHWVYWDL --E------- ---------- --LFQDPRTG
                                WSFEGVALAH IVLSGLLFLA AIWHWVNWDL --E------- ---------- --LFRDPRTG
                                WSFEGVAIAH IVLSGLLFLA AVWHWVFWDL --E------- ---------- --LFTDSRTG
                                WSFEGVAAAH IVLSGLLFLA AVWHWVFWDL --E------- ---------- --LFRDPRTG
                                WSFEGVAAAH IVLSGLLFLA AVWHWVYWDL --E------- ---------- --LFRDPRTG
                                WSFEGVAAAH IIFSGLLMLA AIWHWTYWDL --D------- ---------- --LWLDPRTQ
                                WSFEGVALAH IVLSGLLFLA AIWHWVNWDL --E------- ---------- --LFRDPRTG
                                WTFEGIAVAH IVLSGLLFLA ACWHWVNWDL --E------- ---------- --LFRDPRTG
                                WSFEGVAAAH IIFSGLLMLA AIWHWTYWDL --D------- ---------- --LWLDPRTQ
                                WSFEGVAAAH IIFSGLLMLA AIWHWTYWDL --D------- ---------- --LWLDPRTQ
                                WSFEGVAAAH IVLSGLLFLA AVWHWVYWDL --E------- ---------- --LFQDTRTG
                                WSFEGVAAAH IVFSGLMMLA AIWHWTYWDL --E------- ---------- --IWQDPRTG
                                WSFEGVAAAH IVFSGLLMLA AVWHWTYWDL --E------- ---------- --LWEDSRTG
                                WSFEGVAAAH IVLSGLLFLA AVWHWVYWDL --E------- ---------- --LFRDPRTG
                                WSFEGVAAAH IVLSGLLFLA AVWHWVFWDL --E------- ---------- --LFRDPRTG
                                WSFEGVAAAH IVFSGLLFLA AIWHWTYWDL --E------- ---------- --IWQDPRTG
                                WSFEGVAAAH IIFSGLLMLA AIWHWTYWDL --D------- ---------- --LWLDPRTQ
                                WSFEGVAAAH IVLSGLLFLA AVWHWVYWDL --E------- ---------- --LFQDPRTG
                                WSFEGVAAAH IVLSGLLFLA AVWHWVFWDL --E------- ---------- --LFRDPRTG
                                WSFEGVAAAH IVLSGLLFLA AVWHWVFWDL --E------- ---------- --LFRDPRTG
                                WSFEGVAIAH IVLSGLLFLA ACWHWVYWDL --E------- ---------- --LFRDPRTG
                                WSFEGVAAAH IVLSGLLFLA AVWHWVFWDL --E------- ---------- --LFRDPRTG
                                WSFEGVAAAH IIFSGLLFLA AIWHWTYWDL --E------- ---------- --IWQDPRTG
                                WSFEGVAAAH IVLSGLLFLA AVWHWVFWDL --E------- ---------- --LFQDPRTG
                                WSFEGVAAAH IVLSGLLFLA AVWHWVYWDL --E------- ---------- --LFQDPRTG
                                WSFEGVAAAH IVFSGLMFLA AIWHWTYWDL --E------- ---------- --IWQDPRTG
                                WTFETVAIAH IIFSGLEFLA ACWHWVYWDL --A------- ---------- --TFFDPKTN
                                WSFEGVAAAH IVFSGLLMLA AIWHWTFWDL --E------- ---------- --IWQDPRTG
                                WSFEGVAAAH IILSGLLFLA AVWHWVYWDL --E------- ---------- --LFQDPRTG
                                WSFEGVAAAH IVLSGLLFLA AVWHWVFWDL --E------- ---------- --LFVDARTG
                                WTFETVAIAH IIFSGLEFLA ACWHWVYWDV --A------- ---------- --TFFDPKTD
                                WSFEGVALAH IVLSGLLFLA AIWHWVNWDL --E------- ---------- --LFRDPRTG
                                WSFEGVAIAH IILSGLLFLA ACWHWVYWDL --E------- ---------- --LFRDPRTG
                                WTFETVAIAH IIFSGLEFLA ACWHWVYWDL --A------- ---------- --TFFDSETG
                                WSFEGVAAAH IVLSGLLFLA AVWHWVYWDL --E------- ---------- --LFRDPRTG
                                WSFEGVAAAH IVLSGLLFLA AVWHWVYWDL --E------- ---------- --LFRDPRTG
                                WSFEGVATAH IVLSGLLFLA AVWHWVFWDL --E------- ---------- --LFTDPRTG
                                WSFEGVAAAH IVLSGLLFLA AVWHWVYWDL --E------- ---------- --LFRDPRTG
                                WTFETVAIAH IVFSGLEFLA AIWHWVNWDL --V------- ---------- --TFFDEKTG
                                WSFEGVAAAH IVLSGLLFLA AVWHWVYWDL --E------- ---------- --LFQDPRTG
                                WTFETVAIAH IVFSGLEFLA ACWHWVYWDL --A------- ---------- --TFFDSETG
                                WSFEGVAAAH IVLSGLLFLA AVWHWVFWDL --E------- ---------- --LFRDPRTG
                                WSFEGVAAAH IVLSGLLFLA AVWHWVYWDL --E------- ---------- --LFQDPRTG
                                WSFEGVAAAH IVLSGLLFLA AVWHWVYWDL --E------- ---------- --LFQDPRTG
                                WSFEGVAIAH IVLSGLLFLA AVWHWVYWDL --E------- ---------- --LFTDSRTG
                                WSFEGVAAAH IVLSGLLFLA AVWHWVYWDL --E------- ---------- --LFRDPRTG
                                WSFEGVAAAH IIFSGLLMLA AIWHWTYWDL --E------- ---------- --IWQDPRTG
                                WSFEGVAVAH IVLSGLLFLA ACWHWVYWDL --E------- ---------- --LFRDPRTG
                                WSFEGVAAAH IVLSGLLFLA AVWHWVFWDL --E------- ---------- --LFRDPRTG
                                WTFETVAIAH IIFSGLEFLA ACWHWVYWDL --A------- ---------- --TFFDSETG
                                WSFEGVAAAH IVLSGLLFLA AVWHWVYWDL --E------- ---------- --LFRDPRTG
                                WSFEGVAAAH IVLSGLLFLA AVWHWVYWDL --E------- ---------- --LFQDPRTG
                                WTFETVAIAH IIFSGLEFLA ACWHWVYWDL --A------- ---------- --TFFDPKTN
                                WSFEGVAAAH IILSGLLFLA AIWHWTFWDL --E------- ---------- --IWQDPRTG
                                WSFEGVAAAH IIFSGLLMLA AIWHWTYWDL --E------- ---------- --IWQDPRTG
                                WSFEGVAAAH IVLSGLLFLA AVWHWVFWDL --E------- ---------- --LFRDPRTG
                                WSFEGVAAAH IVLSGLLFLA AVWHWVYWDL --E------- ---------- --LFTDPRTG
                                WSFEGVAAAH IVLSGLLFLA AVWHWVYWDL --E------- ---------- --LFQDPRTG
                                WSFEGVAAAH IIFSGLLMLA AIWHWTYWDL --E------- ---------- --IWQDPRTG
                                WSFEGVAAAH IVLSGLLFLA AVWHWVFWDL --E------- ---------- --LFVDARTG
                                WTFETVAIAH IIFSGLEFLA ACWHWVYWDL --A------- ---------- --TFFDSETG
                                WSFEGVAAAH IVFSGLMFLA AIWHWTYWDL --E------- ---------- --IWQDPRTG
                                WSFEGVAVAH IVLSGLLFLA AVWHWVYWDL --E------- ---------- --LFRDPRTG
                                WSFEGVAAAQ IILAGLLFLA AVWHWVYWDL --E------- ---------- --LFQDARTG
                                WSFEGVAAAH IVFSGLLMLA AIWHWTYWDL --E------- ---------- --IWQDPRTG
                                WSFEGVAIAH IILSGLLFLA ACWHWVFWDL --D------- ---------- --LFFDPRTG
                                WTFETVAIAH IVFSGLEFLA ACWHWFYWDL --A------- ---------- --TFFDSKTG
                                WSFEGVAAAH IVLSGLLFLA AVWHWVYWDL --E------- ---------- --LFRDPRTG
                                WSFEGVAAAH IVLSGLLFLA AVWHWVYWDL --E------- ---------- --LFQDPRTG
                                WTFETVAIAH IVFSGLEFLA ACWHWFYWDL --A------- ---------- --TFFDSKTG
                                WTFETVAIAH IIFSGLEFLA ACWHWVYWDL --A------- ---------- --TFFDPKTN
                                WSFEGVAAAH IVLSGLLFLA ACWHWVYWDL --E------- ---------- --LFRDPRTG
                                WSFEGVAAAH IILSGLLFLA AIWHWTYWDL --E------- ---------- --IWQDPRTG
                                WSFEGVAAAH IILSGLLFLA AVWHWVYWDL --E------- ---------- --LFRDPRTG
                                WTFEGVATAH IVLSGLLFLA ACWHWVYWDL --E------- ---------- --LFRDPRTG
                                WSFEGVAAAH IVLSGLLFLA AVWHWVYWDL --E------- ---------- --LFQDPRTG
                                WSFEGVALAH IVLSGLLFLA AIWHWVNWDL --E------- ---------- --LFRDPRTG
                                WSFEGVAAAH IVLSGLLFLA ACWHWVYWDL --E------- ---------- --LFRDPRTG
                                WSFEGVALAH IVLSGLLFLA ACWHWVYWDL --E------- ---------- --LFRDPRTG
                                WSFEGVALAH IVLSGLLFLA ACWHWVYWDL --E------- ---------- --LFRDPRTG
                                WSFEGVAAAH IVLSGLLFLA AVWHWVYWDL --E------- ---------- --LFTDPRTG
                                WSFEGVAAAH IVLSGLLFLA AVWHWVYWDL --E------- ---------- --LFVDPRTG
                                WSFEGVAAAH IIFSGLMFLA AIWHWTYWDL --E------- ---------- --IWQDPRTG
                                WTFETVAIAH IVFSGLEFLA ACWHWFYWDL --A------- ---------- --TFFDSKTG
                                WSFEGVAAAH IVLSGLLFLA AVWHWVYWDL --E------- ---------- --LFQDPRTG
                                WSFEGVALAH IVLSGLLFLA AVWHWVFWDL --D------- ---------- --LFRDPRTG
                                WSFEGVAAAH IVLSGLLFLA AVWHWVYWDL --E------- ---------- --LFQDPRTG
                                WSFEGVAAAH IIFSGLMMLA AIWHWTYWDL --E------- ---------- --IWQDPRTG
                                WSFEGVAAAH IVLSGLLFLA AVWHWVFWDL --E------- ---------- --LFQDPRTG
                                WSFEGVAAAH IVLSGLLFLA AVWHWVYWDL --D------- ---------- --LFVDSRTG
                                WTFEGVATAH IVLSGLLFLA ACWHWVYWDL --E------- ---------- --LFRDPRTG
                                WSFEGVAAAH IILSGLLFLA AIWHWVYWNL --E------- ---------- --LFRDPRTG
                                WTFEGVATAH IVLSGLLFLA ACWHWVYWDL --E------- ---------- --LFRDPRTG
                                WSFEGVAAAH IIFSGLLFLA AIWHWTYWDL --E------- ---------- --IWQDPRTG
                                WSFEGVAAAH IVLSGLLFLA AVWHWVYWDL --D------- ---------- --LFVDSRTG
                                WSFEGVAAAH IVLSGLLFLA ACWHWVYWDL --E------- ---------- --LFRDPRTG
                                WTFETVAIAH IIFSGLSFLA ACWHWVYWDV --A------- ---------- --TFFDPKTD
                                WSFEGVAAAH IVFSGLLMLA SIWHWTYWDL --D------- ---------- --LWEDSRTG
                                WSFEGVAAAH IVLSGLLFLA AVWHWVFWDL --E------- ---------- --LFQDPRTG
                                WSFEGVAIAH IVLSGLLFLA ACWHWVYWDL --D------- ---------- --LFYDPRTG
                                WSFEGVAAAH IVFSGLLMLA SIWHWTYWDL --E------- ---------- --LWEDSRTG
                                WTFETVAIAH IVFSGLEFLA ACWHWFYWDL --A------- ---------- --TFFDSKTG
                                WSFEGVAAAH IVFSGLLFLA AIWHWTFWDL --E------- ---------- --IWQDPRTG
                                WSFEGVAATH IILSGLLFLA AVWHWVYWDL --E------- ---------- --LFTDPRTG
                                WSFEGVAATH IILSGLLFLA AVWHWVYWDL --E------- ---------- --LFTDPRTG
                                WSFEGVAAAH IVFSGLLFLA AIWHWTYWDL --E------- ---------- --IWQDPRTG
                                WSFEGVAIAH IVLSGLLFLA AVWHWVFWDL --E------- ---------- --LFRDPRTG
                                WSFEGVATAH ILLSGLLFLA ACWHWVYWDL --E------- ---------- --LFTDPRTG
                                WSFEGVAIAH IILSGLLFLA ACWHWVYWDL --D------- ---------- --LFYDPRTG
                                WSFEGVAAAH IVLSGLLFLA AVWHWVYWDL --E------- ---------- --LFQDPRTG
                                WSFEGVAIAH IILSGLLFLA AVWHWVFWDL --E------- ---------- --LFTDSRTG
                                WSFEGVAAAH IVFSGLLFLA AIWHWTYWDL --E------- ---------- --IWQAPRTG
                                WSFEGVAATH IILSGLLFLA AVWHWVYWDL --E------- ---------- --LFTDPRTG
                                WSFEGVAAAH IILSGLLFLA AVWHWVYWDL --E------- ---------- --LFQDPRTG
                                WSFEGVAAAH IVLSGLLFLA AVWHWVYWDL --E------- ---------- --LFQDPRTG
                                WSFEGVAAAH IIFSGLLFLA AIWHWTFWDL --E------- ---------- --IWQDPRTG
                                WSFEGVAAAH IVLSGLLFLA ACWHWVYWDL --E------- ---------- --LFTDPRTG
                                WSFEGVAVAH IILSGLLFLA AVWHWVFWDL --E------- ---------- --LFRDPRTG
                                WSFEGVAAAH IVFSGLLFXA AXWHWTXWDL --E------- ---------- --IWQDPRTG
                                WSFEGVALAH IVLSGLLFLA ACWHWVYWDL --E------- ---------- --LFRDPRTG
                                WSFEGVAAAH IVLSGLLFLA ACWHWVYWDL --D------- ---------- --LFRDPRTG
                                WSFEGVAAAH IVLSGLLFLA AVWHWVYWDL --E------- ---------- --LFTDPRTG
                                WSFEGVAAAH IVLSGLLFLA ACWHWVYWDL --E------- ---------- --LFRDPRTG
                                WSFEGVAIAH IILSGLLFLA ACWHWVYWDL --E------- ---------- --LFRDPRTG
                                WSFEGVALAH IVLSGLLFLA ACWHWVYWDL --E------- ---------- --LFRDPRTG
                                WSFEGVAATH IILSGLLFLA AVWHWVFWDL --E------- ---------- --LFTDPRTG
                                WSFEGVAAAH IVLSGLLFLA ACWHWVYWDL --D------- ---------- --LFRDPRTG
                                WSFEGVAAAH IVLSGLLFLA AVWHWVFWDL --D------- ---------- --LFFDQRTG
                                WSFEGVAAAQ IVLSGLLFLA AVWHWVYWDL --E------- ---------- --LFQDPRTG
                                WSFEGVAATH IILSGLLFLA AVWHWVFWDL --E------- ---------- --LFTDPRTG
                                WTFETVAIAH IILSGLSFLA ACWHWVNWDL --V------- ---------- --TFFD-EEG
                                WSFEGVAAAH IVLSGLLFLA AVWHWVYWDL --E------- ---------- --LFTDPRTG
                                WSFEGVAIAH IILSGMLFLA AVWHWVFWDL --E------- ---------- --LFVDPRTG
                                WSFEGVAATH IILSGLLFLA AVWHWVYWDL --E------- ---------- --LFTDPRTG
                                WTFESVAAAH IILAGFLFLA ACWHWVYWDL --D------- ---------- --LFQDRKTN
                                WSFEGVAATH IILSGLLFLA AVWHWVFWDL --E------- ---------- --LFTDPRTG
                                WSFEGVAAAH IILSGLLFLA ACWHWVYWDL --E------- ---------- --LFRDPRTG
                                WSFEGVAIAH IILSGLLFLA ACWHWVYWDL --D------- ---------- --LFYDPRTG
                                WSFEGVAATH IILSGLLFLA AVWHWVFWDL --E------- ---------- --LFTDPRTG
                                WSFEGVAAAH IILSGLLFLA AVWHWVYWDL --E------- ---------- --LFRDPRTG
                                WSFEGVAATH IILSGLLFLA AVWHWVFWDL --E------- ---------- --LFTDPRTG
                                WSFEGVAAAH IVLSGLLFLA ACWHWVYWDL --D------- ---------- --LFRDPRTG
                                WSFEGVAIAH IILSGLLFLA ACWHWVYWDL --D------- ---------- --LFYDPRTG
                                WSFEGVALAH IVLSGLLFLA ACWHWVYWDL --E------- ---------- --LFRDPRTG
                                WSFEGVALAH IVLSGLLFLA ACWHWVFWDL --E------- ---------- --LFRDPRTG
                                WSFEGVALAH IVLSGLLFLA ACWHWVFWDL --E------- ---------- --LFRDPRTG
                                WSFEGVAIAH IILSGLLFLA AVWHWVFWDL --E------- ---------- --LFRDPRTG
                                WSFEGVAIAH IILSGLLFLA AVWHWVYWDL --D------- ---------- --LFRDPRTG
                                WSFEGVAAAH IVLSGLLFLA ACWHWVYWDL --E------- ---------- --LFRDPRTG
                                WSFEGVALAH IVLSGLLFLA ACWHWVYWDL --E------- ---------- --LFRDPRTG
                                WSFEGVAAAH IILSGLLFLA ACWHWVYWDL --E------- ---------- --LFTDARTG
                                WSFEGVAAAH IVLSGLLFLA AVWHWVFWDL --E------- ---------- --LFIDARTG
                                WSFEGVAAAH IVLSGLLFLA AVWHWVFWDL --E------- ---------- --LFVDARTG
                                WSFEGVAATH IILSGLLFLA AVWHWVFWDL --E------- ---------- --LFRDPRTG
                                WSFEGVAAAH IVLSGLLFLA AVWHWVFWDL --E------- ---------- --LFVDARTG
                                WSFEGVAAAH IVLSGLLFLA ACWHWVYWDL --D------- ---------- --LFRDPRTG
                                WSFEGVALAH IVLSGLLFLA AIWHWVNWDL --E------- ---------- --LFRDPRTG
                                WSFEGVAAAH IVLSGLLFLA AVWHWVYWDL --E------- ---------- --LFQDPRTG
                                WTFEGVAIAH IVLSGLLFLA ACWHWVNWDL --E------- ---------- --LFRDPRTG
                                WSFEGVAAAH IVLAGLLFLA ACWHWVYWDL --D------- ---------- --LFQDPRTG
                                WSFEGVAAAH IVLSGLLFLA ACWHWVYWDL --D------- ---------- --LFRDPRTG
                                WSFEGVAAAH IVLSGLLFLA AVWHWVFWDL --E------- ---------- --LFIDPRTG
                                WSFEGVAAAH IVLSGLLFLA AVWHWVFWDL --E------- ---------- --LFVDPRTG
                                WSFEGVAAAH IVLSGLLFLA AVWHWVFWDL --E------- ---------- --LFIDPRTG
                                WSFEGVAAAH IILSGLLFLA ACWHWVYWDL --E------- ---------- --LFRDPRTG
                                WSFEGVAAAH IVLSGLLFLA AVWHWVFWDL --E------- ---------- --LFVDPRTG
                                WSFEGVAAAH IVLSGLLFLA AVWHWVFWDL --E------- ---------- --LFVDPRTG
                                WSFEGVAAAH IVLSGLLFLA ACWHWVYWDL --D------- ---------- --LFRDPRTG
                                WSFEGVAAAH IVLSGLLFLA AVWHWVFWDL --E------- ---------- --LFIDPRTG
                                WSFEGVAAAH IVLSGLLFLA ACWHWVYWDL --D------- ---------- --LFRDPRTG
                                WSFEGVATAH IVFSGLMFLA AIWHWTFWDL --E------- ---------- --IWYDPRTG
                                WSFEGVATAH IVFSGLMFLA AIWHWTFWDL --E------- ---------- --IWYDPRTG
                                WSYEGVAIAH IVLSGLLFLA ACWHWVYWDL --E------- ---------- --LFRDPRTG
                                WSFEGVATAH IVFSGLMFLA AIWHWTFWDL --E------- ---------- --IWYDPRTG
                                WSFEGVAATH IILSGLLFLA AVWHWVYWDL --D------- ---------- --VFRDPRSG
                                WSFEGVAATH IILSGLLFLA AVWHWVYWDL --D------- ---------- --VFRDPRSG
                                WSFEGVALAH IVLSGLLFLA AIWHWVNWDL --E------- ---------- --LFRDPRTG
                                WSFEGVAATH IILSGLLFLA AVWHWVYWDL --D------- ---------- --VFRDPRSG
                                WSFEGVAAAH IVLSGLLFLA AVWHWVYWDL --E------- ---------- --LFQDPRTG
                                WSFEGVAAAH IILSGLLFLA AVWHWVYWDL --E------- ---------- --LFTDPRTG
                                WSFEGVATAH VVFSGLMFLA AIWHWTFWDL --E------- ---------- --IWYDPRTG
                                WSFEGVAAAH IVLSGLLFLA AGWHWVFWDL --E------- ---------- --LFIDPRTG
                                WSFEGVAAAH IILSGLLFLA ACWHWVYWDL --E------- ---------- --LFRDPRTG
                                WSFEGVAAAH IILSGLLFLA AVWHWVYWDL --E------- ---------- --LFTDPRTG
                                WSFEGVAGAH IVLSGLLFLA AVWHWVYWDL --E------- ---------- --LFTDPRTG
                                WSFEGVALAH IVLSGLLFLA AVWHWVFWDL --D------- ---------- --LFRDPRTG
                                WSFEGVAATH IILSGLLFLA AVWHWVFWDL --E------- ---------- --LFTDPRTG
                                WSFEGVAAAH IILSGLLFLA AVWHWVYWDL --E------- ---------- --LFRDPRTG
                                WSYEGVAATH IILSGLCFLA AIWHWVFWDL --D------- ---------- --LFRDPRTD
                                WSFEGVAAAH IVLSGLLFLA AVWHWVFWDL --E------- ---------- --LFVDPRTG
                                WSFEGVAATH IILSGLLFLA AVWHWVFWDL --E------- ---------- --LFTDPRTG
                                WSFEGVAAAH IILSGLLFLA AVWHWVYWDL --E------- ---------- --LFRDPRTG
                                WSFEGVAAAH IVLSGLLFLA AVWHWVYWDL --E------- ---------- --LFRDPRTG
                                WSFEGVAAAH IVLSGLLFLA AVWHWVYWDL --E------- ---------- --LFRDPRTG
                                WSFEGVAAAH IVLSGLLFLA ACWHWVYWDL --E------- ---------- --LFQDPRTG
                                WSFEGVAAAH IVLSGLLFLA ACWHWVYWDL --E------- ---------- --LFQDPRTG
                                WSFEGVAAAH IVLSGLLFLA AVWHWVFWDL --E------- ---------- --LFRDPRTG
                                WSYEGVAGAH IVFSGLCFLA AIWHWVYWDL --E------- ---------- --IFCDERTG
                                WTFESAAATH ILLAGLLFLA ACWHWVYWDL --E------- ---------- --IFKDRKNN
                                WSYEGVAGAH IVFSGLCFLA AIWHWVYWDL --E------- ---------- --IFCDERTG
                                WSYEGVAGAH IVFSGLCFLA AIWHWVYWDL --E------- ---------- --IFCDERTG
                                WSYEGVAGAH IVFSGLCFLA AIWHWVYWDL --E------- ---------- --IFCDERTG
                                WTFESVAAAH IILAGLLFLA ACWHWVYWDL --E------- ---------- --LFQDPKSG
                                FSYEGVILMH ILAAGLFFLA AVWHWINWDL --D------- ---------- --IYYPDGSS
                                WSFEGVALMH IIISGLYFLA AIWHWVNWDL --E------- ---------- --LFFPQGSK
                                WSFEGVAAAH IVFSGLLMLA AVWHWTYWDL --E------- ---------- --LWEDSRTG
                                WSFEGVAAAH IVFSGLLMLA AVWHWTYWDL --E------- ---------- --LWEDSRTG
                                WSFEGVAAAH IVFSGLLMLA AVWHWTYWDL --E------- ---------- --LWEDSRTG
                                STFEGVAVAH ILFSGLLMLA AIWHWTYWDL --E------- ---------- --LWEDSRTG
                                STFEGVAAAH ILFSGLMMLA AIWHWTYWDL --E------- ---------- --LWEDSRTG
                                STFEGVAAGH IIFSGLLMLA AIWHWTYWDL --E------- ---------- --LWEDSRTG
                                WSFEGVAAAH IVLSGLLFLA ACWHWVNWDL --E------- ---------- --LFRNPRNG
                                WSFEGVAAAH IVLSGLLFLA ACWHWVNWDL --E------- ---------- --LFRNPRNG
                                WSFEGVAAAH IVFSGLLMLA AIWHWTYWDL --D------- ---------- --LWLDPRTK
                                WTFESVAATH IILAGLLFLA ACWHWVYWDL --D------- ---------- --LFIDRETN
                                WSFEGVALAH IVLSGLLFLA ACWHWVYWDL --E------- ---------- --LFRDPRTG
                                WSFEGVAAAH IILSGLLFLA AVWHWVFWDL --E------- ---------- --LFTDPRTG
                                WSYEGVAGAH IVFSGLCFLA AIWHWVYWDL --E------- ---------- --IFCDERTG
                                WSYEGVAGAH IVFSGLCFLA AIWHWVYWDL --E------- ---------- --IFCDERTG
                                WSYEGVAGAH IVFSGLCFLA AIWHWVYWDL --E------- ---------- --IFCDERTG
                                WSYEGVAGAH IVFSGLCFLA AIWHWVYWDL --E------- ---------- --IFCDERTG
                                WSYEGVAGAH IVFSGLCFLA AIWHWVYWDL --E------- ---------- --IFCDERTG
                                WSYEGVAGAH IVFSGLCFLA AIWHWVYWDL --E------- ---------- --IFCDERTG
                                WSYEGVAGAH IVFSGLCFLA AIWHWVYWDL --E------- ---------- --IFCDERTG
                                WSYEGVAGAH IVFSGLCFLA SIWHWVYWDL --E------- ---------- --IFCDERTG
                                WSYEGVAGAH IVFSGLCFLS ATWHWVYWDL --E------- ---------- --IFSDPRTG
                                WSYEGVAVAH IVFSGLCFLA AIWHWVYWDL --D------- ---------- --IFCDERTG
                                WSYEGVAGAH IVFSGLCFLA AIWHWVYWDL --D------- ---------- --VFCDSRTG
                                WSYEGVAGAH IVFSGLCFLA AIWHWVYWDL --D------- ---------- --IFCDERTG
                                WSYEGVAGAH IVFSGLCFLA AIWHWVYWDL --D------- ---------- --IFCDERTG
                                WSFEGVAAAH ITLSGLLFLS AIWHWVYWDL --D------- ---------- --LFRDERTG
                                WSYEGVAAVH IVLSGLLFLA AIWHWVYWDL --E------- ---------- --LFRDERTG
                                WSYEGVAAVH IVLSGLLFLA AIWHWVYWDL --E------- ---------- --LFRDERTG
                                WSYEGVAAVH IVLSGLLFLA AIWHWVYWDL --E------- ---------- --LFRDERTG
                                WTYESVAAAH IVLSGALFLA AIWHWTYWDL --D------- ---------- --LFRDPREK
                                WSFEGVAAAH IGLSGLLFLA AIWHWVYWDL --E------- ---------- --LFRDPRTG
                                WSFEGVAITH IVLSGMLFLA SIWHWVYWDL --E------- ---------- --LFRDPRTG
                                WSYEGVAAVH IILSGLLFLA AIWHWVYWDL --E------- ---------- --LFRDERTG
                                WSYEGVAASH IVLSGLLFLA AIWHWVYWDL --E------- ---------- --LFRDPRTG
                                WSFEGVAAAH IGLSGLLFLA AIWHWVYWDL --E------- ---------- --LFRDPRTG
                                WSYEGVALTH IVLSGLLFLA AIWHWVYWDL --E------- ---------- --LFRDPRTG
                                WSFEGVALTH IVLSGLLFLA SIWHWVYWDL --D------- ---------- --LFRDPRTL
                                WSLEGVALTH IVLSGMLFLA AIWHWVYWDL --E------- ---------- --LFRDPRTG
                                WSYEGVAAVH IILSGLLFLA AIWHWVFWDL --E------- ---------- --LFRDERTG
                                WSYEGVALTH IVLSGLLFLA AIWHWVYWDL --D------- ---------- --IFNIQRSD
                                WSYEGVAATH IILAGLMFLA SMWHWVYWDL --E------- ---------- --LFRDPRTG
                                WSFEGVALTH IVLSGLLFLA AIWHWIYWDL --E------- ---------- --LFRDPRTG
                                WSYEGVAATH IVLSGLLFLA SIWHWVYWDL --E------- ---------- --LFRDPRTG
                                WSYEGVAAAH IVLSGLLFLA ALWHWVYWDL --E------- ---------- --LFRDPRTG
                                WSFEGVAAAH IILSGLLFLA AIWHWVFWDL --D------- ---------- --LFRDPRTG
                                WSFEGVALTH IVLSGLLFLA AIWHWVYWDL --E------- ---------- --LFRDPRTG
                                WSYEGVAASH IILSGLLFLA AIWHWVFWDL --E------- ---------- --LFRDPRTQ
                                WSFEGVALSH IVLSGMCFLA AIWHWVYWDL --E------- ---------- --LFRDPRTG
                                WSYEGVAGVH IVLSGLLFLA AIWHWVYWDL --D------- ---------- --LFRDDRTR
                                WSYEGVAAVH IVLSGLLFLA AIWHWVYWDL --E------- ---------- --LFRDERTG
                                WSFEGVALTH IVLSGLLFLA SIWHWVYWDL --E------- ---------- --LFRDARTG
                                WTYEGVATAH ILLSGALFMA SIWHWVYWDL --E------- ---------- --LFRDPRTG
                                WSYEGVAAAH IVLSGLLFLA AIWHWVYWDL --E------- ---------- --LFRDPRTD
                                YPYFVVGVLH LISSAVLGFG GIYHSIIGPD --TLEES--- ---------Y -PFFGYDWRD
                                FPYFVSGVLH LISSAVLGFG GIYHALLGPE --TLEES--- ---------F -PFFGYVWKD
                                FPYFVSGVLH LISSAVLGFG GIYHALLGPE --TLEES--- ---------F -PFFGYVWKD
                                FPYFVSGVLH LISSAVLGFG GIYHALLGPE --TLEES--- ---------F -PFFGYVWKD
                                FPYFVSGVLH LISSAVLGFG GIYHALLGPE --TLEES--- ---------F -PFFGYVWKD
                                FPYFVSGVLH LISSAVLGFG GIYHALLGPE --TLEES--- ---------F -PFFGYVWKD
                                FPYFVSGVLH LISSAVLGFG GIYHALLGPE --TLEES--- ---------F -PFFGYVWKD
                                FPYFVSGVLH LISSAVLGFG GIYHALLGPE --TLEES--- ---------F -PFFGYVWKD
                                FPYFVSGVLH LISSAVLGFG GIYHALLGPE --TLEES--- ---------F -PFFGYVWKD
                                FPYFVSGILH LISSAVLGFG GIYHALIGPE --TLEES--- ---------F -PFFGYAWKD
[truncated: 1,014,407 more chars]
