# Supplementary material for: Time-resolved comparative molecular evolution of oxygenic photosynthesis
Source: Biochim Biophys Acta Bioenerg. 2021 Jun 1;1862(6):148400. doi: 10.1016/j.bbabio.2021.148400 (PMC8047818; doi:10.1016/j.bbabio.2021.148400)
Supplement: Supplementary file 1 — Supplementary material: sequence alignments and trees [file mmc1.zip › Figure_S1_CP43_CP47_MLtree.txt]

(913_Prochlorococcus_marinus_XM:0.00000031,918_Prochlorococcus_marinus_st:0.02413110,((882_Prochlorococcus_marinus_st:0.03258994,(883_Prochlorococcus_sp._MIT_06:0.02564554,(900_Prochlorococcus_sp._MIT_06:0.06568410,(905_Prochlorococcus_marinus:0.00484990,907_Prochlorococcus_marinus_su:0.00000001)0.982000:0.05741769)0.990000:0.07239394)0.577000:0.02321295)0.964000:0.08124374,((((872_Prochlorococcus_marinus_su:0.15756297,(896_Prochlorococcus_sp._MIT_06:0.03125933,(888_Prochlorococcus_sp._MIT_06:0.06164780,893_Prochlorococcus_marinus_st:0.02152236)0.031000:0.02614462)0.940000:0.07297518)0.960000:0.11268242,(865_Prochlorococcus_sp._MIT_08:0.00454749,(869_Prochlorococcus_marinus_XM:0.01950800,(877_Prochlorococcus_marinus_st:0.00701367,911_Prochlorococcus_marinus_st:0.00514557)0.000000:0.00000029)0.795000:0.00450719)0.897000:0.05782510)1.000000:0.34634287,((909_Prochlorococcus_marinus_st:0.04565617,(885_Prochlorococcus_sp._MIT_06:0.05005104,(897_Prochlorococcus_marinus_su:0.04127307,906_Prochlorococcus_sp._MIT_06:0.06217397)0.493000:0.01627653)0.586000:0.03170236)1.000000:0.27664174,(884_Prochlorococcus_marinus_XM:0.00000016,(910_Prochlorococcus_marinus_st:0.00000055,(904_Prochlorococcus_marinus_st:0.00000001,932_Prochlorococcus_sp._MIT_08:0.00000019)0.000000:0.00566442)0.965000:0.02207092)0.994000:0.15508419)1.000000:0.24260385)0.102000:0.02627096,((892_Prochlorococcus_marinus_XM:0.00769665,916_Prochlorococcus_marinus_st:0.00000001)1.000000:0.26412873,(((902_Prochlorococcus_sp._MIT_06:0.02602990,(908_Prochlorococcus_marinus_st:0.05159193,(899_Prochlorococcus_sp._MIT_06:0.04822357,903_Prochlorococcus_marinus_su:0.02841170)0.753000:0.01189673)0.962000:0.05110643)1.000000:0.23396371,(891_Prochlorococcus_marinus_XM:0.00000016,(889_Prochlorococcus_marinus_st:0.00533602,901_Prochlorococcus_marinus_st:0.02297701)0.619000:0.00533302)1.000000:0.18480444)0.970000:0.09030355,((871_Prochlorococcus_marinus_su:0.07287931,(864_Prochlorococcus_sp._MIT_06:0.01113929,(853_Prochlorococcus_sp._MIT_06:0.05781382,861_Prochlorococcus_marinus_st:0.03822766)0.983000:0.06749080)0.672000:0.02024386)1.000000:0.62335743,((((824_Prochlorococcus_marinus_st:0.00000023,828_Prochlorococcus_marinus_st:0.00997378)0.996000:0.12254891,(794_Prochlorococcus_marinus_st:0.02877674,(802_Prochlorococcus_marinus_st:0.01427064,((801_Prochlorococcus_marinus_st:0.00491593,798_Prochlorococcus_marinus_st:0.00000014)0.000000:0.00000015,((799_Prochlorococcus_sp._RS50:0.00492316,(800_Prochlorococcus_marinus_st:0.00480685,(812_Prochlorococcus_marinus_st:0.00610473,(813_Prochlorococcus_marinus_st:0.01854164,809_Prochlorococcus_marinus_st:0.00000018)0.000000:0.00000018)0.997000:0.04513917)0.761000:0.00505526)0.000000:0.00000015,(797_Prochlorococcus_marinus_st:0.00000015,806_Prochlorococcus_marinus_st:0.04341631)0.000000:0.00000015)0.857000:0.00491808)0.764000:0.00547757)0.874000:0.02771474)0.997000:0.13252240)0.802000:0.08694414,((920_Prochlorococcus_sp._MIT_13:0.02223335,921_Prochlorococcus_sp._MIT_07:0.02327212)1.000000:0.41884683,((((925_Prochlorococcus_sp._MIT_06:0.10812655,(912_Prochlorococcus_sp._MIT_06:0.06968421,(915_Prochlorococcus_marinus_st:0.00000016,(819_Prochlorococcus_marinus_su:0.00000001,818_Prochlorococcus_marinus:0.01552109)0.900000:0.01149058)0.882000:0.03496607)0.971000:0.11475064)1.000000:0.34375246,(866_Prochlorococcus_sp._MIT_07:0.06761968,(878_Prochlorococcus_marinus_st:0.01121953,(873_Prochlorococcus_sp._MIT_13:0.00000001,(874_Prochlorococcus_marinus_st:0.00000001,(881_Prochlorococcus_marinus_st:0.00000015,(875_Prochlorococcus_marinus_st:0.01506827,880_Prochlorococcus_marinus_st:0.00500273)0.000000:0.00000015)0.934000:0.00501921)0.000000:0.00000001)0.707000:0.00398627)0.962000:0.06751385)1.000000:0.31130715)0.998000:0.27747422,((830_Prochlorococcus_marinus_st:0.03925288,(811_Prochlorococcus_marinus_st:0.05800619,(841_Prochlorococcus_marinus_st:0.00490607,(846_Prochlorococcus_marinus_st:0.00000012,((840_Prochlorococcus_sp._RS50:0.00996762,(835_Prochlorococcus_marinus_st:0.00497769,(839_Prochlorococcus_marinus_st:0.00497536,833_Prochlorococcus_marinus_st:0.00000016)0.000000:0.00000016)0.000000:0.00000016)0.852000:0.00497557,(855_Prochlorococcus_sp._HOT_20:0.00996263,(848_Prochlorococcus_sp._MIT_06:0.00000021,(852_Prochlorococcus_marinus_st:0.04639013,(845_Rhizobiales_bacterium_TMED:0.01500214,(847_Prochlorococcus_marinus_st:0.00499766,838_Prochlorococcus_marinus_st:0.03053267)0.756000:0.00497649)0.884000:0.01004169)0.000000:0.00000021)0.727000:0.00497673)0.000000:0.00000029)0.000000:0.00000012)0.755000:0.00504786)0.991000:0.05955068)0.596000:0.03354503)1.000000:0.32683724,(((842_Prochlorococcus_marinus_st:0.00000001,(843_Prochlorococcus_marinus_XM:0.00000001,898_Prochlorococcus_marinus_st:0.00000019)0.833000:0.00510901)0.866000:0.01021244,(895_Prochlorococcus_sp._MIT_08:0.00000021,834_Prochlorococcus_marinus_XM:0.01562939)0.098000:0.00493981)1.000000:0.18033288,(((887_Prochlorococcus_sp._MIT_06:0.00000001,922_Prochlorococcus_sp._MIT_06:0.00000015)0.977000:0.03915836,(816_Prochlorococcus_marinus:0.03964363,817_Prochlorococcus_marinus_su:0.00000029)0.728000:0.00794375)0.833000:0.01777678,(815_Prochlorococcus_sp._MIT_06:0.06602772,823_Prochlorococcus_marinus_st:0.09602493)0.714000:0.04272401)0.981000:0.09896438)0.973000:0.10756331)0.860000:0.06025853)0.737000:0.11553053,((767_Synechococcus_sp._TMED19:0.36389314,((773_Synechococcus_sp._TMED187:0.20867338,((779_Synechococcus_sp._MIT_S950:0.02003885,781_Synechococcus_sp._MIT_S950:0.00701494)1.000000:0.15979391,(768_Synechococcus_sp._CC9605:0.05015075,790_Synechococcus_sp._WH_8109:0.02523657)0.997000:0.12948160)0.923000:0.07939845)0.832000:0.04850106,(782_Synechococcus_sp._KORDI-10:0.12340371,((770_Synechococcus_sp._CC9902:0.03091609,788_Synechococcus_sp._BL107:0.01518812)0.928000:0.05979098,(766_Synechococcus_sp._CC9311:0.01281997,769_Synechococcus_sp._WH_8020:0.02961002)0.995000:0.09998680)0.766000:0.04652397)0.986000:0.12242340)0.086000:0.04442984)0.977000:0.16867009,((780_Cyanobium_sp.:0.49127899,((762_Candidatus_Synechococcus_s:0.03702702,763_Candidatus_Synechococcus_s:0.03897941)0.340000:0.01760158,(765_Candidatus_Synechococcus_s:0.08527595,759_Candidatus_Synechococcus_s:0.07708167)0.885000:0.03313445)1.000000:0.24885487)0.957000:0.13637186,((((760_Acaryochloris_sp._RCC1774:0.33501025,((789_Acaryochloris_sp._HICR111A:0.15109788,(822_Acaryochloris_marina:0.00521973,827_Acaryochloris_marina_MBIC1:0.00000015)0.991000:0.12224406)0.974000:0.17976996,((796_Acaryochloris_sp._HICR111A:0.13664416,803_Acaryochloris_marina_MBIC1:0.10254659)1.000000:0.45739554,(795_Acaryochloris_marina_MBIC1:0.32492011,792_Acaryochloris_sp._HICR111A:0.22624636)0.577000:0.13945810)0.985000:0.19194765)1.000000:0.41870133)1.000000:0.61126689,(746_Prochlorothrix_hollandica_:0.52877250,(859_Acaryochloris_sp._RCC1774:0.75624225,((804_Acaryochloris_sp._HICR111A:0.05758231,814_Acaryochloris_marina_MBIC1:0.07708487)0.994000:0.25977272,(807_Acaryochloris_sp._HICR111A:0.12105956,((810_Acaryochloris_sp._HICR111A:0.01341551,825_Acaryochloris_marina_MBIC1:0.03551424)0.992000:0.20275253,(805_Acaryochloris_marina_MBIC1:0.06572480,850_Acaryochloris_sp._HICR111A:0.11681253)1.000000:0.38218663)0.999000:0.35537741)0.987000:0.19998545)1.000000:0.69402960)0.968000:0.34005479)0.847000:0.18467517)0.926000:0.20529036,(719_Prochloron_didemni:0.41902494,745_Candidatus_Atelocyanobacte:0.39496709)0.977000:0.22501930)0.937000:0.15638667,(666_Cyanobacteria_bacterium_SW:0.60988757,(((594_Xenococcus_sp._PCC_7305:0.22111934,(612_Moorea_bouillonii_PNG:0.01105135,614_Moorea_producens_JHB:0.02539641)1.000000:0.28228163)0.879000:0.05141375,(((703_Hydrococcus_rivularis_NIES:0.00879910,753_Pleurocapsa_sp._PCC_7327:0.01663953)0.997000:0.10162027,(597_Cyanothece_sp._PCC_7424:0.24410738,(656_Aphanothece_hegewaldii_CCA:0.20060260,(623_Stanieria_sp._PCC_7302:0.14875688,(708_Pleurocapsa_sp._CCALA_161:0.06817416,672_Pleurocapsa_sp._CCALA_161:0.02316345)0.894000:0.04970456)0.998000:0.16391862)0.945000:0.08401725)0.464000:0.02159139)0.953000:0.07002199,(((661_Mastigocoleus_testarum_BC0:0.09675483,(621_Rivularia_sp._PCC_7116:0.05133401,660_Calothrix_parasitica_NIES-:0.07078657)1.000000:0.20606745)0.967000:0.09244230,(680_Calothrix_sp._PCC_6303:0.21100592,((637_Fischerella_thermalis_CCME:0.00000025,(702_Fischerella_muscicola_CCME:0.03892423,((647_Fischerella_thermalis:0.00000001,(650_Fischerella_thermalis_CCME:0.00000017,669_Fischerella_thermalis_WC44:0.00000023)0.000000:0.00000017)0.848000:0.00588587,(631_Fischerella_thermalis_CCME:0.01654995,(632_Fischerella_thermalis_CCME:0.00000015,642_Fischerella_sp._NIES-3754:0.01096010)0.000000:0.00000017)0.000000:0.00000014)0.736000:0.00593887)0.699000:0.00588422)1.000000:0.16862709,(((676_Calothrix_sp._NIES-3974:0.10984515,757_Richelia_intracellularis:0.15437022)0.796000:0.06962352,((674_Nodularia_spumigena_CENA59:0.01781242,677_Nodularia_spumigena_CCY941:0.02620117)0.996000:0.08524778,(657_Anabaena_cylindrica_PCC_71:0.08108496,(670_Nostoc_sp._PCC_7524:0.04184026,(673_Nostoc_sp._PCC_7107:0.06140933,742_Nostoc_sp._MBR_210:0.09121784)0.990000:0.07176579)0.927000:0.03825922)0.944000:0.05304821)0.830000:0.03884697)0.872000:0.05255317,((611_Scytonema_tolypothrichoide:0.15453370,603_Scytonema_hofmannii_PCC_71:0.17826870)0.928000:0.04761843,(721_Calothrix_sp._PCC_7507:0.13940214,((618_Nostoc_calcicola_FACHB-389:0.00000016,646_Nostoc_linckia_z1:0.05594411)0.922000:0.02316085,(671_Nostoc_sp._KVJ20:0.01107503,(685_Nostoc_sp._Peltigera_membr:0.01107005,(689_Nostoc_sp._Peltigera_membr:0.00550536,678_Nostoc_sp._Peltigera_membr:0.00551080)0.000000:0.00000012)0.948000:0.02232816)0.792000:0.01045301)0.962000:0.05276390)0.910000:0.03917185)0.170000:0.00956233)0.919000:0.05969524)0.500000:0.03583399)0.817000:0.04951598)0.971000:0.10176700,(((643_Halomicronema_hongdechlori:0.23967684,((731_Cyanothece_sp._PCC_7425:0.23701529,((628_Crocosphaera_watsonii_WH_0:0.00000001,630_Crocosphaera_watsonii_WH_8:0.00000016)1.000000:0.19167206,(619_Cyanothece_sp._ATCC_51142:0.03667247,641_Cyanothece_sp._CCY0110:0.08480474)0.887000:0.06861219)0.998000:0.19031106)0.891000:0.08493971,((728_Pseudanabaena_sp._SR411:0.00002588,(692_Pseudanabaena_frigida:0.04514164,756_Pseudanabaena_biceps_PCC_7:0.16509177)0.271000:0.06997347)1.000000:0.41595075,(636_Microcystis_aeruginosa_PCC:0.00000018,(633_Microcystis_aeruginosa_PCC:0.00545681,((706_Microcystis_aeruginosa_TAI:0.00543085,((627_Microcystis_aeruginosa_NIE:0.02186098,635_Microcystis_flos-aquae_DF1:0.00546087)0.000000:0.00000001,(645_Microcystis_aeruginosa_PCC:0.01088851,640_Microcystis_aeruginosa_PCC:0.00000001)0.000000:0.00000001)0.869000:0.00543965)0.000000:0.00000020,((639_Microcystis_aeruginosa_PCC:0.00000017,634_Microcystis_aeruginosa_SPC:0.02202869)0.807000:0.00538314,(629_Microcystis_aeruginosa_NIE:0.00543475,625_Microcystis_sp._0824:0.01085944)0.000000:0.00000009)0.000000:0.00000009)0.000000:0.00000020)0.000000:0.00000016)0.999000:0.20906706)0.296000:0.07270849)0.932000:0.06444439)0.894000:0.06102932,((722_Limnoraphis_robusta_CS-951:0.26958263,(668_Hydrocoleum_sp._CS-953:0.04710501,679_Trichodesmium_erythraeum_I:0.10096002)0.977000:0.11378783)0.975000:0.08929730,(((697_Phormidium_sp._OSCR:0.16491595,(694_Leptolyngbya_sp._O-77:0.15413701,((662_Leptolyngbya_sp._hensonii:0.16269282,((595_Phormidium_ambiguum_IAM_M-:0.08172039,684_Synechococcus_elongatus_PC:0.23995162)0.848000:0.02242665,(700_Oscillatoriales_cyanobacte:0.10067182,(667_Oscillatoria_acuminata_PCC:0.00000034,663_Lyngbya_lagerheimii:0.02214314)0.993000:0.12052970)0.798000:0.02970160)0.734000:0.00820833)0.906000:0.03391315,((653_Arthrospira_sp._O9.13F:0.00000017,(648_Arthrospira_platensis_NIES:0.01081436,(652_Arthrospira_maxima_CS-328:0.00000018,654_Arthrospira_sp._PCC_8005:0.00543327)0.834000:0.00540436)0.000000:0.00000017)0.995000:0.09299330,((707_Limnothrix_rosea_IAM_M-220:0.07806209,713_Leptolyngbya_sp._PCC_7376:0.03811734)0.995000:0.15694497,(686_Synechococcus_sp._NIES-970:0.09045787,(681_Synechococcus_sp._PCC_7117:0.00564935,775_Synechococcus_sp._PCC_7002:0.00000018)0.931000:0.05532228)0.990000:0.12940345)1.000000:0.23144348)0.615000:0.02556824)0.737000:0.02689548)0.145000:0.02340900)0.921000:0.04293334,((733_filamentous_cyanobacterium:0.09688257,736_Leptolyngbya_antarctica:0.04860071)0.993000:0.12794927,((716_Leptolyngbya_sp._PCC_7375:0.17167424,747_Leptolyngbya_sp._Heron_Isl:0.10262096)1.000000:0.32420698,(659_Phormidesmis_priestleyi_An:0.15116742,730_Synechococcus_sp._PCC_7335:0.25873099)0.993000:0.17792767)0.967000:0.14923963)0.750000:0.05857899)0.909000:0.03362484,((696_Gloeomargarita_lithophora_:0.26277557,(734_Alkalinema_sp._CACIAM_70d:0.35004356,638_Gloeocapsa_sp._PCC_73106:0.18965702)0.911000:0.08484526)0.204000:0.02807431,(624_Roseofilum_reptotaenium_AO:0.21740263,(((709_Cyanobacterium_stanieri_PC:0.00000049,717_Cyanobacterium_sp._HL-69:0.04457320)0.992000:0.11580421,(695_Cyanobacterium_aponinum_PC:0.11666856,(729_Geminocystis_sp._NIES-3708:0.07616289,732_Geminocystis_sp._NIES-3709:0.05620128)0.843000:0.03341793)0.929000:0.07242946)0.975000:0.10379698,((701_Synechocystis_sp._PCC_6714:0.03432661,705_Synechocystis_sp.:0.05261665)1.000000:0.20589273,(724_Synechococcus_sp._PCC_6312:0.24789253,(727_Synechococcus_lividus_PCC_:0.11662405,(714_Thermosynechococcus_sp._NK:0.04568640,(698_Thermosynechococcus_elonga:0.00000019,699_Thermosynechococcus_vulcan:0.00469017)0.941000:0.03463549)0.981000:0.12561908)1.000000:0.26058470)0.395000:0.07488785)0.913000:0.09211035)0.444000:0.03047549)0.894000:0.06732359)0.805000:0.02699398)0.947000:0.05486505)0.692000:0.01503157)0.948000:0.04818348,((658_Leptolyngbya_sp._NIES-3755:0.03804895,683_Leptolyngbya_boryana_IAM_M:0.07795778)0.991000:0.13087687,(739_Acaryochloris_sp._RCC1774:0.47902461,(755_Acaryochloris_marina_MBIC1:0.09032040,(774_Acaryochloris_marina_MBIC1:0.13829634,777_Acaryochloris_sp._HICR111A:0.08009033)0.980000:0.14936132)1.000000:0.68193200)0.983000:0.20354650)0.659000:0.02819352)0.842000:0.03727012)0.975000:0.10355239)0.821000:0.03507834)0.945000:0.12100599,((((741_Chroococcales_cyanobacteri:0.07185967,(748_Chroococcidiopsis_sp._TS-8:0.08340607,(735_Gloeocapsa_sp._PCC_7428:0.00624382,738_Chroogloeocystis_siderophi:0.04234237)0.817000:0.03032428)0.881000:0.04258845)1.000000:0.46584107,(744_cyanobacterium_TDX16:0.02906460,(711_Chroococcidiopsis_cubana_C:0.00000001,(720_Chroococcidiopsis_thermali:0.00996197,740_Chroococcidiopsis_sp._CCAL:0.06258525)0.700000:0.00507509)0.784000:0.03304719)0.999000:0.34029733)1.000000:0.62424901,((743_Halomicronema_hongdechlori:0.25707979,(726_Xenococcus_sp._PCC_7305:0.22951098,752_Synechococcus_sp._PCC_7335:0.29852206)0.995000:0.21455076)0.666000:0.13045165,(737_Synechococcus_sp._63AY4M2:0.33410504,772_Gloeomargarita_lithophora_:0.52219599)0.607000:0.12536869)0.990000:0.35559702)0.987000:0.43818757,(((573_Moorea_producens_JHB:0.50348987,((644_Nostoc_sp._PCC_7524:0.05434376,(584_Nostoc_sp._MBR_210:0.24954444,718_Nostoc_sp._PCC_7120:0.08337635)0.884000:0.03620034)0.911000:0.06702185,(665_Anabaena_cylindrica_PCC_71:0.21058743,(723_Calothrix_sp._PCC_6303:0.55328365,((602_Nodularia_spumigena_CENA59:0.01527833,606_Nodularia_spumigena_CCY941:0.01375284)0.999000:0.16543933,(626_Calothrix_sp._PCC_7507:0.21097655,((598_Nostoc_sp._Peltigera_membr:0.01393072,((585_Nostoc_sp._Peltigera_membr:0.05162653,588_Nostoc_sp._Peltigera_membr:0.00843548)0.663000:0.00679092,(570_Nostoc_sp._KVJ20:0.06115927,(600_Nostoc_calcicola_FACHB-389:0.06959937,651_Nostoc_linckia_z1:0.10215599)0.996000:0.07936215)0.954000:0.04504624)0.820000:0.03211379)0.996000:0.11737839,((559_Scytonema_hofmannii_PCC_71:0.26949090,(610_Richelia_intracellularis:0.22802290,622_Calothrix_sp._NIES-3974:0.22710338)0.992000:0.15436160)0.718000:0.06757124,((((560_Fischerella_thermalis_CCME:0.00000001,568_Fischerella_thermalis_CCME:0.01163505)0.871000:0.01252519,((563_Fischerella_thermalis:0.00000001,566_Fischerella_thermalis_CCME:0.00585128)0.000000:0.00000001,(565_Fischerella_sp._NIES-3754:0.01771467,(564_Fischerella_thermalis_CCME:0.00590052,569_Fischerella_thermalis_CCME:0.01173571)0.922000:0.01750580)0.918000:0.01782474)0.349000:0.01699845)0.901000:0.02385167,(561_Fischerella_thermalis_CCME:0.02971656,575_Fischerella_muscicola_CCME:0.06425742)0.738000:0.01157091)1.000000:0.24723180,(601_Mastigocoleus_testarum_BC0:0.36643351,(581_Rivularia_sp._PCC_7116:0.08244505,583_Calothrix_parasitica_NIES-:0.06989060)0.998000:0.18656123)0.967000:0.11929624)0.875000:0.05762361)0.929000:0.06223127)0.377000:0.02246448)0.910000:0.04358671)0.726000:0.05904990)0.654000:0.05988193)0.872000:0.05318776)1.000000:0.48087691)0.959000:0.17535034,((725_Cyanobacteria_bacterium_SW:0.83933559,((776_Leptolyngbya_sp._PCC_7375:0.36936599,771_Leptolyngbya_sp._Heron_Isl:0.08653759)1.000000:1.50085185,((604_Aphanothece_hegewaldii_CCA:0.23553397,(586_Pleurocapsa_sp._PCC_7327:0.04668509,620_Hydrococcus_rivularis_NIES:0.04861045)1.000000:0.30175104)0.942000:0.18074980,(664_Pleurocapsa_sp._CCALA_161:0.44460901,(655_Xenococcus_sp._PCC_7305:0.35443288,750_Acaryochloris_sp._RCC1774:1.34497070)0.493000:0.13544530)0.954000:0.16145160)0.829000:0.06931037)0.937000:0.13614705)0.912000:0.11096412,(649_Prochloron_didemni:0.70524129,((712_Prochlorothrix_hollandica_:0.00000074,754_Prochlorothrix_scandica:0.01825308)1.000000:0.56706859,(764_Acaryochloris_sp._RCC1774:0.43480272,((821_Acaryochloris_marina:0.00504431,820_Acaryochloris_marina_MBIC1:0.00000001)1.000000:0.54304255,(783_Acaryochloris_marina_MBIC1:0.01280239,785_Acaryochloris_sp._HICR111A:0.04723367)0.998000:0.51179625)1.000000:0.90675020)0.997000:0.56149169)0.963000:0.26350726)0.999000:0.47340104)0.628000:0.09981168)0.999000:0.42369671,(((428_Moorea_producens_PAL-8-15-:0.02142753,(425_Moorea_bouillonii_PNG:0.00944781,(424_Moorea_producens_JHB:0.01090023,426_Moorea_producens_3L:0.00551257)0.954000:0.02928396)0.103000:0.02094458)1.000000:0.38491091,(((613_Synechococcus_sp._JA-3-3Ab:0.00000019,(615_Synechococcus_sp._JA-2-3Ba:0.00557457,616_Synechococcus_sp._60AY4M2:0.00000014)0.758000:0.00558764)1.000000:0.65899029,(((448_Calothrix_sp._NIES-3974:0.20687221,472_Richelia_intracellularis:0.23166745)0.997000:0.17129553,((466_Nostoc_calcicola_FACHB-389:0.06760226,(420_Nostoc_linckia_z1:0.08814655,(422_Nostoc_sp._KVJ20:0.02822233,(468_Nostoc_sp._Peltigera_membr:0.00000017,(465_Nostoc_sp._Peltigera_membr:0.01082200,471_Nostoc_sp._Peltigera_membr:0.00540778)0.773000:0.00541745)0.965000:0.02937357)0.891000:0.02512798)0.390000:0.01796174)0.969000:0.05812608,((510_Nodularia_spumigena_CENA59:0.00535382,(504_Nodularia_spumigena_CCY941:0.00000012,507_Nodularia_spumigena_CCY941:0.00000001)0.000000:0.00000001)0.999000:0.12705907,(445_Calothrix_sp._PCC_7507:0.14574418,(531_Anabaena_cylindrica_PCC_71:0.13189496,541_Nostoc_sp._PCC_7120:0.10870139)0.991000:0.10035969)0.000000:0.02341243)0.507000:0.02080284)0.917000:0.06869972)0.993000:0.13579588,(((450_filamentous_cyanobacterium:0.25452421,(607_Limnothrix_sp._P13C2:0.01025494,608_Limnothrix_sp._CACIAM_69d:0.00000147)1.000000:0.75772836)0.971000:0.16244310,((599_Leptolyngbya_sp._Heron_Isl:0.06661491,609_Leptolyngbya_sp._PCC_7375:0.14766571)1.000000:0.52241485,((475_Trichodesmium_erythraeum_I:0.20306865,(505_Rubidibacter_lacunae_KORDI:0.37904006,(454_Roseofilum_reptotaenium_AO:0.23848481,534_Leptolyngbya_sp._hensonii:0.36609450)0.068000:0.01936407)0.019000:0.02563093)0.925000:0.06187690,((491_Gloeocapsa_sp._PCC_73106:0.30703948,(492_Crocosphaera_watsonii_WH_0:0.00000013,499_Crocosphaera_watsonii_WH_0:0.00000001)1.000000:0.26299286)0.938000:0.09842790,520_Leptolyngbya_sp._PCC_7376:0.35822492)0.434000:0.01259951)0.993000:0.21718261)0.956000:0.14139806)0.954000:0.10121663,(576_Acaryochloris_sp._RCC1774:0.91879890,(419_filamentous_cyanobacterium:0.17821940,464_Oscillatoria]_sp._PCC_6506:0.15493672)0.912000:0.10829687)0.876000:0.09083552)0.800000:0.06181720)0.849000:0.09346349)0.955000:0.15432289,((511_Leptolyngbya_valderiana_BD:0.00615528,514_Geitlerinema_sp._FC_II:0.00000004)1.000000:0.60954269,(((518_Hydrococcus_rivularis_NIES:0.05584577,529_Pleurocapsa_sp._PCC_7327:0.04078180)0.999000:0.28414706,(524_Aphanothece_hegewaldii_CCA:0.29238262,556_Xenococcus_sp._PCC_7305:0.67570347)0.447000:0.05531637)0.991000:0.15316099,((538_Cyanobacteria_bacterium_SW:0.12370556,(530_Halothece_sp._PCC_7418:0.07842128,(527_Euhalothece_sp._KZN_001:0.00000013,528_Dactylococcopsis_salina_PC:0.00530695)0.996000:0.10601634)0.277000:0.02959797)1.000000:0.40559646,((467_Desertifilum_sp._IPPAS_B-1:0.42295050,((444_Nostoc_sp._Lobaria_pulmona:0.08106015,(441_Fischerella_muscicola_CCME:0.01075836,((443_Fischerella_thermalis_CCME:0.04669684,(436_Fischerella_thermalis_CCME:0.02115402,(442_Fischerella_thermalis:0.00512566,451_Fischerella_thermalis_CCME:0.01569270)0.758000:0.00519444)0.740000:0.00666266)0.746000:0.01518940,((437_Fischerella_sp._NIES-3754:0.00514930,449_Fischerella_major_NIES-592:0.02100360)0.774000:0.00517322,(440_Fischerella_thermalis_CCME:0.00000017,(431_Fischerella_thermalis_CCME:0.01537832,432_Fischerella_thermalis_CCME:0.00000014)0.987000:0.02590035)0.000000:0.00000017)0.803000:0.00937568)0.936000:0.03330962)0.981000:0.05704914)0.900000:0.03579185,(433_Scytonema_hofmannii_PCC_71:0.21375241,((439_cyanobacterium_TDX16:0.01492159,(429_Chroococcidiopsis_thermali:0.00000001,(434_Chroococcidiopsis_cubana_C:0.00519111,553_Chroococcidiopsis_sp._CCAL:0.04260833)0.000000:0.00000001)0.917000:0.02206870)1.000000:0.20300772,(421_Chroococcidiopsis_sp._TS-8:0.01745146,(427_Gloeocapsa_sp._PCC_7428:0.00521879,(435_Chroococcales_cyanobacteri:0.07557147,423_Chroogloeocystis_siderophi:0.01578400)0.000000:0.00000018)0.903000:0.02520511)0.996000:0.09832979)0.965000:0.06193386)0.671000:0.03138640)0.994000:0.14818498)0.893000:0.05822948,(457_Cyanobacteria_bacterium_QS:0.53393378,(516_Cyanobacteria_bacterium_QS:0.00526652,(503_Cyanobacteria_bacterium_QH:0.00000001,512_Cyanobacteria_bacterium_QS:0.00523664)0.753000:0.00522532)0.997000:0.23274723)0.965000:0.10600870)0.161000:0.01784083)0.948000:0.10729726)0.495000:0.06957647)0.332000:0.06278213)0.172000:0.05173724)0.889000:0.06445521,(((((((519_Nostoc_calcicola_FACHB-389:0.06954766,(458_Nostoc_sp._Peltigera_membr:0.00000017,(462_Nostoc_sp._Peltigera_membr:0.02354370,461_Nostoc_sp._Peltigera_membr:0.00571381)0.000000:0.00000017)0.974000:0.07353737)0.959000:0.06876751,(536_Calothrix_sp._PCC_7507:0.14709083,(474_Nodularia_spumigena_CCY941:0.00966473,490_Nodularia_spumigena_CENA59:0.04575409)0.999000:0.16049613)0.760000:0.02273506)0.320000:0.01636113,(496_Anabaena_cylindrica_PCC_71:0.23619926,(517_Nostoc_sp._PCC_7524:0.02603944,523_Nostoc_sp._PCC_7120:0.05753444)0.988000:0.10222819)0.923000:0.04562704)0.999000:0.26877558,(515_filamentous_cyanobacterium:0.28036241,540_Oscillatoria]_sp._PCC_6506:0.20714467)0.993000:0.20372042)0.932000:0.11365858,(((580_Synechococcus_sp._JA-3-3Ab:0.01109231,589_Synechococcus_sp._65AY6A5:0.01108178)0.838000:0.01324865,(578_Synechococcus_sp._JA-2-3Ba:0.02225104,(574_Synechococcus_sp._60AY4M2:0.00000021,572_Synechococcus_sp._63AY4M2:0.00549652)0.000000:0.00000021)0.764000:0.00942019)1.000000:0.64474719,((460_filamentous_cyanobacterium:0.22321376,((546_Limnothrix_sp._P13C2:0.02418135,548_Limnothrix_sp._CACIAM_69d:0.00118060)1.000000:0.54081379,(557_Leptolyngbya_sp._Heron_Isl:0.03920247,558_Leptolyngbya_sp._PCC_7375:0.09390468)1.000000:0.62038236)0.669000:0.11058076)0.977000:0.15623102,(((469_Richelia_intracellularis:0.18485775,522_Calothrix_sp._NIES-3974:0.17475965)0.999000:0.29639588,(463_Calothrix_sp._PCC_6303:0.37510870,(438_Mastigocoleus_testarum_BC0:0.29166598,(502_Rivularia_sp._PCC_7116:0.09683173,506_Calothrix_parasitica_NIES-:0.11696883)0.999000:0.23702451)0.982000:0.14181907)0.864000:0.08183279)0.986000:0.18775782,(((577_Leptolyngbya_valderiana_BD:0.00000001,579_Geitlerinema_sp._FC_II:0.00565735)1.000000:0.39932723,(((446_Pleurocapsa_sp._PCC_7327:0.02174448,456_Hydrococcus_rivularis_NIES:0.02362569)0.997000:0.14598277,(430_Aphanothece_hegewaldii_CCA:0.13686012,(513_Xenococcus_sp._PCC_7305:0.36681565,525_Pleurocapsa_sp._CCALA_161:0.56006786)0.934000:0.16001981)0.830000:0.09997038)0.969000:0.08638656,(509_Desertifilum_sp._IPPAS_B-1:0.31001865,((537_Scytonema_hofmannii_PCC_71:0.25091007,((482_Fischerella_muscicola_CCME:0.01734424,((480_Fischerella_thermalis_CCME:0.00563999,483_Fischerella_thermalis_CCME:0.00000015)0.969000:0.02255205,(484_Fischerella_thermalis_CCME:0.02285753,((489_Fischerella_major_NIES-592:0.01130266,(485_Fischerella_thermalis_CCME:0.00000019,487_Fischerella_sp._NIES-3754:0.00559205)0.000000:0.00000019)0.910000:0.01133632,((478_Fischerella_thermalis_CCME:0.00000013,(476_Fischerella_thermalis:0.00000001,(477_Fischerella_thermalis_CCME:0.00000001,501_Fischerella_thermalis_WC55:0.00000001)0.000000:0.00000001)0.854000:0.00560566)0.863000:0.01128690,(470_Fischerella_thermalis_CCME:0.01124251,(473_Fischerella_thermalis_CCME:0.00000014,481_Fischerella_thermalis_CCME:0.01124580)0.942000:0.01690265)0.740000:0.00566487)0.733000:0.00546703)0.775000:0.00571849)0.000000:0.00000021)0.854000:0.01123352)0.928000:0.03305351,(((547_cyanobacterium_TDX16:0.02264881,(544_Chroococcidiopsis_cubana_C:0.00554352,(539_Cyanosarcina_cf._burmensis:0.00555399,(542_Chroococcidiopsis_sp._CCAL:0.00557297,592_Chroococcidiopsis_thermali:0.00562412)0.791000:0.00558418)0.000000:0.00000017)0.782000:0.01121285)1.000000:0.12555116,(535_Chroococcales_cyanobacteri:0.04257032,(532_Chroococcidiopsis_sp._TS-8:0.02756075,(521_Gloeocapsa_sp._PCC_7428:0.00000014,526_Chroogloeocystis_siderophi:0.01128326)0.757000:0.00802608)0.740000:0.01338795)0.998000:0.11431468)0.972000:0.06835191,533_Nostoc_sp._Lobaria_pulmona:0.07588077)0.313000:0.01503494)1.000000:0.22666089)0.979000:0.11626948,(479_Cyanobacteria_bacterium_QS:0.54488301,(452_Cyanobacteria_bacterium_QH:0.00000001,(455_Cyanobacteria_bacterium_QS:0.00568743,453_Cyanobacteria_bacterium_QS:0.00000001)0.000000:0.00000001)0.989000:0.14980767)0.945000:0.08637063)0.528000:0.03452253)0.791000:0.02208118)0.256000:0.01621269)0.484000:0.04197984,((494_Moorea_bouillonii_PNG:0.02084918,(495_Moorea_producens_PAL-8-15-:0.00654565,(500_Moorea_producens_JHB:0.01784854,(493_Moorea_producens_PAL:0.00587561,488_Moorea_producens_3L:0.00000022)0.948000:0.02761623)0.464000:0.01070236)0.885000:0.02309368)1.000000:0.34294947,((498_Euhalothece_sp._KZN_001:0.00523783,497_Dactylococcopsis_salina_PC:0.01131825)0.995000:0.16018464,(486_Cyanobacteria_bacterium_SW:0.12397602,459_Halothece_sp._PCC_7418:0.06071563)0.915000:0.08145699)1.000000:0.33737320)0.350000:0.03853160)0.949000:0.11078507)0.942000:0.12606233)0.681000:0.05154952)0.801000:0.03890645)0.964000:0.11429407,(605_Acaryochloris_sp._RCC1774:1.11152016,((567_Roseofilum_reptotaenium_AO:0.22941050,(571_Leptolyngbya_sp._hensonii:0.27097508,(587_Gloeocapsa_sp._PCC_73106:0.36767220,((550_Leptolyngbya_sp._PCC_7376:0.37894655,590_Rubidibacter_lacunae_KORDI:0.27984491)0.899000:0.06928782,(508_Trichodesmium_erythraeum_I:0.19673704,(555_Crocosphaera_watsonii_WH_0:0.00000017,562_Crocosphaera_watsonii_WH_0:0.00000001)1.000000:0.30383727)0.485000:0.04172896)0.539000:0.04782548)0.873000:0.06245819)0.305000:0.04105149)0.999000:0.45090692,(591_Leptolyngbya_sp._hensonii:0.31658405,(582_Rubidibacter_lacunae_KORDI:0.49318547,(((552_Leptolyngbya_sp._PCC_7376:0.53932087,617_Trichodesmium_erythraeum_I:0.34759574)0.721000:0.05820768,(596_Gloeocapsa_sp._PCC_73106:0.35279766,((693_Crocosphaera_watsonii_WH_0:0.00000054,551_Crocosphaera_watsonii_WH_0:0.00000001)0.000000:0.00121061,(554_Crocosphaera_watsonii_WH_8:0.04365830,549_Crocosphaera_watsonii_WH_0:0.09682231)0.949000:0.06256557)0.999000:0.23102997)0.962000:0.12761247)0.449000:0.03954690,543_Roseofilum_reptotaenium_AO:0.41952762)0.287000:0.07233923)0.689000:0.03787305)1.000000:0.59955669)0.938000:0.22611776)0.825000:0.09361266)0.980000:0.17270106,((405_Gloeobacter_violaceus_PCC_:0.09152414,411_Gloeobacter_kilaueensis_JS:0.08283145)1.000000:0.42526063,((341_Synechococcus_sp._JA-2-3Ba:0.01335388,(342_Synechococcus_sp._65AY6Li:0.00000014,(349_Synechococcus_sp._65AY6A5:0.00368286,350_Synechococcus_sp._JA-3-3Ab:0.00000023)0.889000:0.00736048)0.960000:0.04187393)1.000000:0.27158116,((((010_Chaetosphaeridium_globosum:0.07569052,(025_Chara_vulgaris:0.05270962,(024_Klebsormidium_flaccidum:0.09641886,(020_Zygnema_circumcarinatum:0.04315047,(((011_Physcomitrella_patens:0.00744097,014_Marchantia_polymorpha:0.01161889)0.981000:0.02396566,(((003_Amborella_trichopoda:0.00810290,((001_Liriodendron_tulipifera:0.00724097,005_Chloranthus_spicatus:0.00729893)0.756000:0.00365099,((004_Populus_trichocarpa:0.00362072,002_Illicium_oligandrum:0.01833434)0.000000:0.00000013,(267_Paenarthrobacter_nicotinov:0.00000013,(271_Halomonas_heilongjiangensi:0.02199991,(006_Arabidopsis_thaliana:0.01144871,257_Staphylococcus_aureus_subs:0.00381618)0.760000:0.00385021)0.669000:0.00361206)0.739000:0.00384786)0.813000:0.00387448)0.698000:0.00301148)0.734000:0.00401274,(017_Sorghum_bicolor:0.03734202,(298_synthetic_construct:0.00785721,018_Nymphaea_alba:0.01477924)0.750000:0.00394661)0.854000:0.00736664)0.942000:0.01922223,(013_Cycas_taitungensis:0.01729812,(009_Ginkgo_biloba:0.02169077,(010_Pinus_thunbergii:0.03665733,(016_Welwitschia_mirabilis:0.05613506,012_Cryptomeria_japonica:0.00749591)0.741000:0.00929065)0.867000:0.01060429)0.803000:0.00722446)0.279000:0.00710146)0.948000:0.01672883)0.764000:0.00416239,(015_Psilotum_nudum:0.06464321,008_Anthoceros_angustus:0.04681299)0.615000:0.00223358)0.898000:0.02088127)0.457000:0.02024598)0.864000:0.01495222)0.952000:0.03742552)0.871000:0.01933052,((012_Mesostigma_viride:0.11382314,(021_Nephroselmis_astigmatica:0.12341846,((289_Opitutae_bacterium_TMED67:0.12835311,(316_Gammaproteobacteria_bacter:0.16325387,((023_Pycnococcus_provasolii:0.05648078,(022_Verdigellas_peltata:0.11338724,011_Prasinoderma_coloniale:0.10437136)0.921000:0.04828591)0.801000:0.03119542,(018_Pyramimonas_parkeae:0.05142182,015_Ostreococcus_tauri:0.13974707)0.872000:0.02359997)0.088000:0.01189024)0.903000:0.03578302)0.853000:0.01104564,(016_Coccomyxa_subellipsoidea_C:0.06704670,(013_Floydiella_terrestris:0.10404968,017_Chlamydomonas_reinhardtii:0.07220769)0.965000:0.04570859)0.908000:0.02064930)0.429000:0.01825556)0.475000:0.03247322)0.853000:0.03036930,019_Chlorokybus_atmophyticus:0.06991152)0.061000:0.00611084)0.996000:0.06393803,((007_Cyanophora_paradoxa:0.03017609,008_Cyanophora_biloba:0.05267513)1.000000:0.12526102,(295_Gloeomargarita_lithophora_:0.28599579,((001_Cyanidioschyzon_merolae_st:0.08989992,005_Cyanidium_caldarium:0.14023351)0.992000:0.07970660,((006_Gracilaria_ferox:0.05135637,009_Porphyra_purpurea:0.04530008)0.926000:0.04459620,(002_Porphyridium_sordidum:0.08358411,(003_Rhodochaete_parvula:0.11520695,(004_Heterosigma_akashiwo:0.06642627,(293_bacterium_TMED277:0.14483988,(302_Oceanospirillales_bacteriu:0.19187897,(014_Phaeodactylum_tricornutum:0.02910141,(336_Thermoplasmatales_archaeon:0.04648342,378_Thalassiosira_weissflogii:0.03810211)0.390000:0.01488808)1.000000:0.11615122)0.246000:0.02894056)0.287000:0.02469967)0.937000:0.05728058)0.098000:0.01592316)0.800000:0.02717418)0.949000:0.04720108)0.986000:0.08391339)0.490000:0.02312332)0.920000:0.02796149)0.909000:0.03632111,((((((1013_Synechococcus_sp._RS9917:0.01748709,(((993_Synechococcus_sp._WH_7805:0.00873917,(992_Synechococcus_sp._WH_7803:0.00578236,1008_Synechococcus_sp._TMED90:0.00582183)0.750000:0.00286407)0.938000:0.01481368,(989_Synechococcus_sp._MIT_S950:0.00881882,1079_Synechococcus_sp._MIT_S95:0.02338984)0.933000:0.01460611)0.983000:0.02782081,(987_Synechococcus_sp._RS9916:0.03272435,((1050_Synechococcus_sp._WH_8020:0.00000021,(1032_Synechococcus_sp._CC9311:0.00000013,(1038_Synechococcus_sp._WH_8016:0.00290207,(1030_Synechococcus_sp._MED-G68:0.00000012,1034_Synechococcus_sp._TMED66:0.00585114)0.769000:0.00294339)0.954000:0.00878681)0.905000:0.00584869)0.999000:0.05776000,((1144_Synechococcus_sp._KORDI-5:0.02842539,((973_Synechococcus_sp._WH_8109:0.00857424,1062_Synechococcus_sp._CC9605:0.00316977)0.992000:0.03623638,(988_Synechococcus_sp._WH_8102:0.01851825,(1000_Planctomycetaceae_bacteri:0.00000001,1003_Synechococcus_sp._KORDI-4:0.00000023)0.984000:0.02911953)0.958000:0.01913455)0.625000:0.01262053)0.412000:0.00380156,((1098_Synechococcus_sp._CC9902:0.00319377,1118_Synechococcus_sp._BL107:0.00257568)0.947000:0.01930706,(1106_Synechococcus_sp._KORDI-1:0.01365114,1111_Synechococcus_sp._TMED20:0.02647056)0.903000:0.01113387)0.837000:0.00726742)0.998000:0.04301140)0.908000:0.01601576)0.825000:0.00817250)0.830000:0.01228765)0.880000:0.01492753,(((971_Synechococcus_sp._XM-24:0.04006900,((979_cyanobacterium_BACL30_MAG-:0.01755866,996_Cyanobium_usitatum_str._To:0.00000022)0.969000:0.02368370,((1074_Cyanobium_sp._NIES-981:0.01731905,1127_Cyanobium_sp._PCC_7001:0.01367632)0.905000:0.01675808,1043_Synechococcus_sp._GFB01:0.04262404)0.000000:0.00478202)0.761000:0.00690203)0.696000:0.01082892,((1150_Cyanobium_sp.:0.03204256,(1002_Synechococcus_sp._WH_5701:0.04329047,(1001_Synechococcus_sp._SynAce0:0.04677749,1067_Cyanobium_sp.:0.02632395)0.993000:0.04570900)0.037000:0.00550990)0.909000:0.00998270,(1175_Synechococcus_sp._Baikal-:0.05804531,(968_Cyanobium_sp._CACIAM_14:0.02934602,978_Cyanobium_gracile_PCC_6307:0.01640958)0.981000:0.02648346)0.691000:0.00320851)0.559000:0.00340414)0.890000:0.01362858,((1105_Synechococcus_lacustris_s:0.06071229,((1160_Synechococcus_sp._TMED169:0.00589919,(1163_Synechococcus_sp._MED-G67:0.00000026,(1171_Synechococcus_sp._RCC307:0.00586850,1178_Synechococcus_sp._TMED185:0.00000001)0.000000:0.00000001)0.875000:0.00585300)0.949000:0.02346906,(1138_Synechococcus_sp._TMED19:0.02125063,(1077_Synechococcus_sp._MED-G71:0.00294738,1114_Synechococcus_sp._TMED155:0.00000024)0.939000:0.01936324)0.964000:0.03079068)0.891000:0.01679520)0.973000:0.03600951,((1249_Candidatus_Synechococcus_:0.02684249,(1238_Candidatus_Synechococcus_:0.00420448,(1239_Candidatus_Synechococcus_:0.00287546,1241_Candidatus_Synechococcus_:0.00000016)0.612000:0.00181521)0.940000:0.02660937)1.000000:0.17467260,(((1278_Calothrix_sp._PCC_7507:0.14676131,(1283_Calothrix_sp._NIES-3974:0.13552294,(1202_Calothrix_parasitica_NIES:0.09999291,1293_Mastigocoleus_testarum_BC:0.06591391)0.974000:0.06939898)0.164000:0.05740293)0.990000:0.08814459,((1020_Oscillatoriales_cyanobact:0.16201617,(1082_Halomicronema_hongdechlor:0.14526298,1154_Synechococcus_sp._PCC_733:0.20829402)1.000000:0.13087483)0.952000:0.05163021,((1031_Fischerella_sp._NIES-4106:0.04992343,(1101_Fischerella_muscicola_CCM:0.02100979,(1085_Fischerella_thermalis_CCM:0.00297459,(1113_Fischerella_thermalis_CCM:0.00297590,(1092_Fischerella_thermalis_CCM:0.00000027,(1139_Fischerella_thermalis:0.00000023,(1159_Fischerella_thermalis_WC2:0.00298991,(1120_Fischerella_thermalis_CCM:0.00298692,1124_Fischerella_sp._NIES-3754:0.00000016)0.953000:0.00900691)0.000000:0.00000015)0.914000:0.00600312)0.950000:0.00904185)0.000000:0.00000015)0.750000:0.00324624)0.526000:0.01300244)0.998000:0.06973984,((1104_cyanobacterium_TDX16:0.02495746,(1078_Chroococcidiopsis_sp._CCA:0.00663060,1125_Chroococcidiopsis_thermal:0.00482208)0.900000:0.01992852)1.000000:0.13259763,(1197_Pleurocapsa_sp._CCALA_161:0.25878627,(990_Hydrococcus_rivularis_NIES:0.00000036,1090_Pleurocapsa_sp._PCC_7327:0.03158892)0.999000:0.08421787)0.325000:0.05604464)0.673000:0.02372212)0.537000:0.01642792)1.000000:0.13044384)0.998000:0.11397425,((1148_Gloeomargarita_lithophora:0.21623252,(((1119_Rubidibacter_lacunae_KORD:0.14240995,((1167_Cyanobacteria_bacterium_S:0.06141783,(1157_Halothece_sp._PCC_7418:0.02910916,(1205_Euhalothece_sp._KZN_001:0.00303737,1210_Dactylococcopsis_salina_P:0.00000015)0.975000:0.03466802)0.838000:0.02115024)0.999000:0.09641520,(1084_Cyanobacteria_bacterium_Q:0.14214189,1010_Cyanobacteria_bacterium_Q:0.11771741)0.672000:0.03339051)0.893000:0.03513126)0.977000:0.05252244,((991_Microcoleus_sp._PCC_7113:0.09052328,(((1168_Rivularia_sp._PCC_7116:0.05929405,1247_Calothrix_parasitica_NIES:0.02544776)1.000000:0.10761217,(((1173_Tolypothrix_sp._NIES-4075:0.00541470,1174_Hassallia_byssoidea_VB512:0.01992306)0.995000:0.05775974,((1272_cyanobacterium_TDX16:0.00000030,1274_Chroococcidiopsis_thermal:0.00308236)1.000000:0.08311717,(1266_Chroococcidiopsis_sp._TS-:0.01979095,(1268_Chroogloeocystis_sideroph:0.00000013,(1269_Gloeocapsa_sp._PCC_7428:0.00000022,1261_Chroococcales_cyanobacter:0.03460795)0.225000:0.00305507)0.877000:0.01152718)0.999000:0.08098405)0.680000:0.02388116)0.995000:0.06223878,(((1042_Richelia_intracellularis_:0.13632446,(1257_Calothrix_sp._NIES-3974:0.07094669,(1195_Calothrix_sp._336/3:0.05019841,(983_Calothrix_sp._PCC_6303:0.07334910,((1046_Calothrix_sp._NIES-4071:0.02161739,1130_Calothrix_sp._HK-06:0.00696064)0.997000:0.05211761,(964_Calothrix_elsteri_CCALA_95:0.07670780,1117_Calothrix_sp._NIES-4101:0.00581361)0.981000:0.02874514)0.877000:0.01103072)0.861000:0.01342245)0.873000:0.01452122)0.895000:0.01945962)0.912000:0.01805183,((((1015_Nostoc_sp._PCC_7107:0.02431750,1011_Anabaenopsis_circularis_N:0.00000027)0.818000:0.00602322,(952_Nostoc_sp._MBR_210:0.01841212,954_Nostoc_piscinale_CENA21:0.00000014)0.832000:0.00608162)0.964000:0.01964641,((((1041_Calothrix_sp._PCC_7507:0.04314962,966_Nostoc_minutum_NIES-26:0.03525003)0.869000:0.02011700,(1026_Nostoc_sp._NIES-4103:0.01144858,(1025_Nostoc_commune_HK-02:0.00890520,(1102_Nostoc_sp._Peltigera_memb:0.01203990,((1055_Nostoc_sp._KVJ20:0.00598118,((1064_Nostoc_sp._Peltigera_memb:0.00285835,1089_Nostoc_sp._Peltigera_memb:0.00915528)0.928000:0.00920484,(1027_Nostoc_punctiforme_PCC_73:0.00000025,1097_Nostoc_sp._ATCC_53789:0.01823091)0.801000:0.00603898)0.858000:0.00598229)0.000000:0.00000015,(1086_Nostoc_sp._Lobaria_pulmon:0.02721730,1047_Nostoc_punctiforme_NIES-2:0.00000025)0.811000:0.00298084)0.725000:0.00310585)0.939000:0.01887261)0.996000:0.04359352)0.659000:0.01234047)0.912000:0.01280201,((972_Nostoc_calcicola_FACHB-389:0.02407756,(1087_Nostoc_linckia_z1:0.00786076,(1014_Nostoc_linckia_NIES-25:0.01522456,1122_Nostoc_sp._ATCC_43529:0.00903392)0.858000:0.00804077)0.782000:0.01129702)0.999000:0.04259708,((947_Nostoc_carneum_NIES-2107:0.00000001,1128_Tolypothrix_sp._PCC_7601:0.00000013)1.000000:0.05441765,((1044_Nostoc_sp._106C:0.00408009,1049_Nostoc_sp._T09:0.00811037)0.959000:0.01600511,(1033_Calothrix_sp._NIES-2100:0.01210057,(1029_Calothrix_brevissima_NIES:0.02139400,977_Calothrix_sp._NIES-2098:0.00914386)0.757000:0.00306952)0.943000:0.01403935)0.809000:0.01085333)0.790000:0.00899551)0.000000:0.00000013)0.857000:0.00759081,(((982_Nostoc_sp._CENA543:0.01347684,1019_Nostoc_sp._PCC_7524:0.01747126)0.960000:0.02124842,((980_Nostoc_sp._NIES-3756:0.00000025,981_Nostoc_sp._NIES-2111:0.00303899)0.976000:0.02615714,((976_Nostoc_azollae_0708:0.03508157,(938_Sphaerospermopsis_kisselev:0.00836688,((1009_Cylindrospermopsis_sp._CR:0.00000024,(1012_Cylindrospermopsis_racibo:0.00300550,(1023_Cylindrospermopsis_racibo:0.00300456,(999_Raphidiopsis_curvata_NIES-:0.00193706,(1004_Raphidiopsis_brookii_D9:0.00000015,1018_Cylindrospermopsis_racibo:0.00601177)0.715000:0.00188063)0.728000:0.00220000)0.000000:0.00000015)0.000000:0.00000015)0.989000:0.03437293,(((1054_Aphanizomenon_flos-aquae_:0.00000015,1100_Aphanizomenon_flos-aquae_:0.00303779)0.000000:0.00000015,(1039_Anabaena_sp._WA113:0.00303476,((1093_Anabaena_sp._90:0.00302506,1107_Anabaena_sp._LE011-02:0.00303492)0.903000:0.00935485,(1073_Dolichospermum_compactum_:0.00309262,(1070_Anabaena_sp._WA102:0.00301612,1071_Aphanizomenon_flos-aquae_:0.00000027)0.764000:0.00294886)0.972000:0.01850460)0.941000:0.01219215)0.604000:0.00607518)0.942000:0.01747314,(969_Cuspidothrix_issatschenkoi:0.03471671,1066_Anabaena_sp._CRKS33:0.01851041)0.213000:0.01135643)0.957000:0.02439928)0.862000:0.01560476)0.918000:0.01769373)0.874000:0.02043283,(962_Cylindrospermum_stagnale_P:0.05243554,1006_Cylindrospermum_sp._NIES-:0.01388206)0.842000:0.02235531)0.839000:0.01310748)0.913000:0.01715793)0.740000:0.00427832,(1016_Chrysosporum_ovalisporum:0.03822395,(940_Anabaena_cylindrica_PCC_71:0.04202624,(946_Nodularia_sp._NIES-3585:0.01612732,(944_Nodularia_spumigena_CCY941:0.00000001,1115_Nodularia_spumigena_CCY94:0.00000022)0.955000:0.02126117)0.978000:0.03511664)0.882000:0.02521363)0.928000:0.01951056)0.634000:0.00388204)0.908000:0.01590155)0.986000:0.02540822,(1225_Scytonema_tolypothrichoid:0.06384647,((1141_Tolypothrix_campylonemoid:0.01529884,1045_Scytonema_sp._HK-05:0.01883185)0.706000:0.01356956,(1123_Nostocales_cyanobacterium:0.02845387,((1080_Scytonema_hofmannii_PCC_7:0.03622434,1094_Tolypothrix_bouteillei_VB:0.01130265)0.947000:0.02337241,(1037_Mastigocladus_laminosus:0.10334508,(((1091_Fischerella_thermalis_CCM:0.00302478,1109_Fischerella_thermalis_CCM:0.00000016)0.932000:0.00914394,((1103_Fischerella_sp._NIES-3754:0.00000014,1076_Fischerella_thermalis_CCM:0.00303362)0.000000:0.00000014,(1095_Fischerella_muscicola_CCM:0.00000074,(1143_Fischerella_thermalis_CCM:0.01464378,(1075_Hapalosiphon_sp._MRB220:0.01123814,(1145_Hapalosiphonaceae_cyanoba:0.00793957,1156_Fischerella_sp._NIES-4106:0.01966425)0.914000:0.01730676)0.996000:0.03750329)0.787000:0.00977440)0.904000:0.01219229)0.388000:0.00305117)0.724000:0.00307729,(1069_Fischerella_thermalis_CCM:0.00304694,1051_Fischerella_thermalis:0.00000015)0.000000:0.00000015)0.928000:0.02211035)0.981000:0.03878561)0.974000:0.02830162)0.979000:0.03161788)0.834000:0.01374153)0.809000:0.00639075)0.905000:0.02283783)0.055000:0.01090203,1187_Mastigocoleus_testarum_BC:0.09582235)0.955000:0.03521605)0.603000:0.01022709)0.943000:0.03017946,((967_Gloeocapsa_sp._PCC_73106:0.13991477,(1207_Phormidium_ambiguum_IAM_M:0.09149989,(((1214_filamentous_cyanobacteriu:0.02385253,1275_Tychonema_bourrellyi_FEM_:0.03460317)0.927000:0.02076072,(1164_Oscillatoria_nigro-viridi:0.02353401,1177_Microcoleus_vaginatus_FGP:0.02662329)0.855000:0.01174534)0.999000:0.08597776,(985_Oscillatoriales_cyanobacte:0.07934847,965_Oscillatoria]_sp._PCC_6506:0.05060037)0.848000:0.03193171)1.000000:0.10048054)0.753000:0.01738179)0.752000:0.02594641,((((961_Synechococcus_sp._NIES-970:0.04222848,(984_Leptolyngbya_sp._PCC_7376:0.04563499,1024_Limnothrix_rosea_IAM_M-22:0.02928640)1.000000:0.07083317)0.978000:0.03776024,1152_Synechococcus_sp._PCC_700:0.00386873)0.236000:0.00543528,1146_Synechococcus_sp._PCC_700:0.00000316)1.000000:0.16557100,(((1021_Cyanobacterium_aponinum_P:0.00320679,1028_Cyanobacterium_aponinum_I:0.00298663)0.827000:0.01048420,((1096_Cyanobacterium_stanieri_P:0.00792328,(956_Cyanobacterium_sp._IPPAS_B:0.00180493,959_Cyanobacterium_sp._HL-69:0.00426868)0.993000:0.04638931)0.998000:0.05351957,(1053_Geminocystis_sp._NIES-370:0.02918050,1170_Geminocystis_sp._NIES-370:0.04812491)0.916000:0.01700546)0.605000:0.01379636)1.000000:0.09702841,(((((1108_Hydrococcus_rivularis_NIE:0.00843855,1135_Pleurocapsa_sp._PCC_7327:0.01364548)0.990000:0.06335873,(1199_Aphanothece_hegewaldii_CC:0.11434110,(955_Limnothrix_sp._P13C2:0.00308562,1088_Limnothrix_sp._CACIAM_69d:0.00000029)1.000000:0.21693407)0.604000:0.04310596)0.744000:0.01692789,((1081_Cyanothece_sp._PCC_7822:0.04134155,1137_Cyanothece_sp._PCC_7424:0.03647349)0.946000:0.03036010,(1220_Cyanothece_sp._PCC_8801:0.03311436,(1112_Crocosphaera_watsonii_WH_:0.06004671,(1219_Cyanothece_sp._ATCC_51142:0.01375657,1222_Cyanothece_sp._CCY0110:0.00798780)0.826000:0.01104685)0.974000:0.03593549)0.958000:0.03833609)0.770000:0.01050221)0.933000:0.03179590,((1233_Microcystis_aeruginosa_PC:0.00000016,(1234_Microcystis_aeruginosa_PC:0.00000027,(1230_Microcystis_aeruginosa_PC:0.00302454,(1236_Microcystis_aeruginosa_NI:0.00000028,(1229_Microcystis_aeruginosa_NI:0.00000025,(1253_Microcystis_wesenbergii_T:0.00303352,1231_Microcystis_aeruginosa_KW:0.00301723)0.000000:0.00000024)0.848000:0.00302418)0.144000:0.00302515)0.000000:0.00000016)0.808000:0.00302512)0.999000:0.07913664,(963_Snowella_sp.:0.07785643,1263_Synechocystis_sp._PCC_671:0.06821374)0.995000:0.06476094)0.812000:0.01677240)0.911000:0.01875074,((1017_Stanieria_sp._NIES-3757:0.01543229,1061_Stanieria_cyanosphaera_PC:0.01525494)0.999000:0.08016230,(1200_Xenococcus_sp._PCC_7305:0.11038241,(960_Pleurocapsa_sp._CCALA_161:0.05295969,970_Chondrocystis_sp._NIES-410:0.05666284)0.988000:0.06410736)0.809000:0.02045969)0.987000:0.05513922)0.859000:0.01711399)0.526000:0.01654933)0.964000:0.03485010)0.803000:0.01004008)0.944000:0.02415987)0.525000:0.00722037,((1255_Geitlerinema_sp._PCC_7407:0.14062431,((((1209_filamentous_cyanobacteriu:0.06788472,((1223_Leptolyngbya_sp.:0.00586615,1228_Phormidium_tenue_NIES-30:0.00959285)0.710000:0.01233899,(1184_Leptolyngbya_antarctica:0.04062923,(1235_filamentous_cyanobacteriu:0.00281418,1237_filamentous_cyanobacteriu:0.00331945)0.859000:0.00945832)0.812000:0.00615727)1.000000:0.08050304)0.017000:0.03003465,(1193_Aphanocapsa_montana_BDHKU:0.08816467,1227_Halomicronema_hongdechlor:0.06849167)0.152000:0.01365735)0.613000:0.00906275,((1142_Leptolyngbya_sp._PCC_7375:0.05151138,1259_Leptolyngbya_sp._Heron_Is:0.02852110)0.999000:0.10216532,(1134_Leptolyngbya_foveolarum:0.07135803,1215_Phormidesmis_priestleyi_A:0.07060432)0.994000:0.08013024)0.991000:0.06272386)0.998000:0.07579877,((1221_Leptolyngbya_sp._hensonii:0.13727804,((1132_Leptolyngbya_sp.:0.09227137,1204_Oscillatoriales_cyanobact:0.04148686)0.961000:0.03392558,(995_Leptolyngbya_frigida_ULC18:0.08596743,(1036_Alkalinema_sp._CACIAM_70d:0.09473261,(1072_Phormidesmis_priestleyi_U:0.12293361,(1188_Leptolyngbya_boryana_IAM_:0.02960723,(974_Leptolyngbya_sp._NIES-3755:0.01900951,1153_Leptolyngbya_sp._NIES-210:0.01781856)0.780000:0.01652177)0.964000:0.04732754)0.298000:0.04291771)0.407000:0.02659359)0.874000:0.02216123)0.906000:0.02439547)0.578000:0.01825065,((1232_filamentous_cyanobacteriu:0.07896684,(((1217_Leptolyngbya_valderiana_B:0.00000001,1294_Geitlerinema_sp._FC_II:0.00000028)0.988000:0.05452821,(1212_Phormidium_sp._OSCR:0.00142346,1213_Phormidium_willei_BDU_130:0.01405395)1.000000:0.08546412)0.987000:0.06224183,((((050_Nephroselmis_astigmatica:0.12575834,((038_Mesostigma_viride:0.11838539,040_Chlorokybus_atmophyticus:0.02428033)0.998000:0.06297632,(031_Pyramimonas_parkeae:0.08272360,(044_Ostreococcus_tauri:0.09352277,(041_Prasinoderma_coloniale:0.10521741,042_Verdigellas_peltata:0.15696922)0.914000:0.04231783)0.000000:0.01967404)0.747000:0.02226187)0.372000:0.02165964)0.628000:0.00759143,((027_Floydiella_terrestris:0.16768836,049_Coccomyxa_subellipsoidea_C:0.08835391)0.952000:0.05491670,1262_Opitutae_bacterium_TMED67:0.22938911)0.108000:0.01103295)0.873000:0.01814484,(036_Chaetosphaeridium_globosum:0.07388348,(046_Klebsormidium_flaccidum:0.11759772,(047_Zygnema_circumcarinatum:0.04013901,(030_Chara_vulgaris:0.10793418,((010_Anthoceros_angustus:0.01930037,(009_Physcomitrella_patens:0.02795272,008_Marchantia:0.00973954)0.822000:0.00572638)0.748000:0.00404291,(011_Psilotum_nudum:0.08810033,((003_Cycas_taitungensis:0.01982060,(007_Ginkgo_biloba:0.01884035,(005_Pinus_thunbergii:0.06560166,(002_Cryptomeria_japonica:0.01956959,001_Welwitschia_mirabilis:0.10951829)0.047000:0.00967247)0.394000:0.00653128)0.757000:0.00587453)0.938000:0.02125475,(016_Sorghum_bicolor:0.03357300,((015_Chloranthus_spicatus:0.01562365,014_Liriodendron_tulipifera:0.00000022)0.766000:0.00321128,(((1279_Paenarthrobacter_nicotino:0.00308406,(1282_Staphylococcus_aureus_sub:0.00306034,(1281_synthetic_construct:0.00612037,013_Arabidopsis_thaliana:0.01880668)0.876000:0.00626026)0.770000:0.00310252)0.728000:0.00305059,(017_Populus_trichocarpa:0.01247274,1276_Halomonas_heilongjiangens:0.03146141)0.750000:0.00307497)0.973000:0.01253006,(012_Nymphaea_alba:0.02798871,(018_Illicium_oligandrum:0.00637000,006_Amborella_trichopoda:0.02160280)0.721000:0.00311710)0.741000:0.00322053)0.758000:0.00307592)0.866000:0.01135814)0.976000:0.03124329)1.000000:0.06625494)0.529000:0.01186590)0.912000:0.02113351)0.768000:0.01781093)0.799000:0.01309145)0.784000:0.02267030)0.991000:0.06345037)0.999000:0.11662418,((028_Cyanophora_paradoxa:0.02766155,032_Cyanophora_biloba:0.05282024)0.998000:0.10192979,((039_Porphyridium_sordidum:0.08904793,((043_Rhodochaete_parvula:0.05800325,(029_Gracilaria_ferox:0.05105933,035_Porphyra_purpurea:0.04571711)0.985000:0.04222255)0.795000:0.02274633,(045_Phaeodactylum_tricornutum:0.07418725,(037_Nannochloropsis_oculata:0.20151252,033_Heterosigma_akashiwo:0.03954494)0.166000:0.02965411)0.956000:0.02928053)0.731000:0.00657990)0.898000:0.01780599,(034_Cyanidium_caldarium:0.09758337,048_Cyanidioschyzon_merolae_st:0.11327423)0.840000:0.03054326)1.000000:0.11842879)0.828000:0.05447780)0.993000:0.07606975)0.659000:0.01979165)0.898000:0.01966845,((1133_Synechococcus_lividus_PCC:0.02732514,(1211_Thermosynechococcus_elong:0.00654362,(1179_Thermosynechococcus_sp._N:0.00695113,1190_Thermosynechococcus_elong:0.00608447)0.895000:0.01144026)0.971000:0.02546780)0.976000:0.05522992,(1189_Cyanothece_sp._PCC_7425:0.07353473,1240_Synechococcus_sp._PCC_631:0.12602262)0.258000:0.03233910)1.000000:0.08644896)0.878000:0.01828335)0.708000:0.01452439)0.215000:0.01474307)0.872000:0.01325139,(((1246_Moorea_producens_JHB:0.00495323,(1242_Moorea_bouillonii_PNG:0.00601611,1243_Moorea_producens_PAL-8-15:0.00000016)0.919000:0.01328737)1.000000:0.14079669,(1176_Desertifilum_sp._IPPAS_B-:0.08586178,(1218_Roseofilum_reptotaenium_A:0.15535092,((1194_Trichodesmium_erythraeum_:0.18060203,(((1172_Arthrospira_platensis_NIE:0.00000025,1201_Arthrospira_platensis:0.00601679)0.901000:0.00908370,(1161_Arthrospira_maxima_CS-328:0.00300883,1162_Arthrospira_sp._PCC_8005:0.00000013)0.728000:0.00302630)0.985000:0.05330288,((((1196_Planktothrix_rubescens:0.00610969,1203_Planktothrix_agardhii_NIV:0.00000017)0.847000:0.00578296,(1206_Planktothrix_sp._PCC_1120:0.00577700,(1191_Planktothrix_serta_PCC_89:0.04368946,1208_Planktothrix_tepida_PCC_9:0.00389892)0.660000:0.00908707)0.906000:0.01021509)0.762000:0.00466174,(1260_Planktothrix_paucivesicul:0.01190130,1264_Oscillatoriales_cyanobact:0.00338436)0.610000:0.00148720)0.999000:0.06529802,(1248_Limnoraphis_robusta_CS-95:0.02783651,1297_Lyngbya_aestuarii_BL_J:0.03266221)0.982000:0.04147061)0.890000:0.03137883)0.965000:0.03735708)0.968000:0.04568292,((1258_Planktothricoides_sp._SR0:0.08247090,1166_Oscillatoria_acuminata_PC:0.11642348)0.793000:0.02980739,(1185_Acaryochloris_marina_MBIC:0.33693355,1290_Acaryochloris_sp._RCC1774:0.20117094)1.000000:0.26248773)0.793000:0.02353168)0.748000:0.02205586)0.086000:0.02628486)0.530000:0.01639876)0.890000:0.01861196,(1126_Crinalium_epipsammum_PCC_:0.09552361,((1099_Chlorogloea_sp._CCALA_695:0.04602852,1216_Aliterella_atlantica_CENA:0.03955967)0.976000:0.05710805,(943_Merismopedia_glauca_CCAP_1:0.12471065,(994_Chamaesiphon_polymorphus_C:0.00000030,997_Chamaesiphon_minutus_PCC_6:0.00610254)1.000000:0.16986899)0.897000:0.05966536)0.595000:0.02291586)0.972000:0.03420537)0.158000:0.00896021)0.918000:0.01394789)0.899000:0.02411680)0.517000:0.02223690,(((1005_Oscillatoriales_cyanobact:0.02193336,1057_Pseudanabaena_sp.:0.00650186)0.912000:0.02329713,((1083_Pseudanabaena_biceps_PCC_:0.00921129,(1224_Pseudanabaena_sp.:0.02524795,1131_Pseudanabaena_sp._SR411:0.02409992)0.000000:0.00000024)0.716000:0.00472701,(1245_Pseudanabaena_frigida:0.01635054,1052_Pseudanabaena_sp._ABRG5-3:0.06482988)0.906000:0.01353808)0.884000:0.02047240)1.000000:0.12529461,(1058_Pseudanabaena_sp._PCC_736:0.17168136,(1007_Synechococcus_sp._PCC_750:0.10929065,1226_Cyanobacteria_bacterium_M:0.17001181)0.949000:0.05854881)0.715000:0.03474670)0.994000:0.07957522)0.153000:0.00872313)0.968000:0.03945815,((1129_Synechococcus_sp._JA-2-3B:0.00320441,(1147_Synechococcus_sp._JA-3-3A:0.00299689,1149_Synechococcus_sp._60AY4M2:0.00000013)0.907000:0.01185441)0.995000:0.13780234,(1285_Gloeobacter_violaceus_PCC:0.13715830,1286_Gloeobacter_kilaueensis_J:0.10797677)1.000000:0.58078915)0.956000:0.10566503)0.071000:0.02017152)0.999000:0.19931169)0.988000:0.08031180)0.919000:0.02038135)0.697000:0.00554634)0.919000:0.13734456,((1287_Prochlorococcus_sp._MIT_0:0.01753945,(1048_Prochlorococcus_marinus_s:0.00297390,((1060_Prochlorococcus_marinus_s:0.00000025,(1056_Prochlorococcus_marinus_s:0.00000026,1059_Prochlorococcus_marinus_s:0.00298104)0.860000:0.00298474)0.802000:0.00300306,(1068_Prochlorococcus_sp._MIT_1:0.00599047,(1040_Prochlorococcus_marinus_s:0.00297829,1035_Prochlorococcus_marinus_s:0.00000016)0.000000:0.00000016)0.922000:0.00900658)0.000000:0.00000136)0.889000:0.01777029)1.000000:0.18318052,((931_Prochlorococcus_sp._MIT_06:0.00000024,((930_Prochlorococcus_marinus_st:0.00303480,(933_Prochlorococcus_sp._HOT_20:0.00000012,(937_Prochlorococcus_marinus_st:0.00303729,((939_Prochlorococcus_marinus_st:0.00610113,950_Prochlorococcus_marinus_st:0.00607786)0.000000:0.00000027,(1155_Prochlorococcus_marinus_s:0.01253618,(942_Prochlorococcus_marinus_st:0.01969970,((941_Prochlorococcus_marinus_su:0.00000025,945_Prochlorococcus_sp._MED-G7:0.00302728)0.975000:0.02544274,(948_Prochlorococcus_marinus_st:0.02737293,((949_Prochlorococcus_marinus_st:0.00000001,1158_Prochlorococcus_marinus_s:0.00000028)0.988000:0.02778995,(951_Prochlorococcus_marinus_st:0.01234620,(957_Prochlorococcus_marinus_st:0.00000001,958_Prochlorococcus_marinus_st:0.00000001)0.860000:0.00604537)0.908000:0.01296951)0.787000:0.00648695)0.085000:0.01094352)0.753000:0.00695864)0.859000:0.00779872)0.761000:0.00304527)0.936000:0.00920716)0.760000:0.00303261)0.000000:0.00000012)0.829000:0.00303473,(934_Prochlorococcus_marinus_st:0.00000015,(935_Prochlorococcus_sp._RS50:0.00303513,936_Prochlorococcus_marinus_st:0.00000014)0.909000:0.00607991)0.000000:0.00000015)0.962000:0.01220537)0.988000:0.06262247,(((1252_Prochlorococcus_sp._MIT_0:0.00624017,(1022_Prochlorococcus_marinus_s:0.00000001,1251_Prochlorococcus_marinus_s:0.00000025)0.000000:0.00000025)0.757000:0.00347969,(1063_Prochlorococcus_marinus_X:0.01844672,998_Prochlorococcus_marinus_XM:0.01026900)0.723000:0.00492181)0.996000:0.07009750,(1267_Prochlorococcus_sp._MIT_0:0.02518521,(1140_Prochlorococcus_marinus_s:0.02721801,(1292_Prochlorococcus_sp._MIT_0:0.03933760,1277_Prochlorococcus_marinus_s:0.04541651)0.987000:0.04218671)0.999000:0.07640864)0.962000:0.04554881)0.796000:0.04836230)1.000000:0.17893485)0.000000:0.00585163)1.000000:6.78112958,(379_Oscillatoriales_cyanobacte:0.25346392,(((355_Chroococcidiopsis_cubana_C:0.00732352,(372_Chroococcidiopsis_thermali:0.00000001,373_Chroococcidiopsis_sp._CCAL:0.00352784)0.767000:0.00337025)1.000000:0.14282204,((375_Calothrix_sp._PCC_7507:0.17882367,376_Calothrix_sp._NIES-3974:0.11672187)0.731000:0.02467995,((358_Fischerella_sp._NIES-4106:0.02836301,((367_Fischerella_sp._NIES-3754:0.00345708,368_Fischerella_major_NIES-592:0.00000014)0.796000:0.00619137,(364_Fischerella_thermalis:0.00000026,((363_Fischerella_thermalis_CCME:0.00000029,366_Fischerella_muscicola_CCME:0.01740169)0.827000:0.00345629,(362_Fischerella_thermalis_CCME:0.00345609,(365_Fischerella_thermalis_CCME:0.00346946,(360_Fischerella_thermalis_CCME:0.00344974,361_Fischerella_thermalis_CCME:0.00346342)0.891000:0.00699377)0.793000:0.00344341)0.000000:0.00000021)0.000000:0.00000026)0.788000:0.00431965)0.917000:0.02150225)0.999000:0.12321917,(371_Mastigocoleus_testarum_BC0:0.07690862,374_Calothrix_parasitica_NIES-:0.14279756)0.997000:0.09346796)0.821000:0.03980347)0.988000:0.09278258)0.881000:0.04913885,((385_Halomicronema_hongdechlori:0.22233190,403_Synechococcus_sp._PCC_7335:0.27217405)1.000000:0.29030286,(384_Pleurocapsa_sp._CCALA_161:0.27769978,(369_Pleurocapsa_sp._PCC_7327:0.00942221,370_Hydrococcus_rivularis_NIES:0.01451350)0.998000:0.14015143)0.976000:0.09100791)0.860000:0.05253288)0.939000:0.07491593)0.875000:0.19499453)0.728000:0.10263514,(301_Acaryochloris_sp._RCC1774:0.24436661,(354_Acaryochloris_sp._HICR111A:0.01024610,356_Acaryochloris_marina_MBIC1:0.01112088)1.000000:0.29930622)0.997000:0.14822390)0.967000:0.09077534,((058_Synechococcus_sp._PCC_6312:0.05319300,(052_Thermosynechococcus_elonga:0.03050795,055_Synechococcus_lividus_PCC_:0.01662586)0.991000:0.05546215)0.993000:0.05420591,(078_Microcoleus_sp._PCC_7113:0.08263819,((062_Leptolyngbya_sp._hensonii:0.08792744,((125_Neosynechococcus_sphagnico:0.08865476,((235_Cyanobacteria_bacterium_M5:0.13390642,317_Synechococcus_sp._PCC_7502:0.12763315)0.652000:0.03122585,(296_Pseudanabaena_sp._PCC_7367:0.12326484,(206_Pseudanabaena_biceps_PCC_7:0.00369302,((201_Pseudanabaena_sp._SR411:0.00521589,(210_Pseudanabaena_sp._ABRG5-3:0.01610601,204_Pseudanabaena_frigida:0.00562294)0.308000:0.00363479)0.917000:0.01304912,(291_Pseudanabaena_sp.:0.03794622,(220_Oscillatoriales_cyanobacte:0.00725350,223_Pseudanabaena_sp.:0.00000037)0.957000:0.02927262)0.931000:0.01790609)0.752000:0.00354801)1.000000:0.07059058)0.853000:0.01860109)0.998000:0.16007975)0.944000:0.04603446,((063_Oscillatoriales_cyanobacte:0.09314522,(244_Rubidibacter_lacunae_KORDI:0.15528150,(173_Cyanobacteria_bacterium_QS:0.07667598,(144_Cyanobacteria_bacterium_QS:0.00364589,(149_Cyanobacteria_bacterium_QH:0.00365709,(171_Cyanobacteria_bacterium_QS:0.00365741,(153_Cyanobacteria_bacterium_QH:0.00365571,162_Cyanobacteria_bacterium_QH:0.00000025)0.000000:0.00000025)0.850000:0.00366239)0.000000:0.00000013)1.000000:0.13395375)0.983000:0.05070984)0.965000:0.05280792)0.731000:0.03220985,(((238_Chroogloeocystis_siderophi:0.00817160,(228_Chroococcidiopsis_sp._TS-8:0.01612124,(240_Gloeocapsa_sp._PCC_7428:0.00000794,(250_Chroococcales_cyanobacteri:0.01732943,(259_Aliterella_atlantica_CENA5:0.02606904,281_Chlorogloea_sp._CCALA_695:0.02596589)0.993000:0.04376092)0.699000:0.01860775)0.766000:0.00797876)0.696000:0.00389400)1.000000:0.11049138,(069_Chroococcidiopsis_sp._CCAL:0.00000050,(070_Chroococcidiopsis_thermali:0.00000025,073_cyanobacterium_TDX16:0.00363933)0.733000:0.00394722)0.967000:0.04638086)0.986000:0.06459711,((067_Tolypothrix_bouteillei_VB5:0.02754735,077_Scytonema_hofmannii_PCC_71:0.01493568)0.978000:0.03935646,(((130_Nostocales_cyanobacterium_:0.05506192,(090_Calothrix_parasitica_NIES-:0.01793397,194_Rivularia_sp._PCC_7116:0.03138882)0.987000:0.05467733)0.915000:0.02698143,((081_Calothrix_sp._PCC_6303:0.04237403,(245_Chamaesiphon_minutus_PCC_6:0.01076032,246_Chamaesiphon_polymorphus_C:0.00803713)1.000000:0.21508133)0.908000:0.01978272,((082_Calothrix_sp._HK-06:0.00911326,084_Calothrix_sp._NIES-4071:0.00351902)0.988000:0.03372215,(060_Calothrix_elsteri_CCALA_95:0.07057510,117_Calothrix_sp._NIES-4101:0.01281175)0.869000:0.01627887)0.956000:0.03027998)0.938000:0.02810102)0.836000:0.00817458,(172_Nostoc_minutum_NIES-26:0.04132074,(074_Nostoc_sp._NIES-4103:0.01381407,((((176_Trichormus_variabilis_ATCC:0.00000058,(184_Trichormus_variabilis_NIES:0.00000001,190_Nostoc_sp._PCC_7120:0.00376654)0.725000:0.00376276)0.985000:0.02801202,(071_Nostoc_sp._NIES-2111:0.00378383,076_Nostoc_sp._NIES-3756:0.00000013)0.921000:0.01921618)0.989000:0.03879079,(119_Chrysosporum_ovalisporum:0.02108347,(154_Nodularia_sp._NIES-3585:0.04520195,103_Nodularia_spumigena_CCY941:0.01164120)0.853000:0.01104416)0.918000:0.01653371)0.909000:0.01185825,(((((123_Raphidiopsis_curvata_NIES-:0.00370568,(132_Cylindrospermopsis_racibor:0.00370259,(131_Raphidiopsis_brookii_D9:0.00369941,(128_Cylindrospermopsis_sp._CR1:0.00000025,115_Cylindrospermopsis_racibor:0.00370792)0.000000:0.00000025)0.000000:0.00000012)0.000000:0.00000025)0.988000:0.04034687,(079_Sphaerospermopsis_kisselev:0.00570897,092_Nostoc_azollae_0708:0.02466954)0.837000:0.01641455)0.865000:0.01655186,(064_Anabaena_sp._CRKS33:0.03018140,(215_Cuspidothrix_issatschenkoi:0.04015475,((147_Anabaena_sp._90:0.00000025,(159_Anabaena_sp._MDT14b:0.00000013,165_Anabaena_sp._LE011-02:0.00373656)0.730000:0.00375719)0.789000:0.01425023,(101_Aphanizomenon_flos-aquae_L:0.00000028,(109_Anabaena_sp._AL93:0.00000012,(105_Aphanizomenon_flos-aquae_2:0.00000014,(112_Anabaena_sp._WA102:0.00000015,104_Dolichospermum_compactum_N:0.00378055)0.859000:0.00378198)0.860000:0.00378317)0.919000:0.00757689)0.910000:0.01236312)0.987000:0.04246325)0.494000:0.01257151)0.547000:0.01533159)0.953000:0.02066588,(114_Anabaena_cylindrica_PCC_71:0.02203719,(061_Cylindrospermum_sp._NIES-4:0.03292669,106_Cylindrospermum_stagnale_P:0.02454952)0.977000:0.03388785)0.000000:0.00000021)0.853000:0.00757907,((108_Calothrix_sp._NIES-2098:0.01603470,((110_Nostoc_sp._T09:0.00877480,(164_Nostoc_sp._RF31Y:0.01727288,((066_Hassallia_byssoidea_VB5121:0.00350383,075_Tolypothrix_sp._NIES-4075:0.00737224)0.994000:0.05192802,(088_Tolypothrix_campylonemoide:0.00661073,(094_Scytonema_sp._HK-05:0.00371927,097_Scytonema_sp._NIES-4073:0.00000026)0.736000:0.00834352)0.988000:0.05308442)0.999000:0.07284038)0.351000:0.00963244)0.934000:0.01796958,(151_Calothrix_sp._PCC_7507:0.05498977,((098_Calothrix_sp._NIES-2100:0.02249167,129_Calothrix_brevissima_NIES-:0.01139208)0.990000:0.03278124,(102_Tolypothrix_sp._PCC_7601:0.00368152,(089_Tolypothrix_tenuis_PCC_710:0.00000025,085_Nostoc_carneum_NIES-2107:0.00366382)0.741000:0.00366735)0.914000:0.01445420)0.000000:0.00000038)0.831000:0.00981278)0.706000:0.00855920)0.983000:0.03536584,((083_Nostoc_sp._CENA543:0.00772078,(065_Nostoc_sp._PCC_7524:0.00458929,(158_Calothrix_sp._NIES-3974:0.06821641,072_Calothrix_sp._336/3:0.06789746)0.443000:0.02433229)0.966000:0.02190433)0.766000:0.00574243,(((120_Nostoc_calcicola_FACHB-389:0.03817668,(121_Nostoc_sp._KVJ20:0.00702747,((135_Nostoc_sp._ATCC_53789:0.00631675,((134_Nostoc_sp._Peltigera_membr:0.00000017,217_Nostoc_sp._Peltigera_membr:0.00366270)0.828000:0.00733697,(124_Nostoc_punctiforme_PCC_731:0.00000014,(141_Nostoc_sp._Lobaria_pulmona:0.00698252,(148_Nostoc_punctiforme_NIES-21:0.00396016,169_Nostoc_sp._Peltigera_membr:0.02609209)0.413000:0.00374586)0.895000:0.00768484)0.000000:0.00000035)0.854000:0.00846247)0.786000:0.00739681,(113_Nostoc_commune_HK-02:0.00739831,126_Nostoc_flagelliforme_CCNUN:0.01125417)0.736000:0.00478399)0.936000:0.01415925)0.825000:0.00850582)0.985000:0.04161880,(100_Nostoc_linckia_z3:0.01228788,(096_Nostoc_sp._ATCC_43529:0.01484260,127_Nostoc_linckia_NIES-25:0.00745134)0.722000:0.00661353)0.954000:0.02997170)0.972000:0.02848910,((091_Anabaenopsis_circularis_NI:0.00000013,116_Nostoc_cycadae_WK-1:0.00000001)0.826000:0.00730993,(122_Nostoc_sp._PCC_7107:0.03979887,(086_Nostoc_piscinale_CENA21:0.00915842,087_Nostoc_sp._MBR_210:0.00573385)0.795000:0.01923960)0.786000:0.02035716)0.745000:0.00443174)0.870000:0.01054221)0.714000:0.01156203)0.752000:0.00496059)0.858000:0.00781540)0.951000:0.01892990)0.828000:0.00905975)0.741000:0.01220087)0.930000:0.02657493)0.877000:0.02046692)0.921000:0.03625719)0.875000:0.02585526)0.815000:0.01634185)0.923000:0.02553693,((((095_Oscillatoriales_cyanobacte:0.02564842,107_Oscillatoria]_sp._PCC_6506:0.02835346)0.997000:0.05588950,(080_Microcoleus_vaginatus_FGP-:0.00960033,(177_filamentous_cyanobacterium:0.01128563,(150_Oscillatoria_nigro-viridis:0.01717637,188_Tychonema_bourrellyi_FEM_G:0.02900961)0.316000:0.00593404)0.957000:0.02117235)0.921000:0.01913902)1.000000:0.08495725,((187_Alkalinema_sp._CACIAM_70d:0.09619877,(170_Leptolyngbya_boryana_IAM_M:0.01184056,(156_Leptolyngbya_sp._NIES-2104:0.01245265,168_Leptolyngbya_sp._NIES-3755:0.01038687)0.989000:0.04362784)0.924000:0.02285389)0.988000:0.05613359,(068_Leptolyngbya_frigida_ULC18:0.09548660,(118_Phormidesmis_priestleyi_UL:0.03838691,136_Leptolyngbya_sp.:0.11058012)0.556000:0.03305039)0.911000:0.03886231)0.244000:0.01948967)0.968000:0.03889905,(((155_Limnothrix_sp._P13C2:0.00000030,163_Limnothrix_sp._CACIAM_69d:0.00000001)1.000000:0.10855583,((161_Geitlerinema_sp._PCC_7407:0.08289921,(183_Synechococcus_elongatus_PC:0.00372038,213_Synechococcus_sp.:0.01494688)1.000000:0.10014986)0.931000:0.04279941,(059_Leptolyngbya_sp._O-77:0.02409470,(093_filamentous_cyanobacterium:0.00000014,248_filamentous_cyanobacterium:0.00000001)0.996000:0.06953911)0.304000:0.02762015)0.834000:0.02845762)0.963000:0.02272724,(198_Merismopedia_glauca_CCAP_1:0.14329596,(((133_Pleurocapsa_sp._PCC_7327:0.04495105,(137_Cyanothece_sp._PCC_7424:0.04361983,157_Cyanothece_sp._PCC_7822:0.03841430)0.947000:0.03297335)0.898000:0.02123807,((207_Snowella_sp.:0.05529940,(195_Synechocystis_sp._PCC_6803:0.00438915,209_Synechocystis_sp._PCC_6714:0.00000001)0.964000:0.03325823)0.975000:0.03842165,((111_Cyanothece_sp._PCC_8801:0.01791497,(138_Aphanothece_hegewaldii_CCA:0.05748229,(152_Microcystis_aeruginosa_PCC:0.00375542,(146_Microcystis_aeruginosa_PCC:0.00000013,(145_Microcystis_sp._T1-4:0.00373952,(143_Microcystis_aeruginosa_NIE:0.00374228,(142_Microcystis_aeruginosa_PCC:0.00000028,(264_Microcystis_aeruginosa_PCC:0.00376247,(255_Microcystis_aeruginosa_PCC:0.00000012,(258_Microcystis_aeruginosa_NIE:0.00000026,(265_Microcystis_aeruginosa_PCC:0.00000014,(260_Microcystis_aeruginosa_NIE:0.00375072,268_Microcystis_aeruginosa_TA0:0.00374968)0.000000:0.00000014)0.852000:0.00376022)0.857000:0.00376237)0.000000:0.00000029)0.841000:0.00375765)0.000000:0.00000028)0.144000:0.00374238)0.000000:0.00000015)0.000000:0.00000015)0.993000:0.05203355)0.430000:0.03027067)0.938000:0.03149732,((166_Cyanothece_sp._ATCC_51142:0.00714799,(160_Cyanothece_sp._CCY0110:0.00524451,262_Crocosphaera_watsonii_WH_8:0.07559855)0.857000:0.01332694)0.933000:0.03265190,((273_Geminocystis_sp._NIES-3708:0.00285208,357_Geminocystis_sp._NIES-3709:0.02395254)0.983000:0.03965755,(241_Cyanobacterium_aponinum_PC:0.02445823,(099_Cyanobacterium_sp._IPPAS_B:0.05905856,186_Cyanobacterium_stanieri_PC:0.01416051)0.996000:0.06568965)0.573000:0.01731488)0.997000:0.06949963)0.945000:0.05131264)0.702000:0.01469626)0.706000:0.01674980)0.985000:0.06211401,(((((306_Synechococcus_lacustris_st:0.01925296,((309_Cyanobium_usitatum_str._To:0.00000027,313_cyanobacterium_BACL30_MAG-:0.00000001)0.895000:0.01559250,((318_Synechococcus_sp._Baikal-G:0.01576475,((304_Cyanobium_sp.:0.00863431,305_Synechococcus_sp._SynAce01:0.02467738)0.967000:0.02052351,(303_Cyanobium_sp.:0.01383046,315_Synechococcus_sp._WH_5701:0.01409662)0.854000:0.00815103)0.953000:0.02207957)0.972000:0.02899211,((307_Cyanobium_sp._CACIAM_14:0.01507106,(319_Cyanobium_gracile_PCC_6307:0.00377725,(311_Cyanobium_sp._NIES-981:0.00376830,(308_Cyanobium_sp._PCC_7001:0.00000025,(325_Synechococcus_sp._GFB01:0.00788805,((392_Prochlorococcus_sp._MIT_07:0.00997382,(400_Prochlorococcus_marinus_st:0.00368842,(397_Prochlorococcus_sp._MIT_13:0.00000001,((395_Prochlorococcus_marinus_st:0.00000013,399_Prochlorococcus_sp._MIT_13:0.00368861)0.923000:0.01106066,(396_Prochlorococcus_marinus_st:0.00000027,398_Prochlorococcus_marinus_st:0.00000001)0.762000:0.00366869)0.883000:0.00736545)0.000000:0.00000024)0.955000:0.03162258)1.000000:0.25157984,((380_Prochlorococcus_marinus_XM:0.02863713,(381_Prochlorococcus_marinus_st:0.00000013,(401_Prochlorococcus_marinus_st:0.00000013,402_Prochlorococcus_marinus_st:0.00377201)0.983000:0.02314974)0.880000:0.02100446)0.990000:0.08486619,((410_Prochlorococcus_sp._MIT_06:0.01198848,(407_Prochlorococcus_sp._MIT_06:0.02012622,((408_Prochlorococcus_marinus_su:0.00000001,409_Prochlorococcus_marinus_st:0.00378275)0.949000:0.01937132,406_Prochlorococcus_marinus_st:0.02699800)0.080000:0.00776005)0.921000:0.02187888)1.000000:0.16851449,((393_Prochlorococcus_marinus_st:0.00377046,(((390_Prochlorococcus_marinus_st:0.00000013,387_Prochlorococcus_marinus_st:0.01135938)0.000000:0.00000013,(391_Prochlorococcus_marinus_st:0.01156065,394_Prochlorococcus_marinus_st:0.00760541)0.868000:0.00756425)0.842000:0.00377446,(388_Prochlorococcus_marinus_st:0.00000015,389_Prochlorococcus_marinus_st:0.00377157)0.000000:0.00000015)0.000000:0.00000029)0.931000:0.02200912,(382_Prochlorococcus_marinus_su:0.01813279,(383_Prochlorococcus_marinus_st:0.00000015,386_Prochlorococcus_marinus_st:0.00375865)0.980000:0.02990207)0.952000:0.03449567)0.765000:0.05077092)0.613000:0.03666376)1.000000:0.23765621)1.000000:0.19423576)0.772000:0.00728110)0.765000:0.00374192)0.988000:0.02660189)0.678000:0.00376762)0.861000:0.00818289,((320_Synechococcus_sp._MED-G68:0.00752487,(310_Synechococcus_sp._WH_8016:0.00375897,335_Synechococcus_sp._TMED66:0.00000014)0.000000:0.00000014)0.948000:0.01544770,((312_Synechococcus_sp._MIT_S950:0.01520218,321_Synechococcus_sp._MIT_S950:0.00000013)0.960000:0.01547202,(((326_Synechococcus_sp._WH_7805:0.00400036,329_Synechococcus_sp._WH_7803:0.00736443)0.885000:0.00759725,(331_Synechococcus_sp._RS9916:0.01585633,(323_Synechococcus_sp._RS9917:0.00974708,322_Synechococcus_sp._XM-24:0.02528274)0.867000:0.00954618)0.833000:0.00718704)0.751000:0.00394687,((330_Synechococcus_sp._CC9311:0.01177115,333_Synechococcus_sp._WH_8020:0.00000013)0.922000:0.01609043,((346_Synechococcus_sp._BL107:0.00382715,(344_Synechococcus_sp._CC9902:0.00000030,(337_Synechococcus_sp._KORDI-52:0.00447956,((334_Synechococcus_sp._WH_8102:0.00384971,(338_Synechococcus_sp._CC9605:0.00000001,343_Synechococcus_sp._WH_8109:0.00382025)0.758000:0.00381710)0.705000:0.00700800,(327_Synechococcus_sp._KORDI-10:0.00652349,(314_Synechococcus_sp._KORDI-49:0.00000015,324_Synechococcus_sp._TMED205:0.00000001)0.770000:0.00597980)0.873000:0.01126526)0.735000:0.00768229)0.976000:0.02360158)0.000000:0.00000030)0.937000:0.02325689,(299_Synechococcus_sp._TMED19:0.02569628,(359_Synechococcus_sp._RCC307:0.03651232,((353_Candidatus_Synechococcus_s:0.01136950,(352_Candidatus_Synechococcus_s:0.01894349,351_Candidatus_Synechococcus_s:0.01200700)0.000000:0.00000026)0.763000:0.00657880,(345_Candidatus_Synechococcus_s:0.00376147,(339_Candidatus_Synechococcus_s:0.00000001,(340_Candidatus_Synechococcus_s:0.00000001,347_Candidatus_Synechococcus_s:0.00375557)0.875000:0.00377791)0.000000:0.00000001)0.845000:0.00887622)1.000000:0.17646137)0.734000:0.01839780)0.937000:0.02225349)0.874000:0.01735966)0.987000:0.03654127)0.711000:0.00413084)0.773000:0.00348166)0.986000:0.03175300)0.372000:0.00738708)0.872000:0.01455460)0.929000:0.03533183)1.000000:0.23991686,((202_Phormidesmis_priestleyi_An:0.00938431,(221_Phormidesmis_priestleyi:0.01952356,(226_Synechococcus_sp._PCC_7335:0.05593333,227_Leptolyngbya_foveolarum:0.01703029)0.966000:0.03645246)0.859000:0.01689467)1.000000:0.10771865,(279_Xenococcus_sp._PCC_7305:0.05157828,((290_Chondrocystis_sp._NIES-410:0.03499087,292_Pleurocapsa_sp._CCALA_161:0.03645060)0.990000:0.04435858,(233_Stanieria_cyanosphaera_PCC:0.00843453,237_Stanieria_sp._NIES-3757:0.00667723)0.984000:0.05735424)0.934000:0.03341810)0.998000:0.07791953)0.912000:0.05284128)0.885000:0.02779346,((253_Leptolyngbya_sp._PCC_7375:0.03296922,287_Leptolyngbya_sp._Heron_Isl:0.03351442)0.999000:0.12128573,(222_Aphanocapsa_montana_BDHKU2:0.11778346,((216_Phormidium_tenue_NIES-30:0.00384577,((212_Leptolyngbya_sp.:0.00384648,286_Leptolyngbya_antarctica:0.04259990)0.301000:0.00374640,(208_filamentous_cyanobacterium:0.00000029,219_filamentous_cyanobacterium:0.01129345)0.878000:0.00739462)0.000000:0.00000025)0.922000:0.02050523,(234_Halomicronema_hongdechlori:0.13965086,205_filamentous_cyanobacterium:0.05612497)0.832000:0.03097047)0.960000:0.04934452)0.433000:0.02243680)0.943000:0.05262164)0.903000:0.03220489,(225_Planktothricoides_sp._SR00:0.12105042,(139_Trichodesmium_erythraeum_I:0.13860600,((((211_Arthrospira_platensis_YZ:0.00000013,(214_Arthrospira_platensis_str.:0.00000014,218_Arthrospira_platensis_NIES:0.00362841)0.736000:0.00361190)0.864000:0.01092592,(197_Arthrospira_sp._O9.13F:0.00379189,199_Arthrospira_maxima_CS-328:0.00000015)0.755000:0.00382343)0.992000:0.05045313,((300_Lyngbya_aestuarii_BL_J:0.01039645,328_Lyngbya_sp._PCC_8106:0.00000014)0.915000:0.02065578,(230_Limnoraphis_robusta_CS-951:0.02375676,(247_Planktothrix_sp._PCC_11201:0.00396552,((224_Planktothrix_tepida_PCC_92:0.01412952,242_Planktothrix_serta_PCC_892:0.02802755)0.913000:0.01538114,((251_Planktothrix_agardhii:0.00000025,256_Planktothrix_agardhii_NIVA:0.00384711)0.931000:0.01641291,(229_Planktothrix_paucivesicula:0.00575453,231_Oscillatoriales_cyanobacte:0.00930793)0.369000:0.00946467)0.954000:0.02354482)0.440000:0.00496956)1.000000:0.06529434)0.566000:0.01369726)0.991000:0.05075863)0.873000:0.02294280,(294_Roseofilum_reptotaenium_AO:0.12461113,((285_Geitlerinema_sp._FC_II:0.02810811,(266_Phormidium_sp._OSCR:0.00866996,275_Phormidium_willei_BDU_1307:0.00000001)0.997000:0.08472770)0.998000:0.07261925,(((274_Synechococcus_sp._NIES-970:0.00371899,((261_Synechococcus_sp._PCC_7003:0.00375664,(269_Synechococcus_sp._PCC_7310:0.00000013,276_Synechococcus_sp._PCC_7002:0.00371808)0.764000:0.00369948)0.748000:0.00613269,(280_Leptolyngbya_sp._PCC_7376:0.02174826,282_Limnothrix_rosea_IAM_M-220:0.01710248)0.820000:0.01029467)0.863000:0.01376808)1.000000:0.12239904,(239_Cyanobacteria_bacterium_SW:0.08444336,(263_Dactylococcopsis_salina_PC:0.03687249,252_Halothece_sp._PCC_7418:0.00889098)0.451000:0.02624872)0.997000:0.10792776)0.502000:0.02052081,(249_Gloeocapsa_sp._PCC_73106:0.11423828,((284_Richelia_intracellularis:0.05752367,(270_Richelia_intracellularis_H:0.00786006,283_Richelia_intracellularis_H:0.00447909)0.988000:0.05028091)0.992000:0.09215506,(196_Mastigocoleus_testarum_BC0:0.07591481,(203_Scytonema_tolypothrichoide:0.10961382,((185_Hapalosiphon_sp._MRB220:0.00000024,(191_Fischerella_sp._NIES-4106:0.01128243,192_Hapalosiphonaceae_cyanobac:0.00754767)0.928000:0.02295831)0.973000:0.03145063,(178_Fischerella_thermalis_CCME:0.00000017,(174_Fischerella_thermalis_CCME:0.00379895,(180_Fischerella_sp._NIES-3754:0.00000015,(179_Fischerella_muscicola_CCME:0.00760927,(182_Fischerella_thermalis_CCME:0.00380137,(348_Fischerella_thermalis_WC24:0.00000015,(332_Fischerella_thermalis_WC55:0.00000001,181_Fischerella_thermalis:0.00000015)0.000000:0.00000001)0.000000:0.00000024)0.847000:0.00380292)0.000000:0.00000015)0.000000:0.00000028)0.798000:0.00765943)0.953000:0.02718278)0.860000:0.02928040)0.971000:0.05036630)0.813000:0.03400646)0.956000:0.04345409)0.967000:0.05214215)0.959000:0.03695016)0.729000:0.00550648)0.923000:0.02550769)0.590000:0.00462564)0.527000:0.01766708)0.870000:0.02017194)0.939000:0.04540989,((278_Coleofasciculus_chthonopla:0.06356560,(232_Moorea_producens_JHB:0.00000018,((254_Moorea_producens_PAL:0.00000014,277_Moorea_producens_3L:0.00000001)0.885000:0.01107845,(243_Moorea_producens_PAL-8-15-:0.00379906,236_Moorea_bouillonii_PNG:0.02936177)0.918000:0.01879581)0.959000:0.02390773)1.000000:0.17060868)0.996000:0.06761771,((167_Desertifilum_sp._IPPAS_B-1:0.09491954,288_Oscillatoria_acuminata_PCC:0.12348243)0.857000:0.03559239,(193_Crinalium_epipsammum_PCC_9:0.16359409,(140_Phormidium_ambiguum_IAM_M-:0.11083106,200_Cyanothece_sp._PCC_7425:0.13037968)0.757000:0.03653892)0.879000:0.02687881)0.664000:0.01088020)0.974000:0.03501690)0.915000:0.02864048)0.833000:0.01939884)0.882000:0.01388559)0.816000:0.00721631)0.901000:0.01701777)0.928000:0.02236944)0.505000:0.01327623)0.859000:0.02671166)0.952000:0.05539726)0.920000:0.08749214)0.847000:0.13081699)1.000000:0.61082195)0.797000:0.12977599)0.998000:0.37472363)1.000000:0.40694813)0.743000:0.12404140)0.820000:0.08441783)0.725000:0.11602677)1.000000:0.63377446)0.634000:0.09727744)1.000000:0.47159478)0.998000:0.26491768)0.994000:0.24659375)0.983000:0.13055514,((836_Prochlorococcus_sp._MIT_06:0.09224115,(837_Prochlorococcus_marinus_st:0.08119589,(832_Prochlorococcus_sp._MIT_06:0.04649617,(829_Prochlorococcus_marinus_su:0.00000001,858_Prochlorococcus_marinus:0.03491562)0.984000:0.05219302)0.985000:0.06638290)0.966000:0.07954157)0.981000:0.09165672,(860_Prochlorococcus_marinus_XM:0.00983010,(863_Prochlorococcus_sp._MIT_08:0.00493351,(856_Prochlorococcus_marinus_st:0.00000001,928_Prochlorococcus_marinus_st:0.00000013)0.973000:0.03071523)0.427000:0.00525594)0.999000:0.12116821)0.528000:0.03715351)0.973000:0.10856040)0.948000:0.09021425)0.807000:0.02943111)0.967000:0.08069461)0.997000:0.17114142)1.000000:0.33061798);
