# Supplementary material for: Time-resolved comparative molecular evolution of oxygenic photosynthesis
Source: Biochim Biophys Acta Bioenerg. 2021 Jun 1;1862(6):148400. doi: 10.1016/j.bbabio.2021.148400 (PMC8047818; doi:10.1016/j.bbabio.2021.148400)
Supplement: Supplementary file 1 — Supplementary material: sequence alignments and trees [file mmc1.zip › Figure_S10_all_asr_D0_sequences.phy]

14   362
MEGA_lg_g_ancD0      ATSTKMTTTL RPQQRRRRES GDWWERFCDW ITRTDNRLYI GWFGVLMIPC LFTAAICFII
paml_lg_g_ancD0      -----MTTAL ---QARRREA AGLWERFCGW ITRTENRLYI GWFGVLMIPT LLTAAICFII
FastML_lg_gf_ancD0   -----MTTTI -----GRRQS --LWERFCNW ITRTDNRLYI GWFGVLMIPT ALLAAAVFFI
MEGA_lg_gf_ancD0     ATTTKMTTTI RKQQRKKREN GDLWERFCRW IKKTDNRLYI GWFGVLMIPC LLTAAVCFII
paml_lg_gf_ancD0     -----MTTAL ---QARRRAA AGLWERFCGW ITRTENRLYI GWFGVLMIPT LLTAAIVFII
FastML_lg_gi_ancD0   -----MTTTI -----GRRQS --LWERFCNW ITRTDNRLYI GWFGVLMIPT ALLATACFII
MEGA_lg_gi_ancD0     ATSTKMTTTL RPQQRRRRES GDWWERFCDW ITRTDNRLYI GWFGVLMIPC LFTAAICFII
paml_lg_gi_ancD0     -----MTTAL ---QARRREA AGLWERFCGW ITRTENRLYI GWFGVLMIPT LLTAAICFII
FastML_lg_gif_ancD0  -----MTTTI -----GRRQS --LWERFCNW ITKTDNRLYI GWFGVLMIPT ALLATACFII
MEGA_lg_gif_ancD0    ATTTKMTTTI RKRQRKRREN GDLWERFCRW IKKTDNRLYI GWFGVLMIPT LLTATICFII
paml_lg_gif_ancD0    -----MTTAL ---RARRRAA GGLWERFCGW ITKTENRLYI GWFGVLMIPT LLTAALCFII
FastML_wag_gf_ancD0  -----MTTTI -----GRRQS --LFERFCNW VTSTDNRLYI GWFGVLMIPT ALLAAIVFFI
MEGA_wag_gf_ancD0    ATSTKMTTTL RKQQRKKRQT ADLWERFCDW VKKTDNRLYI GWFGVLMIPC LLTAAICFII
paml_wag_gf_ancD0    -----MTTAL ---QAAARAA AGLWERFCGW VTRTENRLYI GWFGVLMIPT LLTAAIVFII

                     GFIAAPPWDM DGI----SSS LLDGNNIITA AVVPPSAAIG LHFYPIWEAA SLDEWCYNGG
                     GFIAAPPWDM DGI----SSS LLDGNNLITA AVAPPSAAIG LSFYPIWEAA SLDEWLYNGG
                     GFIAAPPWDM DGIREPVSGS LLDGNNFITA AVVPPSAAIG LHFYPLWAAA SLDEWLYNGG
                     GFIAAPPWDM DGI----TSS LLDGNNIITA AVVPPSAAIG LHFYPIWEQA DLDEWCYNGG
                     GFIAAPPWDM DGI----SSS LLDGNNLITA AVVPPSAAIG LSFYPIWEAA SLDEWLYNGG
                     GFIAAPPWDM DGLREPVSGS LLDGNNFITA AVVPPSAAIG LHFYPLWEAA SLDEWLYNGG
                     GFIAAPPWDM DGI----SSS LLDGNNIITA AVVPPSAAIG LHFYPIWEAA SLDEWCYNGG
                     GFIAAPPWDM DGI----SSS LLDGNNLITA AVAPPSAAIG LSFYPIWEAA SLDEWLYNGG
                     GFIAAPPWDM DGIREPVSGS LLDGNNFLTV AVVPPSAAIG LHFYPLWAAA SLDEWLYNGG
                     GFIAAPPWDM DGI----TSS LLDGNNIITV AVVPPSAAIG LHFYPIWEQA DLDEWCYNGG
                     GFIAAPPWDM DGI----SSS LLDGNNLITA AVVPPSAAIG LSFYPIWEAA SLDEWLYNGG
                     GFIAAPPWDM DGIREPVSGS LLDGNNFITA AVVPPSAAIG LHFYPLWEAA SLDEWLYNGG
                     GFIAAPPWDM DGI----SSS LLDGCNIITA AVVPPSAAIG LHFYPIWEAA SLDEWCYNGG
                     GFIAAPPWDM DGI----SSS LLDGNNIITA AVVPPAAAIG LHFYPIWEAA SLDEWLYNGG

                     PWQLIVFHFL IGIFCYMMRE WELSRRLGMR PWISVAFSAP VAAYVAVLLI YPIGQGSWSE
                     PWQLIVLHFL IGIFCYMLRE WELSRRLGMR PYISLAFSAP VAAFVAVLLI YPIGQGSWSE
                     LWQLIVLHFL IGIFCYMLRQ WELSRRLGMR PWIAVAFSAP VAAFVAVLLI YPIGQGSWSE
                     PWQLIVFHFL IGIYCYMLRQ WELSRRLGMR PYISVAFSAP VAAYTAVLLI YPIGQGSWSE
                     PWQLIVFHFL IGIFCYMLRQ WELSRRLGMR PYISVAFSAP VAAFTAVLLI YPIGQGSWSE
                     LWQLIVLHFL IGIFCYMLRQ WELSRRLGMR PWIAIAFSAP VAAFVAVLLI YPIGQGSWSE
                     PWQLIVFHFL IGIFCYMMRQ WELSRRLGMR PWISVAFSAP VAAYVAVLLI YPIGQGSWSE
                     PWQLIVLHFL IGIFCYMLRE WELSRRLGMR PYISLAFSAP VAAFVAVLLI YPIGQGSWSE
                     LWQLIVFHFL IGIFCYMLRQ WELSRRLGMR PWIAVAFSAP VAAFVAVLLI YPIGQGSWSE
                     PWQLIVFHFL IGIFCYMMRQ WELSRRLGMR PYISVAFSAP VAAFTAVLLI YPIGQGSWSE
                     PWQLIVFHFL IGIFCYMLRE WELSRRLGMR PYISVAFSAP VAAFTAVLLI YPIGQGSWSE
                     LWQLIVLHFL IGIYCYMLRE WELSRRLGMR PWIAVAFSAP VAAYVAVLLI YPIGQGSWSE
                     PWQLIVFHFL IGIYCYMDRE WELSRRLGMR PYISVAFSAP VAAYTAVLLI YPIGQGSWSE
                     LWQLIVFHFL IGIFCYMLRE WELSRRLGMR PYISVAFSAP VAAYTAVLLI YPIGQGSWSE

                     GMPFGISGTF NFMLAFQAEH NFLMNPFHML GVAGVFGGAF LCAMHGALVT STLIRETTET
                     GMPFGISGTF NFMLAFQAEH NFLMNPFHML GVAGVFGGAF LSAMHGALVT STLIRETSEA
                     GMPFGISGTF NFMLAFQAEH NFLMNPFHML GVAGVFGGAL LSAMHGSLVT STLIRETTES
                     GMPFGISGTF NFMLRFQAEH NILMNPFHML GVAGVFGGAF LCAMHGSLVT STLIRETTEN
                     GMPFGISGTF NFMLAFQAEH NILMNPFHML GVAGVFGGAF LSAMHGSLVT STLIRETTEA
                     GMPFGISGTF NFMLAFQAEH NFLMNPFHML GVAGVFGGAL LCAMHGSLVT STLIRETTES
                     GMPFGISGTF NFMFAFQAEH NFLMNPFHML GVAGVFGGAF LCAMHGALVT STLIRETTET
                     GMPFGISGTF NFMLAFQAEH NFLMNPFHML GVAGVFGGAF LSAMHGALVT STLIRETSEA
                     GLPFGISGTF NFMLAFQAEH NFLMNPFHML GVAGVFGGAL LCAMHGSLVT STLIRETTES
                     GMPFGISGTF NFMLRFQAEH NWLMNPFHML GVAGVFGGAF LCAMHGSLVT STLIRETTED
                     GLPFGISGTF NFMLAFQAEH NILMNPFHML GVAGVFGGAF LSAMHGALVT STLIRETTEA
                     GMPFGISGTF NFMLNFQAEH NFLMNPFHML GVAGVFGGAL LSAMHGSLVT STLIRETTES
                     GMPFGISGTF NFMLRFQAEH NFLMNPFHML GVAGVFGGAF LCAMHGALVT STLIRKTTET
                     GMPFGISGTF NFMLAFQAEH NFLMNPFHML GVAGVFGGAL LCAMHGALVT STLIRETTEA

                     ESQNCGYKFG QKEPTYNLVA AHGYWGRLFW RGLSFNNSRW LHFFLAFWPV VGIWFAALGV
                     -SQNAGYKFG QEEETYNLLA AHGYLGRLFW RGLSFNNSRS LHFFLAFWPV VGIWFAALGV
                     ESANAGYKFG QEEETYNLVA AHGYLGRLFW RGLSFSNSRS LHFFLLFWPV VGIWFAALGV
                     ESQNCGYKFG QKEETYNLVA AHGYLGRLFW RGLSFNNKRS LHFFMAFWPV VGIWFAALGV
                     -SQNAGYKFG QEEETYNLLA AHGYLGRLFW RGLSFNNSRS LHFFLAAWPV VGIWFAALGV
                     ESANAGYKFG QEEETYNLVA AHGYLGRLFW RGLSFSNSRS LHFFLLFWPV VGIWFAALGV
                     ESANCGYKFG QKEPTYNLVA AHGYWGRLFW RGLSFNNSRW LHFFMAFWPV VGIWFAALGV
                     -SQNAGYKFG QEEETYNLLA AHGYLGRLFW RGLSFNNSRS LHFFLAFWPV VGIWFAALGV
                     ESANAGYKFG QEEETYNLVA AHGYLGRLFW RGLSFSNSRS LHFFLLFWPV VGIWFAALGV
                     ESQNCGYKFG QKEETYNLVA AHGYWGRLFW RGLSFNNKRS LHFFMAFWPV VGIWFAALGV
                     -SQNAGYKFG QEEETYNLLA AHGYLGRLFW RGLSFNNSRS LHFFLAFWPV VGIWFAALGV
                     ESANAGYKFG QEEETYNLVA AHGYLGRLFW RGLSFSNSRS LHFFLLFWPV IGIWFAALGV
                     ESQNCGYKFG QKEETYNMVA AHGYLGRLFW RGLSFNNKRS LHFFLAFWPV VGIWFAALGV
                     -SQNAGYKFG QEEETYNLVA ANGYLGRLFW RGLSFNNSRS LHFFLAFWPV VGIWFAALGV

                     STMAFNLNGF NFNQSILDSQ GRVI--DTWY DWINWANEGI EVWHERQPHN FPLDLAPGEP
                     ATMAFNLNGF NFNQSILDSQ GRVIAGTGWY DIINWANEGI EVWHERQAHN FPLDLAAGEA
                     VTMAFNLNGF NFNQSILDSQ GRVI--NTWA DIINRANEGI EVWHERQAHN FPLDLA----
                     STMAFNLNGF NFNQSILDSQ GRVI--DTWY DKINRANEGI EVWHERQPHN FPLDLAPGEP
                     ATMAFNLNGF NFNQSILDSQ GRVIAGTGWY DIINRANEGI EVWHERQAHN FPLDLAAGEA
                     VTMAFNLNGF NFNQSILDSQ GRVI--NTWA DIINWANEGI EVWHERQAHN FPLDLA----
                     ATMAFNLNGF NFNQSILDSQ GRVI--DTWY DWINWANEGI EVWHERQPHN FPLDLAPGEP
                     ATMAFNLNGF NFNQSILDSQ GRVIAGTGWY DIINWANEGI EVWHERQAHN FPLDLAAGEA
                     VTMAFNLNGF NFNQSILDSQ GRVI--NTWA DIINRANEGI EVWHERQAHN FPLDLA----
                     STMAFNLNGF NFNQSILDSQ GRVI--DTWY DVINRANEGI EVWHERQKHK FPLDLAPGEP
                     ATMAFNLNGF NFNQSILDSQ GRVIAGTGWY DIINRANEGI EVWHERQAHN FPLDLAAGEA
                     VTMAFNLNGF NFNQSILDSQ GRVI--NTWY DIINWANLGI EVWHERQAHN FPLDLA----
                     STMAFNLNGF NFNQSILDSQ GRVI--DTWY DKINWANEGI EVWHERKPHN FPLDLAPGEP
                     ATMAFNLNGF NFNQSILDSQ GRVIAGTGWA DIINWANEGI EVWHERQAHN FPLDLAAGEA

                     IP
                     LP
                     --
                     LP
                     LP
                     --
                     IP
                     LP
                     --
                     IP
                     LP
                     --
                     IP
                     LP
