# Supplementary material for: Time-resolved comparative molecular evolution of oxygenic photosynthesis
Source: Biochim Biophys Acta Bioenerg. 2021 Jun 1;1862(6):148400. doi: 10.1016/j.bbabio.2021.148400 (PMC8047818; doi:10.1016/j.bbabio.2021.148400)
Supplement: Supplementary file 1 — Supplementary material: sequence alignments and trees [file mmc1.zip › Figure_S2_Type_I_RC_CP43_CP47_alignmnent.phy]

1389   1170
006_Nostoc_sp._Peltigera_membr  ---------- ---------- ---------- ---------- ---------- ----------
007_Phormidium_ambiguum_IAM_M-  ---------- ---------- ---------- ---------- ---------- ----------
008_Chrysosporum_ovalisporum    ---------- ---------- ---------- ---------- ---------- ----------
009_Nodularia_spumigena_CCY941  ---------- ---------- ---------- ---------- ---------- ----------
010_Nodularia_sp._NIES-3585     ---------- ---------- ---------- ---------- ---------- ----------
011_Calothrix_elsteri_CCALA_95  ---------- ---------- ---------- ---------- ---------- ----------
012_Cylindrospermopsis_racibor  ---------- ---------- ---------- ---------- ---------- ----------
013_Aphanizomenon_flos-aquae    ---------- ---------- ---------- ---------- ---------- ----------
014_Aphanizomenon_flos-aquae_2  ---------- ---------- ---------- ---------- ---------- ----------
015_Anabaena_cylindrica_PCC_71  ---------- ---------- ---------- ---------- ---------- ----------
016_Cylindrospermum_stagnale_P  ---------- ---------- ---------- ---------- ---------- ----------
017_Dolichospermum_compactum_N  ---------- ---------- ---------- ---------- ---------- ----------
018_Anabaena_sp._AL93           ---------- ---------- ---------- ---------- ---------- ----------
020_Anabaena_sp._90             ---------- ---------- ---------- ---------- ---------- ----------
021_Anabaena_sp._MDT14b         ---------- ---------- ---------- ---------- ---------- ----------
022_Nostoc_azollae_0708         ---------- ---------- ---------- ---------- ---------- ----------
023_Anabaena_sp._CRKS33         ---------- ---------- ---------- ---------- ---------- ----------
024_Dolichospermum_circinale    ---------- ---------- ---------- ---------- ---------- ----------
025_Dolichospermum_circinale    ---------- ---------- ---------- ---------- ---------- ----------
026_Cylindrospermopsis_racibor  ---------- ---------- ---------- ---------- ---------- ----------
027_Nostoc_sp._NIES-2111        ---------- ---------- ---------- ---------- ---------- ----------
028_Cylindrospermum_sp._NIES-4  ---------- ---------- ---------- ---------- ---------- ----------
029_Raphidiopsis_curvata_NIES-  ---------- ---------- ---------- ---------- ---------- ----------
030_Cylindrospermopsis_sp._CR1  ---------- ---------- ---------- ---------- ---------- ----------
031_Aphanizomenon_flos-aquae_M  ---------- ---------- ---------- ---------- ---------- ----------
032_Rubidibacter_lacunae_KORDI  ---------- ---------- ---------- ---------- ---------- ----------
033_Nostoc_sp._Peltigera_membr  ---------- ---------- ---------- ---------- ---------- ----------
034_Leptolyngbya_ohadii         ---------- ---------- ---------- ---------- ---------- ----------
035_Nostoc_sp._NIES-4103        ---------- ---------- ---------- ---------- ---------- ----------
036_Nostoc_punctiforme_PCC_731  ---------- ---------- ---------- ---------- ---------- ----------
037_Arthrospira_platensis_str.  ---------- ---------- ---------- ---------- ---------- ----------
038_Anabaenopsis_circularis_NI  ---------- ---------- ---------- ---------- ---------- ----------
040_Nostoc_sp._KVJ20            ---------- ---------- ---------- ---------- ---------- ----------
041_Nostoc_sp._106C             ---------- ---------- ---------- ---------- ---------- ----------
042_Arthrospira_platensis_YZ    ---------- ---------- ---------- ---------- ---------- ----------
043_Tolypothrix_sp._NIES-4075   ---------- ---------- ---------- ---------- ---------- ----------
044_Oscillatoria_sp._PCC_10802  ---------- ---------- ---------- ---------- ---------- ----------
045_Calothrix_sp._NIES-3974     ---------- ---------- ---------- ---------- ---------- ----------
046_Calothrix_sp._PCC_7103      ---------- ---------- ---------- ---------- ---------- ----------
047_Arthrospira_platensis_C1    ---------- ---------- ---------- ---------- ---------- ----------
048_Nostoc_sp._Peltigera_membr  ---------- ---------- ---------- ---------- ---------- ----------
049_Sphaerospermopsis_kisselev  ---------- ---------- ---------- ---------- ---------- ----------
050_Cyanothece_sp._ATCC_51142   ---------- ---------- ---------- ---------- ---------- ----------
051_Nostoc_sp._T09              ---------- ---------- ---------- ---------- ---------- ----------
052_Spirulina_subsalsa          ---------- ---------- ---------- ---------- ---------- ----------
053_Calothrix_sp._NIES-2100     ---------- ---------- ---------- ---------- ---------- ----------
054_Nostoc_sp._PCC_7524         ---------- ---------- ---------- ---------- ---------- ----------
055_Fortiea_contorta            ---------- ---------- ---------- ---------- ---------- ----------
056_Calothrix_sp._NIES-4101     ---------- ---------- ---------- ---------- ---------- ----------
057_Nostoc_sp._PCC_7107         ---------- ---------- ---------- ---------- ---------- ----------
058_Oscillatoriales_cyanobacte  ---------- ---------- ---------- ---------- ---------- ----------
059_unicellular_cyanobacterium  ---------- ---------- ---------- ---------- ---------- ----------
060_Calothrix_sp._PCC_6303      ---------- ---------- ---------- ---------- ---------- ----------
061_Calothrix_sp._HK-06         ---------- ---------- ---------- ---------- ---------- ----------
062_Nostoc_sp._PCC_7120         ---------- ---------- ---------- ---------- ---------- ----------
063_Hassallia_byssoidea_VB5121  ---------- ---------- ---------- ---------- ---------- ----------
064_Nostoc_sp._PCC_7120         ---------- ---------- ---------- ---------- ---------- ----------
065_Trichormus_variabilis_ATCC  ---------- ---------- ---------- ---------- ---------- ----------
066_Calothrix_parasitica_NIES-  ---------- ---------- ---------- ---------- ---------- ----------
067_Nostoc_piscinale_CENA21     ---------- ---------- ---------- ---------- ---------- ----------
068_Nostoc_sp._MBR_210          ---------- ---------- ---------- ---------- ---------- ----------
069_Halothece_sp._PCC_7418      ---------- ---------- ---------- ---------- ---------- ----------
070_Mastigocoleus_testarum_BC0  ---------- ---------- ---------- ---------- ---------- ----------
071_Fischerella_sp._PCC_7605    ---------- ---------- ---------- ---------- ---------- ----------
072_Desertifilum_sp._IPPAS_B-1  ---------- ---------- ---------- ---------- ---------- ----------
073_Microcoleus_sp._PCC_7113    ---------- ---------- ---------- ---------- ---------- ----------
074_Scytonema_hofmanni]_UTEX_B  ---------- ---------- ---------- ---------- ---------- ----------
075_Dactylococcopsis_salina_PC  ---------- ---------- ---------- ---------- ---------- ----------
076_Cyanothece_sp._CCY0110      ---------- ---------- ---------- ---------- ---------- ----------
077_Nostoc_piscinale_CENA21     ---------- ---------- ---------- ---------- ---------- ----------
078_Calothrix_sp._NIES-4105     ---------- ---------- ---------- ---------- ---------- ----------
079_Nostoc_linckia_NIES-25      ---------- ---------- ---------- ---------- ---------- ----------
080_Fischerella_sp._PCC_9605    ---------- ---------- ---------- ---------- ---------- ----------
081_Trichormus_variabilis_ATCC  ---------- ---------- ---------- ---------- ---------- ----------
082_Calothrix_sp._NIES-2098     ---------- ---------- ---------- ---------- ---------- ----------
083_Planktothrix_rubescens      ---------- ---------- ---------- ---------- ---------- ----------
084_Planktothrix_paucivesicula  ---------- ---------- ---------- ---------- ---------- ----------
085_Nostoc_linckia_NIES-25      ---------- ---------- ---------- ---------- ---------- ----------
086_Planktothrix_agardhii       ---------- ---------- ---------- ---------- ---------- ----------
088_Nostoc_calcicola_FACHB-389  ---------- ---------- ---------- ---------- ---------- ----------
089_Chlorogloeopsis_fritschii   ---------- ---------- ---------- ---------- ---------- ----------
090_Planktothrix_sp._PCC_11201  ---------- ---------- ---------- ---------- ---------- ----------
091_Aulosira_laxa_NIES-50       ---------- ---------- ---------- ---------- ---------- ----------
092_filamentous_cyanobacterium  ---------- ---------- ---------- ---------- ---------- ----------
093_Hapalosiphon_sp._MRB220     ---------- ---------- ---------- ---------- ---------- ----------
094_Calothrix_brevissima_NIES-  ---------- ---------- ---------- ---------- ---------- ----------
095_Calothrix_sp._PCC_7507      ---------- ---------- ---------- ---------- ---------- ----------
096_Fischerella_sp._JSC-11      ---------- ---------- ---------- ---------- ---------- ----------
097_Cyanothece_sp._PCC_7424     ---------- ---------- ---------- ---------- ---------- ----------
098_Fischerella_muscicola       ---------- ---------- ---------- ---------- ---------- ----------
099_Leptolyngbya_sp._JSC-1      ---------- ---------- ---------- ---------- ---------- ----------
100_Cyanothece_sp._PCC_7822     ---------- ---------- ---------- ---------- ---------- ----------
101_Fischerella_muscicola       ---------- ---------- ---------- ---------- ---------- ----------
102_Hapalosiphon_sp._MRB220     ---------- ---------- ---------- ---------- ---------- ----------
104_Thermosynechococcus_elonga  ---------- ---------- ---------- ---------- ---------- ----------
105_unicellular_cyanobacterium  ---------- ---------- ---------- ---------- ---------- ----------
106_Cyanothece_sp._PCC_8802     ---------- ---------- ---------- ---------- ---------- ----------
107_Cyanothece_sp._PCC_7822     ---------- ---------- ---------- ---------- ---------- ----------
108_Fremyella_diplosiphon_NIES  ---------- ---------- ---------- ---------- ---------- ----------
109_Cyanothece_sp._PCC_7424     ---------- ---------- ---------- ---------- ---------- ----------
110_Fischerella_muscicola       ---------- ---------- ---------- ---------- ---------- ----------
111_Aliterella_atlantica_CENA5  ---------- ---------- ---------- ---------- ---------- ----------
112_Geminocystis_sp._NIES-3709  ---------- ---------- ---------- ---------- ---------- ----------
113_Geitlerinema_sp._PCC_7407   ---------- ---------- ---------- ---------- ---------- ----------
114_Nostocales_cyanobacterium_  ---------- ---------- ---------- ---------- ---------- ----------
115_Fischerella_sp._PCC_9339    ---------- ---------- ---------- ---------- ---------- ----------
116_Lyngbya_sp._PCC_8106        ---------- ---------- ---------- ---------- ---------- ----------
117_Scytonema_hofmannii_PCC_71  ---------- ---------- ---------- ---------- ---------- ----------
118_Synechococcus_sp._PCC_6312  ---------- ---------- ---------- ---------- ---------- ----------
119_Fischerella_major_NIES-592  ---------- ---------- ---------- ---------- ---------- ----------
120_Limnoraphis_robusta_CS-951  ---------- ---------- ---------- ---------- ---------- ----------
121_Geminocystis_sp._NIES-3708  ---------- ---------- ---------- ---------- ---------- ----------
122_Nostoc_sp._106C             ---------- ---------- ---------- ---------- ---------- ----------
123_Nostoc_sp._PCC_7524         ---------- ---------- ---------- ---------- ---------- ----------
124_Synechocystis_sp._PCC_7509  ---------- ---------- ---------- ---------- ---------- ----------
125_Nostoc_sp._T09              ---------- ---------- ---------- ---------- ---------- ----------
126_Fischerella_sp._NIES-4106   ---------- ---------- ---------- ---------- ---------- ----------
127_Lyngbya_aestuarii_BL_J      ---------- ---------- ---------- ---------- ---------- ----------
128_Thermosynechococcus_sp._NK  ---------- ---------- ---------- ---------- ---------- ----------
129_Tolypothrix_bouteillei_VB5  ---------- ---------- ---------- ---------- ---------- ----------
130_Microcystis_aeruginosa_PCC  ---------- ---------- ---------- ---------- ---------- ----------
131_Calothrix_sp._336/3         ---------- ---------- ---------- ---------- ---------- ----------
132_Oscillatoria_acuminata_PCC  ---------- ---------- ---------- ---------- ---------- ----------
133_Microcoleus_vaginatus_FGP-  ---------- ---------- ---------- ---------- ---------- ----------
134_Microcystis_aeruginosa_PCC  ---------- ---------- ---------- ---------- ---------- ----------
135_Oscillatoria_acuminata_PCC  ---------- ---------- ---------- ---------- ---------- ----------
136_Chamaesiphon_minutus_PCC_6  ---------- ---------- ---------- ---------- ---------- ----------
137_Microcystis_panniformis_FA  ---------- ---------- ---------- ---------- ---------- ----------
138_Microcystis_aeruginosa_NIE  ---------- ---------- ---------- ---------- ---------- ----------
139_Microcystis_aeruginosa_PCC  ---------- ---------- ---------- ---------- ---------- ----------
140_Nostoc_punctiforme_PCC_731  ---------- ---------- ---------- ---------- ---------- ----------
141_Planktothrix_tepida_PCC_92  ---------- ---------- ---------- ---------- ---------- ----------
142_Anabaena_sp._4-3            ---------- ---------- ---------- ---------- ---------- ----------
143_Planktothrix_serta_PCC_892  ---------- ---------- ---------- ---------- ---------- ----------
144_Anabaena_sp._CA_=_ATCC_330  ---------- ---------- ---------- ---------- ---------- ----------
145_Cyanobacterium_stanieri_PC  ---------- ---------- ---------- ---------- ---------- ----------
146_Pleurocapsa_sp._PCC_7319    ---------- ---------- ---------- ---------- ---------- ----------
147_Crinalium_epipsammum_PCC_9  ---------- ---------- ---------- ---------- ---------- ----------
148_Limnothrix_sp._CACIAM_69d   ---------- ---------- ---------- ---------- ---------- ----------
149_Coleofasciculus_chthonopla  ---------- ---------- ---------- ---------- ---------- ----------
150_Nostoc_sp._RF31Y            ---------- ---------- ---------- ---------- ---------- ----------
151_Pleurocapsa_sp._PCC_7327    ---------- ---------- ---------- ---------- ---------- ----------
152_Oscillatoria_nigro-viridis  ---------- ---------- ---------- ---------- ---------- ----------
153_Hydrococcus_rivularis_NIES  ---------- ---------- ---------- ---------- ---------- ----------
154_Oscillatoriales_cyanobacte  ---------- ---------- ---------- ---------- ---------- ----------
155_Cyanothece_sp._PCC_7425     ---------- ---------- ---------- ---------- ---------- ----------
156_Spirulina_major             ---------- ---------- ---------- ---------- ---------- ----------
157_Leptolyngbya_sp._O-77       ---------- ---------- ---------- ---------- ---------- ----------
158_Limnothrix_rosea_IAM_M-220  ---------- ---------- ---------- ---------- ---------- ----------
159_Chroococcidiopsis_thermali  ---------- ---------- ---------- ---------- ---------- ----------
160_Geminocystis_herdmanii      ---------- ---------- ---------- ---------- ---------- ----------
161_Phormidesmis_priestleyi     ---------- ---------- ---------- ---------- ---------- ----------
162_Aulosira_laxa_NIES-50       ---------- ---------- ---------- ---------- ---------- ----------
163_Rivularia_sp._PCC_7116      ---------- ---------- ---------- ---------- ---------- ----------
164_Phormidesmis_priestleyi     ---------- ---------- ---------- ---------- ---------- ----------
165_Leptolyngbya_sp._PCC_6406   ---------- ---------- ---------- ---------- ---------- ----------
166_Nostocales_cyanobacterium_  ---------- ---------- ---------- ---------- ---------- ----------
167_Desertifilum_sp._IPPAS_B-1  ---------- ---------- ---------- ---------- ---------- ----------
168_Mastigocladopsis_repens     ---------- ---------- ---------- ---------- ---------- ----------
169_cyanobacterium_TDX16        ---------- ---------- ---------- ---------- ---------- ----------
170_Leptolyngbya_boryana_NIES-  ---------- ---------- ---------- ---------- ---------- ----------
171_Nostoc_carneum_NIES-2107    ---------- ---------- ---------- ---------- ---------- ----------
172_Nostoc_sp._NIES-4103        ---------- ---------- ---------- ---------- ---------- ----------
173_Trichodesmium_erythraeum_I  ---------- ---------- ---------- ---------- ---------- ----------
174_Gloeocapsa_sp._PCC_7428     ---------- ---------- ---------- ---------- ---------- ----------
175_Phormidium_sp._OSCR         ---------- ---------- ---------- ---------- ---------- ----------
176_Cyanobacterium_aponinum_PC  ---------- ---------- ---------- ---------- ---------- ----------
177_Chroogloeocystis_siderophi  ---------- ---------- ---------- ---------- ---------- ----------
178_Oscillatoriales_cyanobacte  ---------- ---------- ---------- ---------- ---------- ----------
179_Oscillatoria]_sp._PCC_6506  ---------- ---------- ---------- ---------- ---------- ----------
180_Halomicronema_hongdechlori  ---------- ---------- ---------- ---------- ---------- ----------
181_Leptolyngbya_sp._hensonii   ---------- ---------- ---------- ---------- ---------- ----------
182_Gloeocapsa_sp._PCC_73106    ---------- ---------- ---------- ---------- ---------- ----------
183_Synechococcus_sp.           ---------- ---------- ---------- ---------- ---------- ----------
185_Cyanobacterium_sp._IPPAS_B  ---------- ---------- ---------- ---------- ---------- ----------
186_Calothrix_rhizosoleniae     ---------- ---------- ---------- ---------- ---------- ----------
187_Synechococcus_sp._PCC_7002  ---------- ---------- ---------- ---------- ---------- ----------
188_Synechococcus_sp._PCC_8807  ---------- ---------- ---------- ---------- ---------- ----------
189_Leptolyngbya_sp._PCC_7376   ---------- ---------- ---------- ---------- ---------- ----------
190_Synechococcus_sp._NIES-970  ---------- ---------- ---------- ---------- ---------- ----------
191_Leptolyngbya_sp._JSC-1      ---------- ---------- ---------- ---------- ---------- ----------
192_Nostoc_azollae_0708         ---------- ---------- ---------- ---------- ---------- ----------
193_Oscillatoriales_cyanobacte  ---------- ---------- ---------- ---------- ---------- ----------
194_Hydrocoleum_sp._CS-953      ---------- ---------- ---------- ---------- ---------- ----------
195_Leptolyngbya_sp._KIOST-1    ---------- ---------- ---------- ---------- ---------- ----------
196_Tychonema_bourrellyi_FEM_G  ---------- ---------- ---------- ---------- ---------- ----------
197_Lyngbya_confervoides_BDU14  ---------- ---------- ---------- ---------- ---------- ----------
198_Halomicronema_hongdechlori  ---------- ---------- ---------- ---------- ---------- ----------
199_Calothrix_sp._PCC_7103      ---------- ---------- ---------- ---------- ---------- ----------
200_Myxosarcina_sp._GI1         ---------- ---------- ---------- ---------- ---------- ----------
201_Crocosphaera_watsonii_WH_0  ---------- ---------- ---------- ---------- ---------- ----------
202_Planktothrix_tepida_PCC_92  ---------- ---------- ---------- ---------- ---------- ----------
203_Stanieria_sp._NIES-3757     ---------- ---------- ---------- ---------- ---------- ----------
204_Stanieria_cyanosphaera_PCC  ---------- ---------- ---------- ---------- ---------- ----------
205_Chlorogloeopsis_fritschii   ---------- ---------- ---------- ---------- ---------- ----------
206_cyanobacterium_TDX16        ---------- ---------- ---------- ---------- ---------- ----------
207_Gloeocapsa_sp._PCC_7428     ---------- ---------- ---------- ---------- ---------- ----------
208_Leptolyngbya_valderiana_BD  ---------- ---------- ---------- ---------- ---------- ----------
209_Scytonema_sp._HK-05         ---------- ---------- ---------- ---------- ---------- ----------
210_Hassallia_byssoidea_VB5121  ---------- ---------- ---------- ---------- ---------- ----------
211_Chondrocystis_sp._NIES-410  ---------- ---------- ---------- ---------- ---------- ----------
212_Phormidium_tenue_NIES-30    ---------- ---------- ---------- ---------- ---------- ----------
213_Chroococcidiopsis_thermali  ---------- ---------- ---------- ---------- ---------- ----------
214_Scytonema_sp._NIES-4073     ---------- ---------- ---------- ---------- ---------- ----------
215_Cyanothece_sp._PCC_7425     ---------- ---------- ---------- ---------- ---------- ----------
216_Leptolyngbya_sp._NIES-3755  ---------- ---------- ---------- ---------- ---------- ----------
217_Tolypothrix_campylonemoide  ---------- ---------- ---------- ---------- ---------- ----------
218_Nodosilinea_nodulosa        ---------- ---------- ---------- ---------- ---------- ----------
219_Leptolyngbya_sp._KIOST-1    ---------- ---------- ---------- ---------- ---------- ----------
220_Richelia_intracellularis    ---------- ---------- ---------- ---------- ---------- ----------
221_Leptolyngbya_sp._NIES-2104  ---------- ---------- ---------- ---------- ---------- ----------
222_Roseofilum_reptotaenium_AO  ---------- ---------- ---------- ---------- ---------- ----------
223_Richelia_intracellularis_H  ---------- ---------- ---------- ---------- ---------- ----------
224_Phormidium_tenue_NIES-30    ---------- ---------- ---------- ---------- ---------- ----------
225_Synechocystis_sp._PCC_6803  ---------- ---------- ---------- ---------- ---------- ----------
226_Fischerella_thermalis       ---------- ---------- ---------- ---------- ---------- ----------
227_Pseudanabaena_biceps_PCC_7  ---------- ---------- ---------- ---------- ---------- ----------
228_Pseudanabaena_sp._SR411     ---------- ---------- ---------- ---------- ---------- ----------
229_Synechococcus_sp._PCC_7336  ---------- ---------- ---------- ---------- ---------- ----------
230_Fischerella_sp._PCC_9605    ---------- ---------- ---------- ---------- ---------- ----------
231_Fischerella_sp._JSC-11      ---------- ---------- ---------- ---------- ---------- ----------
232_Fischerella_muscicola       ---------- ---------- ---------- ---------- ---------- ----------
233_Fischerella_sp._NIES-3754   ---------- ---------- ---------- ---------- ---------- ----------
234_cyanobacterium_TDX16        ---------- ---------- ---------- ---------- ---------- ----------
235_Chroococcidiopsis_thermali  ---------- ---------- ---------- ---------- ---------- ----------
236_Nodosilinea_nodulosa        ---------- ---------- ---------- ---------- ---------- ----------
237_Cyanobium_sp._CACIAM_14     ---------- ---------- ---------- ---------- ---------- ----------
238_Fischerella_major_NIES-592  ---------- ---------- ---------- ---------- ---------- ----------
239_Synechococcus_sp._BO_8801   ---------- ---------- ---------- ---------- ---------- ----------
240_Synechocystis_sp._PCC_6803  ---------- ---------- ---------- ---------- ---------- ----------
241_Mastigocoleus_testarum_BC0  ---------- ---------- ---------- ---------- ---------- ----------
242_Leptolyngbya_sp._JSC-1      ---------- ---------- ---------- ---------- ---------- ----------
243_Synechococcus_sp._PCC_7502  ---------- ---------- ---------- ---------- ---------- ----------
244_Cyanobium_gracile_PCC_6307  ---------- ---------- ---------- ---------- ---------- ----------
245_Synechococcus_sp._JA-3-3Ab  ---------- ---------- ---------- ---------- ---------- ----------
246_Calothrix_sp._PCC_7507      ---------- ---------- ---------- ---------- ---------- ----------
247_Candidatus_Atelocyanobacte  ---------- ---------- ---------- ---------- ---------- ----------
248_Synechococcus_sp._SynAce01  ---------- ---------- ---------- ---------- ---------- ----------
249_Chlorogloeopsis_fritschii   ---------- ---------- ---------- ---------- ---------- ----------
250_Chroococcidiopsis_thermali  ---------- ---------- ---------- ---------- ---------- ----------
251_Calothrix_parasitica_NIES-  ---------- ---------- ---------- ---------- ---------- ----------
252_Synechococcus_sp._PCC_7335  ---------- ---------- ---------- ---------- ---------- ----------
253_Pseudanabaena_sp._Roaring_  ---------- ---------- ---------- ---------- ---------- ----------
254_Moorea_producens_PAL-8-15-  ---------- ---------- ---------- ---------- ---------- ----------
255_Synechococcus_sp._LL        ---------- ---------- ---------- ---------- ---------- ----------
256_Cyanobium_sp._PCC_7001      ---------- ---------- ---------- ---------- ---------- ----------
257_Moorea_producens_JHB        ---------- ---------- ---------- ---------- ---------- ----------
258_Calothrix_sp._NIES-3974     ---------- ---------- ---------- ---------- ---------- ----------
259_Gossypium_raimondii         ---------- ---------- ---------- ---------- ---------- ----------
260_Cyanobium_sp._NIES-981      ---------- ---------- ---------- ---------- ---------- ----------
261_Phormidesmis_priestleyi_An  ---------- ---------- ---------- ---------- ---------- ----------
262_Synechococcus_sp._JA-2-3Ba  ---------- ---------- ---------- ---------- ---------- ----------
263_Alkalinema_sp._CACIAM_70d   ---------- ---------- ---------- ---------- ---------- ----------
264_Oscillatoriales_cyanobacte  ---------- ---------- ---------- ---------- ---------- ----------
265_Moorea_producens_PAL        ---------- ---------- ---------- ---------- ---------- ----------
266_Moorea_bouillonii_PNG       ---------- ---------- ---------- ---------- ---------- ----------
267_Xenococcus_sp._PCC_7305     ---------- ---------- ---------- ---------- ---------- ----------
268_Nicotiana_undulata          ---------- ---------- ---------- ---------- ---------- ----------
269_Synechococcus_sp._PCC_7335  ---------- ---------- ---------- ---------- ---------- ----------
270_Pseudanabaena_sp._PCC_7367  ---------- ---------- ---------- ---------- ---------- ----------
271_Leptolyngbya_ohadii         ---------- ---------- ---------- ---------- ---------- ----------
272_Pseudanabaena_sp._PCC_6802  ---------- ---------- ---------- ---------- ---------- ----------
273_Candidatus_Atelocyanobacte  ---------- ---------- ---------- ---------- ---------- ----------
274_Synechococcus_sp._1G10      ---------- ---------- ---------- ---------- ---------- ----------
275_Pleurocapsa_sp._PCC_7327    ---------- ---------- ---------- ---------- ---------- ----------
276_Synechococcus_sp._WH_8020   ---------- ---------- ---------- ---------- ---------- ----------
277_Hydrococcus_rivularis_NIES  ---------- ---------- ---------- ---------- ---------- ----------
278_Leptolyngbya_boryana_dg5    ---------- ---------- ---------- ---------- ---------- ----------
279_Synechococcus_sp._TMED90    ---------- ---------- ---------- ---------- ---------- ----------
280_Synechococcus_sp._WH_7803   ---------- ---------- ---------- ---------- ---------- ----------
281_Synechococcus_sp._WH_7805   ---------- ---------- ---------- ---------- ---------- ----------
282_Synechococcus_sp._Lanier    ---------- ---------- ---------- ---------- ---------- ----------
283_Halomicronema_hongdechlori  ---------- ---------- ---------- ---------- ---------- ----------
284_Candidatus_Synechococcus_s  ---------- ---------- ---------- ---------- ---------- ----------
285_Candidatus_Synechococcus_s  ---------- ---------- ---------- ---------- ---------- ----------
286_Gloeomargarita_lithophora_  ---------- ---------- ---------- ---------- ---------- ----------
290_Synechococcus_sp._RS9917    ---------- ---------- ---------- ---------- ---------- ----------
291_Synechococcus_sp._MW101C3   ---------- ---------- ---------- ---------- ---------- ----------
292_Candidatus_Synechococcus_s  ---------- ---------- ---------- ---------- ---------- ----------
293_Candidatus_Synechococcus_s  ---------- ---------- ---------- ---------- ---------- ----------
294_Synechococcus_sp._WH_8016   ---------- ---------- ---------- ---------- ---------- ----------
295_Candidatus_Synechococcus_s  ---------- ---------- ---------- ---------- ---------- ----------
296_Synechococcus_sp._8F6       ---------- ---------- ---------- ---------- ---------- ----------
297_Leptolyngbya_sp._PCC_7375   ---------- ---------- ---------- ---------- ---------- ----------
298_Synechococcus_sp._CB0205    ---------- ---------- ---------- ---------- ---------- ----------
299_Leptolyngbya_sp._Heron_Isl  ---------- ---------- ---------- ---------- ---------- ----------
301_Leptolyngbya_sp._NIES-2104  ---------- ---------- ---------- ---------- ---------- ----------
302_Synechococcus_sp._CC9605    ---------- ---------- ---------- ---------- ---------- ----------
303_Synechococcus_sp._WH_8109   ---------- ---------- ---------- ---------- ---------- ----------
304_Synechococcus_sp._CC9311    ---------- ---------- ---------- ---------- ---------- ----------
305_Synechococcus_sp._KORDI-52  ---------- ---------- ---------- ---------- ---------- ----------
306_Oscillatoriales_cyanobacte  ---------- ---------- ---------- ---------- ---------- ----------
307_Synechococcus_sp._KORDI-52  ---------- ---------- ---------- ---------- ---------- ----------
308_Prochlorococcus_marinus     ---------- ---------- ---------- ---------- ---------- ----------
309_Prochlorococcus_sp._MIT_06  ---------- ---------- ---------- ---------- ---------- ----------
310_Synechococcus_sp._RS9916    ---------- ---------- ---------- ---------- ---------- ----------
311_Synechococcus_sp._MIT_S950  ---------- ---------- ---------- ---------- ---------- ----------
312_Leptolyngbya_sp._NIES-3755  ---------- ---------- ---------- ---------- ---------- ----------
313_Synechococcus_sp._MIT_S950  ---------- ---------- ---------- ---------- ---------- ----------
314_Prochlorococcus_marinus_su  ---------- ---------- ---------- ---------- ---------- ----------
315_Prochlorococcus_sp._MIT_06  ---------- ---------- ---------- ---------- ---------- ----------
317_Prochlorococcus_marinus_st  ---------- ---------- ---------- ---------- ---------- ----------
318_Synechococcus_sp._CC9616    ---------- ---------- ---------- ---------- ---------- ----------
319_Synechococcus_sp._WH_8102   ---------- ---------- ---------- ---------- ---------- ----------
320_Synechococcus_sp._RCC307    ---------- ---------- ---------- ---------- ---------- ----------
321_Synechococcus_sp._TMED185   ---------- ---------- ---------- ---------- ---------- ----------
323_Prochlorococcus_sp._MIT_06  ---------- ---------- ---------- ---------- ---------- ----------
324_Prochlorococcus_sp._MIT_08  ---------- ---------- ---------- --------MT ISPPEKEQKK E----PVLDK
325_Prochlorothrix_hollandica_  ---------- ---------- ---------- ---------- ---------- ----------
327_Prochlorococcus_marinus_st  ---------- ---------- ---------- ---------- ---------- ----------
328_Microcoleus_vaginatus_FGP-  ---------- ---------- ---------- --------MT ISPPERE--- V-----KARV
329_Synechococcus_sp._KORDI-49  ---------- ---------- ---------- ---------- ---------- ----------
332_Prochlorococcus_marinus_st  ---------- ---------- ---------- --------MT ISPPEKEQKK E----PVLDK
334_Prochlorococcus_marinus_su  ---------- ---------- ---------- ---------- ---------- ----------
335_Phormidium_ambiguum_IAM_M-  ---------- ---------- ---------- --------MT ISPPEREA-- ------KVRV
336_Prochlorococcus_sp._MIT_07  ---------- ---------- ---------- ---------- ---------- ----------
337_Calothrix_parasitica_NIES-  ---------- ---------- ---------- --------MT ISPPEREE-- K-----KARV
338_Prochlorococcus_marinus_st  ---------- ---------- ---------- ---------- ---------- ----------
339_Synechococcus_sp._TMED66    ---------- ---------- ---------- ---------- ---------- ----------
340_Lyngbya_sp._PCC_8106        ---------- ---------- ---------- --------MT ISPPEPEA-- ------KVKV
341_Prochlorococcus_marinus_st  ---------- ---------- ---------- ---------- ---------- ----------
343_Thermosynechococcus_elonga  ---------- -------MPS FLPC-----L R-E-RRDSMT ISPPEREP-- ------KVRV
344_Prochlorococcus_marinus_st  ---------- ---------- ---------- ---------- ---------- ----------
345_Prochlorococcus_sp._HOT208  ---------- ---------- ---------- ---------- ---------- ----------
347_Prochlorococcus_sp._HOT208  ---------- ---------- ---------- ---------- ---------- ----------
348_Prochlorococcus_marinus_st  ---------- ---------- ---------- ---------- ---------- ----------
349_Prochlorococcus             ---------- ---------- ---------- ---------- ---------- ----------
350_Prochlorococcus_sp._HOT208  ---------- ---------- ---------- ---------- ---------- ----------
708_Hydrocoleum_sp._CS-953      ---------- ---------- ---------- ---------- ---------- ----------
709_Hydrocoleum_sp._CS-953      ---------- ---------- ---------- ---------- ---------- ----------
351_Arthrospira_sp._PCC_8005    ---------- ---------- ---------- --------MT ISPPEREV-- ------KAKV
352_Arthrospira_platensis_C1    ---------- ---------- ---------- --------MT ISPPEREV-- ------KAKV
353_Nostoc_sp._PCC_7524         ---------- ---------- ---------- --------MT ISPPEREE-- K-----KARV
354_Arthrospira_platensis_str.  ---------- ---------- ---------- --------MT ISPPEREA-- ------KAKV
355_Prochlorococcus_sp._HOT_20  ---------- ---------- ---------- ---------- ---------- ----------
356_Limnoraphis_robusta_CS-951  ---------- ---------- ---------- --------MT ISPPEPEA-- ------KVRI
357_Prochlorococcus_marinus     ---------- ---------- ---------- ---------- ---------- ----------
358_Nostoc_piscinale_CENA21     ---------- ---------- ---------- --------MT ISPPEREE-- K-----KARV
359_Prochlorococcus_marinus_st  ---------- ---------- ---------- ---------- ---------- ----------
360_Nostoc_sp._Peltigera_membr  ---------- ---------- ---------- --------MT ISPPEREE-- K-----KARV
361_Nostoc_sp._Peltigera_membr  ---------- ---------- ---------- --------MT ISPPEREE-- K-----KARV
362_Lyngbya_aestuarii_BL_J      ---------- ---------- ---------- --------MT ISPPEPEA-- ------KVKV
363_Prochlorococcus_sp._MIT_06  ---------- ---------- ---------- ---------- ---------- ----------
364_Cyanothece_sp._PCC_7425     ---------- ---------- ---------- --------MT ISPPEREK-- ------KVRV
365_Dolichospermum_circinale    ---------- ---------- ---------- --------MT ISPPEREE-- K-----KARV
366_Fischerella_sp._PCC_9339    ---------- ---------- ---------- --------MT ISPPEREE-- K-----KARV
367_Nostoc_sp._MBR_210          ---------- ---------- ---------- --------MT ISPPEREE-- K-----KARV
368_Fischerella_sp._NIES-4106   ---------- ---------- ---------- --------MT ISPPEREE-- K-----KARV
369_Hapalosiphon_sp._MRB220     ---------- ---------- ---------- --------MT ISPPEREE-- K-----KARV
370_Nodularia_spumigena_CCY941  ---------- ---------- ---------- --------MT ISPPEREE-- K-----KARV
371_Prochlorococcus_marinus_st  ---------- ---------- ---------- ---------- ---------- ----------
372_Anabaena_sp._CRKS33         ---------- ---------- ---------- --------MT ISPPEREE-- K-----KARV
373_Rivularia_sp._PCC_7116      ---------- ---------- ---------- --------MT ISPPEREE-- K-----KAKV
375_Prochlorococcus_marinus_st  ---------- ---------- ---------- ---------- ---------- ----------
376_Prochlorococcus_marinus_st  ---------- ---------- ---------- ---------- ---------- ----------
377_filamentous_cyanobacterium  ---------- ---------- ---------- --------MT ISPPEREA-- ------KAKV
378_Coleofasciculus_chthonopla  ---------- ---------- ---------- --------MT ISPPERDT-- ------KAKV
379_Nostoc_sp._KVJ20            ---------- ---------- ---------- --------MT ISPPEREE-- K-----KARV
380_Fischerella_muscicola       ---------- ---------- ---------- --------MT ISPPEREE-- K-----KARV
381_Synechococcus_sp._TMED19    ---------- ---------- ---------- ---------- ---------- ----------
382_Aphanizomenon_flos-aquae_W  ---------- ---------- ---------- --------MT ISPPEREE-- K-----KARV
383_Prochlorococcus_marinus_st  ---------- ---------- ---------- ---------- ---------- ----------
384_Fischerella_muscicola       ---------- ---------- ---------- --------MT ISPPEREE-- K-----KARV
385_Aulosira_laxa_NIES-50       ---------- ---------- ---------- --------MT ISPPEREE-- K-----KAKV
386_Thermosynechococcus_sp._NK  ---------- ---------- ---------- --------MT ISPPEREP-- ------KVRV
387_Dolichospermum_circinale    ---------- ---------- ---------- --------MT ISPPEREE-- K-----KARV
388_Nostoc_sp._PCC_7120         ---------- ---------- ---------- --------MT ISPPEREE-- K-----KARV
389_Fischerella_sp._NIES-3754   ---------- ---------- ---------- --------MT ISPPEREE-- K-----KARV
391_Thermosynechococcus_vulcan  ---------- ---------- ---------- --------MT ISPPEREP-- ------KVRV
392_Anabaena_cylindrica_PCC_71  ---------- ---------- ---------- --------MT ISPPQREE-- K-----KARV
393_Nostoc_punctiforme_PCC_731  ---------- ---------- ---------- --------MT ISPPEREE-- K-----KARV
394_Oscillatoriales_cyanobacte  ---------- ---------- ---------- --------MT TTPRERE--- A-----KVKV
395_Aphanizomenon_flos-aquae_L  ---------- ---------- ---------- --------MT ISPPEREE-- K-----KARV
396_Chrysosporum_ovalisporum    ---------- ---------- ---------- --------MT ISPPEREE-- K-----KARV
397_Nodularia_sp._NIES-3585     ---------- ---------- ---------- --------MT ISPPEREE-- K-----KARV
398_Nodularia_spumigena_CENA59  ---------- ---------- ---------- --------MT ISPPEREE-- K-----KARV
399_Nostoc_sp._PCC_7107         ---------- ---------- ---------- --------MT ISPPEREE-- K-----KARV
400_Planktothricoides_sp._SR00  ---------- ---------- ---------- --------MT ISPPE-RE-- A-----KAKV
401_Leptolyngbya_boryana_NIES-  ---------- ---------- ---------- --------MT ISPPEREA-- ------KVRV
402_Dolichospermum_compactum_N  ---------- ---------- ---------- --------MT ISPPEREE-- K-----KARV
403_Calothrix_sp._336/3         ---------- ---------- ---------- --------MT ISPPEREE-- K-----KARI
404_Synechococcus_sp._CC9902    ---------- ---------- ---------- ---------- ---------- ----------
405_Nostoc_linckia_NIES-25      ---------- ---------- ---------- --------MA ISPPEREE-- K-----KARV
406_Synechococcus_sp._PCC_6312  ---------- ---------- ---------- --------MT ISPPEREK-- ------KVRV
407_Synechococcus_sp._BL107     ---------- ---------- ---------- ---------- ---------- ----------
408_Calothrix_sp._NIES-2098     ---------- ---------- ---------- --------MT ISPPEREE-- K-----KARV
409_Trichormus_variabilis_ATCC  ---------- ---------- ---------- --------MT ISPPEREE-- K-----KARV
410_Calothrix_sp._PCC_6303      ---------- ---------- ---------- --------MT ISPPEREE-- K-----KARV
411_Anabaena_sp._AL93           ---------- ---------- ---------- --------MT ISPPEREE-- K-----KARV
412_Limnothrix_sp._CACIAM_69d   ---------- ---------- ---------- --------MT ISPPEREA-- ------KVKV
413_Spirulina_subsalsa          ---------- ---------- ---------- --------MT SSPP--KE-- A-----KVKV
414_Aphanizomenon_flos-aquae_2  ---------- ---------- ---------- --------MT ISPPEREE-- K-----KARV
415_Nostoc_azollae_0708         ---------- ---------- ---------- --------MT ISPPEREE-- K-----KARV
416_Synechococcus_sp._PCC_7003  ---------- ---------- ---------- ---------- ---------- -------MAV
417_Nostoc_sp._Peltigera_membr  ---------- ---------- ---------- --------MT ISPPEREE-- K-----KARV
418_Aphanizomenon_flos-aquae    ---------- ---------- ---------- --------MT ISPPEREE-- K-----KARV
419_Richelia_intracellularis    ---------- ---------- ---------- --------MT ISPPEREE-- N-----KAKV
420_Anabaenopsis_circularis_NI  ---------- ---------- ---------- --------MT ISPPEREE-- K-----KARV
421_Mastigocoleus_testarum_BC0  ---------- ---------- ---------- --------MT ISPPEREE-- K-----KARV
422_Synechococcus_sp.           ---------- ---------- ---------- ---------- ---------- -------MAV
423_Leptolyngbya_valderiana_BD  ---------- ---------- ---------- --------MT ISPPEREA-- K-----KVKV
424_Limnothrix_sp._P13C2        ---------- ---------- ---------- --------MT ISPPEREA-- ------KVKV
425_Calothrix_sp._PCC_7507      ---------- ---------- ---------- --------MT ISPPEREA-- K-----KARV
426_Phormidesmis_priestleyi     ---------- ---------- ---------- --------MT ISPPEREA-- ------KARV
427_Tolypothrix_sp._NIES-4075   ---------- ---------- ---------- --------MT ISPPEREE-- K-----KARV
428_Calothrix_sp._NIES-3974     ---------- ---------- ---------- --------MT ISPPEREE-- K-----KARV
429_Chlorogloeopsis_fritschii   ---------- ---------- ---------- --------MT ISPPEREE-- K-----KARV
430_Nostoc_sp._NIES-2111        ---------- ---------- ---------- --------MT ISPPEREE-- K-----KARV
431_Hassallia_byssoidea_VB5121  ---------- ---------- ---------- --------MT ISPPEREE-- K-----KARV
432_Fortiea_contorta            ---------- ---------- ---------- --------MT ISPPEREE-- K-----KARV
433_Gloeocapsa_sp._PCC_73106    ---------- ---------- ---------- --------MT ISPPE-KE-- A-----KARI
434_Calothrix_sp._PCC_7103      ---------- ---------- ---------- --------MT ISPPEREE-- K-----KARV
435_Calothrix_sp._NIES-4105     ---------- ---------- ---------- --------MT ISPPEREE-- K-----KARV
436_Anabaena_sp._PCC_7108       ---------- ---------- ---------- --------MT ISPPEREE-- K-----KARV
437_Gloeobacter_violaceus_PCC_  ---------- ---------- ---------- ---------- ---------- ----------
438_Synechococcus_sp._NIES-970  ---------- ---------- ---------- ---------- ---------- -------MAV
439_Cylindrospermum_sp._NIES-4  ---------- ---------- ---------- --------MT ISPPEREE-- K-----KARV
440_Oscillatoria_nigro-viridis  ---------- ---------- ---------- --------MT ISPPERE--- V-----KARV
441_Synechococcus_sp._WH_8020   ---------- ---------- ---------- --------MT KSPPERGS-T R-------KS
442_Calothrix_elsteri_CCALA_95  ---------- ---------- ---------- --------MT ISPPEREE-- K-----KARV
443_Anabaena_sp._LE011-02       ---------- ---------- ---------- --------MT ISPPEREE-- K-----KARV
444_Fischerella_sp._PCC_9605    ---------- ---------- ---------- --------MT ISPPEREE-- K-----KARV
445_Cylindrospermum_stagnale_P  ---------- ---------- ---------- --------MT ISPPEREE-- K-----KARV
446_Trichormus_sp._NMC-1        ---------- ---------- ---------- --------MT ISPPEREE-- K-----KARV
447_Scytonema_hofmanni]_UTEX_B  ---------- ---------- ---------- --------MT ISPPEREE-- K-----KARV
448_Leptolyngbya_sp._JSC-1      ---------- ---------- ---------- --------MT TTSREREAAT P-----KARV
449_Nostoc_sp._NIES-4103        ---------- ---------- ---------- --------MT ISPPEREE-- K-----KARV
450_Anabaena_sp._AL09           ---------- ---------- ---------- --------MT ISPPEREE-- K-----KARV
451_Nostoc_calcicola_FACHB-389  ---------- ---------- ---------- --------MA ISPPEREE-- K-----KARV
452_Synechococcus_sp._RS9916    ---------- ---------- ---------- --------MT KSPPERGS-T R-------KS
453_Nostocales_cyanobacterium_  ---------- ---------- ---------- --------MT ISPPEREE-- K-----KARV
454_Phormidesmis_priestleyi     ---------- ---------- ---------- --------MT ISPPEREA-- ------KVRV
455_Trichodesmium_erythraeum_I  ---------- ---------- ---------- --------MT ISPPEREA-- ------KVRV
456_Microcoleus_sp._PCC_7113    ---------- ---------- ---------- --------MT ISPPEREA-- ------KARV
457_Calothrix_sp._HK-06         ---------- ---------- ---------- --------MT ISPPEREE-- K-----KARV
458_Leptolyngbya_sp._NIES-3755  ---------- ---------- ---------- --------MT ISPPEREA-- ------KARV
459_Prochlorococcus_phage_P-TI  ---------- ---------- ---------- ---------- ---------- ----------
460_Oscillatoriales_cyanobacte  ---------- ---------- ---------- ---------M TTTPQREA-- ------KVRV
461_Desertifilum_sp._IPPAS_B-1  ---------- ---------- ---------- --------MT TTPQGQEG-- ------KARV
462_Calothrix_sp._NIES-2100     ---------- ---------- ---------- --------MT ISPPERGE-- K-----KARV
463_Fremyella_diplosiphon_NIES  ---------- ---------- ---------- --------MT ISPPEREE-- K-----KAKV
464_Chondrocystis_sp._NIES-410  ---------- ---------- ---------- --------MT ISPQK-EE-- A-----KVKV
465_Microcystis_aeruginosa_PCC  ---------- ---------- ---------- ---------- MALPP-KE-- A-----VAKV
466_Nostoc_carneum_NIES-2107    ---------- ---------- ---------- --------MT ISPPEREE-- K-----KAKV
467_Leptolyngbya_sp._NIES-2104  ---------- ---------- ---------- --------MT ISPPEREA-- ------KARV
468_Microcystis_aeruginosa_PCC  ---------- ---------- ---------- ---------- MALPP-KE-- A-----VAKV
469_Microcystis_aeruginosa_CAC  ---------- ---------- ---------- --------ML MALPP-KE-- A-----VAKV
470_Coleofasciculus_chthonopla  ---------- ---------- ---------- --------MT ISPPERDT-- ------KAKV
471_Microcystis_aeruginosa      ---------- ---------- ---------- --------ML MALPP-KE-- A-----VAKV
472_Myxosarcina_sp._GI1         ---------- ---------- ---------- --------MT ISPQQKGE-- E-----KVKV
473_Synechococcus_sp._RS9917    ---------- ---------- ---------- --------MT ISPPERGS-T A-------KS
474_Scytonema_tolypothrichoide  ---------- ---------- ---------- --------MT ISPPEREE-- K-----KARV
475_Calothrix_sp._NIES-4101     ---------- ---------- ---------- --------MT ISPPERGE-- K-----KARV
476_Nostoc_sp._106C             ---------- ---------- ---------- --------MT ISPPEREE-- K-----KARV
477_Microcystis_sp._T1-4        ---------- ---------- ---------- ---------- MALPP-KE-- A-----VAKV
478_Hydrocoleum_sp._CS-953      ---------- -------MNN LVNC-----L W-E-RRVFMT ISPPEREA-- ------KVKV
479_Synechococcus_sp._MW101C3   ---------- ---------- ---------- --------MT ISPPERGK-T A-------KA
480_Pleurocapsa_sp._PCC_7319    ---------- ---------- ---------- --------MT ISPQK-EE-- A-----KVKV
482_Microcystis_sp._T1-4        ---------- ---------- ---------- --------ML MALPP-KE-- A-----VAKV
483_Stanieria_cyanosphaera_PCC  ---------- ---------- ---------- --------MT ISPQR-EE-- A-----KVKV
484_Phormidium_sp._OSCR         ---------- ---------- ---------- --------MT ISPQERDA-- ------KVKV
485_Nostoc_sp._T09              ---------- ---------- ---------- --------MT ISPPEREE-- K-----KARV
486_Microcystis_aeruginosa_PCC  ---------- ---------- ---------- ---------- MALPP--K-- A-----VAKV
487_Halothece_sp._PCC_7418      ---------- ---------- ---------- --------MT ISPPENE--- E-----KVRV
488_Acaryochloris_sp._CCMEE_54  ---------- ---------- ---------- ---------- ---------- ----------
489_Synechococcus_sp._CC9616    ---------- ---------- ---------- --------MT ISPPERGS-S A-------KN
490_Raphidiopsis_curvata_NIES-  ---------- ---------- ---------- --------MT ISPPEREA-- K-----KARV
491_Hydrocoleum_sp._CS-953      ---------- ---------- ---------- --------MT ISPPEREA-- ------KVKV
492_Sphaerospermopsis_kisselev  ---------- ---------- ---------- --------MT ISPPEREE-- K-----KARV
493_Oscillatoria_acuminata_PCC  ---------- ---------- ---------- --------MT ISPPEREA-- ------KVKV
494_Moorea_producens_PAL-8-15-  ---------- ---------- ---------- ---------- ---------- -------MPL
495_Synechococcus_sp._Lanier    ---------- ---------- ---------- --------MT ISPPERGS-K A-------KA
496_Moorea_producens_PAL        ---------- ---------- ---------- ---------- ---------- -------MPL
497_Geitlerinema_sp._PCC_7407   ---------- ---------- ---------- --------MT ISPPEREA-- ------KVRV
498_Phormidium_willei_BDU_1307  ---------- ---------- ---------- --------MT ISPQERDA-- ------KVKV
499_Cyanobacteria_bacterium_TM  ---------- ---------- ---------- --------MT ISPPERGS-S A-------KN
500_Prochlorococcus             ---------- ---------- ---------- ---------- ---------- ----------
501_Richelia_intracellularis_H  ---------- ---------- ---------- --------MT ISPPEREE-- K-----KAKV
502_Cyanobium_sp._CACIAM_14     ---------- ---------- ---------- --------MT ISPPERGK-A A-------KD
503_Stanieria_sp._NIES-3757     ---------- ---------- ---------- --------MT ISPQR-EE-- A-----KVKV
504_Cyanothece_sp._ATCC_51142   ---------- ---------- ---------- ---------- -MADV-TE-- A-----KAKV
505_Leptolyngbya_ohadii         ---------- ---------- ---------- --------MT TSPRERE-AA K-----QVRV
506_Acaryochloris_marina_MBIC1  ---------- ---------- ---------- ---------- ---------- ----------
507_Moorea_producens_JHB        ---------- ---------- ---------- ---------- ---------- -------MPL
508_Synechococcus_sp._KORDI-49  ---------- ---------- ---------- --------MT ISPPERGS-D A-------KS
509_Phormidium_sp._HE10JO       ---------- ---------- ---------- --------MT ISPQERDA-- ------KVKV
510_Cyanothece_sp._PCC_7424     ---------- ---------- ---------- --------MT ISPPE-RE-- G-----KVKV
511_Synechococcus_sp._TMED20    ---------- ---------- ---------- --------MT ISPPERGS-S A-------KN
512_Planktothrix_rubescens      ---------- ---------- ---------- --------MT ISPPEREA-- ------KVKV
513_Synechococcus_sp._WH_8102   ---------- ---------- ---------- --------MT ISPPERGS-D A-------KS
514_Synechococcus_sp._WH_8103   ---------- ---------- ---------- --------MT ISPPERGS-D A-------KS
515_Cyanothece_sp._CCY0110      ---------- ---------- ---------- ---------- -MADV-TE-- A-----KAKV
516_Synechococcus_sp._LL        ---------- ---------- ---------- --------MT ISPPERGK-T A-------KA
517_Fischerella_sp._PCC_7605    ---------- ---------- ---------- --------MT ISPPEREE-- K-----KARV
518_Synechococcus_sp._CB0101    ---------- ---------- ---------- --------MT ISPPERGK-T A-------KA
519_Calothrix_brevissima_NIES-  ---------- ---------- ---------- --------MT ISPPEREE-- K-----KAKV
520_Limnothrix_rosea_IAM_M-220  ---------- ---------- ---------- ---------- ---------- -------MAV
521_Synechococcus_sp._TMED19    ---------- ---------- ---------- --------MT ISPPERGS-K S-------KV
522_Calothrix_rhizosoleniae     ---------- ---------- ---------- --------MT ISPPEREE-- K-----KAKV
523_Moorea_bouillonii_PNG       ---------- ---------- ---------- ---------- ---------- -------MPL
524_Synechococcus_sp._BL107     ---------- ---------- ---------- --------MT ISPPERGS-D A-------KS
525_Oscillatoriales_cyanobacte  ---------- ---------- ---------- --------MT ISPPEREA-- ------KVKV
526_Scytonema_sp._HK-05         ---------- ---------- ---------- --------MT ISPPEREE-- K-----KARV
527_Oscillatoria_sp._PCC_10802  ---------- ---------- ---------- --------MT ISPPERGP-- ------KVKV
528_Roseofilum_reptotaenium_AO  ---------- ---------- ---------- --------MT TTPKE-QE-- A-----KARV
529_Candidatus_Atelocyanobacte  ---------- ---------- ---------- ---------- -MAKGTEA-- ------RAKV
530_Synechococcus_sp._KORDI-10  ---------- ---------- ---------- --------MT ISPPERGS-S A-------KN
531_Synechococcus_sp._SynAce01  ---------- ---------- ---------- --------MT ISPPERGT-K A-------KV
532_Synechococcus_sp._JA-2-3Ba  ---------- ---------- ---------- --------MT TTPKEREP-- ------KVKV
533_Cylindrospermopsis_racibor  ---------- ---------- ---------- --------MT ISPPEREA-- K-----KARV
534_Synechococcus_sp._CC9902    ---------- ---------- ---------- --------MT ISPPERGS-D A-------KS
535_Cyanobium_gracile_PCC_6307  ---------- ---------- ---------- --------MT ISPPERGN-K A-------KD
536_unicellular_cyanobacterium  ---------- ---------- ---------- ---------- -MADV-TE-- A-----KAKV
537_Raphidiopsis_brookii_D9     ---------- ---------- ---------- --------MT ISPPERDA-- K-----KARV
538_Synechococcus_sp._JA-3-3Ab  ---------- ---------- ---------- --------MT TTPKEREP-- ------KVKV
539_Cylindrospermopsis_racibor  ---------- ---------- ---------- --------MT ISPPEREA-- K-----KARV
540_Rubidibacter_lacunae_KORDI  ---------- ---------- ---------- --------MT ISPPDREA-- ------KVKV
541_Spirulina_major             ---------- ---------- ---------- --------MT ISPPE-RE-- A-----KVRV
542_Cyanobacterium_stanieri_PC  ---------- ---------- ---------- --------MT VT-PQKEA-- ------KAKV
543_Pleurocapsa_sp._PCC_7327    ---------- ---------- ---------- ---------M TISPEREA-- ------KVRV
544_Oscillatoria]_sp._PCC_6506  ---------- ---------- ---------- --------MT ISPPEREA-K V-------KV
545_Synechococcus_sp._BO_8801   ---------- ---------- ---------- --------MT ISPPERGK-T A-------KD
546_Halomicronema_hongdechlori  ---------- ---------- ---------- --------MT TTPREREA-- ------NVKV
547_Tolypothrix_campylonemoide  ---------- ---------- ---------- --------MT ISPPEREE-- K-----KARV
548_Candidatus_Synechococcus_s  ---------- ---------- ---------- --------MT ISPPERGT-K S-------KV
549_unicellular_cyanobacterium  ---------- ---------- ---------- --------MT ISPPE-RE-- A-----KVKV
550_Synechocystis_sp._PCC_6714  ---------- ---------- ---------- --------MT ISPPE-RE-- A-----KAKV
551_Planktothrix_sp._PCC_11201  ---------- ---------- ---------- --------MT ISPPEREA-- ------KVKV
552_Scytonema_sp._NIES-4073     ---------- ---------- ---------- --------MT ISPPEREE-- K-----KARV
553_Synechococcus_sp._PCC_7335  ---------- ---------- ---------- --------MT TTPREREATK A-------KV
554_Synechococcus_sp._WH_7805   ---------- ---------- ---------- --------MT ISPPERGS-T A-------KT
555_Planktothrix_tepida_PCC_92  ---------- ---------- ---------- --------MT ISPPEREA-- ------KVKV
556_Hydrococcus_rivularis_NIES  ---------- ---------- ---------- ---------M TISPEREA-- ------KVRV
557_Synechococcus_sp._1G10      ---------- ---------- ---------- --------MT ISPPERGK-T A-------KA
558_Cylindrospermopsis_sp._CR1  ---------- ---------- ---------- --------MT ISPPEREA-- K-----KARV
559_Candidatus_Atelocyanobacte  ---------- ---------- ---------- ---------- -MAKGTEA-- ------RAKV
560_Cyanobacterium_aponinum_PC  ---------- ---------- ---------- --------MT VSP-Q-KE-- A-----KAKV
561_Leptolyngbya_sp._PCC_7375   ---------- ---------- ---------- --------MT TTPREREA-A V-------KV
562_Synechococcus_sp._WH_7803   ---------- ---------- ---------- --------MT ISPPERGS-T A-------KT
563_Synechococcus_sp._WH_5701   ---------- ---------- ---------- --------MT ISPPERGK-T A-------KA
564_Synechococcus_sp._WH_7803   ---------- ---------- ---------- --------MT ISPPERGS-T A-------KT
565_Gloeomargarita_lithophora_  ---------- ---------- ---------- --------MT ISPPEREA-- ------KVKV
566_Synechocystis_sp._PCC_6803  ---------- ---------- ---------- --------MT ISPPE-RE-- A-----KAKV
567_Cyanobacterium_sp._IPPAS_B  ---------- ---------- ---------- --------MT VT-PQKEA-- ------KAKV
568_Synechococcus_sp._CC9311    ---------- ---------- ---------- --------MT ISPPERGS-T A-------KS
569_Cyanothece_sp._PCC_8801     ---------- ---------- ---------- --------MT ISPPE-RE-- A-----KVKV
570_Planktothrix_serta_PCC_892  ---------- ---------- ---------- --------MT ISPPEREA-- ------KVKV
571_Planktothrix_paucivesicula  ---------- ---------- ---------- --------MT ISPPEREA-- ------KVKV
572_Dactylococcopsis_salina_PC  ---------- ---------- ---------- --------MT ISPPENEE-- ------KVRV
573_Chamaesiphon_minutus_PCC_6  ---------- ---------- ---------- --------MT ISPPERE--- A-----KVKV
574_Synechocystis_sp._PCC_6803  ---------- ---------- ---------- --------MT ISPPE-RE-- A-----KAKV
575_Geminocystis_herdmanii      ---------- ---------- ---------- --------MT VS-PQKEA-- ------KAKV
576_Geminocystis_sp._NIES-3709  ---------- ---------- ---------- --------MT VSP-Q-KE-- A-----KAKV
577_Phormidium_tenue_NIES-30    ---------- ---------- ---------- --------MT ISPPEPGQ-- ------KVRV
578_Synechococcus_sp._WH_8016   ---------- ---------- ---------- --------MT ISPPERGS-T A-------KS
579_Geminocystis_sp._NIES-3708  ---------- ---------- ---------- --------MT VS-PQKEA-- ------KAKV
580_Xenococcus_sp._PCC_7305     ---------- ---------- ---------- ---------- ---------- --------MA
581_Phormidesmis_priestleyi_An  ---------- ---------- ---------- --------MT TTPREREA-- A-----KAKV
582_Leptolyngbya_sp._Heron_Isl  ---------- ---------- ---------- --------MT TTPREREA-A V-------KV
583_Lyngbya_confervoides_BDU14  ---------- ---------- ---------- --------MT TTPREREA-- ------NAKV
584_Leptolyngbya_sp._KIOST-1    ---------- ---------- ---------- --------MT ISPPEPGQ-- ------KVRV
585_Leptolyngbya_sp._KIOST-1    ---------- ---------- ---------- --------MT TTPREREA-- ------KAKV
586_cyanobacterium_BACL30_MAG-  ---------- ---------- ---------- --------MT ISPPERGE-K A-------KA
587_Synechococcus_sp._TMED90    ---------- ---------- ---------- --------MT ISPPERGS-T A-------KT
588_Leptolyngbya_sp._PCC_7376   ---------- ---------- ---------- ---------- ---------- -------MAV
589_Synechococcus_sp._CC9605    ---------- ---------- ---------- --------MT ISPPERGS-D A-------KS
590_Cyanobium_sp._PCC_7001      ---------- ---------- ---------- --------MT ISPPERGE-K A-------KA
591_Synechococcus_sp._WH_8109   ---------- ---------- ---------- --------MT ISPPERGS-D A-------KS
592_Cyanothece_sp._PCC_7822     ---------- ---------- ---------- --------MT ISPPE-RE-- G-----KVKV
593_Nodosilinea_nodulosa        ---------- ---------- ---------- --------MT ISPPEPGQ-- ------KVRV
594_Mastigocladopsis_repens     ---------- ---------- ---------- --------MT ISPPEREE-- K-----KARV
595_Leptolyngbya_sp._O-77       ---------- ---------- ---------- --------MT TTPRERE--- A-----KVKV
596_Cyanobium_sp._NIES-981      ---------- ---------- ---------- --------MT ISPPERGE-K A-------KA
597_Scytonema_hofmannii_PCC_71  ---------- ---------- ---------- --------MT ISPPEREE-- K-----KARV
598_Leptolyngbya_sp._hensonii   ---------- ---------- ---------- --------MA VSPQERES-- ------KARV
599_Pseudanabaena_sp._PCC_7367  ---------- ---------- ---------- --------MT VTPEK----- A-----KVRV
601_Halomicronema_hongdechlori  ---------- ---------- ---------- --------MT ISPPEPGR-- ------KVKV
602_Geitlerinema_sp._PCC_9228   ---------- ---------- ---------- --------MT TSPKEREA-- ------KARI
603_Oscillatoriales_cyanobacte  ---------- ---------- ---------- --------MT ISPPERQ--- A-----KVKV
604_Tolypothrix_bouteillei_VB5  ---------- ---------- ---------- --------MT ISPPEREE-- K-----KARV
605_Candidatus_Synechococcus_s  ---------- ---------- ---------- --------MT ISPPERGT-K S-------KV
606_Synechococcus_sp._8F6       ---------- ---------- ---------- --------MT ISPPERGE-K A-------KA
607_Nicotiana_tomentosiformis   ---------- ---------- ---------- --------MI IRSPEP---- ------EVKI
608_Synechococcus_sp._KORDI-52  ---------- ---------- ---------- --------MT ISPPERGS-D A-------KS
609_Phormidium_tenue_NIES-30    ---------- ---------- ---------- --------MT TTPREREA-- ------KAKV
610_Candidatus_Synechococcus_s  ---------- ---------- ---------- --------MT ISPPERGT-K G-------KV
611_Prochlorococcus_marinus_st  ---------- ---------- ---------- --------MT ISPPESGEKN K----KVLED
612_Prochlorococcus_sp._HOT208  ---------- ---------- ---------- --------MT ISPPESGEKN K----KVLED
613_Synechococcus_sp._MIT_S950  ---------- ---------- ---------- --------MT ISPPERGS-T A-------KT
614_Prochlorococcus_sp._HOT208  ---------- ---------- ---------- --------MT ISPPESGEKN K----KVLED
615_Prochlorococcus_sp._MIT_06  ---------- ---------- ---------- --------MT ISPPESGEKN K----KVLED
616_cyanobacterium_TDX16        ---------- ---------- ---------- --------MT ISPPEREE-- K-----KARV
617_Prochlorococcus_sp._RS01    ---------- ---------- ---------- --------MT ISPPESGEKN K----KVLED
618_Prochlorococcus_sp._HOT208  ---------- ---------- ---------- --------MT ISPPESGEKN K----KVLED
619_Candidatus_Synechococcus_s  ---------- ---------- ---------- --------MT ISPPERGT-K G-------KV
620_Gloeobacter_kilaueensis_JS  ---------- ---------- ---------- ---------- ---------- ----------
621_Prochlorococcus_sp._HOT208  ---------- ---------- ---------- --------MT ISPPESGEKN K----KVLED
622_Prochlorococcus_marinus_st  ---------- ---------- ---------- --------MT ISPPESGEKN K----KVLED
623_Prochlorococcus_marinus     ---------- ---------- ---------- --------MT ISPPESGEKN K----KVLED
624_Prochlorococcus             ---------- ---------- ---------- --------MT ISPPESGEKN K----KVLED
625_Prochlorococcus_marinus_st  ---------- ---------- ---------- --------MT ISPPESGEKN K----KVLED
626_Alkalinema_sp._CACIAM_70d   ---------- ---------- ---------- ---------- MSPPEREA-- ------KVKV
627_Prochlorococcus_sp._MIT_06  MFSVQVWNHP YTLQG-KQGE STPG-----T HPS-RKFSMT ISPPERGEKA KGGVPTPYDQ
628_Prochlorococcus_marinus_st  ---------- ---------- ---------- --------MT ISPPESGEKN K----KVLED
629_Prochlorococcus_marinus     ---------- ---------- ---------- --------MT ISPPESGEKN K----KVLED
630_Gloeocapsa_sp._PCC_7428     ---------- ---------- ---------- --------MT MSPPEREE-- K-----KARV
631_Prochlorococcus_sp._HOT_20  ---------- ---------- ---------- --------MT ISPPESGEKN K----KVLED
632_Synechococcus_sp._MIT_S950  ---------- ---------- ---------- --------MT ISPPERGS-T A-------KT
633_Prochlorococcus_marinus_st  ---------- ---------- ---------- --------MT ISPPESGEKN K----KVLED
634_Chroogloeocystis_siderophi  ---------- ---------- ---------- --------MT MSPPEREE-- K-----KARV
635_Prochlorococcus_sp._MIT_06  ---------- ---------- ---------- --------MT ISPPERGEKA KGGVPTPYDQ
636_Prochlorococcus_marinus_su  ---------- ---------- ---------- --------MT ISPPESGEKD K----KILES
639_Prochlorococcus_marinus_st  ---------- ---------- ---------- --------MT ISPPERGEKA KGGVPTPYDQ
640_Prochlorococcus_marinus     ---------- ---------- ---------- --------MT ISPPERGEKA KGAAPTPYDQ
641_Nodosilinea_nodulosa        ---------- ---------- ---------- --------MT TTPREREA-- ------KAKV
642_Tychonema_bourrellyi_FEM_G  ---------- ---------- ---------- --------MT ISPPERE--- V-----KVRV
643_Pseudanabaena_biceps_PCC_7  ---------- ---------- ---------- --------MT MTPQKPDT-- ------EVKV
644_Synechococcus_sp._PCC_7502  ---------- ---------- ---------- --------MT TTPQKPEA-- ------KVKV
645_Prochlorococcus_marinus_su  ---------- ---------- ---------- --------MT ISPPERGEKA KGAAPTPYDQ
647_Prochlorococcus_sp._MIT_06  ---------- ---------- ---------- --------MT ISPPKRGDKA KGEAPTPYDQ
648_Chroococcidiopsis_thermali  ---------- ---------- ---------- --------MT ISPPEREE-- K-----KARV
649_Prochlorococcus_marinus_st  ---------- ---------- ---------- --------MT ISPPESGEKN K----KVLED
650_bacterium_TMED277           ---------- ---------- ---------- --------MK VSSKELEARK V-------RV
651_Synechococcus_sp._TMED185   ---------- ---------- ---------- --------MT ISPPERGG-K A-------KV
652_Synechococcus_sp._PCC_7336  ---------- ---------- ---------- --------MT TSPKERE--- -------VKV
653_Prochlorococcus_marinus_st  ---------- ---------- ---------- --------MT ISPPESGEKN K----KILES
654_Pseudanabaena_sp._SR411     ---------- ---------- ---------- --------MT MTPQKPDT-- ------EVKV
655_Crocosphaera_watsonii_WH_0  ---------- ---------- ---------- ---------- -MADV-TE-- A-----KAKV
656_Oscillatoriales_cyanobacte  ---------- ---------- ---------- --------MT MTPQKPDT-- ------EVKV
657_Crinalium_epipsammum_PCC_9  ---------- ---------- ---------- --------MT ISPPEREA-- ------KARV
658_Prochlorococcus_marinus_st  ---------- ---------- ---------- --------MT ISPPESGEKN K----KILES
659_Leptolyngbya_sp._PCC_6406   ---------- ---------- ---------- --------MT TTPREREA-- ------KVKV
660_Prochlorococcus_marinus_st  ---------- ---------- ---------- --------MT ISPPESGEKN K----KILES
661_Aliterella_atlantica_CENA5  ---------- ---------- ---------- --------MT ISPPEREE-- K-----KARV
662_Acaryochloris_marina_MBIC1  ---------- ---------M LIPC-----L SKE-RRVSMT TSPGGPET-- K-----GRTA
663_Prochlorococcus_marinus_st  ---------- ---------- ---------- --------MT ISPPESGEKN K----KILES
664_Acaryochloris_marina_MBIC1  ---------- ---------- ---------- --------MT TSPGGPET-- K-----GRTA
665_Calothrix_sp._NIES-3974     ---------- ---------- ---------- --------MT LTPEK--S-- P-----KVRV
666_Synechococcus_sp._PCC_7335  ---------- ---------- ---------- ---------M TASPPKRN-- ------QASA
667_Synechocystis_sp._PCC_7509  ---------- ---------- ---------- --------MT ISPPEREE-- K-----KARV
668_Synechococcus_sp._TMED66    ---------- ---------- ---------- --------MT ISPPERGS-T A-------KS
670_Calothrix_sp._PCC_7507      ---------- ---------- ---------- ---------M TITPEREQ-- ------KVRV
671_Fischerella_muscicola       ---------- ---------- ---------- --------MT LTPEREQE-- Q-----EARV
672_Pseudanabaena_sp._PCC_6802  ---------- ---------- ---------- --------MT MTPQKPEA-- ------KVKV
673_Chlorogloeopsis_fritschii   ---------- ---------- ---------- ---------M TLTPEREQ-- ------EARV
674_Fischerella_sp._PCC_9605    ---------- ---------- ---------- --------MT LTPERE---- Q-----KATV
675_Fischerella_sp._JSC-11      ---------- ---------- ---------- --------MT LTPERE---- Q-----EVRV
676_Fischerella_sp._NIES-3754   ---------- ---------- ---------- --------MT LTPERE---- Q-----EVRV
678_Candidatus_Synechococcus_s  ---------- ---------- ---------- --------MT ISPPERGT-K S-------KV
679_Calothrix_parasitica_NIES-  ---------- ---------- ---------- ---------M TITPEREQ-- ------KVKV
680_Prochlorococcus_phage_P-TI  ---------- ---------- ---------- --------MT VTPPKK---- ------PQED
681_Prochlorothrix_hollandica_  ---------- ---------- ---------- --------MT TSSPEQKA-- ------KVKV
682_Acaryochloris_sp._CCMEE_54  ---------- ---------- ---------- --------MT TSPGGPET-- K-----GRTA
683_Fischerella_major_NIES-592  ---------- ---------- ---------- --------MT LTPERE---- Q-----EVRV
685_Oscillatoriales_cyanobacte  ---------- ---------- ---------- --------MS ISPPERGQ-- ------RARV
686_Prochlorococcus_marinus_st  ---------- ---------- ---------- --------MT ISPPERGEKA K----PIYDQ
687_Prochlorococcus_marinus_st  ---------- ---------- ---------- --------MT ISPPERGEKA K----PIYDQ
688_Prochlorococcus_sp._MIT_13  ---------- ---------- ---------- --------MT ISPPERGEKA K----PIYDQ
690_Prochlorococcus_marinus_st  ---------- ---------- ---------- --------MT ISPPERGEKA K----PIYDQ
691_Prochlorococcus_marinus_st  ---------- ---------- ---------- --------MT ISPPERGEKA K----PIYDQ
693_Prochlorococcus_sp._MIT_13  ---------- ---------- ---------- --------MT ISPPERGEKA K----PIYDQ
694_Prochlorococcus_marinus_st  ---------- ---------- ---------- --------MT ISPPERGEKA K----PIYDQ
695_Prochlorothrix_hollandica   ---------- ---------- ---------- ---------- ---------- ----------
696_Mastigocoleus_testarum_BC0  ---------- ---------- ---------- ---------M TITPEREQ-- ------KVRI
697_Gloeobacter_kilaueensis_JS  ---------- ---------- ---------- --------MS TTPQEREK-P V-------RV
698_Hydrococcus_rivularis_NIES  ---------- ---------- ---------- --------MT ITPPKPEQ-- ------QVRV
699_Leptolyngbya_sp._JSC-1      ---------- ---------- ---------- --------MT ITPPEQ-R-- ------RARV
700_Pleurocapsa_sp._PCC_7327    ---------- ---------- ---------- --------MT ITPPKPEQ-- ------QVRV
701_Prochlorococcus             ---------- ---------- ---------- --------MT ISPPERGEKA K----PIYDQ
702_Prochlorococcus_marinus_st  ---------- ---------- ---------- --------MT ISPPESGEKD K----KILES
703_Gloeobacter_violaceus_PCC_  ---------- ---------- ---------- --------MS TTPQEREK-P V-------RV
704_Halomicronema_hongdechlori  ---------- ---------- ---------- --------MT TSPPEQRQ-- ------RVRV
705_Chroococcidiopsis_thermali  ---------- ---------- ---------- ---------M TITPEREQ-- ------KVRV
706_Prochlorococcus_sp._MIT_07  ---------- ---------- ---------- ---------- ---------- ----------
707_Prochlorococcus_sp._MIT_07  ---------- ---------- ---------- ---------- ---------- ----------
001_Heliobacterium_modesticald  ---------- ---------- ---------- ---------- ---------- ----------
734_Heliorestis_convoluta       ---------- ---------- ---------- ---------- ---------- ----------
002_Heliobacterium_gestii       ---------- ---------- ---------- ---------- ---------- ----------
004_Heliobacillus_mobilis       ---------- ---------- ---------- ---------- ---------- ----------
005_Heliobacillus_mobilis       ---------- ---------- ---------- ---------- ---------- ----------
710_Chlorobium_limicola         -MAEQVNPAG VKPKG----- ---------- ---------S VPPPK----- -GNAPSPKGN
711_Chlorobium_limicola_DSM_24  -MAEQVNPAG VKPKG----- ---------- ---------S VPPPK----- -GNAPSPKGN
712_Chlorobium_phaeobacteroide  -MAEQVNPAG VKPKG----- ---------- ---------S VPPPK----- -GNAPSPKGN
713_Chlorobium_sp._KB01         -MAEQVNPAG VKPKG----- ---------- ---------T VPPPK----- -GNAPSPKGN
714_Chlorobium_tepidum_TLS      -MAEQVKPAG VKPKG----- ---------- ---------T VPPPK----- -GNAPAPKAN
715_Chlorobaculum_parvum_NCIB_  -MAEQVKPAG VKPKG----- ---------- ---------T VPPPK----- -GKAPAPKAN
716_Chlorobaculum_thiosulfatip  -MAEQVKPAG VKPKG----- ---------- ---------T VPPPK----- -GNAPAPKAN
717_Chlorobaculum_limnaeum      -MAEQVKPAG VKPKG----- ---------- ---------T VPPPK----- -GNAPAPKAS
718_Chlorobium_chlorochromatii  -MAEQVNPAG VKPKG----- ---------- ---------T VPPPK----- -GNAPSPKGN
719_Chlorobium_phaeovibrioides  -MAEQVNPAG AVPKA----- ---------- ---------K VPPPK----- -GNAPSPKGD
720_Pelodictyon_phaeoclathrati  -MAEQVNPVG VKPKG----- ---------- ---------T VPPPK----- -GNAPSPKGN
721_Pelodictyon_luteolum        -MAEQVNPAG VKPKG----- ---------- ---------T VPPPK----- -GSAPSPKAS
722_Prosthecochloris_sp._CIB_2  -MADQVNPAG VKPKG----- ---------- ---------Q VPPPK----- -GNVPPPKGN
723_Chlorobium_luteolum_DSM_27  -MAEQVNPAG VKPKG----- ---------- ---------T VPPPK----- -GSAPSPKAS
724_Prosthecochloris_sp._HL-13  -MADQANPTG VAPKG----- ---------- ---------K VPPPK----- -GKVPPPKGN
725_Chlorobium_phaeobacteroide  -MADQANPTG VKPKG----- ---------- ---------Q VPPPK----- -GKVPPPKGN
726_Prosthecochloris_aestuarii  -MADQANPTG VMPKG----- ---------- ---------K VPPPK----- -GKVPPPKGN
727_Prosthecochloris_sp._GSB1   -MADQANATG TTPKG----- ---------- ---------N VPPPK----- -GKVPPPKGN
728_Chlorobium_sp._GBChlB       -MADQDTPTG GTPSGGGDKK PAPK---AGL QAAAKKPAAA AAAPA----- -AKAAPKAGE
729_Chloroherpeton_thalassium_  -MADQDKPTG NTPGGGGGAA KKPPLQAAKL QAAAKKTGAV SATAA----- -KPAAKPAAA
730_Chloracidobacterium_thermo  ---------- ---------- ---------- ---------- ---------- ----------
731_Chloracidobacterium_sp._CP  ---------- ---------- ---------- ---------- ---------- ----------
732_Chloracidobacterium_thermo  ---------- ---------- ---------- ---------- ---------- ----------
733_Chloracidobacterium_thermo  ---------- ---------- ---------- ---------- ---------- ----------
001_Chroococcidiopsis_thermali  ---------- ---------- ---------- --------ME T-PFDRSI-- ----------
002_Fischerella_sp._NIES-3754   ---------- ---------- ---------- --------ME T-PFDSKVSK ----------
003_Fischerella_major_NIES-592  ---------- ---------- ---------- --------ME T-PFDSKVSK ----------
004_Fischerella_sp._PCC_9605    ---------- ---------- ---------- --------ME T-PFDSTVSK ----------
005_Fischerella_muscicola       ---------- ---------- ---------- --------ME T-PFDSKVSK ----------
006_Fischerella_sp._JSC-11      ---------- ---------- ---------- --------ME T-PFDSKVSK ----------
007_Fischerella_sp._NIES-4106   ---------- ---------- ---------- --------ME T-PFDSTVSK P---------
008_Chlorogloeopsis_fritschii   ---------- ---------- ---------- --------ME T-PFDSKVAK ----------
009_Mastigocoleus_testarum_BC0  ---------- ---------- ---------- --------ME T-PFESSATN ----------
010_Calothrix_parasitica_NIES-  ---------- ---------- ---------- --------ME T-PFEKS--- ----------
011_Calothrix_sp._PCC_7507      ---------- ---------- ---------- --------ME T-SFSRSLVK ----------
012_Calothrix_sp._NIES-3974     ---------- ---------- ---------- --------ME T-PLDISITT ----------
013_Pleurocapsa_sp._PCC_7327    ---------- ---------- ---------- --------ME T-PFNSSTVK --------I-
014_Hydrococcus_rivularis_NIES  ---------- ---------- ---------- --------ME T-PFNSSTVK --------I-
015_Calothrix_elsteri_CCALA_95  ---------- ---------- ---------- ---------- ---------- ----------
016_Leptolyngbya_sp._JSC-1      ---------- ---------- ---------- --------ME T-PFDRSVVT --------T-
017_Thermosynechococcus_vulcan  ---------- ---------- ---------- --------MK T-LSSQK--- ----------
018_Thermosynechococcus_sp._NK  ---------- ---------- ---------- ---------- ---------- ----------
020_Hassallia_byssoidea_VB5121  ---------- ---------- ---------- ---------- ---------- ----------
021_Oscillatoriales_cyanobacte  ---------- ---------- ---------- --------ME T-PFS----P ----------
024_Tolypothrix_sp._NIES-4075   ---------- ---------- ---------- ---------- ---------- ----------
025_Oscillatoriales_cyanobacte  ---------- ---------- --MN----IL YSQRRFCPVE T-PFS----P ----------
027_Scytonema_hofmanni]_UTEX_B  ---------- ---------- ---------- ---------- ---------- ----------
028_cyanobacterium_TDX16        ---------- ---------- ---------- ---------- ------M--- ----------
029_Chroococcidiopsis_thermali  ---------- ---------- ---------- ---------- ------M--- ----------
030_Cylindrospermum_sp._NIES-4  ---------- ---------- ---------- ---------- ---------- ----------
031_Dolichospermum_circinale    ---------- ---------- ---------- ---------- ---------- ----------
032_Phormidesmis_priestleyi     ---------- ---------- ---------- ---------- ---------- ----------
033_Trichodesmium_erythraeum_I  ---------- ---------- ---------- ---------- ---------- ----------
034_Anabaena_sp._CRKS33         ---------- ---------- ---------- ---------- ---------- ----------
035_Trichodesmium_erythraeum    ---------- ---------- ---------- ---------- ---------- ----------
036_Calothrix_sp._NIES-4101     ---------- ---------- ---------- ---------- ---------- ----------
037_Microcystis_aeruginosa_PCC  ---------- ---------- ---------- ---------- -----M---- ----------
038_Microcystis_aeruginosa_PCC  ---------- ---------- ---------- ---------- ---------- ----------
039_Microcystis_aeruginosa_PCC  ---------- ---------- ---------- ---------- ---------- ----------
040_Oscillatoriales_cyanobacte  ---------- ---------- ---------- ---------- ---------- ----------
041_Cyanobacterium_sp._IPPAS_B  ---------- ---------- ---------- ---------- ---------- ----------
042_Microcystis_aeruginosa_CAC  ---------- ---------- ---------- ---------- ---------- ----------
043_Microcystis_aeruginosa_KW   ---------- ---------- ---------- ---------- ---------- ----------
044_Nostoc_sp._PCC_7524         ---------- ---------- ---------- ---------- ---------- ----------
045_Oscillatoriales_cyanobacte  ---------- ---------- ---------- ---------- ---------- ----------
046_Leptolyngbya_sp._hensonii   ---------- ---------- ---------- ---------- ---------- ----------
047_Calothrix_sp._NIES-4101     ---------- ---------- ---------- ---------- ---------- ----------
048_Leptolyngbya_ohadii         ---------- ---------- ---------- ---------- ---------- ----------
050_Mastigocladopsis_repens     ---------- ---------- ---------- ---------- ---------- ----------
051_Calothrix_sp._PCC_6303      ---------- ---------- ---------- ---------- ---------- ----------
052_Calothrix_sp._NIES-2100     ---------- ---------- ---------- ---------- ---------- ----------
053_Oscillatoria]_sp._PCC_6506  ---------- ---------- ---------- ---------- ---------- ----------
054_Hydrococcus_rivularis_NIES  ---------- ---------- ---------- ---------- ---------- ----------
055_Synechococcus_sp._PCC_6312  ---------- ---------- ---------- ---------- ---------- ----------
056_Microcoleus_vaginatus_FGP-  ---------- ---------- ---------- ---------- ---------- ----------
057_Nostoc_sp._MBR_210          ---------- ---------- ---------- ---------- ---------- ----------
058_Leptolyngbya_sp._JSC-1      ---------- ---------- ---------- ---------- ---------- ----------
059_Nostoc_sp._NIES-4103        ---------- ---------- ---------- ---------- ---------- ----------
060_Cyanothece_sp._PCC_8802     ---------- ---------- ---------- ---------- ---------- ----------
061_Nostoc_sp._NIES-2111        ---------- ---------- ---------- ---------- ---------- ----------
062_Nostoc_piscinale_CENA21     ---------- ---------- ---------- ---------- ---------- ----------
063_Tolypothrix_campylonemoide  ---------- ---------- ---------- ---------- ---------- ----------
064_Neosynechococcus_sphagnico  ---------- ---------- ---------- ---------- ---------- ----------
065_Calothrix_parasitica_NIES-  ---------- ---------- ---------- ---------- ---------- ----------
066_Nostoc_sp._NIES-3756        ---------- ---------- ---------- ---------- ---------- ----------
067_Neosynechococcus_sphagnico  ---------- ---------- ---------- ---------- ---------- ----------
068_Scytonema_sp._NIES-4073     ---------- ---------- ---------- ---------- ---------- ----------
069_Calothrix_sp._336/3         ---------- ---------- ---------- ---------- ---------- ----------
070_Scytonema_sp._HK-05         ---------- ---------- ---------- ---------- ---------- ----------
071_Nostoc_carneum_NIES-2107    ---------- ---------- ---------- ---------- ---------- ----------
072_Anabaenopsis_circularis_NI  ---------- ---------- ---------- ---------- ---------- ----------
073_Nostoc_sp._T09              ---------- ---------- ---------- ---------- ---------- ----------
074_Oscillatoriales_cyanobacte  ---------- ---------- ---------- ---------- ---------- ----------
075_Scytonema_hofmannii_PCC_71  ---------- ---------- ---------- ---------- ---------- ----------
076_Limnothrix_sp._CACIAM_69d   ---------- ---------- ---------- ---------- ---------- ----------
077_Tolypothrix_bouteillei_VB5  ---------- ---------- ---------- ---------- ---------- ----------
078_Sphaerospermopsis_kisselev  ---------- ---------- ---------- ---------- ---------- ----------
079_Cyanothece_sp._PCC_7424     ---------- ---------- ---------- ---------- ---------- ----------
080_Nostoc_azollae_0708         ---------- ---------- ---------- ---------- ---------- ----------
081_Calothrix_sp._NIES-2098     ---------- ---------- ---------- ---------- ---------- ----------
082_Aulosira_laxa_NIES-50       ---------- ---------- ---------- ---------- ---------- ----------
083_Calothrix_sp._NIES-3974     ---------- ---------- ---------- ---------- ---------- ----------
084_Nostoc_sp._PCC_7107         ---------- ---------- ---------- ---------- ---------- ----------
085_Nostoc_linckia_z16          ---------- ---------- ---------- ---------- ---------- ----------
086_Calothrix_sp._NIES-4105     ---------- ---------- ---------- ---------- ---------- ----------
087_Calothrix_brevissima_NIES-  ---------- ---------- ---------- ---------- ---------- ----------
088_Calothrix_sp._HK-06         ---------- ---------- ---------- ---------- ---------- ----------
089_Cylindrospermum_stagnale_P  ---------- ---------- ---------- ---------- ---------- ----------
090_Phormidesmis_priestleyi     ---------- ---------- ---------- ---------- ---------- ----------
091_Synechocystis_sp._PCC_6714  ---------- ---------- ---------- ---------- ---------- ----------
092_Fremyella_diplosiphon_NIES  ---------- ---------- ---------- ---------- ---------- ----------
093_Calothrix_sp._NIES-3974     ---------- ---------- ---------- ---------- ---------- ----------
094_Nostoc_calcicola_FACHB-389  ---------- ---------- ---------- ---------- ---------- ----------
095_Nostoc_sp._KVJ20            ---------- ---------- ---------- ---------- ---------- ----------
096_Synechocystis_sp._PCC_6803  ---------- ---------- ---------- ---------- ---------- ----------
097_Raphidiopsis_curvata_NIES-  ---------- ---------- ---------- ---------- ---------- ----------
098_Leptolyngbya_sp._O-77       ---------- ---------- ---------- ---------- ---------- ----------
099_Aphanizomenon_flos-aquae_W  ---------- ---------- ---------- ---------- ---------- ----------
100_Synechocystis_sp._PCC_6714  ---------- ---------- ---------- ---------- ---------- ----------
101_Nostoc_linckia_NIES-25      ---------- ---------- ---------- ---------- ---------- ----------
102_Synechocystis_sp._PCC_6803  ---------- ---------- ---------- --------MK T-LSSL---- ----------
103_Cyanothece_sp._ATCC_51142   ---------- ---------- ---------- ---------- --MYSL---- ----------
104_Desertifilum_sp._IPPAS_B-1  ---------- ---------- ---------- ---------- ---------- ----------
105_Cylindrospermopsis_sp._CR1  ---------- ---------- ---------- ---------- ---------- ----------
106_Cylindrospermopsis_racibor  ---------- ---------- ---------- ---------- ---------- ----------
107_Synechococcus_sp._PCC_7335  ---------- ---------- ---------- --------ME T-PLETIPDL --------S-
108_Anabaena_sp._PCC_7108       ---------- ---------- ---------- ---------- ---------- ----------
110_Dolichospermum_compactum_N  ---------- ---------- ---------- ---------- ---------- ----------
111_Nodularia_sp._NIES-3585     ---------- ---------- ---------- ---------- ---------- ----------
112_Halomicronema_hongdechlori  ---------- ---------- ---------- --------ME T-PIEPTASA LDN----IS-
113_Anabaena_sp._MDT14b         ---------- ---------- ---------- ---------- ---------- ----------
114_Nostoc_punctiforme_PCC_731  ---------- ---------- ---------- ---------- ---------- ----------
115_Fortiea_contorta            ---------- ---------- ---------- ---------- ---------- ----------
116_Pseudanabaena_biceps_PCC_7  ---------- ---------- ---------- ---------- ---------- ----------
117_unicellular_cyanobacterium  ---------- ---------- ---------- ---------- ---------- ----------
118_Cylindrospermopsis_racibor  ---------- ---------- ---------- ---------- ---------- ----------
119_Anabaena_sp._90             ---------- ---------- ---------- ---------- ---------- ----------
120_Trichormus_sp._NMC-1        ---------- ---------- ---------- ---------- ---------- ----------
121_Anabaena_sp._AL93           ---------- ---------- ---------- ---------- ---------- ----------
122_Chrysosporum_ovalisporum    ---------- ---------- ---------- ---------- ---------- ----------
123_Pseudanabaena_sp._Roaring_  ---------- ---------- ---------- ---------- ---------- ----------
124_unicellular_cyanobacterium  ---------- ---------- ---------- ---------- ---------- ----------
125_Anabaena_sp._AL09           ---------- ---------- ---------- ---------- ---------- ----------
126_Cyanothece_sp._CCY0110      ---------- ---------- ---------- ---------- ---------- ----------
127_Nostoc_sp._Peltigera_membr  ---------- ---------- ---------- ---------- ---------- ----------
128_Aphanizomenon_flos-aquae_2  ---------- ---------- ---------- ---------- ---------- ----------
129_Cyanothece_sp._PCC_7822     ---------- ---------- ---------- ---------- ---------- ----------
130_Nodularia_spumigena_CENA59  ---------- ---------- ---------- ---------- ---------- ----------
131_Fischerella_major_NIES-592  ---------- ---------- ---------- ---------- ---------- ----------
132_Anabaena_sp._WA102          ---------- ---------- ---------- ---------- ---------- ----------
133_Fischerella_sp._JSC-11      ---------- ---------- ---------- ---------- ---------- ----------
134_Pseudanabaena_sp._SR411     ---------- ---------- ---------- ---------- ---------- ----------
135_Halomicronema_hongdechlori  ---------- ---------- ---------- ---------- ---------- ----------
136_Anabaena_cylindrica_PCC_71  ---------- ---------- ---------- ---------- ---------- ----------
137_Chamaesiphon_minutus_PCC_6  ---------- ---------- ---------- ---------- ------M--- ----------
138_Nostoc_sp._Peltigera_membr  ---------- ---------- ---------- ---------- ---------- ----------
139_Phormidesmis_priestleyi_An  ---------- ---------- ---------- ---------- ---------- ----------
140_Planktothricoides_sp._SR00  ---------- ---------- ---------- ---------- ---------- ----------
141_cyanobacterium_PCC_7702     ---------- ---------- ---------- ---------- ---------- ----------
142_Hapalosiphon_sp._MRB220     ---------- ---------- ---------- ---------- ---------- ----------
143_Fischerella_muscicola       ---------- ---------- ---------- ---------- ---------- ----------
144_Oscillatoria_nigro-viridis  ---------- ---------- ---------- ---------- ---------- ----------
145_Microcoleus_sp._PCC_7113    ---------- ---------- ---------- ---------- ---------- ----------
146_Chlorogloeopsis_fritschii   ---------- ---------- ---------- ---------- ---------- ----------
147_Cyanobacterium_stanieri_PC  ---------- ---------- ---------- ---------- ---------- ----------
148_Fischerella_sp._PCC_9339    ---------- ---------- ---------- ---------- ---------- ----------
149_Oscillatoriales_cyanobacte  ---------- ---------- ---------- ---------- ---------- ----------
150_Fischerella_sp._PCC_9605    ---------- ---------- ---------- ---------- ---------- ----------
151_Phormidium_ambiguum_IAM_M-  ---------- ---------- ---------- ---------- ---------- ----------
152_Phormidium_sp._OSCR         ---------- ---------- ---------- ---------- ---------- ----------
153_Synechococcus_sp._PCC_7335  ---------- ---------- ---------- ---------- ---------- ----------
154_Nostoc_sp._106C             ---------- ---------- ---------- ---------- ---------- ----------
155_Fischerella_sp._NIES-4106   ---------- ---------- ---------- ---------- ---------- ----------
156_Calothrix_sp._PCC_7507      ---------- ---------- ---------- ---------- ---------- ----------
157_Arthrospira_platensis_NIES  ---------- ---------- ---------- ---------- --MYSL---- ----------
158_Stanieria_cyanosphaera_PCC  ---------- ---------- ---------- ---------- ---------- ----------
159_Gloeocapsa_sp._PCC_7428     ---------- ---------- ---------- ---------- ------M--- ----------
160_Fischerella_muscicola       ---------- ---------- ---------- ---------- ---------- ----------
161_Microcystis_aeruginosa_NIE  ---------- ---------- ---------- ---------- ---------- ----------
162_Chamaesiphon_minutus        ---------- ---------- ---------- ---------- ---------- ----------
163_Chroogloeocystis_siderophi  ---------- ---------- ---------- ---------- ---------- ----------
164_Arthrospira_platensis_YZ    ---------- ---------- ---------- ---------- ---------- ----------
165_Microcystis_aeruginosa_PCC  ---------- ---------- ---------- ---------- ---------- ----------
166_Trichormus_variabilis_ATCC  ---------- ---------- ---------- ---------- ---------- ----------
167_Geitlerinema_sp._PCC_9228   ---------- ---------- ---------- ---------- ---------- ----------
168_Stanieria_sp._NIES-3757     ---------- ---------- ---------- ---------- ---------- ----------
169_Microcystis_aeruginosa_NIE  ---------- ---------- ---------- ---------- ---------- ----------
170_Arthrospira_platensis_str.  ---------- ---------- ---------- ---------- ---------- ----------
171_Mastigocoleus_testarum_BC0  ---------- ---------- ---------- ---------- ---------- ----------
172_Limnoraphis_robusta_CS-951  ---------- ---------- ---------- ---------- ---------- ----------
173_Rubidibacter_lacunae_KORDI  ---------- ---------- ---------- ---------- ---------- ----------
174_Trichormus_variabilis_NIES  ---------- ---------- ---------- ---------- ---------- ----------
175_Microcystis_aeruginosa_PCC  ---------- ---------- ---------- ---------- ---------- ----------
176_Arthrospira_sp._PCC_8005    ---------- ---------- ---------- ---------- ---------- ----------
177_Crinalium_epipsammum_PCC_9  ---------- ---------- ---------- ---------- ---------- ----------
178_Tychonema_bourrellyi_FEM_G  ---------- ---------- ---------- ---------- ---------- ----------
179_Gloeocapsa_sp._PCC_7428     ---------- ---------- ---------- ---------- ---------- ----------
180_Rivularia_sp._PCC_7116      ---------- ---------- ---------- ---------- ---------- ----------
181_Aliterella_atlantica_CENA5  ---------- ---------- ---------- ---------- ---------- ----------
182_Nostoc_sp._PCC_7120         ---------- ---------- ---------- ---------- ---------- ----------
183_Nostocales_cyanobacterium_  ---------- ---------- ---------- ---------- ---------- ----------
184_Phormidium_willei_BDU_1307  ---------- ---------- ---------- ---------- ---------- ----------
185_Leptolyngbya_sp._NIES-2104  ---------- ---------- ---------- ---------- ---------- ----------
186_Moorea_producens_PAL-8-15-  ---------- ---------- ---------- ---------- ---------- ----------
187_Scytonema_tolypothrichoide  ---------- ---------- ---------- ---------- ---------- ----------
188_Phormidium_sp._HE10JO       ---------- ---------- ---------- ---------- ---------- ----------
189_Synechococcus_sp._UTEX_297  ---------- ---------- ---------- ---------- ---------- ----------
190_Planktothrix_tepida_PCC_92  ---------- ---------- ---------- ---------- ---------- ----------
191_Moorea_producens_JHB        ---------- ---------- ---------- ---------- ---------- ----------
192_Leptolyngbya_sp._NIES-3755  ---------- ---------- ---------- ---------- ---------- ----------
193_Leptolyngbya_boryana_NIES-  ---------- ---------- ---------- ---------- ---------- ----------
194_Gloeocapsa_sp._PCC_73106    ---------- ---------- ---------- ---------- ---------- ----------
195_Planktothrix_serta_PCC_892  ---------- ---------- ---------- ---------- ---------- ----------
196_Synechococcus_elongatus_PC  ---------- ---------- ---------- ---------- ---------- ----------
197_Leptolyngbya_boryana        ---------- ---------- ---------- --------MN T-LYSPKRFF ----------
198_Oscillatoriales_cyanobacte  ---------- ---------- ---------- ---------- ---------- ----------
199_Planktothrix_paucivesicula  ---------- ---------- ---------- ---------- ---------- ----------
200_Nostoc_sp._Peltigera_membr  ---------- ---------- ---------- ---------- ---------- ----------
201_Moorea_bouillonii_PNG       ---------- ---------- ---------- ---------- ---------- ----------
202_Planktothrix_rubescens      ---------- ---------- ---------- ---------- ---------- ----------
203_Cyanobacterium_aponinum_PC  ---------- ---------- ---------- ---------- ---------- ----------
204_Planktothrix_agardhii_NIVA  ---------- ---------- MKVC----GL GWLLRINPTK T-LFSLRRYY ----------
205_Richelia_intracellularis    ---------- ---------- ---------- ---------- ---------- ----------
206_Moorea_producens_PAL        ---------- ---------- ---------- ---------- ---------- ----------
207_Calothrix_rhizosoleniae     ---------- ---------- ---------- ---------- ---------- ----------
208_Planktothrix_sp._PCC_11201  ---------- ---------- ---------- ---------- ---------- ----------
209_Richelia_intracellularis_H  ---------- ---------- ---------- ---------- ---------- ----------
210_Geminocystis_sp._NIES-3708  ---------- ---------- ---------- ---------- ---------- ----------
211_Xenococcus_sp._PCC_7305     ---------- ---------- ---------- ---------- ---------- ----------
212_Alkalinema_sp._CACIAM_70d   ---------- ---------- ---------- ---------- ---------- ----------
213_Synechocystis_sp._PCC_7509  ---------- ---------- ---------- ---------- ---------- ----------
214_Dactylococcopsis_salina_PC  ---------- ---------- ---------- ---------- ---------- ----------
215_Geminocystis_herdmanii      ---------- ---------- ---------- ---------- ---------- ----------
216_Synechococcus_sp._PCC_7003  ---------- ---------- ---------- ---------- ---------- ----------
217_Richelia_intracellularis    ---------- ---------- ---------- ---------- ---------- ----------
218_Cyanothece_sp._PCC_7425     ---------- ---------- ---------- --------MK T-LSSPKRYF ----------
219_Lyngbya_confervoides_BDU14  ---------- ---------- ---------- ---------- ---------- ----------
220_Pleurocapsa_sp._PCC_7319    ---------- ---------- ---------- ---------- ---------- ----------
221_Cyanothece_sp._PCC_7425     ---------- ---------- ---------- ---------- ---------- ----------
222_Synechococcus_sp._7002      ---------- ---------- ---------- ---------- ---------- ----------
223_Synechococcus_sp._PCC_7002  ---------- ---------- ---------- ---------- --MYSLR--- --------R-
224_Limnothrix_rosea_IAM_M-220  ---------- ---------- ---------- ---------- ---------- ----------
225_Synechococcus_sp.           ---------- ---------- ---------- ---------- ---------- ----------
226_filamentous_cyanobacterium  ---------- ---------- ---------- ---------- --------MV ----------
227_Fischerella_sp._PCC_9431    ---------- ---------- ---------- ---------- ---------- ----------
229_Moorea_producens_3L         ---------- ---------- ---------- ---------- ---------- ----------
230_Geminocystis_sp._NIES-3709  ---------- ---------- ---------- ---------- ---------- ----------
231_Synechococcus_sp._NIES-970  ---------- ---------- ---------- ---------- ---------- ----------
232_Leptolyngbya_sp._PCC_7376   ---------- ---------- ---------- ---------- ---------- ----------
233_Richelia_intracellularis_H  ---------- ---------- ---------- ---------- ---------- ----------
234_Halothece_sp._PCC_7418      ---------- ---------- ---------- ---------- ---------- ----------
235_Phormidium_tenue_NIES-30    ---------- ---------- ---------- ---------- ---------- ----------
236_Chondrocystis_sp._NIES-410  ---------- ---------- ---------- ---------- ---------- ----------
237_Lyngbya_aestuarii           ---------- ---------- ---------- ---------- ---------- ----------
238_Myxosarcina_sp._GI1         ---------- ---------- ---------- ---------- ---------- ----------
239_Pseudanabaena_sp._PCC_6802  ---------- ---------- ---------- ---------- ---------- ----------
240_Geitlerinema_sp._PCC_7407   ---------- ---------- ---------- ---------- ---------- ----------
241_Leptolyngbya_sp._PCC_7375   ---------- ---------- ---------- ---------- ---------- ----------
242_Crocosphaera_watsonii_WH_0  ---------- ---------- ---------- ---------- ---------- ----------
243_Nodosilinea_nodulosa        ---------- ---------- ---------- ---------- ---------- ----------
244_Halomicronema_hongdechlori  ---------- ---------- ---------- --------MR S-LYSQK--- --------R-
245_Spirulina_major             ---------- ---------- ---------- ---------- ---------- ----------
246_Leptolyngbya_sp._KIOST-1    ---------- ---------- ---------- ---------- ---------- ----------
247_Oscillatoria_sp._PCC_10802  ---------- ---------- ---------- ---------- ---------- ----------
248_Halomicronema_hongdechlori  ---------- ---------- ---------- ---------- ---------- ----------
249_Oscillatoria_acuminata_PCC  ---------- ---------- ---------- ---------- ---------- ----------
250_Spirulina_subsalsa          ---------- ---------- ---------- ---------- ---------- ----------
251_Gloeomargarita_lithophora_  ---------- ---------- ---------- ---------- ---------- ----------
252_Oscillatoria_acuminata      ---------- ---------- ---------- ---------- ---------- ----------
253_Pseudanabaena_sp._PCC_7367  ---------- ---------- ---------- ---------- ---------- ----------
254_Coleofasciculus_chthonopla  ---------- ---------- ---------- ---------- ---------- ----------
255_Synechococcus_sp._TMED19    ---------- ---------- ---------- ---------- ---------- ----------
256_Coleofasciculus_chthonopla  ---------- ---------- ---------- ---------- ---------- ----------
257_Leptolyngbya_sp._PCC_6406   ---------- ---------- ---------- --------MR S-LYSPKRYC ----------
258_Roseofilum_reptotaenium_AO  ---------- ---------- ---------- ---------- ---------- ----------
259_Leptolyngbya_sp._Heron_Isl  ---------- ---------- ---------- ---------- ---------- ----------
260_Synechococcus_sp._RS9917    ---------- ---------- ---------- ---------- ---------- ----------
261_Synechococcus_sp._RS9916    ---------- ---------- ---------- ---------- ---------- ----------
262_Synechococcus_sp._BL107     ---------- ---------- ---------- ---------- ---------- ----------
263_Synechococcus_sp._WH_7805   ---------- ---------- ---------- ---------- ---------- ----------
264_Synechococcus_sp._Tous      ---------- ---------- ---------- ---------- ---------- ----------
265_Synechococcus_sp._MIT_S950  ---------- ---------- ---------- ---------- ---------- ----------
266_Synechococcus_sp._CC9902    ---------- ---------- ---------- ---------- ---------- ----------
267_Prochlorothrix_hollandica_  ---------- ---------- ---------- ---------- ---------- ----------
268_Synechococcus_sp._WH_7803   ---------- ---------- ---------- ---------- ---------- ----------
269_Cyanobium_sp._CACIAM_14     ---------- ---------- ---------- ---------- ---------- ----------
270_Synechococcus_sp._1G10      ---------- ---------- ---------- ---------- ---------- ----------
271_Synechococcus_sp._CB0205    ---------- ---------- ---------- ---------- ---------- ----------
272_Synechococcus_sp._WH_8020   ---------- ---------- ---------- ---------- ---------- ----------
273_Cyanobium_sp._PCC_7001      ---------- ---------- ---------- ---------- ---------- ----------
274_Synechococcus_sp._8F6       ---------- ---------- ---------- ---------- ---------- ----------
275_Synechococcus_sp._MIT_S950  ---------- ---------- ---------- ---------- ---------- ----------
276_Synechococcus_sp._WH_8016   ---------- ---------- ---------- ---------- ---------- ----------
277_Cyanobium_sp._NIES-981      ---------- ---------- ---------- ---------- ---------- ----------
278_Synechococcus_sp._CC9311    ---------- ---------- ---------- ---------- ---------- ----------
279_Synechococcus_sp._CC9311    ---------- ---------- MKVC----VP GWHRLTSRTK T-SSSLK--- --------R-
280_Synechococcus_sp._MW101C3   ---------- ---------- ---------- ---------- ---------- ----------
281_Synechococcus_sp._GFB01     ---------- ---------- ---------- ---------- ---------- ----------
282_Cyanobium_gracile_PCC_6307  ---------- ---------- ---------- ---------- ---------- ----------
283_Synechococcus_sp._KORDI-52  ---------- ---------- ---------- ---------- ---------- ----------
284_Lyngbya_aestuarii_BL_J      ---------- ---------- ---------- ---------- ---------- ----------
285_cyanobacterium_BACL30_MAG-  ---------- ---------- ---------- ---------- ---------- ----------
286_Synechococcus_sp._LL        ---------- ---------- ---------- ---------- ---------- ----------
287_Synechococcus_sp._WH_5701   ---------- ---------- ---------- ---------- ---------- ----------
288_Synechococcus_sp._CB0101    ---------- ---------- ---------- ---------- ---------- ----------
289_Synechococcus_sp._KORDI-10  ---------- ---------- ---------- ---------- ---------- ----------
290_Synechococcus_sp._CC9616    ---------- ---------- ---------- ---------- ---------- ----------
291_Synechococcus_sp._KORDI-49  ---------- ---------- ---------- ---------- ---------- ----------
292_Synechococcus_sp._CC9605    ---------- ---------- ---------- ---------- ---------- ----------
293_Synechococcus_sp._TMED66    ---------- ---------- ---------- ---------- ---------- ----------
294_Synechococcus_sp._PCC_7336  ---------- ---------- ---------- ---------- ---------- ----------
295_Synechococcus_sp._SynAce01  ---------- ---------- ---------- ---------- ---------- ----------
296_Synechococcus_sp._WH_8109   ---------- ---------- ---------- ---------- ---------- ----------
297_Synechococcus_sp._WH_8103   ---------- ---------- ---------- ---------- ---------- ----------
298_Synechococcus_sp._TMED205   ---------- ---------- ---------- ---------- ---------- ----------
299_Candidatus_Synechococcus_s  ---------- ---------- ---------- ---------- ---------- ----------
300_Candidatus_Synechococcus_s  ---------- ---------- ---------- ---------- ---------- ----------
301_Acaryochloris_sp._HICR111A  ---------- ---------- ---------- --------MK T-SSSLR--- --------R-
302_Candidatus_Synechococcus_s  ---------- ---------- ---------- -------LTN A-SYSLK--- --------R-
303_Candidatus_Synechococcus_s  ---------- ---------- ---------- ---------- ---------- ----------
304_Candidatus_Synechococcus_s  ---------- ---------- ---------- ---------- ---------- ----------
305_Candidatus_Synechococcus_s  ---------- ---------- ---------- ---------- ---------- ----------
306_Synechococcus_sp._JA-2-3Ba  ---------- ---------- ---------- ---------- --------MV ----------
307_Synechococcus_sp._JA-2-3Ba  ---------- ---------- MSLV----P- ---------- ---DYHWRLV ----------
308_Candidatus_Synechococcus_s  ---------- ---------- ---------- ---------- ---------- ----------
309_Acaryochloris_marina        ---------- ---------- ---------- ---------- ---------- ----------
310_Synechococcus_sp._JA-3-3Ab  ---------- ---------- MLYC----D- ---------- --LYCFRRLA ----------
311_Acaryochloris_marina_MBIC1  ---------- ---------- MKVC----AL GWHPKTKSMK T-SSSLR--- --------R-
312_Acaryochloris_sp._CCMEE_54  ---------- ---------- ---------- --------MK T-SSSLR--- --------R-
313_Candidatus_Synechococcus_s  ---------- ---------- ---------- ---------- ---------- ----------
314_Synechococcus_sp._JA-3-3Ab  ---------- ---------- ---------- ---------- ---------- ----------
315_Lyngbya_sp._PCC_8106        ---------- ---------- ---------- ---------- ---------- ----------
316_Prochlorococcus_marinus_st  ---------- ---------- ---------- ---------- ---------- ----------
317_Synechococcus_sp._PCC_7502  ---------- ---------- ---------- ---------- ---------- ----------
318_Prochlorococcus_marinus_st  ---------- ---------- ---------- ---------- ---------- ----------
319_Prochlorococcus_sp._HOT208  ---------- ---------- ---------- ---------- ---------- ----------
320_Prochlorococcus_marinus_st  ---------- ---------- ---------- ---------- ---------- ----------
321_Synechococcus_sp._RCC307    ---------- ---------- ---------- ---------- ---------- ----------
322_Prochlorococcus_marinus_st  ---------- ---------- ---------- ---------- ---------- ----------
323_Prochlorococcus_sp._MIT_07  ---------- ---------- ---------- --------ME T-PF------ ----------
324_Prochlorococcus_marinus_st  ---------- ---------- ---------- ---------- ---------- ----------
325_Prochlorococcus_marinus_st  ---------- ---------- ---------- ---------- ---------- ----------
326_Prochlorococcus_marinus_st  ---------- ---------- ---------- ---------- ---------- ----------
327_Prochlorococcus_sp._RS04    ---------- ---------- ---------- ---------- ---------- ----------
328_Prochlorococcus_marinus_st  ---------- ---------- ---------- ---------- ---------- ----------
329_Prochlorococcus             ---------- ---------- ---------- ---------- ---------- ----------
330_Prochlorococcus_marinus_st  ---------- ---------- ---------- ---------- ---------- ----------
331_Prochlorococcus_marinus_st  ---------- ---------- ---------- ---------- ---------- ----------
332_Prochlorococcus_sp._MIT_13  ---------- ---------- ---------- ---------- ---------- ----------
333_Prochlorococcus_marinus_st  ---------- ---------- ---------- ---------- ---------- ----------
334_Prochlorococcus_marinus_st  ---------- ---------- ---------- ---------- ---------- ----------
335_Prochlorococcus_marinus_st  ---------- ---------- ---------- ---------- ---------- ----------
336_Prochlorococcus_marinus_st  ---------- ---------- ---------- ---------- ---------- ----------
337_Prochlorococcus_marinus_st  ---------- ---------- ---------- ---------- ---------- ----------
338_Prochlorococcus_sp._MIT_08  ---------- ---------- ---------- ---------- ---------- ----------
339_Prochlorococcus_marinus_st  ---------- ---------- ---------- ---------- ---------- ----------
340_Geminocystis_sp._NIES-3709  ---------- ---------- ---------- ---------- ---------- ----------
341_Candidatus_Synechococcus_s  ---------- ---------- ---------- ---------- ---------- ----------
342_Prochlorococcus_marinus_st  ---------- ---------- ---------- ---------- ---------- ----------
343_Prochlorococcus_sp._MIT_06  ---------- ---------- ---------- ---------- ---------- ----------
344_Prochlorococcus_sp._MIT_06  ---------- ---------- ---------- ---------- ---------- ----------
345_Prochlorococcus_sp._SS52    ---------- ---------- ---------- ---------- ---------- ----------
346_Prochlorococcus_marinus_st  ---------- ---------- ---------- ---------- ---------- ----------
347_Gloeobacter_violaceus_PCC_  ---------- ---------- ---------- ---------- ---------- ----------
348_Crocosphaera_watsonii_WH_0  ---------- ---------- ---------- ---------- ---------- ----------
349_Gloeobacter_kilaueensis_JS  ---------- ---------- ---------- ---------- ---------- ----------
350_Chroococcidiopsis_thermali  ---------- ---------- ---------- ---------- ---------- ----------
351_cyanobacterium_TDX16        ---------- ---------- ---------- ---------- ---------- ----------
352_Fischerella_sp._JSC-11      ---------- ---------- ---------- ---------- ---------- ----------
353_Fischerella_major_NIES-592  ---------- ---------- ---------- ---------- ---------- ----------
354_Fischerella_sp._NIES-4106   ---------- ---------- ---------- ---------- ---------- ----------
355_Fischerella_sp._PCC_9605    ---------- ---------- ---------- ---------- ---------- ----------
356_Fischerella_muscicola       ---------- ---------- ---------- ---------- ---------- ----------
357_Chlorogloeopsis_fritschii   ---------- ---------- ---------- ---------- ---------- ----------
358_Hydrococcus_rivularis_NIES  ---------- ---------- ---------- ---------- ---------- ----------
359_Pleurocapsa_sp._PCC_7327    ---------- ---------- ---------- ---------- ---------- ----------
360_Leptolyngbya_sp._JSC-1      ---------- ---------- ---------- ---------- ---------- ----------
361_Oscillatoriales_cyanobacte  ---------- ---------- ---------- ---------- ---------- ----------
362_Halomicronema_hongdechlori  ---------- ---------- ---------- ---------- ---------- ----------
363_Synechococcus_sp._PCC_7335  ---------- ---------- ---------- ---------- ---------- ----------
364_Oscillatoria_acuminata_PCC  ---------- ---------- ---------- ---------- ---------- ----------
365_Oscillatoriales_cyanobacte  ---------- ---------- ---------- ---------- ---------- ----------
366_Calothrix_parasitica_NIES-  ---------- ---------- ---------- ---------- ---------- ----------
367_Oscillatoria_sp._PCC_10802  ---------- ---------- ---------- ---------- ---------- ----------
368_Oscillatoria]_sp._PCC_6506  ---------- ---------- ---------- ---------- ---------- ----------
369_Hydrococcus_rivularis_NIES  ---------- ---------- ---------- ---------- ---------- ----------
370_Pleurocapsa_sp._PCC_7327    ---------- ---------- ---------- ---------- ---------- ----------
371_Calothrix_sp._PCC_7507      ---------- ---------- ---------- ---------- ---------- ----------
372_Anabaena_cylindrica_PCC_71  ---------- ---------- ---------- ---------- ---------- ----------
373_Nodularia_spumigena_CENA59  ---------- ---------- ---------- ---------- ---------- ----------
374_Nostoc_piscinale_CENA21     ---------- ---------- ---------- ---------- ---------- ----------
375_Aulosira_laxa_NIES-50       ---------- ---------- ---------- ---------- ---------- ----------
376_Nostoc_sp._MBR_210          ---------- ---------- ---------- ---------- ---------- ----------
377_Synechocystis_sp._PCC_6803  ---------- ---------- ---------- ---------- ---------- ----------
378_Gloeocapsa_sp._PCC_73106    ---------- ---------- ---------- ---------- ---------- ----------
379_Planktothrix_tepida_PCC_92  ---------- ---------- ---------- ---------- ---------- ----------
380_Tolypothrix_campylonemoide  ---------- ---------- ---------- ---------- ---------- ----------
381_Fischerella_sp._JSC-11      ---------- ---------- ---------- ---------- ---------- ----------
382_Sphaerospermopsis_kisselev  ---------- ---------- ---------- ---------- ---------- ----------
383_Nostocales_cyanobacterium_  ---------- ---------- ---------- ---------- ---------- ----------
384_Planktothrix_sp._PCC_11201  ---------- ---------- ---------- ---------- ---------- ----------
385_Oscillatoriales_cyanobacte  ---------- ---------- ---------- ---------- ---------- ----------
386_Alkalinema_sp._CACIAM_70d   ---------- ---------- ---------- ---------- ---------- ----------
387_Leptolyngbya_ohadii         ---------- ---------- ---------- ---------- ---------- ----------
388_Mastigocladus_laminosus     ---------- ---------- ---------- ---------- ---------- ----------
389_Leptolyngbya_sp._JSC-1      ---------- ---------- ---------- ---------- ---------- ----------
390_Oscillatoriales_cyanobacte  ---------- ---------- ---------- ---------- ---------- ----------
391_Desertifilum_sp._IPPAS_B-1  ---------- ---------- ---------- ---------- ---------- ----------
392_Fischerella_major_NIES-592  ---------- ---------- ---------- ---------- ---------- ----------
393_Synechocystis_sp._PCC_6714  ---------- ---------- ---------- ---------- ---------- ----------
394_Cyanothece_sp._PCC_7425     ---------- ---------- ---------- ---------- ---------- ----------
395_Fischerella_muscicola       ---------- ---------- ---------- ---------- ---------- ----------
397_Planktothrix_rubescens      ---------- ---------- ---------- ---------- ---------- ----------
398_Leptolyngbya_sp._NIES-3755  ---------- ---------- ---------- ---------- ---------- ----------
399_Planktothrix_agardhii       ---------- ---------- ---------- ---------- ---------- ----------
400_Nodularia_sp._NIES-3585     ---------- ---------- ---------- ---------- ---------- ----------
401_Leptolyngbya_sp._NIES-2104  ---------- ---------- ---------- ---------- ---------- ----------
402_Planktothrix_agardhii       ---------- ---------- ---------- ---------- ---------- ----------
403_Fortiea_contorta            ---------- ---------- ---------- ---------- ---------- ----------
404_Planktothrix_rubescens      ---------- ---------- ---------- ---------- ---------- ----------
405_Mastigocoleus_testarum_BC0  ---------- ---------- ---------- ---------- ---------- ----------
406_Tolypothrix_bouteillei_VB5  ---------- ---------- ---------- ---------- ---------- ----------
407_Fischerella_sp._NIES-4106   ---------- ---------- ---------- ---------- ---------- ----------
408_Cyanothece_sp._PCC_7424     ---------- ---------- ---------- ---------- ---------- ----------
409_Planktothrix_serta_PCC_892  ---------- ---------- ---------- ---------- ---------- ----------
410_Calothrix_sp._PCC_7507      ---------- ---------- ---------- ---------- ---------- ----------
411_Nostoc_sp._NIES-4103        ---------- ---------- ---------- ---------- ---------- ----------
412_Aliterella_atlantica_CENA5  ---------- ---------- ---------- ---------- ---------- ----------
413_Scytonema_tolypothrichoide  ---------- ---------- ---------- ---------- ---------- ----------
414_Fischerella_sp._PCC_9605    ---------- ---------- ---------- ---------- ---------- ----------
415_Anabaena_sp._PCC_7108       ---------- ---------- ---------- ---------- ---------- ----------
416_Microcoleus_sp._PCC_7113    ---------- ---------- ---------- ---------- ---------- ----------
417_Calothrix_elsteri_CCALA_95  ---------- ---------- ---------- ---------- ---------- ----------
418_Nostoc_sp._NIES-3756        ---------- ---------- ---------- ---------- ---------- ----------
419_Trichormus_variabilis_NIES  ---------- ---------- ---------- ---------- ---------- ----------
420_Fischerella_muscicola       ---------- ---------- ---------- ---------- ---------- ----------
421_Cylindrospermum_stagnale_P  ---------- ---------- ---------- ---------- ---------- ----------
422_Nostoc_sp._PCC_7524         ---------- ---------- ---------- ---------- ---------- ----------
423_Nostoc_linckia_z16          ---------- ---------- ---------- ---------- ---------- ----------
424_Nostoc_linckia_NIES-25      ---------- ---------- ---------- ---------- ---------- ----------
425_Nostoc_sp._NIES-2111        ---------- ---------- ---------- ---------- ---------- ----------
426_Geitlerinema_sp._PCC_9228   ---------- ---------- ---------- ---------- ---------- ----------
427_Crinalium_epipsammum_PCC_9  ---------- ---------- ---------- ---------- ---------- ----------
428_Scytonema_sp._NIES-4073     ---------- ---------- ---------- ---------- ---------- ----------
429_Chrysosporum_ovalisporum    ---------- ---------- ---------- ---------- ---------- ----------
430_Synechocystis_sp._PCC_7509  ---------- ---------- ---------- ---------- ---------- ----------
431_Calothrix_sp._NIES-2100     ---------- ---------- ---------- ---------- ---------- ----------
432_Mastigocladopsis_repens     ---------- ---------- ---------- ---------- ---------- ----------
433_Calothrix_brevissima_NIES-  ---------- ---------- ---------- ---------- ---------- ----------
434_Anabaenopsis_circularis_NI  ---------- ---------- ---------- ---------- ---------- ----------
435_Leptolyngbya_valderiana_BD  ---------- ---------- ---------- ---------- ---------- ----------
436_Calothrix_sp._NIES-2098     ---------- ---------- ---------- ---------- ---------- ----------
437_Geitlerinema_sp._PCC_7105   ---------- ---------- ---------- ---------- ---------- ----------
438_Planktothricoides_sp._SR00  ---------- ---------- ---------- ---------- ---------- ----------
439_Hapalosiphon_sp._MRB220     ---------- ---------- ---------- ---------- ---------- ----------
440_Geitlerinema_sp._PCC_7407   ---------- ---------- ---------- ---------- ---------- ----------
441_Nostoc_sp._PCC_7107         ---------- ---------- ---------- ---------- ---------- ----------
442_Oscillatoria_nigro-viridis  ---------- ---------- ---------- ---------- ---------- ----------
443_Cyanothece_sp._PCC_7822     ---------- ---------- ---------- ---------- ---------- ----------
444_Microcoleus_vaginatus_FGP-  ---------- ---------- ---------- ---------- ---------- ----------
445_Nostoc_sp._RF31Y            ---------- ---------- ---------- ---------- ---------- ----------
446_Fischerella_sp._PCC_9339    ---------- ---------- ---------- ---------- ---------- ----------
447_Leptolyngbya_sp._hensonii   ---------- ---------- ---------- ---------- ---------- ----------
448_Nostoc_calcicola_FACHB-389  ---------- ---------- ---------- ---------- ---------- ----------
449_Cyanobacterium_sp._IPPAS_B  ---------- ---------- ---------- ---------- ---------- ----------
450_Nodosilinea_nodulosa        ---------- ---------- ---------- ---------- ---------- ----------
451_Phormidesmis_priestleyi     ---------- ---------- ---------- ---------- ---------- ----------
452_Phormidesmis_priestleyi     ---------- ---------- ---------- ---------- ---------- ----------
453_Lyngbya_aestuarii           ---------- ---------- ---------- ---------- ---------- ----------
454_Scytonema_hofmannii_PCC_71  ---------- ---------- ---------- ---------- ---------- ----------
455_Thermosynechococcus_sp._NK  ---------- ---------- ---------- ---------- ---------- ----------
456_Cylindrospermum_sp._NIES-4  ---------- ---------- ---------- ---------- ---------- ----------
457_Halomicronema_hongdechlori  ---------- ---------- ---------- ---------- ---------- ----------
458_Trichormus_sp._NMC-1        ---------- ---------- ---------- ---------- ---------- ----------
459_Limnoraphis_robusta_CS-951  ---------- ---------- ---------- ---------- ---------- ----------
460_Thermosynechococcus_vulcan  ---------- ---------- ---------- ---------- ---------- ----------
461_Cyanothece_sp._PCC_8802     ---------- ---------- ---------- ---------- ---------- ----------
462_Limnothrix_sp._CACIAM_69d   ---------- ---------- ---------- ---------- ---------- ----------
463_Limnothrix_sp._P13C2        ---------- ---------- ---------- ---------- ---------- ----------
464_Synechococcus_sp._RS9916    ---------- ---------- ---------- ---------- ---------- ----------
465_Calothrix_sp._336/3         ---------- ---------- ---------- ---------- ---------- ----------
466_Nostoc_sp._T09              ---------- ---------- ---------- ---------- ---------- ----------
467_Synechococcus_sp._WH_8020   ---------- ---------- ---------- ---------- ---------- ----------
468_Leptolyngbya_sp._KIOST-1    ---------- ---------- ---------- ---------- ---------- ----------
469_filamentous_cyanobacterium  ---------- ---------- ---------- ---------- ---------- ----------
470_Nostoc_azollae_0708         ---------- ---------- ---------- ---------- ---------- ----------
471_Synechococcus_sp._CC9311    ---------- ---------- ---------- ---------- ---------- ----------
472_Microcystis_aeruginosa_KW   ---------- ---------- ---------- ---------- ---------- ----------
473_Cylindrospermopsis_racibor  ---------- ---------- ---------- ---------- ---------- ----------
474_Cylindrospermopsis_racibor  ---------- ---------- ---------- ---------- ---------- ----------
475_Synechococcus_sp._WH_8016   ---------- ---------- ---------- ---------- ---------- ----------
476_Nostoc_sp._Peltigera_membr  ---------- ---------- ---------- ---------- ---------- ----------
477_Microcystis_aeruginosa_PCC  ---------- ---------- ---------- ---------- ---------- ----------
478_Oscillatoriales_cyanobacte  ---------- ---------- ---------- ---------- ---------- ----------
479_Phormidium_sp._OSCR         ---------- ---------- ---------- ---------- ---------- ----------
480_Halothece_sp._PCC_7418      ---------- ---------- ---------- ---------- ---------- ----------
481_Microcystis_aeruginosa_NIE  ---------- ---------- ---------- ---------- ---------- ----------
482_Microcystis_aeruginosa_CAC  ---------- ---------- ---------- ---------- ---------- ----------
483_Synechococcus_sp._TMED66    ---------- ---------- ---------- ---------- ---------- ----------
484_Microcystis_aeruginosa_NIE  ---------- ---------- ---------- ---------- ---------- ----------
485_Spirulina_subsalsa          ---------- ---------- ---------- ---------- ---------- ----------
486_Rubidibacter_lacunae_KORDI  ---------- ---------- ---------- ---------- ---------- ----------
487_Chlorogloeopsis_fritschii   ---------- ---------- ---------- ---------- ---------- ----------
488_Stanieria_cyanosphaera_PCC  ---------- ---------- ---------- ---------- ---------- ----------
489_Raphidiopsis_curvata_NIES-  ---------- ---------- ---------- ---------- ---------- ----------
490_Microcystis_aeruginosa_DIA  ---------- ---------- ---------- ---------- ---------- ----------
491_Nostoc_sp._KVJ20            ---------- ---------- ---------- ---------- ---------- ----------
492_Cylindrospermopsis_sp._CR1  ---------- ---------- ---------- ---------- ---------- ----------
494_unicellular_cyanobacterium  ---------- ---------- ---------- ---------- ---------- ----------
495_Cylindrospermopsis_racibor  ---------- ---------- ---------- ---------- ---------- ----------
496_Synechococcus_sp._JA-2-3Ba  ---------- ---------- ---------- ---------- ---------- ----------
497_Synechococcus_sp._JA-3-3Ab  ---------- ---------- ---------- ---------- ---------- ----------
498_Planktothrix_paucivesicula  ---------- ---------- ---------- ---------- ---------- ----------
499_Nostoc_punctiforme_PCC_731  ---------- ---------- ---------- ---------- ---------- ----------
500_Phormidium_willei_BDU_1307  ---------- ---------- ---------- ---------- ---------- ----------
502_Cylindrospermopsis_racibor  ---------- ---------- ---------- ---------- ---------- ----------
503_Cyanobacterium_aponinum_PC  ---------- ---------- ---------- ---------- ---------- ----------
504_Phormidium_tenue_NIES-30    ---------- ---------- ---------- ---------- ---------- ----------
507_Spirulina_major             ---------- ---------- ---------- ---------- ---------- ----------
508_Phormidium_ambiguum_IAM_M-  ---------- ---------- ---------- ---------- ---------- ----------
509_Gloeomargarita_lithophora_  ---------- ---------- ---------- ---------- ---------- ----------
510_Dactylococcopsis_salina_PC  ---------- ---------- ---------- ---------- ---------- ----------
511_Nostoc_sp._Peltigera_membr  ---------- ---------- ---------- ---------- ---------- ----------
512_Moorea_producens_JHB        ---------- ---------- ---------- ---------- ---------- ----------
513_Mastigocoleus_testarum_BC0  ---------- ---------- ---------- ---------- ---------- ----------
514_Crocosphaera_watsonii_WH_0  ---------- ---------- ---------- ---------- ---------- ----------
515_Xenococcus_sp._PCC_7305     ---------- ---------- ---------- ---------- ---------- ----------
516_Nostoc_sp._Peltigera_membr  ---------- ---------- ---------- ---------- ---------- ----------
517_Calothrix_parasitica_NIES-  ---------- ---------- ---------- ---------- ---------- ----------
518_Moorea_producens_PAL-8-15-  ---------- ---------- ---------- ---------- ---------- ----------
519_Calothrix_sp._PCC_7103      ---------- ---------- ---------- ---------- ---------- ----------
520_Calothrix_sp._NIES-3974     ---------- ---------- ---------- ---------- ---------- ----------
521_Phormidium_sp._HE10JO       ---------- ---------- ---------- ---------- ---------- ----------
522_Lyngbya_confervoides_BDU14  ---------- ---------- ---------- ---------- ---------- ----------
523_Leptolyngbya_boryana_NIES-  ---------- ---------- ---------- ---------- ---------- ----------
524_Moorea_bouillonii_PNG       ---------- ---------- ---------- ---------- ---------- ----------
525_Trichodesmium_erythraeum_I  ---------- ---------- ---------- ---------- ---------- ----------
526_Dolichospermum_circinale    ---------- ---------- ---------- ---------- ---------- ----------
527_Calothrix_sp._NIES-4101     ---------- ---------- ---------- ---------- ---------- ----------
528_Calothrix_sp._PCC_6303      ---------- ---------- ---------- ---------- ---------- ----------
529_Dolichospermum_compactum_N  ---------- ---------- ---------- ---------- ---------- ----------
530_Calothrix_sp._HK-06         ---------- ---------- ---------- ---------- ---------- ----------
531_Synechococcus_sp._RS9917    ---------- ---------- ---------- ---------- ---------- ----------
532_Roseofilum_reptotaenium_AO  ---------- ---------- ---------- ---------- ---------- ----------
533_Anabaena_sp._AL93           ---------- ---------- ---------- ---------- ---------- ----------
534_Synechococcus_sp._UTEX_297  ---------- ---------- ---------- ---------- ---------- ----------
535_Aphanizomenon_flos-aquae    ---------- ---------- ---------- ---------- ---------- ----------
536_Anabaena_sp._CRKS33         ---------- ---------- ---------- ---------- ---------- ----------
537_Synechococcus_sp._WH_7803   ---------- ---------- ---------- ---------- ---------- ----------
538_Cyanobium_sp._CACIAM_14     ---------- ---------- ---------- ---------- ---------- ----------
539_Rivularia_sp._PCC_7116      ---------- ---------- ---------- ---------- ---------- ----------
540_unicellular_cyanobacterium  ---------- ---------- ---------- ---------- ---------- ----------
541_Synechococcus_sp._TMED90    ---------- ---------- ---------- ---------- ---------- ----------
542_Anabaena_sp._LE011-02       ---------- ---------- ---------- ---------- ---------- ----------
543_Synechococcus_sp._CC9902    ---------- ---------- ---------- ---------- ---------- ----------
544_Aphanizomenon_flos-aquae_2  ---------- ---------- ---------- ---------- ---------- ----------
545_Arthrospira_platensis_YZ    ---------- ---------- ---------- ---------- ---------- ----------
546_Richelia_intracellularis_H  ---------- ---------- ---------- ---------- ---------- ----------
547_Stanieria_sp._NIES-3757     ---------- ---------- ---------- ---------- ---------- ----------
548_Cyanothece_sp._CCY0110      ---------- ---------- ---------- ---------- ---------- ----------
549_Synechococcus_sp._CC9616    ---------- ---------- ---------- ---------- ---------- ----------
550_Calothrix_sp._NIES-3974     ---------- ---------- ---------- ---------- ---------- ----------
551_Synechococcus_sp._1G10      ---------- ---------- ---------- ---------- ---------- ----------
552_Synechococcus_sp._WH_5701   ---------- ---------- ---------- ---------- ---------- ----------
553_Cyanothece_sp._ATCC_51142   ---------- ---------- ---------- ---------- ---------- ----------
554_Aphanizomenon_flos-aquae_M  ---------- ---------- ---------- ---------- ---------- ----------
555_Aphanizomenon_flos-aquae_L  ---------- ---------- ---------- ---------- ---------- ----------
556_Synechococcus_sp._KORDI-10  ---------- ---------- ---------- ---------- ---------- ----------
557_Arthrospira_maxima_CS-328   ---------- ---------- ---------- ---------- ---------- ----------
558_Synechococcus_sp._BL107     ---------- ---------- ---------- ---------- ---------- ----------
559_Chroogloeocystis_siderophi  ---------- ---------- ---------- ---------- ---------- ----------
560_Synechococcus_sp._CC9605    ---------- ---------- ---------- ---------- ---------- ----------
561_Synechococcus_sp._TMED20    ---------- ---------- ---------- ---------- ---------- ----------
562_Arthrospira_sp._PCC_8005    ---------- ---------- ---------- ---------- ---------- ----------
563_Cyanobacterium_stanieri_PC  ---------- ---------- ---------- ---------- ---------- ----------
564_Prochlorothrix_hollandica_  ---------- ---------- ---------- ---------- ---------- ----------
565_Synechococcus_sp._PCC_6312  ---------- ---------- ---------- ---------- ---------- ----------
566_Arthrospira_platensis       ---------- ---------- ---------- ---------- ---------- ----------
567_Synechococcus_sp._MIT_S950  ---------- ---------- ---------- ---------- ---------- ----------
568_Synechococcus_sp._CB0101    ---------- ---------- ---------- ---------- ---------- ----------
569_Leptolyngbya_sp._NIES-2104  ---------- ---------- ---------- ---------- ---------- ----------
570_Synechococcus_sp._WH_8102   ---------- ---------- ---------- ---------- ---------- ----------
571_Pseudanabaena_biceps_PCC_7  ---------- ---------- ---------- ---------- ---------- ----------
572_Anabaena_sp._MDT14b         ---------- ---------- ---------- ---------- ---------- ----------
573_Synechococcus_sp._LL        ---------- ---------- ---------- ---------- ---------- ----------
574_Tychonema_bourrellyi_FEM_G  ---------- ---------- ---------- ---------- ---------- ----------
575_Aphanizomenon_flos-aquae_W  ---------- ---------- ---------- ---------- ---------- ----------
576_Synechococcus_sp._NIES-970  ---------- ---------- ---------- ---------- ---------- ----------
577_Leptolyngbya_sp._PCC_6406   ---------- ---------- ---------- ---------- ---------- ----------
578_Gloeocapsa_sp._PCC_7428     ---------- ---------- ---------- ---------- ---------- ----------
579_Chamaesiphon_minutus_PCC_6  ---------- ---------- ---------- ---------- ---------- ----------
580_Calothrix_rhizosoleniae     ---------- ---------- ---------- ---------- ---------- ----------
581_Pseudanabaena_sp._Roaring_  ---------- ---------- ---------- ---------- ---------- ----------
582_Synechococcus_sp._Lanier    ---------- ---------- ---------- ---------- ---------- ----------
583_Synechococcus_sp._WH_8109   ---------- ---------- ---------- ---------- ---------- ----------
584_Synechococcus_sp._8F6       ---------- ---------- ---------- ---------- ---------- ----------
585_Synechococcus_sp._WH_7805   ---------- ---------- ---------- ---------- ---------- ----------
586_Calothrix_sp._NIES-4105     ---------- ---------- ---------- ---------- ---------- ----------
587_Synechococcus_sp._TMED169   ---------- ---------- ---------- ---------- ---------- ----------
588_Synechococcus_sp._SynAce01  ---------- ---------- ---------- ---------- ---------- ----------
589_Pseudanabaena_sp._PCC_6802  ---------- ---------- ---------- ---------- ---------- ----------
590_Synechococcus_sp._CB0205    ---------- ---------- ---------- ---------- ---------- ----------
591_Synechococcus_sp._TMED155   ---------- ---------- ---------- ---------- ---------- ----------
592_Synechococcus_sp._RCC307    ---------- ---------- ---------- ---------- ---------- ----------
593_Synechococcus_sp._KORDI-52  ---------- ---------- ---------- ---------- ---------- ----------
594_Cyanobium_gracile_PCC_6307  ---------- ---------- ---------- ---------- ---------- ----------
595_Synechococcus_sp._MIT_S950  ---------- ---------- ---------- ---------- ---------- ----------
596_Synechococcus_sp._GFB01     ---------- ---------- ---------- ---------- ---------- ----------
597_Chroococcidiopsis_thermali  ---------- ---------- ---------- ---------- ---------- ----------
598_Synechococcus_sp._BO_8801   ---------- ---------- ---------- ---------- ---------- ----------
599_Geminocystis_sp._NIES-3708  ---------- ---------- ---------- ---------- ---------- ----------
600_Pseudanabaena_sp._PCC_7367  ---------- ---------- ---------- ---------- ---------- ----------
601_cyanobacterium_BACL30_MAG-  ---------- ---------- ---------- ---------- ---------- ----------
602_Geminocystis_sp._NIES-3709  ---------- ---------- ---------- ---------- ---------- ----------
603_cyanobacterium_TDX16        ---------- ---------- ---------- ---------- ---------- ----------
604_Synechococcus_sp._TMED185   ---------- ---------- ---------- ---------- ---------- ----------
605_Synechococcus_sp._MW101C3   ---------- ---------- ---------- ---------- ---------- ----------
606_Alteromonadaceae_bacterium  ---------- ---------- ---------- ---------- ---------- ----------
607_Tolypothrix_sp._NIES-4075   ---------- ---------- ---------- ---------- ---------- ----------
608_Pseudanabaena_sp._SR411     ---------- ---------- ---------- ---------- ---------- ----------
609_Synechococcus_sp._TMED19    ---------- ---------- ---------- ---------- ---------- ----------
610_Cyanobium_sp._PCC_7001      ---------- ---------- ---------- ---------- ---------- ----------
611_Synechococcus_sp._PCC_7502  ---------- ---------- ---------- ---------- ---------- ----------
612_Phormidesmis_priestleyi_An  ---------- ---------- ---------- ---------- ---------- ----------
613_Chondrocystis_sp._NIES-410  ---------- ---------- ---------- ---------- ---------- ----------
614_Myxosarcina_sp._GI1         ---------- ---------- ---------- ---------- ---------- ----------
615_Geminocystis_herdmanii      ---------- ---------- ---------- ---------- ---------- ----------
616_Limnothrix_rosea_IAM_M-220  ---------- ---------- ---------- ---------- ---------- ----------
617_Scytonema_hofmanni]_UTEX_B  ---------- ---------- ---------- ---------- ---------- ----------
618_Oscillatoriales_cyanobacte  ---------- ---------- ---------- ---------- ---------- ----------
619_Cyanobium_sp._NIES-981      ---------- ---------- ---------- ---------- ---------- ----------
620_Hassallia_byssoidea_VB5121  ---------- ---------- ---------- ---------- ---------- ----------
621_Pleurocapsa_sp._PCC_7319    ---------- ---------- ---------- ---------- ---------- ----------
623_Leptolyngbya_sp._PCC_7376   ---------- ---------- ---------- ---------- ---------- ----------
624_Synechococcus_sp._7002      ---------- ---------- ---------- ---------- ---------- ----------
625_Nodularia_spumigena_CCY941  ---------- ---------- ---------- ---------- ---------- ----------
626_Candidatus_Synechococcus_s  ---------- ---------- ---------- ---------- ---------- ----------
627_Synechococcus_sp._PCC_7003  ---------- ---------- ---------- ---------- ---------- ----------
628_Tolypothrix_sp._PCC_7601    ---------- ---------- ---------- ---------- ---------- ----------
629_Candidatus_Synechococcus_s  ---------- ---------- ---------- ---------- ---------- ----------
630_Candidatus_Synechococcus_s  ---------- ---------- ---------- ---------- ---------- ----------
631_Leptolyngbya_sp._PCC_7375   ---------- ---------- ---------- ---------- ---------- ----------
632_Synechocystis_sp._PCC_6714  ---------- ---------- ---------- ---------- ---------- ----------
633_Candidatus_Synechococcus_s  ---------- ---------- ---------- ---------- ---------- ----------
634_Leptolyngbya_sp._Heron_Isl  ---------- ---------- ---------- ---------- ---------- ----------
635_Synechococcus_sp._PCC_7336  ---------- ---------- ---------- ---------- ---------- ----------
636_Prochlorococcus_marinus_st  ---------- ---------- ---------- ---------- ---------- ----------
637_Prochlorococcus_marinus_st  ---------- ---------- ---------- ---------- ---------- ----------
638_Prochlorococcus_marinus_st  ---------- ---------- ---------- ---------- ---------- ----------
639_Cyanobium_sp._PCC_7001      ---------- ---------- ---------- ---------- ---------- ----------
640_Prochlorococcus_marinus_st  ---------- ---------- ---------- ---------- ---------- ----------
641_Lyngbya_aestuarii_BL_J      ---------- ---------- ---------- ---------- ---------- ----------
642_Prochlorococcus_marinus_st  ---------- ---------- ---------- ---------- ---------- ----------
643_Prochlorococcus             ---------- ---------- ---------- ---------- ---------- ----------
644_Prochlorococcus_sp._TMED22  ---------- ---------- ---------- ---------- ---------- ----------
645_Prochlorococcus_sp._MIT_13  ---------- ---------- ---------- ---------- ---------- ----------
646_Prochlorococcus_marinus_st  ---------- ---------- ---------- ---------- ---------- ----------
647_Prochlorococcus_sp._HOT212  ---------- ---------- ---------- ---------- ---------- ----------
648_Prochlorococcus_marinus_st  ---------- ---------- ---------- ---------- ---------- ----------
649_Prochlorococcus_sp._RS04    ---------- ---------- ---------- ---------- ---------- ----------
650_Prochlorococcus_marinus_st  ---------- ---------- ---------- ---------- ---------- ----------
651_Prochlorococcus_sp._HOT_20  ---------- ---------- ---------- ---------- ---------- ----------
652_Prochlorococcus_marinus_st  ---------- ---------- ---------- ---------- ---------- ----------
653_Prochlorococcus_marinus     ---------- ---------- ---------- ---------- ---------- ----------
654_Prochlorococcus_marinus_st  ---------- ---------- ---------- ---------- ---------- ----------
655_Prochlorococcus_sp._HOT208  ---------- ---------- ---------- ---------- ---------- ----------
656_Prochlorococcus_marinus     ---------- ---------- ---------- ---------- ---------- ----------
657_Prochlorococcus_marinus_st  ---------- ---------- ---------- ---------- ---------- ----------
658_Prochlorococcus_sp._HOT208  ---------- ---------- ---------- ---------- ---------- ----------
659_Prochlorococcus_marinus_st  ---------- ---------- ---------- ---------- ---------- ----------
660_Prochlorococcus_sp._MIT_06  ---------- ---------- ---------- ---------- ---------- ----------
661_Prochlorococcus_marinus     ---------- ---------- ---------- ---------- ---------- ----------
662_Prochlorococcus_marinus_st  ---------- ---------- ---------- ---------- ---------- ----------
663_Prochlorococcus_sp._HOT208  ---------- ---------- ---------- ---------- ---------- ----------
664_Prochlorococcus_marinus_st  ---------- ---------- ---------- ---------- ---------- ----------
665_Prochlorococcus_marinus     ---------- ---------- ---------- ---------- ---------- ----------
666_Prochlorococcus_marinus_st  ---------- ---------- ---------- ---------- ---------- ----------
667_Prochlorococcus_marinus_st  ---------- ---------- ---------- ---------- ---------- ----------
668_Prochlorococcus_marinus_st  ---------- ---------- ---------- ---------- ---------- ----------
669_Prochlorococcus_marinus_st  ---------- ---------- ---------- ---------- ---------- ----------
670_Microcystis_aeruginosa_NIE  ---------- ---------- ---------- ---------- ---------- ----------
671_Microcystis_panniformis_FA  ---------- ---------- ---------- ---------- ---------- ----------
672_Microcystis_aeruginosa_PCC  ---------- ---------- ---------- ---------- ---------- ----------
673_Arthrospira_sp._PCC_8005    ---------- ---------- ---------- ---------- ---------- ----------
674_Prochlorococcus_sp._MIT_06  ---------- ---------- ---------- ---------- ---------- ----------
675_Prochlorococcus_sp._HOT208  ---------- ---------- ---------- ---------- ---------- ----------
676_Crocosphaera_watsonii       ---------- ---------- ---------- ---------- ---------- ----------
677_Prochlorococcus_sp._MIT_08  ---------- ---------- ---------- ---------- ---------- ----------
678_Arthrospira_platensis_C1    ---------- ---------- ---------- ---------- ---------- ----------
679_Prochlorococcus_marinus_st  ---------- ---------- ---------- ---------- ---------- ----------
680_Leptolyngbya_sp._Heron_Isl  ---------- ---------- ---------- ---------- ---------- ----------
681_Prochlorococcus_marinus_st  ---------- ---------- ---------- ---------- ---------- ----------
682_Acaryochloris_marina_MBIC1  ---------- ---------- ---------- ---------- ---------- ----------
683_Prochlorococcus_sp._MIT_07  ---------- ---------- ---------- ---------- ---------- ----------
684_Prochlorococcus_marinus_su  ---------- ---------- ---------- ---------- ---------- ----------
685_Prochlorococcus             ---------- ---------- ---------- ---------- ---------- ----------
686_Synechococcus_sp._WH_8103   ---------- ---------- ---------- ---------- ---------- ----------
687_Lyngbya_sp._PCC_8106        ---------- ---------- ---------- ---------- ---------- ----------
688_Prochlorococcus_marinus_st  ---------- ---------- ---------- ---------- ---------- ----------
689_Prochlorococcus_marinus_st  ---------- ---------- ---------- ---------- ---------- ----------
690_Prochlorococcus_sp._MIT_06  ---------- ---------- ---------- ---------- ---------- ----------
691_Prochlorococcus_sp._MIT_08  ---------- ---------- ---------- ---------- ---------- ----------
692_Prochlorococcus_marinus_st  ---------- ---------- ---------- ---------- ---------- ----------
693_Prochlorococcus_sp._MIT_06  ---------- ---------- ---------- ---------- ---------- ----------
694_Prochlorococcus_sp._MIT_06  ---------- ---------- ---------- ---------- ---------- ----------
695_Gloeobacter_violaceus_PCC_  ---------- ---------- ---------- ---------- ---------- ----------
696_Gloeobacter_kilaueensis_JS  ---------- ---------- ---------- ---------- ---------- ----------
697_Prochlorococcus_sp._SS52    ---------- ---------- ---------- ---------- ---------- ----------
698_Prochlorococcus_marinus_st  ---------- ---------- ---------- ---------- ---------- ----------

                                ------MAT- -----KFPKF SQDLAQDP-T TRRIWYAIAT GNDFETHDGM TEENLYQKIF
                                ------MAT- -----KFPKF SQDLAQDP-T TRRIWYGIAT AHDFESHDGM TEENLYQKIF
                                ------MAT- -----KFPKF SQDLAQDP-T TRRIWYAIAT GNDFESHDGM TEENLYQKIF
                                ------MAT- -----KFPKF SQDLAQDP-T TRRIWYAIAT GNDFESHDGM TEENLYQKIF
                                ------MAT- -----KFPKF SQDLAQDP-T TRRIWYAIAT GNDFESHDGM TEENLYQKIF
                                ------MAT- -----KFPKF SQDLAQDP-T TRRIWYAMAM GNDFESHDGM TEENLYQKIF
                                ------MAT- -----KFPKF SQDLAQDP-T TRRIWYAIAT GNDFESHDGM TEENLYQKIF
                                ------MAT- -----KFPKF SQDLAQDP-T TRRIWYAIAT GNDFESHDGM TEENLYQKIF
                                ------MAT- -----KFPKF SQDLAQDP-T TRRIWYAIAT GNDFESHDGM TEENLYQKIF
                                ------MAT- -----KFPKF SQDLAQDP-T TRRIWYAIAT GNDFESHDGM TEENLYQKIF
                                ------MAT- -----KFPKF SQDLAQDP-T TRRIWYAIAT GNDFESHDGM TEENLYQKIF
                                ------MAT- -----KFPKF SQDLAQDP-T TRRIWYAIAT GNDFESHDGM TEENLYQKIF
                                ------MAT- -----KFPKF SQDLAQDP-T TRRIWYAIAT GNDFESHDGM TEENLYQKIF
                                ------MAT- -----KFPKF SQDLAQDP-T TRRIWYAIAT GNDFESHDGM TEENLYQKIF
                                ------MAT- -----KFPKF SQDLAQDP-T TRRIWYAIAT GNDFESHDGM TEENLYQKIF
                                ------MAT- -----KFPKF SQDLAQDP-T TRRIWYAIAT GNDFESHDGM TEENLYQKIF
                                ------MAT- -----KFPKF SQDLAQDP-T TRRIWYAIAT GNDFESHDGM TEENLYQKIF
                                ------MAT- -----KFPKF SQDLAQDP-T TRRIWYAIAT GNDFESHDGM TEENLYQKIF
                                ------MAT- -----KFPKF SQDLAQDP-T TRRIWYAIAT GNDFESHDGM TEENLYQKIF
                                ------MAT- -----KFPKF SQDLAQDP-T TRRIWYAIAT GNDFESHDGM TEENLYQKIF
                                ------MAT- -----KFPKF SQDLAQDP-T TRRIWYAIAM GNDFESHDGM TEENLYQKIF
                                ------MAT- -----KFPKF SQDLAQDP-T TRRIWYAIAT GNDFESHDGM TEENLYQKIF
                                ------MAT- -----KFPKF SQDLAQDP-T TRRIWYAIAT GNDFESHDGM TEENLYQKIF
                                ------MAT- -----KFPKF SQDLAQDP-T TRRIWYAIAT GNDFESHDGM TEENLYQKIF
                                ------MAT- -----KFPKF SQDLAQDP-T TRRIWYAIAT GNDFESHDGM TEENLYQKIF
                                ------MAT- -----KFPKF SQDLAQDP-T TRRIWYGIAT AHDFESHDGM TEENLYQKIF
                                ------MAT- -----KFPKF SQDLAQDP-T TRRIWYAIAT GNDFETHDGM TEENLYQKIF
                                ------MAT- -----KFPKF SQGLAQDP-T TRRIWYGIAT AHDFESHDGM TEENLYQKIF
                                ------MAT- -----KFPKF SQDLAQDP-T TRRIWYAIAT GNDFESHDGM TEENLYQKIF
                                ------MAT- -----KFPKF SQDLAQDP-T TRRIWYAIAT GNDFETHDGM TEENLYQKIF
                                ------MAT- -----KFPKF SQDLAQDP-T TRRIWYGIAT AHDFETHDGM TEENLYQKIF
                                ------MAT- -----KFPKF SQDLAQDP-T TRRIWYAIAM GNDFESHDGM TEENLYQKIF
                                ------MAT- -----KFPKF SQDLAQDP-T TRRIWYAIAT GNDFETHDGM TEENLYQKIF
                                ------MAT- -----KFPKF SQDLAQDP-T TRRIWYAIAT GNDFESHDGI TEENLYQKIF
                                ------MAT- -----KFPKF SQDLAQDP-T TRRIWYGIAT AHDFETHDGM TEENLYQKIF
                                ------MAT- -----KFPKF SQDLAQDP-T TRRLWYAMAM GNDFESHDGM TEENLYQRIF
                                ------MAT- -----KFPKF SQDLAADP-T TRRIWYGIAT AHDFESHDGM TEENLYQKIF
                                ------MAT- -----KFPKF SQDLAQDP-T TRRIWYAMAM GNDFESHDGM TEENLYQKIF
                                ------MAT- -----KFPKF SQDLAQDP-T TRRLWYAMAT GNDFESHDGM TEENLYQRIF
                                ------MAT- -----KFPKF SQDLAQDP-T TRRIWYGIAT AHDFETHDGM TEENLYQKIF
                                ------MAT- -----KFPKF SQDLAQDP-T TRRIWYAIAT GNDFETHDGM TEENLYQKIF
                                ------MAT- -----KFPKF SQDLAQDP-T TRRIWYAIAM GNDFESHDGM TEENLYQKIF
                                ------MAT- -----KFPKF SQDLAQDP-T TRRIWYGIAT AHDFETHDGM TEENLYQKIF
                                ------MAT- -----KFPKF SQDLAQDP-T TRRIWYAIAT GNDFESHDGM TEENLYQKIF
                                ------MAT- -----KFPKF SQDLAQDP-T TRRIWYGIAT AHDFESHDGM TEENLYQKIF
                                ------MAT- -----KFPKF SQDLAQDP-T TRRIWYAIAT GNDFESHDGM TEENLYQKIF
                                ------MAT- -----KFPKF SQDLAQDP-T TRRIWYAIAM GNDFESHDGM TEENLYQKIF
                                ------MAT- -----KFPKF SQDLAQDP-S TRRIWYAIAT GNDFESHDGI TEENLYQKIF
                                ------MAT- -----KFPKF SQDLAQDP-T TRRIWYAMAM GNDFESHDGM TEENLYQKIF
                                ------MAT- -----KFPKF SQDLAQDP-T TRRIWYAIAM GNDFESHDGM TEENLYQKIF
                                ------MAT- -----KFPKF SQDLAQDP-T TRRIWYGIAT AHDFESHDGI TEENLYQKIF
                                ------MAT- -----KFPKF SQDLAQDP-T TRRIWYGIAT AHDFETHDGM TEENLYQKIF
                                ------MAT- -----KFPKF SQDLAQDP-T TRRIWYAMAM GNDFESHDGM TEENLYQKIF
                                ------MAT- -----KFPKF SQDLAQDP-T TRRLWYAMAT GNDFESHDGM TEENLYQRIF
                                ------MAT- -----KFPKF SQDLAQDP-T TRRIWYAMAM GNDFESHDGM TEENLYQKIF
                                ------MAT- -----KFPKF SQDLAQDP-T TRRIWYAMAM GNDFESHDGM TEENLYQRIF
                                ------MAT- -----KYPKF SRDLAQDP-T TRRIWYAIAT GNDFESHDGM TEENLYQKIF
                                ------MAT- -----KFPKF SQDLAQDP-T TRRIWYAMAM GNDFESHDGM TEENLYQKIF
                                ------MAT- -----KFPKF SQDLAQDP-T TRRIWYAIAM GNDFESHDGM TEENLYQKIF
                                ------MAT- -----KFPKF SQDLAQDP-T TRRIWYAIAM GNDFESHDGM TEENLYQKIF
                                ------MAT- -----KFPKF SQDLAQDP-T TRRIWYAIAM GNDFESHDGM TEENLYQKIF
                                ------MAT- -----KFPKF SQDLAQDP-T TRRIWYGIAT AHDFESHDGM TEENLYQKIF
                                ------MAT- -----KFPKF SQDLAQDP-T TRRIWYAMAM GNDFESHDGM TEENLYQKIF
                                ------MAT- -----KFPKF SQDLAQDP-T TRRIWYAMAT GNDFESHDGM TEENLYQKIF
                                ------MAT- -----KFPKF SQDLAQDP-T TRRLWYGIAT AHDFESHDGM TEENLYQKIF
                                ------MAT- -----KFPKF SQDLAQDP-T TRRIWYGIAT AHDFESHDGM TEENLYQKIF
                                ------MAT- -----KFPKF SQDLAQDP-T TRRIWYAMAM GNDFESHDGM TEENLYQKIF
                                ------MAT- -----KFPKF SQDLAQDP-T TRRIWYGIAT AHDFESHDGM TEENLYQKIF
                                ------MAT- -----KFPKF SQDLAQDP-T TRRIWYGIAT AHDFETHDGM TEENLYQKIF
                                ------MAT- -----KYPKF NQDLAQDP-T TRRIWYAIAT GNDFESHDGM TEENLYQKIF
                                ------MAT- -----KFPKF SQDLAQDP-T TRRLWYAMAM GNDFESHDGM TEENLYQRIF
                                ------MAT- -----KFPKF SQDLAQDP-T TRRIWYAIAT GNDFETHDGI TEENLYQKIF
                                ------MAT- -----KFPKF SQDLAQDP-T TRRIWYAMAM GNDFESHDGM TEENLYQKIF
                                ------MAT- -----KYPKF SRDLAQDP-T TRRIWYAIAT GNDFESHDGI TEENLYQKIF
                                ------MAT- -----KFPKF SQDLAQDP-T TRRIWYAIAT GNDFESHDGM TEENLYQKIF
                                ------MAT- -----KFPKF SQDLAQDP-T TRRIWYGIAT AHDFETHDGI TEENLYQKIF
                                ------MAT- -----KFPKF SQDLAQDP-T TRRIWYGIAT AHDFETHDGI TEENLYQKIF
                                ------MAT- -----KYPKF NQDLAQDP-T TRRIWYAIAT GNDFESHDGM TEENLYQKIF
                                ------MAT- -----KFPKF SQDLAQDP-T TRRIWYGIAT AHDFETHDGI TEENLYQKIF
                                ------MAT- -----KFPKF SQDLAQDP-T TRRIWYAIAT GNDFETHDGI TEENLYQKIF
                                ------MAT- -----KFPKF SQDLAQDP-T TRRIWYAMAT GNDFESHDGM TEENLYQKIF
                                ------MAT- -----KFPKF SQDLAQDP-T TRRIWYGIAT AHDFETHDGI TEENLYQKIF
                                ------MAT- -----KFPKF SQDLAQDP-T TRRIWYAIAT GNDFESHDGM TEENLYQKIF
                                ------MAT- -----KFPKF SQDLAQDP-T TRRIWYGIAT AHDFELHDGM TEENLYQKIF
                                ------MAT- -----KFPKF SQDLAQDP-T TRRIWYAMAM GNDFESHDGM TEENLYQKIF
                                ------MAT- -----KFPKF SQDLAQDP-T TRRIWYAIAT GNDFESHDGM TEENLYQKIF
                                ------MAT- -----KFPKF SQDLAQDP-S TRRIWYAIAT GNDFESHDGI TEENLYQKIF
                                ------MAT- -----KFPKF SQDLAQDP-T TRRIWYAMAM GNDFESHDGM TEENLYQKIF
                                ------MAT- -----KFPKF SQDLAQDP-T TRRIWYGIAT AHDFESHDGM TEENLYQKIF
                                ------MAR- -----KFPKF SQDLAQDP-T TRRIWYAMAQ GNDFESHDDI TEENLYQKIF
                                ------MAT- -----KFPKF SQGLAQDP-T TRRIWYGIAT AHDFESHDGM TEENLYQKIF
                                ------MAT- -----KFPKF SQDLAQDP-T TRRLWYGIAT AHDFESHDGM TEENLYQKIF
                                ------MAT- -----KFPKF SQDLAQDP-T TRRIWYAMAM GNDFESHDGM TEENLYQKIF
                                ------MAR- -----KFPKF SQDLAQDP-T TRRIWYAMAQ GNDFESHDDI TEENLYQKIF
                                ------MAT- -----KFPKF SQDLAQDP-T TRRIWYAIAM AHDFESHDGM TEENLYQKIF
                                ------MAT- -----KFPKF SQDLAQDP-T TRRIWYGIAT AHDFETHDGM TEENLYQKIF
                                ------MAT- -----KFPKF SQDLAQDP-T TRRIWYGIAT AHDFETHDGM TEENLYQKIF
                                ------MAT- -----KFPKF SQDLAQDP-T TRRLWYGIAT AHDFESHDGM TEENLYQKIF
                                ------MAT- -----KFPKF SQDLAQDP-T TRRIWYAIAT GNDFESHDGM TEENLYQKIF
                                ------MAT- -----KFPKF SQDLAQDP-T TRRIWYGIAT AHDFESHDGM TEENLYQKIF
                                ------MAT- -----KFPKF SQDLAQDP-T TRRIWYAMAM GNDFESHDGM TEENLYQKIF
                                ------MAT- -----KFPKF SQDLAQDP-T TRRLWYGIAT GNDFESHDGM TEENLYQKIF
                                ------MAT- -----KFPKF SQDLAQDP-T TRRIWYGIAT AHDFETHDGM TEENLYQKIF
                                ------MAT- -----KFPKF SQDLAQDP-T TRRIWYGIAT AHDFESHDGM TEENLYQKIF
                                ------MAT- -----KFPKF SQDLAQDP-T TRRIWYAMAM GNDFESHDGM TEENLYQKIF
                                ------MAT- -----KFPKF SQDLAQDP-T TRRIWYAMAM GNDFESHDGM TEENLYQKIF
                                ------MAT- -----KFPKF SQGLAQDP-T TRRIWYGIAT AHDFESHDGM TEENLYQKIF
                                ------MAT- -----KFPKF SQDLAQDP-T TRRIWYAMAM GNDFESHDGM TEENLYQKIF
                                ------MAT- -----KFPKF SQDLAQDP-T TRRIWYAIAT AHDFETHDGM TEENLYQKIF
                                ------MAT- -----KFPKF SQDLAQDP-T TRRIWYAMAM GNDFESHDGM TEENLYQKIF
                                ------MAT- -----KFPKF SQALAQDP-T TRRIWYGIAT AHDFESHDGM TEENLYQKIF
                                ------MAT- -----KFPKF SQDLAQDP-T TRRIWYGIAT AHDFETHDGM TEENLYQKIF
                                ------MAR- -----KYPKF SQDLAQDP-T TRRIWYAMAQ GNDFESHDGI TEENLYQKIF
                                ------MAA- -----KYPKF SQDLAQDP-T TRRIWYAMAQ GNDFESHDGM TEENLYQKIF
                                ------MAT- -----KFPKF SQDLAQDP-T TRRLWYGIAT GNDFESHDGM TEENLYQKIF
                                ------MAR- -----KYPKF SQDLAQDP-T TRRIWYAMAQ GNDFESHDGM TEENLYQKIF
                                ------MAT- -----KFPKF SQDLAQDP-T TRRIWYAMAM GNDFESHDGM TEENLYQKIF
                                ------MAT- -----KFPKF SQGLAQDP-T TRRIWYGIAT AHDFESHDGM TEENLYQKIF
                                ------MAT- -----KFPKF SQDLAQDP-T TRRIWYAIAM AHDFESHDGM TEENLYQKIF
                                ---------- ---------- ---------- -------MAM GNDFESHDGM TEENLYQRIF
                                ------MAT- -----KFPKF SQDLAQDP-T TRRIWYGIAT AHDFESHDGM TEENLYQKIF
                                ------MAT- -----KFPKF SQDLAQDP-T TRRIWYAIAM GNDFESHDGM TEENLYQKIF
                                ------MAT- -----KFPKF SQDLAADP-T TRRIWYGIAT AHDFESHDGM TEENLYQKIF
                                ------MAT- -----KFPKF SQDLAQDP-T TRRIWYGIAT AHDFESHDGM TEENLYQKIF
                                ------MAT- -----KFPKF SQDLAQDP-T TRRIWYGIAT AHDFESHDGM TEENLYQKIF
                                ------MAT- -----KFPKF SQDLAADP-T TRRIWYGIAT AHDFESHDGM TEENLYQKIF
                                ------MAT- -----KFPKF SQDLAQDP-T TRRLWYGIAT AHDFESHDGM TEENLYQKIF
                                ------MAT- -----KFPKF SQDLAQDP-T TRRIWYGIAT AHDFESHDGM TEENLYQKIF
                                ------MAT- -----KFPKF SQDLAQDP-T TRRIWYGIAT AHDFESHDGM TEENLYQKIF
                                ------MAT- -----KFPKF SQDLAQDP-T TRRIWYGIAT AHDFESHDGM TEENLYQKIF
                                ------MAT- -----KYPKF NQDLAQDP-T TRRIWYAIAT GNDFESHDGM TEENLYQKIF
                                ------MAT- -----KFPKF SQDLAQDP-T TRRIWYGIAT AHDFETHDGM TEENLYQKIF
                                ------MAA- -----KYPKF SQDLAQDP-T TRRIWYAMAQ GNDFESHDGI TEENLYQKIF
                                ------MAT- -----KFPKF SQDLAQDP-T TRRIWYGIAT AHDFETHDGM TEENLYQKIF
                                ------MAA- -----KYPKF SQDLAQDP-T TRRIWYAMAQ GNDFESHDGI TEENLYQKIF
                                ------MAT- -----KFPKF SQDLAQDP-T TRRIWYGIAT AHDFETHDGM TEENLYQKIF
                                ------MAT- -----KFPKF SQDLAQDP-T TRRIWYGIAT AHDFELHDGM TEENLYQKIF
                                ------MAT- -----KFPKF SQDLAQDP-T TRRIWYGIAT AHDFESHDGM TEENLYQKIF
                                ------MAT- -----KFPKF SQDLAADP-T TRRIWYGIAT AHDFESHDGM TEENLYQKIF
                                ------MAT- -----KFPKF SQDLAQDP-T TRRIWYGIAT AHDFESHDGM TEENLYQKIF
                                ------MAR- -----KYPKF SQDLAQDP-T TRRIWYAMAQ GNDFESHDGI TEENLYQKIF
                                ------MAT- -----KFPKF SQDLQQDP-T TRRIWYGIAT AHDFESHDGM TEENLYQKIF
                                ------MAT- -----KFPKF SQDLAQDP-T TRRIWYGIAT AHDFESHDGM TEENLYQKIF
                                ------MAT- -----KFPKF SQDLQQDP-T TRRIWYGIAT AHDFESHDGM TEENLYQKIF
                                ------MAT- -----KFPKF SQDLAQDP-T TRRIWYGIAT AHDFESHDGM TEENLYQKIF
                                ------MAT- -----RYPKF SQDLAQDP-T TRRIWYALAT AHDFESHDGM TEENLYQKIF
                                ------MAT- -----KFPKF SQDLAQDP-T TRRIWYGIAT AHDFETHDGM TEENLYQKIF
                                ------MAT- -----KFPKF SQDLAQDP-T TRRIWYGIAT AHDFESHDGM TEENLYQKIF
                                ------MAT- -----KFPKF SQDLAQDP-T TRRIWYGIAT AHDFETHDGM TEENLYQKIF
                                ------MAT- -----KFPKF SQDLAQDP-T TRRIWYGIAT AHDFESHDGM TEENLYQKIF
                                ------MAT- -----KFPKF SQDLAQDP-T TRRIWYGIAT AHDFETHDGM TEENLYQKIF
                                ------MAT- -----KFPKF SQDLAQDP-T TRRIWYGIAT AHDFESHDGM TEEKLYQKLF
                                ------MAR- -----KYPKF SQDLAQDP-T TRRIWYAMAQ GNDFESHDGM TEENLYQKIF
                                ------MAT- -----KFPKF SQDLAQDP-T TRRIWYAIAM GNDFESHDGM TEENLYQKIF
                                ------MAT- -----KFPKF SQDLAQDP-T TRRIWYGIAT AHDFESHDGM TEEKLYQRLF
                                ------MAT- -----KFPKF SQALAQDP-T TRRIWYGIAT AHDFESHDGM TEENLYQKIF
                                ------MAT- -----KFPKF SQDLAQDP-T TRRIWYAMAM GNDFESHDGM TEENLYQKIF
                                ------MAA- -----KFPKF SKDTAQDP-T TRRLWYGIAT AHDFEGQDGM TEENLYQKIF
                                ------MAT- -----KFPKF NQDLAQDP-T TRRIWYAMAM GNDFESHDGM TEENLYQKIF
                                ------MAT- -----KFPKF SQDLAQDP-T TRRIWYGIAT AHDFESHDGM TEENLYQKIF
                                ------MAT- -----KFPKF SQDLAQDP-T TRRIWYGIAT AHDFESHDGM TEEKLYQKLF
                                ------MAK- -----KFPKF SQDLAQDP-T TRRIWYAMAQ GNDFESHDGM TEENLYQKIF
                                ------MAT- -----KYPKF NQDLAQDP-T TRRIWYAIAM GNDFESHDGI TEENLYQKIF
                                ------MAT- -----KFPKF SQDLAQDP-T TRRIWYGIAT AHDFETHDGM TEENLYQKIF
                                ------MAT- -----KFPKF SQDLAQDP-T TRRLWYGIAT AHDFETHDGM TEENLYQKLF
                                ------MAT- -----KFPKF SQDLAQDP-T TRRIWYGIAT SHDFESHDGM TEENLYQKIF
                                ------MAT- -----KFPKF SQDLAQDP-T TRRIWYGIAT AHDFETHDGM TEENLYQKIF
                                ------MAT- -----KFPKF SQDLAQDP-T TRRLWYGIAT AHDFETHDGM TEENLYQKLF
                                ------MAT- -----KFPKF SQDLAQDP-T TRRIWYGIAT AHDFESHDGM TEENLYQKIF
                                ------MAT- -----KFPKF SQDLAQDP-T TRRIWYGIAT AHDFESHDGM TEENLYQKIF
                                ------MAT- -----KFPKF SQDLAQDP-T TRRIWYGIAT AHDFESHDGM TEENLYQKIF
                                ------MAT- -----KFPKF SQDLAQDP-T TRRIWYGIAT AHDFESHDGM TEENLYQKIF
                                ------MAT- -----KFPKF SQDLAQDP-T TRRIWYGIAT AHDFETHDGM TEENLYQKIF
                                ------MAT- -----KFPKF SQDLAQDP-T TRRIWYGIAT AHDFETHDGM TEENLYQKIF
                                ------MAT- -----KFPKF SQDLAQDP-T TRRIWYGIAT AHDFETHDGM TEENLYQKIF
                                ------MAT- -----KFPKF SQDLAQDP-T TRRIWYAMAM ANDFESHDGM TEEGLYQKIF
                                ------MAT- -----KFPKF SQDLAQDP-T TRRIWYGIAT AHDFETHDGM TEENLYQKIF
                                ------MAT- -----KFPKF SQDLAQDP-T TRRIWYGIAT AHDFETHDGM TEENLYQKIF
                                ------MAT- -----KFPKF SQDLAQDP-T TRRIWYGIAT AHDFETHDGM TEENLYQKIF
                                ------MAT- -----KFPKF SQDLAQDP-T TRRIWYGIAT AHDFETHDGM TEENLYQKIF
                                ------MAT- -----KFPKF SQGLQQDP-T TRRIFYAMAT AHDFESHDGV TEENLYQKIF
                                ------MAK- -----RYPKF SQDLAQDP-T TRRIWYASAQ ANDFEVHDDI TEENLYQKIF
                                ------MAT- -----KFPKF SQDLAQDP-T TRRIWYGIAT AHDFESHDGM TEENLYQKIF
                                ------MAT- -----KFPKF SQDLAQDP-T TRRIWYGIAT AHDFETHDGM TEENLYQKIF
                                ------MAT- -----KFPKF SQDLAADP-T TRRIWYGIAT AHDFESHDGM TEENLYQKIF
                                ------MAT- -----KFPKF SQDLAQDP-T TRRIWYGIAT AHDFESHDGM TEENLYQKIF
                                ------MAT- -----KFPKF SQALAQDP-T TRRIWYGIAT AHDFESHDGM TEENLYQKIF
                                ------MAT- -----KFPKF SQDLASDP-T TRRIWYGIAT AHDFESHDGM TEENLYQKIF
                                ------MAR- -----KYPKF SQDLAQDP-T TRRLWYAMAM GNDFESHDGM TEENLYQRIF
                                ------MAT- -----KFPKF SQDLAQDP-T TRRLWYGIAT AHDFELHDGM TEENLYQKIF
                                ------MAT- -----KFPKF SQDLAQDP-T TRRIWYGIAT AHDFETHDGM TEENLYQKIF
                                ------MAA- -----KFPKF DQGLAQDP-T TRRIWYGIAT AHDFESHDGM NEENLYQKIF
                                ------MAT- -----KFPKF SQDLAQDP-T TRRIWYGIAT AHDFELHDGM TEENLYQKIF
                                ------MAT- -----KFPKF SQDLAQDP-T TRRIWYGIAT AHDFELHDGM TEENLYQKIF
                                ------MAT- -----KFPKF SQDLAQDP-T TRRIWYAMAQ GNDFESHDGM TEENLYQKIF
                                ------MAT- -----KFPKF SQDLAQDP-T TRRLWYGIAQ AHDFESHDGM TEENLYQKIF
                                ------MAT- -----KFPKF SQDLAQDP-T TRRLWYGIAM GNDFESHDGM TEEKLYQRIF
                                ------MAT- -----KFPKF SQDLAQDP-T TRRIWYGIAT AHDFESHDGM TEENLYQKIF
                                ------MAT- -----KYPKF SQDLAQDP-T TRRIWYAMAT GNDFESHDGM TEENLYQRIF
                                ------MAT- -----KFPKF SQDLAQDP-T TRRIWYAMAM GNDFESHDGM TEENLYQRIF
                                ------MAT- -----KFPKF SQDLAQDP-T TRRLWYGIAT AHDFELHDGM TEENLYQKIF
                                ------MAT- -----KFPKF SQDLAQDP-T TRRLWYGIAT AHDFESHDGM TEENLYQKIF
                                ------MAT- -----KFPKF SQDLAQDP-T TRRLWYGIAQ AHDFESHDGM TEENLYQKIF
                                ------MAT- -----KFPKF SQDLAQDP-T TRRIWYAMAT GNDFESHDGM TEENLYQRIF
                                ------MAT- -----RFPKF SQDLAQDP-T TRRIWYAIAT AHDFESHDGM TEENLYQKIF
                                ------MAT- -----KFPKF SQDLAQDP-T TRRIWYGIAT AHDFESHDGM TEEKLYQKLF
                                ------MAT- -----KYPKF SQDLAQDP-T TRRIWYAMAT GNDFESHDGM TEENLYQRIF
                                ------MAT- -----KFPKF SQDLAADP-T TRRLWYGIAT AHDFESHDGM TEENLYQKIF
                                ------MAT- -----KFPKF SQDLAADP-T TRRIWYGIAT AHDFESHDGM TEENLYQKIF
                                ------MAT- -----KFPKF SQDLAQDP-T TRRIWYAMAM ANDFESHDGM NEENLYQKIF
                                ------MAT- -----KFPKF SQDLAQDP-T TRRIWYGIAT AHDFESHDGM TEEKLYQKLF
                                ------MAT- -----KFPKF SQDLAQDP-T TRRIWYGIAT AHDFETHDGM TEENLYQKIF
                                ---------- ---------- ---------- -------MAM ANDFESHDGM NEENLYQKIF
                                ------MAT- -----KFPKF SQDLAQDP-T TRRLWYGIAT AHDFESHDGM TEENLYQKIF
                                ------MAT- -----KFPKF SQDLAQDP-T TRRIWYGIAT AHDFETHDGM TEENLYQKIF
                                ------MAT- -----KFPKF SQDLANDP-T TRRIFYAIAT AHDFESHDGM TEENLYQRIF
                                ------MAT- -----KFPKF SQALAQDP-T TRRIWYAIAT ANDFESHDGV TEESLYQKIF
                                ------MAT- -----KFPKF SQALAQDP-T TRRIWYAIAT ANDFESHDGV TEESLYQKIF
                                ------MAT- -----KFPQF SQDLAQDP-T TRRIWYGIAT AHDFESHDGM TEEGLYQKLF
                                ------MAT- -----KFPKF SQDLANDP-T TRRIFYAIAT AHDFESHDGM TEENLYQRIF
                                ------MAT- -----KFPKF SQDLANDP-T TRRIFYAIAT AHDFESHDGM TEENLYQRIF
                                ------MAT- -----KFPKF SQDLANDP-T TRRIWYAMAT AHDFESHDGM TEENLYQSIF
                                ------MAT- -----KFPKF SQDLANDP-T TRRIFYAIAT AHDFESHDGM TEENLYQRIF
                                ------MAT- -----KFPKF SQDLAQDP-T TRRIWYGIAT AHDFESHDGM TEENLYQKLF
                                ------MAT- -----KFPKF SQDLAQDP-T TRRIWYGIAT AHDFESHDGM TEENLYQKLF
                                ------MAT- -----KFPKF SQDLAADP-T TRRIWYGIAT AHDFESHDGM TEENLYQKVF
                                ------MAT- -----KFPSF SQGLAQDP-T TRRIWYGIAT AHDFESHDGM TEERLYQKLF
                                ------MAT- -----KFPKF SQDLANDP-T TRRIFYAIAT AHDFESHDGM TEENLYQRIF
                                ------MAT- -----KFPSF SQGLAQDP-T TRRIWYGIAT AHDFESHDGM TEERLYQKLF
                                ------MAT- -----KFPKF SQDLAQDP-T TRRIWYGIAT AHDFETHDGM TEENLYQKIF
                                ------MAT- -----KFPKF SQDLAQDP-T TRRIWYAIAT AHDFESHDGI TEENLYQRIF
                                ------MAT- -----KFPKF SQGLAQDP-T TRRIWYGIAT AHDFEMHDGM TEENLYQKIF
                                ------MAT- -----KFPKY SQDIANDP-S TRRIWYAIAT ANDFESHDGV TEESLYQKIF
                                ------MAT- -----KFPSF SQGLAQDP-T TRRIWYGIAT AHDFESHDGM TEERLYQKLF
                                ---MATTAT- -----RFPQF SQDLASDP-T TRRLWYGIAT AHDFETHDGM TEERLYQKLF
                                ------MAT- -----KFPKF SQDLAQDP-T TRRVWYAIAT AHDFESQDGM TEENLYQRIF
                                ------MAT- -----KFPKF SQDLAQDP-T TRRIWYGMAT AHDFEIHDGM TEENLYQKIF
                                ------MAT- -----KFPSF SQGLAQDP-T TRRIWYGIAT AHDFESHDGM TEEKLYQKLF
                                ------MAT- -----KFPKF SQDLASDP-T TRRIFYAIAT AHDFESHDGM TEENLYQRIF
                                ------MAT- -----KFPKF SQDLAQDP-T TRRIWYAMAT AHDFELHDGM TEENLYQKIF
                                ------MAT- -----KFPKF SQDLAQDP-T TRRVWYAIAT AHDLESHDGM TEENLYQRIF
                                ------MAT- -----KFPKF SQALAQDP-T TRRIWYGIAT AHDFETHDGM TEENLYQKIF
                                ------MAT- -----KFPKF SQALAQDP-T TRRIWYAIAT ANDFESHDGV TEESLYQKIF
                                ------MAT- -----KFPKF SQDLAQDP-T TRRIWYGIAT AHDFESHDGM TEENLYQKIF
                                ------MAT- -----KFPSF SQGLAQDP-T TRRIWYGIAT AHDFESHDGM TEEKLYQKLF
                                ------MAT- -----KFPSF SQGLAQDP-T TRRIWYGIAT AHDFESHDGM TEERLYQKLF
                                ------MAT- -----KFPKF SQDLAQDP-T TRRIWYGIAT AHDFESHDGM TEENLYQKIF
                                ------MAT- -----KFPKF SQDLASDP-T TRRVWYAIAT AHDFESHDGM TEENLYQRIF
                                ------MAL- -----RFPRF SQGLAQDP-T TRRIWFGIAT AHDFESHDDI TEERLYQNIF
                                ------MAT- -----KFPSF SQGLAQDP-T TRRIWYGIAT AHDFESHDGM TEERLYQKLF
                                ------MAT- -----KFPKF SQALAQDP-T TRRIWYGIAT AHDFETHDGM TEENLYQKIF
                                ----MTTAT- -----RFPQF SQDLASDP-T TRRLWYGIAT AHDFETHDGM TEERLYQKLF
                                ------MAT- -----KFPKF SQDLAQDP-T TRRIWYGIAT AHDFESHDGM TEEKLYQKIF
                                ------MAT- -----KFPKF SQALAEDP-T TRRIWYAIAT ANDFESHDGV TEESLYQKIF
                                ------MAT- -----KFPKF SQDLAQDP-T TRRIWYGIAT AHDFESHDGM TEENLYQKIF
                                ------MAT- -----KFPKF SQDLAQDP-T TRRIWYGIAT AHDFESHDGM TEENLYQKIF
                                ------MAT- -----KFPKF SQDLAQDP-T TRRIWYGIAT AHDFELHDGM TEENLYQKIF
                                ------MAL- -----RFPRF SQGLAQDP-T TRRIWFGIAT AHDFESHDDI TEERLYQNIF
                                ------MAT- -----KFPKF SQELQQDP-T TRRIFYSLAT AHDFESHDGM TEESLYQRIF
                                ------MAT- -----KFPKF SQDLASDP-T TRRIWYAIAT ANDFESHDGV TEESLYQKIF
                                ------MAT- -----KFPKF SQGIAQEV-T TRRLWYGIAT AHDFESHDGM TEENLYQKIF
                                ------MAT- -----KFPKF SQDLANDP-T TRRIWYAIAT ANDFESHDGM TEENLYQKIF
                                ------MAT- -----KFPKF SQDLAQDP-T TRRIWYGMAT AHDFEIHDGM TEENLYQKIF
                                ------MAT- -----KFPSF SQGLAQDP-T TRRIWYGIAT AHDFESHDGM TEEKLYQKLF
                                ------MAT- -----KFPKF SQDLQQDP-T TRRIWYAIAT AHDFESHDGM TEENIYQRIF
                                ------MAT- -----KFPSF SQGLAQDP-T TRRIWYGIAT AHDFESHDGM TEEKLYQKLF
                                ------MAT- -----KFPKF SQDLQQDP-T TRRIWYAIAT AHDFESHDGM TEENLYQRIF
                                ------MAT- -----KFPKF SQDIAQDP-T TRRIWYGIAS AHDFETHDGM TEEKLYQKIF
                                ------MAT- -----KFPSF SQGLAQDP-T TRRIWYGIAT AHDFESHDGM TEEKLYQKLF
                                ------MAT- -----KFPSF SQGLAQDP-T TRRIWYGIAT AHDFESHDGM TEEKLYQKLF
                                ------MAT- -----KFPSF SQGLAQDP-T TRRIWYGIAT AHDFESHDGM TEEKLYQKLF
                                ------MAT- -----KFPSF SQGLAQDP-T TRRIWYGIAT AHDFESHDGM TEEKLYQKLF
                                ------MAT- -----KFPKF SQDLQRDP-T TRRLFYAIAT AHDFESHDGM SEENLYQRIF
                                ------MAT- -----KFPSF SQGLAQDP-T TRRIWYGIAT AHDFESHDGM TEERLYEKLF
                                ------MAT- -----KFPSF SQGLAQDP-T TRRIWYGIAT AHDFESHDGM TEERLYEKLF
                                ------MAT- -----KFPKF SQALAQDP-T TRRIWYALAT ANDFESHDGM TEENLYQRIF
                                ------MAT- -----KFPSF SQGLAQDP-T TRRIWYGIAT AHDFESHDGM TEEKLYQKLF
                                ------MAT- -----KFPSF SQGLAQDP-T TRRIWYGIAT AHDFESHDGM TEEKLYQKLF
                                ------MAT- -----KFPSF SQGLAQDP-T TRRIWYGIAT AHDFESHDGM TEERLYEKLF
                                ------MAT- -----KFPSF SQGLAQDP-T TRRIWYGIAT AHDFESHDGM TEERLYEKLF
                                ------MAT- -----KFPSF SQGLAQDP-T TRRIWYGIAT AHDFESHDGM TEEKLYQKLF
                                ------MAT- -----KFPSF SQGLAQDP-T TRRIWYGIAT AHDFESHDGM TEERLYEKLF
                                ------MAT- -----KFPSF SQGLAQDP-T TRRIWYGIAT AHDFESHDGM TEERLYQKLF
                                ------MAT- -----KFPKF SQDLAQDP-T TRRIWYGIAT SHDFESHDGM TEENLYQKIF
                                ------MAT- -----KFPSF SQGLAQDP-T TRRIWYGIAT AHDFESHDGM TEEKLYQKLF
                                ------MAT- -----KFPKF SQDLAQDP-T TRRIWYGIAT SHDFESHDGM TEENLYQKIF
                                ------MAT- -----KFPKF SQDLAQDP-T TRRLWYGIAT AHDFESHDGM TEEKLYQKIF
                                ------MAT- -----KFPSF SQGLAQDP-T TRRIWYGIAT AHDFESHDGM TEERLYQKLF
                                ------MAT- -----KFPSF SQGLAQDP-T TRRIWYGIAT AHDFESHDGM TEERLYQKLF
                                ------MAT- -----KFPSF SQGLAQDP-T TRRIWYGIAT AHDFESHDGM TEEKLYQKLF
                                ------MAT- -----KFPSF SQGLAQDP-T TRRIWYGIAT AHDFESHDGM TEERLYQKLF
                                ------MAT- -----KFPKF SQDLASDP-T TRRLFYAIAT AHDFESHDGM TEENLYQRIF
                                ---------- ---------- ---------- ---------- ---------M TEERLYQKLF
                                ------MAT- -----KFPSF NQGLAQDP-T TRRIWYGIAT AHDFESHDGM TEEQLYQKLF
                                ------MAT- -----KFPSF SQGLAQDP-T TRRIWYGIAT AHDFESHDGM TEEQLYQKLF
                                ------MAT- -----KFPSF SQGLAQDP-T TRRIWYGIAT AHDFESHDGM TEEKLYQKLF
                                ------MAT- -----KFPSF SQGLAQDP-T TRRIWYGIAT AHDFESHDGM TEERLYQKLF
                                ------MAT- -----KFPKF SQDLAQDP-T TRRLWYGIAT AHDFESHDGM TEEKLYQKIF
                                ------MAT- -----KFPSF SQGLAQDP-T TRRIWYGIAT AHDFESHDGM TEERLYQKLF
                                ------MAT- -----KFPSF NQGLAQDP-T TRRIWYGIAT AHDFESHDGM TEEQLYQKLF
                                ------MAT- -----KFPSF SQGLAQDP-T TRRIWYGIAT AHDFESHDGM TEEQLYQKLF
                                ------MAT- -----KFPSF NQGLAQDP-T TRRIWYGIAT AHDFESHDGM TEEQLYQKLF
                                ------MAT- -----KFPSF SQGLAQDP-T TRRIWYGIAT AHDFESHDGM TEERLYQKLF
                                ------MAT- -----KFPSF SQGLAQDP-T TRRIWYGIAT AHDFESHDGM TEERLYQKLF
                                ------MAT- -----KFPSF SQGLAQDP-T TRRIWYGIAT AHDFESHDGM TEEKLYQKLF
                                ------MAT- -----KFPSF SQGLAQDP-T TRRIWYGIAT AHDFESHDGM TEEKLYQKLF
                                ---------- ---------- ---------- ---------- ---------M TEEQLYQKLF
                                PIETDAIPVD FSKLDKPGFW SKSLAKGPKT TTWIWNLHAD AHDFDTHVG- DLQETSRKVF
                                ------MAT- -----KFPKF SQDLAQDP-T TRRIWYGIAT AHDFEMHDGM TEENLYQKIF
                                ------MAT- -----KFPSF NQGLAQDP-T TRRIWYGIAT AHDFESHDGM TEEKLYQKLF
                                VVDKNPVPTS FEKWSKPGHF DRTLAKGPKT TTWIWNLHAN AHDFDSHTS- DLEDVSRKIF
                                ------MAT- -----KFPSF SQGLAQDP-T TRRIWYGIAT AHDFESHDGM TEERLYQKLF
                                PIETDAIPVD FSKLDKPGFW SKSLAKGPKT TTWIWNLHAD AHDFDTHVG- DLQETSRKVF
                                ------MAT- -----KFPSF NQGLAQDP-T TRRIWYGIAT AHDFESHDGM TEEKLYQKLF
                                VVDNDPVPTS FEKWSQPGHF DRTLSKGPKT TTWIWNLHAN AHDFDSHTS- DLEDVSRKIF
                                ------MAT- -----KFPSF SQGLAQDP-T TRRIWYGIAT AHDFESHDGM TEERLYQKLF
                                IVDKDPVPTS FERWGKPGHF DRTLAKGPKT TTWIWNLHAL AHDFDTHTS- DLEDISRKIF
                                ------MAT- -----KFPSF NQGLAQDP-T TRRIWYGIAT AHDFESHDGM TEEKLYQKLF
                                ------MAT- -----KFPSF SQGLAQDP-T TRRIWYGIAT AHDFESHDGM TEEKLYQKLF
                                TVDNDPVTTS FEKWAKPGHF RRDLAKGPNT TTWIWNLHAD AHDFDSHTS- DLEDISRKIF
                                ------MAT- -----KFPSF NQGLAQDP-T TRRIWYGIAT AHDFESHDGM TEEKLYQKLF
                                VVDNDPVPTS FEKWAKPGHF DRTLARGPQT TTWIWNLHAL AHDFDTHTS- DLEDISRKIF
                                ------MAT- -----KFPSF NQGLAQDP-T TRRIWYGIAT AHDFESHDGM TEEKLYQKLF
                                ------MAT- -----KFPSF NQGLAQDP-T TRRIWYGIAT AHDFESHDGM TEEKLYQKLF
                                ------MAT- -----KFPSF NQGLAQDP-T TRRIWYGIAT AHDFESHDGM TEEKLYQKLF
                                ---------- ---------- ---------- ---------- ---------M TEEKLYQKLF
                                ------MAT- -----KFPSF NQGLAQDP-T TRRIWYGIAT AHDFESHDGM TEEKLYQKLF
                                ------MAT- -----KFPSF NQGLAQDP-T TRRIWYGIAT AHDFESHDGM TEEKLYQKLF
                                ---------- ---------- ---------- ---------- ---------- ----------
                                ------MAT- -----KFPKF SQDLAQDP-T TRRIWYGIAT AHDFETHDGM TEENLYQKIF
                                TVDKDPTPTS FERWGKPGHF RRDLAKGPST TTWIWNLHAD AHDFDSHTS- DLEDISRKIF
                                TVDKDPTPTS FERWGKPGHF RRDLAKGPST TTWIWNLHAD AHDFDSHTS- DLEDISRKIF
                                IVDNDPVPTS FEKWAQPGHF DRTLARGPKT TTWIWNLHAL AHDFDTHTS- DLEDISRKIF
                                TVDKDPTPTS FERWGKPGHF RRDLAKGPST TTWIWNLHAD AHDFDSHTS- DLEDISRKIF
                                ------MAT- -----KFPSF NQGLAQDP-T TRRIWYGIAT AHDFESHDGM TEEKLYQKLF
                                TVDNDPVPTS FEKWAKPGHF RRDLAKGPNT TTWIWNLHAD AHDFDSHTS- DLEDISRKIF
                                ------MAT- -----KFPSF NQGLAQDP-T TRRIWYGIAT AHDFESHDGM TEEKLYQKLF
                                VVDNDPVPTS FERWAQPGHF DRTLARGPKT TTWIWNLHAL AHDFDTHTS- DLEDISRKIF
                                ------MAT- -----KFPSF NQGLAQDP-T TRRIWYGIAT AHDFESHDGM TEEKLYQKLF
                                IVDNDPVPTS FERWAQPGHF DRSLARGPKT TTWIWNLHAL AHDFDTHTS- DLEDISRKIF
                                IVDNDPVPTS FERWAQPGHF DRSLARGPKT TTWIWNLHAL AHDFDTHTS- DLEDISRKIF
                                TVDKDPVNTS FEKWAKPGHF RRDLAKGPNT TTWIWNLHAD AHDFDSHTS- DLEDISRKIF
                                ---------- ---------- ---------- ---------- ---------M TEEKLYQKLF
                                VVDNDPVPTS FERWAKPGHF DRTLARGPQT TTWIWNLHAL AHDFDTHTDS SLEDVSRKIF
                                IVDNDPVPTS FEKWAKPGHF ERSLSRGPKT TTWIWDLHAL AHDFDTHTS- DLEDISRKIF
                                IVDNDPVPTS FDRWAKPGHF DRSLAKGPKT TTWIWNLHAL AHDFDTHTS- DLEDISRKIF
                                VVDNDPVPTS FERWALPGHF DRTLARGPKT TTWIWNLHAL AHDFDTHTS- DLEDISRKIF
                                IVDNDPVPTS FDRWAKPGHF DRSLAKGPKT TTWIWNLHAL AHDFDTHTS- DLEDISRKIF
                                IVDNDPVPTS FDRWAKPGHF DRSLAKGPKT TTWIWNLHAL AHDFDTHTS- DLEDISRKIF
                                IVDKDPVPTS FEKWAKPGHF DRSLAKGPKT TTWIWNLHAL AHDFDTHTS- DLEDISRKIF
                                ---------- ---------- ---------- ---------- ---------M TEEKLYQKLF
                                IVDNDPVPTS FEKWAKPGHF ERSLSRGPKT TTWIWDLHAL AHDFDTHTS- DLEDISRKIF
                                VVDNDPVPTS FERWGKPGHF DRTLAKGPKT TTWIWNLHAL AHDFDSHTS- DLEDISRKVF
                                ------MAT- -----KFPSF SQGLAQDP-T TRRIWYGIAT AHDFESHDGM TEERLYQKLF
                                ------MAT- -----KFPSF SQGLAQDP-T TRRIWYGIAT AHDFESHDGM TEERLYQKLF
                                TVDENPVPTS FEKWGKPGHF DRTLSRGPKT TTWIWNLHAD AHDFDSQTS- DLEDISRKIF
                                TVDKDPVPTS FEKWSKPGHF DRTLAKGPKT TTWIWNLHAN AHDFDSHTS- DLEDVSRKIF
                                IVDNDPVPTS FEAWAKPGHF DRSLARGPKT TTWIWNLHAL AHDFDTHTS- DLEDISRKIF
                                IVDNDPVPTS FERWAKPGHF DRTLAKGPKT TTWIWNLHAL AHDFDTHTS- DLEDISRKIF
                                ------MAT- -----KFPSF SQGLAQDP-T TRRIWYGIAT AHDFESHDGM TEEKLYQKLF
                                IVDNDPVPTS FEKWAKPGHF DRSLSRGPKT TTWIWDLHAL AHDFDTHTS- DLEDISRKIF
                                ------MAT- -----KFPSF SQGLAQDP-T TRRIWYGIAT AHDFESHDGM TEERLYQKLF
                                IVDNDPVPTS FDRWAKPGHF DRSLAKGPKT TTWIWNLHAL AHDFDTHTS- DLEDISRKIF
                                IVDNDPVPTS FERWAQPGHF DRTLARGPKT TTWIWNLHAL AHDFDTHTS- DLQDISRKIF
                                VVDNDPVPTS FEKWAKPGHF DRTLARGPQT TTWIWNLHAL AHDFDTHTS- DLEDISRKIF
                                IVDNDPVPTS FEKWAKPGHF DRSLSKGPKT TTWIWDLHAL AHDFDTHTS- DLEDISRKIF
                                IVDKDPVPTS FEKWAQPGHF DRTLARGPKT TTWIWNLHAL AHDFDTHTS- DLEDISRKIF
                                IVDNDPVPTS FERWAKPGHF DRTLAKGPKT TTWIWNLHAL AHDFDTHTS- DLEDISRKIF
                                VVDNDPVPTS FEKWAKPGHF DRTLARGPQT TTWIWNLHAL AHDFDTHTS- DLEDISRKIF
                                IVDKDPVPTS FEKWALPGHF DRSLAKGPKT TTWIWNLHAL AHDFDTHTS- DLEDISRKIF
                                IVDNDPVPTS FERWAKPGHF DRSLARGPKT TTWIWNLHAL AHDFDTHTS- DLEDISRKIF
                                VVDNDPVPTS FELWAKPGHF DRTLRNGPKT TTWIWNLHAD AHDFDSHINS SLEDVSRKIF
                                IVDNDPVPTS FEKWAKPGHF DRSLSRGPKT TTWIWDLHAL AHDFDTHTS- DLEDISRKIF
                                IVDKDPVPTS FEKWAKPGHF DRSLAKGPKT TTWIWNLHAL AHDFDTHTS- DLEDISRKIF
                                IVDKDPVPTS FERWAKPGHF DRSLAKGPKT TTWIWNLHAL AHDFDTHTS- DLEDISRKIF
                                IVDKDPVPTS FEKWAKPGHF DRSLAKGPKT TTWIWNLHAL AHDFDTHTS- DLEDISRKIF
                                IVDKDPVPTS FEKWALPGHF DRTLARGPKT TTWIWNLHAL AHDFDTHTS- DLEDISRKIF
                                VVDKDPVPTS FEKWGKPGHF DRTLARGPKT TTWIWNLHAD AHDFDSHTS- NLEDVSRKIF
                                VVDKDPTPTS FEKWGQPGHF DRTLSKGPKT TTWIWNLHAN AHDFDSHTS- DLEDVSRKIF
                                IVDNDPVPTS FEKWAKPGHF DRSLTRGPKT TTWIWNLHAL AHDFDTHTS- DLEDISRKIF
                                VVDENPVPTS FEKWATPGHF DRSLAKGPKT TTWIWNLHAL AHDFDTHTS- DLQDISRKIF
                                ------MAT- -----KFPSF SQGLAQDP-T TRRIWYGIAT AHDFESHDGM TEERLYQKLF
                                IVDNDPVPTS FERWAKPGHF DRSLARGPKT TTWIWNLHAL AHDFDTHTS- DLEDISRKIF
                                VVDSDPVPTS FEKWAKPGHF DRTLARGPQT TTWIWNLHAL AHDFDTHTS- DLEDVSRKIF
                                ------MAT- -----KFPSF SQGLAQDP-T TRRIWYGIAT AHDFESHDGM TEERLYQKLF
                                IVDNDPVPTS FERWATPGHF DRTLARGPKT TTWIWNLHAL AHDFDTHTS- DLEDISRKIF
                                IVDKDPVPTS FEKWAQPGHF DRTLARGPKT TTWIWNLHAL AHDFDTHTS- DLEDISRKIF
                                IVDNDPVPTS FERWGKPGHF DRTLAKGPKT TTWIWNLHAL AHDFDTHTS- DLEDISRKIF
                                IVDNDPVPTS FEKWAKPGHF DRSLTRGPKT TTWIWNLHAL AHDFDTHTS- DLEDISRKIF
                                SVDKNPVPTS FEKWGKPGHF DRTLARGPKT TTWIWNLHAD AHDFDSHTS- DLEDVSRKIF
                                AVDKDPVPTS FEKWGKPGHF DRTLAKGPKT TTWIWNLHAD AHDFDSQTS- DLEDISRKIF
                                IVDNDPVPTS FEKWAKPGHF DRSLSRGPKT TTWIWDLHAL AHDFDTHTS- DLEDISRKIF
                                IVDKDPVPTS FERWAQPGHF DRSLAKGPKT TTWIWNLHAL AHDFDTHTS- DLEDISRKIF
                                KVDKDPVPTS FEKWGKPGHF DRTLARGPKT TTWIWNLHAD AHDFDSQTS- DLEDISRKIF
                                IVDNDPVPTS FERWAQPGHF DRTLARGPKT TTWIWNLHAL AHDFDTHTS- DLEDISRKIF
                                IVDNDPVPTS FEKWAKPGHF DRSLTRGPKT TTWIWNLHAL AHDFDTHTS- DLEDISRKIF
                                VVDTDPVSTS FEKWAKPGHF DRTLARGPKT TTWIWNLHAL AHDFDTHTS- DLEDISRKIF
                                IVDNDPVPTS FEKWALPGHF DRTLARGPKT TTWIWNLHAL AHDFDTHTS- DLEDISRKIF
                                IVDKDPVPTS FEKWAKPGHF DRSLGRGPKT TTWIWNLHAL AHDFDTHTS- DLEDISRKIF
                                KVDKDPVPTS FEKWGKPGHF DRTLARGPKT TTWIWNLHAD AHDFDSQTS- DLEDISRKIF
                                SVDTNPVPTS FEKWGKPGHF DRTLSRGPKT TTWIWNLHAD AHDFDSQTS- DLQEVSRKIF
                                SVDKNPVPTS FEKWGKPGHF DRTLARGPKT TTWIWNLHAD AHDFDSHTS- DLEDVSRKIF
                                IVDNDPVPTS FEKWAQPGHF AKSLARGPKT TAWIWNLHAD AHDFDTHTS- DLEEISRKIF
                                VVDKDPVATS FEKWAQPGHF DRTLSKGPKT TTWIWNLHAN AHDFDSHTS- DLEDVSRKIF
                                IVDNDPVPTS FERWATPGHF DRNLARGPKT TTWIWNLHAL AHDFDTHTS- DLEDISRKIF
                                IVDNDPVPTS FEKWGQPGHF DRTLARGPKT TTWIWNLHAL AHDFDTHTS- DLEDISRKIF
                                IVDNDPVPTS FERWAKPGHF DRTLARGPKT TTWIWNLHAL AHDFDTHTS- DLEDISRKIF
                                IVDKDPVPTS FEKWAQPGHF DRTLARGPKT TTWIWNLHAL AHDFDTHTS- DLEDISRKIF
                                IVDKDPVPTS FERWATPGHF DRNLARGPKT TTWIWNLHAL AHDFDTHTS- DLEDISRKIF
                                IVDKDPVPTS FEKWAQPGHF DRTLARGPKT TTWIWNLHAL AHDFDTHTS- DLEEISRKIF
                                IVDKDPVPTS FEKWGKPGHF DRTLARGPKT TTWIWNLHAD AHDFDSQTS- DLEDISRKIF
                                IVDKDPVPTS FERWGQPGHF DRTLAKGPKT TTWIWNLHAL AHDFDTHTS- DLEDISRKVF
                                IVDNDPVPTS FERWGQPGHF DRTLAKGPKT TTWIWNLHAL AHDFDTHTS- DLEDISRKVF
                                IVDNDPVPTS FQKWAQPGHF DRSLAKGPKT TTWIWNLHAL AHDFDTHTS- DLEDISRKIF
                                ------MAT- -----RFPKF SQDLAQDP-T TRRIWYGIAT AHDFESHDGM TEESLYQKLF
                                KVDKDPVPTS FEKWGKPGHF DRTLARGPKT TTWIWNLHAD AHDFDSQTS- DLEDISRKIF
                                IVDNDPVPTS FEKWAQPGHF DRSLAKGPKT TTWIWNLHAL AHDFDTHTS- DLEDISRKIF
                                VVDKNPVPTS FEKWSKPGHF DRTLAKGPKT TTWIWNLHAN AHDFDSHTS- DLEDVSRKIF
                                KFVKVDNPAT FELFGKPGHF DRALAKGPKT TTWVWNLHAN AHDFDSHTS- DLQEVSRKIF
                                IVDRDPVPTS FERWGKPGHF DRTLAKGPKT TTWIWNLHAL AHDFDTHTS- DLEDISRKVF
                                IVDNDPVPTS FEKWAKPGHF DRSLSRGPKT TTWIWDLHAL AHDFDTHTS- DLEDISRKIF
                                IVDNDPVPTS FERWAKPGHF DRTLAKGPKT TTWIWNLHAL AHDFDTHTS- DLEDISRKIF
                                IVDNDPVPTS FEKWAQPGHF DRSLAKGPKT TTWIWNLHAL AHDFDTHTS- DLEDISRKIF
                                IVDNDPVPTS FQKWAQPGHF DRSLAKGPKT TTWIWNLHAL AHDFDTHTS- DLEDISRKIF
                                IVDNDPVPTS FERWATPGHF DRNLAKGPKT TTWIWNLHAL AHDFDTHTS- DLEDISRKIF
                                VVDKDPVPTS FEKWAQPGHF DRTLAKGPKT TTWIWNLHAD AHDFDSHTS- DLEDISRKIF
                                IVDNDPVPTS FEKWAQPGHF DRTLTRGPKT TTWIWNLHAL AHDFDTHTS- DLEEISRKIF
                                IVDNDPVPTS FEKWAKPGHF DRSLSRGPKT TTWIWDLHAL AHDFDTHTS- DLEDISRKIF
                                IVDNDPVPTS FERWAKPGHF DRSLARGPKT TTWIWNLHAL AHDFDTHTS- DLEDISRKIF
                                KFVKVDNPAT FELFGKPGHF DRALAKGPKT TTWVWNLHAN AHDFDSHTS- DLQEVSRRIF
                                IVDNDPVPTT FDLWAKPGHF DRTLAKGPKT TTWIWNLHAL AHDFDTHTS- DLEDISRKIF
                                IVDKDPVPTS FEKWAQPGHF DRTLSKGPKT TTWIWNLHAN AHDFDSHTS- DLEDVSRKIF
                                TVDTDPVPTS FEKWGKPGHF SRSLARGPKT TTWIWNLHAD AHDFDSHTS- DLEDVSRKIF
                                VVDKDPVPTS FERWGKPGHF DRTLARGPKT TTWIWNLHAN AHDFDSHTS- DLEDVSRKIF
                                IVDKDPVPTS FERWGQPGHF DRTLAKGPKT TTWIWNLHAL AHDFDTHTS- DLEDISRKVF
                                VVDKDPVPTS FEKWGQPGHF DRTLSKGPKT TTWIWNLHAN AHDFDSHTS- DLEDVSRKIF
                                ----MATKT- -----KFPKF NQDLASDP-T TRRLWYGLAT AHDFESHDNM TEEKLYQKLF
                                VVDNDPVPTS FEKWSQPGHF DRSLARGPKT TTWIWNLHAL AHDFDSHTS- DLEDVSRKIF
                                VVDKDPVPTS FERWAKPGHF DRTLARGPKT TTWIWNLHAT VHDFDSHTS- DLEDVSRKIF
                                IVDNDPVPTS FERWAQPGHF DRTLARGPKT TTWIWNLHAL AHDFDTHTS- DLEDISRKIF
                                LVDNDPVPTS FERWAQPGHF DRTLARGPKT TTWIWNLHAL AHDFDTHTS- DLQDISRKIF
                                TVDVDPVPTS FERWGKPGHF DRTLAKGPLT TAWIWNLHAD AHDFDSHTS- DLEDISRKIF
                                IVDKDPVPTS FEKWGQPGHF DRTLAKGPKT TTWIWNLHAN VHDFDSQTS- DLEDISRKIF
                                IVDNDPVPTS FERWAQPGHF DRTLARGPKT TTWIWNLHAL AHDFDTHTS- DLQDISRKIF
                                VVDKDPVPTS FEKWGQPGHF DRTLSKGPKT TTWIWNLHAN AHDFDSHTS- DLEDVSRKIF
                                IVDKDPVPTS FEKWGQPGHF DRTLAKGPKT TTWIWNLHAN VHDFDSQTS- DLEDISRKIF
                                IVDKDPVPTS FEKWGQPGHF DRTLAKGPKT TTWIWNLHAN VHDFDSQTS- DLEDISRKIF
                                TVDKDPVPTS FEKWSKPGHF DRTLAKGPKT TTWIWNLHAN AHDFDSHTS- DLEDVSRKIF
                                IVDKDPVPTS FEKWGQPGHF DRTLAKGPKT TTWIWNLHAN VHDFDSQTS- DLEDISRKIF
                                TVDVDPTPTS FEKWGKPGHF DRTLSRGPKT TTWIWNLHAD AHDFDSHTS- DLEDISRKIF
                                QVEKVNNPAT FELFGKPGHF DRALAKGPKT TTWVWNLHAN AHDFDSHTS- DLEEVSRKIF
                                IVDNDPVPTS FERWAKPGHF DRVLAKGPKT TTWIWNLHAL AHDFDTHTS- DLEDISRKIF
                                IVDNDPVPTS FERWGNPGHF DRTLAKGPKT TTWIWNLHAL AHDFDTHTS- DLEDISRKVF
                                IVDKDPVPTS FERWATPGHF DRTLARGPKT TTWIWNLHAL AHDFDTHTS- DLEDISRKIF
                                IVDKDPVPTS FEKWGQPGHF DRTLAKGPKT TTWIWNLHAN VHDFDSQTS- DLEDISRKIF
                                TVDKDPVPTS FEKWAKPGHF ERSLAKGPKT TTWIWNLHAD AHDFDSHTS- DLEDVSRKIF
                                MVDRNPVPVD FDVLGKPGHF DRTLAKGPKT TTWVWNLHAN AHDFDSHTS- DLEEVSRKIF
                                TVDVDPVPTS FEKWGKPGHF DRTLARGPKT TTWIWNLHAD AHDFDSHTS- DLEDISRKIF
                                IVDKDPVPTS FEKWGQPGHF DRTLAKGPKT TTWIWNLHAN VHDFDSQTS- DLEDISRKIF
                                TVDNDPVPTS FEKWGKPGHF DRTLARGPKT TTWIWNLHAD AHDFDSHTS- DLEDISRKIF
                                EVDKNPVPTS FEKWGKPGHF DRTLARGPKT TTWIWNLHAD AHDFDSQTN- DLEEVSRKIF
                                IVDKDPVPTS FERWATPGHF DRTLVRGPKT TTWIWNLHAL AHDFDTHTS- DLEDISRKIF
                                IVDKDPVPTS FEKWGQPGHF DRTLAKGPKT TTWIWNLHAN VHDFDSQTS- DLEDISRKIF
                                AVDKDPVPTS FEKWGKPGHF DRSLSKGPKT TTWIWNLHAD AHDFDSQG-- NLEDISRKIF
                                ------MAT- -----KFPSF SQDLAQDP-T TRRIWYGIAT VHDFETHDGM TEENLYQKIF
                                QVEKVDNPAT FELFGKPGHF DRSLAKGPKT TSWIWNLHAN AHDFDAHTS- DLQEVSRRIF
                                IVDNDPVPTS FEKWAQPGHF DRSLAKGPKT TTWIWDLHAL AHDFDTHTS- DLEDISRKIF
                                TVDKDPVPTS FEKWAKPGHF ERSLAKGPKT TTWIWNLHAD AHDFDSHTS- DLEDVSRKIF
                                IVDNDPVPTS FEKWAKPGHF DRTLAKGPKT TTWIWDLHAL AHDFDTHTS- DLEDISRKIF
                                TVDQDPVPTS FEKWAKPGHF DRTLSRGPKT TTWIWNLHAN AHDFDSHTS- DLEDVSRKIF
                                EVDKDPVPTS FEKWGKPGHF DRTLARGPKT TTWIWNLHAN AHDFDSHTS- DLEDVSRKIF
                                MVDRNPVPVD FDTLGKPGHF DRALAKGPKT TTWIWNLHSR AHDFDSHTS- DLEEVSRKIF
                                EVDNDPVPAS FEKWGKPGHF DRTLARGPKT TTWIWNLHAN AHDFDSHTS- DLEDVSRKIF
                                SVDKDPVPTS FEKWGKPGHF DRTLAKGPKT TTWIWNLHAD AHDFDSHTS- DLEDISRKIF
                                EVDKNPVPTS FEKWGKPGHF DRTLARGPKT TTWIWNLHAD AHDFDSQTN- DLEEVSRKIF
                                QVEKVDXPAT FELFGKPGHF DRSLAKGPKT TSWIWNLHAN AHXXDAHTS- DLXEVSRRXF
                                ------MAT- -----KFPSF SQGLAQDP-T TRRIWYGIAT AHDFESHDGM TEEQLYQKLF
                                LVDTDPVATS FEKWAKPGHF DRTLARGPKT TTWIWNLHAL AHDFDTHTS- DLEDISRKIF
                                MVDRNPVPAD PEVFGKPGHF DRTLAKGPKT TTWIWNLHAN AHDFDSHTS- DLEEVSRKIF
                                TVDNDPVPTS FEKWGKPGHF DRTLARGPKT TTWIWNLHAD AHDFDSHTS- DLEDISRKIF
                                TVDKDPVPTS FEKWGKPGHF DRTLARGPKT TTWIWNLHAD AHDFDSQTS- DLEDVSRKIF
                                MVDKDPVKTS FEKWAQPGHF DRTLAKGPKT TTWIWNLHAD AHDFDSHTS- DLEDISRKIF
                                ------MAT- -----KFPSF SQDLAQDP-T TRRIWYGIAT VHDFETHDGM TEENLYQKIF
                                EVDKDPVPTS FEKWGKPGHF DRTLARGPKT TTWIWNLHAN AHDFDSHTS- DLEDVSRKIF
                                QVEKVDNPAT FELFGKPGHF DRALAKGPKT TSWVWNLHAN AHDFDAHTS- DLQEVSRRIF
                                EVDKNPVPTS FEKWGKPGHF DRTLARGPKT TTWIWNLHAD AHDFDSQTN- DLEEVSRKIF
                                TVDNDPVPTS FEKWGQPGHF DRTLARGPKT TTWIWNLHAN AHDFDSQTS- DLEDVSRKIF
                                QVEKVDNPAT FELFGKPGHF DRSLAKGPKT TSWIWNLHAN AHDFDAHTS- DLQEVSRRIF
                                TVDKDPVPTS FERWSKPGHF RRDLAKGPNT TTWIWNLHAD AHDFDSHTS- DLEDISRKIF
                                QVEKVDNPAT FELFGKPGHF DRALAKGPKT TSWVWNLHAN AHDFDAHTS- DLQEVSRRIF
                                QVEKVDNPAT FELFGKPGHF DRALAKGPKT TSWVWNLHAN AHDFDAHTS- DLQEVSRRIF
                                TVDKDPVPTS FEKWGKPGHF DRTLARGPKT TTWIWNLHAD AHDFDSQTS- DLEDVSRKIF
                                QVDRVNNPAT FELFGKPGHF DRSLAKGPKT TTWVWNLHAN AHDFDSHTS- DLEEVSRKIF
                                IVDNDPVPTS FELWAKPGHF DRTLARGPKT TTWIWNLHAL AHDFDTHTS- DLEDISRKIF
                                QVDRVNNPAT FELFGKPGHF DRSLAKGPKT TTWVWNLHAN AHDFDSHTS- DLEEVSRKIF
                                IVDNDPVPTS FEKWAQPGHF DRTLARGPKT TTWIWNLHAL AHDFDTHTS- DLEEISRKIF
                                KVDKDPVPTS FEKWGKPGHF DRTLARGPKT TTWIWNLHAD AHDFDSQTS- DLEDISRKIF
                                SVDRNPVPVD FDVLGKPGHF DRALAKGPKT TTWIWNLHSR AHDFDSHTS- DLEEVSRKIF
                                VVDTDPVPTS FEKWAKPGHF DRTLARGPKT TTWIWNLHAL AHDFDTHTS- DLEDISRKIF
                                EVDKDPVPTS FEKWGKPGHF DRTLARGPKT TTWIWNLHAN AHDFDSHTS- DLEDVSRKIF
                                QVEKVDNPAT FELFGKPGHF DRALAKGPKT TTWVWNLHAN AHDFDAHTS- DLQEVSRRIF
                                TVDKDPVPTS FERWSKPGHF RRDLAKGPNT TTWIWNLHAD AHDFDSHTS- DLEDISRKIF
                                IVDNDPVPTS FELWSKPGHF DRSLAKGPKT TTWIWNLHAL AHDFDTHTS- DLEDVSRKIF
                                TVDKDPVATS FEKWGKPGHF DRSLARGPKT TTWIWNLHAN AHDFDSHTS- DLEDVSRKIF
                                VVDKDPVPTS FEKWGKPGHF DRTLARGPKT TTWIWNLHAD AHDFDSHTS- DLEDVSRKIF
                                IVDIDPVPTS FEKWGEPGHF DRTLVRGPKT TTWIWNLHAN AHDFDSQTD- DLEDVSRKIF
                                QVEKVDNPAT FELFGKPGHF DRSLAKGPKT TSWIWNLHAN AHDFDAHTS- DLQEVSRRIF
                                SVDRNPVPVD FDVLGKPGHF DRSLAKGPKT TTWVWNLHAN AHDFDSHTS- DLEEVSRKIF
                                SVDVDPVPTS FEKWAKPGHF DRSLSRGPKT TTWIWNLHAL AHDFDSHTS- DLEDVSRKIF
                                IVDNDPVPTS FEKWAQPGHF DRSLAKGPKT TTWIWDLHAL AHDFDTHTS- DLEDISRKIF
                                QVEKVDNPAT FELFGKPGHF DRALAKGPKT TTWVWNLHAN AHDFDAHTS- DLQEVSRRIF
                                MVDRNPVPVD FDVLGKPGHF DRTLAKGPKT TTWIWNLHAN AHDFDSHTS- DLEEVSRKIF
                                TVDKDPVPTS FEKWGKPGHF DRTLARGPKT TTWIWNLHAD AHDFDSQTS- DLEDVSRKIF
                                IVDNDPVPTS FEKWAQPGHF DRSLAKGPKT TTWIWDLHAL AHDFDTHTS- DLEDISRKIF
                                SVDIDPVPTS FEKWAKPGHF DRSLARGPKT TTWIWNLHAL AHDFDSHTS- DLEDVSRKIF
                                IVDNDPVPTS FEKWAQPGHF DRSLAKGPKT TTWIWDLHAL AHDFDTHTS- DLEDISRKIF
                                TVDEDPVPTS FERWAKPGHF DRTLAKGPKT TTWIWNLHAD VHDFDSQGN- -LEEISRKIF
                                TVDKDPVATS TEKWGKPGHF SRALAKGPKT TTWIWNLHAD AHDFDSQTS- DLEDISRKIF
                                VVDKDPVPTS FEKWGKPGHF DRTLARGPKT TTWIWNLHAD AHDFDTQTS- DLEDISRKIF
                                RVDNNPVPTS FEKWGKPGHF DRTLARGPKT TTWIWNLHAN AHDFDSQTS- DLEDISRKIF
                                TVDNNPVPTS FEKWSKPGHF DRTLAKGPKT TTWIWNLHAN AHDFDSHTS- DLEDVSRKIF
                                MVDRNPVPVD FDVLGKPGHF DRSLAKGPKT TTWIWNLHAN AHDFDSHTS- DLEEVSRKIF
                                TVDMDPVPTS FEKWAKPGHF DRTLSRGPKS TTWIWNLHAD AHDFDSHTS- DLEDISRKIF
                                IVDNDPVPTS FELWSKPGHF DRTLAKGPKT TTWIWNLHAL AHDFDTHTS- DLEDVSRKIF
                                SVDRDTVPID FDVLGQPGHF DRALKKGPRT TTWVWNLHSR AHDFDSHTS- DLEDISRKIF
                                TVDNDPVATS FEKWGKPGHF DRTLARGPKT TTWIWNLHAD AHDFDSQTS- DLEDISRKIF
                                SVDNNPVPTS FEKWGKPGHF DRTLARGPKT TTWIWNLHAN AHDFDSQTS- DLEDVSRKIF
                                AVDKDPVPTS FERWSKPGHF RRDLAKGPNT TTWIWNLHAD AHDFDSHTS- DLEDISRKIF
                                IVDNDPVPTS FELWSKPGHF DRSLAKGPKT TTWIWNLHAL AHDFDTHTS- DLEDISRKIF
                                VVDKNPTPTS FERWAKPGHF DRTLARGPKT TTWIWNLHAD AHDFDSHTS- DLEDISRKIF
                                QVEKVDNPAT FELFGKPGHF DRALAKGPKT TTWVWNLHAN AHDFDSHTS- DLEEVSRKIF
                                TVSNDPVPTS FERWSKPGHF RRDLAKGPST TTWIWNLHAD AHDFDSHTS- DLEDISRKIF
                                RVDNNPVPTS FEKWGKPGHF DRTLARGPKT TTWIWNLHAN AHDFDSQTS- DLEDISRKIF
                                MVDRNPVPVD FDVLGKPGHF DRTLAKGPKT TTWVWNLHAN AHDFDSHTS- DLEEVSRKIF
                                IVDNDPVPTS FEKWAQPGHF DRSLAKGPKT TTWIWDLHAL AHDFDTHTS- DLEDISRKIF
                                IVDTDPVPTS FEKWGEPGHF DRTLVRGPKT TTWIWNLHAN AHDFDSQTD- DLEDVSRKIF
                                IVDKDPVPTS FEKWGKPGHF DRTLARGPKT TTWIWNLHAD AHDFDSQTS- DLEDISRKIF
                                AVDENPVPVS FEKWGKPGHF SRALAKGPKT TTWIWDLHAD AHDFDSHTS- DLEDISRKIF
                                QVEKVDNPAT FELFGKPGHF DRALAKGPKT TTWVWNLHAN AHDFDSHTS- DLEEVSRKIF
                                QVDQVNNPAT FELFGKPGHF DRTLAKGPKT TTWVWNLHAN AHDFDSHTS- DLEEVSRKIF
                                QVEKVDNPAT FGAVRKPGHF DRALAKGPKT TTWVWNLHAN AHDFDSHTS- DLEEVSRKIF
                                TVDRDPVPTS FERWAKPGHF SRTLSKGPKT TTWIWNLHAN AHDFDSHTS- DLEDISRKIF
                                SVDNNPVPTS FEKWGKPGHF DRTLARGPKT TTWIWNLHAN AHDFDSQTS- DLEDVSRKIF
                                AVDKNPVPTS FEKWGKPGHF DRTLARGPKT TTWIWNLHAD AHDFDSQTS- DLEDISRKIF
                                QVEKVDNPAT FELFGKPGHF DRALAKGPKT TTWVWNLHAN AHDFDSHTS- DLEEVSRKIF
                                TVDTDPVPAS FEKWGQPGHF SRTLAKGPKT TTWIWNLHAD AHDFDSQTS- DLEDVSRKIF
                                TVSEDPVPTS FERWSKPGHF RRDLAKGPST TTWIWNLHAD AHDFDSHTS- DLEDISRKIF
                                TVDKNPVPTS FERWSKPGHF RRDLAKGPNT TTWIWNLHAD AHDFDSHTS- DLEDISRKIF
                                AVDKDPVPTS FEKWGKPGHF DRTLSKGPKT TTWIWNLHAD AHDFDSQGN- -LEDVSRKIF
                                VVDKDPVPTS FEKWGKPGHF DRTLAKGPKT TTWIWNLHAL AHDFDSHTS- DLEDVSRKIF
                                SVDNNPVPTS FEKWGKPGHF DRTLARGPKT TTWIWNLHAN AHDFDSQTS- DLEDVSRKIF
                                IVDKNPVPTS FEKWGKPGHF DRTLARGPKT TTWIWNLHAD AHDFDSQTS- DLEDISRKIF
                                IVDKDPVPTS FEKWGKPGHF DRTLARGPKT TTWIWNLHAD AHDFDSQTS- DLEDISRKIF
                                VVDKDPVPVS FERWGKPGHF DRTLAKGPKT TTWIWNLHAD AHDFDSHTS- DLEDISRKIF
                                QVEKVDNPAT FELFGKPGHF DRALAKGPKT TTWVWNLHAN AHDFDSHTS- DLEEVSRKIF
                                IVDKDPVPTS FEKWGKPGHF DRTLARGPKT TTWIWNLHAD AHDFDSQTS- DLEDISRKIF
                                LVDKDPVPTS TEKWGKPGHF DRTLAKGPKT TTWIWNLHAN AHDFDSHTS- DLEDVSRKIF
                                VVDKNPTPTS FEKWAKPGHF DRTLARGPKT TTWIWNLHAD AHDFDSHTS- DLEDISRKIF
                                TVDENPVPVS FEKWGKPGHF SRALAKGPKT TTWIWDLHAD AHDFDSHTS- DLEDISRKIF
                                MVDKDPVPTS FEKWAKPGHF DRTLARGPKT TTWIWNLHAD AHDFDSHTS- DLEDISRKIF
                                VVDKDPVPVS FERWGKPGHF DRTLAKGPKT TTWIWNLHAD AHDFDSHTS- DLEDISRKIF
                                IVDKDPVPTS FERWGKPGHF DRTLAKGPKT TTWIWNLHAD AHDFDSHTS- DLEDISRKIF
                                MVDRNPVPAT FELFGKPGHF DRSLAKGPKT TTWVWNLHAN AHDFDSHTS- DLEEVSRKIF
                                QVEKVDNPAT FELFGKPGHF DRALAKGPKT TTWVWNLHAN AHDFDSHTS- DLEEVSRKIF
                                KVDKNPVPTS TEKWGKPGHF DRALARGPKT TTWIWNLHAD AHDFDSQTS- DLEDISRKIF
                                QVEKVDNPAT FELFGKPGHF DRALAKGPKT TTWVWNLHAN AHDFDAHTS- DLQEVSRRIF
                                MVDRNPVPAT FELFEKPGHF DRSLAKGPKT TTWVWNLHAN AHDFDSHTS- DLEEVSRKIF
                                QVEKVDNPAT FELFGKPGHF DRALAKGPKT TTWVWNLHAN AHDFDAHTS- DLQEVSRRIF
                                TVDNDPVPTS FEKWGQPGHF DRTLARGPKT TTWIWNLHAN AHDFDTQTS- DLEDISRKIF
                                VVDKDPVPVS FERWGKPGHF DRTLAKGPKT TTWIWNLHAD AHDFDSHTS- DLEDISRKIF
                                IVDNDPVPTS FELWSKPGHF DRSLAKGPKT TTWIWNLHAL AHDFDTHTS- DLEDISRKIF
                                TVDKDPVPTS FELWAKPGHF DRTLAKGPKT TTWIWNLHAD AHDFDSHTS- DLEDISRKIF
                                MVDRNPVPAT FELFEKPGHF DRSLAKGPKT TTWVWNLHAN AHDFDSHTS- DLEEVSRKIF
                                IVDNDPVPTS FDLWSKPGHF DRSLARGPKT TAWIWNLHAL AHDFDTHTS- DLEDISRKIF
                                VVDNDPVSTS FEKWAQPGHF DRTLARGPKT TTWIWNLHAL AHDFDSHTS- DLEDVSRKIF
                                TVDRDAVPTS FEKWAQPGHF DRTLKKGPKT TTWIWNLHAD VHDFDSFS-- DLEDTSRKIF
                                VVDSDPVNTS FERWAKPGHF ERSLSKGPKT TTWIWDLHAD AHDFDSHTS- DLEDISRKIF
                                AVDKDPVPTS VEQWGKPGFF DRTLAKGPKT TTWIWDLHAN AHDFDSQTS- DLEEVSRRIF
                                TVDENPVPTS FEKWSKPGHF DRTLAKGPKT TTWIWKLHAS AHDFDSHTS- DLEDVSRKIF
                                IVDNDPVPTT FELWAKPGHF DRSLAKGPKT TTWIWNLHAL AHDFDTHTS- DLEDISRKIF
                                SVDRDTVPID FDVLGQPGHF DRALKKGPRT TTWVWNLHSR AHDFDSHTS- DLEDISRKIF
                                MVDRNPVPAT FELFGKPGHF DRSLAKGPKT TTWVWNLHAN AHDFDSHTS- DLEEVSRKIF
                                LVDRDPVKTS FEEWARPGHF SRTIAKGPDT TTWIWNLHAD AHDFDSHTS- DLEEISRKVF
                                QVEKVDNPAT FELFGKPGHF DRALAKGPKT TTWVWNLHAN AHDFDAHTS- DLQEVSRRIF
                                IVDKDPVPTS FEKWGKPGHF DRTLAKGPKT TTWIWNLHAD AHDFDSHTS- DLEDISRKIF
                                SVDRDTVPID FDVLGQPGHF DRALKKGPRT TTWVWNLHSR AHDFDSHTS- DLEDISRKIF
                                PVKADPRPID FAKLDKPGFW SSKLSKGPKT TTWIWNLHAD AHDFDVHTG- DAEEATRKIF
                                PVKADPRPID FAKLDKPGFW SSKLSKGPKT TTWIWNLHAD AHDFDVHTG- DAEESTRKIF
                                QVEKVDNPAT FELFGKPGHF DRALAKGPKT TTWVWNLHAN AHDFDSHTS- DLEEVSRKIF
                                PVKADPRPID FAKLDKPGFW SSKLSKGPKT TTWIWNLHAD AHDFDVHTG- DAEEATRKIF
                                PVKADPRPID FAKLDKPGFW SSKLSKGPKT TTWIWNLHAD AHDFDVHTG- DAEEATRKIF
                                VVDNDPVPTS FELWSKPGHF DRTLSRGPKT TTWIWNLHAL AHDFDTHTS- DLEDISRKIF
                                PVKADPRPID FAKLDKPGFW SSKLSKGPKT TTWIWNLHAD AHDFDVHTG- DAEEATRKIF
                                PVKADPRPID FAKLDKPGFW SSKLSKGPKT TTWIWNLHAD AHDFDVHTG- DAEEATRKIF
                                SVDRDTVPID FDVLGQPGHF DRALKKGPRT TTWVWNLHSR AHDFDSHTS- DLEDISRKIF
                                ------MAT- -----RFPKF SQDLAQDP-T TRRIWYGIAT AHDFESHDGM TEEALYQKLF
                                PVKADPRPID FAKLDKPGFW SSKLSKGPKT TTWIWNLHAD AHDFDVHTG- DAEEATRKIF
                                PVKADPRPID FAKLDKPGFW SSKLSKGPKT TTWIWNLHAD AHDFDVHTG- DAEEATRKIF
                                PVKADPRPID FAKLDKPGFW SSKLSKGPKT TTWIWNLHAD AHDFDVHTG- DAEEATRKIF
                                PVKADPRPID FAKLDKPGFW SSKLSKGPKT TTWIWNLHAD AHDFDVHTG- DAEEATRKIF
                                PVKADPRPID FAKLDKPGFW STKLSKGPKT TTWIWNLHAD AHDFDVHTG- DAEEATRKIF
                                VVDKDPVPTS TEKWGQPGHF DRTLAKGPKT TTWIWNLHAN AHDFDSHTS- DLEDVSRKIF
                                PVDRGNAPVD FEKLNKPGFW SSKLSKGPKT TTWIWNLHAD AHDFDTHLG- DLEETSRKIF
                                PVKADPRPID FAKLDKPGFW SSKLSKGPKT TTWIWNLHAD AHDFDVHTG- DAEEATRKIF
                                PVKADPRPID FAKLDKPGFW SSKLSKGPKT TTWIWNLHAD AHDFDVHTG- DAEEATRKIF
                                IVDNDPVPTS FERWGQPGHF DRTLAKGPKT TTWIWNLHAL AHDFDTHTS- DLEDISRKIF
                                PVKADPRPID FAKLDKPGFW SSKLSKGPKT TTWIWNLHAD AHDFDVHTG- DAEEATRKIF
                                QVEKVDNPAT FELFGKPGHF DRALAKGPKT TTWVWNLHAN AHDFDSHTS- DLEEVSRKIF
                                PVKADPRPID FAKLDKPGFW STKLSKGPKT TTWIWNLHAD AHDFDVHTG- DAEEATRKIF
                                IVDNDPVPTS FERWGQPGHF DRTLAKGPKT TTWIWNLHAL AHDFDTHTS- DLEDISRKIF
                                PVDRGNAPVD FEKLNKPGFW SSKLSKGPKT TTWIWNLHAD AHDFDTHLG- DLEETSRKIF
                                PVKADPRPID FAKLDKPGFW SSKLSKGPKT TTWIWNLHAD AHDFDIHTG- DAEEATRKIF
                                PVDRGNAPVD FEKLNKPGFW SSKLSKGPKT TTWIWNLHAD AHDFDTHLG- DLEETSRKIF
                                PVDRDHAPID YEKLNKPGFW SSKLSKGPKT TTWIWNLHAD AHDFDTHLG- DLEETSRKIF
                                IVDKDPVPTS FEKWGKPGHF DRTLAKGPKT TTWIWNLHAD AHDFDSHTS- DLEDISRKIF
                                VVDKDPVPTS FEKWSKPGHF DRTLAKGPKT TTWIWNLHAN AHDFDSHTS- DLEDVSRKIF
                                TVDRDVVPTS FEKWGQPGHF DRTLKKGPKT TTWIWDLHAN VHDFDSFTT- -EEDTARKIF
                                TVDRDVVPTS FEKWGQPGHF SRELKKGPKT TTWIWNLHAD AHDFDSFTT- -EEDTARKIF
                                PVDRDHAPID YEKLNKPGFW SSKLSKGPKT TTWIWNLHAD AHDFDTHLG- DLEETSRKIF
                                PVDRDHQPID YEKLNKPGFW SSKLSKGPKT TTWIWNLHAD AHDFDTHLG- DLEETSRKIF
                                VVDNDPVPTS FELWSKPGHF DRTLSRGPKT TTWIWNLHAL AHDFDTHTS- DLEDISRKIF
                                PVKADPRPID FAKLDKPGFW SSKLSKGPKT TTWIWNLHAD AHDFDVHAG- DAEEATRKIF
                                VVDKDPVATS FEKWAQPGHF SRTLAKGPKT TTWIWNLHAD AHDFDSQTS- SLEDISRKIF
                                SVDRNPVPVD VDVLGKPGHF DRALAKGPKT TTWIWNLHSR AHDFDSHTS- DLEEVSRKIF
                                TVDENPVPTS FEKWAKPGHF DRALARGPKS TTWIWNLHAL AHDFDSHTS- DLEDVSRKIF
                                PVKADPKPID FAKLDKPGFW SSKLSKGPKT TTWIWNLHAD AHDFDVHAG- DAEEATRKIF
                                SVDRDVVPTS FEKWGQPGHF DRTLKKGPKT TTWIWDLHAN VHDFDSFTT- -EEDTARKIF
                                AVDVDPVPTS FEKWGKPGHF DRTLARGPKT TTWIWNLHAD AHDFDSQTS- DLEDISRKIF
                                LVDRDVVPTS FEKWGQPGHF DRNLKKGPKT TTWIWDLHAN VHDFDSFTN- -EEDAARKIF
                                VVDKDPVPTS FEKWAKPGHF DRTLARGPKT TTWIWNLHAL AHDFDSHTS- DLEDVSRKIF
                                PVKADPKPID FAKLDKPGFW SSKLSKGPKT TTWIWNLHAD AHDFDVHAG- DAEEATRKIF
                                VVDTDPVPTS FEKWAKPGHF DRTLARGPKT TTWIWNLHAD AHDFDSHTS- DLEDISRKIF
                                PVKADPKPID FAKLDKPGFW SSKLSKGPKT TTWIWNLHAD AHDFDVHAG- DAEEATRKIF
                                VVDVDPVPTS FEKWAEPGHF DRTLSRGPKT TTWIWNLHAL AHDFDTHTS- DLEDISRKVF
                                EVDINPVSAS LEVAGKPGHF NKSLSKGPQT TTWIWNLHAL AHDFDTQTN- DLEEISRKIF
                                PVKADPKPID FAKLDKPGFW SSKLSKGPKT TTWIWNLHAD AHDFDVHTG- DAEEATRKIF
                                EVDINPVSAS LEVAGKPGHF NKSLSKGPQT TTWIWNLHAL AHDFDTQTN- DLEEISRKIF
                                VVDQDPVPTS LEKWSQPGHF DRTLQRGAKT TTWIWNLHAN AHDFDTHTS- DLEDVSRKIF
                                ATEQSPIPTS FERWAKPGHF DRTLARGPKT TTWIWNLHAD AHDFDSHTN- DLQDISRKIF
                                VVDVDPVPTS FEKWAQPGHF DRTLSRGPKT TTWIWNLHAL AHDFDTHTS- DLEDISRKVF
                                QVEKVDNPAT FELFGXPGHF DRALAKGPKT TTWVWNLHAN AHDFDSHTS- DLEEVSRKIF
                                EVDNAPVPTS FKKWSEPGHF DRTLARGPKT TAWIWNLHAN AHDFDTHTS- DLQDISRKIF
                                VVDNDPVATS FQKWSQPGHF DRTLAKGPKT TTWIWNLHAN AHDFDTNTS- DLEDISRKIF
                                SVDRDVVPTS FDTWGQPGHF DRALKKGPKT TTWIWNLHAD VHDFDSFTN- -EEDTARKIF
                                VVDNDPVATS FQKWSQPGHF DRTLAKGAKT TTWIWNLHAN AHDFDTHTS- DLEDISRKIF
                                VVDNDPVSTS FQKWSQPGHF DRTLAKGPKT TTWIWNLHAN AHDFDTHTS- DLEDISRKIF
                                VVDNDPVPTS FQKWSQPGHF DRTLAKGAKT TTWIWNLHAN AHDFDTHTS- DLEDISRKIF
                                VVDNDPVPTS FQKWSQPGHF DRTLAKGPKT TTWIWNLHAN AHDFDTHTS- DLEDISRKIF
                                SVDRDTVPID FDVLGQPGHF DRALKKGPRT TTWVWNLHSR AHDFDSHTS- DLEDISRKIF
                                VVDKDPVPTS FEKWSKPGHF DRSLARGPKS TTWIWNLHAL AHDFDTHTS- DLEDVSRKIF
                                FVDKNPVPVS TEKWGKPGFF DRSLAKGPKT TTWIWNLHAD AHDFDKHSS- DLQENSRKIF
                                VVDKDPVATS FEKWAQPGHF DRVLKRGPKT TTWIWNLHSR VHDFDSHTS- DLEDVSRKIF
                                EVDINPVKAS LEVAGKPGHF NKSLSKGPQT TTWIWNLHAL AHDFDTQTN- DLEEISRKIF
                                VVDNDPVPTS FQKWSQPGHF DRTLAKGPKT TTWIWNLHAN AHDFDTHTS- DLEDISRKIF
                                TVDRDPVPTS FEPWAKPGHF DRTLARGPKT TTWIWNLHAN AHDFDSHTS- DLEDVSRKIF
                                PVDRDHVPAD FEKFEQPGFF SKSLAKGPNS TTWIWNLHAD AHDFDTHIG- DLEETSRKIF
                                PVDRDHVPAD FEKFEQPGFF SKSLAKGPNS TTWIWNLHAD AHDFDTHIG- DLEETSRKIF
                                PVDRDHVPAD FEKFEQPGFF SKSLAKGPNS TTWIWNLHAD AHDFDTHIG- DLEETSRKIF
                                PVDRDHVPAD FEKFEQPGFF SKSLAKGPNS TTWIWNLHAD AHDFDTHIG- DLEETSRKIF
                                PVDRDHVPAD FEKFEQPGFF SKSLAKGPNS TTWIWNLHAD AHDFDTHIG- DLEETSRKIF
                                PVDRDHVPAD FEKFEQPGFF SKSLAKGPNS TTWIWNLHAD AHDFDTHIG- DLEETSRKIF
                                PVDRDHVPAD FEKFEQPGFF SKSLAKGPNS TTWIWNLHAD AHDFDTHIG- DLEETSRKIF
                                ---------- ---------- ---------- ---------- ---FDSHTS- DLEDVSRKIF
                                AVDKDPVPTS FERWAKPGHF DRSLARGPKS TTWIWNLHAL AHDFDTHTS- DLEDVSRKIF
                                LVDNDPVPTS TEKWGKPGWF ERNLARGPKT TTWIWDLHAL AHDFETHTS- DKEEISRKIF
                                VVDNNPVPTS FENWAKPGHF DRTLARGPKT TTWIWNLHAN AHDFDSHTS- DLEDVSRKIF
                                QVDNNPVPTS FEKWVQPGHF DRTLARGPKT TTWIWNLHAD AHDFDSHTS- DLQDISRKIF
                                VVDNNPVPTS FENWAKPGHF DRTLARGPKT TTWIWNLHAN AHDFDSHTS- DLEDVSRKIF
                                PVDRDHVPAD FEKFEQPGFF SKSLAKGPNS TTWIWNLHAD AHDFDTHIG- DLEETSRKIF
                                PVKADPRPID FAKLDKPGFW SSKLSKGPKT TTWIWNLHAD AHDFDVHTG- DAEEATRKIF
                                LVDNDPVPTS TEKWGKPGWF ERNLARGPKT TTWIWDLHAL AHDFETHTS- DKEEISRKIF
                                EVDQNPNPTS FEKWAKPGHF ERSLARGPKT TTWIWDLHAD AHDFDSHTT- DLEDISRKIF
                                VVDNDPVPTS PELWAKPGHF DRTLARGPKT TTWIWNLHAN AHDFDTHTS- DLEDISRKIF
                                ---------- ---------- ---------- ---------- ---------- ----------
                                ---------- ---------- ---------- ---------- ---------- ----------
                                ---------- --------MA TAEMAFNPRA QVFEYFKD-- -----KVP-- ---ATRGAVL
                                ---------- ---------- MSTAGADMKV QVFDWFKD-- -----KVP-- ---SSRSDIM
                                ---------- --------MA TAEMAFNPRA QVFEYFKD-- -----KVP-- ---ATRGAVL
                                ---------- --------MA TADAAFNPRA QVFEWFKD-- -----KVP-- ---ATRGAVL
                                ---------- --------MA TADAAFNPRA QVFEWFKD-- -----KVP-- ---ATRGAVL
                                G---APGGPS VIKEQDAAKM RRFLFQRTET RTTKWYQVF- ----DTDK-- ---LDDEQVV
                                G---APGGPS VIKEQDAAKM RRFLFQRTET RTTKWYQVF- ----DTDK-- ---LDDEQVV
                                G---ASGGPS VIKEQDAAKM RRFLFQRTET RSTKWYQIF- ----DTEK-- ---LDDEQVV
                                G---APGAPS VIKEQDASKM RRFLFQRTET RTTKWYQIF- ----DTDK-- ---VDDEQVV
                                G---APGGAS VIKEQDAAKM RRFLFQRTET RSTKWYQIF- ----DTEK-- ---LDDEQVV
                                G---APGGAS VIKEQDAAKM RRFLFQRTET RSTKWYQIF- ----DTEK-- ---LDDEQVV
                                G---APGGAS VIKEQDAAKM RRFLFQRTET RSTKWYQIF- ----DTEK-- ---IDDEQVV
                                G---APGGAS VIKEQDAAKM RRFLFQRTET RSTKWYQIF- ----DTEK-- ---IDDEQVV
                                G---AAGAPS VIKEQDAAKM RRFLFQRTET RSTKWYQIF- ----DTDR-- ---VDDEQVV
                                G---TSGAPS VIKEQDAAKM RRFLFQRTET RTTKWYQIF- ----DTDK-- ---IDDEQVV
                                G---ASGAPS VIKEQDAAKM RRFLFQRTET RSTKWYQIF- ----DTDK-- ---VDDEQVV
                                G---ASGGPS VIKEQDAAKM RRFLFQRTET RSTKWYQVF- ----DTDK-- ---IDDEQVV
                                VGKAVPGAAS VIQEKDAAKM KRFLFQRTET RSTKWYQIF- ----DTDK-- ---LDDEQVV
                                G---ASGGPS VIKEQDAAKM RRFLFQRTET RSTKWYQVF- ----DTDK-- ---IDDEQVV
                                ---GSPGAAS VIQEKDAAKM KRFLFQRTET RSTKWYQIF- ----DTDK-- ---LDDEQVV
                                GA--PAGGAS IIKEKDAAKM RRFLFQRTET RSTKWYQVF- ----DTDK-- ---VDDEQVV
                                ---GSPGSAS VVQEKDAAKM KRFLFQRTET RSTKWYQIF- ----DTDK-- ---LDDEQVV
                                G---ASAGAS VIQEKDASKM KRFLFQRTET RSTKWYQIF- ----DTDK-- ---LDDEQVV
                                TKVAAAPAKP VVMEADVSDM KRFILKRTET RTTKWFQAF- ----DLEK-- ---LDDEQVF
                                TAKKPAADVP PTQEANVADM KRFLLQRTET RTTKWFQVF- ----DADK-- ---LDDEQVV
                                ---------- ---------- -MASFSSYAN GVKRWYQKL- ----ELP--- ---MPPERIF
                                ---------- ---------- -MASFSSYAN GVKRWYQKL- ----ELP--- ---MPPERIF
                                ---------- ---------- -MASFSSYAN GVKRWYQKL- ----ELP--- ---MPPERIF
                                ---------- ---------- -MASFSSYAN GVKRWYQKL- ----ELP--- ---MPPERIF
                                --------TT -----TTNVD TPREGRDEAS TGYAWWAG-- ------NARF I--NLSGRFL
                                --PKDEVQKP -----AYIVN SPSEGRDEAS TGYAWWAG-- ------NARF I--NQSGRFL
                                --PKDEVQKP -----AYIVN SPSEGRDEAS TGYAWWAG-- ------NARF I--NQSGRFL
                                --PKDEVQKP -----AYIVN SPSEGRDEAS TGYAWWAG-- ------NARF I--NQSGRFL
                                --PKDEVQKP -----AYIIN SPSEGRDEAS TGYAWWAG-- ------NARF M--NQSGRFL
                                --PKDEVQKP -----AYIVN SPSEGRDEAS TGYAWWAG-- ------NARF I--NQSGRFL
                                --KDDAQK-P -----AYIVN SPSEGRDQAS TGYAWWAG-- ------NARF I--NQSGRFL
                                --PKDEVQTP -----AYVVN SPSEGRDEAS TGYAWWAG-- ------NARF I--NQSGRFL
                                ---------T -----TTISP PESEGRDQAS TGYAWWAG-- ------NARF I--NLSGRFL
                                --------ST -----TTVSS EKREGRDQAS TGYAWWAG-- ------NARF I--NLSGRFL
                                --PKPKI--- --------SA PAAEGRDQAS TGYAWWAG-- ------NARF I--NLSGKFL
                                -----TI--- --------SP PASEGRDEPS TGYAWWAG-- ------NARF V--NKSGRFL
                                GTTVQDAPTR -----DVTFD LAREGRDEAS TGYAWWAG-- ------NARF I--NLSGKFL
                                GTTVQDVTTR -----DATFD LAREGRDEAS TGYAWWAG-- ------NARF I--NLSGKFL
                                -----MV-TL -----SNRSM NM-GGRDQES TGFAWWSG-- ------NARL I--NLSGKLL
                                -----AQTPK -----GISIT TAKEGRDEAS TGYAWWAG-- ------NARF I--NLSGRFL
                                --RYSPVV-T -----LSSNS IFATNRDQES SGFAWWAG-- ------NARL I--NLSGKLL
                                -------MVT -----LSSNS IFATNRDQES SGFAWWAG-- ------NARL I--NLSGKLL
                                -----MVT-L -----SNRPS VMGSGRDQES TGFAWWSG-- ------NARL I--NLSGKLL
                                --SVPIVPTP -----GRGIT TRRDGKDEAS TGYAWWAG-- ------NARF M--NLSGRLL
                                -----MVT-L -----SNRPS VMGSGRDQES TGFAWWSG-- ------NARL I--NLSGKLL
                                --SVPIVPTP -----GRGIT TRRDGKDEAS TGYAWWAG-- ------NARF M--NLSGRLL
                                -----MVT-L -----SNRPS VMGSGRDQES TGFAWWSG-- ------NARL I--NLSGKLL
                                --ETPYNS-S -----FNRGL TLGGGRDQES SGFAWWAG-- ------NARL I--NLSGKLL
                                --ETPYNS-S -----FNRGL TLGGGRDQES SGFAWWAG-- ------NARL I--NLSGKLL
                                -----MVTLS -----NRTGV LG-GGRDQES SGFAWWSG-- ------NARL I--NLSGKLL
                                ------M--V -----TLSNR VISGGRDQES SGFAWWSG-- ------NARL I--NLSGKLL
                                -----MVT-L -----S-NSS IVAGNRDQES SGFAWWSG-- ------NARL I--NLSGKLL
                                ---------M -----VTLSN SIIGGRDQQS TGFAWWSG-- ------NARL I--NLSGKLL
                                ------M--V -----TLSNR VISGGRDQES SGFAWWSG-- ------NARL I--NLSGKLL
                                ---------M -----VTLSN SMIGGRDQQS TGFAWWSG-- ------NARL I--NLSGKLL
                                ------MV-T -----LSNRS ISMGGRDQES TGFAWWSG-- ------NARL I--NLSGKLL
                                ---RRFSRVV -----TLSNI PTASGRDQSS TGFAWWSG-- ------NARL I--NLSGKLL
                                --------MV -----TLSNI PTATGRDQSS TGFAWWSG-- ------NARL I--NLSGKLL
                                --------MV -----TLSNI PTASGRDQSS TGFAWWSG-- ------NARL I--NLSGKLL
                                ---------M -----VTLSN PYLSGRDQES TGFAWWSG-- ------NARL I--NLSGKLL
                                ---------M -----VTLSN SSIGGRDLQS TGFAWWSG-- ------NARL I--NLSGKLL
                                --------MV -----TLSNI PTASGRDQSS TGFAWWSG-- ------NARL I--NLSGKLL
                                --------MV -----TLSNI PTATGRDQSS TGFAWWSG-- ------NARL I--NLSGKLL
                                -----MVTLS -----NRTAV MG-GGRDQES TGFAWWSG-- ------NARL I--NLSGKLL
                                ------MVTL -----SSNSM VAGAGRDQES SGFAWWAG-- ------NARL I--NLSGKLL
                                ------MV-M -----LSNAT AMGAGRDQES SGFAWWAG-- ------NARL I--NLSGKLL
                                ---------- ---------- -M-GGRDQES TGFAWWSG-- ------NARL I--NLSGKLL
                                ------MV-T -----LSNNS ILLSGRDQES TGFAWWSG-- ------NARL I--NLSGKLL
                                -----MVT-L ------SNRS IVAGGRDQES TGFAWWSG-- ------NARL I--NLSGKLL
                                -----MVTLS ------NSSI SM-GGRDQES TGFAWWSG-- ------NARL I--NLSGKLL
                                --------MV -----T-LSN RLGTGRDIES TGFAWWSG-- ------NARL I--NLSGKLL
                                ---------M -----VTLSN PYLSGRDQDS TGFAWWSG-- ------NARL I--NLSGKLL
                                -------MVT -----LSNTS YAGGGRDLSS TGFAWWAG-- ------NARL I--NLSGKLL
                                -------MVT -----LSSNS IFSTNRDQES SGFAWWAG-- ------NARL I--NLSGKLL
                                ---------M -----VTLSN SYASGRDQES SGFAWWSG-- ------NARL I--NLSGKLL
                                -----MVTLS -----NRPAV MG-GGRDQES TGFAWWSG-- ------NARL I--NLSGKLL
                                ------MV-T -----LSNNS IMMSGRDQDS TGFAWWAG-- ------NARL I--NLSGKLL
                                -----MVTLS -----NRSS- IIGGGRDQES TGFAWWSG-- ------NARL I--NLSGKLL
                                --------MV -----TLSNV SVTSGRDLES TGFAWWSG-- ------NARL I--NLSGKLL
                                --------MV -----TLSN- TLSGGRDQES SGFAWWSG-- ------NARL I--NLSGKLL
                                -----MVTLS -----NRPAV MG-GGRDQES TGFAWWSG-- ------NARL I--NLSGKLL
                                -----MVT-L ------SNRS VVAGGRDQDS TGFAWWSG-- ------NARL I--NLSGKLL
                                ---------- ---------- MMGAGRDLES SGFAWWAG-- ------NARL I--NLSGKLL
                                -----MVTL- ------SNQA IASGGRDQQS TGFAWWSG-- ------NARL I--NLSGKLL
                                --------MV -----TLSN- TLSGGRDQES SGFAWWSG-- ------NARL I--NLSGKLL
                                ---------- ---------- -MGAGRDLES SGFAWWAG-- ------NARL I--NLSGKLL
                                -----MVT-L ------SNRS VVAGGRDQDS TGFAWWAG-- ------NARL I--NLSGKLL
                                -----MV--T -----LSRTN MVGGGRDQES SGFAWWSG-- ------NARL I--NLSGKLL
                                -----MVT-L ------SNRS VVAGGRDQDS TGFAWWAG-- ------NARL I--NLSGKLL
                                -----MVTLS -----N-RSA VLGGGRDIES TGFAWWSG-- ------NARL I--NLSGKLL
                                -----MVTLS -----NRPAV MG-GGRDIES TGFAWWSG-- ------NARL I--NLSGKLL
                                -----MVTLS -----N-RTA AMGGGRDIES TGFAWWSG-- ------NARL I--NLSGKLL
                                -------MVT -----LS-NN FVAGNRDLES SGFAWWSG-- ------NARL I--NLSGKLL
                                -----MVTLS -----NSPA- VMGSGRDQDS TGFAWWAG-- ------NARL I--NLSGKLL
                                -------MET -----PFNTA MVVGGRDQDS TGFAWWSG-- ------NARL I--NLSGKLL
                                -----MVTLS -----NRPA- VMGAGRDQDS TGFAWWAG-- ------NARL I--NLSGKLL
                                -----MV--T -----LSNRS VIAGGRDQES SGFAWWSG-- ------NARL I--NLSGKLL
                                ---------M -----VTLSN TSVGSRDFNS TGFAWWAG-- ------NARL I--NLSGKLL
                                -----MV--T -----LSNRS VIGGGRDQES SGFAWWSG-- ------NARL I--NLSGKLL
                                -----MVTLS -----N-RPS IMGGGRDIES TGFAWWSG-- ------NARL I--NLSGKLL
                                -----MVTLS -----N-RSA VLGGGRDIES TGFAWWSG-- ------NARL I--NLSGKLL
                                -----MVTLS -----NRSSM MM-GGRDLES TGFAWWSG-- ------NARL I--NLSGKLL
                                -----MVTLS -----NRPAV MG-GGRDIES TGFAWWSG-- ------NARL I--NLSGKLL
                                -----MVTLS -----NRPNI LGGAGRDQES TGFAWWSG-- ------NARL I--NLSGKLL
                                -----MVTLS ------NRSI NL-GGRDQES TGFAWWSG-- ------NARL I--NLSGKLL
                                --------MV -----T-LSN RLGSGRDIES TGFAWWSG-- ------NARL I--NLSGKLL
                                -----MVTLS ------NRSI SL-GGRDQES TGFAWWSG-- ------NARL I--NLSGKLL
                                -----MVTLS -----NTTSV MG-GGRDQES SGFAWWSG-- ------NARL I--NLSGKLL
                                ------MVTL -----SN-SS IVAGNRDQES SGFAWWSG-- ------NARL I--NLSGKLL
                                --------MV -----TLSNA SMVGGRDLPS TGFAWWSG-- ------NARL I--NLSGKLL
                                -----MVTLS -----N-RSA VLGGGRDIES TGFAWWSG-- ------NARL I--NLSGKLL
                                ---------- ---------M MM-GGRDLES TGFAWWSG-- ------NARL I--NLSGKLL
                                -----MVTLS -----NRPNI LGGAGRDQES TGFAWWSG-- ------NARL I--NLSGKLL
                                -----MVTLS -----NRPNV LGGAGRDQES TGFAWWSG-- ------NARL I--NLSGKLL
                                --------MV -----TLSNT SMVGGRDLPS TGFAWWSG-- ------NARL I--NLSGKLL
                                -----MV--T -----LSNRS VVGAGRDQES SGFAWWSG-- ------NARL I--NLSGKLL
                                ------MV-T -----LSSNS MVAGNRDQES SGFAWWAG-- ------NARL I--NLSGKLL
                                -------M-V -----TLSNR VISGGRDQES SGFAWWSG-- ------NARL I--NLSGKLL
                                ---------- ---------- -MVGGRDLPS TGFAWWSG-- ------NARL I--NLSGKLL
                                -----MVTLS -----NRPNI LGGAGRDQES TGFAWWSG-- ------NARL I--NLSGKLL
                                ---RRFSPVV -----TLSNT SMVGGRDLPS TGFAWWSG-- ------NARL I--NLSGKLL
                                ---RRY--CP -----VVTLS NVASGRDLES TGFAWWSG-- ------NARL I--NLSGKLL
                                ---------- ---------- MVIGGRDQET SGFAWWAG-- ------NARL I--NLSGKLL
                                -----MV--T -----LSNRS VVGAGRDQES SGFAWWSG-- ------NARL I--NLSGKLL
                                -----MV--T -----LSNRS VVGAGRDQQS SGFAWWSG-- ------NARL I--NLSGKLL
                                L---SPTAEV -----GSILA PASPGYDEAT SGYAWWAG-- ------NARL ITPELTGRFL
                                -----MVT-L -----SNKTS VIGGGRDLES SGFAWWSG-- ------NARL I--NLSGKLL
                                -------M-V -----TLSNR VISGGRDQES SGFAWWSG-- ------NARL I--NLSGKLL
                                -----MVTLS -----NRPS- VLGGGRDQES TGFAWWSG-- ------NARL I--NLSGKLL
                                LNTLTPVVDE -----KDRMT PPKAGYDEES SGYAWWAG-- ------NARL ITTELSGRFL
                                ------M--V -----TLSNR VISGGRDQES SGFAWWSG-- ------NARL I--NLSGKLL
                                -----MVTLS -----NRPNI LGGTGRDQES TGFAWWSG-- ------NARL I--NLSGKLL
                                -----MVTLS -----NRTSV MG-AGRDQDS SGFAWWSG-- ------NARL I--NLSGKLL
                                -----MTTTI ------NLNS LGVGGRTQDT SGFAWWSG-- ------NARL I--NLSGKLL
                                ---------- -----MVTLS NVASGRDLES TGFAWWSG-- ------NARL I--NLSGKLL
                                -----MV--T -----LSNRS VVGAGRDQES SGFAWWSG-- ------NARL I--NLSGKLL
                                -------M-V -----TLSNR VISGGRDQES SGFAWWSG-- ------NARL I--NLSGKLL
                                -----MVTLS -----NRSSV IG-GGRDQES SGFAWWSG-- ------NARL I--NLSGKLL
                                -------M-V -----TLSNR VISGGRDQES SGFAWWSG-- ------NARL I--NLSGKLL
                                -----MVTLS -----NRPT- VLGGGRDQES TGFAWWSG-- ------NARL I--NLSGKLL
                                -----MTTTI ------NLNS LGVGGRTQDT SGFAWWSG-- ------NARL I--NLSGKLL
                                --------MV -----TLSNA PVASGRDLES TGFAWWSG-- ------NARL I--NLSGKLL
                                ------M--V -----TLSNR VISGGRDQES SGFAWWSG-- ------NARL I--NLSGKLL
                                ---------- -----MVTLS NVASGRDLES TGFAWWSG-- ------NARL I--NLSGKLL
                                -----MVTLS -----NRPNI LGGTGRDQES TGFAWWSG-- ------NARL I--NLSGKLL
                                -------M-V -----TLSNR VISGGRDQES SGFAWWSG-- ------NARL I--NLSGKLL
                                --------MV -----TLSNA SVGSSRDFNS TGFAWWAG-- ------NARL I--NLSGKLL
                                -----MVTLS -----NRPS- VLGGGRDQES SGFAWWSG-- ------NARL I--NLSGKLL
                                ------MVTL -----SRPGV -LGAGRDQDS TGFAWWAG-- ------NARL I--NLSGKLL
                                -------M-V -----TLSNR VISGGRDQES SGFAWWSG-- ------NARL I--NLSGKLL
                                ------MVTL -----SRPGV -LGAGRDQDS TGFAWWAG-- ------NARL I--NLSGKLL
                                -----MTTTI ------NLNS LGVGGRTQDS SGFAWWSG-- ------NARL I--NLSGKLL
                                ---------- --------MT PPKAGYDEES SGYAWWAG-- ------NARL ITTELSGRFL
                                -----MVT-L -----SNRSS VIGGGRDLES SGFAWWSG-- ------NARL I--NLSGKLL
                                --E------T -----PFNTT MMTGGRDQDS TGFAWWSG-- ------NARL I--NLSGKLL
                                -----MVTLS -----NRPNI LGGAGRDQES TGFAWWSG-- ------NARL I--NLSGKLL
                                -------MVT -----L-SNN FVGGGRDQES TGYAWWSG-- ------NARL I--NLSGKLL
                                --------MQ -----STFNT SMIGGRDQAT TGFAWWAG-- ------NARL I--NLSGKLL
                                -----MVTLS -----NRPAV -LGAGRDQDS TGFAWWAG-- ------NARL I--NLSGKLL
                                -------MVT -----LSRPS VLGGGRDQDT TGFAWWAG-- ------NARL I--NLSGKLL
                                ---------- ---------- -MGAGRDQDS TGFAWWAG-- ------NARL I--NLSGKLL
                                ---------M -----VTLSN SYASGRDQES SGFAWWSG-- ------NARL I--NLSGKLL
                                ------MVTL -----SS-NS IVAGNRDQES SGFAWWAG-- ------NARL I--NLSGKLL
                                ------MVTL -----SNRPG VLGAGRDQDS TGFAWWAG-- ------NARL I--NLSGKLL
                                --------MV -----TL-SN NSMGGRDLQS TGFAWWSG-- ------NARL I--NLSGKLL
                                -------MVT -----LSRPG VLGGGRDQDT TGFAWWAG-- ------NARL I--NLSGKLL
                                -----MTTTI ------NLNN LGVGGRTQDT SGFAWWSG-- ------NARL I--NLSGKLL
                                ------MVTL -----SNRPG VMGAGRDQDS TGFAWWAG-- ------NARL I--NLSGKLL
                                ------ME-S -----SFNSA MVAGNRDQES SGFAWWAG-- ------NARL I--NLSGKLL
                                ------MT-T -----SFNTA MISGGRDQQS SGFAWWAG-- ------NARL I--DLSGKLL
                                ------MVTL -----S-NNS FVGGGRDQPS TGYAWWSG-- ------NARL I--DLSGKLL
                                -----MVTLS -----N-RPA VLGGGRDIES TGFAWWSG-- ------NARL I--NLSGKLL
                                -------MVT -----LSRPS VLGGGRDQDT TGFAWWAG-- ------NARL I--NLSGKLL
                                -----MVTLS -----NRSSV IS-GGRDLES SGFAWWSG-- ------NARL I--NLSGKLL
                                ---RRYYRVV -----TLSSN SYLGGRDQES TGFAWWSG-- ------NARL I--NLSGKLL
                                -------MVT -----L-SNP AYGSGRDQDS TGFAWWAG-- ------NARL I--NLSGKLL
                                --ETPYNA-S -----FNRDL IMGGGRDQES TGFAWWAG-- ------NARL I--NLSGKLL
                                -------MVT -----LSRPG VLGAGRDQDT TGFAWWAG-- ------NARL I--NLSGKLL
                                --------MV -----TLSNI PTASGRDQSS TGFAWWSG-- ------NARL I--NLSGKLL
                                ---------- ---------- MMTGGRDQDS TGFAWWSG-- ------NARL I--NLSGKLL
                                ---------- ---------- -MGGGRDQES TGFAWWAG-- ------NARL I--NLSGKLL
                                --------MV -----TLSSN SYLGGRDQES TGFAWWSG-- ------NARL I--NLSGKLL
                                --------MV -----TLSNI PTATGRDQSS TGFAWWSG-- ------NARL I--NLSGKLL
                                --------MV -----TLSN- TLGGGRDQES SGFAWWSG-- ------NARL I--NLSGKLL
                                ------MVTL -----SSNNN IAMGGRDLQS TGFSWWAG-- ------NARL I--NLSGKLL
                                -------MVT -----L-SNP AYGSGRDQDS TGFAWWAG-- ------NARL I--NLSGKLL
                                --------MV -----TLSNI PTATGRDQSS TGFAWWSG-- ------NARL I--NLSGKLL
                                --------MV -----TLSSN SYLGGRDQES TGFAWWSG-- ------NARL I--NLSGKLL
                                -------MVT -----LSNTG VMGVGRDQES SGFAWWSG-- ------NARL I--NLSGKLL
                                ---------M -----VTLSN SYVGGRDLES TGFAWWAG-- ------NARL I--NLSGKLL
                                --------MV -----TL-SN YAGYGRDQAT SGFAWWSG-- ------NARL I--NLSGKLL
                                --------MV -----TLSN- TLGGGRDQES SGFAWWSG-- ------NARL I--NLSGKLL
                                --------MV -----TLSNI PTATGRDQSS TGFAWWSG-- ------NARL I--NLSGKLL
                                --------MV -----TLSSN SYLGGRDQES TGFAWWSG-- ------NARL I--NLSGKLL
                                -----MET-P -----FNSAM VAGSGRDQES SGFAWWAG-- ------NARL I--DFSGKLL
                                ---------M -----VTLSN SYVSGRDQES SGFAWWSG-- ------NARL I--NLSGKLL
                                ---------- ---------- -MGGGRDQES TGFAWWAG-- ------NARL I--NLSGKLL
                                -----MVTL- ------SNQA IAAGGRDQQS TGFAWWSG-- ------NARL I--NLSGKLL
                                ---------- ---------- -MGGGRDLES TGFAWWSG-- ------NARL I--NLSGKLL
                                --------MV -----TLSN- TLGGGRDQES SGFAWWSG-- ------NARL I--NLSGKLL
                                -------MVT -----LSNR- SIIGGRDQDS TGFAWWAG-- ------NARL I--NLSGKLL
                                ---------- ---------- MISGGRDQQS SGFAWWSG-- ------NARL I--DLSGKLL
                                -------MVT -----LS-NP SFAGNRDQES SGFAWWAG-- ------NARL I--NLSGKLL
                                -----MVT-L -----SNNVG MVAGNRDQES SGFAWWSG-- ------NARL I--NLSGKLL
                                -------MVT -----LSNRS IALGGRDQDS TGFAWWAG-- ------NARL I--NLSGKLL
                                ---------- ---------- MISGGRDQQS SGFAWWSG-- ------NARL I--DLSGKLL
                                -------MVT -----LSSPS VIAGGRDIDS TGYAWWSG-- ------NARL I--NLSGKLL
                                --------MV -----TLSNT SYVSGRDQDS TGFAWWAG-- ------NARL I--NLSGKLL
                                ------MV-T -----LSNIG MVAGNRDQES SGFAWWAG-- ------NARL I--NLSGKLL
                                -------MVT -----LS-NP SFAGNRDQES SGFAWWAG-- ------NARL I--NLSGKLL
                                -------MVT -----LS-NT SFAGNRDQES SGFAWWAG-- ------NARL I--NLSGKLL
                                -------MVT -----LSNST LAGAGRDQMT TGFAWWSG-- ------NARL I--NLSGKLL
                                --------MV -----TLSNT SYIGGRDQDS TGFAWWAG-- ------NARL I--NLSGKLL
                                -------MVT -----LSSPS VIAGGRDIDS TGYAWWSG-- ------NARL I--NLSGKLL
                                ------PVVT -----LS-NT SFAGNRDQES SGFAWWAG-- ------NARL I--NLSGKLL
                                --------MV -----TLSNT SYVGGRDLES TGFAWWSG-- ------NARL I--NLSGKLL
                                --------MV -----TLSNT SYVGGRDQES TGFAWWSG-- ------NARL I--NLSGKLL
                                -----MVTLS -----NRPNI LGGTGRDQES TGFAWWSG-- ------NARL I--NLSGKLL
                                -------M-V -----TLSNT MVAGNRDQES SGFAWWSG-- ------NARL I--NLSGKLL
                                --------MV -----TLSNT SYVGGRDLES TGFAWWSG-- ------NARL I--NLSGKLL
                                ---------M -----VT-LS NPIGGRDLES TGFAWWSG-- ------NARL I--NLSGKLL
                                ------RVV- -----TLSNT SYVGGRDLES TGFAWWSG-- ------NARL I--NLSGKLL
                                ---------- ---------- MVVGGRDQES TGFAWWSG-- ------NARL I--NLSGKLL
                                -----MVT-L -----SNNVG MVAGNRDQES SGFAWWSG-- ------NARL I--NLSGKLL
                                -------MVT -----LSNSS MMVGGRDQES TGFAWWSG-- ------NARL I--NLSGKLL
                                --------MV -----TLSNT SYVGGRDLES TGFAWWSG-- ------NARL I--NLSGKLL
                                -------MVT -----LSNSF TMVGGRDQES TGFAWWAG-- ------NARL I--NLSGKLL
                                ---------M -----VT-LS NPIGGRDLES TGFAWWSG-- ------NARL I--NLSGKLL
                                -------MVT -----L-SSP SFGGGRDQES TGFAWWAG-- ------NARL I--NLSGKLL
                                -----MVT-L -------SNR MVAGNRDQES SGFAWWSG-- ------NARL I--NLSGKLL
                                ---------- ---------- -MGGGRDLES SGFAWWSG-- ------NARL I--NLSGKLL
                                -------MV- -----TLSNT YVGSGRDQQS SGYAWWSG-- ------NARL I--NLSGKLL
                                ---------M -----VT-LS NPMGGRDLES TGFAWWSG-- ------NARL I--NLSGKLL
                                ------MVTL -----SNAP- -ISGGRDIES TGFAWWAG-- ------NARL I--NLSGKLL
                                -------MVT -----LSNSF TMVGGRDQES TGFAWWAG-- ------NARL I--NLSGKLL
                                ------PVVT -----LSSSS IMAGNRDQES SGFAWWAG-- ------NARL I--NLSGKLL
                                -------MVT -----L-SSN SYIGGRDQQS SGFAWWSG-- ------NARL I--NLSGKLL
                                -------MVT -----L-SNP AGGAGRDINS TGFAWWAG-- ------NARL I--NLSGKLL
                                -------MVT -----LSSSS IMAGNRDQES SGFAWWAG-- ------NARL I--NLSGKLL
                                ------MVTL -----SNAP- -ISGGRDIES TGFAWWAG-- ------NARL I--NLSGKLL
                                Y---YPVVTL -----SNAP- -ISGGRDIES TGFAWWAG-- ------NARL I--NLSGKLL
                                -------MVT -----L-SNA PISGGRDLES TGFAWWSG-- ------NARL I--NLSGKLL
                                -------MVT -----LSSPS VIAGGRDIDS TGYAWWSG-- ------NARL I--NLSGKLL
                                ------TLS- -----NTNAS VMGAGRDLES SGFAWWAG-- ------NARL I--NLSGKLL
                                -------MVT -----LSRPS VLGGGRDQDT TGFAWWAG-- ------NARL I--NLSGKLL
                                ---------- ---------- MVAGNRDQES SGFAWWSG-- ------NARL I--NLSGKLL
                                ---------M -----VT-LS NPIGGRDLES TGFAWWSG-- ------NARL I--NLSGKLL
                                ------MVTL -----SNAP- -MSGGRDIES TGFAWWSG-- ------NARL I--NLSGKLL
                                ------MVTL -----SNTP- -MSGGRDIES TGFAWWSG-- ------NARL I--DLSGKLL
                                ---------- ---------- -MVGGRDQES TGFAWWAG-- ------NARL I--NLSGKLL
                                -------MV- -----TLSNT FVGAGRDQES SGYAWWSG-- ------NARL I--NLSGKLL
                                -------MVT -----L-SSN SYIAGRDQES TGFAWWSG-- ------NARL I--NLSGKLL
                                -------MVT -----L-SNS AGGAGRDINS TGFAWWAG-- ------NARL I--NLSGKLL
                                ---------M -----VTLSN SYVGGRDLES TGFAWWAG-- ------NARL I--NLSGKLL
                                -------MVT -----L-SNP AFAGGRDQDT TGYAWWAG-- ------NARL I--NLSGKLL
                                -----MTT-T -----INFNS LGVGGRTQDT SGYAWWSG-- ------NSRL I--NLSGKLL
                                ------MV-T -----LSNAS MVAGNRDQES SGFAWWAG-- ------NARL I--NLSGKLL
                                --------MV -----T-LSS NYISGRDQQS TGFAWWSG-- ------NARL I--DLSGKLL
                                ---------- -----MVTLS NSGVGRDLES SGFAWWSG-- ------NARL I--NLSGKLL
                                -------MVT -----L-SSN SYIAGRDQES TGFAWWSG-- ------NARL I--NLSGKLL
                                Y---CPVVTL -----SSNT- -FITGRDQES TGFAWWAG-- ------NARL I--NLSGKLL
                                -------MVT -----LSSAS TINQSRDLES TGFAWWAG-- ------NARL I--NLSGKLL
                                -------MVT -----L-SSN SYIAGRDQES TGFAWWSG-- ------NARL I--NLSGKLL
                                ---------- ---------- -MGGGRDQES TGFAWWSG-- ------NARL I--NLSGRLL
                                --------MV -----TLSSN TFITGRDQES TGFAWWAG-- ------NARL I--NLSGKLL
                                -------MQT -----AFNSS MVMGGRDQET SGFAWWAG-- ------NARL I--NLSGKLL
                                --------MV -----TLSST TISSGRDIES TGFAWWSG-- ------NARL I--NLSGKLL
                                -------MET -----LYNPG LVVGGRDQDS TGYAWWSG-- ------NARL I--ELSGKLL
                                ---------- ---------- MVMGGRDQET SGFAWWAG-- ------NARL I--NLSGKLL
                                -----MTTTI ------NFNE LGVGGRTQDT TGFAWWSG-- ------NARL I--NLSGKLL
                                ------MVT- -----LSSSS MVAGNRDQQS SGFAWWAG-- ------NARL I--NLSGKLL
                                ------METP -----FSNSL IAGGGKDQES TGYAWWSG-- ------NARL I--NLSGRLL
                                ---------- ---------- MVAGNRDQQS SGFAWWAG-- ------NARL I--NLSGKLL
                                ------PVVT -----L-SSN SYLGGRDQES TGFAWWSG-- ------NARL I--NLSGKLL
                                ---------- ---------- MVMGGRDQES TGFAWWAG-- ------NARL I--NLSGKLL
                                -------MVT -----LSSN- -YISGRDQQS TGFAWWSG-- ------NARL I--DLSGKLL
                                ------METP -----FDAGL VATGGKDLDS TGYAWWAG-- ------NARL I--NLSGRLL
                                ------METP -----FNAGL VATGGKDLDS TGYAWWSG-- ------NARL I--NLSGRLL
                                ------METP -----FNAGL VATGGKDLDS TGYAWWSG-- ------NARL I--NLSGRLL
                                ------METP -----FNSGL IATGGKDLDS TGYAWWSG-- ------NARL I--NLSGRLL
                                ------METP -----FD-SS LIIGGKDQES TGYAWWSG-- ------NARL I--NLSGRLL
                                ------METP -----FNSGL IATGGKDLDS TGYAWWAG-- ------NARL I--NLSGRLL
                                ------METP -----FNAGL VATGGKDLDS TGYAWWSG-- ------NARL I--NLSGRLL
                                ---------- -----MVTLS DRFVGSDLKT SGYPWWAG-- ------NARL I--NLSGKLL
                                ------METP -----FNSGL IATGGKDLDS TGYAWWSG-- ------NARL I--NLSGRLL
                                ------METP -----FNSGL ISVGGKDLDS TGYAWWAG-- ------NARL I--NLSGRLL
                                ------METP -----FNSSM VAVGGKDLDS TGYAWWAG-- ------NARL I--NLSGRLL
                                ------MVTL -----SNPSL SGIGGKDLDS TGYAWWSG-- ------NARL I--NLSGRLL
                                ------METP -----FNSGL IATGGKDLDS TGYAWWSG-- ------NARL I--NLSGRLL
                                ------METP -----FNSGL VSVGGKDLDS TGYAWWAG-- ------NARL I--NLSGRLL
                                ------METP -----FNS-N LVVGGRDLDS TGYAWWAG-- ------NARL I--NLSGRLL
                                ------METP -----FNSGL IATGGKDLDS TGYAWWAG-- ------NARL I--NLSGRLL
                                ------METP -----FNSGL IATGGKDLDS TGFAWWAG-- ------NARL I--NLSGRLL
                                ------METP -----FNSGL VSVGGKDLDS TGYAWWAG-- ------NARL I--NLSGRLL
                                ------METP -----FNSGL IATGGKDLDS TGFAWWSG-- ------NARL I--NLSGRLL
                                F---CPVETP -----FNSGL IATGGKDLDS TGFAWWSG-- ------NARL I--NLSGRLL
                                ------MVTL -----SSPSL TAVGGKDLDS TGYAWWAG-- ------NARL I--NLSGRLL
                                ------METP -----FNSGL VSVGGKDLDS TGYAWWAG-- ------NARL I--NLSGRLL
                                ------METP -----FNSGL ISVGGKDLDS TGYAWWAG-- ------NARL I--NLSGRLL
                                ------MVTL -----SNPGL GATGGKDLPS TGYAWWSG-- ------NARL I--NLSGRLL
                                ---------- ---------- ---------- ---------- ---------M I--NLSGKLL
                                -------ETP -----FNS-N LVVGGKDLDS TGYAWWAG-- ------NARL I--NLSGRLL
                                ------MVTL -----SNPSL SGIGGKDLDS TGYAWWSG-- ------NARL I--NLSGRLL
                                ---------- ---------M VAVGGKDLDS TGYAWWAG-- ------NARL I--NLSGRLL
                                ------MVTL -----SNPSL SGIGGKDLDS TGYAWWSG-- ------NARL I--NLSGRLL
                                ------MVTL -----SNPGL VATGGKDLDS TGYAWWSG-- ------NARL I--NLSGRLL
                                ------MVTL -----SNPGL VATGGKDLDS TGYAWWSG-- ------NARL I--NLSGRLL
                                ------MVTL -----SNPGL GATGGKDLDS TGYAWWSG-- ------NARL I--NLSGRLL
                                ------MVTL -----SNPGL GATGGKDLPS TGYAWWSG-- ------NARL I--NLSGRLL
                                ------METP -----FNSGL IATGGKDLDS TGFAWWAG-- ------NARL X--NLSGRLL
                                ---------- -----MTVAF DSAALRDRTQ GGFAWWSG-- ------NARL I--NLSGRLL
                                ------MVTL -----SNPSL VAVGGKDLDS TGYAWWAG-- ------NARL I--NLSGRLL
                                ------MVTL -----SNPGL GATGGKDLPS TGYAWWSG-- ------NARL I--NLSGRLL
                                ------MVTL -----SNPGL GATGGKDLDS TGYAWWSG-- ------NARL I--NLSGRLL
                                ------MVTL -----SNPGL GATGGKDLDS TGYAWWSG-- ------NARL I--NLSGRLL
                                ------MVTL -------SNP SLGGSLDQDS TGYAWWAG-- ------NARL I--NLSGRLL
                                ------MVTL -------SNP SLGGSLDQDS TGYAWWAG-- ------NARL I--NLSGRLL
                                F---YHVETP -----FNP-- -SAVGYDRAT TGYGWWAG-- ------NARL T--DLSGQLT
                                S---SHVVTL -------SNP SLGGSLDQDS TGYAWWAG-- ------NARL I--NLSGRLL
                                ------MVTL -------SNP SLGGSLDQDS TGYAWWAG-- ------NARL I--NLSGRLL
                                ------MVTL -------SNP SLGGSLDQDS TGYAWWAG-- ------NARL I--NLSGRLL
                                ------MVTL -------SNP SLGGSLDQDS TGYAWWAG-- ------NARL I--NLSGRLL
                                ------SVTS -------TTF GSAVVQDRTQ GGFAWWAG-- ------NARL I--NLSGRLL
                                ------SVTS -------TTF GSAVVQDRTQ GGFAWWAG-- ------NARL I--NLSGRLL
                                ------MVTL -------SNP SLGGSLDQDS TGYAWWAG-- ------NARL I--NLSGRLL
                                ---------M -----ETPFN PSAAGYDRAT TGYGWWAG-- ------NARL T--DLSGQLT
                                ------SVTS -------TTF GSAAMQDRTQ GGFAWWAG-- ------NARL I--NLSGRLL
                                F---YHVETP -----FNP-- -SAAGYDRAT TGYGWWAG-- ------NARL T--DLSGQLT
                                F---YHVETP -----FNP-- -SAAGYDRAT TGYGWWAG-- ------NARL T--DLSGQLT
                                ------MVTL -------SNP SLGGSLDQDS TGYAWWAG-- ------NARL I--NVSGRLL
                                ---------- ---------- ----MQDRTQ GGFAWWAG-- ------NARL I--NLSGRLL
                                ---------- ---------- ---------- ---------- ---------- ----------
                                ----MET--P -----F-NSL LRAPNQSIEE TGYAWYVG-- ------NARL I--NLSGRLL
                                -----MTATI -----NFNNS LGVGGRTQDT TGFAWWSG-- ------NARL I--NLSGKLL
                                ----MET--P -----F-NSL LRAPNQSIEE TGYAWYVG-- ------NARL I--NLSGRLL
                                ----MET--P -----F-NSL LRAPNQSIEE TGYAWYVG-- ------NARL I--NLSGRLL
                                ----MET--P -----F-NNL LRAPNQSIEE TGYAWYVG-- ------NARL I--NLSGRLL
                                ------METP -----FNSSL -VIGGKDQPS TGYAWWSG-- ------NARL I--NLSGRLL
                                ----MET--P -----F-NNL LRAPNQSIEE TGYAWYVG-- ------NARL I--NLSGRLL
                                ---------- -----KSSIL QNAGGYSLES TGYAWWAG-- ------NARL I--NLSGRLL
                                ----MET--P -----F-NNL LRAPNQSIEE TGYAWYVG-- ------NARL I--NLSGRLL
                                ----MET--P -----F-NNL LRAPNQSIEE TGYAWYVG-- ------NARL I--NLSGRLL
                                ----MET--P -----F-NNL LRAPNQSIEE TGYAWYVG-- ------NARL I--NLSGRLL
                                ----MET--P -----F-NNL LRAPNQSIEE TGYAWYVG-- ------NARL I--NLSGRLL
                                -----METPF -----KSSIL QNAGGYSLES TGYAWWAG-- ------NARF I--NLSGRLL
                                ----MET--P -----F-NNL LRAPNQSIEE TGYAWYVG-- ------NARL I--NLSGRLL
                                ----MET--P -----F-NNL LRAPNQSIEE TGYAWYVG-- ------NARL I--NLSGRLL
                                ----MET--P -----F-NNL LRAPNQSIEE TGYAWYVG-- ------NARL I--NLSGRLL
                                -----METPF -----KSSIL QNAGGYSLES TGYAWWAG-- ------NARF I--NLSGRLL
                                -----METPF -----KSSIL QNAGGYSLES TGYAWWAG-- ------NARF I--NLSGRLL
                                ----MET--P -----F-NSL LKAPNQSLEE TGYAWYVG-- ------NARL I--NLSGRLL
                                ----METPFK -----SGSIL QNAGGYSLES TGYAWWAG-- ------NARF I--NLSGRLL
                                ----METPFK -----SGSIL QNAGGYSLES TGYAWWAG-- ------NARF I--NLSGRLL
                                ----METPFK -----SGSIL QNAGGYSLES TGYAWWAG-- ------NARF I--NLSGRLL
                                ----MET--P -----F-NSL LNAPNQSLEE TGYAWYVG-- ------NARL I--NLSGRLL
                                ----MET--P -----F-NSL LKAPNQSLEE TGYAWYVG-- ------NARL I--NLSGRLL
                                ---------- ---------- ---------- ---------- ---------- ----------
                                ---------- ---------- ---------- ---------- ---------- M--NLSGRLL
                                ----MET--P -----F-NNL LKAPNQSIEE TGYAWYVG-- ------NARL I--NLSGRLL
                                ----MET--P -----F-NNL LKAPNQSIEE TGYAWYVG-- ------NARL I--NLSGKLL
                                ----MET--P -----F-NSL LKAPNQSIEE TGYAWYVG-- ------NARL I--NLSGKLL
                                ----MET--P -----F-NNL LKAPNQSIEE TGYAWYVG-- ------NARL I--NLSGKLL
                                ----MET--P -----F-NNL LKAPNQSIEE TGYAWYVG-- ------NARL I--NLSGKLL
                                ------METR -----F-DQS FDAQNIRVRQ EDYAWWAG-- ------NARL I--NLSGKLL
                                ---------- ---------- ---------- ---------- ---------- ----------
                                ------METR -----F-DQS FDATNIRVKQ EDFAWWAG-- ------NARL I--NLSGKLL
                                ---------- ---------- ---------- MGLPWYRV-- ------HTSV I--NDPGRLI
                                ---------- ---------- ---------- MGLPWYRV-- ------HTSV I--NDPGRLI
                                ---------- ---------- ---------- MGLPWYRV-- ------HTVV L--NDPGRLI
                                ---------- ---------- ---------- MGLPWYRV-- ------HTVV L--NDPGRLI
                                ---------- ---------- ---------- MGLPWYRV-- ------HTVV L--NDPGRLI
                                ---------- ---------- ---------- MGLPWYRV-- ------HTVV L--NDPGRLI
                                ---------- ---------- ---------- MGLPWYRV-- ------HTVV L--NDPGRLI
                                ---------- ---------- ---------- MGLPWYRV-- ------HTVV L--NDPGRLI
                                ---------- ---------- ---------- MGLPWYRV-- ------HTVV L--NDPGRLI
                                ---------- ---------- ---------- MGLPWYRV-- ------HTVV L--NDPGRLI
                                ---------- ---------- ---------- MGLPWYRV-- ------HTVV L--NDPGRLI
                                ---------- ---------- ---------- MGLPWYRV-- ------HTVV I--NDPGRLL
                                ---------- ---------- ---------- MGLPWYRV-- ------HTVV L--NDPGRLL
                                ---------- ---------- ---------- MGLPWYRV-- ------HTSV L--NDPGRLI
                                ---------- ---------- ---------- MGLPWYRV-- ------HTVV L--NDPGRLI
                                ---------- ---------- ---------- MGLPWYRV-- ------HTVV L--NDPGRLI
                                ---------- ---------- ---------- MGLPWYRV-- ------HTVV L--NDPGRLI
                                ---------- ---------- ---------- MGLPWYRV-- ------HTVV L--NDPGRLI
                                ---------- ---------- ---------- MGLPWYRV-- ------HTVV L--NDPGRLI
                                ---------- ---------- ---------- MGLPWYRV-- ------HTVV L--NDPGRLI
                                ---------- ---------- ---------- MGLPWYRV-- ------HTVV L--NDPGRLI
                                ---------- ---------- ---------- MGLPWYRV-- ------HTVV L--NDPGRLI
                                ---------- ---------- ---------- MGLPWYRV-- ------HTVV L--NDPGRLI
                                ---------- ---------- ---------- MGLPWYRV-- ------HTVV L--NDPGRLI
                                ---------- ---------- ---------- MGLPWYRV-- ------HTVV L--NDPGRLI
                                ---------- ---------- ---------- MGLPWYRV-- ------HTVV L--NDPGRLI
                                ---------- ---------- ---------- MGLPWYRV-- ------HTVV L--NDPGRLI
                                ---------- ---------- ---------- MGLPWYRV-- ------HTVV L--NDPGRLI
                                ---------- ---------- ---------- MGLPWYRV-- ------HTVV L--NDPGRLI
                                ---------- ---------- ---------- MGLPWYRV-- ------HTVV L--NDPGRLI
                                ---------- ---------- ---------- MGLPWYRV-- ------HTVV L--NDPGRLI
                                ---------- ---------- ---------- MGLPWYRV-- ------HTVV L--NDPGRLI
                                ---------- ---------- ---------- MGLPWYRV-- ------HTVV L--NDPGRLI
                                ---------- ---------- ---------- MGLPWYRV-- ------HTVV L--NDPGRLI
                                ---------- ---------- ---------- MGLPWYRV-- ------HTVV L--NDPGRLI
                                ---------- ---------- ---------- MGLPWYRV-- ------HTVV L--NDPGRLI
                                ---------- ---------- ---------- MGLPWYRV-- ------HTVL I--NDPGRLI
                                ---------- ---------- ---------- MGLPWYRV-- ------HTVV L--NDPGRLI
                                ---------- ---------- ---------- MGLPWYRV-- ------HTVV L--NDPGRLI
                                ---------- ---------- ---------- MGLPWYRV-- ------HTVV L--NDPGRLI
                                ---------- ---------- ---------- MGLPWYRV-- ------HTVL I--NDPGRLI
                                ---------- ---------- ---------- MGLPWYRV-- ------HTVV L--NDPGRLI
                                ---------- ---------- ---------- MGLPWYRV-- ------HTVV L--NDPGRLI
                                ---------- ---------- ---------- MGLPWYRV-- ------HTVV L--NDPGRLI
                                ---------- ---------- ---------- MGLPWYRV-- ------HTVL I--NDPGRLI
                                ---------- ---------- ---------- MGLPWYRV-- ------HTVV L--NDPGRLI
                                ---------- ---------- ---------- MGLPWYRV-- ------HTVV L--NDPGRLI
                                ---------- ---------- ---------- MGLPWYRV-- ------HTVL V--NDPGRLI
                                ---------- ---------- ---------- MGLPWYRV-- ------HTVV L--NDPGRLI
                                ---------- ---------- ---------- MGLPWYRV-- ------HTVV L--NDPGRLI
                                ---------- ---------- ---------- MGLPWYRV-- ------HTVL V--NDPGRLI
                                ---------- ---------- ---------- MGLPWYRV-- ------HTVV L--NDPGRLI
                                ---------- ---------- ---------- MGLPWYRV-- ------HTVV L--NDPGRLI
                                ---------- ---------- ---------- MGLPWYRV-- ------HTVV L--NDPGRLI
                                ---------- ---------- ---------- MGLPWYRV-- ------HTVV L--NDPGRLI
                                ---------- ---------- ---------- MGLPWYRV-- ------HTVV L--NDPGRLI
                                ---------- ---------- ---------- MGLPWYRV-- ------HTVV L--NDPGRLI
                                ---------- ---------- ---------- MGLPWYRV-- ------HTVV L--NDPGRLI
                                ---------- ---------- ---------- MGLPWYRV-- ------HTVV L--NDPGRLI
                                ---------- ---------- ---------- MGLPWYRV-- ------HTVV L--NDPGRLI
                                ---------- ---------- ---------- MGLPWYRV-- ------HTVV L--NDPGRLI
                                ---------- ---------- ---------- MGLPWYRV-- ------HTVV L--NDPGRLI
                                ---------- ---------- ---------- MGLPWYRV-- ------HTVV L--NDPGRLI
                                ---------- ---------- ---------- MGLPWYRV-- ------HTVV L--NDPGRLI
                                ---------- ---------- ---------- MGLPWYRV-- ------HTVV L--NDPGRLI
                                ---------- ---------- ---------- MGLPWYRV-- ------HTVV L--NDPGRLI
                                ---------- ---------- ---------- MGLPWYRV-- ------HTVV L--NDPGRLI
                                ---------- ---------- ---------- MGLPWYRV-- ------HTVV L--NDPGRLI
                                ---------- ---------- ---------- MGLPWYRV-- ------HTVV L--NDPGRLI
                                ---------- ---------- ---------- MGLPWYRV-- ------HTVV L--NDPGRLI
                                ---------- ---------- ---------- MGLPWYRV-- ------HTVV L--NDPGRLI
                                ---------- ---------- ---------- MGLPWYRV-- ------HTVV L--NDPGRLI
                                ---------- ---------- ---------- MGLPWYRV-- ------HTVV L--NDPGRLI
                                ---------- ---------- ---------- MGLPWYRV-- ------HTVV L--NDPGRLI
                                ---------- ---------- ---------- MGLPWYRV-- ------HTVV L--NDPGRLI
                                ---------- ---------- ---------- MGLPWYRV-- ------HTVV L--NDPGRLI
                                ---------- ---------- ---------- MGLPWYRV-- ------HTVV L--NDPGRLI
                                ---------- ---------- ---------- MGLPWYRV-- ------HTVV L--NDPGRLI
                                ---------- ---------- ---------- MGLPWYRV-- ------HTVV L--NDPGRLI
                                ---------- ---------- ---------- MGLPWYRV-- ------HTVV L--NDPGRLI
                                ---------- ---------- ---------- MGLPWYRV-- ------HTVV L--NDPGRLI
                                ---------- ---------- ---------- MGLPWYRV-- ------HTVV L--NDPGRLI
                                ---------- ---------- ---------- MGLPWYRV-- ------HTVV L--NDPGRLI
                                ---------- ---------- ---------- MGLPWYRV-- ------HTVV L--NDPGRLI
                                ---------- ---------- ---------- MGLPWYRV-- ------HTVV L--NDPGRLI
                                ---------- ---------- ---------- MGLPWYRV-- ------HTVV L--NDPGRLI
                                ---------- ---------- ---------- MGLPWYRV-- ------HTVV L--NDPGRLI
                                ---------- ---------- ---------- MGLPWYRV-- ------HTVV L--NDPGRLI
                                ---------- ---------- ---------- MGLPWYRV-- ------HTVV L--NDPGRLI
                                ---------- ---------- ---------- MGLPWYRV-- ------HTVV L--NDPGRLI
                                ---------- ---------- ---------- MGLPWYRV-- ------HTVV L--NDPGRLI
                                ---------- ---------- ---------- MGLPWYRV-- ------HTVV L--NDPGRLI
                                ---------- ---------- ---------- MGLPWYRV-- ------HTVV L--NDPGRLI
                                ---------- ---------- ---------- MGLPWYRV-- ------HTVV L--NDPGRLI
                                ---------- ---------- ---------- MGLPWYRV-- ------HTVV L--NDPGRLI
                                ---------- ---------- ---------- MGLPWYRV-- ------HTVV L--NDPGRLI
                                ---------- ---------- ---------- MGLPWYRV-- ------HTVV L--NDPGRLI
                                ---------- ---------- ---------- MGLPWYRV-- ------HTVV L--NDPGRLI
                                ---------- ---------- ---------- MGLPWYRV-- ------HTVV I--NDPGRLI
                                ---------- ---------- ---------- MGLPWYRV-- ------HTVV I--NDPGRLI
                                ---------- ---------- ---------- MGLPWYRV-- ------HTVL V--NDPGRLI
                                ---------- ---------- ---------- MGLPWYRV-- ------HTVL V--NDPGRLI
                                ---------- ---------- ---------- MGLPWYRV-- ------HTVV L--NDPGRLI
                                ---------- ---------- ---------- MGLPWYRV-- ------HTVV L--NDPGRLI
                                ---------- ---------- ---------- MGLPWYRV-- ------HTVL I--NDPGRLI
                                ---------- ---------- ---------- MGLPWYRV-- ------HTVV L--NDPGRLI
                                ---------- ---------- ---------- MGLPWYRV-- ------HTVV L--NDPGRLI
                                ---------- ---------- ---------- MGLPWYRV-- ------HTVV L--NDPGRLI
                                ---------- ---------- ---------- MGLPWYRV-- ------HTVV L--NDPGRLI
                                ---------- ---------- ---------- MGLPWYRV-- ------HTVL I--NDPGRLI
                                ---------- ---------- ---------- MGLPWYRV-- ------HTVV L--NDPGRLI
                                ---------- ---------- ---------- MGLPWYRV-- ------HTVV L--NDPGRLI
                                ---------- ---------- ---------- MGLPWYRV-- ------HTVV L--NDPGRLI
                                ---------- ---------- ---------- MGLPWYRV-- ------HTVV I--NDPGRLL
                                ---------- ---------- ---------- MGLPWYRV-- ------HTVV L--NDPGRLI
                                ---------- ---------- ---------- MGLPWYRV-- ------HTVV L--NDPGRLI
                                ---------- ---------- ---------- MGLPWYRV-- ------HTVV I--NDPGRLL
                                ---------- ---------- ---------- MGLPWYRV-- ------HTVV I--NDPGRLI
                                ---------- ---------- ---------- MGLPWYRV-- ------HTVV L--NDPGRLI
                                ---------- ---------- ---------- MGLPWYRV-- ------HTVV L--NDPGRLI
                                ---------- ---------- ---------- MGLPWYRV-- ------HTVV I--NDPGRLL
                                ---------- ---------- ---------- MGLPWYRV-- ------HTVV L--NDPGRLI
                                ---------- ---------- ---------- MGLPWYRV-- ------HTVV L--NDPGRLI
                                ---------- ---------- ---------- MGLPWYRV-- ------HTVV L--NDPGRLI
                                ---------- ---------- ---------- MGLPWYRV-- ------HTVV I--NDPGRLL
                                ---------- ---------- ---------- MGLPWYRV-- ------HTVV L--NDPGRLI
                                ---------- ---------- ---------- MGLPWYRV-- ------HTVV L--NDPGRLI
                                ---------- ---------- ---------- MGLPWYRV-- ------HTVV L--NDPGRLI
                                ---------- ---------- ---------- MGLPWYRV-- ------HTVV L--NDPGRLI
                                ---------- ---------- ---------- MGLPWYRV-- ------HTVV L--NDPGRLI
                                ---------- ---------- ---------- MGLPWYRV-- ------HTVV L--NDPGRLI
                                ---------- ---------- ---------- MGLPWYRV-- ------HTVV L--NDPGRLI
                                ---------- ---------- ---------- MGLPWYRV-- ------HTVV I--NDPGRLL
                                ---------- ---------- ---------- MGLPWYRV-- ------HTVV L--NDPGRLI
                                ---------- ---------- ---------- MGLPWYRV-- ------HTVV L--NDPGRLI
                                ---------- ---------- ---------- MGLPWYRV-- ------HTVV L--NDPGRLI
                                ---------- ---------- ---------- MGLPWYRV-- ------HTVV L--NDPGRLI
                                ---------- ---------- ---------- MGLPWYRV-- ------HTVV L--NDPGRLI
                                ---------- ---------- ---------- MGLPWYRV-- ------HTVV L--NDPGRLI
                                ---------- ---------- ---------- MGLPWYRV-- ------HTVV L--NDPGRLI
                                ---------- ---------- ---------- MGLPWYRV-- ------HTVV L--NDPGRLI
                                ---------- ---------- ---------- MGLPWYRV-- ------HTVV L--NDPGRLI
                                ---------- ---------- ---------- MGLPWYRV-- ------HTVV L--NDPGRLI
                                ---------- ---------- ---------- MGLPWYRV-- ------HTVV L--NDPGRLI
                                ---------- ---------- ---------- MGLPWYRV-- ------HTVV L--NDPGRLI
                                ---------- ---------- ---------- MGLPWYRV-- ------HTVV L--NDPGRLI
                                ---------- ---------- ---------- MGLPWYRV-- ------HTVV L--NDPGRLI
                                ---------- ---------- ---------- MGLPWYRV-- ------HTVV L--NDPGRLI
                                ---------- ---------- ---------- MGLPWYRV-- ------HTVV L--NDPGRLI
                                ---------- ---------- ---------- MGLPWYRV-- ------HTVV L--NDPGRLI
                                ---------- ---------- ---------- MGLPWYRV-- ------HTVV I--NDPGRLI
                                ---------- ---------- ---------- MGLPWYRV-- ------HTVV V--NDPGRLI
                                ---------- ---------- ---------- MGLPWYRV-- ------HTVV L--NDPGRLI
                                ---------- ---------- ---------- MGLPWYRV-- ------HTVV L--NDPGRLI
                                ---------- ---------- ---------- MGLPWYRV-- ------HTVV I--NDPGRLI
                                ---------- ---------- ---------- MGLPWYRV-- ------HTVV L--NDPGRLI
                                ---------- ---------- ---------- MGLPWYRV-- ------HTVV L--NDPGRLI
                                ---------- ---------- ---------- MGLPWYRV-- ------HTVV L--NDPGRLL
                                ---------- ---------- ---------- MGLPWYRV-- ------HTVV L--NDPGRLI
                                ---------- ---------- ---------- MGLPWYRV-- ------HTVV L--NDPGRLI
                                ---------- ---------- ---------- MGLPWYRV-- ------HTVV L--NDPGRLI
                                ---------- ---------- ---------- MGLPWYRV-- ------HTVV L--NDPGRLI
                                ---------- ---------- ---------- MGLPWYRV-- ------HTVV L--NDPGRLI
                                ---------- ---------- ---------- MGLPWYRV-- ------HTVV L--NDPGRLL
                                ---------- ---------- ---------- MGLPWYRV-- ------HTVV L--NDPGRLI
                                ---------- ---------- ---------- MGLPWYRV-- ------HTVV L--NDPGRLI
                                ---------- ---------- ---------- MGLPWYRV-- ------HTVV L--NDPGRLI
                                ---------- ---------- ---------- MGLPWYRV-- ------HTVV L--NDPGRLI
                                ---------- ---------- ---------- MGLPWYRV-- ------HTVL V--NDPGRLI
                                ---------- ---------- ---------- MGLPWYRV-- ------HTVV L--NDPGRLL
                                ---------- ---------- ---------- MGLPWYRV-- ------HTVV L--NDPGRLI
                                ---------- ---------- ---------- MGLPWYRV-- ------HTVV L--NDPGRLI
                                ---------- ---------- ---------- MGLPWYRV-- ------HTVV L--NDPGRLI
                                ---------- ---------- ---------- MGLPWYRV-- ------HTVV L--NDPGRLI
                                ---------- ---------- ---------- MGLPWYRV-- ------HTVV L--NDPGRLI
                                ---------- ---------- ---------- MGLPWYRV-- ------HTVV L--NDPGRLI
                                ---------- ---------- ---------- MGLPWYRV-- ------HTVV I--NDPGRLL
                                ---------- ---------- ---------- MGLPWYRV-- ------HTVV L--NDPGRLI
                                ---------- ---------- ---------- MGLPWYRV-- ------HTVV L--NDPGRLI
                                ---------- ---------- ---------- MGLPWYRV-- ------HTVV L--NDPGRLI
                                ---------- ---------- ---------- MGLPWYRV-- ------HTVV L--NDPGRLI
                                ---------- ---------- ---------- MGLPWYRV-- ------HTVV L--NDPGRLI
                                ---------- ---------- ---------- MGLPWYRV-- ------HTVV I--NDPGRLL
                                ---------- ---------- ---------- MGLPWYRV-- ------HTVV I--NDPGRLL
                                ---------- ---------- ---------- MGLPWYRV-- ------HTVV L--NDPGRLI
                                ---------- ---------- ---------- MGLPWYRV-- ------HTVV L--NDPGRLI
                                ---------- ---------- ---------- MGLPWYRV-- ------HTVV I--NDPGRLL
                                ---------- ---------- ---------- MGLPWYRV-- ------HTVV L--NDPGRLI
                                ---------- ---------- ---------- MGLPWYRV-- ------HTVV I--NDPGRLL
                                ---------- ---------- ---------- MGLPWYRV-- ------HTVV L--NDPGRLI
                                ---------- ---------- ---------- MGLPWYRV-- ------HTVV L--NDPGRLI
                                ---------- ---------- ---------- MGLPWYRV-- ------HTVV L--NDPGRLI
                                ---------- ---------- ---------- MGLPWYRV-- ------HTVV L--NDPGRLI
                                ---------- ---------- ---------- MGLPWYRV-- ------HTVV L--NDPGRLI
                                ---------- ---------- ---------- MGLPWYRV-- ------HTVV I--NDPGRLL
                                ---------- ---------- ---------- MGLPWYRV-- ------HTVV L--NDPGRLI
                                ---------- ---------- ---------- MGLPWYRV-- ------HTVV I--NDPGRLL
                                ---------- ---------- ---------- MGLPWYRV-- ------HTVV I--NDPGRLL
                                ---------- ---------- ---------- MGLPWYRV-- ------HTVV L--NDPGRLI
                                ---------- ---------- ---------- MGLPWYRV-- ------HTVV L--NDPGRLI
                                ---------- ---------- ---------- MGLPWYRV-- ------HTVV L--NDPGRLI
                                ---------- ---------- ---------- MGLPWYRV-- ------HTVV I--NDPGRLL
                                ---------- ---------- ---------- MGLPWYRV-- ------HTVV L--NDPGRLI
                                ---------- ---------- ---------- MGLPWYRV-- ------HTVV I--NDPGRLL
                                ---------- ---------- ---------- MGLPWYRV-- ------HTVV L--NDPGRLI
                                ---------- ---------- ---------- MGLPWYRV-- ------HTVV I--NDPGRLL
                                ---------- ---------- ---------- MGLPWYRV-- ------HTVV I--NDPGRLL
                                ---------- ---------- ---------- MGLPWYRV-- ------HTVV L--NDPGRLI
                                ---------- ---------- ---------- MGLPWYRV-- ------HTVV I--NDPGRLI
                                ---------- ---------- ---------- MGLPWYRV-- ------HTAV I--NDPGRLL
                                ---------- ---------- ---------- MGLPWYRV-- ------HTVL I--NDPGRLI
                                ---------- ---------- ---------- MGLPWYRV-- ------HTVV L--NDPGRLI
                                ---------- ---------- ---------- MGLPWYRV-- ------HTVV I--NDPGRLL
                                ---------- ---------- ---------- MGLPWYRV-- ------HTVV I--NDPGRLL
                                ---------- ---------- ---------- ---------- ---------- M--NDPGRLI
                                ---------- ---------- ---------- MGLPWYRV-- ------HTVV I--NDPGRLL
                                ---------- ---------- ---------- MGLPWYRV-- ------HTVL L--NDPGRLI
                                ---------- ---------- ---------- MGLPWYRV-- ------HTVV L--NDPGRLI
                                ---------- ---------- ---------- MGLPWYRV-- ------HTVV I--NDPGRLL
                                ---------- ---------- ---------- MGLPWYRV-- ------HTVV L--NDPGRLI
                                ---------- ---------- ---------- MGLPWYRV-- ------HTVV L--NDPGRLI
                                ---------- ---------- ---------- MGLPWYRV-- ------HTVV L--NDPGRLI
                                ---------- ---------- ---------- MGLPWYRV-- ------HTVV L--NDPGRLI
                                ---------- ---------- ---------- MGLPWYRV-- ------HTVV L--NDPGRLI
                                ---------- ---------- ---------- MGLPWYRV-- ------HTVV L--NDPGRLI
                                ---------- ---------- ---------- MGLPWYRV-- ------HTVV L--NDPGRLI
                                ---------- ---------- ---------- MGLPWYRV-- ------HTVL L--NDPGRLI
                                ---------- ---------- ---------- MGLPWYRV-- ------HTVV I--NDPGRLL
                                ---------- ---------- ---------- MGLPWYRV-- ------HTVV I--NDPGRLL
                                ---------- ---------- ---------- MGLPWYRV-- ------HTVV I--NDPGRLL
                                ---------- ---------- ---------- MGLPWYRV-- ------HTVV I--NDPGRLL
                                ---------- ---------- ---------- MGLPWYRV-- ------HTVV L--NDPGRLI
                                ---------- ---------- ---------- MGLPWYRV-- ------HTVV I--NDPGRLL
                                ---------- ---------- ---------- MGLPWYRV-- ------HTVV I--NDPGRLL
                                ---------- ---------- ---------- MGLPWYRV-- ------HTVL L--NDPGRLI
                                ---------- ---------- ---------- MGLPWYRV-- ------HTVV I--NDPGRLL
                                ---------- ---------- ---------- MGLPWYRV-- ------HTVV I--NDPGRLL
                                ---------- ---------- ---------- MGLPWYRV-- ------HTVV I--NDPGRLL
                                ---------- ---------- ---------- MGLPWYRV-- ------HTVV I--NDPGRLL
                                ---------- ---------- ---------- MGLPWYRV-- ------HTVV I--NDPGRLL
                                ---------- ---------- ---------- MGLPWYRV-- ------HTVV I--NDPGRLL
                                ---------- ---------- ---------- MGLPWYRV-- ------HTVV I--NDPGRLL
                                ---------- ---------- ---------- MGLPWYRV-- ------HTVV L--NDPGRLI
                                ---------- ---------- ---------- MGLPWYRV-- ------HTVV I--NDPGRLL
                                ---------- ---------- ---------- MGLPWYRV-- ------HTVV I--NDPGRLI
                                ---------- ---------- ---------- MGLPWYRV-- ------HTVL L--NDPGRLI
                                ---------- ---------- ---------- MGLPWYRV-- ------HTVV I--NDPGRLL
                                ---------- ---------- ---------- MGLPWYRV-- ------HTVV I--NDPGRLI
                                ---------- ---------- ---------- MGLPWYRV-- ------HTVV L--NDPGRLI
                                ---------- ---------- ---------- MGLPWYRV-- ------HTVV I--NDPGRLL
                                ---------- ---------- ---------- MGLPWYRV-- ------HTVV I--NDPGRLL
                                ---------- ---------- ---------- MGLPWYRV-- ------HTVV I--NDPGRLL
                                ---------- ---------- ---------- MGLPWYRV-- ------HTVV L--NDPGRLI
                                ---------- ---------- ---------- MGLPWYRV-- ------HTVL L--NDPGRLI
                                ---------- ---------- ---------- MGLPWYRV-- ------HTVV I--NDPGRLL
                                ---------- ---------- ---------- MGLPWYRV-- ------HTVV I--NDPGRLL
                                ---------- ---------- ---------- MGLPWYRV-- ------HTVL L--NDPGRLI
                                ---------- ---------- ---------- MGLPWYRV-- ------HTVV L--NDPGRLI
                                ---------- ---------- ---------- MGLPWYRV-- ------HTVV L--NDPGRLI
                                ---------- ---------- ---------- MGLPWYRV-- ------HTVV L--NDPGRLI
                                ---------- ---------- ---------- MGLPWYRV-- ------HTVV I--NDPGRLI
                                ---------- ---------- ---------- MGLPWYRV-- ------HTVV L--NDPGRLI
                                ---------- ---------- ---------- MGLPWYRV-- ------HTVV L--NDPGRLI
                                ---------- ---------- ---------- MGLPWYRV-- ------HTVL L--NDPGRLI
                                ---------- ---------- ---------- MGLPWYRV-- ------HTVV I--NDPGRLL
                                ---------- ---------- ---------- MGLPWYRV-- ------HTVV L--NDPGRLI
                                ---------- ---------- ---------- MGLPWYRV-- ------HTVV L--NDPGRLI
                                ---------- ---------- ---------- MGLPWYRV-- ------HTVV L--NDPGRLI
                                ---------- ---------- ---------- MGLPWYRV-- ------HTVV L--NDPGRLI
                                ---------- ---------- ---------- ---------- ---------- ----------
                                ---------- ---------- ---------- MGLPWYRV-- ------HTVV I--NDPGRLL
                                ---------- ---------- ---------- MGLPWYRV-- ------HTVV L--NDPGRLI
                                ---------- ---------- ---------- ---------- ---------- ----------
                                ---------- ---------- ---------- MGLPWYRV-- ------HTVV I--NDPGRLL
                                ---------- ---------- ---------- MGLPWYRV-- ------HTVV I--NDPGRLL
                                ---------- ---------- ---------- MGLPWYRV-- ------HTVV V--NDPGRLI
                                ---------- ---------- ---------- ---------- ---------- ----------
                                ---------- ---------- ---------- MGLPWYRV-- ------HTVV I--NDPGRLL
                                ---------- ---------- ---------- MGLPWYRV-- ------HTVV I--NDPGRLI
                                ---------- ---------- ---------- MGLPWYRV-- ------HTVV L--NDPGRLI
                                ---------- ---------- ---------- MGLPWYRV-- ------HTVV I--NDPGRLL
                                ---------- ---------- ---------- MGLPWYRV-- ------HTVV I--NDPGRLL
                                ---------- ---------- ---------- MGLPWYRV-- ------HTVV I--NDPGRLL
                                ---------- ---------- ---------- ---------- ---------M I--NDPGRLL
                                ---------- ---------- ---------- MGLPWYRV-- ------HTVV I--NDPGRLL
                                ---------- ---------- ---------- ---------- ---------- ----------
                                ---------- ---------- ---------- MGLPWYRV-- ------HTVV I--NDPGRLL
                                ---------- ---------- ---------- MGLPWYRV-- ------HTVV I--NDPGRLL
                                ---------- ---------- ---------- MGLPWYRV-- ------HTVV I--NDPGRLL
                                ---------- ---------- ---------- MGLPWYRV-- ------HTVV I--NDPGRLL
                                ---------- ---------- ---------- MGLPWYRV-- ------HTVV I--NDPGRLL
                                ---------- ---------- ---------- MGLPWYRV-- ------HTVV I--NDPGRLL
                                ---------- ---------- ---------- MGLPWYRV-- ------HTVV I--NDPGRLL
                                ---------- ---------- ---------- MGLPWYRV-- ------HTVV I--NDPGRLL
                                ---------- ---------- ---------- MGLPWYRV-- ------HTVV I--NDPGRLL
                                ---------- ---------- ---------- MGLPWYRV-- ------HTVV I--NDPGRLL
                                ---------- ---------- ---------- MGLPWYRV-- ------HTVV I--NDPGRLL
                                ---------- ---------- ---------- MGLPWYRV-- ------HTVV I--NDPGRLL
                                ---------- ---------- ---------- MGLPWYRV-- ------HTVV I--NDPGRLL
                                ---------- ---------- ---------- MGLPWYRV-- ------HTVV I--NDPGRLL
                                ---------- ---------- ---------- MGLPWYRV-- ------HTVV I--NDPGRLL
                                ---------- ---------- ---------- MGLPWYRV-- ------HTVV I--NDPGRLL
                                ---------- ---------- ---------- MGLPWYRV-- ------HTVV I--NDPGRLL
                                ---------- ---------- ---------- MGLPWYRV-- ------HTVV I--NDPGRLL
                                ---------- ---------- ---------- MGLPWYRV-- ------HTVV I--NDPGRLL
                                ---------- ---------- ---------- MGLPWYRV-- ------HTVV I--NDPGRLL
                                ---------- ---------- ---------- MGLPWYRV-- ------HTVV I--NDPGRLL
                                ---------- ---------- ---------- MGLPWYRV-- ------HTVV I--NDPGRLL
                                ---------- ---------- ---------- MGLPWYRV-- ------HTVV I--NDPGRLL
                                ---------- ---------- ---------- MGLPWYRV-- ------HTVV I--NDPGRLL
                                ---------- ---------- ---------- MGLPWYRV-- ------HTVV I--NDPGRLL
                                ---------- ---------- ---------- MGLPWYRV-- ------HTVV I--NDPGRLL
                                ---------- ------MFSC LVSIVTRNLP MGLPWYRV-- ------HTVV I--NDPGRLL
                                ---------- ---------- ---------- MGLPWYRV-- ------HTVV I--NDPGRLL
                                ---------- ---------- ---------- ---------- ---------- ----------
                                ---------- ---------- ---------- ---------- ---------- ----------
                                ---------- ---------- ---------- ---------- ---------- ----------
                                ---------- ---------- ---------- MGLPWYRV-- ------HTVV L--NDPGRLI
                                ---------- ---------- ---------- MGLPWYRV-- ------HTVV I--NDPGRLL
                                ---------- ---------- ---------- MGLPWYRV-- ------HTVV I--NDPGRLL
                                ---------- ---------- ---------- MGLPWYRV-- ------HTVV L--NDPGRLI
                                ---------- ---------- ---------- MGLPWYRV-- ------HTVV I--NDPGRLL
                                ---------- ---------- ---------- ---------- ---------- ----------
                                ---------- ---------- ---------- MGLPWYRV-- ------HTVV I--NDPGRLL
                                ---------- ---------- ---------- ---------- ---------- ----------
                                ---------- ---------- ---------- MGLPWYRV-- ------HTVV I--NDPGRLL
                                ---------- ---------- ---------- MGLPWYRV-- ------HTVV L--NDPGRLL
                                ---------- ---------- ---------- ---------- ---------- ----------
                                ---------- ---------- ---------- MGLPWYRV-- ------HSVV I--NDPGRLL
                                ---------- ---------- ---------- MGLPWYRV-- ------HTVV I--NDPGRLL
                                ---------- ---------- ---------- ---------- ---------- ----------
                                ---------- ---------- ---------- ---------- ---------- ----------
                                ---------- ---------- ---------- ---------- ---------- ----------
                                ---------- ---------- ---------- ---------- ---------- ----------
                                ---------- ---------- ---------- ---------- ---------- ----------
                                ---------- ---------- ---------- ---------- ---------- ----------
                                ---------- ---------- ---------- ---------- ---------- ----------
                                ---------- ---------- ---------- ---------- ---------- ----------
                                ---------- ---------- ---------- ---------- ---------- ----------
                                ---------- ---------- ---------- MGLPWYRV-- ------HTVV T--SDPGRLI
                                ---------- ---------- ---------- MGLPWYRV-- ------HTVV T--SDPGRLI
                                ---------- ---------- ---------- ---------- ---------- ----------
                                ---------- ---------- ---------- ---------- ---------- ----------

                                ATHFGHLAII FLWASSLLF- HVAWQGNFEQ WIK------- ---------- -----DPIHI
                                ASHFGHIAII FLWTSGNLF- HVAWQGNFEQ WIK------- ---------- -----DPLNI
                                ATHFGHLAII FLWASSLLF- HVAWQGNFEQ WIK------- ---------- -----DPLHV
                                ATHFGHLAII FLWASSLLF- HVAWQGNFEQ WIK------- ---------- -----DPLHI
                                ATHFGHLAII FLWASSLLF- HVAWQGNFEQ WIK------- ---------- -----DPLHV
                                ATHFGHLAII FLWASSLLF- HVAWQGNFEQ WIT------- ---------- -----DPLHI
                                ATHFGHLAII FLWASSLLF- HVAWQGNFEQ WIK------- ---------- -----DPLNV
                                ATHFGHLAII FLWASSLLF- HVAWQGNFEQ WIK------- ---------- -----DPLHV
                                ATHFGHLAII FLWASSLLF- HVAWQGNFEQ WIK------- ---------- -----DPLHV
                                ATHFGHLAII FLWASSLLF- HVAWQGNFEQ WIK------- ---------- -----DPLHV
                                ATHFGHLAII FLWASSLLF- HVAWQGNFEQ WIK------- ---------- -----DPLHI
                                ATHFGHLAII FLWASSLLF- HVAWQGNFEQ WIK------- ---------- -----DPLHV
                                ATHFGHLAII FLWASSLLF- HVAWQGNFEQ WIK------- ---------- -----DPLHV
                                ATHFGHLAII FLWASSLLF- HVAWQGNFEQ WIK------- ---------- -----DPLHV
                                ATHFGHLAII FLWASSLLF- HVAWQGNFEQ WIK------- ---------- -----DPLHV
                                ATHFGHLAII FLWASSLLF- HVAWQGNFEQ WIK------- ---------- -----DPLHV
                                ATHFGHLAII FLWASSLLF- HVAWQGNFEQ WIK------- ---------- -----DPLHV
                                ATHFGHLAII FLWASSLLF- HVAWQGNFEQ WIK------- ---------- -----DPLHV
                                ATHFGHLAII FLWASSLLF- HVAWQGNFEQ WIK------- ---------- -----DPLHV
                                ATHFGHLAII FLWASSLLF- HVAWQGNFEQ WIK------- ---------- -----DPLNV
                                ATHFGHLAII FLWASSLLF- HVAWQGNFEQ WIK------- ---------- -----DPLHV
                                ATHFGHLAII FLWASSLLF- HVAWQGNFEQ WIQ------- ---------- -----DPLHV
                                ATHFGHLAII FLWASSLLF- HVAWQGNFEQ WIK------- ---------- -----DPLNV
                                ATHFGHLAII FLWASSLLF- HVAWQGNFEQ WIK------- ---------- -----DPLNV
                                ATHFGHLAII FLWASSLLF- HVAWQGNFEQ WIK------- ---------- -----DPLHV
                                ASHFGHLAII FLWTSGTLF- HVAWQGNFEQ WIQ------- ---------- -----DPLNV
                                ATHFGHLAII FLWASSLLF- HVAWQGNFEQ WIK------- ---------- -----DPLHI
                                ASHFGHLAII FLWTSGNLF- HVAWQGNFEQ WVK------- ---------- -----DPLNV
                                ATHFGHLAII FLWASSLLF- HVAWQGNFEQ WIK------- ---------- -----DPLHV
                                ATHFGHLAII FLWASSLLF- HVAWQGNFEQ WIK------- ---------- -----DPLHI
                                ASHFGHIAII FLWTSGSLF- HVAWQGNFEQ WIK------- ---------- -----DPLNV
                                ATHFGHLAII FLWASSLLF- HVAWQGNFEQ WIK------- ---------- -----DPLHV
                                ATHFGHLAII FLWASSLLF- HVAWQGNFEQ WIK------- ---------- -----DPLHI
                                ATHFGHLAII FLWASSLLF- HVAWQGNFEQ WIK------- ---------- -----DPIHI
                                ASHFGHIAII FLWTSGSLF- HVAWQGNFEQ WIK------- ---------- -----DPLNV
                                ATHFGHVAII FLWASSLLF- HVAWQGNFQE WIK------- ---------- -----DPIHI
                                ASHFGHLAII FLWTSGNLF- HVAWQGNFPQ WVT------- ---------- -----DPLNV
                                ATHFGHLAII FLWASSLLF- HVAWQGNFEQ WIK------- ---------- -----DPLHI
                                ATHFGHVAII FLWASSLNF- HVAWQGNFEQ WIK------- ---------- -----DPLHI
                                ASHFGHIAII FLWTSGSLF- HVAWQGNFEQ WIK------- ---------- -----DPLNV
                                ATHFGHLAII FLWASSLLF- HVAWQGNFEQ WIK------- ---------- -----DPLHI
                                ATHFGHLAII FLWASSLLF- HVAWQGNFEQ WIK------- ---------- -----DPLHV
                                ASHFGHIAII FLWTSGTLF- HVAWQGNFEQ WIT------- ---------- -----DPLNI
                                ATHFGHLAII FLWASSLLF- HVAWQGNFEQ WIK------- ---------- -----DPIHI
                                ASHFGHIAII FLWTSGTLF- HVAWQGNFEQ WIK------- ---------- -----DPLNV
                                ATHFGHLAII FLWASSLLF- HVAWQGNFEQ WIK------- ---------- -----DPLHI
                                ATHFGHLAII FLWASSLLF- HVAWQGNFEQ WIK------- ---------- -----DPLHV
                                ATHFGHLAII FLWASSLLF- HVAWQGNFEQ WIQ------- ---------- -----DPLHI
                                ATHFGHLAII FLWASSLLF- HVAWQGNFEQ WIK------- ---------- -----DPLHI
                                ATHFGHLAII FLWASSLLF- HVAWQGNFEQ WIK------- ---------- -----DPLHV
                                ASHFGHLAII FLWTSGNLF- HVAWQGNFEQ WVK------- ---------- -----DPLNI
                                ASHFGHIAII FLWTSGTLF- HVAWQGNFEQ WIT------- ---------- -----DPLNI
                                ATHFGHLAII FLWASSLLF- HVAWQGNFEQ WIK------- ---------- -----DPLHI
                                ATHFGHVAII FLWASSLNF- HVAWQGNFEQ WIK------- ---------- -----DPLHI
                                ATHFGHLAII FLWASSLLF- HVAWQGNFEQ WIK------- ---------- -----DPLHV
                                ATHFGHVAII FLWASSLLF- HVAWQGNFQE WIK------- ---------- -----DPIHI
                                ATHFGHVAII FLWASSLLF- HVAWQGNFEQ WIK------- ---------- -----DPLHI
                                ATHFGHLAII FLWASSLLF- HVAWQGNFEQ WIK------- ---------- -----DPLHV
                                ATHFGHLAII FLWASSLLF- HVAWQGNFEQ WIK------- ---------- -----DPLHV
                                ATHFGHLAII FLWASSLLF- HVAWQGNFEQ WIK------- ---------- -----DPLHV
                                ATHFGHLAII FLWASSLLF- HVAWQGNFEE WIK------- ---------- -----DPLHV
                                ASHFGHIAII FLWTSGTLF- HVAWQGNFEQ WIK------- ---------- -----DPLNV
                                ATHFGHLAII FLWASSLLF- HVAWQGNFEQ WIK------- ---------- -----DPLHI
                                ATHFGHVAII FLWASSLLF- HVAWQGNFEQ WIK------- ---------- -----DPIHI
                                ASHFGHLAII FLWTSGNLF- HVAWQGNFEQ WIK------- ---------- -----DPLNV
                                ASHFGHIAII FLWTSGLLF- HVAWQGNFEQ WIK------- ---------- -----DPLNI
                                ATHFGHLAII FLWASSLLF- HVAWQGNFEQ WIT------- ---------- -----DPLHI
                                ASHFGHIAII FLWTSGTLF- HVAWQGNFEQ WIK------- ---------- -----DPLNV
                                ASHFGHIAII FLWTSGTLF- HVAWQGNFEQ WIT------- ---------- -----DPLNI
                                ATHFGHVAII FLWASSLLF- HVAWQGNFEQ WIK------- ---------- -----DPLHI
                                ATHFGHVAII FLWASSLNF- HVAWQGNFEQ WIK------- ---------- -----DPLHI
                                ATHFGHLAII FLWASSLLF- HVAWQGNFEQ WIK------- ---------- -----DPLHI
                                ATHFGHLAII FLWASSLLF- HVAWQGNFEQ WIK------- ---------- -----DPLHI
                                ATHFGHVAII FLWASSLLF- HVAWQGNFEQ WIK------- ---------- -----DPLHI
                                ATHFGHLAII FLWTSSLLF- HVAWQGNFEQ WIK------- ---------- -----DPLHI
                                ASHFGHLAII FLWTSGNLF- HVAWQGNFEQ WVK------- ---------- -----DPLNV
                                ASHFGHLAII FLWTSGNLF- HVAWQGNFEQ WVK------- ---------- -----DPLNI
                                ASHFGHVAII FLWASSLLF- HVAWQGNFEQ WIK------- ---------- -----DPLHI
                                ASHFGHLAII FLWTSGNLF- HVAWQGNFEQ WVK------- ---------- -----DPLNV
                                ATHFGHLAII FLWASSLLF- HVAWQGNFEQ WIK------- ---------- -----DPLHI
                                ATHFGHVAII FLWASSLLF- HVAWQGNFEQ WIK------- ---------- -----DPLHI
                                ASHFGHLAII FLWTSGNLF- HVAWQGNFEQ WVK------- ---------- -----DPLNI
                                ATHFGHLAII FLWASSLLF- HVAWQGNFEQ WIT------- ---------- -----DPLHI
                                ASHFGHIAII FLWTSGTLF- HVAWQGNFEQ WIK------- ---------- -----DPLNV
                                ATHFGHLAII FLWASSLLF- HVAWQGNFEQ WIT------- ---------- -----DPLHI
                                ATHFGHLAII FLWASSLLF- HVAWQGNFEQ WIK------- ---------- -----DPLHI
                                ATHFGHLAII FLWASSLLF- HVAWQGNFEQ WIK------- ---------- -----DPLHV
                                ATHFGHLAII FLWASSLLF- HVAWQGNFEQ WIK------- ---------- -----DPLHI
                                ASHFGHIAII FLWTSGTLF- HVAWQGNFEQ WIK------- ---------- -----DPVNI
                                ATHFGHVAII FLWASSLLF- HVAWQGNFET WIK------- ---------- -----DPIHI
                                ASHFGHLAII FLWTSGNLF- HVAWQGNFEQ WIK------- ---------- -----DPLNT
                                ASHFGHIAII FLWTSGTIF- HVAWQGNFEQ WIK------- ---------- -----DPVNI
                                ATHFGHVAII FLWASSLLF- HVAWQGNFEQ WIK------- ---------- -----DPLHI
                                ATHFGHVAII FLWASSLLF- HVAWQGNFET WIK------- ---------- -----DPIHI
                                ASHFGHLAII FLWVSGSLF- HVAWQGNFEQ WVQ------- ---------- -----DPVNT
                                ASHFGHIAII FLWTSGTLF- HVAWQGNFEQ WIK------- ---------- -----DPLNI
                                ASHFGHIAII FLWTSGTLF- HVAWQGNFEQ WIT------- ---------- -----DPLNI
                                ASHFGHIAII FLWTSGTIF- HVAWQGNFEQ WIK------- ---------- -----DPVNI
                                ATHFGHLAII FLWASSLLF- HVAWQGNFEQ WIT------- ---------- -----DPLHI
                                ASHFGHIAII FLWTSGTLF- HVAWQGNFEQ WIK------- ---------- -----DPVNI
                                ATHFGHLAII FLWASSLLF- HVAWQGNFEQ WIK------- ---------- -----DPLHI
                                ATHFGHVAII FLWTSSLLF- HVAWQGNFEQ WIK------- ---------- -----DPLNV
                                ASHFGHLAII FLWTSGTVF- HVAWQGNFEQ WIK------- ---------- -----DPLNV
                                ASHFGHLAII FLWTSGNLF- HVAWQGNFEQ WVK------- ---------- -----DPLNI
                                ATHFGHVAII FLWASSLLF- HVAWQGNFEQ WIK------- ---------- -----DPLHI
                                ATHFGHLAII FLWASSLLF- HVAWQGNFEQ WIT------- ---------- -----DPLHI
                                ASHFGHIAII FLWTSGSLF- HVAWQGNFEQ WVK------- ---------- -----DPLNV
                                ATHFGHVAII FLWASSLLF- HVAWQGNFEQ WIK------- ---------- -----DPLHI
                                ASHFGHLAII FLWASGSLF- HVAWQGNFEQ WIK------- ---------- -----DPLNV
                                ATHFGHLAII FLWASSLLF- HVAWQGNFEQ WIK------- ---------- -----DPLHI
                                ASHFGHIAII FLWTSGNLF- HVAWQGNFEQ WVK------- ---------- -----DPLNV
                                ASHFGHLAII FLWTSGTVF- HVAWQGNFEQ WIK------- ---------- -----DPLNV
                                ATHFGHVAII FLWASSLLF- HVAWQGNFEQ WIK------- ---------- -----DPLHI
                                ATHFGHVAII FLWASSLLF- HVAWQGNFEQ WIR------- ---------- -----DPLHI
                                ATHFGHVAII FLWTSSLLF- HVAWQGNFEQ WIK------- ---------- -----DPLNV
                                ATHFGHVAII FLWASSLLF- HVAWQGNFEQ WIK------- ---------- -----DPLHI
                                ATHFGHLAII FLWASSLLF- HVAWQGNFEQ WIT------- ---------- -----DPLHI
                                ASHFGHIAII FLWTSGSLF- HVAWQGNFEQ WIK------- ---------- -----DPLNV
                                ASHFGHLAII FLWVSGSLF- HVAWQGNFEQ WVQ------- ---------- -----DPVNT
                                ATHFGHVAII FLWASSLLF- HVAWQGNFEQ WIK------- ---------- -----DPLHI
                                ASHFGHIAII FLWTSGTIF- HVAWQGNFEQ WIK------- ---------- -----DPLNI
                                ATHFGHLAII FLWASSLLF- HVAWQGNFEQ WIK------- ---------- -----DPLHI
                                ASHFGHLAII FLWTSGNLF- HVAWQGNFEQ WIK------- ---------- -----DPLNV
                                ASHFGHIAII FLWTSGSLF- HVAWQGNFEQ WIK------- ---------- -----DPLNV
                                ASHFGHIAII FLWTSGTIF- HVAWQGNFEQ WIK------- ---------- -----DPLNI
                                ASHFGHLAII FLWTSGNLF- HVAWQGNFEQ WIK------- ---------- -----DPLNV
                                ATHFGHLGII FLWASGNQF- HVAWQGNFEQ WIK------- ---------- -----DPLNV
                                ASHFGHIAII FLWTSGTIF- HVAWQGNFEQ WIK------- ---------- -----DPLNI
                                ASHFGHIAII FLWTSGTIF- HVAWQGNFEQ WIK------- ---------- -----DPLNI
                                ASHFGHIAII FLWTSGTIF- HVAWQGNFEQ WIK------- ---------- -----DPLNI
                                ATHFGHVAII FLWASSLLF- HVAWQGNFEQ WIK------- ---------- -----DPLHI
                                ASHFGHLAII FLWTSGSLF- HVAWQGNFEQ WVK------- ---------- -----DPLNI
                                ATHFGHVAII FLWASSLLF- HVAWQGNFEQ WIK------- ---------- -----DPLHI
                                ASHFGHLAII FLWTSGSLF- HVAWQGNFEQ WVK------- ---------- -----DPLNI
                                ATHFGHVAII FLWASSLLF- HVAWQGNFEQ WIQ------- ---------- -----DPLHI
                                ASHFGHLAII FLWTSGTVF- HVAWQGNFEQ WIK------- ---------- -----DPLNV
                                ASHFGHIAII FLWTSGTLF- HVAWQGNFEQ WIK------- ---------- -----DPLNI
                                ATHFGHLGII FLWASSLLF- HVAWQGNFEQ WIK------- ---------- -----DPLNV
                                ASHFGHLAII FLWTSGNLF- HVAWQGNFEQ WVK------- ---------- -----DPLNV
                                ASHFGHLAII FLWTSGSLF- HVAWQGNFEQ WIK------- ---------- -----DPLNV
                                ATHFGHVAII FLWASSLLF- HVAWQGNFEQ WIK------- ---------- -----DPLHI
                                ASHFGHIAII FLWTSGTIF- HVAWQGNFEQ WIK------- ---------- -----DPLNV
                                ASHFGHLAII FLWTSGSLF- HVAWQGNFEQ WIK------- ---------- -----DPLNV
                                ASHFGHIAII FLWTSGTIF- HVAWQGNFEQ WIK------- ---------- -----DPLNV
                                SSHFGHVAII FLWTSGLLF- HVAWQGNFEQ WTK------- ---------- -----DPLNT
                                ASHFGHVAII FLWTSSLLF- HVAWQGNFQQ WIT------- ---------- -----DPVNI
                                ASHFGHLAII FLWTSGTIF- HVAWQGNFEQ WIK------- ---------- -----DPLNV
                                ASHFGHLAII FLWTSGNLF- HVAWQGNFEQ WIK------- ---------- -----DPLHV
                                ASHFGHLAII FLWTSGTLF- HVAWQGNFEQ WIK------- ---------- -----DPLNV
                                ATHFGHIAII FLWASSLLF- HVAWQGNFEQ WIK------- ---------- -----DPLHV
                                ASHFGHLAII FLWTSGTVF- HVAWQGNFEQ WIK------- ---------- -----DPLNV
                                ATHFGHLAII FLWASGSQF- HVAWQGNFPQ WIK------- ---------- -----DPLNV
                                ATHFGHVAII FLWASSLLF- HVAWQGNFEQ WIK------- ---------- -----DPLHI
                                ATHFGHLAII FLWASSLNF- HVAWQGNFEQ WIK------- ---------- -----DPLHI
                                ATHFGHLAII FLWASGSQF- HVAWQGNFPQ WIQ------- ---------- -----DPLNV
                                ASHFGHLAII FLWTSGNLF- HVAWQGNFEQ WIK------- ---------- -----DPLNI
                                ATHFGHVAII FLWASSLLF- HVAWQGNFEQ WIK------- ---------- -----DPLHI
                                ASHFGHLAII FLWTSGNLF- HVAWQGNFEQ WIK------- ---------- -----DPLNV
                                ATHFGHVAII FLWASSLLF- HVAWQGNFEQ WIK------- ---------- -----DPLHI
                                ATHFGHIAII FLWASSLLF- HVAWQGNFEQ WTK------- ---------- -----DPLHV
                                ATHFGHLAII FLWASGSLF- HVAWQGNFEQ WIK------- ---------- -----DPLNI
                                ATHFGHVAII FLWASSLLF- HVAWQGNFEQ WIK------- ---------- -----DPLHI
                                ATHFGHVAII FLWASSLLF- HVAWQGNFEQ WIK------- ---------- -----DPLHI
                                ASHFGHLAII FLWTSGSLF- HVAWQGNFEQ WIK------- ---------- -----DPLNV
                                ATHFGHVAII FLWTSSLLF- HVAWQGNFEQ WIK------- ---------- -----DPLNI
                                ASHFGHLAII FLWTSGNLF- HVAWQGNFEQ WIK------- ---------- -----DPLNI
                                ASHFGHLAII FLWTSGTVF- HVAWQGNFEQ WIK------- ---------- -----DPLNV
                                ATHFGHVAII FLWTSSLLF- HVAWQGNFEQ WIK------- ---------- -----DPLNI
                                ASHFGHLAII FLWTSGNLF- HVAWQGNFEQ WIK------- ---------- -----DPLNT
                                ASHFGHLAII FLWTSGNLF- HVAWQGNFEQ WIK------- ---------- -----DPLNV
                                ASHFGHLAII FLWTSGNLF- HVAWQGNFEQ WVK------- ---------- -----DPLNI
                                ATHFGHVAII FLWASGLLF- HVAWQGNFEQ WTK------- ---------- -----DPLNV
                                ASHFGHIAII FLWTSGTLF- HVAWQGNFEQ WIK------- ---------- -----DPLNV
                                ASHFGHLAII FLWTSGTLF- HVAWQGNFEQ WIK------- ---------- -----DPLNV
                                ASHFGHLAII FLWTSGTVF- HVAWQGNFEQ WIK------- ---------- -----DPLNV
                                ATHFGHLAII FLWASGNLF- HVAWQGNFEQ WIT------- ---------- -----DPLHI
                                ASHFGHLAII FLWTSGTLF- HVAWQGNFEQ WIK------- ---------- -----DPLNV
                                ASHFGHLAII FLWTSGTLF- HVAWQGNFEQ WIK------- ---------- -----DPLNV
                                ASHFGHLAII FLWTSGTLF- HVAWQGNFEQ WVK------- ---------- -----DPLNV
                                ASHFGHLAII FLWTSGTLF- HVAWQGNFEQ WIK------- ---------- -----DPLNI
                                ASHFGHLAII FLWASGIVF- HVAWQGNYEL WIK------- ---------- -----DPLRI
                                ATHFGHVAII FLWASSLLF- HVAWQGNFEQ WIR------- ---------- -----DPLHI
                                ASHFGHLAII FLWTSGNLF- HVAWQGNFEQ WIK------- ---------- -----DPLNV
                                ASHFGHLAII FLWTSGNLF- HVAWQGNFEQ WIK------- ---------- -----DPLNV
                                ASHFGHLAII FLWTSGNLF- HVAWQGNFEQ WIK------- ---------- -----DPLNI
                                ASHFGHLAII FLWTSGSLF- HVAWQGNFEQ WIK------- ---------- -----DPLNV
                                ASHFGHLAII FLWTSGNLF- HVAWQGNFEQ WIK------- ---------- -----DPLNV
                                ASHFGHLAII FLWTSGNLF- HVAWQGNFQQ WVK------- ---------- -----DPLNI
                                ATHFGHVAII FLWASSLLF- HVAWQGNFQQ WIK------- ---------- -----DPIHI
                                ASHFGHIAII FLWTSGTLF- HVAWQGNFEQ WIT------- ---------- -----DPLNI
                                ASHFGHIAII FLWTSGTLF- HVAWQGNFEQ WIT------- ---------- -----DPLNI
                                ASHFGHLAII FLWTSGNLF- HVAWQGNFEQ WIR------- ---------- -----DPLHI
                                ASHFGHIAII FLWTSGTLF- HVAWQGNFEQ WIK------- ---------- -----DPLNI
                                ASHFGHIAII FLWTSGTLF- HVAWQGNFEQ WIK------- ---------- -----DPLNI
                                ATHFGHVAII FLWASSLLF- HVAWQGNFQQ WIK------- ---------- -----DPIHI
                                GTHFAQVAII FLWTSSLLF- HVAWQGNFEQ WIK------- ---------- -----DPLHV
                                ATHFGHVAII FLWTSSLLF- HVAWQGNFEQ WIK------- ---------- -----DPLNV
                                ASHFGHIAII FLWTSGNLF- HVAWQGNFEQ WIK------- ---------- -----DPLNV
                                ATHFGHVAII FLWASSLLF- HVAWQGNFEQ WIK------- ---------- -----DPLHI
                                ATHFGHVAII FLWTSSLLF- HVAWQGNFQQ WIK------- ---------- -----DPIHI
                                ASHFGHLAII FLWTSGTLF- HVAWQGNFEQ WIK------- ---------- -----DPLNV
                                ASHFGHLAII FLWTSGNLF- HVAWQGNFEQ WVK------- ---------- -----DPLGV
                                GTHFAQVAII FLWTSSLLF- HVAWQGNFEQ WIK------- ---------- -----DPLHV
                                ATHFGHVAII FLWASSLLF- HVAWQGNFEQ WIK------- ---------- -----DPLHI
                                ASHFGHLAII FLWTSGSLF- HVAWQGNFEQ WIK------- ---------- -----DPLNI
                                ATHFGHLAII FLWASGSLF- HVAWQGNFEQ WIK------- ---------- -----DPLNI
                                ATHFGHVAII FLWASSLLF- HVAWQGNFEQ WIK------- ---------- -----DPLHI
                                ASHFGHLAII FLWTSGNLF- HVAWQGNFEQ WIK------- ---------- -----DPLNV
                                ASHFGHLAII FLWTSGNLF- HVAWQGNFEQ WVK------- ---------- -----DPLGT
                                ATHFGHLAII FLWASGNLF- HVAWQGNFEQ WIK------- ---------- -----DPLHI
                                ATHFGHLAII FLWTSGNLF- HVAWQGNFEQ WIK------- ---------- -----DPLNI
                                ASHFGHLAII FLWTSGNLF- HVAWQGNFEQ WIK------- ---------- -----DPLNV
                                ATHFGHLAII FLWASGNLF- HVAWQGNFEQ WIK------- ---------- -----DPLHI
                                ASHFGHLAII FLWTSGNLF- HVAWQGNFEQ WIK------- ---------- -----DPLNI
                                ASHFGHIAII FLWTSGTLF- HVAWQGNFEQ WIK------- ---------- -----DPLNI
                                ASHFGHLAII FLWASGILF- HVAWQGNFEV WIK------- ---------- -----DPVHV
                                ASHFGHLAII FLWTSGNLF- HVAWQGNFEQ WIQ------- ---------- -----NPLTT
                                ASHFGHLAII FLWTSGNLF- HVAWQGNFEQ WIQ------- ---------- -----NPLTT
                                ATHFGHLAII FLWASGNLF- HIAWQGNFEQ WIA------- ---------- -----NPSGV
                                ASHFGHLAII FLWASGILF- HVAWQGNFEV WIK------- ---------- -----DPVHV
                                ASHFGHLAII FLWASGILF- HVAWQGNFEV WIK------- ---------- -----DPVHV
                                ASHFGHLAII FLWASGILF- HVAWQGNFEV WIK------- ---------- -----DPVHV
                                ASHFGHLAII FLWASGILF- HVAWQGNFEV WIK------- ---------- -----DPVHV
                                ATHFGHLAII FLWASSLLF- HVAWQGNFEQ WIK------- ---------- -----DPLHV
                                ATHFGHLAII FLWASSLLF- HVAWQGNFEQ WIK------- ---------- -----DPLHV
                                ASHFGHLAII FLWTSGNLF- HVAWQGNFEQ WVK------- ---------- -----DPLGV
                                STHFGHLAII GLWVSGNLF- HIAWQGNFEQ WVA------- ---------- -----DPLYV
                                ASHFGHLAII FLWASGILF- HVAWQGNFEV WIK------- ---------- -----DPVHV
                                STHFGHLAII GLWVSGNLF- HIAWQGNFEQ WVA------- ---------- -----DPLHV
                                ASHFGHIAII FLWTSGTLF- HVAWQGNFEQ WIK------- ---------- -----DPLNI
                                ASHFGHLAII FLWASGILF- HVAWQGNFEV WIK------- ---------- -----DPLHV
                                ASHFGHVAII FLWASSLLF- HVAWQGNFER WIK------- ---------- -----DPTHI
                                ASHFGHLAII FLWTSGNLF- HVAWQGNFEQ WIK------- ---------- -----DPLNI
                                STHFGHLAII GLWVSGNLF- HIAWQGNFEQ WVA------- ---------- -----DPLHV
                                ATHFGHLAII FLWASGNVF- HIAWQGNYEQ WVA------- ---------- -----NPTGV
                                SSHFGHLAII FLWASGILF- HVAWQGNFEI WIK------- ---------- -----DPIHI
                                ASHFGHLAII FLWTSGTLF- HVAWQGNFEQ WIK------- ---------- -----DPLNT
                                STHFGHLAII GLWVSGNLF- HIAWQGNFEQ WVA------- ---------- -----DPLHV
                                ASHFGHLAII FLWASGILF- HVAWQGNFEV WIK------- ---------- -----DPVHV
                                ASHFGHLAII FLWASGVLF- HVAWQGNFEQ WIK------- ---------- -----DPLNV
                                ASHFGHLAII FLWASGIVF- HVAWQGNFEV WIK------- ---------- -----DPLHV
                                ASHFGHLAII FLWTSGNLF- HVAWQGNFPQ WTQ------- ---------- -----DPLNV
                                ASHFGHLAII FLWTSGNLF- HVAWQGNFEQ WIQ------- ---------- -----NPLTT
                                ASHFGHLAII FLWTSGTLF- HVAWQGNFEE WIK------- ---------- -----DPETV
                                STHFGHLAII GLWVSGNLF- HVAWQGNFEQ WVA------- ---------- -----DPLHV
                                STHFGHLAII GLWVSGNLF- HIAWQGNFEQ WVT------- ---------- -----DPLHV
                                ASHFGHLAII FLWTSGTLF- HVAWQGNFEE WIK------- ---------- -----DPETV
                                ASHFGHLAII FLWASGILF- HVAWQGNYEQ WIQ------- ---------- -----DPLHT
                                ASHFGQLAII FLWTSGNLF- HVAWQGNFEA WVQ------- ---------- -----DPLHV
                                STHFGHLAII GLWVSGNLF- HIAWQGNFEQ WVT------- ---------- -----DPLHV
                                ASHFGHLAII FLWTSGNLF- HVAWQGNFPQ WIQ------- ---------- -----DPLNV
                                ATHFGHLAII FLWASGNVF- HIAWQGNYEQ WVA------- ---------- -----NPTGV
                                ATHFGHLAII FLWASGSLF- HVAWQGNFEQ WIK------- ---------- -----DPLNV
                                ASHFGHLAII FLWTSGNLF- HVAWQGNFEQ WIK------- ---------- -----NPLTT
                                ASHFGHLAII FLWTSGTLF- HVAWQGNFEE WIK------- ---------- -----DPETV
                                ASHFGHLAII FLWTSGTLF- HVAWQGNFEE WIK------- ---------- -----DPETI
                                ASHFGHLAII FLWTSGTLF- HVAWQGNFQQ WIK------- ---------- -----DPLNT
                                ASHFGQLAII FLWTSGNLF- HVAWQGNFES WVQ------- ---------- -----DPLHV
                                ASHFGHLAII FLWTSGILF- HVAWQGNFEA WIK------- ---------- -----DPLNI
                                ASHFGHLAII FLWTSGNLF- HVAWQGNFQQ WVK------- ---------- -----DPLNT
                                ASHFGHLAII FLWTSSLLF- HVAWQGNFER WIK------- ---------- -----DPIHT
                                ASHFGHLAII FLWVSGNLF- HVAWQGNFEQ WIK------- ---------- -----DPVNT
                                ASHFGHLAII FLWTSGTLF- HVAWQGNFEQ WIK------- ---------- -----DPINI
                                STHFGHLAII GLWVSGNLF- HIAWQGNFEQ WVA------- ---------- -----DPLHV
                                ASHFGHIAII FLWTSGILF- HVAWQGNFEQ WVK------- ---------- -----DPLTV
                                STHFGHLAII GLWVSGNLF- HIAWQGNFEQ WVS------- ---------- -----DPLHV
                                ASHFGHIAII FLWTSGILF- HVAWQGNFEQ WVK------- ---------- -----DPLTV
                                ATHFGHVAII FLWASSLLF- HVAWQGNFPQ WIK------- ---------- -----DPIHL
                                STHFGHLAII GLWVSGNLF- HIAWQGNFEQ WVA------- ---------- -----DPLHV
                                STHFGHLAII GLWVSGNLF- HIAWQGNFEQ WVA------- ---------- -----DPLHV
                                STHFGHLAII GLWVSGNLF- HIAWQGNFEQ WVA------- ---------- -----DPLHV
                                STHFGHLAII GLWVSGNLF- HIAWQGNFEQ WVT------- ---------- -----DPLHI
                                ASHFGHLAII FLWISGILF- HVAWQGNFEQ WIQ------- ---------- -----DPLNN
                                ATHFGHLAII GLWVSGNLF- HVAWQGNFEQ WVA------- ---------- -----DPLHV
                                ATHFGHLAII GLWVSGNLF- HVAWQGNFEQ WVA------- ---------- -----DPLHV
                                ASHFGHLAII FLWTSGNLF- HVAWQGNFEL WIK------- ---------- -----DPLNV
                                STHFGHLAII GLWVSGNLF- HIAWQGNFEQ WVA------- ---------- -----DPLHV
                                STHFGHLAII GLWVSGNLF- HIAWQGNFEQ WVA------- ---------- -----DPLHV
                                ATHFGHLAII GLWVSGNLF- HVAWQGNFEQ WVA------- ---------- -----DPLHV
                                ATHFGHLAII GLWVSGNLF- HVAWQGNFEQ WVA------- ---------- -----DPLHV
                                STHFGHLAII GLWVSGNLF- HIAWQGNFEQ WVA------- ---------- -----DPLHV
                                ATHFGHLAII GLWVSGNLF- HVAWQGNFEQ WVA------- ---------- -----DPLHV
                                STHFGHLAII GLWVSGNLF- HIAWQGNFEQ WVA------- ---------- -----DPLHV
                                ASHFGHLAVI FLWVSGNLF- HVAWQGNFEQ WVA------- ---------- -----DPLGT
                                STHFGHLAII GLWVSGNLF- HVAWQGNFEQ WVA------- ---------- -----DPLHV
                                ASHFGHLAVI FLWVSGNLF- HVAWQGNFEQ WVA------- ---------- -----DPLGT
                                ATHFGHVAII FLWTSSLLF- HVAWQGNFPQ WIK------- ---------- -----DPLHI
                                STHFGHLAII GLWVSGNLF- HIAWQGNFEQ WVA------- ---------- -----DPLHV
                                STHFGHLAII GLWVSGNLF- HIAWQGNFEQ WVA------- ---------- -----DPLHV
                                STHFGHLAII GLWVSGNLF- HIAWQGNFEQ WVS------- ---------- -----DPLHV
                                STHFGHLAII GLWVSGNLF- HIAWQGNFEQ WVA------- ---------- -----DPLHV
                                ASHFGHLAII FLWASGVLF- HVAWQGNFEQ WIK------- ---------- -----DPLTV
                                STHFGHLAII GLWVSGNLF- HIAWQGNFEQ WVA------- ---------- -----DPLHV
                                ATHFGHLAII GLWVAGNLF- HIAWQGNFEQ WVT------- ---------- -----DPLHI
                                ATHFGHLAVI GLWVAGNLF- HIAWQGNFEQ WVT------- ---------- -----DPLHI
                                STHFGHLAII GLWVSGNLF- HIAWQGNFEQ WVA------- ---------- -----DPLHV
                                STHFGHLAII GLWVSGNLF- HIAWQGNFEQ WVA------- ---------- -----DPLHV
                                ATHFGHVAII FLWTSSLLF- HVAWQGNFQQ WIK------- ---------- -----DPLHI
                                STHFGHLAII GLWVSGNLF- HIAWQGNFEQ WVA------- ---------- -----DPLHV
                                ATHFGHLAII GLWVAGNLF- HIAWQGNFEQ WVT------- ---------- -----DPLHI
                                ATHFGHLAII GLWVAGNLF- HIAWQGNFEQ WVT------- ---------- -----DPLHV
                                ATHFGHLAII GLWVAGNLF- HIAWQGNYEQ WVT------- ---------- -----DPLHI
                                STHFGHLAII GLWVSGNLF- HIAWQGNFEQ WVA------- ---------- -----DPLHV
                                STHFGHLAII GLWVSGNLF- HIAWQGNFEQ WVA------- ---------- -----DPLHV
                                STHFGHLAII GLWVSGNLF- HIAWQGNFEQ WVA------- ---------- -----DPLHI
                                STHFGHLAII GLWVSGNLF- HIAWQGNFEQ WVA------- ---------- -----DPLHI
                                ATHFGHLAII GLWVAGNLF- HIAWQGNFEQ WVT------- ---------- -----DPLHV
                                SAHFGHLAVI FIWMSAAFF- HGARFSNYSG WLS------- ---------- -----DPTHV
                                ASHFGHLAII FLWTSGNLF- HVAWQGNFAQ WVA------- ---------- -----DPLNT
                                STHFGHLAII ALWVAGNLF- HVAWQGNFEQ FVL------- ---------- -----DPTHV
                                SAHFGHLAVI FVWISGAYF- HGAKFSNYEA WLT------- ---------- -----NPTAI
                                STHFGHLAII GLWVSGNLF- HIAWQGNFEQ WVA------- ---------- -----DPLHV
                                SAHFGHLAVI FIWMSAAFF- HGARFSNYSG WLS------- ---------- -----DPTHV
                                STHFGHLAII ALWVAGNLF- HIAWQGNFEQ FVL------- ---------- -----DPTHV
                                SAHFGHLAVI FVWLSGMYF- HGAKFSNYEA WLA------- ---------- -----NPTGI
                                STHFGHLAVI GLWVAGNLF- HVAWQGNFEQ WVA------- ---------- -----DPQNV
                                AAHFGHLAVV MLWLSGMIF- HGAKFSNYEA WLT------- ---------- -----DPLSI
                                STHFGHLAII ALWVAGNLF- HIAWQGNFEQ FVL------- ---------- -----DPTHV
                                STHFGHLAII GLWVSGNLF- HIAWQGNFEQ WVS------- ---------- -----DPLHV
                                SAHFGHLAVI FIWLSGAYF- HGAKFSNYEA WLT------- ---------- -----NPTGI
                                STHFGHLAII ALWVAGNLF- HIAWQGNFEQ FVL------- ---------- -----DPTHV
                                SAHFGHLAVV FIWLSGMYF- HGAKFSNYEA WLA------- ---------- -----DPTGI
                                STHFGHLAII ALWVAGNLF- HIAWQGNFEQ FVL------- ---------- -----DPTHV
                                STHFGHLAII ALWVAGNLF- HIAWQGNFEQ FVL------- ---------- -----DPTHV
                                STHFGHLAII ALWVAGNLF- HIAWQGNFEQ FVL------- ---------- -----DPTHV
                                STHFGHLAII ALWVAGNLF- HIAWQGNFEQ FVL------- ---------- -----DPTHV
                                STHFGHLAII ALWVAGNLF- HIAWQGNFEQ FVL------- ---------- -----DPTHV
                                STHFGHLAII ALWVAGNLF- HIAWQGNFEQ FVL------- ---------- -----DPTHV
                                ---------- ---------- ---------- ---------- ---------- ----------
                                ASHFGHLAII FLWTSGNLF- HVAWQGNFEQ WIK------- ---------- -----DPLNV
                                SAHFGHLAVI FIWLSGAYF- HGAKFSNYEA WLT------- ---------- -----NPTGI
                                SAHFGHLAVI FIWLSGAYF- HGAKFSNYEA WLT------- ---------- -----NPTGI
                                AAHFGHLAVV TIWLSGMIF- HGAKFSNYEA WLS------- ---------- -----DPLNV
                                SAHFGHLAVI FIWLSGAYF- HGAKFSNYEA WLT------- ---------- -----NPTGI
                                STHFGHLAII ALWVAGNLF- HIAWQGNFEQ FVL------- ---------- -----DPTHV
                                SAHFGHLAVI FIWLSGAYF- HGAKFSNYEA WLT------- ---------- -----NPTGI
                                STHFGHLAII ALWVAGNLF- HIAWQGNFEQ FVL------- ---------- -----DPTHV
                                AAHFGHLAVV TIWLSGMIF- HGAKFSNYEA WLS------- ---------- -----DPLNV
                                STHFGHLAII ALWVAGNLF- HIAWQGNFEQ FVL------- ---------- -----DPTHV
                                SAHFGHLAVV MVWLSGMIF- HGAKFSNYEA WLS------- ---------- -----DPLNV
                                SAHFGHLAVV TIWLSGMIF- HGAKFSNYEA WLS------- ---------- -----DPLNV
                                SAHFGHLAVI FIWLSGAYF- HGAKFSNYEA WLT------- ---------- -----NPTGI
                                STHFGHLAII ALWVAGNLF- HIAWQGNFEQ FVL------- ---------- -----DPTHV
                                SAHFGHLAVI FVWLSGMYF- HGAKFSNYSA WLA------- ---------- -----DPTRV
                                AAHFGHLAVV AIWLSGMLF- HGAKFSNYEA WLA------- ---------- -----DPLGV
                                AAHFGHLAVV TLWLSGMIF- HGARFSNYEA WLS------- ---------- -----DPLNV
                                AAHFGHLAVV TIWLSGMIF- HGAKFSNYEA WLS------- ---------- -----DPLNV
                                AAHFGHLAVV TLWLSGMIF- HGARFSNYEA WLS------- ---------- -----DPLNV
                                AAHFGHLAVV TLWLSGMIF- HGARFSNYEA WLS------- ---------- -----DPLNV
                                AAHFGHLSVV AIWLSGMLF- HGAKFSNYEA WLS------- ---------- -----DPLNV
                                STHFGHLAII ALWVAGNLF- HIAWQGNFEQ FVL------- ---------- -----DPTHV
                                AAHFGHLAVV AIWLSGMLF- HGAKFSNYEA WLA------- ---------- -----DPLGV
                                AAHFGHLAVV FIWLSGMIF- HGARFSNYEA WLT------- ---------- -----DPLAI
                                STHFGHLAVI GLWVAGNLF- HIAWQGNFEQ WVA------- ---------- -----DPQNV
                                STHFGHLAVI GLWVAGNLF- HIAWQGNFEQ WVA------- ---------- -----DPQNV
                                SAHFGHLAVV FVWLSGMYF- HGARFSNYEA WLT------- ---------- -----DPTNI
                                SAHFGHLAVI FVWLSGMYF- HGARFSNYEA WLT------- ---------- -----DPINI
                                SAHFGHLAVV MVWLSGMIF- HGAKFSNYEA WLS------- ---------- -----DPLNV
                                AAHFGHLAVV TLWLSGMIF- HGARFSNYEA WLS------- ---------- -----DPLNV
                                STHFGHLAII GLWVSGNLF- HIAWQGNFEQ WVT------- ---------- -----DPLHI
                                AAHFGHLSVV AIWLSGMLF- HGAKFSNYEA WLA------- ---------- -----DPLGV
                                STHFGHLAVI GLWVAGNLF- HIAWQGNFEQ WVA------- ---------- -----DPQNV
                                AAHFGHLAVV TLWLSGMIF- HGARFSNYEA WLS------- ---------- -----DPLNV
                                AAHFGHLAVV TIWLSGMIF- HGAKFSNYEA WLS------- ---------- -----DPLNV
                                SAHFGHLAVV FIWLSGMYF- HGAKFSNYEA WLA------- ---------- -----DPTGI
                                AAHFGHLAVV AIWLSGMLF- HGAKFSNYEA WLA------- ---------- -----DPLGV
                                AAHFGHLAVV TIWLSGMIF- HGAKFSNYEA WLS------- ---------- -----DPLNV
                                AAHFGHLAVV TLWLSGMIF- HGARFSNYEA WLS------- ---------- -----DPLNV
                                SAHFGHLAVV FIWLSGMYF- HGAKFSNYEA WLA------- ---------- -----DPTGI
                                AAHFGHLAVV TIWLSGMLF- HGAKFSNYEA WLT------- ---------- -----DPLGV
                                SAHFGHLAVV MVWLSGMIF- HGAKFSNYEA WLS------- ---------- -----DPLNV
                                SAHFGHLAVI FIWLSGMYF- HGAKFSNYEA WLA------- ---------- -----DPLHV
                                AAHFGHLSVV AIWLSGMLF- HGAKFSNYEA WLA------- ---------- -----DPLGV
                                AAHFGHLAVV AIWLSGMLF- HGAKFSNYEA WLS------- ---------- -----DPLNV
                                AAHFGHLSVV AIWLSGMLF- HGAKFSNYEA WLS------- ---------- -----DPLNV
                                AAHFGHLSVV AIWLSGMLF- HGAKFSNYEA WLS------- ---------- -----DPLNV
                                AAHFGHLAVV TIWLSGMIF- HGAKFSNYEA WLS------- ---------- -----DPLNV
                                SAHFGHLAVI FVWLSGAYF- HGAKFSNYEA WLS------- ---------- -----NPTGI
                                SAHFGHLAVV FIWLSGMYF- HGAKFSNYEA WLA------- ---------- -----NPTGV
                                AAHFGHLAVV AIWLSGMLF- HGAKFSNYEA WLA------- ---------- -----DPLGI
                                AAHFGHLAVV TIWLSGMIF- HGAKFSNYEA WLT------- ---------- -----DPLNV
                                STHFGHLAII GLWVSGNLF- HIAWQGNFEQ WVA------- ---------- -----DPLHV
                                SAHFGHLAVV TIWLSGMIF- HGAKFSNYEA WLS------- ---------- -----DPLNV
                                SAHFGHLAVV FVWLSGMYF- HGAKFSNYEA WLA------- ---------- -----NPTGI
                                STHFGHLAII GLWVSGNLF- HIAWQGNFEQ WVA------- ---------- -----DPLHV
                                AAHFGHLAVV TIWLSGMIF- HGAKFSNYEA WLS------- ---------- -----DPLNV
                                AAHFGHLAVV TIWLSGMIF- HGAKFSNYEA WLS------- ---------- -----DPLNV
                                AAHFGHLAVV TLWLSGMIF- HGAKFSNYEA WLT------- ---------- -----DPLNV
                                AAHFGHLAVV AIWLSGMLF- HGAKFSNYEA WLA------- ---------- -----DPLGI
                                SAHFGHLAVV FVWLSGMYF- HGARFSNYEA WLS------- ---------- -----DPTHI
                                SAHFGHLAVV FVWLSGMYF- HGARFSNYVA WLK------- ---------- -----DPLNI
                                AAHFGHLAVV AIWLSGMLF- HGAKFSNYEA WLA------- ---------- -----DPLGI
                                SAHFGHLAVV TIWLSGMLF- HGAKFSNYEA WLT------- ---------- -----DPLGV
                                SAHFGHLAVV FVWLSGMYF- HGAKFSNYEA WLN------- ---------- -----NPTVI
                                SAHFGHLAVV MVWLSGMIF- HGAKFSNYEA WLS------- ---------- -----DPLNV
                                AAHFGHLAVV AIWLSGMLF- HGAKFSNYEA WLA------- ---------- -----DPLGI
                                SAHFGHLAIV TLWLSGMIF- HGAKFSNYEA WLN------- ---------- -----DPMGV
                                AAHFGHLAVV TIWLSGMIF- HGAKFSNYEA WLS------- ---------- -----DPLNV
                                AAHFGHLAVV TLWLSGMIF- HGAKFSNYEA WLS------- ---------- -----DPLGV
                                SAHFGHLAVV FVWLSGMYF- HGAKFSNYEA WLN------- ---------- -----NPTVI
                                SAHFGQLAVI FIWLSGAYF- HGARFSNYEA WLS------- ---------- -----DPTGI
                                SAHFGHLAVV FVWLSGMYF- HGARFSNYEA WLS------- ---------- -----DPTHI
                                AAHFGHLAVV AIWLSGALF- HGAKFSNYEA WLS------- ---------- -----DPLNV
                                SAHFGHLAVV FIWLSGMYF- HGARFSNYSS WLA------- ---------- -----DPIHI
                                AAHFGHLSVV FIWLSGMIF- HGAKFSNYEA WLS------- ---------- -----DPLNI
                                AAHFGHLSVV FLWLSGMIF- HGAKFSNYEA WLS------- ---------- -----DPLNI
                                AAHFGHLAVV TLWLSGMIF- HGARFSNYEA WLS------- ---------- -----DPLNI
                                AAHFGHLAVV TIWLSGMIF- HGAKFSNYEA WLS------- ---------- -----DPLNV
                                AAHFGHLAVV FIWLSGMIF- HGAKFSNYEA WLS------- ---------- -----DPLSI
                                AAHFGHLAVV AIWLSGALF- HGAKFSNYEA WLS------- ---------- -----DPLNV
                                SAHFGHLAVV FVWLSGMYF- HGARFSNYEA WLS------- ---------- -----NPTSI
                                AAHFGHLAVV TLWLSGMIF- HGAKFSNYEA WLM------- ---------- -----DPLNV
                                AAHFGHLAVV TLWLSGMIF- HGAKFSNYEA WLT------- ---------- -----DPLNV
                                AAHFGHLAVV AIWLSGMLF- HGAKFSNYEA WLS------- ---------- -----DPLGV
                                ATHFGHLAII FLWSSGNLF- HIAWQGNFEQ WVS------- ---------- -----NPTGV
                                SAHFGHLAVV FVWLSGMYF- HGAKFSNYEA WLN------- ---------- -----NPTVI
                                AAHFGHLAVV TIWLSGMLF- HGAKFSNYEA WLS------- ---------- -----DPLNV
                                SAHFGHLAVI FVWLSGAYF- HGAKFSNYEA WLT------- ---------- -----NPTAI
                                SAHFGHLAVI FIWLSGAFF- HGARFSNYSG WLA------- ---------- -----DPTHV
                                AAHFGHLAVV TLWLSGMIF- HGAKFSNYEA WLS------- ---------- -----DPLGV
                                AAHFGHLSIV AIWLSGMLF- HGAKFSNYEA WLA------- ---------- -----DPLGI
                                AAHFGHLAVV TLWLSGMIF- HGARFSNYEA WLS------- ---------- -----DPLNV
                                AAHFGHLAVV TIWLSGMLF- HGAKFSNYEA WLS------- ---------- -----DPLNV
                                AAHFGHLAVV TIWLSGMLF- HGAKFSNYEA WLS------- ---------- -----DPLGV
                                AAHFGHLAVV FIWLSGMIF- HGAKFSNYEA WLS------- ---------- -----DPLNI
                                SAHFGHLAVV FVWLSGMYF- HGAKFSNYEA WLA------- ---------- -----DPLHI
                                AAHFGHLAVV TIWLSGMIF- HGAKFSNYEA WLS------- ---------- -----DPLNV
                                AAHFGHLAVV TIWLSGMLF- HGAKFSNYEA WLA------- ---------- -----DPLGI
                                SAHFGHLAVV TIWLSGMIF- HGAKFSNYEA WLS------- ---------- -----DPLNV
                                SAHFGHLAVV FIWLSGAFF- HGARFSNYSG WLA------- ---------- -----DPTHV
                                AAHFGHLAVV TLWLSGMIF- HGARFSNYEA WLS------- ---------- -----DPLNV
                                SAHFGHLAVV FIWLSGMYF- HGARFSNYSS WLA------- ---------- -----DPLHI
                                SAHFGHLAII FVWLSGAYF- HGAKFSNYEA WLA------- ---------- -----DPTGI
                                SAHFGHLAVI FVWLSGMYF- HGARFSNYEA WLS------- ---------- -----DPLHI
                                AAHFGHLAVV TLWLSGMIF- HGAKFSNYEA WLM------- ---------- -----DPLNV
                                SAHFGHLAVV FIWLSGMYF- HGAKFSNYEA WLA------- ---------- -----NPTGV
                                ATHFGHLAII FLWVAGNLI- HIAWQGNFEQ FVA------- ---------- -----DPQHV
                                SAHFGHLAVV FIWLSGMYF- HGAKFSNYEA WLA------- ---------- -----NPTAI
                                SAHFGHLAVI FIWLSGAYF- HGAKFSNYEA WLT------- ---------- -----DPTHI
                                AAHFGHLAVV TIWLSGMIF- HGAKFSNYEA WLS------- ---------- -----DPLNV
                                AAHFGHLAVV TIWLSGMIF- HGAKFSNYEA WLS------- ---------- -----DPLNV
                                SAHFGHLAVI FVWLSGMYF- HGARFSNYEA WLS------- ---------- -----NPTAI
                                SAHFGHLAVV FVWLSGMYF- HGAKFSNYEA WLT------- ---------- -----NPLAI
                                AAHFGHLAVV TIWLSGMIF- HGAKFSNYEA WLS------- ---------- -----DPLNV
                                SAHFGHLAVV FIWLSGMYF- HGAKFSNYEA WLA------- ---------- -----NPTGI
                                SAHFGHLAVV FVWLSGMYF- HGAKFSNYEA WLT------- ---------- -----NPLAI
                                SAHFGHLAVV FVWLSGMYF- HGAKFSNYEA WLT------- ---------- -----NPLAI
                                SAHFGHLAVI FVWLSGMYF- HGARFSNYEA WLT------- ---------- -----DPINI
                                SAHFGHLAVV FVWLSGMYF- HGAKFSNYEA WLT------- ---------- -----NPLAI
                                SAHFGHLAVV FVWLSGMYF- HGARFSNYEA WLT------- ---------- -----DPTNI
                                SAHFGHLAVI FIWLSGAFF- HGARFSNFSG WLA------- ---------- -----DPTHV
                                AAHFGHLAVV TIWLSGMIF- HGARFSNYEA WLS------- ---------- -----DPLNI
                                AAHFGHLAVV TLWLSGMIF- HGAKFSNYEA WLS------- ---------- -----DPLGV
                                AAHFGHLAVV TIWLSGMIF- HGAKFSNYEA WLS------- ---------- -----DPLNV
                                SAHFGHLAVV FVWLSGMYF- HGAKFSNYEA WLT------- ---------- -----NPLAI
                                SAHFGHLAVI FIWLSGAYF- HGAKFSNYEA WLT------- ---------- -----DPTGI
                                SAHFGHLAVI FIWLSGAFY- HGARFSNYTG WLA------- ---------- -----DPLHV
                                SAHFGHLAVV FVWLSGMYF- HGARFSNYEA WLS------- ---------- -----DPTAI
                                SAHFGHLAVV FVWLSGMYF- HGAKFSNYEA WLT------- ---------- -----NPLAI
                                SAHFGHLAVI FVWLSGMYF- HGARFSNYEA WLA------- ---------- -----NPIAI
                                SAHFGQLAVI FIWLSGAYF- HGARFSNYEA WLS------- ---------- -----DPTGI
                                AAHFGHLAVV TIWLSGMIF- HGAKFSNYEA WLS------- ---------- -----DPLNV
                                SAHFGHLAVV FVWLSGMYF- HGAKFSNYEA WLT------- ---------- -----NPLAI
                                SAHFGHLAII FVWLSGMYF- HGARFSNYEA WLG------- ---------- -----DPTNI
                                ATHFGHLSII FLWTAGLLF- HVAWQGNFEQ WIQ------- ---------- -----DPLTV
                                SAHFGHLAVI FIWLSGAFF- HGARFSNYSG WLA------- ---------- -----DPTHV
                                SAHFGHLAVV TIWLSGMIF- HGAKFSNYEA WLA------- ---------- -----DPLGV
                                SAHFGHLAVI FIWLSGAYF- HGAKFSNYEA WLT------- ---------- -----DPTGI
                                SAHFGHLAVV TIWLSGMLF- HGAKFSNYEA WLA------- ---------- -----DPLGV
                                SAHFGHLAVI FIWLSGAYF- HGAKFSNYEA WLT------- ---------- -----DPTGI
                                SAHFGHLAVV FVWLSGMYF- HGARFSNYEA WLS------- ---------- -----DPTTI
                                SAHFGHLAVI FIWLSGAFF- HGARFSNYSG WLA------- ---------- -----DPLHV
                                SAHFGHLAVV FVWLSGMYF- HGARFSNYEA WLS------- ---------- -----DPTSI
                                SAHFGHLAII FIWLSGMYF- HGARFSNYEA WLT------- ---------- -----NPTGI
                                SAHFGQLAVI FIWLSGAYF- HGARFSNYEA WLT------- ---------- -----DPTGI
                                SAHFGXXAVI FIWLSGAFF- HGARFSNYSG WLA------- ---------- -----DPTHV
                                STHFGHLAII GLWVAGNLF- HIAWQGNFEQ WVL------- ---------- -----DPLHT
                                SAHFGHLAVV TLWLSGMIF- HGAKFSNYEA WLN------- ---------- -----NPIGV
                                SAHFGHLAVI FIWLSGAFY- HGARFSNYTG WLA------- ---------- -----DPLHV
                                SAHFGHLAVI FVWLSGMYF- HGARFSNYEA WLA------- ---------- -----NPTAI
                                SAHFGHLAVI FVWLSGMYF- HGAKFSNYEA WLS------- ---------- -----DPTAI
                                SAHFGHLAVV FVWLSGMYF- HGAKFSNYSA WMA------- ---------- -----DPLHV
                                ATHFGHLSII FLWSAGHLF- HVAWQGNFEQ WIQ------- ---------- -----DPLTI
                                SAHFGHLAVV FVWLSGMYF- HGARFSNYEA WLS------- ---------- -----DPTSI
                                SAHFGHLAVI FIWLSGAFF- HGARFSNYSG WLA------- ---------- -----DPTHV
                                SAHFGQLAVI FIWLSGAYF- HGARFSNYEA WLT------- ---------- -----DPTGI
                                SAHFGHLAVV FVWLSGMYF- HGARFSNYEA WLA------- ---------- -----DPTHI
                                SAHFGHLAVI FIWLSGAFF- HGARFSNYSG WLA------- ---------- -----DPTHV
                                SAHFGHLAVI FIWLSGAYF- HGAKFSNYEA WLA------- ---------- -----NPTGI
                                SAHFGHLAVI FIWLSGAFF- HGARFSNYSG WLA------- ---------- -----DPTHV
                                SAHFGHLAVI FIWLSGAFF- HGARFSNYSG WLA------- ---------- -----DPTHV
                                SAHFGHLAVI FVWLSGMYF- HGAKFSNYEA WLS------- ---------- -----DPTAI
                                SAHFGHLAVI FIWLSGAFY- HGARFSNYSG WLT------- ---------- -----DPTHV
                                AAHFGHLAVV TLWLSGMIF- HGARFSNYEA WLS------- ---------- -----DPLHV
                                SAHFGHLAVI FIWLSGAFF- HGARFSNYSG WLA------- ---------- -----DPTHV
                                AAHFGHLAVV TIWLSGMIF- HGAKFSNYEA WLS------- ---------- -----DPLNI
                                SAHFGHLAVV FVWLSGMYF- HGAKFSNYEA WLN------- ---------- -----DPTVI
                                SAHFGHLAVI FIWLSGAFY- HGARFSNYTG WLA------- ---------- -----DPIHI
                                SAHFGHLAIV TLWLSGMIF- HGAKFSNYEA WLS------- ---------- -----DPTGV
                                SAHFGHLAVV FVWLSGMYF- HGARFSNYEA WLS------- ---------- -----DPTTI
                                SAHFGHLAVI FIWLSGAFF- HGARFSNYSG WLA------- ---------- -----DPTLV
                                SAHFGHLAVI FIWLSGAYF- HGAKFSNYEA WLA------- ---------- -----NPTGI
                                AAHFGHLAVV TLWLSGMIF- HGARFSNYEA WLS------- ---------- -----DPLNI
                                SAHFGHLAVI FVWLSGAYF- HGAKFSNYEA WLS------- ---------- -----NPTGI
                                SAHFGHLAVV FVWLSGAYF- HGAKFSNYEA WLS------- ---------- -----DPLGI
                                SAHFGHLAVI FVWLSGMFF- HGAKFSNYEA WLT------- ---------- -----NPTLI
                                SAHFGHLAVI FIWLSGAFF- HGARFSNYSG WLA------- ---------- -----DPTHV
                                SAHFGHLAVI FIWLSGAFY- HGARFSNYTG WLA------- ---------- -----DPLHV
                                SAHFGHLAVV FVWLSGMYY- HGAQFSNYSA WLA------- ---------- -----DPINI
                                SAHFGHLAVV TIWLSGMIF- HGAKFSNYEA WLA------- ---------- -----DPLGV
                                SAHFGHLAVI FIWLSGAFF- HGARFSNYSG WLA------- ---------- -----DPTHV
                                SAHFGHLAVI FIWLSGAFY- HGARFSNYTG WLA------- ---------- -----DPLHV
                                SAHFGHLAVI FVWLSGMYF- HGAKFSNYEA WLT------- ---------- -----DPTAI
                                SAHFGHLAVV TIWLSGMIF- HGAKFSNYEA WLA------- ---------- -----DPLGV
                                SAHFGHLAVV FVWLSGMYY- HGAQFSNYSA WLA------- ---------- -----DPINI
                                SAHFGHLAVV TIWLSGMIF- HGAKFSNYEA WLA------- ---------- -----DPLGV
                                SAHFGHLAVI FLWLSGMYF- HGARFSNYEA WLA------- ---------- -----DPTAI
                                SAHFGHLAVV FVWLSGMYF- HGARFSNYTA WLN------- ---------- -----DPINI
                                SAHFGHLAVV FVWLSGMYF- HGARFSNYEA WLS------- ---------- -----DPINI
                                SAHFGHLAVI FVWLSGMYF- HGARFSNYEA WLT------- ---------- -----DPTTI
                                SAHFGHLAVI FVWLSGAYF- HGAKFSNYEA WLT------- ---------- -----NPTGI
                                SAHFGHLAVI FIWLSGAFY- HGARFSNYTG WLA------- ---------- -----DPLHV
                                SAHFGHLAIV FVWLSGMYF- HGARFSNYEA WMG------- ---------- -----DPTGI
                                AAHFGHLAVV TLWLSGMIF- HGARFSNYEA WLS------- ---------- -----DPLNI
                                SAHFGHLAVV FIWLSGAFY- HGARFSNYSG WLA------- ---------- -----DPTNV
                                SAHFGHLAVV FVWLSGMYF- HGARFSNYEA WLT------- ---------- -----DPTAI
                                SAHFGHLAVI FVWLSGMYF- HGAKFSNYEG WLA------- ---------- -----DPTHI
                                SAHFGHLAVI FIWLSGAYF- HGAKFSNYEA WLA------- ---------- -----NPTGI
                                SAHFGHLAVV TIWLSGMIF- HGARFSNYEA WLS------- ---------- -----DPLNI
                                SAHFGHLAVV FIWLSGMYF- HGARFSNFEA WMS------- ---------- -----NPVGI
                                SAHFGHLAVI FIWLSGAFF- HGARFSNFSG WLA------- ---------- -----DPTHV
                                SAHFGHLAVI FIWLSGAYF- HGAKFSNYEA WLA------- ---------- -----NPTGI
                                SAHFGHLAVI FVWLSGMYF- HGARFSNYEA WLT------- ---------- -----DPTTI
                                SAHFGHLAVI FIWLSGAFY- HGARFSNYTG WLA------- ---------- -----DPLHV
                                SAHFGHLAVV TIWLSGMIF- HGAKFSNYEA WLA------- ---------- -----DPLGV
                                SAHFGHLSVI FVWLSGMFF- HGAKFSNYEA WLT------- ---------- -----NPTLI
                                SAHFGHLAVV FVWLSGMYF- HGAKFSNYSA WLA------- ---------- -----DPLNI
                                SAHFGHLAIV FIWLSGMYY- HGARFSNFEA WLA------- ---------- -----DPINI
                                SAHFGHLAVI FIWLSGAFF- HGARFSNFSG WLA------- ---------- -----DPTHV
                                SAHFGHLAVI FIWLSGAFY- HGARFSNYTG WLA------- ---------- -----DPLHV
                                SAHFGHLAVI FIWLSGAFF- HGARFSNFSG WLA------- ---------- -----DPTHV
                                SAHFGHLAVV FVWLSGMYF- HGAKFSNYSA WLA------- ---------- -----DPLHI
                                SAHFGHLAVV FVWLSGMYF- HGAKFSNYEG WLA------- ---------- -----DPTHI
                                SAHFGHLAVV FVWLSGMYF- HGARFSNYEA WLS------- ---------- -----DPMNI
                                SAHFGHLAVI FIWLSGAFF- HGARFSNFSG WLA------- ---------- -----DPTHV
                                SAHFGHLAVI FVWLSGMYF- HGARFSNYEA WLT------- ---------- -----DPTAI
                                SAHFGHLAVI FIWLSGAYF- HGAKFSNYEA WLA------- ---------- -----NPTGI
                                SAHFGHLAVI FIWLSGAYF- HGAKFSNYEA WLA------- ---------- -----NPTGI
                                SAHFGHLAII FLWLSGMYF- HGARFSNYEA WLG------- ---------- -----DPTNI
                                SAHFGHLAVI FIWLSGMYF- HGARFSNYEA WLT------- ---------- -----NPTGI
                                SAHFGHLAVV FVWLSGMYF- HGAKFSNYEG WLA------- ---------- -----DPTHI
                                SAHFGHLAVV FVWLSGMYF- HGAKFSNYSA WLA------- ---------- -----DPLNI
                                SAHFGHLAVV FVWLSGMYF- HGAKFSNYSA WLA------- ---------- -----DPLNV
                                SAHFGHLAVI FIWLSGMYF- HGAKFSNYEA WLT------- ---------- -----NPTGI
                                SAHFGHLAVI FIWLSGAFF- HGARFSNFSG WLA------- ---------- -----DPTHV
                                SAHFGHLAVV FVWLSGMYF- HGAKFSNYSA WLA------- ---------- -----DPLNV
                                SAHFGHLAVV FVWLSGMYF- HGARFSNYEA WLT------- ---------- -----NPTGI
                                SAHFGHLAVV FIWLSGMYF- HGARFSNYEA WMA------- ---------- -----NPLGI
                                SAHFGHLAIV FIWLSGMYY- HGARFSNFEA WLA------- ---------- -----DPVNI
                                SAHFGHLAVI FIWLSGMYF- HGAKFSNYEA WMA------- ---------- -----DPLSI
                                SAHFGHLAVI FVWLSGMYF- HGAKFSNYEA WLT------- ---------- -----NPTGI
                                SAHFGHLAVI FIWLSGMYF- HGAKFSNFEA WMT------- ---------- -----NPTGI
                                SAHFGHLAVI FIWLSGAFF- HGARFSNYTG WLT------- ---------- -----DPLHV
                                SAHFGHLAVI FIWLSGAFF- HGARFSNFSG WLA------- ---------- -----DPTHV
                                SAHFGHLAVV FVWLSGMYF- HGAKFSNYEA WLN------- ---------- -----DPTII
                                SAHFGHLAVI FIWLSGAFF- HGARFSNYSG WLA------- ---------- -----DPTHV
                                SAHFGHLAVI FIWLSGAFF- HGARFSNYTG WLA------- ---------- -----DPLHV
                                SAHFGHLAVI FIWLSGAFF- HGARFSNYSG WLA------- ---------- -----DPTHV
                                SAHFGHLAVV FVWLSGMYF- HGARFSNYEA WLT------- ---------- -----DPTHI
                                SAHFGHLAVI FIWLSGMYF- HGAKFSNYEA WLT------- ---------- -----NPTGI
                                SAHFGHLAVV TIWLSGMIF- HGARFSNYEA WLS------- ---------- -----DPLNI
                                SAHFGHLAVI FIWLSGMYF- HGAKFSNYEA WLT------- ---------- -----NPTGI
                                SAHFGHLAVI FIWLSGAFF- HGARFSNYTG WLA------- ---------- -----DPLHV
                                AAHFGHLAVV TLWLSGMIF- HGARFSNYEA WLS------- ---------- -----DPLHI
                                SAHFGHLAVV FVWLSGMYF- HGARFSNYEA WLA------- ---------- -----NPLAV
                                SAHFGHLGVI FIWLSGMYY- HGAKFSNYVA WLS------- ---------- -----DPVGI
                                SAHFGHLAVI FIWLSGMYF- HGAKFSNYEA WLS------- ---------- -----NPTGI
                                SAHFGHLAVI FVWLSGAYF- HGAKFSNYEA WLN------- ---------- -----NPTGI
                                SAHFGHLAVI FVWLSGAYF- HGAKFSNYEA WLT------- ---------- -----NPIGI
                                AAHFGHLAVV TLWLSGMIF- HGARFSNYEA WLS------- ---------- -----DPLHI
                                SAHFGHLAVV FIWLSGAFY- HGARFSNYSG WLA------- ---------- -----DPTNV
                                SAHFGHLAVI FIWLSGAFY- HGARFSNYTG WLT------- ---------- -----DPLHV
                                SAHFGQLSII FLWLSGMYF- HGARFSNYEA WLS------- ---------- -----DPTHI
                                SAHFGHLAVI FIWLSGAFF- HGARFSNYSG WLA------- ---------- -----DPTHV
                                SAHFGHLAVV FIWLSGMYF- HGAKFSNFEA WMT------- ---------- -----NPTGI
                                SAHFGHLAVV FIWLSGAFY- HGARFSNYSG WLA------- ---------- -----DPTNV
                                SAHFGHLAVI FIWMSAAFF- HGARFSNYSG WLA------- ---------- -----DPTNV
                                SAHFGHLAVI FIWMSAAFF- HGARFSNYTG WLA------- ---------- -----DPTHV
                                SAHFGHLAVI FIWLSGAFF- HGAHFSNFSG WLA------- ---------- -----DPTHV
                                SAHFGHLAVI FIWMSAAFF- HGARFSNYSG WLA------- ---------- -----DPTHV
                                SAHFGHLAVI FIWMSAAFF- HGARFSNYSG WLA------- ---------- -----DPTHV
                                AAHFGHLAVI FIWLSGMYF- HGARFSNYEA WLA------- ---------- -----DPLGV
                                SAHFGHLAVI FIWMSAAFF- HGARFSNYSG WLA------- ---------- -----DPTHV
                                SAHFGHLAVI FIWMSAAFF- HGARFSNYSG WLA------- ---------- -----DPTHV
                                SAHFGHLAVV FIWLSGAFY- HGARFSNYSG WLA------- ---------- -----DPTNV
                                ATHFGHLAII FLWSSGNLF- HIAWQGNFEQ WVA------- ---------- -----NPTTV
                                SAHFGHLAVI FIWMSAAFF- HGARFSNYSG WLA------- ---------- -----DPTHV
                                SAHFGHLAVI FIWMSAAFF- HGARFSNYSG WLA------- ---------- -----DPTHV
                                SAHFGHLAVI FIWMSAAFF- HGARFSNYSG WLA------- ---------- -----DPTHV
                                SAHFGHLAVI FIWMSAAFF- HGARFSNYSG WLA------- ---------- -----DPTHV
                                SAHFGHLAVI FIWMSAAFF- HGARFSNYSG WLA------- ---------- -----DPTHV
                                SAHFGHLAVV FIWLSGMYF- HGAKFSNYEA WLT------- ---------- -----DPLGV
                                SAHFGHLAVV FIWMSAAFF- HGARFSNYTG WLA------- ---------- -----DPTNV
                                SAHFGHLAVI FIWMSAAFF- HGARFSNYSG WLA------- ---------- -----DPTHV
                                SAHFGHLAVI FIWMSAAFF- HGARFSNYSG WLA------- ---------- -----DPTHV
                                AAHFGQLAVI FLWLSGMEF- HGARFSNYEA WLS------- ---------- -----DPIGI
                                SAHFGHLAVI FIWMSAAFF- HGARFSNYSG WLA------- ---------- -----DPTNV
                                SAHFGHLAVI FIWLSGAFF- HGAHFSNFSG WLA------- ---------- -----DPTHV
                                SAHFGHLAII FIWMSAAFF- HGARFSNYTG WLA------- ---------- -----DPTNV
                                AAHFGQLAVI FLWLSGMEF- HGARFSNYEA WLS------- ---------- -----DPIGI
                                SAHFGHLAVV FIWMSAAFF- HGARFSNYTG WLA------- ---------- -----DPTNV
                                SAHFGHLAVI FIWMSAAFF- HGARFSNYSG WLA------- ---------- -----DPTHV
                                SAHFGHLAVV FIWMSAAFF- HGARFSNYTG WLA------- ---------- -----DPTNV
                                SAHFGHLAVV FIWMSAAFF- HGARFSNYTG WLA------- ---------- -----DPTNV
                                SAHFGHLAVV FIWLSGMYF- HGAKFSNFEA WMT------- ---------- -----NPTGI
                                SAHFGHLAVI FVWLSGAYF- HGAKFSNYEA WLT------- ---------- -----DPTAI
                                SAHFGHLGII FIWLSGMYY- HGAKFSNYTG WLA------- ---------- -----DPVNI
                                SAHFGHLGII FIWLSGMYY- HGAKFSNYEA WLT------- ---------- -----NPVGI
                                SAHFGHLAVV FIWMSAAFF- HGARFSNYTG WLA------- ---------- -----DPTNV
                                SAHFGHLAVV FIWMSAAFF- HGARFSNYSG WLA------- ---------- -----DPTHV
                                AAHFGHLAVI FIWLSGMYF- HGARFSNYEA WLA------- ---------- -----DPLGV
                                SAHFGHLAVI FIWMSAAFF- HGARFSNYTG WLA------- ---------- -----DPTHV
                                SAHFGQLAII FIWVSQAYF- HGARFSNYSA WLS------- ---------- -----NPTTV
                                SAHFGHLAVI FIWLSGAFY- HGARFSNYSG WLA------- ---------- -----DPTHV
                                AAHFGQLAVI FVWLSGMFY- HGAKFSNYTA WLQ------- ---------- -----DPTGI
                                SAHFGHLAVI FIWMSAAFF- HGARFSNYTG WLA------- ---------- -----DPTHV
                                SAHFGHLGII FIWLSGMYY- HGAKFSNYTG WLA------- ---------- -----DPVNI
                                SAHFGHLAVV FVWLSGMYF- HGAKFSNYEA WLT------- ---------- -----NPTAI
                                SAHFGHLGII FIWLSGMYY- HGAKFSNYTA WLT------- ---------- -----DPVGI
                                SAHFGHLAVV FVWLSGMYF- HGARFSNYEA WLT------- ---------- -----DPIHI
                                SAHFGHLAVI FIWMSAAFF- HGARFSNYTG WLA------- ---------- -----DPTHV
                                SAHFGHLAII FIWLSGMYF- HGARFSNYEA WMT------- ---------- -----NPTGI
                                SAHFGHLAVI FIWMSAAFF- HGARFSNYTG WLA------- ---------- -----DPTHV
                                AAHFGHLAVV FLWISGMEF- HGARFSNYEA WLS------- ---------- -----DPLNI
                                SAHFGHLSII FVWISGMIF- HAARFSNYYA WLA------- ---------- -----DPLGN
                                SAHFGHLAVI FIWMSAAFF- HGARFSNYTG WLA------- ---------- -----DPIHV
                                SAHFGHLSII FVWISGMIF- HAARFSNYYA WLA------- ---------- -----DPLGN
                                AAHFGHLAVV FLWLSGMYF- HGAKFSNFEA WMA------- ---------- -----NPTQI
                                SAHFGHLAVV FVWLSGMYF- HGARFSNFSS WMA------- ---------- -----DPTHI
                                AAHFGHLAVV FLWISGMEF- HGARFSNYEA WLV------- ---------- -----DPLNI
                                SAHFGHLAVI FIWLSGAFF- HGARFSNFSG WLA------- ---------- -----DPTHV
                                AAHFGHLAVV FVWLSGMYF- HGARFSNFEA WMA------- ---------- -----NPTAI
                                AAHFGHLAVV FIWLSGMYF- HGARFSNFEA WMA------- ---------- -----NPTAI
                                SVHFGHLGVV FIWLSGMYY- HGAKFSNYVA WLS------- ---------- -----DPVKI
                                AAHFGHLAVV FLWLSGMYF- HGARFSNFEA WMT------- ---------- -----NPTGI
                                AAHFGHLAVV FIWLSGMYF- HGARFSNFEA WMA------- ---------- -----NPTGI
                                AAHFGHLAVV FIWLSGMYF- HGARFSNFEA WMA------- ---------- -----NPTGI
                                AAHFGHLAVV FIWLSGMYF- HGARFSNFEA WMA------- ---------- -----NPTAI
                                SAHFGHLAVV FIWLSGAFY- HGARFSNYSG WLA------- ---------- -----DPTNV
                                AAHFGHLAVI FIWLSGMYY- HGAKFSNFES WMT------- ---------- -----NPTGI
                                AAHFAHLGII FVWMSSFFF- QGARFSNYTG WLA------- ---------- -----DPTHV
                                SAHFGHLAVI FIWLSGAYF- HGARFSNYTA WLS------- ---------- -----DPISI
                                SAHFGHLAIV FVWISGMIF- HAARFSNYYA WLA------- ---------- -----DPLGN
                                AAHFGHLAVV FIWLSGMYF- HGARFSNFEA WMA------- ---------- -----NPTAI
                                SAHFGHLAIV FIWLSGMYF- HGAKFSNFEA WMS------- ---------- -----NPTDI
                                SAHFGHLAIV FIWLSGAFF- HGARFSNYSG WLA------- ---------- -----DPTHV
                                SAHFGHLAIV FIWLSGAFF- HGARFSNYSG WLA------- ---------- -----DPTHV
                                SAHFGHLAIV FIWLSGAFF- HGARFSNYSG WLA------- ---------- -----DPTHV
                                SAHFGHLAIV FIWLSGAFF- HGARFSNYSG WLA------- ---------- -----DPTHV
                                SAHFGHLAIV FIWLSGAFF- HGARFSNYSG WLA------- ---------- -----DPTHV
                                SAHFGHLAIV FIWMSGAFF- HGARFSNYSG WLA------- ---------- -----DPTHV
                                SAHFGHLAIV FIWLSGAFF- HGARFSNYSG WLA------- ---------- -----DPTHV
                                SAHFGHLAVI FIWLSGAYF- HGARFSNYTA WLS------- ---------- -----DPISI
                                SAHFGHLAVV FIWLSGMYY- HGAKFSNFES WMT------- ---------- -----NPAGI
                                SAHFGHLAVV TVWLSGMFF- HGANFSNFNA WML------- ---------- -----DPLKL
                                SAHFGHLAVV FVWLSGMYF- HGAKFSNYTA WLA------- ---------- -----DPLHI
                                AAHFGHLAII FIWLSGMYF- HGARFSNFTA WMT------- ---------- -----DPLHI
                                SAHFGHLAVV FVWLSGMYF- HGAKFSNYTA WLA------- ---------- -----DPLHI
                                SAHFGHLAIV FIWMSGAFF- HGARFSNYGG WLA------- ---------- -----DPTHV
                                SAHFGHLAVI FIWMSAAFF- HGARFSNYSG WLA------- ---------- -----DPTHV
                                SAHFGHLAVV CVWLSGMFW- HGAYFSNFTA WME------- ---------- -----NPLGL
                                SAHFGHLAVI FLWLSGMYF- HGARFSNFSS WMT------- ---------- -----DPIHI
                                AAHFGHLAVI FIWLSGMYF- HGAKFSNFEA WMA------- ---------- -----NPTGV
                                ---------- ---MSGAFF- HGARFSNYGG WLA------- ---------- -----DPTHV
                                ---------M FIWMSGAFF- HGARFSNYGG WLA------- ---------- -----DPTHV
                                KAHINHLGNV AAMVSFILV- HHLS------ WDPATQGVLW APATMFYARL YQLGLDATAL
                                RAHTNHLGIV AGFVSFFLV- HHLS------ WDN--SEVLW APSTFFYARL YQLGMDASPL
                                KAHINHLGNI SAMVSFILV- HHLS------ WDPATQGVLW APATMFYARL YQLGMDATAL
                                KAHINHLGMV AGFVSFVLV- HHLS------ WLS--DQVLF APTPIFYARL YQLGLDASAR
                                KAHINHLGMV AGFVSFVLV- HHLS------ WLS--DQVLF APTPIFYARL YQLGLDASAR
                                GGHLALLGVM GFLMAIYYI- SGIQVFP--- GGYAGFHDNW FYL-TIKPRM VSLGIDTYST
                                GGHLALLGVM GFLMAIYYI- SGIQVFP--- GGYAGFHDNW FYL-TIKPRM VSLGIDTYST
                                GGHLALLGVM GFLMAIYYI- SGIQVFP--- WGAPGFHDNW FYL-TIKPRM VSMGIDTYST
                                GAHLALLGVL GFLMAIYYV- AGIQVFP--- WGAPGFHDSW FYL-TIKPRM VSLGIDTYST
                                GGHLALLGVL GFIMGIYYI- SGIQVFP--- WGAPGFHDNW FYL-TIKPRM VSLGIDTYST
                                GGHLALLGVL GFIMAIYYI- SGIQVFP--- WGAPGFHDNW FYL-TIKPRM VSLGIDTYST
                                GGHLALLGVL GFIMAIYYI- SGIQVFP--- WGAPGFHDNW FYL-TIKPRM VSLGIDTYST
                                GGHLALLGVL GFIMAIYYI- SGIQVFP--- WGAPGFHDNW FYL-TIKPRM VSLGIDTYST
                                GAHLALLGFL GYLMAIYYI- SGVQVFP--- WGAPGFQDNW FYL-TIKPRM VSLGIDTYST
                                GGHLALLGVL GFLMAIYYI- SGIQVFPAFL GGGPGFHDNW FYL-TIKPRM VSLGIDTYST
                                GGHLALLGVL GFLMAIYYI- SGIQVFP--- WGTPGFHDNW FYL-TIKPRM VSLGIDTYST
                                GGHLALLGVL GFLMAIYYF- SGIQVFPAWL GGMPGFHDNW FYL-TIKPRM VSLGIDTYST
                                GAHLALLGVL GFVMGIYYM- SGMQVMPW-- G-GPGFHDNW FYL-TIKPRM VSLGIDTYSA
                                GGHLALLGVL GFLMAIYYF- SGIQVFPAWL GGMPGFHDNW FYL-TIKPRM VSLGIDTYST
                                GAHLALLGVL GFVMGIYYL- SGMQVMPW-- G-GPGFHDNW FYL-TIKPRM VSLGIDTYSA
                                GGHLALLGVL GFIMGIYYL- SGMQVLPW-- NGAPAFHDNW FYL-TIKPRM VSLGIDTYSP
                                GAHLALLGVL GFVMGIYYL- SGMQVMPW-- G-APGFHDNW FYL-TIKPRM VSLGIDTYSP
                                GGHLALLGVL GFVMGIYYL- SGMQVMPW-- G-APGFHDNW FYL-TIKPRM VSLGIDTYSA
                                GGHLALLGTL GIVMGIYYI- SGIQVFP--- WGATGFYDNW FYL-TIKPRM VSLGLDTYSA
                                GAHLALLGTL GIVMGIYYI- SGIQVFP--- WGQIGFHDNW FYL-TIKPRL VSLGIDTYST
                                GAHMMLIGGL ACLIGTYFF- ASMTM----- -----WNDGY VNI-TLRPRL ISLGIYDPYD
                                GAHMMLIGGL ACLIGTYFF- ASMTM----- -----WNDGY VNI-TLRPRL ISLGIYDPYD
                                GAHMMLIGGL ACLIGTYFF- ASMTM----- -----WNDGY VNL-TLRPRL ISLGIYDPYD
                                GAHMMLIGGL ACLIGTYFF- ASMTM----- -----WNDGY VNL-TLRPRL IALGIYDPYD
                                GAHVAHAGLV AFWAGAMLMF EVAHYVPEK- ---PMYEQGL I----LMPHI ATLGFGVG--
                                GAHVAHAGLI AFWAGAMLLF EVAHYVPEK- ---PMYDQGL I----LMPHI AALGFGVG--
                                GAHVAHAGLI AFWAGAMLLF EVAHYVPEK- ---PMYDQGL I----LMPHI AALGFGVG--
                                GAHVAHAGLI AFWAGAMLLF EVAHFVPEK- ---PMYDQGL I----LMPHI AALGFGVG--
                                GAHVAHAGLI AFWAGAMLLF EVAHYVPEK- ---PMYDQGL I----LMPHI AALGFGVG--
                                GAHVAHAGLI AFWAGAMLLF EVAHYVPEK- ---PMYDQGL I----LMPHI AALGFGVG--
                                GAHVAHAGLI AFWAGAMLLF EVAHYVPEK- ---PMYDQGL I----LMPHI AALGLGVG--
                                GAHVAHAGLI AFWAGAMLLF EVAHYVPEK- ---PMYDQGL I----LMPHI AALGFGVG--
                                GAHVAHAGII AFWAGAMLLF EVAHYIPDK- ---PMYEQGL I----LMPHI ATLGFGVG--
                                GAHVAHAGVI AFWAGAMLLF EVAHYIPEK- ---PMYEQGL I----LMPHI ATLGIGVG--
                                GAHVAHAGIV AFWAGAMLLF EVSHYVPDK- ---PMYDQGL I----LMPHI ATLGIGVG--
                                GAHVAHAGLV AFWAGAMLLF EVAHYTPEK- ---PMYEQGL I----LMPHI ATLGIGVG--
                                GAHVAHAGLI AFWAGAMLLF EVAHYVPEK- ---PMYEQGC I----LMPHL ATLGFGVG--
                                GAHVAHAGLM AFWAGAMLLF EIAHYVPEK- ---PMYEQGC I----LMPHL ATLGFGVG--
                                GAHVAHAGLI VFWAGAMTLF EVAHFVPEK- ---PMYEQGF I----LLPHL ATLGWGVG--
                                GAHVAHAGLV AFWAGAMLLY EVAHYVPEQ- ---PMYEQGF I----LMPHV ATLGIGVG--
                                GAHVAHAGLI VFWAGAMTLF ELAHFIPEK- ---PMYEQGL I----LIPHI ATLGWGVG--
                                GAHVAHAGLI VFWAGAMTLF ELAHFIPEK- ---PMYEQGL I----LIPHI ATLGWGVG--
                                GAHVAHSGLI VFWAGAMTLF EVAHFIPEK- ---PMYEQGL I----LLPHI ATLGWGVG--
                                GAHVAHAGLI AFWAGAMLLF EVAHFTPDK- ---PMYEQGL I----LMPHV ATLGIGVG--
                                GAHVAHSGLI VFWAGAMTLF EVAHFIPEK- ---PMYEQGL I----LLPHI ATLGWGVG--
                                GAHVAHAGLI AFWAGAMLLF EVAHFTPDK- ---PMYEQGL I----LMPHV ATLGIGVG--
                                GAHVAHAGLI VFWAGAMTLF EVAHFIPEK- ---PMYEQGL I----LLPHL ATLGWGVG--
                                GAHVAHSGLI VFWAGAMTLF EVAHFIPEK- ---PMYEQGL I----LLPHL ASLGWGVG--
                                GAHVAHSGLI VFWAGAMTLF EVAHFIPEK- ---PMYEQGL I----LLPHL ASLGWGVG--
                                GAHVAHAGLI VFWAGAMTLF EVAHFIPEK- ---PMYEQGL I----LLPHI ATLGWGVG--
                                GAHVAHAGLI VFWAGAMTLF EVAHFVPEK- ---PMYEQGL I----LLPHL ATLGWGVG--
                                GAHVAHAGLI VFWAGAMTLF EVAHFIPEK- ---PMYEQGL I----LLPHL ASQGWGVG--
                                GAHVAHAGLI VFWAGAMTLF EVAHFVPEK- ---PMYEQGL I----LMPHV ATIGWGVG--
                                GAHVAHAGLI VFWAGAMTLF EVAHFVPEK- ---PMYEQGL I----LLPHL ATLGWGVG--
                                GAHVAHAGLI VFWAGAMTLF EVAHFVPEK- ---PMYEQGL I----LMPHV ATIGWGVG--
                                GAHVAHAGLI VFWAGAMTLF EVAHFVPEK- ---PMYEQGL I----LLPHL AALGWGVG--
                                GAHVAHAGLI VFWAGAMTLF ETAHFIPEK- ---PMYEQGL I----LLPHL ATLGFGVG--
                                GAHVAHAGLI VFWAGAMTLF ETAHFIPEK- ---PMYEQGL I----LLPHL ATLGFGVG--
                                GAHVAHAGLI VFWAGAMTLF ETAHFIPEK- ---PMYEQGL I----LLPHL ATLGFGVG--
                                GAHVAHAGLI VFWAGAMTLF EVAHFIPEK- ---PMYEQGL I----LMPHI ATLGWGVG--
                                GAHVAHAGLI VFWAGAMTLF ETAHFIPEK- ---PMYEQGL I----LLPHI ATLGWGVG--
                                GAHVAHAGLI VFWAGAMTLF ETAHFIPEK- ---PMYEQGL I----LLPHL ATLGFGVG--
                                GAHVAHAGLI VFWAGAMTLF ETAHFIPEK- ---PMYEQGL I----LLPHL ATLGFGVG--
                                GAHVAHAGLI VFWAGAMTLF EVAHFIPEK- ---PMYEQGL I----LLPHI ATLGWGVG--
                                GAHVAHAGLI VFWAGAMTLF ETAHFIPEK- ---PMYEQGL I----LLPHI ATLGWGVG--
                                GAHVAHAGLI VFWAGAMTLF EVAHFVPEK- ---PMYEQGC I----LLPHL ASLGWGVG--
                                GAHVAHAGLI VFWAGAMTLF EVAHFVPEK- ---PMYEQGL I----LLPHL AALGWGVG--
                                GAHVAHAGLI VFWAGAMTLF EVAHFVPEK- ---PMYEQGL I----LLPHL ATLGWGVG--
                                GAHVAHSGLI VFWAGAMTLF EVAHFIPEK- ---PMYEQGL I----LLPHL ASLGWGVG--
                                GAHVAHAGLI VFWAGAMTLF EVAHFVPEK- ---PMYEQGI I----LLSHL AALGWGVG--
                                GAHVAHAGLI VFWAGAMTLF EVAHFIPEK- ---PMYEQGL I----LLPHI ATLGWGVG--
                                GAHVAHAGLI VFWAGAMTLF EVAHFIPEK- ---PMYEQGL I----LMPHI ATLGWGVG--
                                GAHVAHAGLI VFWAGAMTLF EVAHFTPEK- ---PMYEQGL I----LLPHL ATLGWGVG--
                                GAHVAHAGLI VFWAGAMTLF ETAHFIPEK- ---PMYEQGL I----LLPHI ATLGWGVG--
                                GAHVAHQGLI VFWAGAMTLF EVAHFIPEK- ---PMYEQGL I----LMPHI ATLGWGVG--
                                GAHVAHAGLI VFWAGAMTLF EVAHFIPEK- ---PMYEQGL I----LLPHL ATLGWGVG--
                                GAHVAHAGLI VFWAGAMTLF EVAHFIPEK- ---PMYEQGL I----LLPHL ATLGWGVG--
                                GAHVAHAGLI VFWAGAMTLF EVAHFVPEK- ---PMYEQGL I----LLPHL ATLGWGVG--
                                GAHVAHAGLI VFWAGAMTLF ETAHFIPEK- ---PMYEQGL I----LLPHI ATLGWGVG--
                                GAHVAHAGLI VFWAGAMTLF EVAHFIPEK- ---PMYEQGL I----LLPHL ATLGWGVG--
                                GAHVAHAGLI VFWAGAMTLF EVAHFVPEK- ---PMYEQGL I----LLPHL ATLGWGVG--
                                GAHVAHSGLI VFWAGAMTLF EVAHFIPEK- ---PMYEQGL I----LLPHI ATLGWGVG--
                                GAHVAHAGLI VFWAGAMTLF EVAHFVPEK- ---PMYEQGL I----LLPHL ATLGWGVG--
                                GAHVAHAGLI VFWAGAMTLF EVAHFIPEK- ---PMYEQGL I----LLPHI ATLGWGVG--
                                GAHVAHAGLI VFWAGAMTLF EVAHFIPEK- ---PMYEQGL I----LLPHL ATLGWGVG--
                                GAHVAHAGLI VFWAGAMTLF EVAHFVPEK- ---PMYEQGL I----LLPHL ATLGWGVG--
                                GAHVAHSGLI VFWAGAMTLF EVAHFIPEK- ---PMYEQGL I----LLPHI ATLGWGVG--
                                GAHVAHAGLI VFWAGAMTLF EVAHFIPEK- ---PMYEQGL I----LLPHI ATLGWGVG--
                                GAHVAHSGLI VFWAGAMTLF EVAHFIPEK- ---PMYEQGL I----LLPHI ATLGWGVG--
                                GAHVAHAGLI VFWAGAMTLF EVAHFIPEK- ---PMYEQGL I----LLPHI ATLGWGVG--
                                GAHVAHAGLI VFWAGAMTLF EVAHFIPEK- ---PMYEQGL I----LLPHL ATLGWGVG--
                                GAHVAHSGLI VFWAGAMTLF EVAHFIPEK- ---PMYEQGL I----LLPHL ATLGWGVG--
                                GAHVAHAGLI VFWAGAMTLF EVAHFIPEK- ---PMYEQGL I----LLPHI ATLGWGVG--
                                GAHVAHSGLI VFWAGAMTLF EVAHFVPEK- ---PMYEQGL I----LLPHL ATLGWGVG--
                                GAHVAHAGLI VFWAGAMTLF ELSHFIPEK- ---PMYEQGF I----LLPHL ATLGLGVG--
                                GAHVAHSGLI VFWAGAMTLF EVAHFIPEK- ---PMYEQGL I----LLPHL ATLGWGVG--
                                GAHVAHAGLI VFWAGAMTLF EVAHFIPEK- ---PMYEQGL I----LLPHV ATLGWGVG--
                                GAHVAHAGLI VFWAGAMTLF EVAHFIPEK- ---PMYEQGL I----LLPHL ATLGWGVG--
                                GAHVAHAGLI VFWAGAMTLF EVAHFIPEK- ---PMYEQGL I----LLPHI ATLGWGVG--
                                GAHVAHAGLI VFWAGAMTLF EVAHFIPEK- ---PMYEQGL I----LLPHL ATLGWGVG--
                                GAHVAHAGLI VFWAGAMTLF EVAHFIPEK- ---PMYEQGL I----LLPHI ATLGWGVG--
                                GAHVAHAGLI VFWAGAMTLF EVAHFIPEK- ---PMYEQGL I----LLPHL ATLGWGVG--
                                GAHVAHAGLI VFWAGAMTLF EVAHFVPEK- ---PMYEQGL I----LLPHL ATLGWGVG--
                                GAHVAHAGLI VFWAGAMTLF EVAHFIPEK- ---PMYEQGL I----LLPHL ATLGWGVG--
                                GAHVAHSGLI VFWAGAMTLF EVAHFIPEK- ---PMYEQGL I----LLPHL ATLGWGVG--
                                GAHVAHAGLI VFWAGAMTLF EVAHFIPEK- ---PMYEQGL I----LLPHL ATLGWGVG--
                                GAHVAHSGLI VFWAGAMTLF EVAHFIPEK- ---PMYEQGL I----LLPHL ATLGWGVG--
                                GAHVAHAGLI VFWAGAMTLF EVAHFIPEK- ---PMYEQGL I----LLPHL ATLGWGVG--
                                GAHVAHAGLI VFWAGAMTLF EVAHFIPEK- ---PMYEQGL I----LLPHL ASQGWGVG--
                                GAHVAHAGLI VFWAGAMTLF EVAHFIPEK- ---PMYEQGL I----LLPHI ATLGWGVG--
                                GAHVAHAGLI VFWAGAMTLF EVAHFIPEK- ---PMYEQGL I----LLPHL ATLGWGVG--
                                GAHVAHAGLI VFWAGAMTLF EVAHFIPEK- ---PMYEQGL I----LLPHL ATLGWGVG--
                                GAHVAHAGLI VFWAGAMTLF EVAHFIPEK- ---PMYEQGF I----LLPHL ATQGWGVG--
                                GAHVAHAGLI VFWAGAMTLF EVAHFVPEK- ---PMYEQGL I----LLPHL ATQGWGVG--
                                GAHVAHAGLI VFWAGAMTLF EVAHFIPEK- ---PMYEQGL I----LLPHI ATLGWGVG--
                                GAHVAHAGLI VFWAGAMTLF EVAHFVPEK- ---PMYEQGL I----LLPHL ATLGWGVT--
                                GAHVAHAGLI VFWAGAMTLF EVAHFVPEK- ---PMYEQGL I----LLPHL ATLGWGVG--
                                GAHVAHAGLI VFWAGAMTLF EVSHFVPEK- ---PMYEQGL I----LLPHL ATLGWGVG--
                                GAHVAHAGLI VFWAGAMTLF EVAHFIPEK- ---PMYEQGL I----LLPHI ATLGWGVG--
                                GAHVAHAGLI VFWAGAMTLF EVAHFIPEK- ---PMYEQGL I----LLPHL ATLGWGVG--
                                GAHVRHAGLI VFWAGAMTLF EVAHFIPEK- ---PMYEQGL I----LLPHI ATLGWGVG--
                                GAHVAHAGLI VFWAGAMTLF ETAHFIPEK- ---PMYEQGL I----LLPHI ATLGWGVG--
                                GAHVAHAGLI VFWAGAMTLF EVAHFVPEK- ---PMYEQGL I----LIPHL ATLGWGVG--
                                GAHVAHAGLI VFWAGAMTLF EVAHFVPEK- ---PMYEQGL I----LLPHL ATLGWGVT--
                                GAHVAHAGLI VFWAGAMTLF EVAHFVPEK- ---PMYEQGL I----LLPHL ATLGWGVT--
                                GAHVAHAGLV ALWAGGMLLF EVSHFNLSK- ---PMYEQGC I----LMPHI ATLGIGVG--
                                GAHVAHAGLI VFWAGAMTLF EVAHFIPEK- ---PMYEQGL I----LLPHL ATLGWGVG--
                                GAHVAHAGLI VFWAGAMTLF EVSHFIPEK- ---PMYEQGL I----LLPHL ATLGWGVG--
                                GAHVAHAGLI VFWAGAMTLF EVAHFIPEK- ---PMYEQGL I----LLPHL ATLGWGVG--
                                GAHIAHAALI AFWAGGMLLF EVAHYEPTR- ---SMYEQGC I----LMAHV ATQGFGVG--
                                GAHVAHAGLI VFWAGAMTLF EVSHFVPEK- ---PMYEQGL I----LLPHL ATLGWGVG--
                                GAHVAHAGLI VFWAGAMTLF EVAHFVPEK- ---PMYEQGL I----LLPHL ATQGWGVG--
                                GAHVAHAGLI VFWAGAMTLF EVAHFIPEK- ---PMYEQGI I----LLSHL AAQGWGVG--
                                GAHVAHAGLI VFWAGAMTLF EVAHFVPEK- ---PMYEQGF I----LLPHL ATQGWGVG--
                                GAHVAHAGLI VFWAGAMTLF ETAHFIPEK- ---PMYEQGL I----LLPHI ATLGWGIG--
                                GAHVAHAGLI VFWAGAMTLF EVAHFVPEK- ---PMYEQGL I----LLPHL ATLGWGVT--
                                GAHVAHAGLI VFWAGAMTLF EVSHFVPEK- ---PMYEQGL I----LLPHL ATLGWGVG--
                                GAHVAHAGLI VFWAGAMTLF EVAHFIPEK- ---PMYEQGL I----LLPHL ATLGWGVG--
                                GAHVAHAGLI VFWAGAMTLF EVSHFVPEK- ---PMYEQGL I----LLPHL ATLGWGVG--
                                GAHVAHAGLI VFWAGAMTLF EVAHFIPEK- ---PMYEQGL I----LLPHL ATLGWGVG--
                                GAHVAHAGLI VFWAGAMTLF EVAHFVPEK- ---PMYEQGF I----LLPHL ATQGWGVG--
                                GAHVAHAGLI VFWAGAMTLF ETAHFIPEK- ---PMYEQGL I----LLPHI ATLGWGVG--
                                GAHVAHAGLI VFWAGAMTLF EVSHFVPEK- ---PMYEQGL I----LLPHL ATLGWGVG--
                                GAHVAHAGLI VFWAGAMTLF ETAHFIPER- ---PMYEQGL I----LLPHI ATLGWGVG--
                                GAHVAHAGLI VFWAGAMTLF EVAHFVPEK- ---PMYEQGL I----LLPHL ATQGWGVG--
                                GAHVAHAGLI VFWAGAMTLF EVSHFIPEK- ---PMYEQGL I----LLPHL ATLGWGVG--
                                GAHVAHAGLI VFWAGAMTLF EVAHFIPEK- ---PMYEQGL I----LLPHL ATLGWGVG--
                                GAHVAHAGLI VFWAGAMTLF EVAHFIPEK- ---PMYEQGL I----LLPHV ATLGWGVG--
                                GAHVAHAGLI VFWAGAMTLF EVAHFVPEK- ---PLYEQGL I----LLPHL ATLGWGVG--
                                GAHVAHAGLI VFWAGAMTLF EVSHFIPEK- ---PMYEQGL I----LLPHL ATLGWGVG--
                                GAHVAHAGLI VFWAGAMTLF EVAHFVPEK- ---PLYEQGL I----LLPHL ATLGWGVG--
                                GAHVAHAGLI VFWAGAMTLF EVAHFVPEK- ---PMYEQGF I----LLPHL ATQGWGVG--
                                GAHIAHAALI AFWAGGMLLF EVAHYEPTR- ---SMYEQGC I----LMAHV ATQGFGVG--
                                GAHVAHAGLI VFWAGAMTLF EVAHFIPEK- ---PMYEQGL I----LLPHI ATLGWGVA--
                                GAHVAHAGLI VFWAGAMCLF EVAHFVPEK- ---PMYEQGI I----LLSHL AAQGWGVG--
                                GAHVAHSGLI VFWAGAMTLF EVAHFIPEK- ---PMYEQGL I----LLPHL AAQGWGVG--
                                GAHVAHAGLI VLWTGAMTLF EVSHYVPEK- ---PMYEQGA I----LIPHL ATLGWGVG--
                                GAHVAHAGLI VFWAGAMTLF EVAHFVPEK- ---PMYEQGL I----LLPHL GTLGFGVG--
                                GAHVAHAGLI VFWAGAMTLF EVAHFVPEK- ---PLYEQGC I----LLPHL ATLGWGVG--
                                GAHVAHAGLI VFWAGAMTLF EVAHFVPEK- ---PLYEQGF I----LLPHL ATLGWGVG--
                                GAHVAHSGLI VFWAGAMTLF EVAHFVPEK- ---PLYEQGL I----LLPHL ATLGWGVG--
                                GAHVAHAGLI VFWAGAMTLF EVAHFIPEK- ---PMYEQGL I----LMPHI ATLGWGVG--
                                GAHVAHSGLI VFWAGAMTLF EVAHFVPEK- ---PMYEQGL I----LLPHL ATLGWGVG--
                                GAHVAHAGLI VFWAGAMTLF EVAHFVPEK- ---PLYEQGF I----LLPHL ATLGWGVG--
                                GAHVAHAGLI VFWAGAMTLF ETAHFIPEK- ---PMYEQGL I----LLPHI ATLGWGVG--
                                GAHVAHAGLI VFWAGAMTLF EVAHFVPEK- ---PLYEQGF I----LLPHL ATLGWGVG--
                                GAHVAHAGLI VFWAGAMTLF EVAHFVPEK- ---PMYEQGF I----LLPHM ATQGWGVG--
                                GAHVAHAGLI VFWAGAMTLF EVAHFVPEK- ---PLYEQGF I----LLPHL ATLGWGVG--
                                GAHVAHAGLI VFWAGAMTLF EVAHFNPEK- ---PMYEQGL I----LLPHL ATQGWGVG--
                                GAHVAHAGLI VFWAGAMTLF EVAHFVPEK- ---PMYEQGL I----LLPHL GTLGWGVG--
                                GAHVAHAGLI VLWTGAMTLF EVSHYIPEK- ---PMYEQGC I----LLPHL ATLGWGVG--
                                GAHVAHSGLI VFWAGAMTLF EVAHFIPEK- ---PMYEQGL I----LLPHL ATLGWGVG--
                                GAHVAHAGLI VFWAGAMTLF EVAHFVPEK- ---PLYEQGF I----LLPHL ATLGWGVG--
                                GAHVAHAGLI VFWAGAMTLF EVAHFIPEK- ---PMYEQGL I----LLPHL ATLGWGVG--
                                GAHVAHAGLI VFWAGAMTLF EVSHFVPEK- ---PMYEQGL I----LLPHL ATQGWGVG--
                                GAHVAHAGLI VFWTGAMTIF EVAHYVPEK- ---PMYEQGM I----LIPHL ATLGWGVG--
                                GAHVAHSGLI VFWAGAMTLF EVAHFIPEK- ---PMYEQGL I----LLPHL AAQGWGVG--
                                GAHVAHAGLI VFWAGAMTLF EVAHFVPEK- ---PLYEQGF I----LLPHL ATLGWGVG--
                                GAHVAHAGLI VFWAGAMTLF ETAHFIPEK- ---PMYEQGL I----LLPHL ATLGFGVG--
                                GAHVAHAGLI VFWAGAMCLF EVAHFVPEK- ---PMYEQGI I----LLSHL AAQGWGVG--
                                GAHVAHAGLI VFWAGAMTLF EVAHFIPEK- ---PMYEQGL I----LLPHL ATQGWGVG--
                                GAHVAHAGLI VFWAGAMTLF EVSHFVPEK- ---PMYEQGL I----LLPHL ATQGWGVG--
                                GAHVAHAGLI VFWAGAMTLF ETAHFIPEK- ---PMYEQGL I----LLPHL ATLGFGVG--
                                GAHVAHAGLI VFWAGAMTLF EVAHFIPEK- ---PMYEQGL I----LLPHV ATLGWGVG--
                                GAHVAHAGLI VFWAGAMTLF EVAHFIPEK- ---PLYEQGM I----LLPHL ATLGWGVG--
                                GAHVAHAGLI VFWTGAMTIF EVAHYVPEK- ---PMYEQGM I----LIPHL ATLGWGVG--
                                GAHVAHAGLI VFWAGAMTLF ETAHFIPEK- ---PMYEQGL I----LLPHL ATLGFGVG--
                                GAHVAHAGLI VFWAGAMTLF EVSHFVPEK- ---PMYEQGL I----LLPHL ATQGWGVG--
                                GAHVAHAGLI VFWAGAMTLF EVAHFVPEK- ---PLFEQGL I----LIPHL ATLGWGVG--
                                GAHVAHAGLI VFWAGAMTLF EVAHFVPEK- ---PMYEQGL I----LIPHV ATLGWGVG--
                                GAHVAHAGLI VFWAGAMTLF EVAHFVPEK- ---PMYEQGF I----LLPHV ATLGWGVG--
                                GAHVAHAGLI VFWAGAMTLF EVAHFIPEK- ---PMYEQGL I----LLPHV ATLGWGVG--
                                GAHVAHAGLI VFWAGAMTLF ETAHFIPEK- ---PMYEQGL I----LLPHL ATLGFGVG--
                                GAHVAHAGLI VFWAGAMALF EVSHFVPEK- ---PMYEQGL I----LLPHL ATQGWGVG--
                                GAHVAHQGLI VFWAGAMTLF EVAHFVPEK- ---PLYEQGF I----LLPNL ARLGWGVG--
                                GAHVAHAGLI VFWAGAMTLF EVAHFIPEK- ---PMYEQGL I----LMPHV ATLGWGIG--
                                GAHVAHSGLI VFWAGAMTLF EVAHFIPEK- ---PMYEQGL I----LLPHL AAQGWGVG--
                                GAHVAHAGLI VFWAGAMTLF EVAHFIPEK- ---PMYEQGL I----LLPHL ATLGWGVG--
                                GAHVAHSGLI VFWAGAMTLF EVAHFIPEK- ---PMYEQGL I----LLPHL AAQGWGVG--
                                GAHVAHAGLI VFWAGAMTLF EVAHFIPEK- ---PVYEQGL I----LLPHV ATLGWGVG--
                                GAHVAHAGLI VFWAGAMTLF EVAHFIPEK- ---PMYEQGL I----LLPHL ATLGWGVG--
                                GAHVAHAGLI VFWAGAMTLF EVAHFVPEK- ---PMYEQGL I----LLPHL GTLGWGVG--
                                GAHVAHAGLI VFWAGAMTLF EVAHFIPEK- ---PMYEQGL I----LLPHL ASQGWGVG--
                                GAHVSHAGLI VFWAGAMTLF EVAHYIPEK- ---PVFEQGL I----LIPHM ATLGWGVG--
                                GAHVAHAGLI VFWAGAMTLF EVAHFIPEK- ---PIYEQGS I----LIPHM ATLGWGVG--
                                GAHVAHAGLI VFWAGAMTLF EVAHFVPEK- ---PMYEQGL I----LLPHL GTLGWGVG--
                                GAHVAHAGLI VFWAGAMTLF EVAHFVPEK- ---PMYEQGI I----LLSHL ATLGWGVG--
                                GAHVAHAGLI VFWAGAMTLF EVAHFIPEK- ---PMYEQGL I----LIPHM ATLGWGVG--
                                GAHVSHAGLI VFWAGAMTLF EVAHYIPEK- ---PVFEQGL I----LIPHM ATLGWGVG--
                                GAHVAHAGLI VFWAGAMTLF EVAHFIPEK- ---PMYEQGL I----LLPHL ASQGWGVG--
                                GAHVAHAGLI VFWAGAMTLF EVAHFIPEK- ---PMYEQGL I----LLPHL ATQGWGVG--
                                GAHVAHAGLI VFWTGAMTLF EVAHYVPEK- ---PMYEQGM I----LIPHL ATLGWGVG--
                                GAHVAHAGLI VFWAGAMTLF EVAHFIPEK- ---PMYEQGA I----LIPHM ATLGWGVG--
                                GAHVAHAGLI VFWAGAMTLF EVAHFVPEK- ---PMYEQGI I----LLSHL ATLGWGVG--
                                GAHVAHAGLI VFWAGAMTLF EVAHFIPEK- ---PMYEQGL I----LLPHL ATQGWGVG--
                                GAHVAHAGLI VFWAGAMTLF EVAHFVPEK- ---PMYEQGL I----LIPHM ATLGWGVG--
                                GAHVAHAGLI VFWAGAMTLF EVAHFVPEK- ---PMYEQGL I----LIPHM ATLGWGVG--
                                GAHVAHAGLI VFWAGAMTLF EVAHFVPEK- ---PMYEQGL I----LLPHL ATQGWGVG--
                                GAHVSHAGLI VFWAGAMTLF EVAHYIPEK- ---PVFEQGL I----LIPHM ATLGWGVG--
                                GAHVAHAGLI VFWAGAMTLF EVAHFVPEK- ---PMYEQGL I----LIPHM ATLGWGVG--
                                GAHVAHAGLI VFWAGAMTLF ETAHFIPEK- ---PMYEQGL I----LLPHI ATLGWGVG--
                                GAHVAHAGLI VFWAGAMTLF EVAHFVPEK- ---PMYEQGL I----LIPHM ATLGWGVG--
                                GAHVAHAGLI VFWAGAMTLF EVAHFVPEK- ---PLFEQGF I----LIPHL ATLGWGVG--
                                GAHVSHAGLI VFWAGAMTLF EVAHYIPEK- ---PVFEQGL I----LIPHM ATLGWGVG--
                                GAHVAHAGLI VFWAGAMTLF EVAHFVPEK- ---PLFEQGF I----LIPHL ATIGWGVG--
                                GAHVAHAGLI VFWAGAMTLF EVAHFVPEK- ---PMYEQGL I----LIPHM ATLGWGVG--
                                GAHVAHAGLI VFWAGAMTLF EVAHFVPEK- ---PLFEQGF I----LIPHL ATIGWGVG--
                                GAHVAHAGLI VFWAGAMTLF ETAHFIPEK- ---PMYEQGF I----LLPHV ATLGWGVG--
                                GAHVAHAGLI VFWTGAMTIF EVAHYVPEK- ---PMYEQGM I----LLPHL ATLGWGVG--
                                GAHVAHAGLI VFWAGAMTLF ETAHFIPEK- ---PMYEQGL I----LLPHL ATLGWGVG--
                                GAHVAHAGLI VFWAGAMTLF EVAHFIPEK- ---PMYEQGL I----LLPHL AAQGWGVG--
                                GAHVAHAGLI VFWAGAMTLF EVGHFVPEK- ---PMYEQGL I----LLPHL GTLGFGVG--
                                GAHVAHAGLI VFWAGAMTLF ETAHFIPEK- ---PMYEQGF I----LLPHV ATLGWGVG--
                                GAHVAHAGLI VFWTGAMTLF EVAHFVAEK- ---PMHEQGF I----LMPHL ATLGWGVG--
                                GAHVAHAGLI VFWAGAMTLF EVAHFVPEK- ---PLFEQGF I----LIPHL ATIGWGVG--
                                GAHVAHAGLI VFWAGAMTLF EVAHFTPEK- ---PMYEQGL I----LIPHI ATLGWGVG--
                                GAHVAHAGLI VFWAGAMTLF EVAHFVPEK- ---PLYEQGF I----LLPHL ATLGWGVG--
                                GAHVAHAGLI VFWTGAMTIF EVAHYVPEK- ---PMYEQGM I----LIPHL ATLGWGVG--
                                GAHVAHAGLI VFWAGAMTLF EVAHFTPEK- ---PMYEQGL I----LIPHI ATLGWGVG--
                                GAHVAHAGLI VFWTGAMTLF EVAHFVAEK- ---PMHEQGF I----LMPHL ATLGWGVG--
                                GAHVAHAGLI VFWTGAMTLF EVAHFVAEK- ---PMHEQGF I----LMPHL ATLGWGVG--
                                GAHVAHAGLI VFWTGAMTLF EVAHFVAEK- ---PMHEQGF I----LMPHL ATLGWGVG--
                                GAHVAHAGLI VFWAGAMTLF EVAHFVPEK- ---PMYEQGI I----LLSHL ATLGWGVG--
                                GAHVAHAGLI VFWAGAMTLF EVAHFIPEK- ---PMYEQGA I----LLPHL ATLGWGVG--
                                GAHVAHAGLI VFWAGAMTLF EVAHFVPEK- ---PLYEQGF I----LLPHL ATLGWGVG--
                                GAHVSHAGLI VFWAGAMTLF EVAHYIPEK- ---PVFEQGL I----LIPHM ATLGWGVG--
                                GAHVAHAGLI VFWAGAMTLF ETAHFIPEK- ---PMYEQGF I----LLPHV ATLGWGVG--
                                GAHVAHAGLI VFWTGAMTLF EVAHFVAEK- ---PMHEQGF I----LMPHL ATLGWGVG--
                                GAHVAHAGLI VFWTGAMTLF EVAHFVAEK- ---PMHEQGF I----LMPHL ATLGWGVG--
                                GAHVAHAGLI VFWAGAMTLF EVAHFVPEK- ---PLFEQGF I----LIPHL ATIGWGVG--
                                GAHVAHAGLI VFWAGAMTLF EVGHFVPEK- ---PMYEQGL I----LLPHL ATLGWGVG--
                                GAHVAHAGLI VFWAGAMTLF EVAHFVPDK- ---PLYEQGF I----LLPHL ATLGWGVG--
                                GAHVAHAGLI VFWTGAMTIF EVAHYVPEK- ---PMYEQGM I----LIPHL ATLGWGVG--
                                GAHVAHAGLI VFWAGAMTLF EVAHFVPEK- ---PMYEQGL I----LIPHV ATLGWGVG--
                                GAHVAHAGLI VFWAGAMTIF EVAHYVPEK- ---PMYEQGM I----LIPHL ATLGWGVG--
                                GAHVAHAGLI VFWAGAMCLF EVAHFVPEK- ---PMYEQGL I----LLPHL ATQGWGVG--
                                GAHVAHAGLI VFWTGAMTLF EVAHFVPEK- ---PMYEQGI I----LLSHL ATLGWGVG--
                                GAHVAHAGLI VLWAGAMTLF EVSHFVPEK- ---PLYEQGF I----LLPHM ATLGWGVG--
                                GAHVAHAGLI VFWAGAMTLF ETAHFVPER- ---PMYEQGL I----LLPHI ATLGWGVG--
                                GAHVAHAGLI VFWAGAMTLF EVAHFIPDK- ---PLYEQGF I----LLPHL ATLGWGVG--
                                GAHVAHAGLI VFWAGAMTLF EVAHFIPEK- ---PLYEQGF I----LIPHL ATLGWGVG--
                                GAHVAHAGLI VFWTGAMTLF EVAHFTADK- ---PIYEQGC I----LIPHL ATLGLGVG--
                                GAHVAHAGLI VFWTGAMTLF EVAHFVPDK- ---PLYEQGF I----LLPHL ATLGWGVG--
                                GAHVAHAGLI VFWAGAMTLF ELAHFVPEK- ---PMYEQGL I----LLPHL ATQGWGVG--
                                GAHVAHAGLI VFWAGAMTLF EVAHFIPEK- ---PLYEQGF I----LIPHL ATLGWGVG--
                                GAHVAHAGLI VFWAGAMTLF EVGHFIPEK- ---PMYEQGL I----LLPHL ATLGWGVG--
                                GAHVAHAGLI VFWAGAMTLF ELSHFTPDK- ---PMYEQGA I----LLPHL ATLGLGVG--
                                GAHVAHAGLI VFWTGAMTLF EVSHFNPNQ- ---PMYEQGL I----LLPHV ATLGYGVG--
                                GAHVAHAGLI VFWAGAMTLF EVGHFIPEK- ---PMYEQGL I----LLPHL ATLGWGVG--
                                GAHVAHAGLI VFWAGAMTLF EVSHFVPEK- ---PMYEQGL I----LLPHL AAQGWGVG--
                                GAHVAHAGLI VFWAGAMTLF EVAHFIPEK- ---PMYEQGA I----LLPHL ATLGWGVG--
                                GAHVAHAGLM VFWAGAMMLF EVSHFTYDK- ---PMYEQGF I----CMPHV ATLGYGVG--
                                GAHVAHAGLI VFWAGAMTLF EVAHFIPEK- ---PMYEQGA I----LLPHL ATLGWGVG--
                                GAHVAHAGLI VFWTGAMTLF EVAHFVPEK- ---PLYEQGF I----LLPHL ATLGWGVG--
                                GAHVAHAGLI VFWTGAMTLF EVAHFIPEK- ---PLYEQGA I----LLPHL ATLGWGVG--
                                GAHVAHAGLI VLWTGAMTLF EVSHFVPEK- ---PLYEQGF I----LLPHL ATLGWGVG--
                                GAHVAHAGLM VFWAGAMMLF EVSHFTFDK- ---PMYEQGL I----LFPHV ATLGYGVG--
                                GAHVAHAGLM VFWAGAMMLF EVSHFTFDK- ---PMYEQGL I----LFPHV ATLGYGVG--
                                GAHVAHAGLM VFWAGAMMLF EVSHFTYDK- ---PMYEQGF I----CMPHV ATLGYGVG--
                                GAHVAHAGLM VFWAGAMMLF EVSHFTFDK- ---PMYEQGL I----LFPHV ATLGYGVG--
                                GAHVAHAGLM VFWAGAMMLF EVSHFSFDK- ---PMYEQGL I----LFPHV ATLGYGVG--
                                GAHVAHAGLM VFWAGAMMLF EVSHFTFDK- ---PMYEQGL I----LFPHV ATLGYGVG--
                                GAHVAHAGLM VFWAGAMMLF EVSHFTFDK- ---PMYEQGF I----CMPHV ATLGYGVG--
                                GAHVAHAGLI VFWAGAMTLF EVAHFTPEK- ---PLYEQGD I----LLPHL ASLGWGVG--
                                GAHVAHAGLM VFWAGAMMLF EVSHFTFDK- ---PMYEQGL I----LFPHV ATLGYGVG--
                                GAHVAHAGLM VFWAGAMMLF EVSHFTFDK- ---PMYEQGL I----LFPHV ATLGYGVG--
                                GAHVAHAGLM VFWAGAMMLF EVSHFSFDK- ---PMYEQGL I----LFPHV ATLGYGVG--
                                GAHVAHAGLM VFWAGAMMLF EVSHFTFDK- ---PMYEQGL I----LFPHV ATLGYGVG--
                                GAHVAHAGLM VFWAGAMILF EVSHFTFDK- ---PMYEQGV I----CMPHV ATLGYGVG--
                                GAHVAHAGLM VFWAGAMMLF EVSHFTFDK- ---PMYEQGL I----CMPHV ATLGYGVG--
                                GAHVAHAGLM VFWAGAMMLF EVSHFTFDK- ---PMYEQGL I----LFPHV ATLGYGVG--
                                GAHVAHAGLM VFWAGAMMLF EVSHFTFDK- ---PMYEQGL I----LFPHV ATLGYGVG--
                                GAHVAHAGLM VFWAGAMMLF EVSHFTFDK- ---PMYEQGL I----LFPHV ATLGYGVG--
                                GAHVAHAGLM VFWAGAMMLF EVSHFTFDK- ---PMYEQGL I----CMPHV ATLGYGVG--
                                GAHVAHAGLM VFWAGAMILF EVSHFTFDK- ---PMYEQGV I----CMPHV ATLGYGVG--
                                GAHVAHAGLM VFWAGAMILF EVSHFTFDK- ---PMYEQGV I----CMPHV ATLGYGVG--
                                GAHVAHAGLM VFWAGAMMLF EVSHFTFDK- ---PMYEQGL I----LFPHV ATLGYGVG--
                                GAHVAHAGLM VFWAGAMMLF EVSHFTFDK- ---PMYEQGL I----CMPHV ATLGYGVG--
                                GAHVAHAGLM VFWAGAMMLF EVSHFTFDK- ---PMYEQGL I----LFPHV ATLGYGVG--
                                GAHVAHAGLM VFWAGAMMLF EVSHFTFDK- ---PMYEQGF I----CMPHV ATLGYGVG--
                                GAHVAHAGLI VFWAGAMTLF EVAHFVPEK- ---PMYEQGL I----LIPHV ATLGWGVG--
                                GAHVAHAGLM VFWAGAMMLF EVSHFTFDK- ---PMYEQGL I----LFPHV ATLGYGVG--
                                GAHVAHAGLM VFWAGAMMLF EVSHFTFDK- ---PMYEQGL I----LFPHV ATLGYGVG--
                                GAHVAHAGLM VFWAGAMMLF EVSHFSFDK- ---PMYEQGL I----LFPHV ATLGYGVG--
                                GAHVAHAGLM VFWAGAMMLF EVSHFTFDK- ---PMYEQGL I----LFPHV ATLGYGVG--
                                GAHVAHAGLM VFWAGAMMLF EVSHFTYDK- ---PMYEQGF I----CMPHV ATLGYGVG--
                                GAHVAHAGLM VFWAGAMMLF EVSHFTFDK- ---PMYEQGF I----CMPHV ATLGYGVG--
                                GAHVAHAGLM VFWAGAMMLF EVSHFTYDK- ---PMYEQGF I----CMPHV ATLGYGVG--
                                GAHVAHAGLM VFWAGAMMLF EVSHFTFDK- ---PMYEQGF I----CMPHV ATLGYGVG--
                                GAHVAHAGLM VFWAGAMMLF EVSHFTFDK- ---PMYEQGL I----LFPHV ATLGYGVG--
                                GAHVAHAGLI VFWTGAMTLF EVAHFVPNK- ---PMYEQGA I----LIPHL ASLGWGVG--
                                GAHVAHAGLM VFWAGAMMLF EVSHYSLDK- ---PMYEQGL I----LFPHV ATLGYGVG--
                                GAHVAHAGLM VFWAGAMMLF EVSHFTFDK- ---PMHEQGF I----CMPHV ATLGYGVG--
                                GAHVAHAGLM VFWAGAMMLF EVSHFTFDK- ---PMYEQGF I----CMPHV ATLGYGVG--
                                GAHVAHAGLM VFWAGAMMLF EVSHFTYDK- ---PMYEQGF I----CMPHV ATLGYGVG--
                                GAHVAHAGLM VFWAGAMMLF EVSHYTADK- ---PMYEQGF L----CFPHV ALLGYGVG--
                                GAHVAHAGLM VFWAGAMMLF EVSHYTADK- ---PMYEQGF L----CFPHV ALLGYGVG--
                                GAHIAHAGMI TFWAGAMTLF EVSHFIPEK- ---PMYEQGS I----LLAHL AAEGFGVG--
                                GAHVAHAGLM VFWAGAMMLF EVSHYTADK- ---PIYEQGF L----CFPHV ALLGYGVG--
                                GAHVAHAGLM VFWAGAMMLF EVSHYTADK- ---PMYEQGF L----CFPHV ALLGYGVG--
                                GAHVAHAGLM VFWAGAMMLF EVSHYTADK- ---PIYEQGF L----CFPHV ALLGYGVG--
                                GAHVAHAGLM VFWAGAMMLF EVSHYTADK- ---PIYEQGF L----CFPHV ALLGYGVG--
                                GAHVAHAGLI VFWAGAMLLF EVAHFTPDR- ---PMYEQGL I----LMPHV ATLGWGVG--
                                GAHVAHAGLI VFWAGAMLLF EVAHFTPDR- ---PMYEQGL I----LMPHV ATLGWGVG--
                                GAHVAHAGLM VFWAGAMMLF EVSHYTADK- ---PIYEQGF L----CFPHV ALLGYGVG--
                                GAHIAHAGMI TFWAGAMTLF EVSHFIPEK- ---PMYEQGS I----LLAHL AAEGFGVG--
                                GAHVAHAGLI VFWAGAMLLF EVAHFTPDR- ---PMYEQGL I----LMPHV ATLGWGVG--
                                GAHIAHAGMI TFWAGAMTLF EVSHFIPEK- ---PMYEQGS I----LLAHL AAEGFGVG--
                                GAHIAHAGMI TFWAGAMTLF EVSHFIPEK- ---PMYEQGS I----LLAHL AAEGFGVG--
                                GAHVAHAGLM VFWAGAMMLF EVSHYTADK- ---PIYEQGF L----CFPHV ALLGYGVG--
                                GAHVAHAGLI VFWAGAMLLF EVAHFTPDR- ---PMYEQGL I----LMPHV ATLGWGVG--
                                ---------- ---AGAMTLF EVAHFVPEK- ---PMYEQGL I----LIPHV ATLGWGVG--
                                GAHIAHSGLI VFWAGAMMLF EVSHFTFDK- ---PMWEQGL I----CMPHV AMFGFGVG--
                                GAHVAHAGLI VFWAGAMCLF EVAHFVPEK- ---PMYEQGL I----LLPHL ASQGWGVG--
                                GAHIAHTGLI VFWAGAMMLF EVSHFTFDK- ---PMWEQGL I----CMPHV AMFGFGVG--
                                GAHIAHTGLI VFWAGAMMLF EVSHFTFDK- ---PMWEQGL I----CMPHV AMFGFGIG--
                                GAHIAHSGLI VFWAGAMMLF EVSHFTFDK- ---PMWEQGL I----CMPHV AMFGFGIG--
                                GAHVAHAGLM VFWAGAMMLF EVSHFTFDK- ---PMYEQGF I----CMPHV ATLGYGVG--
                                GAHIAHSGLI VFWAGAMMLF EVNHFTFDK- ---PMWEQGL I----CMPHV AMFGYGIG--
                                GAHVAHAGLM TFWAGAMLLF EVSHFTFDK- ---PIFEQGL I----LMPHV AALGYGVG--
                                GAHIAHSGLI VFWAGAMMLF EVNHFTFDK- ---PMWEQGL I----CMPHV AMFGYGIG--
                                GAHIAHAGLI VFWAGAMMLF EVNHFTFDK- ---PMWEQGL I----CMPHV AMFGYGIG--
                                GAHIAHSGLI VFWAGAMMLF EVNHFTFDK- ---PMWEQGL I----CMPHV AMFGYGIG--
                                GAHIAHSGLI VFWAGAMMLF EVNHFTFDK- ---PMWEQGL I----CMPHV AMFGYGIG--
                                GAHVAHAGLM TFWAGAMLLF EVSHFTFDK- ---PIFEQGL I----LMPHV AALGYGVG--
                                GAHIAHSGLI VFWAGAMMLF EVNHFTFDK- ---PMWEQGL I----CMPHV AMFGYGIG--
                                GAHIAHAGLI VFWAGAMMLF EVNHFTFDK- ---PMWEQGL I----CMPHV AMFGYGIG--
                                GAHIAHSGLI VFWAGAMMLF EVNHFTFDK- ---PMWEQGL I----CMPHV AMFGYGIG--
                                GAHVAHAGLM TFWAGAMILF EVSHFTFDK- ---PIFEQGL I----CMPHV AALGYGVG--
                                GAHVAHAGLM TFWAGAMLLF EVSHFTFDK- ---PIFEQGL I----LMPHV AALGYGVG--
                                GAHIAHAGLI VFWAGAMMLF EVSHFTMDK- ---PMWEQGL I----CMPHV AMFGYGIG--
                                GAHVAHAGLM TFWAGAMLLF EVSHFTFDK- ---PIFEQGL I----LMPHV AALGYGVG--
                                GAHVAHAGLM TFWAGAMLLF EVSHFTFDK- ---PIFEQGL I----LMPHV AALGYGVG--
                                GAHVAHAGLM TFWAGAMILF EVSHFTFDK- ---PIFEQGL I----CMPHV AALGYGVG--
                                GAHIAHAGLI VFWAGAMMLF EVSHFTMDK- ---PMWEQGL I----CMPHV AMFGYGIG--
                                GAHIAHAGLI VFWAGAMMLF EVSHFTMDK- ---PMWEQGL I----CMPHV AMFGYGIG--
                                ---------- ------MTLF ETAHFIPEK- ---PMYEQGF I----LLPHV ATLGWGVG--
                                GAHVAHAGLM VFWAGAMMLF EVSHYTADK- ---PVYEQGF L----CFPHV ALLGYGVG--
                                GAHIAHTGLM VFWAGAMMLY EVSHFTFDK- ---PMWEQGL I----LLPHV AMFGYGIG--
                                GAHIAHTGLM VFWAGAMMLY EVSHFTFDK- ---PMWEQGL I----LLPHV AMFGYGIG--
                                GAHIAHTGLM VFWAGAMMLY EVSHFTFDK- ---PMWEQGL I----LMPHV AMFGYGIG--
                                GAHIAHTGLM VFWAGAMMLY EVSHFTFDK- ---PMWEQGL I----LLPHV AMFGYGIG--
                                GAHIAHTGLM VFWAGAMMLY EVSHFTFDK- ---PMWEQGL I----LLPHV AMFGYGIG--
                                GAHVAHAGLI VFWTGAMTLF ELAHFETAK- ---PMYEQGL I----LLPHL ATLGWGLG--
                                ---------- ---------- ---------- ----MYEQGL I----LLPHI ATLGWGVG--
                                GAHVAHAGLI VFWTGAMTLF ELSHFEPAK- ---PMYEQGL I----LLPHL AALGWGLG--
                                AVHLMHNALC AGFAGSMLLF ELALYDSSDP VLNPMWRQGC F----LMPFV ARLGVTNS--
                                AVHLMHNALC AGFAGSMLLF ELALYDSSDP VLNPMWRQGC F----LMPFV ARLGVTNS--
                                AVHLMHNALC AGFAGSMLLF ELALYDPSDP VLNPMWRQGC F----LMPFV ARLGVTNS--
                                AVHLMHNALC AGFAGSMLLF ELALYDPSDP VLNPMWRQGC F----LMPFV ARLGVTNS--
                                AVHLMHNALC AGFAGSMLLF ELALYDPSDP VLNPMWRQGC F----LMPFV ARLGVTNS--
                                AVHLMHNALC AGFAGSMLLF ELALYDPSDP LLNPMWRQGC F----LMPFV ARLGVTNS--
                                AVHLMHNALC AGFAGSMLLF ELALYDPSDP VLNPMWRQGC F----LMPFV ARLGVTNS--
                                AVHLMHNALC AGFAGSMLLF ELALYDPSDP VLNPMWRQGC F----LMPFV ARLGVTNS--
                                AVHLMHNALC AGFAGSMLLF ELALYDPSDP VLNPMWRQGC F----LMPFV ARLGVTNS--
                                AVHLMHNALC AGFAGSMLLF ELALYDPSDP VLNPMWRQGC F----LMPFV ARLGVTNS--
                                AVHLMHNALC AGFAGSMLLF ELARYDPSDP VLNPMWRQGC F----LMPFV ARLGVVNS--
                                AVHLMHNALC AGFAGSMLLF ELALFDPSDP VLNPMWRQGC F----LMPFV ARLGVINS--
                                SVHLMHNALC AGFAGSMLLY ELALYDPTDP VLNPMWRQGC F----LMPFV ARLGVTNS--
                                AVHIMHNALC AGFAGSMLLF ELALFDPSDP VLNPMWRQGC F----LMPFV SRLGVVNS--
                                AVHLMHTALV AGWAGSMALY ELAIFDPSDP VLNPMWRQGM F----VMPFM ARLGVTDS--
                                SVHLMHTALV AGWAGSMALY ELAVFDPSDP ILNPMWRQGM F----VLPFM ARLGVTKS--
                                AVHLMHTALT AGWAGSMVLY ELAQFNPSDP VFNPMWRQGM Y----VLPFM ARLGVTES--
                                AVHLMHTALV AGWAGSMALY ELAIYDPTDP VLNPMWRQGM F----VMPFM ARLGVTGS--
                                SVHLMHTALV AGWSGSMALY ELAIFDPSDP VLNPMWRQGM F----VLPFM ARLGVTKS--
                                SVHLMHTALV AGWAGSMALY ELAIFDPSDP VLNPMWRQGM F----VLPFM ARLGVTGS--
                                SVHLMHTALV AGWAGSMALY ELAIFDPSDP VLNPMWRQGM F----VLPFM ARLGVTGS--
                                AVHLMHTALA AGWAGSMALY ELAIFDPSDP VLNPMWRQGM F----VLPFM ARLGITKS--
                                SVHLMHTALV AGWAGSMALY ELAIYNPSDP VLNPMWRQGM F----VLPFM SRLGVTES--
                                SVHLMHTALV AGWAGSMALY ELAIYDPSDP VLNPMWRQGM F----VLPFM SRLGVTES--
                                SVHLMHTALV AGWAGSMALY ELAIYDPSDP VLNPMWRQGM F----VLPFM ARLGVTQS--
                                SVHLMHTALV AGWAGSMALY ELAIYNPSDP VLNPMWRQGM F----VLPFM ARLGVTQS--
                                SVHLMHTALV AGWAGSMALY ELAIYDPSDP VLNPMWRQGM F----VLPFM ARLGVTQS--
                                SVHLMHTALV AGWAGSMALY ELAIFDSSDA VLNPMWRQGM F----VLPFM ARLGVTSS--
                                AVHLMHTALV AGWAGSMALY ELAIFDPSDA VLNPMWRQGM F----VLPFM ARLGVTGS--
                                SVHLMHTALV AGWAGSMALY ELAIYDPSDP VLNPMWRQGM F----VMPFM ARLGVTQS--
                                SVHLMHTALV AGWAGSMALY ELAIYDPSDP VLNPMWRQGM F----VLPFM ARLGVTQS--
                                SVHLMHTALV AGWAGSMALY ELAIYDPSDP VLNPMWRQGM F----VLPFM ARLGVVGS--
                                SVHLMHTALV AGWAGSMALY ELAVYDPSDP VLNPMWRQGM F----VLPFM SRLGVTES--
                                SVHLMHTALV AGWAGSMALY ELAIYDPSDP VLNPMWRQGM F----VLPFM ARLGVTQS--
                                SVHLMHTALV AGWAGSMALY ELAIYDPSDP VLNPMWRQGM F----VMPFM ARLGVTQS--
                                AVHLMHTALV AGWAGSMALY ELAIYDPSDP VLNPMWRQGM F----VMPFM ARLGVTQS--
                                ATHLMHTALV AGWAGSMALY ELAIFDPTDP VLNPMWRQGM F----VLPFM ARLGVTGS--
                                AVHLMHTALV AGWAGSMALY ELAIYDPSDP VLNPMWRQGM F----VMPFM ARLGVTGS--
                                SVHLMHTALV AGWAGSMALY ELAIYDPSDP VLNPMWRQGM F----VLPFM ARLGVVGS--
                                AVHLMHTALV AGWAGSMALY ELAIFDPSDP VLNPMWRQGM F----VLPFM ARLGVTGS--
                                AAHLMHTALV AGWAGSMALY ELAIFDPSDP VLNPMWRQGM F----VLPFM ARLGVTGS--
                                AVHLMHTALV AGWAGSMALY ELAIFDPSDP VLNPMWRQGM F----VMPFM ARLGVTDS--
                                SVHLMHTALV AGWAGSMALY ELAIYDPSDP VLNPMWRQGM F----VLPFM ARLGVVGS--
                                SVHLMHTALV AGWAGSMALY ELAIFDSSDA VLNPMWRQGM F----VLPFM ARLGVTSS--
                                AAHLMHTALV AGWAGSMALY ELAVFDPSDP VLNPMWRQGM F----VLPFM ARLGVTGS--
                                SVHLMHTALV AGWAGSMALY ELAIYDPSDP VLNPMWRQGM F----VLPFM ARLGVVGS--
                                SVHLMHTALV AGWAGSMALY ELAIYDPSDP VLNPMWRQGM F----VMPFM ARLGVTQS--
                                ATHLMHTALV AGWAGSMALY ELAIFDPSDP VLNPMWRQGM F----VLPFM ARLGVTSS--
                                SVHLMHTALV AGWAGSMALY ELAIYDPSDP VLNPMWRQGM F----VMPFM ARLGVTQS--
                                SVHLMHTALV AGWAGSMALY ELAIYDPSDP VLNPMWRQGM F----VLPFM SRLGVTES--
                                ATHLMHTALV AGWAGSMALY ELAIFDPSDP VLNPMWRQGM F----VLPFM ARLGVTSS--
                                SVHLMHTALV AGWAGSMALY ELAIYDPSDP VLNPMWRQGM F----VMPFM ARLGVTQS--
                                SVHLMHTALV AGWAGSMALY ELAIYDPSDP VLNPMWRQGM F----VLPFL SRLGVTQS--
                                SVHLMHTALV AGWAGSMALY ELAIYDPSDP VLNPMWRQGM F----VMPFM ARLGVTQS--
                                SVHLMHTALV AGWAGSMALY ELAIFDPSDP VLNPMWRQGM F----VLPFM ARLGVTGS--
                                SVHLMHTALV AGWAGSMALY ELAIYDPSDP VLNPMWRQGM F----VLPFM ARLGVVGS--
                                SVHLMHTALV AGWAGSMALY ELAIYDPSDP VLNPMWRQGL F----VLPFM ARLGVVGS--
                                SVHLMHTALV AGWAGSMALY ELALFDPSDP VLNPMWRQGM F----VLPFM ARLGVTGS--
                                SVHLMHTALV AGWAGSMALY ELAIYDPSDP VLNPMWRQGM F----VMPFI ARLGVTQS--
                                SVHLMHTALV AGWAGSMALY ELAVYDPSDP VLNPMWRQGM F----VLPFL SRLGVTQS--
                                SVHLMHTALV AGWAGSMALY ELAIYDPSDP VLNPMWRQGM F----VLPFM ARLGVTQS--
                                SVHLMHTALV AGWAGSMALY ELAIFDPSDP VLNPMWRQGM F----VLPFM ARLGVTQS--
                                SVHLMHTALV AGWAGSMALY ELAIYDPSDP VLNPMWRQGM F----VLPFM ARLGVTQS--
                                SVHLMHTALV AGWAGSMALY ELAIYDPSDP VLNPMWRQGM F----VLPFM ARLGVVGS--
                                SVHLMHTALV AGWAGSMALY ELATYDSSDP VLNPMWRQGM F----VLPFM SRLGVTQS--
                                AVHLMHTALV AGWAGSMALY ELAIFDPSDP VLNPMWRQGM F----VMPFM ARLGVTQS--
                                SVHLMHTALV SGWAGSMALY ELAIYDPSDP VLNPMWRQGM F----VMPFM ARLGVIGS--
                                SVHLMHTALV AGWAGSMALY ELAIYDPSDP VLNPMWRQGM F----VLPFM ARLGVTQS--
                                SVHLMHTALV AGWAGSMALY ELAIYDPSDP VLNPMWRQGM F----VLPFM ARLGVTQS--
                                SVHLMHTALV AGWAGSMALY ELAVYDPSDP VLNPMWRQGM F----VLPFM ARLGVVGS--
                                SVHLMHTALV AGWAGSMALY ELAIYDPSDP VLNPMWRQGM F----VLPFM SRLGVTES--
                                SVHLMHTALV AGWAGSMALY ELAIYDPSDP VLNPMWRQGM F----VLPFM SRLGVTQS--
                                SVHLMHTALV AGWAGSMALY ELAVYDPSDP VLNPMWRQGM F----VLPFL ARLGVTQS--
                                SVHLMHTALV AGWAGSMALY ELATFDPSDP VLNPMWRQGM F----VLPFM ARLGVTQS--
                                SVHLMHTALV AGWAGSMALY ELAIYDPSDP VLNPMWRQGM F----VLPFM ARLGVTQS--
                                AVHLMHTALV AGWAGSMALY ELAVFDPSDP VLNPMWRQGM F----VLPFM TRLGVTDS--
                                AVHLMHTALV AGWAGSMALY ELAIFDPSDP VLNPMWRQGM F----VLPFM SRLGVTQS--
                                SVHLMHTALV AGWAGSMALY ELAIYDPSDP VLNPMWRQGM F----VLPFM ARLGVTQS--
                                SVHLMHTALV AGWAGSMALY ELAIFDPSDP VLNPMWRQGM F----VLPFM ARLGVTES--
                                SVHLMHTALV AGWAGSMALY ELAIFDPSDP VLNPMWRQGM F----VMPFM ARLGVTQS--
                                SVHLMHTALV AGWAGSMALY ELAIYDPSDP VLNPMWRQGM F----VLPFM SRLGVTQS--
                                SVHLMHTALV AGWAGSMALY ELAIYDPSDP VLNPMWRQGM F----VLPFM ARLGVTQS--
                                SVHLMHTALV AGWSGSMALY ELAIYDPSDP VLNPMWRQGM F----VLPFM SRLGVTQS--
                                SVHLMHTALV AGWAGSMALY ELAIYDPSDP VLNPMWRQGM F----VLPFM ARLGVTQS--
                                AVHLMHTALV AGWAGSMTLY ELAVFDPSDP VLNPMWRQGM F----VLPFM ARLGVTGS--
                                SVHLMHTALV AGWAGSMALY ELAIYDPSDP VLNPMWRQGM F----VLPFM ARLGVTQS--
                                AVHLMHTALV AGWAGSMTLY ELAVFDPSDP VLNPMWRQGM F----VLPFM ARLGVTGS--
                                AVHLMHTALV AGWAGSMALY ELAIFDPSDP VLNPMWRQGM F----VMPFM ARLGVTDS--
                                SVHLMHTALV AGWAGSMALY ELAIYDPSDP VLNPMWRQGM F----VLPFM ARLGVVGS--
                                AVHLMHTALV AGWAGSMALY ELAIFDPSDP VLSPMWRQGM F----VMPFM ARLGVTQS--
                                SVHLMHTALV AGWAGSMALY ELAVYDPSDP VLNPMWRQGM F----VLPFM ARLGVTQS--
                                SVHLMHTALV AGWAGSMALY ELAVFDPTDP VLNPMWRQGM F----VLPFM TRLGVTGS--
                                SVHLMHTALV AGWAGSMALY ELALFDPSDP VLNPMWRQGM F----VLPFM ARLGVTGS--
                                SVHLMHTALV AGWAGSMALY ELAVFDPTDP VLNPMWRQGM F----VLPFM TRLGVTGS--
                                SVHLMHTALV AGWAGSMALY ELAVYDPSDP VLNPMWRQGM F----VLPFM SRLGVTQS--
                                SVHLMHTALV AGWAGSMALY ELAIYDPSDP VLNPMWRQGM F----VLPFM ARLGVVGS--
                                AVHLMHTALV AGWAGSMALY ELAIFDPSDP VLNPMWRQGM F----VLPFM ARLGVTES--
                                SVHLMHTALV AGWAGSMALY ELAVYDPSDP VLNPMWRQGM F----VLPFL ARLGVTQS--
                                SVHLMHTALV AGWAGSMALY ELAVFDPSDA VLNPMWRQGM F----VLPFM ARLGVTGS--
                                AVHLMHTALV AGWAGSMALF ELSTFDPSDP VLNPMWRQGM F----VLPFM ARLGVTES--
                                ATHLMHTALV AGWAGSMALY ELAIFDPSDP ILNPMWRQGM F----VLPFM TRLGVSSS--
                                ATHLMHTALV AGWAGSMALY ELAIFDPSDP VLNPMWRQGM F----VLPFM TRLGVSSS--
                                SVHLMHTALV AGWAGSMALY ELAIFDPSDP VLNPMWRQGM F----VMPFM ARLGVTES--
                                SVHLMHTALV AGWAGSMALY ELAIYDPSDP VLNPMWRQGM F----VLPFM ARLGVVGS--
                                AAHLMHTALV AGWAGSMALY ELAIFDPSDP VLNPMWRQGM F----VLPFM ARLGVTGS--
                                SVHLMHTALV AGWAGSMALY ELATYDPSDP VLNPMWRQGM F----VLPFM SRLGVTQS--
                                SVHLMHTALV AGWAGSMALF ELATYDPSDP VLNPMWRQGM F----VLPFM ARLGVTQS--
                                SVHLMHTALV AGWAGSMALY ELATYNPSDP VLNPMWRQGM F----VLPFM SRLGVTQS--
                                SVHLMHTALV AGWAGSMALY ELAIFDPSDP VLNPMWRQGM F----VMPFM ARLGVTES--
                                AAHLMHTALV AGWAGSMALY ELATFDPSDP VLNPMWRQGM F----VLPFM ARLGVTGS--
                                SVHLMHTALV AGWAGSMALY ELAIFDPSDP VLNPMWRQGM F----VLPFM ARLGVTGS--
                                AVHLMHTALV AGWAGSMALF ELSNFDPSDP VLNPMWRQGM F----VLPFM ARLGVTES--
                                AVHLMHTALV AGWAGSMALF ELSNFDPSDP VLNPMWRQGM F----VLPFM ARLGVTES--
                                AVHLMHTALV AGWAGSMALY ELAIFDPSDP VLNPMWRQGM F----VMPFM ARLGVTGS--
                                SVHLMHTALV SGWAGSMALY ELAIYDPSDP VLNPMWRQGM F----VLPFM ARLGVIGS--
                                SVHLMHTALV AGWAGSMALY ELAVYDPSDP VLNPMWRQGM F----VLPFM SRLGVTQS--
                                AVHLMHTALV AGWAGSMALY ELAIFDPSDP VLNPMWRQGM F----VMPFM SRLGVTGS--
                                AVHLMHTALV AGWAGSMALF ELATFDPSDP VLNPMWRQGM F----VLPFM ARLGVTES--
                                SVHLMHTALV AGWAGSMALY ELAIFDPSDP TLNPMWRQGM F----VFPFM ARLGVTSS--
                                SVHLMHTALV AGWAGSMALY ELAVYDPSDP VLNPMWRQGM F----VLPFM SRLGVIKS--
                                AVHLMHTALV AGWAGSMALY ELAIFDPSDP VLNPMWRQGM F----VMPFM SRLGVTGS--
                                SVHLMHTALV AGWAGSMALY ELAIFDPSDP VLNPMWRQGM F----VLPFM ARLGVTGS--
                                SVHLMHTALV AGWAGSMALY ELAVYDPSDP VLNPMWRQGM F----VLPFM ARLGVTES--
                                SVHLMHTALV AGWAGSMALY ELAVYDPSDP VLNPMWRQGM F----VLPFM ARLGVTES--
                                AVHLMHTALV AGWAGSMALY ELAIFDPSDP VLNPMWRQGM F----VMPFM SRLGVTGS--
                                SVHLMHTALV AGWAGSMALY ELAVFDPSDP ILNPMWRQGM F----VLPFM SRLGVTQS--
                                SVHLMHTALV AGWAGSMALY ELAIFDPSDP VLNPMWRQGM F----VLPFM ARLGVTGS--
                                SVHLMHTALV AGWAGSMALY ELAIYDPSDP VLNPMWRQGM F----VMPFM ARLGVTQS--
                                AVHLMHTALV AGWAGSMTLF ELATYDPSDP VLNPMWRQGM F----VMPFM ARLGVTGS--
                                SVHLMHTALV AGWAGSMALF ELATFDPSDP VLNPMWRQGM F----VLPFM TRLGVTES--
                                SVHLMHTALV AGWAGSMALY ELAIFDPSDP VLNPMWRQGM F----VLPFM ARLGVTGS--
                                SVHLMHTALV AGWAGSMALY ELAIFDPSDP VLNPMWRQGM F----VLPFM ARLGVTGS--
                                AVHLMHTALV AGWAGSMALY ELAIFDPSDP VLNPMWRQGM F----VMPFM SRLGVTGS--
                                SVHLMHTALV AGWAGSMALY ELAIFDPSDP VLNPMWRQGM F----VLPFM ARLGVTGS--
                                SVHLMHTALV AGWAGSMALY ELAVFDPGDP ELNPMWRQGM F----VLPFM SRLGVTSS--
                                AVHLMHTALV AGWAGSMALY ELAVFDPSDP VLNPMWRQGM F----VLPFM ARLGVTES--
                                SVHLMHTALV AGWAGSMALY ELAIYDPSDP VLNPMWRQGM F----VLPFM ARLGVVGS--
                                SVHLMHTALV AGWAGSMALY ELALFDPSDP VLNPMWRQGM F----VLPFM ARLGVTGS--
                                SVHLMHTALV AGWAGSMALY ELAVYDPSDP VLNPMWRQGM F----VLPFM ARLGVTES--
                                SVHLMHTALV AGWAGSMALY ELAIFDPSDP VLNPMWRQGM F----VLPFM ARLGVTGS--
                                SVHLMHTALV AGWAGSMALY ELAVFDPSDP VLNPMWRQGM F----VLPFM SRLGVTQS--
                                SVHLMHTALV AGWAGSMALY ELAVYDPSDP VLNPMWRQGM F----VLPFM ARLGVTES--
                                SVHLMHTALV AGWAGSMALY ELAIFDPSDP VLNPMWRQGM F----VLPFM ARLGVTGS--
                                SVHLMHTALV AGWAGSMALY ELAVYDPSDP VLNPMWRQGM F----VLPFM ARLGVTES--
                                AVHLMHTALV AGWAGSMALY ETAIFDPSDP VLNPMWRQGM F----VMPFM VRLGVVNS--
                                AVHLMHTALV AGWAGSMALY ETAIFDPSDP VLNPMWRQGM F----VMPFM VRLGVVNS--
                                SVHLMHTALV AGWAGSMALY ELAIYDPSDP VLNPMWRQGM F----VMPFM ARLGVTQS--
                                SVHLMHTALV AGWAGSMALY ELAVFDPSDP VLNPMWRQGM F----VLPFM SRLGVTQS--
                                AVHLMHTALV AGWAGSMTLF ELATYDPSDP VLNPMWRQGM F----VMPFM ARLGVTGS--
                                SVHLMHTALV AGWAGSMALY ELAVYDPSDP VLNPMWRQGM F----VLPFM ARLGVTES--
                                AVHLMHTALV AGWAGSMALY ELAVFDPSDP VLNPMWRQGM F----VLPFM ARLGVTGS--
                                AVHLMHTALV AGWAGSMALF ELSTFDPSDP VLNPMWRQGM F----VLPFM SRLGVTQS--
                                SVHLMHTALV AGWAGSMALY ELAIFDPSDP VLNPMWRQGM F----VMPFL ARLGVTSS--
                                SVHLMHTALV AGWAGSMALY ELAIYDPSDP VLNPMWRQGM F----VMPFM ARLGVTDS--
                                SVHLMHTALV AGWAGSMALY ELAIFDPSDP VLNPMWRQGM F----VLPFM VRLGITDS--
                                SVHLMHTALV AGWAGSMALF ELATFDPSDP VLNPMWRQGM F----VLPFM TRLGVTES--
                                SVHLMHTALV AGWAGSMALY ELAVFDPSDP ILNPMWRQGM F----VLPFM SRLGVTQS--
                                AVHLMHTALV AGWAGSMALY ELAIFDPSDP VLNPMWRQGM F----VMPFM ARLGVTDS--
                                AVHLMHTALT AGWAGSMALY ELALFDPSDP VLNPMWRQGM F----VLPFM ARLGVTES--
                                SVHLMHTALV AGWAGSMALY ELAIFDPSDP VLNPMWRQGM F----VLPFM ARLGVTGS--
                                SVHLMHTALV AGWAGSMALF ELATFDPSDP VLNPMWRQGM Y----VLPFM ARLGVTGS--
                                SVHLMHTALV AGWAGSMALY ELAVFDPSDP VLNPMWRQGM F----VLPFM SRLGVTQS--
                                SVHLMHTALV AGWAGSMALY ELAIFDPSDA VLNPMWRQGM F----VLPFM ARLGVVES--
                                AVHLMHTALV AGWAGSMALY ELAIFDPSDP VLNPMWRQGM F----VMPFM ARLGVTDS--
                                SVHLMHTALV AGWAGSMALY ELAIYDPSDP VLNPMWRQGM F----VLPFM SRLGVVGS--
                                SVHLMHTALV AGWAGSMALY ELAIYDPSDP VLNPMWRQGM F----VLPFM ARLGVVGS--
                                AVHLMHTALV AGWAGSMTLF ELATYDPSDA VLNPMWRQGM F----VMPFM ARLGVTGS--
                                SVHLMHTALV AGWAGSMALF ELATFDPSDP VLNPMWRQGM F----VLPFM ARLGVTQS--
                                ATHLMHTALV AGWAGSMALY ELAIFDPSDP VLNPMWRQGM F----VLPFM ARLGVTSS--
                                AVHLMHTALV AGWAGSMALY ELAIFDPSDP ILNPMWRQGM F----VMPFM ARLGVTDS--
                                SVHLMHTALV AGWAGSMALY ELAIFDPSDP VLNPMWRQGM F----VMPFM ARLGVTQS--
                                SVHLMHTALV AGWAGSMALY ELAIYNPSDP VLNPMWRQGM F----VLPFM ARLGVTES--
                                SVHLMHTALV SGWAGSMALY ELAIYDPSDP VLNPMWRQGM F----VLPFM ARLGVVGS--
                                SVHLMHTALV SGWAGSMALY ELAIFDPSDV VLNPMWRQGM F----VLPFM ARLGVVGS--
                                SVHLMHTALV AGWAGSMALY ELAVYNPSDP VLNPMWRQGM F----VLPFM ARLGVTES--
                                SVHLMHTALV AGWAGSMALY ELAIYDPSDP VLNPMWRQGM F----VLPFM SRLGVVGS--
                                AVHLMHTALV AGWAGSMALY ELAIFDPSDP VLNPMWRQGM F----VMPFM ARLGVTGS--
                                AVHLMHTALV AGWAGSMTLY ELAIYDPSDP ILNPMWRQGM F----VMPFM ARLGVTDS--
                                SVHLMHTALV AGWAGSMALY ELAVYNPSDP VLNPMWRQGM F----VLPFM ARLGVTES--
                                AVHLMHTALV AGWAGSMALY ELAIFDPSDA VLNPMWRQGM F----VLPFM ARLGVTQS--
                                SVHLMHTALV AGWAGSMALY ELAVYNPSDP VLNPMWRQGM F----VLPFM ARLGVTES--
                                SVHLMHTALV AGWAGSMALY ELAIYNPSDP VLNPMWRQGM F----VLPFM ARLGVTES--
                                AVHLMHTALV AGWAGSMALY ELAIFDPSDP VLNPMWRQGM F----VMPFM ARLGVTDS--
                                AVHLMHTALV AGWAGSMALY ELAIFDPSDP VLNPMWRQGM F----VMPFM ARLGVTGS--
                                SVHLMHTALV AGWAGSMALY ELAIFDPSDP VLNPMWRQGM F----VLPFM ARLGVVES--
                                SVHLMHTALV AGWAGSMALY ELAIFDPSDP VLNPMWRQGM F----VLPFM ARLGVTGS--
                                AVHLMHTALV AGWAGSMALY ELAIFDPSDP VLNPMWRQGM F----VMPFM ARLGVTDS--
                                SVHLMHTALV AGWAGSMALY ELAVYNPSDP VLNPMWRQGM F----VLPFM ARLGVTES--
                                AVHLMHTALV AGWAGSMALY ELAIFDPSDA VLNPMWRQGM F----VMPFM SRLGVTGS--
                                SVHLMHTALV AGWAGSMALY ELAVYNPSDP VLNPMWRQGM F----VLPFM ARLGVTES--
                                SVHLMHTALV AGWAGSMALY ELAVFDPSDP VLNPMWRQGM F----VMPFM ARLGVTQS--
                                SVHLMHTALV AGWAGSMALY ELAIYDPSDP VLNPMWRQGM F----VLPFM ARLGVVGS--
                                SVHLMHTALV AGWAGSMALY ELALFDPSDP VLNPMWRQGM F----VLPFM ARLGVTGS--
                                SVHLMHTALV AGWAGSMALY ELAIFDPSDP VLNPMWRQGM F----VLPFM ARLGVTGS--
                                AVHLMHTALV AGWAGSMALY ELAIFDPSDP VLNPMWRQGM F----VMPFM SRLGVTGS--
                                AVHLMHTALT AGWAGSMALY ELALFDPSDS VFNPMWRQGM F----VLPFM TRLGITQS--
                                AVHLMHTALV AGWAGSMALY ELAIFDPSDP VLNPMWRQGM F----VMPFM ARLGVTGS--
                                AVHLMHTALV AGWAGSMALY ELAIFDPSDP VLNPMWRQGM F----VMPFM ARLGVTGS--
                                SVHLMHTALV AGWAGSMALY ELAIFDPSDP VLNPMWRQGM F----VLPFM ARLGVTGS--
                                SVHLMHTALV AGWAGSMALY ELAVYNPSDP ILNPMWRQGM F----VLPFM ARLGVTES--
                                SVHLMHTALV AGWAGSMALY ELAVYNPSDP ILNPMWRQGM F----VLPFM ARLGVTES--
                                AVHLMHTALV AGWAGSMALY ELAIFDPSDP VLNPMWRQGM F----VMPFM SRLGVTGS--
                                SVHLMHTALV AGWAGSMALY ELAVFDPSDP VLNPMWRQGM F----VMPFM ARLGVTQS--
                                AVHLMHTALV AGWAGSMALY ELAIFDPSDA VLNPMWRQGM F----VMPFM SRLGVTGS--
                                SVHLMHTALV AGWAGSMALY ELAIFDSSDP VLNPMWRQGM Y----VLPFM ARLGVTGS--
                                AVHLMHTALV AGWAGSMALY ELAIFDPSDP VLNPMWRQGM F----VMPFM SRLGVTGS--
                                AVHLMHTALV AGWAGSMALY ELAIFDPSDP VLNPMWRQGM F----VMPFM SRLGVTGX--
                                SVHLMHTALV AGWAGSMALY ELAVFDPSDP VLNPMWRQGM F----VMPFM ARLGVTQS--
                                SVHLMHTALV AGWAGSMALY ELAVFDPSDA VLNPMWRQGM F----VLPFM ARLGVTGS--
                                AVHLMHTALV LGWAGSMALY ELAVFDPSDA VLNPMWRQGM F----VLPFM TRLGVTHS--
                                ATHLMHTALV AGWAGSMALY ELAIFDPSDP ILNPMWRQGM F----VLPFM TRLGVSGS--
                                SVHLMHTALV AGWAGSMALY ELAVFDPSDP VLNPMWRQGM F----VMPFM ARLGVTQS--
                                AVHLMHTALV AGWAGSMALY ELAIFDPSDP VLNPMWRQGM F----VMPFM ARLGVTDS--
                                AVHLMHTALV AGWAGSMALY ELAIFDPSDP VLNPMWRQGM F----VMPFM ARLGVTGS--
                                ATHLMHTALV AGWAGSMALY ELAIFDPSDP VLNPMWRQGM F----VLPFM ARLGVTSS--
                                AVHLMHTALV AGWAGSMALY ELAIFDPSDP VLNPMWRQGM F----VMPFM SRLGVTGS--
                                ATHLMHTALV AGWAGSMALY ELAIFDPSDP VLNPMWRQGM F----VMPFM TRLGITNS--
                                SVHLMHTALV AGWAGSMALY ELAVYNPSDP VLNPMWRQGM F----VLPFM ARLGVTES--
                                AVHLMHTALV AGWAGSMALY ELAIFDPSDP VLNPMWRQGM F----VMPFM ARLGVTGS--
                                SVHLMHTALV AGWAGSMALY ELAIFDHTDP VLNPMWRQGM F----VLPFM TRLGVTGS--
                                SVHLMHTALV AGWAGSMALY ELAVYNPSDP ILNPMWRQGM F----VLPFM ARLGVTES--
                                SVHLMHTALV AGWAGSMALY ELATFDPSDP VLNPMWRQGM F----VLPFM ARLGVTGS--
                                SVHLMHTALV AGWAGSMALF ELATIDPSDP VLNPIWRQGL F----VLPFM ARLGVTES--
                                SVHLMHTALV AGWAGSMALY ELAIFDSSDP VLNPMWRQGM Y----VLPFM ARLGVTGS--
                                SVHLMHTALV AGWAGSMALF ELSNFDPSDP VFNPMWRQGM F----VMPFM ARLGITKS--
                                SVHLMHTALV AGWAGSMALY ELAIFDPSDP VLNPMWRQGM F----VLPFM SRLGVVGS--
                                ATHLMHTALV AGWAGSMALY ELAIFDPSDP VLNPMWRQGM F----VMPFM TRLGITNS--
                                AVHLMHTALV AGWAGSMALY ELAIFDSSDA VLNPMWRQGM F----VMPFM ARLGVTGS--
                                AVHLMHTALV AGWAGSMALY ELAIFDPSDP VLNPMWRQGM F----VMPFM SRLGVTGS--
                                AVHLMHTALV AGWAGSMALY ELAIFDPSDP VLNPMWRQGM F----VMPFM ARLGVTGS--
                                AVHLMHTALV AGWAGSMALY ELAIFDPSDP VLNPMWRQGM F----VMPFM ARLGVTDS--
                                SVHLMHTALV AGWAGSMALY ELAIFDPSDP VLNPMWRQGM F----VLPFM SRLGVVGS--
                                AVHLMHTALV AGWAGSMALY ELAIFDPSDA VLNPMWRQGM F----VMPFM ARLGVTDS--
                                AVHLMHTALV AGWAGSMALY ELAIFDPSDQ VLNPMWRQGM F----VMPFM ARLGVTGS--
                                ATHLMHTALV AGWAGSMALY ETATFDPSDP VFNPMWRQGM F----VLPFM ARLGITDS--
                                AVHLMHTALV AGWAGSMALY ELAIFDPSDP VLNPMWRQGM F----VMPFM ARLGVTDS--
                                AVHIMHTAXV AGWAGSMALY ELAIFDPSDA ILNPMWRQGM F----VMPFM ARLGVTGS--
                                AVHLMHTALV AGWAGSMALY ELAIFDPSDA VLNPMWRQGM F----VMPFM ARLGVTDS--
                                AVHLMHTALV AGWAGSMALY ELAIFDPSDP VLNPMWRQGM F----VMPFM SRLGVTGS--
                                AVHLMHTALV AGWAGSMALY ELAIFDPSDP VLNPMWRQGM F----VMPFM ARLGVTGS--
                                AVHLMHTALV AGWAGSMALY ELAIFDPSDP VLNPMWRQGM F----VMPFM ARLGVTDS--
                                AVHLMHTALV AGWAGSMALY ELAIFDPSDP VLNPMWRQGM F----VMPFM ARLGVTGS--
                                AVHLMHTALV AGWAGSMALY ELAIYDPSDP VLNPMWRQGM Y----VLPFM SRLGVVGS--
                                AVHLMHTALV AGWAGSMALY ELAIFDPSDP VLNPMWRQGM F----VMPFM ARLGVTGS--
                                AVHLMHTALV AGWAGSMALY ELAVFDPSDA VLNPMWRQGM F----VLPFM ARLGVTGS--
                                ASHLMHTALV AGWAGSMALY ETATFDPSDP VLNPMWRQGM F----VMPFM SRLGVTQS--
                                AVHLMHTALV AGWAGSMALY ELAIFDPSDA VLNPMWRQGM F----VMPFM ARLGVTGS--
                                AVHLMHTALV AGWAGSMALY ELAIFDPSDA VLNPMWRQGM F----VLPFM ARLGVTGS--
                                AVHLMHTALV AGWAGSMALY ELAIYDPSDP VLNPMWRQGM Y----VLPFM SRLGVVGS--
                                AVHLMHTALV AGWAGSMALY ELAIFDPSDA VLNPMWRQGM F----VMPFM ARLGVTDS--
                                AVHLMHTALV AGWAGSMALY ELAIFDPSDP VLNPMWRQGM F----VMPFM ARLGVTGS--
                                AVHLMHTALV AGWAGSMALY ELAIFDPSDP VLNPMWRQGM F----VMPFM SRLGVTGS--
                                SVHLMHTALV AGWAGSMALY ELAIFDPSDP VLNPMWRQGM Y----VIPFM SRLGVIGS--
                                ATHLMHTALV AGWAGSMALY ELAIFDPSDP VLNPMWRQGM F----VMPFM TRLGITNS--
                                AVHIMHTALV AGWAGSMALY ELAIFDPSDA VLNPMWRQGM F----VMPFM ARLGVTGS--
                                AVHLMHTALV AGWAGSMALY ELAIFDPSDP VLNPMWRQGM F----VMPFM ARLGVTGS--
                                ATHLMHTALV AGWAGSMALY ETATFDPSDP ILNPMWRQGM F----VLPFM ARLGITDS--
[truncated: 2,276,683 more chars]
