# Supplementary material for: Time-resolved comparative molecular evolution of oxygenic photosynthesis
Source: Biochim Biophys Acta Bioenerg. 2021 Jun 1;1862(6):148400. doi: 10.1016/j.bbabio.2021.148400 (PMC8047818; doi:10.1016/j.bbabio.2021.148400)
Supplement: Supplementary file 1 — Supplementary material: sequence alignments and trees [file mmc1.zip › Figure_S2_Type_I_RC_CP43_CP47_MLtree.txt]

(733_Chloracidobacterium_thermo:0.00036254,(732_Chloracidobacterium_thermo:0.00203623,(731_Chloracidobacterium_sp._CP:0.03150636,730_Chloracidobacterium_thermo:0.00409123)0.955000:0.01047137)0.876000:0.02688914,((728_Chlorobium_sp._GBChlB:0.19824213,(729_Chloroherpeton_thalassium_:0.16863228,((722_Prosthecochloris_sp._CIB_2:0.01969193,(724_Prosthecochloris_sp._HL-13:0.03812249,(726_Prosthecochloris_aestuarii:0.02517627,(727_Prosthecochloris_sp._GSB1:0.05807875,725_Chlorobium_phaeobacteroide:0.05427152)0.818000:0.02031972)0.860000:0.01576612)0.961000:0.02910813)0.994000:0.06608833,((715_Chlorobaculum_parvum_NCIB_:0.01320920,(714_Chlorobium_tepidum_TLS:0.02884932,(716_Chlorobaculum_thiosulfatip:0.02519980,717_Chlorobaculum_limnaeum:0.02172532)0.835000:0.01261985)0.990000:0.03286997)0.998000:0.04533335,((719_Chlorobium_phaeovibrioides:0.03760300,(721_Pelodictyon_luteolum:0.00709568,723_Chlorobium_luteolum_DSM_27:0.00520196)0.998000:0.02238644)0.973000:0.02267324,((712_Chlorobium_phaeobacteroide:0.02481995,(710_Chlorobium_limicola:0.00000010,711_Chlorobium_limicola_DSM_24:0.00352080)1.000000:0.06506869)0.491000:0.02057881,(720_Pelodictyon_phaeoclathrati:0.02475177,(713_Chlorobium_sp._KB01:0.08333833,718_Chlorobium_chlorochromatii:0.05183104)0.906000:0.01688291)0.999000:0.05304433)0.161000:0.00843668)0.930000:0.02390366)0.986000:0.05227692)1.000000:0.30532906)0.865000:0.12064912)0.992000:0.87444232,((734_Heliorestis_convoluta:0.22519363,((001_Heliobacterium_modesticald:0.02927370,002_Heliobacterium_gestii:0.03434912)1.000000:0.23832906,(004_Heliobacillus_mobilis:0.00000015,005_Heliobacillus_mobilis:0.06619948)1.000000:0.15571582)0.876000:0.15526071)1.000000:2.42634218,((((301_Acaryochloris_sp._HICR111A:0.00400833,(311_Acaryochloris_marina_MBIC1:0.00000016,(309_Acaryochloris_marina:0.01113526,312_Acaryochloris_sp._CCMEE_54:0.00000001)0.000000:0.00000001)0.867000:0.01541331)0.893000:0.23786746,((251_Gloeomargarita_lithophora_:0.30202463,((((055_Synechococcus_sp._PCC_6312:0.06395682,(017_Thermosynechococcus_vulcan:0.00369670,018_Thermosynechococcus_sp._NK:0.00000028)0.998000:0.06160771)0.984000:0.05041433,(((((075_Scytonema_hofmannii_PCC_71:0.01531872,077_Tolypothrix_bouteillei_VB5:0.02287013)0.963000:0.02811906,((028_cyanobacterium_TDX16:0.00331871,029_Chroococcidiopsis_thermali:0.00000027)0.990000:0.04526037,((163_Chroogloeocystis_siderophi:0.01805975,(179_Gloeocapsa_sp._PCC_7428:0.00000001,159_Gloeocapsa_sp._PCC_7428:0.00000017)0.000000:0.00000017)0.327000:0.01357986,(181_Aliterella_atlantica_CENA5:0.02536840,213_Synechocystis_sp._PCC_7509:0.02472399)0.941000:0.03746916)0.999000:0.08156589)0.989000:0.05953056)0.764000:0.01524519,((065_Calothrix_parasitica_NIES-:0.01355052,180_Rivularia_sp._PCC_7116:0.03171582)0.998000:0.05691525,(059_Nostoc_sp._NIES-4103:0.01695479,(((122_Chrysosporum_ovalisporum:0.01937747,(111_Nodularia_sp._NIES-3585:0.04055790,130_Nodularia_spumigena_CENA59:0.01048327)0.835000:0.00909857)0.956000:0.02189870,(((166_Trichormus_variabilis_ATCC:0.00000055,(174_Trichormus_variabilis_NIES:0.00000027,182_Nostoc_sp._PCC_7120:0.00343640)0.733000:0.00343264)0.984000:0.02573198,(061_Nostoc_sp._NIES-2111:0.00343601,066_Nostoc_sp._NIES-3756:0.00000013)0.960000:0.01983740)0.920000:0.02200755,((((118_Cylindrospermopsis_racibor:0.00333799,(097_Raphidiopsis_curvata_NIES-:0.00333911,(106_Cylindrospermopsis_racibor:0.00333545,105_Cylindrospermopsis_sp._CR1:0.00000016)0.000000:0.00000016)0.000000:0.00000013)0.995000:0.03846582,(078_Sphaerospermopsis_kisselev:0.00580999,(069_Calothrix_sp._336/3:0.06434865,080_Nostoc_azollae_0708:0.01352444)0.773000:0.00838227)0.872000:0.01254088)0.982000:0.03269231,((031_Dolichospermum_circinale:0.00000028,034_Anabaena_sp._CRKS33:0.00336171)0.946000:0.02380397,((119_Anabaena_sp._90:0.00000027,(113_Anabaena_sp._MDT14b:0.00000030,125_Anabaena_sp._AL09:0.00334997)0.751000:0.00335757)0.838000:0.01568943,(099_Aphanizomenon_flos-aquae_W:0.00000014,(121_Anabaena_sp._AL93:0.00000029,(128_Aphanizomenon_flos-aquae_2:0.00000013,(132_Anabaena_sp._WA102:0.00000030,110_Dolichospermum_compactum_N:0.00334890)0.857000:0.00335004)0.828000:0.00335095)0.894000:0.00671175)0.881000:0.00779907)0.993000:0.04347263)0.917000:0.02174943)0.252000:0.00893168,(136_Anabaena_cylindrica_PCC_71:0.02040112,108_Anabaena_sp._PCC_7108:0.04761850)0.910000:0.01842394)0.785000:0.01696557)0.592000:0.01886253)0.677000:0.00544917,(((072_Anabaenopsis_circularis_NI:0.00987671,(084_Nostoc_sp._PCC_7107:0.03185928,(057_Nostoc_sp._MBR_210:0.00835389,062_Nostoc_piscinale_CENA21:0.00522345)0.932000:0.01852665)0.770000:0.01768147)0.931000:0.01842784,((044_Nostoc_sp._PCC_7524:0.01829350,(120_Trichormus_sp._NMC-1:0.02643506,(030_Cylindrospermum_sp._NIES-4:0.03061874,089_Cylindrospermum_stagnale_P:0.01902179)0.891000:0.01873701)0.873000:0.01626123)0.429000:0.00845011,(((081_Calothrix_sp._NIES-2098:0.02089038,(073_Nostoc_sp._T09:0.01025799,154_Nostoc_sp._106C:0.02056571)0.931000:0.01046882)0.822000:0.00744769,((071_Nostoc_carneum_NIES-2107:0.00000015,(092_Fremyella_diplosiphon_NIES:0.00665187,082_Aulosira_laxa_NIES-50:0.00000023)0.444000:0.00331610)0.867000:0.01132430,(052_Calothrix_sp._NIES-2100:0.01432486,087_Calothrix_brevissima_NIES-:0.01664938)0.979000:0.03028918)0.621000:0.00415488)0.978000:0.02118675,((115_Fortiea_contorta:0.04287566,156_Calothrix_sp._PCC_7507:0.02800337)0.819000:0.01143487,((085_Nostoc_linckia_z16:0.00000039,101_Nostoc_linckia_NIES-25:0.02364723)0.971000:0.02632386,(094_Nostoc_calcicola_FACHB-389:0.02343782,(095_Nostoc_sp._KVJ20:0.00975046,(138_Nostoc_sp._Peltigera_membr:0.02623323,(114_Nostoc_punctiforme_PCC_731:0.00000027,(127_Nostoc_sp._Peltigera_membr:0.00000013,200_Nostoc_sp._Peltigera_membr:0.00332047)0.904000:0.00664943)0.875000:0.00815995)0.897000:0.01737381)0.760000:0.01653477)0.975000:0.03157701)0.940000:0.02547686)0.838000:0.01034793)0.950000:0.01915671)0.741000:0.00609476)0.861000:0.01049800,((083_Calothrix_sp._NIES-3974:0.00000027,093_Calothrix_sp._NIES-3974:0.00000001)0.995000:0.04768878,(051_Calothrix_sp._PCC_6303:0.04340878,((086_Calothrix_sp._NIES-4105:0.00339762,088_Calothrix_sp._HK-06:0.00797816)0.989000:0.03679582,(015_Calothrix_elsteri_CCALA_95:0.06165413,(036_Calothrix_sp._NIES-4101:0.01103885,047_Calothrix_sp._NIES-4101:0.00000001)0.932000:0.03714500)0.679000:0.01431784)0.949000:0.03106765)0.925000:0.02860316)0.901000:0.01771675)0.850000:0.00974953)0.939000:0.01528481)0.947000:0.02038596)0.874000:0.01811237)0.688000:0.02204245,(183_Nostocales_cyanobacterium_:0.04355808,(050_Mastigocladopsis_repens:0.00334770,((063_Tolypothrix_campylonemoide:0.00000046,(068_Scytonema_sp._NIES-4073:0.00000014,070_Scytonema_sp._HK-05:0.00335279)0.901000:0.01347770)0.853000:0.01416658,(027_Scytonema_hofmanni]_UTEX_B:0.02408307,(020_Hassallia_byssoidea_VB5121:0.00538998,024_Tolypothrix_sp._NIES-4075:0.00456815)0.656000:0.01189299)1.000000:0.07328669)1.000000:0.05728105)0.977000:0.02859544)0.298000:0.01580067)0.972000:0.04709880,(046_Leptolyngbya_sp._hensonii:0.08072519,((((076_Limnothrix_sp._CACIAM_69d:0.08077896,(247_Oscillatoria_sp._PCC_10802:0.07035315,(137_Chamaesiphon_minutus_PCC_6:0.00000015,162_Chamaesiphon_minutus:0.00000001)1.000000:0.19281162)0.961000:0.03952749)0.890000:0.02191082,((048_Leptolyngbya_ohadii:0.02439583,058_Leptolyngbya_sp._JSC-1:0.02676688)0.985000:0.03331011,(074_Oscillatoriales_cyanobacte:0.03764078,(098_Leptolyngbya_sp._O-77:0.01444170,(240_Geitlerinema_sp._PCC_7407:0.07259937,(225_Synechococcus_sp.:0.01345419,(196_Synechococcus_elongatus_PC:0.00334219,189_Synechococcus_sp._UTEX_297:0.00000013)0.000000:0.00000013)1.000000:0.09776761)0.984000:0.05659549)0.741000:0.01883048)0.927000:0.02868346)0.969000:0.02528475)0.858000:0.01911111,((054_Hydrococcus_rivularis_NIES:0.03504843,(079_Cyanothece_sp._PCC_7424:0.03506384,(129_Cyanothece_sp._PCC_7822:0.00876766,((091_Synechocystis_sp._PCC_6714:0.00000013,(100_Synechocystis_sp._PCC_6714:0.00000014,(096_Synechocystis_sp._PCC_6803:0.00000029,102_Synechocystis_sp._PCC_6803:0.00708514)0.000000:0.00030458)0.000000:0.00322902)1.000000:0.06889558,((060_Cyanothece_sp._PCC_8802:0.01103481,(037_Microcystis_aeruginosa_PCC:0.00346444,(039_Microcystis_aeruginosa_PCC:0.00000007,(042_Microcystis_aeruginosa_CAC:0.00000020,(038_Microcystis_aeruginosa_PCC:0.00339620,(043_Microcystis_aeruginosa_KW:0.00000024,((161_Microcystis_aeruginosa_NIE:0.00341273,165_Microcystis_aeruginosa_PCC:0.00000014)0.896000:0.00341264,(175_Microcystis_aeruginosa_PCC:0.00341129,169_Microcystis_aeruginosa_NIE:0.00000028)0.000000:0.00000013)0.860000:0.00340785)0.000000:0.00000024)0.169000:0.00339536)0.879000:0.00339390)0.000000:0.00000007)1.000000:0.07224760)0.919000:0.01925353,(124_unicellular_cyanobacterium:0.01107274,((103_Cyanothece_sp._ATCC_51142:0.00000021,(117_unicellular_cyanobacterium:0.00340794,(126_Cyanothece_sp._CCY0110:0.00000057,(242_Crocosphaera_watsonii_WH_0:0.00000017,348_Crocosphaera_watsonii_WH_0:0.00000001)0.999000:0.07123819)0.471000:0.00691867)0.881000:0.00699658)0.911000:0.01897095,((210_Geminocystis_sp._NIES-3708:0.00380607,(215_Geminocystis_herdmanii:0.02070758,(230_Geminocystis_sp._NIES-3709:0.00000028,340_Geminocystis_sp._NIES-3709:0.00000001)0.955000:0.01432794)0.454000:0.00360241)0.986000:0.03327012,(203_Cyanobacterium_aponinum_PC:0.02177360,(041_Cyanobacterium_sp._IPPAS_B:0.05400390,147_Cyanobacterium_stanieri_PC:0.02566190)0.988000:0.04509795)0.593000:0.01622515)0.999000:0.08057812)0.946000:0.03833773)0.294000:0.01502751)0.863000:0.01835204)0.882000:0.02615273)0.676000:0.03565711)0.954000:0.04164867)0.993000:0.05084960,(((241_Leptolyngbya_sp._PCC_7375:0.04877094,259_Leptolyngbya_sp._Heron_Isl:0.03150459)1.000000:0.09276271,(219_Lyngbya_confervoides_BDU14:0.11035923,((235_Phormidium_tenue_NIES-30:0.00000013,(246_Leptolyngbya_sp._KIOST-1:0.01380869,243_Nodosilinea_nodulosa:0.00679160)0.901000:0.01031002)0.986000:0.03850221,(257_Leptolyngbya_sp._PCC_6406:0.05538673,(244_Halomicronema_hongdechlori:0.01548188,248_Halomicronema_hongdechlori:0.00556887)1.000000:0.14214780)0.784000:0.03192010)0.898000:0.02411797)0.325000:0.01914970)0.999000:0.07185284,((((104_Desertifilum_sp._IPPAS_B-1:0.08608715,(249_Oscillatoria_acuminata_PCC:0.00000015,252_Oscillatoria_acuminata:0.00000001)0.999000:0.10592486)0.920000:0.03458627,(177_Crinalium_epipsammum_PCC_9:0.14580477,(151_Phormidium_ambiguum_IAM_M-:0.09966363,(218_Cyanothece_sp._PCC_7425:0.00340906,221_Cyanothece_sp._PCC_7425:0.00000025)1.000000:0.11140034)0.825000:0.03337744)0.790000:0.02212404)0.720000:0.00560357,((254_Coleofasciculus_chthonopla:0.00000029,256_Coleofasciculus_chthonopla:0.00000001)0.987000:0.05607622,(191_Moorea_producens_JHB:0.00000021,((206_Moorea_producens_PAL:0.00000027,229_Moorea_producens_3L:0.00000001)0.892000:0.01006997,(186_Moorea_producens_PAL-8-15-:0.00318880,201_Moorea_bouillonii_PNG:0.02562485)0.921000:0.01343500)0.975000:0.02418786)1.000000:0.15168011)0.995000:0.06961313)0.961000:0.03820781,(((226_filamentous_cyanobacterium:0.10495567,(245_Spirulina_major:0.08843261,250_Spirulina_subsalsa:0.06658157)0.950000:0.05401300)0.930000:0.04585185,(((033_Trichodesmium_erythraeum_I:0.01019857,035_Trichodesmium_erythraeum:0.00000014)1.000000:0.11905034,(140_Planktothricoides_sp._SR00:0.10505967,((176_Arthrospira_sp._PCC_8005:0.00341929,(164_Arthrospira_platensis_YZ:0.00000015,(157_Arthrospira_platensis_NIES:0.00373598,170_Arthrospira_platensis_str.:0.00000013)0.806000:0.00371858)0.914000:0.01126330)0.996000:0.07250855,((195_Planktothrix_serta_PCC_892:0.02697307,(208_Planktothrix_sp._PCC_11201:0.00972205,(190_Planktothrix_tepida_PCC_92:0.01443959,(199_Planktothrix_paucivesicula:0.00000013,(198_Oscillatoriales_cyanobacte:0.01023544,(202_Planktothrix_rubescens:0.00000014,204_Planktothrix_agardhii_NIVA:0.00362003)0.987000:0.02177429)0.260000:0.00362158)0.986000:0.02858241)0.415000:0.00718344)0.773000:0.00511074)0.995000:0.05750811,(172_Limnoraphis_robusta_CS-951:0.00989191,(315_Lyngbya_sp._PCC_8106:0.00000014,(237_Lyngbya_aestuarii:0.00000016,284_Lyngbya_aestuarii_BL_J:0.00389041)0.892000:0.00696726)0.945000:0.02125267)0.641000:0.02302235)0.747000:0.04054292)0.862000:0.01977405)0.000000:0.00000023)0.924000:0.02798090,(258_Roseofilum_reptotaenium_AO:0.10848991,(152_Phormidium_sp._OSCR:0.00396988,(184_Phormidium_willei_BDU_1307:0.00000007,188_Phormidium_sp._HE10JO:0.00721388)0.769000:0.00350687)1.000000:0.12183666)0.771000:0.01564982)0.724000:0.02049782)0.482000:0.02215994,((((214_Dactylococcopsis_salina_PC:0.02557330,234_Halothece_sp._PCC_7418:0.01607963)1.000000:0.12438387,((224_Limnothrix_rosea_IAM_M-220:0.00975274,(232_Leptolyngbya_sp._PCC_7376:0.01687468,(231_Synechococcus_sp._NIES-970:0.01402824,(216_Synechococcus_sp._PCC_7003:0.00345807,(222_Synechococcus_sp._7002:0.00000028,223_Synechococcus_sp._PCC_7002:0.00349412)0.741000:0.00346889)0.770000:0.00779086)0.855000:0.01182216)0.977000:0.03112437)1.000000:0.10043878,((139_Phormidesmis_priestleyi_An:0.00519905,153_Synechococcus_sp._PCC_7335:0.08606033)1.000000:0.11772359,(211_Xenococcus_sp._PCC_7305:0.05914341,((220_Pleurocapsa_sp._PCC_7319:0.03277236,236_Chondrocystis_sp._NIES-410:0.02666877)0.973000:0.03876743,(238_Myxosarcina_sp._GI1:0.09855922,(158_Stanieria_cyanosphaera_PCC:0.00626763,168_Stanieria_sp._NIES-3757:0.00734292)0.980000:0.03216672)0.763000:0.01741049)0.898000:0.02576913)0.979000:0.05025967)0.991000:0.05762990)0.936000:0.03317843)0.535000:0.02100563,(194_Gloeocapsa_sp._PCC_73106:0.10238408,(((217_Richelia_intracellularis:0.00000026,(209_Richelia_intracellularis_H:0.01012535,233_Richelia_intracellularis_H:0.00000001)0.000000:0.00000001)0.971000:0.03345883,(207_Calothrix_rhizosoleniae:0.00125512,205_Richelia_intracellularis:0.04232854)0.370000:0.02869227)0.998000:0.09402766,(171_Mastigocoleus_testarum_BC0:0.06934791,(187_Scytonema_tolypothrichoide:0.09774600,((146_Chlorogloeopsis_fritschii:0.01303257,(150_Fischerella_sp._PCC_9605:0.02119839,(141_cyanobacterium_PCC_7702:0.05554911,(143_Fischerella_muscicola:0.00666681,(131_Fischerella_major_NIES-592:0.00000009,133_Fischerella_sp._JSC-11:0.00347212)0.751000:0.00475197)0.896000:0.01503597)0.949000:0.02726923)0.491000:0.01227868)0.983000:0.03357902,(160_Fischerella_muscicola:0.02698796,(142_Hapalosiphon_sp._MRB220:0.00688457,(227_Fischerella_sp._PCC_9431:0.00689063,(148_Fischerella_sp._PCC_9339:0.00689954,155_Fischerella_sp._NIES-4106:0.01032210)0.878000:0.00691400)0.000000:0.00000027)0.965000:0.02189579)0.405000:0.01120498)0.929000:0.02284855)0.962000:0.03801922)0.908000:0.03033346)0.982000:0.04228281)0.902000:0.02585436)0.882000:0.01926815,(267_Prochlorothrix_hollandica_:0.28423601,(((277_Cyanobium_sp._NIES-981:0.00343833,(281_Synechococcus_sp._GFB01:0.01386174,273_Cyanobium_sp._PCC_7001:0.00000014)0.764000:0.00332925)0.850000:0.00882433,((269_Cyanobium_sp._CACIAM_14:0.01367613,282_Cyanobium_gracile_PCC_6307:0.00676046)0.856000:0.00694179,((264_Synechococcus_sp._Tous:0.05448354,(274_Synechococcus_sp._8F6:0.00346214,285_cyanobacterium_BACL30_MAG-:0.00681045)0.839000:0.00801432)0.932000:0.01460398,((287_Synechococcus_sp._WH_5701:0.00000021,(270_Synechococcus_sp._1G10:0.00608565,(295_Synechococcus_sp._SynAce01:0.04168112,280_Synechococcus_sp._MW101C3:0.01061511)0.976000:0.02450683)0.703000:0.00833752)0.949000:0.02307739,((265_Synechococcus_sp._MIT_S950:0.01380476,275_Synechococcus_sp._MIT_S950:0.00000013)0.916000:0.01383512,((276_Synechococcus_sp._WH_8016:0.00341664,293_Synechococcus_sp._TMED66:0.00000012)0.976000:0.01721379,(((263_Synechococcus_sp._WH_7805:0.00366403,268_Synechococcus_sp._WH_7803:0.00665384)0.884000:0.00691793,(261_Synechococcus_sp._RS9916:0.01433606,(260_Synechococcus_sp._RS9917:0.01048523,(271_Synechococcus_sp._CB0205:0.00734623,(286_Synechococcus_sp._LL:0.02004357,288_Synechococcus_sp._CB0101:0.00733957)0.538000:0.00698635)1.000000:0.04092582)0.860000:0.00685862)0.846000:0.00661403)0.771000:0.00349464,((272_Synechococcus_sp._WH_8020:0.00000030,(278_Synechococcus_sp._CC9311:0.00000026,279_Synechococcus_sp._CC9311:0.00388737)0.919000:0.00774539)0.928000:0.01643695,((262_Synechococcus_sp._BL107:0.00344743,(266_Synechococcus_sp._CC9902:0.00000007,((290_Synechococcus_sp._CC9616:0.00341027,(289_Synechococcus_sp._KORDI-10:0.00000027,(291_Synechococcus_sp._KORDI-49:0.00000013,298_Synechococcus_sp._TMED205:0.00000001)0.947000:0.01059310)0.777000:0.00342730)0.924000:0.01036122,(297_Synechococcus_sp._WH_8103:0.00347773,(296_Synechococcus_sp._WH_8109:0.00344634,(292_Synechococcus_sp._CC9605:0.00000027,283_Synechococcus_sp._KORDI-52:0.01391607)0.000000:0.00000027)0.782000:0.00345514)0.868000:0.00701512)0.986000:0.02119131)0.000000:0.00000007)0.943000:0.02107993,(255_Synechococcus_sp._TMED19:0.02466649,(321_Synechococcus_sp._RCC307:0.03149208,(341_Candidatus_Synechococcus_s:0.01430200,(305_Candidatus_Synechococcus_s:0.01383898,(313_Candidatus_Synechococcus_s:0.01039345,((302_Candidatus_Synechococcus_s:0.00356280,308_Candidatus_Synechococcus_s:0.00000027)0.926000:0.00710665,(304_Candidatus_Synechococcus_s:0.00000014,(299_Candidatus_Synechococcus_s:0.00000024,(300_Candidatus_Synechococcus_s:0.00000014,303_Candidatus_Synechococcus_s:0.00343193)0.863000:0.00344321)0.403000:0.00342521)0.973000:0.01385419)0.000000:0.00000014)0.724000:0.00359656)0.099000:0.01652835)1.000000:0.14617342)0.833000:0.01802397)0.934000:0.01922702)0.893000:0.01504860)0.986000:0.03221379)0.771000:0.00371266)0.000000:0.00000017)0.777000:0.01070326)0.946000:0.01841307)0.858000:0.00671689)0.894000:0.01164247)0.982000:0.08855467,((323_Prochlorococcus_sp._MIT_07:0.01009998,(328_Prochlorococcus_marinus_st:0.00000026,(332_Prochlorococcus_sp._MIT_13:0.01362178,(333_Prochlorococcus_marinus_st:0.00339520,(335_Prochlorococcus_marinus_st:0.01023187,(336_Prochlorococcus_marinus_st:0.00339578,337_Prochlorococcus_marinus_st:0.01020693)0.000000:0.00000014)0.997000:0.02523152)0.000000:0.00000013)0.874000:0.00673899)0.959000:0.03022745)1.000000:0.23581706,((344_Prochlorococcus_sp._MIT_06:0.01209069,(343_Prochlorococcus_sp._MIT_06:0.01804019,(342_Prochlorococcus_marinus_st:0.02421332,(345_Prochlorococcus_sp._SS52:0.00000014,346_Prochlorococcus_marinus_st:0.00340407)0.954000:0.01723872)0.500000:0.00682091)0.894000:0.01847171)1.000000:0.13751727,((334_Prochlorococcus_marinus_st:0.01286127,(338_Prochlorococcus_sp._MIT_08:0.00342853,339_Prochlorococcus_marinus_st:0.00000013)0.784000:0.00857496)0.999000:0.09884158,((327_Prochlorococcus_sp._RS04:0.00000012,(326_Prochlorococcus_marinus_st:0.00338255,(329_Prochlorococcus:0.00338523,(331_Prochlorococcus_marinus_st:0.00338167,((324_Prochlorococcus_marinus_st:0.00000029,322_Prochlorococcus_marinus_st:0.01017934)0.000000:0.00000009,(325_Prochlorococcus_marinus_st:0.01037476,330_Prochlorococcus_marinus_st:0.00679327)0.875000:0.00678210)0.834000:0.00338347)0.000000:0.00000030)0.000000:0.00000025)0.000000:0.00000012)0.941000:0.02204551,(320_Prochlorococcus_marinus_st:0.01231023,(319_Prochlorococcus_sp._HOT208:0.00000016,(316_Prochlorococcus_marinus_st:0.00339502,318_Prochlorococcus_marinus_st:0.00000014)0.957000:0.02047437)0.448000:0.01317327)0.964000:0.03395402)0.958000:0.05421411)0.536000:0.03063166)1.000000:0.21668441)0.997000:0.13835462)0.999000:0.12291001)0.987000:0.07378962)0.881000:0.01304957)0.862000:0.01563251)0.786000:0.00851891)0.942000:0.02233876)0.981000:0.04205108)0.749000:0.00627596,((167_Geitlerinema_sp._PCC_9228:0.09111130,(045_Oscillatoriales_cyanobacte:0.04985447,173_Rubidibacter_lacunae_KORDI:0.19025149)0.968000:0.04371141)0.827000:0.01735343,(145_Microcoleus_sp._PCC_7113:0.08524412,((032_Phormidesmis_priestleyi:0.02015485,090_Phormidesmis_priestleyi:0.01085960)0.998000:0.07093977,(((040_Oscillatoriales_cyanobacte:0.02401842,053_Oscillatoria]_sp._PCC_6506:0.02492821)0.999000:0.05072462,(056_Microcoleus_vaginatus_FGP-:0.00965806,(178_Tychonema_bourrellyi_FEM_G:0.03296316,144_Oscillatoria_nigro-viridis:0.00867385)0.958000:0.02083563)0.901000:0.01516577)0.998000:0.08128209,(212_Alkalinema_sp._CACIAM_70d:0.09480676,((193_Leptolyngbya_boryana_NIES-:0.00000026,197_Leptolyngbya_boryana:0.00357614)0.329000:0.01240250,(185_Leptolyngbya_sp._NIES-2104:0.01163280,192_Leptolyngbya_sp._NIES-3755:0.00916681)0.991000:0.03859467)0.954000:0.03417153)0.979000:0.05307287)0.023000:0.01673384)0.796000:0.01073072)0.964000:0.02493260)0.898000:0.01847716)0.922000:0.02709514)0.125000:0.01908413)0.896000:0.02928892)0.682000:0.02356306,((064_Neosynechococcus_sphagnico:0.00000015,067_Neosynechococcus_sphagnico:0.00000001)1.000000:0.09111048,((317_Synechococcus_sp._PCC_7502:0.11031743,239_Pseudanabaena_sp._PCC_6802:0.09323909)0.043000:0.02806330,((116_Pseudanabaena_biceps_PCC_7:0.00332709,(123_Pseudanabaena_sp._Roaring_:0.00000003,(149_Oscillatoriales_cyanobacte:0.04750604,134_Pseudanabaena_sp._SR411:0.01495737)0.793000:0.00570641)0.000000:0.00000010)0.998000:0.05414362,253_Pseudanabaena_sp._PCC_7367:0.12211618)0.032000:0.00785279)1.000000:0.15739293)0.759000:0.02270115)0.902000:0.02396932,((347_Gloeobacter_violaceus_PCC_:0.09127221,349_Gloeobacter_kilaueensis_JS:0.05996883)1.000000:0.49984224,(294_Synechococcus_sp._PCC_7336:0.17778579,((306_Synechococcus_sp._JA-2-3Ba:0.00333255,307_Synechococcus_sp._JA-2-3Ba:0.00000037)0.896000:0.02715174,(310_Synechococcus_sp._JA-3-3Ab:0.00000076,314_Synechococcus_sp._JA-3-3Ab:0.00000001)0.891000:0.02338260)1.000000:0.15399782)0.969000:0.10855857)0.882000:0.04343752)0.520000:0.02099546)0.926000:0.06141418,((107_Synechococcus_sp._PCC_7335:0.24931665,(112_Halomicronema_hongdechlori:0.00000028,135_Halomicronema_hongdechlori:0.00000001)0.999000:0.18662051)0.999000:0.25854860,((016_Leptolyngbya_sp._JSC-1:0.19895046,(021_Oscillatoriales_cyanobacte:0.00000013,025_Oscillatoriales_cyanobacte:0.00334161)1.000000:0.18120949)0.990000:0.08857536,((013_Pleurocapsa_sp._PCC_7327:0.01256154,014_Hydrococcus_rivularis_NIES:0.00899640)1.000000:0.23709235,(001_Chroococcidiopsis_thermali:0.14400601,((011_Calothrix_sp._PCC_7507:0.15340109,012_Calothrix_sp._NIES-3974:0.11155949)0.703000:0.02802705,((007_Fischerella_sp._NIES-4106:0.03837203,(004_Fischerella_sp._PCC_9605:0.00308859,(003_Fischerella_major_NIES-592:0.00000014,(002_Fischerella_sp._NIES-3754:0.00309836,(008_Chlorogloeopsis_fritschii:0.01890284,(006_Fischerella_sp._JSC-11:0.00321114,005_Fischerella_muscicola:0.01567467)0.758000:0.00293946)0.788000:0.00319843)0.000000:0.00000014)0.881000:0.00624574)0.877000:0.01543467)1.000000:0.11819317,(009_Mastigocoleus_testarum_BC0:0.07217172,010_Calothrix_parasitica_NIES-:0.12754020)0.994000:0.08386379)0.573000:0.04049104)0.781000:0.06649480)0.915000:0.05608939)0.336000:0.03759464)0.777000:0.03920116)1.000000:0.34419758)0.790000:0.19244172)0.998000:2.25394151,(((((427_Crinalium_epipsammum_PCC_9:0.10760132,(579_Chamaesiphon_minutus_PCC_6:0.20828600,(412_Aliterella_atlantica_CENA5:0.03482833,430_Synechocystis_sp._PCC_7509:0.03630593)0.976000:0.04130628)0.579000:0.02472766)0.942000:0.02754913,(416_Microcoleus_sp._PCC_7113:0.09292672,(((509_Gloeomargarita_lithophora_:0.21506177,((486_Rubidibacter_lacunae_KORDI:0.14336645,(480_Halothece_sp._PCC_7418:0.03307449,510_Dactylococcopsis_salina_PC:0.03238770)1.000000:0.11644912)0.905000:0.02989537,(469_filamentous_cyanobacterium:0.13929312,(485_Spirulina_subsalsa:0.11055701,507_Spirulina_major:0.12110588)0.899000:0.03029395)0.976000:0.04485157)0.253000:0.00816536)0.891000:0.02243859,(532_Roseofilum_reptotaenium_AO:0.16227059,391_Desertifilum_sp._IPPAS_B-1:0.05668985)0.964000:0.04421263)0.921000:0.01596205,(((517_Calothrix_parasitica_NIES-:0.02485610,539_Rivularia_sp._PCC_7116:0.05695690)1.000000:0.09927714,(((607_Tolypothrix_sp._NIES-4075:0.00220678,(617_Scytonema_hofmanni]_UTEX_B:0.06774649,620_Hassallia_byssoidea_VB5121:0.01154354)0.749000:0.01063177)0.998000:0.05742690,((559_Chroogloeocystis_siderophi:0.00000025,578_Gloeocapsa_sp._PCC_7428:0.00292702)0.999000:0.08469027,(597_Chroococcidiopsis_thermali:0.00296770,603_cyanobacterium_TDX16:0.00000019)0.999000:0.07872582)0.879000:0.02373012)0.998000:0.06630953,(405_Mastigocoleus_testarum_BC0:0.09804092,((((411_Nostoc_sp._NIES-4103:0.01697778,(516_Nostoc_sp._Peltigera_membr:0.00782038,(491_Nostoc_sp._KVJ20:0.00829374,(499_Nostoc_punctiforme_PCC_731:0.00349368,(476_Nostoc_sp._Peltigera_membr:0.00892746,511_Nostoc_sp._Peltigera_membr:0.00288097)0.934000:0.01140311)0.641000:0.00592109)0.779000:0.00455665)0.999000:0.04704015)0.851000:0.01197469,((448_Nostoc_calcicola_FACHB-389:0.01885532,(423_Nostoc_linckia_z16:0.01059550,424_Nostoc_linckia_NIES-25:0.02032559)0.804000:0.01257162)0.996000:0.04132440,((((441_Nostoc_sp._PCC_7107:0.02365994,434_Anabaenopsis_circularis_NI:0.00000028)0.715000:0.00629382,(376_Nostoc_sp._MBR_210:0.01781092,374_Nostoc_piscinale_CENA21:0.00000013)0.833000:0.00559789)0.974000:0.02258364,(422_Nostoc_sp._PCC_7524:0.02640849,(419_Trichormus_variabilis_NIES:0.00622483,(418_Nostoc_sp._NIES-3756:0.00000025,425_Nostoc_sp._NIES-2111:0.00297043)0.839000:0.00572037)0.978000:0.02288730)0.845000:0.00989855)0.936000:0.01512702,((((415_Anabaena_sp._PCC_7108:0.00977582,458_Trichormus_sp._NMC-1:0.01087161)0.879000:0.01238833,(372_Anabaena_cylindrica_PCC_71:0.03711335,(429_Chrysosporum_ovalisporum:0.04633483,(400_Nodularia_sp._NIES-3585:0.01735119,(373_Nodularia_spumigena_CENA59:0.00000001,625_Nodularia_spumigena_CCY941:0.00000027)0.950000:0.01885677)0.973000:0.03248498)0.881000:0.01669714)0.869000:0.01152975)0.716000:0.00981727,((421_Cylindrospermum_stagnale_P:0.04279364,456_Cylindrospermum_sp._NIES-4:0.02105415)0.734000:0.01489132,(470_Nostoc_azollae_0708:0.03027499,(382_Sphaerospermopsis_kisselev:0.01029649,((474_Cylindrospermopsis_racibor:0.00291371,(492_Cylindrospermopsis_sp._CR1:0.00000024,(489_Raphidiopsis_curvata_NIES-:0.00187854,(502_Cylindrospermopsis_racibor:0.00000028,(473_Cylindrospermopsis_racibor:0.00291172,495_Cylindrospermopsis_racibor:0.00000024)0.893000:0.00291168)0.734000:0.00182367)0.737000:0.00213354)0.000000:0.00000024)0.993000:0.03252484,((526_Dolichospermum_circinale:0.00000024,536_Anabaena_sp._CRKS33:0.00294986)0.957000:0.02132505,(555_Aphanizomenon_flos-aquae_L:0.00000022,(554_Aphanizomenon_flos-aquae_M:0.00298015,(575_Aphanizomenon_flos-aquae_W:0.00298441,((542_Anabaena_sp._LE011-02:0.00297794,572_Anabaena_sp._MDT14b:0.00296828)0.896000:0.00907513,(529_Dolichospermum_compactum_N:0.00301720,(544_Aphanizomenon_flos-aquae_2:0.00000022,(533_Anabaena_sp._AL93:0.00000014,535_Aphanizomenon_flos-aquae:0.00898009)0.836000:0.00297446)0.756000:0.00293810)0.981000:0.01821434)0.944000:0.01195578)0.896000:0.00594969)0.000000:0.00000022)0.971000:0.02214348)0.968000:0.02094103)0.797000:0.01388983)0.922000:0.02073440)0.968000:0.02653513)0.937000:0.01909690)0.893000:0.01530867,(((436_Calothrix_sp._NIES-2098:0.00738942,(433_Calothrix_brevissima_NIES-:0.02193907,431_Calothrix_sp._NIES-2100:0.01206170)0.279000:0.00479140)0.882000:0.01252589,(403_Fortiea_contorta:0.02246678,410_Calothrix_sp._PCC_7507:0.02682594)0.945000:0.02178128)0.877000:0.00937383,((375_Aulosira_laxa_NIES-50:0.00000001,628_Tolypothrix_sp._PCC_7601:0.00000026)0.999000:0.05522729,(445_Nostoc_sp._RF31Y:0.00299617,466_Nostoc_sp._T09:0.00889656)0.962000:0.01917153)0.716000:0.00298631)0.927000:0.01141374)0.510000:0.00631267)0.000000:0.00123879)0.826000:0.01179387)0.983000:0.02633656,(413_Scytonema_tolypothrichoide:0.07010596,((380_Tolypothrix_campylonemoide:0.01686046,428_Scytonema_sp._NIES-4073:0.01631814)0.721000:0.01533764,(432_Mastigocladopsis_repens:0.03323695,(383_Nostocales_cyanobacterium_:0.02440869,((406_Tolypothrix_bouteillei_VB5:0.01242262,454_Scytonema_hofmannii_PCC_71:0.03430037)0.921000:0.02042109,(((395_Fischerella_muscicola:0.00328649,(381_Fischerella_sp._JSC-11:0.00594817,392_Fischerella_major_NIES-592:0.00000025)0.838000:0.00853978)0.913000:0.01833619,(439_Hapalosiphon_sp._MRB220:0.00980427,(420_Fischerella_muscicola:0.00298230,(407_Fischerella_sp._NIES-4106:0.01801599,446_Fischerella_sp._PCC_9339:0.00597741)0.000000:0.00000030)0.971000:0.01856754)0.962000:0.02537398)0.825000:0.02429570,(487_Chlorogloeopsis_fritschii:0.06581470,(388_Mastigocladus_laminosus:0.06838462,414_Fischerella_sp._PCC_9605:0.03023230)0.075000:0.00367032)0.957000:0.03072203)0.993000:0.04669361)0.987000:0.03187380)0.983000:0.02398142)0.674000:0.00288395)0.578000:0.01017325)0.793000:0.00816917)0.936000:0.02135242,((546_Richelia_intracellularis_H:0.05585677,580_Calothrix_rhizosoleniae:0.05154530)1.000000:0.08710317,(520_Calothrix_sp._NIES-3974:0.07460221,(465_Calothrix_sp._336/3:0.04994147,(528_Calothrix_sp._PCC_6303:0.07099131,((586_Calothrix_sp._NIES-4105:0.02292004,(519_Calothrix_sp._PCC_7103:0.00595556,530_Calothrix_sp._HK-06:0.00301206)0.000000:0.00140992)0.999000:0.05078316,(417_Calothrix_elsteri_CCALA_95:0.07375452,527_Calothrix_sp._NIES-4101:0.00600582)0.978000:0.02929069)0.832000:0.00960469)0.857000:0.01264039)0.838000:0.01025295)0.759000:0.01859078)0.920000:0.02020816)0.284000:0.00998310)0.941000:0.02552321)0.874000:0.01764322)0.969000:0.03828994,(((((426_Geitlerinema_sp._PCC_9228:0.15491534,(534_Synechococcus_sp._UTEX_297:0.14431155,(462_Limnothrix_sp._CACIAM_69d:0.00000018,463_Limnothrix_sp._P13C2:0.00299782)1.000000:0.15386916)0.967000:0.05365094)0.834000:0.02173302,(((695_Gloeobacter_violaceus_PCC_:0.14597602,696_Gloeobacter_kilaueensis_JS:0.09127643)1.000000:0.62145715,((550_Calothrix_sp._NIES-3974:0.14169688,(371_Calothrix_sp._PCC_7507:0.16663123,(366_Calothrix_parasitica_NIES-:0.09273588,513_Mastigocoleus_testarum_BC0:0.06477344)0.982000:0.06249174)0.198000:0.02539111)0.996000:0.09177068,((358_Hydrococcus_rivularis_NIES:0.00000034,359_Pleurocapsa_sp._PCC_7327:0.02677909)1.000000:0.12783998,(((350_Chroococcidiopsis_thermali:0.01718553,351_cyanobacterium_TDX16:0.02604861)1.000000:0.14226191,(354_Fischerella_sp._NIES-4106:0.03848433,((355_Fischerella_sp._PCC_9605:0.01289346,(352_Fischerella_sp._JSC-11:0.00000012,353_Fischerella_major_NIES-592:0.00873835)0.868000:0.00808621)0.815000:0.00967410,(357_Chlorogloeopsis_fritschii:0.01516965,356_Fischerella_muscicola:0.02303214)0.776000:0.00439426)0.367000:0.01170363)0.997000:0.07320389)0.144000:0.01688309,((362_Halomicronema_hongdechlori:0.13466712,363_Synechococcus_sp._PCC_7335:0.18851824)0.998000:0.14215162,(361_Oscillatoriales_cyanobacte:0.14389206,360_Leptolyngbya_sp._JSC-1:0.13496005)0.758000:0.05195877)0.931000:0.03618233)0.000000:0.01012591)1.000000:0.14181310)0.967000:0.06586522)0.853000:0.03146753,(((633_Candidatus_Synechococcus_s:0.02873013,(626_Candidatus_Synechococcus_s:0.00438212,(629_Candidatus_Synechococcus_s:0.00298049,630_Candidatus_Synechococcus_s:0.00000029)0.623000:0.00191481)0.915000:0.02618272)1.000000:0.14754854,((588_Synechococcus_sp._SynAce01:0.08034404,(((590_Synechococcus_sp._CB0205:0.03343107,568_Synechococcus_sp._CB0101:0.02171057)0.757000:0.00479212,((584_Synechococcus_sp._8F6:0.02715490,(619_Cyanobium_sp._NIES-981:0.02052202,(610_Cyanobium_sp._PCC_7001:0.00000001,639_Cyanobium_sp._PCC_7001:0.00305010)0.824000:0.00805671)0.735000:0.01546580)0.874000:0.00933324,(601_cyanobacterium_BACL30_MAG-:0.03365024,596_Synechococcus_sp._GFB01:0.04516764)0.355000:0.00454487)0.909000:0.01090713)0.928000:0.01177853,((538_Cyanobium_sp._CACIAM_14:0.02707812,(594_Cyanobium_gracile_PCC_6307:0.00000042,598_Synechococcus_sp._BO_8801:0.00906655)0.938000:0.01962473)0.983000:0.02739528,(((551_Synechococcus_sp._1G10:0.00896799,552_Synechococcus_sp._WH_5701:0.00304082)0.997000:0.04433758,((582_Synechococcus_sp._Lanier:0.06522261,((587_Synechococcus_sp._TMED169:0.00601198,(592_Synechococcus_sp._RCC307:0.00608633,604_Synechococcus_sp._TMED185:0.00000030)0.876000:0.00603737)0.935000:0.02451974,(591_Synechococcus_sp._TMED155:0.02153971,609_Synechococcus_sp._TMED19:0.01980655)0.945000:0.03316666)0.238000:0.01195968)0.995000:0.04658897,(531_Synechococcus_sp._RS9917:0.02321211,(((585_Synechococcus_sp._WH_7805:0.00899943,(537_Synechococcus_sp._WH_7803:0.00598962,541_Synechococcus_sp._TMED90:0.00601977)0.726000:0.00300043)0.973000:0.01798782,(567_Synechococcus_sp._MIT_S950:0.02416700,595_Synechococcus_sp._MIT_S950:0.00903058)0.939000:0.01233183)0.990000:0.03134168,(464_Synechococcus_sp._RS9916:0.02964959,((467_Synechococcus_sp._WH_8020:0.00000015,(471_Synechococcus_sp._CC9311:0.00000023,(475_Synechococcus_sp._WH_8016:0.00294232,483_Synechococcus_sp._TMED66:0.00912917)0.938000:0.00911060)0.900000:0.00603141)0.999000:0.05662634,((593_Synechococcus_sp._KORDI-52:0.02864548,((560_Synechococcus_sp._CC9605:0.00335488,583_Synechococcus_sp._WH_8109:0.00864604)0.997000:0.03706588,(606_Alteromonadaceae_bacterium:0.02975131,(570_Synechococcus_sp._WH_8102:0.00000001,686_Synechococcus_sp._WH_8103:0.00662476)0.952000:0.01901776)0.967000:0.01982980)0.797000:0.01335807)0.768000:0.00403155,((543_Synechococcus_sp._CC9902:0.00313408,558_Synechococcus_sp._BL107:0.00278482)0.944000:0.01989811,(556_Synechococcus_sp._KORDI-10:0.01366890,(549_Synechococcus_sp._CC9616:0.00000026,561_Synechococcus_sp._TMED20:0.00000001)0.988000:0.02725317)0.890000:0.01124937)0.670000:0.00726449)0.997000:0.04550192)0.889000:0.01543773)0.852000:0.00647912)0.796000:0.00966295)0.920000:0.01574238)0.863000:0.01191418)0.883000:0.01072838,(605_Synechococcus_sp._MW101C3:0.03980677,573_Synechococcus_sp._LL:0.02907426)0.795000:0.00570153)0.878000:0.00705988)0.000000:0.00000015)0.892000:0.02308412)0.545000:0.01376478,(((643_Prochlorococcus:0.00000001,683_Prochlorococcus_sp._MIT_07:0.00000025)0.856000:0.01964819,(640_Prochlorococcus_marinus_st:0.00290065,((644_Prochlorococcus_sp._TMED22:0.00000013,(645_Prochlorococcus_sp._MIT_13:0.00582477,642_Prochlorococcus_marinus_st:0.00290057)0.000000:0.00000013)0.948000:0.00875623,(637_Prochlorococcus_marinus_st:0.00000026,(636_Prochlorococcus_marinus_st:0.00290498,638_Prochlorococcus_marinus_st:0.00000027)0.845000:0.00290608)0.792000:0.00291348)0.000000:0.00000212)0.852000:0.01373953)1.000000:0.20188793,((660_Prochlorococcus_sp._MIT_06:0.00000020,(675_Prochlorococcus_sp._HOT208:0.00000001,(659_Prochlorococcus_marinus_st:0.00602848,((656_Prochlorococcus_marinus:0.00300463,(658_Prochlorococcus_sp._HOT208:0.00000014,663_Prochlorococcus_sp._HOT208:0.00300864)0.859000:0.00300820)0.000000:0.00000026,(((650_Prochlorococcus_marinus_st:0.00298836,(646_Prochlorococcus_marinus_st:0.00299554,(651_Prochlorococcus_sp._HOT_20:0.00000030,(648_Prochlorococcus_marinus_st:0.00000028,(653_Prochlorococcus_marinus:0.00299157,(655_Prochlorococcus_sp._HOT208:0.00299620,(652_Prochlorococcus_marinus_st:0.00000027,(647_Prochlorococcus_sp._HOT212:0.00299024,649_Prochlorococcus_sp._RS04:0.00000029)0.852000:0.00299113)0.000000:0.00000027)0.000000:0.00000013)0.938000:0.00599230)0.843000:0.00299241)0.000000:0.00000012)0.782000:0.00300149)0.892000:0.00607359,(657_Prochlorococcus_marinus_st:0.02427768,661_Prochlorococcus_marinus:0.00607755)0.748000:0.00296285)0.000000:0.00000028,((665_Prochlorococcus_marinus:0.00000001,688_Prochlorococcus_marinus_st:0.00000026)0.968000:0.01494116,(662_Prochlorococcus_marinus_st:0.00316105,((669_Prochlorococcus_marinus_st:0.00000001,689_Prochlorococcus_marinus_st:0.00000027)0.984000:0.01841095,((666_Prochlorococcus_marinus_st:0.01217009,(667_Prochlorococcus_marinus_st:0.00000001,668_Prochlorococcus_marinus_st:0.00000001)0.869000:0.00596369)0.897000:0.01488733,(654_Prochlorococcus_marinus_st:0.01764758,664_Prochlorococcus_marinus_st:0.02826131)0.914000:0.01193405)0.686000:0.00987297)0.948000:0.01512338)0.601000:0.00305492)0.766000:0.00315464)0.835000:0.00300989)0.000000:0.00000026)0.827000:0.00401535)0.892000:0.00804672)0.989000:0.06729828,((692_Prochlorococcus_marinus_st:0.00000012,(679_Prochlorococcus_marinus_st:0.00000001,(691_Prochlorococcus_sp._MIT_08:0.00000014,677_Prochlorococcus_sp._MIT_08:0.00000014)0.941000:0.00579988)0.000000:0.00000012)0.998000:0.07324759,((674_Prochlorococcus_sp._MIT_06:0.00000001,690_Prochlorococcus_sp._MIT_06:0.00000025)0.954000:0.02383435,(681_Prochlorococcus_marinus_st:0.02671650,((684_Prochlorococcus_marinus_su:0.00000001,(697_Prochlorococcus_sp._SS52:0.00000030,698_Prochlorococcus_marinus_st:0.00000018)0.000000:0.00000018)0.996000:0.04561537,(694_Prochlorococcus_sp._MIT_06:0.00000025,(693_Prochlorococcus_sp._MIT_06:0.00000025,685_Prochlorococcus:0.00000023)0.000000:0.00000025)0.987000:0.03781691)0.978000:0.03677601)1.000000:0.08425587)0.955000:0.03912805)0.498000:0.04056942)1.000000:0.13790237)0.998000:0.12417044)0.973000:0.09011034)1.000000:0.17088553,(682_Acaryochloris_marina_MBIC1:0.43562392,564_Prochlorothrix_hollandica_:0.18393541)0.995000:0.11466280)0.292000:0.02888301)0.943000:0.04292837)0.846000:0.02050886,((438_Planktothricoides_sp._SR00:0.08505516,364_Oscillatoria_acuminata_PCC:0.10274502)0.974000:0.04440984,(((574_Tychonema_bourrellyi_FEM_G:0.04318381,(442_Oscillatoria_nigro-viridis:0.02091837,444_Microcoleus_vaginatus_FGP-:0.02721157)0.903000:0.01816264)0.999000:0.08530767,(365_Oscillatoriales_cyanobacte:0.07756880,368_Oscillatoria]_sp._PCC_6506:0.04353466)0.563000:0.02926769)0.998000:0.08595399,(525_Trichodesmium_erythraeum_I:0.15406184,((((557_Arthrospira_maxima_CS-328:0.00000001,678_Arthrospira_platensis_C1:0.00305154)0.862000:0.00291679,(673_Arthrospira_sp._PCC_8005:0.00000001,562_Arthrospira_sp._PCC_8005:0.00000028)0.000000:0.00000001)0.750000:0.00307638,(545_Arthrospira_platensis_YZ:0.00000026,566_Arthrospira_platensis:0.00581488)0.907000:0.00870435)0.986000:0.05489206,(((498_Planktothrix_paucivesicula:0.01128011,478_Oscillatoriales_cyanobacte:0.00332406)0.641000:0.00181834,((399_Planktothrix_agardhii:0.00000026,(402_Planktothrix_agardhii:0.00000014,(404_Planktothrix_rubescens:0.00000025,397_Planktothrix_rubescens:0.00583478)0.833000:0.00291525)0.830000:0.00291248)0.853000:0.00543629,(384_Planktothrix_sp._PCC_11201:0.00552402,(379_Planktothrix_tepida_PCC_92:0.00377448,409_Planktothrix_serta_PCC_892:0.04165324)0.718000:0.00863062)0.902000:0.00985221)0.759000:0.00406377)0.997000:0.06243344,(459_Limnoraphis_robusta_CS-951:0.02033879,(687_Lyngbya_sp._PCC_8106:0.00000048,(453_Lyngbya_aestuarii:0.00000001,641_Lyngbya_aestuarii_BL_J:0.00000030)0.872000:0.00601428)0.935000:0.03117697)0.992000:0.04692929)0.822000:0.02828931)0.989000:0.05616297)0.885000:0.03141052)0.832000:0.02570765)0.699000:0.01123848)0.951000:0.03301058,(378_Gloeocapsa_sp._PCC_73106:0.14159568,((503_Cyanobacterium_aponinum_PC:0.00964619,((449_Cyanobacterium_sp._IPPAS_B:0.04381279,563_Cyanobacterium_stanieri_PC:0.00563973)0.999000:0.05319073,(599_Geminocystis_sp._NIES-3708:0.03121540,(602_Geminocystis_sp._NIES-3709:0.01841588,615_Geminocystis_herdmanii:0.01154368)0.984000:0.03204183)0.899000:0.01636354)0.827000:0.01095198)0.999000:0.08198154,(((671_Microcystis_panniformis_FA:0.00000024,(477_Microcystis_aeruginosa_PCC:0.00000014,(490_Microcystis_aeruginosa_DIA:0.00000001,(672_Microcystis_aeruginosa_PCC:0.00000026,(482_Microcystis_aeruginosa_CAC:0.00000013,(670_Microcystis_aeruginosa_NIE:0.00000012,(484_Microcystis_aeruginosa_NIE:0.00296932,(481_Microcystis_aeruginosa_NIE:0.00000007,472_Microcystis_aeruginosa_KW:0.00296654)0.000000:0.00000007)0.844000:0.00296690)0.000000:0.00000012)0.925000:0.00289788)0.000000:0.00000026)0.926000:0.00289811)0.000000:0.00000024)1.000000:0.08415157,((377_Synechocystis_sp._PCC_6803:0.00442368,(393_Synechocystis_sp._PCC_6714:0.00000001,632_Synechocystis_sp._PCC_6714:0.00000028)0.939000:0.02027631)1.000000:0.10500970,((408_Cyanothece_sp._PCC_7424:0.03793633,443_Cyanothece_sp._PCC_7822:0.03571204)0.967000:0.02847233,((369_Hydrococcus_rivularis_NIES:0.00910009,370_Pleurocapsa_sp._PCC_7327:0.01232726)1.000000:0.07368542,((461_Cyanothece_sp._PCC_8802:0.02179712,494_unicellular_cyanobacterium:0.04328499)0.623000:0.02783695,((514_Crocosphaera_watsonii_WH_0:0.00000013,676_Crocosphaera_watsonii:0.00000001)0.998000:0.05563008,(548_Cyanothece_sp._CCY0110:0.00302967,(553_Cyanothece_sp._ATCC_51142:0.01526211,540_unicellular_cyanobacterium:0.00889729)0.745000:0.00290988)0.855000:0.01345758)0.855000:0.02035931)0.975000:0.04129200)0.299000:0.00728787)0.867000:0.01823905)0.528000:0.02358480)0.904000:0.01689419,(((624_Synechococcus_sp._7002:0.00496026,627_Synechococcus_sp._PCC_7003:0.00393037)0.196000:0.01037550,(576_Synechococcus_sp._NIES-970:0.04039065,(616_Limnothrix_rosea_IAM_M-220:0.02486772,623_Leptolyngbya_sp._PCC_7376:0.04309460)0.997000:0.07039826)0.679000:0.02737649)1.000000:0.15310127,((488_Stanieria_cyanosphaera_PCC:0.01502547,547_Stanieria_sp._NIES-3757:0.01530882)1.000000:0.07228851,((613_Chondrocystis_sp._NIES-410:0.05602862,621_Pleurocapsa_sp._PCC_7319:0.04228242)0.994000:0.05226512,(614_Myxosarcina_sp._GI1:0.09914281,515_Xenococcus_sp._PCC_7305:0.11502704)0.056000:0.02297311)0.943000:0.02586392)0.964000:0.04157889)0.794000:0.01997634)0.955000:0.02448729)0.939000:0.03053431)0.902000:0.02907046)0.753000:0.01039458,(508_Phormidium_ambiguum_IAM_M-:0.09876681,(512_Moorea_producens_JHB:0.00545998,(518_Moorea_producens_PAL-8-15-:0.00000028,524_Moorea_bouillonii_PNG:0.00583023)0.941000:0.01308057)1.000000:0.13474932)0.881000:0.02304074)0.894000:0.01259684)0.863000:0.01250418)0.439000:0.00570162)0.007000:0.00794142)0.856000:0.01400693,((((612_Phormidesmis_priestleyi_An:0.12076021,(631_Leptolyngbya_sp._PCC_7375:0.04873408,(634_Leptolyngbya_sp._Heron_Isl:0.00000001,680_Leptolyngbya_sp._Heron_Isl:0.00000013)0.941000:0.02929642)1.000000:0.09872642)0.989000:0.06236552,((468_Leptolyngbya_sp._KIOST-1:0.01272812,(450_Nodosilinea_nodulosa:0.01385588,504_Phormidium_tenue_NIES-30:0.03059665)0.142000:0.01095821)1.000000:0.07712303,(522_Lyngbya_confervoides_BDU14:0.07601231,577_Leptolyngbya_sp._PCC_6406:0.07943146)0.563000:0.01653453)0.919000:0.02302508)0.615000:0.00403080,457_Halomicronema_hongdechlori:0.06982072)1.000000:0.06638905,((385_Oscillatoriales_cyanobacte:0.05920842,440_Geitlerinema_sp._PCC_7407:0.11992704)0.762000:0.01878038,(((((435_Leptolyngbya_valderiana_BD:0.00000026,437_Geitlerinema_sp._PCC_7105:0.00896080)0.988000:0.05413186,(479_Phormidium_sp._OSCR:0.00149336,(500_Phormidium_willei_BDU_1307:0.00000023,521_Phormidium_sp._HE10JO:0.00295502)0.925000:0.01342395)0.998000:0.07948334)0.996000:0.06374586,(367_Oscillatoria_sp._PCC_10802:0.08692461,447_Leptolyngbya_sp._hensonii:0.11721274)0.889000:0.02486499)0.827000:0.01980944,(387_Leptolyngbya_ohadii:0.08442160,389_Leptolyngbya_sp._JSC-1:0.06233297)0.981000:0.05234405)0.609000:0.00862954,((394_Cyanothece_sp._PCC_7425:0.07313338,(565_Synechococcus_sp._PCC_6312:0.11271233,(455_Thermosynechococcus_sp._NK:0.00000046,460_Thermosynechococcus_vulcan:0.01191795)0.992000:0.07081502)0.881000:0.04063679)1.000000:0.07614865,(390_Oscillatoriales_cyanobacte:0.06017026,(386_Alkalinema_sp._CACIAM_70d:0.08156075,((451_Phormidesmis_priestleyi:0.01319004,452_Phormidesmis_priestleyi:0.01706809)1.000000:0.10307198,(523_Leptolyngbya_boryana_NIES-:0.02689643,(398_Leptolyngbya_sp._NIES-3755:0.01884263,(401_Leptolyngbya_sp._NIES-2104:0.00000027,569_Leptolyngbya_sp._NIES-2104:0.00309758)0.942000:0.01414640)0.868000:0.01801697)0.984000:0.04928856)0.857000:0.04640634)0.959000:0.03554704)0.972000:0.02713275)0.928000:0.01836898)0.910000:0.01806413)0.860000:0.01232719)0.865000:0.01386070)0.976000:0.04873806,(635_Synechococcus_sp._PCC_7336:0.19293924,(496_Synechococcus_sp._JA-2-3Ba:0.00631512,497_Synechococcus_sp._JA-3-3Ab:0.01098520)1.000000:0.15572434)0.995000:0.09265193)0.786000:0.05638601,((618_Oscillatoriales_cyanobacte:0.04559832,(608_Pseudanabaena_sp._SR411:0.01904933,(571_Pseudanabaena_biceps_PCC_7:0.00589753,581_Pseudanabaena_sp._Roaring_:0.00000015)0.790000:0.00778555)0.717000:0.01502591)1.000000:0.12841245,(600_Pseudanabaena_sp._PCC_7367:0.12879212,(611_Synechococcus_sp._PCC_7502:0.14346892,589_Pseudanabaena_sp._PCC_6802:0.10886934)0.442000:0.04549093)0.775000:0.04237384)0.000000:0.00015244)1.000000:2.95524949)1.000000:3.09875190,(((697_Gloeobacter_kilaueensis_JS:0.08920508,703_Gloeobacter_violaceus_PCC_:0.06971380)0.988000:0.20102524,((682_Acaryochloris_sp._CCMEE_54:0.06078246,(662_Acaryochloris_marina_MBIC1:0.00000009,664_Acaryochloris_marina_MBIC1:0.00000001)0.986000:0.03691183)1.000000:0.28550912,((681_Prochlorothrix_hollandica_:0.00217364,695_Prochlorothrix_hollandica:0.01489442)1.000000:0.20586191,(((553_Synechococcus_sp._PCC_7335:0.03765153,581_Phormidesmis_priestleyi_An:0.03797766)1.000000:0.07410374,((561_Leptolyngbya_sp._PCC_7375:0.02821191,582_Leptolyngbya_sp._Heron_Isl:0.01446802)1.000000:0.09702251,((680_Prochlorococcus_phage_P-TI:0.27847251,(((649_Prochlorococcus_marinus_st:0.01650224,(702_Prochlorococcus_marinus_st:0.04095767,(653_Prochlorococcus_marinus_st:0.01673968,(658_Prochlorococcus_marinus_st:0.00654267,(660_Prochlorococcus_marinus_st:0.00822639,663_Prochlorococcus_marinus_st:0.00867076)1.000000:0.02854186)0.983000:0.01566642)0.918000:0.01362038)0.908000:0.03550293)0.970000:0.03868787,(629_Prochlorococcus_marinus:0.00000008,((628_Prochlorococcus_marinus_st:0.00164702,((624_Prochlorococcus:0.00000007,((615_Prochlorococcus_sp._MIT_06:0.00164759,(617_Prochlorococcus_sp._RS01:0.00000006,(611_Prochlorococcus_marinus_st:0.00164953,(631_Prochlorococcus_sp._HOT_20:0.00000007,(636_Prochlorococcus_marinus_su:0.01479611,633_Prochlorococcus_marinus_st:0.05852197)0.954000:0.01011027)0.971000:0.00826768)0.766000:0.00164432)0.000000:0.00000008)0.000000:0.00000007,(612_Prochlorococcus_sp._HOT208:0.00494709,(614_Prochlorococcus_sp._HOT208:0.00164654,618_Prochlorococcus_sp._HOT208:0.00164613)0.000000:0.00000006)0.000000:0.00000008)0.895000:0.00164693)0.000000:0.00000007,(622_Prochlorococcus_marinus_st:0.00164683,625_Prochlorococcus_marinus_st:0.00164837)0.000000:0.00000011)0.000000:0.00000011)0.000000:0.00000011,(621_Prochlorococcus_sp._HOT208:0.00164669,623_Prochlorococcus_marinus:0.00164838)0.000000:0.00000011)0.911000:0.00329665)0.905000:0.01268095)0.996000:0.10830073,((324_Prochlorococcus_sp._MIT_08:0.00000018,332_Prochlorococcus_marinus_st:0.00333326)1.000000:0.12875625,((647_Prochlorococcus_sp._MIT_06:0.01196923,((640_Prochlorococcus_marinus:0.00670361,645_Prochlorococcus_marinus_su:0.00000007)0.925000:0.00751206,(639_Prochlorococcus_marinus_st:0.01091584,(627_Prochlorococcus_sp._MIT_06:0.00000006,635_Prochlorococcus_sp._MIT_06:0.00000001)0.841000:0.00420658)1.000000:0.03295799)0.709000:0.01306077)1.000000:0.11321258,((701_Prochlorococcus:0.00000008,(707_Prochlorococcus_sp._MIT_07:0.00023378,706_Prochlorococcus_sp._MIT_07:0.00000009)0.000000:0.00166572)0.979000:0.02291965,(693_Prochlorococcus_sp._MIT_13:0.00000011,(688_Prochlorococcus_sp._MIT_13:0.00000007,(687_Prochlorococcus_marinus_st:0.00162562,(694_Prochlorococcus_marinus_st:0.00162871,(686_Prochlorococcus_marinus_st:0.00000030,(690_Prochlorococcus_marinus_st:0.00162786,691_Prochlorococcus_marinus_st:0.00000006)0.781000:0.00326024)0.879000:0.00490494)0.884000:0.00326432)0.761000:0.00162794)0.474000:0.00326648)0.943000:0.01751755)1.000000:0.22844693)0.857000:0.05907491)0.987000:0.06878557)0.999000:0.12097411)0.999000:0.13626259,((605_Candidatus_Synechococcus_s:0.02051324,((610_Candidatus_Synechococcus_s:0.00333968,619_Candidatus_Synechococcus_s:0.00167632)0.968000:0.01328586,(548_Candidatus_Synechococcus_s:0.01918409,678_Candidatus_Synechococcus_s:0.01029307)0.959000:0.01303066)0.980000:0.02337127)1.000000:0.15400449,((495_Synechococcus_sp._Lanier:0.03897628,(521_Synechococcus_sp._TMED19:0.03667804,651_Synechococcus_sp._TMED185:0.02108581)1.000000:0.06584155)0.516000:0.04197044,(531_Synechococcus_sp._SynAce01:0.03620337,(((502_Cyanobium_sp._CACIAM_14:0.01062105,(535_Cyanobium_gracile_PCC_6307:0.00535342,545_Synechococcus_sp._BO_8801:0.00495116)0.610000:0.00526854)0.995000:0.02788614,(479_Synechococcus_sp._MW101C3:0.01524601,(563_Synechococcus_sp._WH_5701:0.03243784,557_Synechococcus_sp._1G10:0.00495354)0.961000:0.01437592)0.337000:0.00884404)0.806000:0.01264872,((590_Cyanobium_sp._PCC_7001:0.00693470,596_Cyanobium_sp._NIES-981:0.00504464)0.928000:0.01357404,((586_cyanobacterium_BACL30_MAG-:0.01662188,606_Synechococcus_sp._8F6:0.00737450)0.531000:0.01329552,(((473_Synechococcus_sp._RS9917:0.01353832,(578_Synechococcus_sp._WH_8016:0.00166752,(568_Synechococcus_sp._CC9311:0.00161928,(668_Synechococcus_sp._TMED66:0.00392200,((441_Synechococcus_sp._WH_8020:0.00415182,452_Synechococcus_sp._RS9916:0.02111160)0.999000:0.04283294,((589_Synechococcus_sp._CC9605:0.00000010,(608_Synechococcus_sp._KORDI-52:0.00499114,591_Synechococcus_sp._WH_8109:0.00000007)0.873000:0.00331665)0.996000:0.02679995,((524_Synechococcus_sp._BL107:0.01235375,534_Synechococcus_sp._CC9902:0.00960310)0.375000:0.01620484,(508_Synechococcus_sp._KORDI-49:0.00995347,(514_Synechococcus_sp._WH_8103:0.00167908,(513_Synechococcus_sp._WH_8102:0.00000001,((499_Cyanobacteria_bacterium_TM:0.00000009,530_Synechococcus_sp._KORDI-10:0.00504616)0.335000:0.00335009,(489_Synechococcus_sp._CC9616:0.00167483,511_Synechococcus_sp._TMED20:0.00167310)0.000000:0.00000008)0.993000:0.01355393)0.000000:0.00000007)0.741000:0.00195442)0.976000:0.01758978)0.958000:0.01581338)1.000000:0.04184567)0.997000:0.02896169)0.981000:0.01648502)0.980000:0.01193477)0.972000:0.01043757)0.139000:0.00319608,((613_Synechococcus_sp._MIT_S950:0.00508056,632_Synechococcus_sp._MIT_S950:0.00841477)1.000000:0.04794772,(562_Synechococcus_sp._WH_7803:0.00000001,(554_Synechococcus_sp._WH_7805:0.00167877,(564_Synechococcus_sp._WH_7803:0.01534734,587_Synechococcus_sp._TMED90:0.00168233)0.000000:0.00000001)0.000000:0.00000001)0.785000:0.00250475)0.701000:0.00622470)1.000000:0.06344979,(516_Synechococcus_sp._LL:0.02314178,518_Synechococcus_sp._CB0101:0.01122778)0.373000:0.01556263)0.965000:0.02723527)0.962000:0.01832464)0.989000:0.02401665)0.642000:0.01573711)0.638000:0.02589462)0.116000:0.03385517)0.254000:0.03056737)1.000000:0.12668071)0.692000:0.04398751)0.958000:0.03970463,(((((((461_Desertifilum_sp._IPPAS_B-1:0.08325541,(364_Cyanothece_sp._PCC_7425:0.04573084,(406_Synechococcus_sp._PCC_6312:0.03692567,(391_Thermosynechococcus_vulcan:0.00176330,(386_Thermosynechococcus_sp._NK:0.00353116,343_Thermosynechococcus_elonga:0.00000001)0.000000:0.00000004)1.000000:0.03486451)0.729000:0.01933428)0.998000:0.04039999)0.965000:0.02314936,(602_Geitlerinema_sp._PCC_9228:0.10242951,(400_Planktothricoides_sp._SR00:0.05252661,528_Roseofilum_reptotaenium_AO:0.07385825)0.976000:0.02492552)0.924000:0.01461185)0.656000:0.00842744,(493_Oscillatoria_acuminata_PCC:0.06322830,(423_Leptolyngbya_valderiana_BD:0.03068414,(509_Phormidium_sp._HE10JO:0.00000009,(484_Phormidium_sp._OSCR:0.00355030,498_Phormidium_willei_BDU_1307:0.00532981)0.545000:0.00354574)1.000000:0.04540210)0.990000:0.03296675)0.378000:0.00628551)0.948000:0.01512794,(((455_Trichodesmium_erythraeum_I:0.04285720,(478_Hydrocoleum_sp._CS-953:0.00000007,491_Hydrocoleum_sp._CS-953:0.00000001)0.986000:0.02530341)1.000000:0.05277264,(356_Limnoraphis_robusta_CS-951:0.01310118,(340_Lyngbya_sp._PCC_8106:0.00361460,362_Lyngbya_aestuarii_BL_J:0.01302985)0.867000:0.01156609)0.979000:0.02438453)0.958000:0.02292692,((352_Arthrospira_platensis_C1:0.00000008,(351_Arthrospira_sp._PCC_8005:0.00000012,354_Arthrospira_platensis_str.:0.00175502)0.396000:0.00175530)0.999000:0.03110107,(512_Planktothrix_rubescens:0.00746522,(525_Oscillatoriales_cyanobacte:0.00527631,(571_Planktothrix_paucivesicula:0.00354703,(551_Planktothrix_sp._PCC_11201:0.00177557,(570_Planktothrix_serta_PCC_892:0.02670722,555_Planktothrix_tepida_PCC_92:0.01536376)0.983000:0.01570410)0.750000:0.00178633)0.739000:0.00182687)0.925000:0.00866130)1.000000:0.05365391)0.866000:0.00621757)0.980000:0.02148959)0.960000:0.01127559,(((595_Leptolyngbya_sp._O-77:0.05901739,(394_Oscillatoriales_cyanobacte:0.03467581,(448_Leptolyngbya_sp._JSC-1:0.03951793,505_Leptolyngbya_ohadii:0.05564453)0.993000:0.03151116)0.889000:0.02302759)0.854000:0.01992428,(((540_Rubidibacter_lacunae_KORDI:0.10534090,(487_Halothece_sp._PCC_7418:0.02438397,572_Dactylococcopsis_salina_PC:0.03428330)1.000000:0.05953896)0.967000:0.02957971,((((((483_Stanieria_cyanosphaera_PCC:0.00353831,503_Stanieria_sp._NIES-3757:0.00534426)1.000000:0.05830533,(580_Xenococcus_sp._PCC_7305:0.08641506,(472_Myxosarcina_sp._GI1:0.05234826,(464_Chondrocystis_sp._NIES-410:0.03769049,480_Pleurocapsa_sp._PCC_7319:0.02713655)0.959000:0.02432546)0.894000:0.01633497)0.891000:0.01753611)0.958000:0.02901707,((543_Pleurocapsa_sp._PCC_7327:0.00171123,556_Hydrococcus_rivularis_NIES:0.00184320)1.000000:0.06126182,(510_Cyanothece_sp._PCC_7424:0.01793768,592_Cyanothece_sp._PCC_7822:0.02365606)0.998000:0.03684242)0.866000:0.01523501)0.804000:0.00613046,((549_unicellular_cyanobacterium:0.01608841,569_Cyanothece_sp._PCC_8801:0.04281386)0.993000:0.02698918,(((504_Cyanothece_sp._ATCC_51142:0.00000020,(536_unicellular_cyanobacterium:0.01614320,515_Cyanothece_sp._CCY0110:0.00172270)0.931000:0.00717570)0.988000:0.02196419,(655_Crocosphaera_watsonii_WH_0:0.04479182,((529_Candidatus_Atelocyanobacte:0.01478049,559_Candidatus_Atelocyanobacte:0.01744688)1.000000:0.15042691,((416_Synechococcus_sp._PCC_7003:0.00000010,422_Synechococcus_sp.:0.00543562)0.889000:0.00618894,(438_Synechococcus_sp._NIES-970:0.02010664,(520_Limnothrix_rosea_IAM_M-220:0.03794718,588_Leptolyngbya_sp._PCC_7376:0.06470884)0.969000:0.02226372)0.404000:0.00941812)1.000000:0.09009738)0.846000:0.03204397)0.898000:0.01048306)0.959000:0.01746206,((482_Microcystis_sp._T1-4:0.00000008,(477_Microcystis_sp._T1-4:0.00000001,(486_Microcystis_aeruginosa_PCC:0.00179006,(465_Microcystis_aeruginosa_PCC:0.00000001,(469_Microcystis_aeruginosa_CAC:0.00000009,(468_Microcystis_aeruginosa_PCC:0.00000001,471_Microcystis_aeruginosa:0.00000010)0.912000:0.00178082)0.000000:0.00000009)0.772000:0.00178861)0.903000:0.00356234)0.000000:0.00000008)1.000000:0.06862193,(550_Synechocystis_sp._PCC_6714:0.03044452,(566_Synechocystis_sp._PCC_6803:0.00000008,574_Synechocystis_sp._PCC_6803:0.00177527)0.882000:0.00770371)0.994000:0.03267212)0.907000:0.01433322)0.883000:0.01181183)0.879000:0.01310519)0.968000:0.01921440,(433_Gloeocapsa_sp._PCC_73106:0.07231668,((542_Cyanobacterium_stanieri_PC:0.01295903,567_Cyanobacterium_sp._IPPAS_B:0.01607761)0.962000:0.01817552,((576_Geminocystis_sp._NIES-3709:0.01733885,579_Geminocystis_sp._NIES-3708:0.01359062)0.791000:0.00648770,(560_Cyanobacterium_aponinum_PC:0.02034412,575_Geminocystis_herdmanii:0.02299817)0.222000:0.00877357)0.997000:0.03720823)0.979000:0.02914900)0.964000:0.02130804)0.323000:0.00703905,(541_Spirulina_major:0.09741754,(413_Spirulina_subsalsa:0.05650805,377_filamentous_cyanobacterium:0.05817294)0.157000:0.01425259)0.900000:0.01404873)0.992000:0.02753902)0.974000:0.02097891,((573_Chamaesiphon_minutus_PCC_6:0.09643891,((335_Phormidium_ambiguum_IAM_M-:0.04644350,460_Oscillatoriales_cyanobacte:0.08738858)0.811000:0.01597639,((401_Leptolyngbya_boryana_NIES-:0.03279442,((458_Leptolyngbya_sp._NIES-3755:0.00525364,467_Leptolyngbya_sp._NIES-2104:0.00739702)0.994000:0.02435081,(426_Phormidesmis_priestleyi:0.00872051,454_Phormidesmis_priestleyi:0.02196893)0.994000:0.03151380)0.779000:0.01361086)0.956000:0.02130748,(626_Alkalinema_sp._CACIAM_70d:0.08825203,598_Leptolyngbya_sp._hensonii:0.11069944)0.991000:0.03846849)0.976000:0.02448424)0.974000:0.02659092)0.768000:0.00901844,(((456_Microcoleus_sp._PCC_7113:0.04555156,((494_Moorea_producens_PAL-8-15-:0.00609430,507_Moorea_producens_JHB:0.00854482)0.872000:0.00613558,(496_Moorea_producens_PAL:0.01944739,523_Moorea_bouillonii_PNG:0.01372787)0.984000:0.02169881)1.000000:0.09377791)0.971000:0.02885668,((378_Coleofasciculus_chthonopla:0.00000001,470_Coleofasciculus_chthonopla:0.00000001)1.000000:0.10150916,(((447_Scytonema_hofmanni]_UTEX_B:0.00847562,(427_Tolypothrix_sp._NIES-4075:0.00353309,431_Hassallia_byssoidea_VB5121:0.00899106)0.974000:0.01707421)0.987000:0.02232706,((474_Scytonema_tolypothrichoide:0.03589585,((597_Scytonema_hofmannii_PCC_71:0.01804367,604_Tolypothrix_bouteillei_VB5:0.01458259)0.970000:0.02162741,(594_Mastigocladopsis_repens:0.01471435,(552_Scytonema_sp._NIES-4073:0.00736916,(547_Tolypothrix_campylonemoide:0.04097596,526_Scytonema_sp._HK-05:0.00581198)0.965000:0.01521953)0.122000:0.00723805)0.996000:0.03431195)0.577000:0.01118951)0.918000:0.01347366,((435_Calothrix_sp._NIES-4105:0.00603176,(434_Calothrix_sp._PCC_7103:0.00000001,457_Calothrix_sp._HK-06:0.00527337)0.904000:0.00639775)1.000000:0.03802906,((429_Chlorogloeopsis_fritschii:0.01321042,444_Fischerella_sp._PCC_9605:0.01230634)0.963000:0.01374806,((380_Fischerella_muscicola:0.00000010,389_Fischerella_sp._NIES-3754:0.00351744)0.917000:0.01169484,((384_Fischerella_muscicola:0.00431055,(369_Hapalosiphon_sp._MRB220:0.00000006,(366_Fischerella_sp._PCC_9339:0.00176294,368_Fischerella_sp._NIES-4106:0.00000007)0.954000:0.00529107)0.770000:0.00274851)0.953000:0.01493260,((353_Nostoc_sp._PCC_7524:0.00716931,((358_Nostoc_piscinale_CENA21:0.00236070,367_Nostoc_sp._MBR_210:0.00651129)0.956000:0.00886485,((399_Nostoc_sp._PCC_7107:0.00482640,420_Anabaenopsis_circularis_NI:0.00405106)0.713000:0.00354360,((388_Nostoc_sp._PCC_7120:0.00357638,409_Trichormus_variabilis_ATCC:0.00535769)0.753000:0.00238347,(430_Nostoc_sp._NIES-2111:0.01566763,((385_Aulosira_laxa_NIES-50:0.00539577,(519_Calothrix_brevissima_NIES-:0.02886205,(463_Fremyella_diplosiphon_NIES:0.00534968,466_Nostoc_carneum_NIES-2107:0.00177735)0.822000:0.00362045)1.000000:0.02380892)0.947000:0.01208287,((408_Calothrix_sp._NIES-2098:0.00530690,(462_Calothrix_sp._NIES-2100:0.00724595,(((451_Nostoc_calcicola_FACHB-389:0.01399914,405_Nostoc_linckia_NIES-25:0.01859656)0.819000:0.00587285,(417_Nostoc_sp._Peltigera_membr:0.03922441,(393_Nostoc_punctiforme_PCC_731:0.00668288,(361_Nostoc_sp._Peltigera_membr:0.00529846,(360_Nostoc_sp._Peltigera_membr:0.00000013,379_Nostoc_sp._KVJ20:0.01445027)0.142000:0.00361527)0.887000:0.00771985)0.833000:0.01096873)0.942000:0.01087741)0.852000:0.00700535,(449_Nostoc_sp._NIES-4103:0.00663596,(425_Calothrix_sp._PCC_7507:0.05978626,432_Fortiea_contorta:0.01518598)1.000000:0.03779381)0.874000:0.01174700)0.975000:0.01448472)0.677000:0.00172532)0.943000:0.01070590,(476_Nostoc_sp._106C:0.00094368,485_Nostoc_sp._T09:0.01870010)0.999000:0.03225274)0.341000:0.00365463)0.991000:0.02120035)0.360000:0.00471279)0.788000:0.00241960)0.789000:0.00344294)0.915000:0.00594533)0.893000:0.00780747,((((((436_Anabaena_sp._PCC_7108:0.01086542,446_Trichormus_sp._NMC-1:0.00164866)0.912000:0.00812451,((492_Sphaerospermopsis_kisselev:0.00591405,(490_Raphidiopsis_curvata_NIES-:0.00174576,(539_Cylindrospermopsis_racibor:0.00000007,(558_Cylindrospermopsis_sp._CR1:0.00537890,(533_Cylindrospermopsis_racibor:0.00000009,537_Raphidiopsis_brookii_D9:0.00178229)0.847000:0.00178313)0.000000:0.00000007)0.932000:0.00540507)0.998000:0.03280988)0.989000:0.02303675,(450_Anabaena_sp._AL09:0.00182693,(443_Anabaena_sp._LE011-02:0.00360220,(414_Aphanizomenon_flos-aquae_2:0.00176660,((402_Dolichospermum_compactum_N:0.00000008,(418_Aphanizomenon_flos-aquae:0.00352935,411_Anabaena_sp._AL93:0.00000009)0.770000:0.00176230)0.908000:0.00530244,(387_Dolichospermum_circinale:0.00176343,(365_Dolichospermum_circinale:0.00000014,(372_Anabaena_sp._CRKS33:0.00175258,(382_Aphanizomenon_flos-aquae_W:0.00000007,395_Aphanizomenon_flos-aquae_L:0.00176020)0.973000:0.00894656)0.542000:0.00357436)0.462000:0.00356175)0.963000:0.00714078)0.862000:0.00355685)0.991000:0.01245179)0.238000:0.00178759)1.000000:0.06449882)0.897000:0.01277247)0.845000:0.00408513,(392_Anabaena_cylindrica_PCC_71:0.01938125,415_Nostoc_azollae_0708:0.01897764)0.851000:0.00526029)0.995000:0.02552420,(445_Cylindrospermum_stagnale_P:0.00737024,(453_Nostocales_cyanobacterium_:0.06902449,439_Cylindrospermum_sp._NIES-4:0.01339862)0.987000:0.01952669)0.837000:0.00923145)0.853000:0.01400882,(396_Chrysosporum_ovalisporum:0.00750396,(397_Nodularia_sp._NIES-3585:0.00856451,(370_Nodularia_spumigena_CCY941:0.00354241,398_Nodularia_spumigena_CENA59:0.00541955)0.738000:0.00206488)0.909000:0.00894537)0.965000:0.01437660)0.929000:0.01262008,(517_Fischerella_sp._PCC_7605:0.04800895,(((337_Calothrix_parasitica_NIES-:0.01773265,373_Rivularia_sp._PCC_7116:0.03505781)1.000000:0.04390296,(410_Calothrix_sp._PCC_6303:0.04395873,(442_Calothrix_elsteri_CCALA_95:0.02811208,475_Calothrix_sp._NIES-4101:0.02099453)0.953000:0.01227788)0.977000:0.01890205)0.643000:0.01249739,((403_Calothrix_sp._336/3:0.06056380,(421_Mastigocoleus_testarum_BC0:0.04825790,(522_Calothrix_rhizosoleniae:0.02363866,(501_Richelia_intracellularis_H:0.06577262,419_Richelia_intracellularis:0.01906560)0.166000:0.01444107)0.999000:0.05782244)0.853000:0.01886166)0.903000:0.01315280,428_Calothrix_sp._NIES-3974:0.04956934)0.050000:0.00421803)0.264000:0.00727578)0.865000:0.00870178)0.626000:0.00562201)0.992000:0.03125440)0.556000:0.01875389)0.828000:0.01500255)0.989000:0.02033852)0.793000:0.00942775)0.940000:0.01663437)1.000000:0.05511463,((616_cyanobacterium_TDX16:0.00000001,648_Chroococcidiopsis_thermali:0.00176438)1.000000:0.05244191,(657_Crinalium_epipsammum_PCC_9:0.07894685,((630_Gloeocapsa_sp._PCC_7428:0.00176252,634_Chroogloeocystis_siderophi:0.00000008)0.989000:0.03266056,(661_Aliterella_atlantica_CENA5:0.01238042,667_Synechocystis_sp._PCC_7509:0.02450867)1.000000:0.05734947)0.890000:0.02201539)0.870000:0.01988678)0.989000:0.03467797)1.000000:0.05730941)0.858000:0.01349214)0.894000:0.01793312,(607_Nicotiana_tomentosiformis:0.17123505,650_bacterium_TMED277:0.19198593)0.991000:0.05545207)0.742000:0.01988066)0.852000:0.01968230)0.744000:0.00537580)0.931000:0.01357902,(527_Oscillatoria_sp._PCC_10802:0.08690713,(497_Geitlerinema_sp._PCC_7407:0.05087399,(412_Limnothrix_sp._CACIAM_69d:0.00167265,424_Limnothrix_sp._P13C2:0.00534829)1.000000:0.07795875)0.964000:0.02635867)0.607000:0.00890603)0.937000:0.01385232)0.992000:0.03182771,(((585_Leptolyngbya_sp._KIOST-1:0.02459301,(609_Phormidium_tenue_NIES-30:0.02295597,641_Nodosilinea_nodulosa:0.01452533)0.821000:0.00918776)0.999000:0.03799353,(546_Halomicronema_hongdechlori:0.05606754,583_Lyngbya_confervoides_BDU14:0.03530831)0.949000:0.02651149)0.994000:0.04024568,(659_Leptolyngbya_sp._PCC_6406:0.05724690,(((440_Oscillatoria_nigro-viridis:0.00000024,(642_Tychonema_bourrellyi_FEM_G:0.05186261,328_Microcoleus_vaginatus_FGP-:0.02127952)0.997000:0.03320531)0.991000:0.02774869,(603_Oscillatoriales_cyanobacte:0.03647701,544_Oscillatoria]_sp._PCC_6506:0.04287046)0.895000:0.02270332)1.000000:0.07261185,(601_Halomicronema_hongdechlori:0.07282312,(584_Leptolyngbya_sp._KIOST-1:0.02186858,(577_Phormidium_tenue_NIES-30:0.03077856,593_Nodosilinea_nodulosa:0.04644717)0.095000:0.01590720)0.998000:0.04637775)0.440000:0.01863563)0.995000:0.03721805)0.945000:0.02382643)0.700000:0.01560060)0.936000:0.01938446,((666_Synechococcus_sp._PCC_7335:0.17317517,((705_Chroococcidiopsis_thermali:0.10604345,(685_Oscillatoriales_cyanobacte:0.07179599,(699_Leptolyngbya_sp._JSC-1:0.06429009,704_Halomicronema_hongdechlori:0.13349165)0.744000:0.03456796)0.980000:0.04931539)1.000000:0.04945854,((698_Hydrococcus_rivularis_NIES:0.00142061,700_Pleurocapsa_sp._PCC_7327:0.00345252)1.000000:0.10023892,(665_Calothrix_sp._NIES-3974:0.09564750,((679_Calothrix_parasitica_NIES-:0.04944561,696_Mastigocoleus_testarum_BC0:0.05066182)1.000000:0.06532210,(670_Calothrix_sp._PCC_7507:0.06442949,(673_Chlorogloeopsis_fritschii:0.02140049,(674_Fischerella_sp._PCC_9605:0.01812883,(671_Fischerella_muscicola:0.01307644,(675_Fischerella_sp._JSC-11:0.00681778,(676_Fischerella_sp._NIES-3754:0.00000001,683_Fischerella_major_NIES-592:0.00162368)0.937000:0.00789287)0.820000:0.00571540)0.807000:0.00386285)0.980000:0.02131904)0.990000:0.03037506)0.945000:0.02306096)0.850000:0.02216099)0.996000:0.05419864)0.516000:0.02267218)0.975000:0.03744635)0.999000:0.11229083,(565_Gloeomargarita_lithophora_:0.14565124,((599_Pseudanabaena_sp._PCC_7367:0.10777148,(672_Pseudanabaena_sp._PCC_6802:0.14431875,(644_Synechococcus_sp._PCC_7502:0.08076087,(654_Pseudanabaena_sp._SR411:0.02346495,(656_Oscillatoriales_cyanobacte:0.05474726,643_Pseudanabaena_biceps_PCC_7:0.01228593)0.525000:0.01318697)0.984000:0.03567201)0.987000:0.04940636)0.982000:0.04243742)0.998000:0.06167062,(652_Synechococcus_sp._PCC_7336:0.13706942,(532_Synechococcus_sp._JA-2-3Ba:0.00856626,538_Synechococcus_sp._JA-3-3Ab:0.02207018)1.000000:0.08869776)0.999000:0.08661146)0.961000:0.03599641)0.953000:0.03017697)0.833000:0.01762355)0.812000:0.02428135)0.962000:0.03888529)0.465000:0.04120054)0.958000:0.16757558)0.981000:0.53508743,((437_Gloeobacter_violaceus_PCC_:0.03066694,620_Gloeobacter_kilaueensis_JS:0.07700097)0.988000:0.14205042,((229_Synechococcus_sp._PCC_7336:0.12033650,(245_Synechococcus_sp._JA-3-3Ab:0.01136082,262_Synechococcus_sp._JA-2-3Ba:0.00911862)1.000000:0.09996408)0.109000:0.02343746,((325_Prochlorothrix_hollandica_:0.15101693,(((256_Cyanobium_sp._PCC_7001:0.00147764,260_Cyanobium_sp._NIES-981:0.00218906)0.999000:0.04969316,(296_Synechococcus_sp._8F6:0.03525950,(298_Synechococcus_sp._CB0205:0.03518666,((((274_Synechococcus_sp._1G10:0.01849506,291_Synechococcus_sp._MW101C3:0.01593419)0.891000:0.01734541,((276_Synechococcus_sp._WH_8020:0.03235662,310_Synechococcus_sp._RS9916:0.00621888)0.989000:0.02088088,(((318_Synechococcus_sp._CC9616:0.01363956,(319_Synechococcus_sp._WH_8102:0.00412575,329_Synechococcus_sp._KORDI-49:0.00878597)0.260000:0.00809391)0.421000:0.00433656,(302_Synechococcus_sp._CC9605:0.00180868,(303_Synechococcus_sp._WH_8109:0.00000001,(305_Synechococcus_sp._KORDI-52:0.00000001,307_Synechococcus_sp._KORDI-52:0.00471719)0.819000:0.00209327)0.924000:0.00650393)0.952000:0.00984617)0.904000:0.00883790,(381_Synechococcus_sp._TMED19:0.00964945,(320_Synechococcus_sp._RCC307:0.00180972,321_Synechococcus_sp._TMED185:0.00000008)0.987000:0.01762821)0.977000:0.01640723)0.811000:0.00963136)0.987000:0.02308000)0.494000:0.00563870,(255_Synechococcus_sp._LL:0.02898159,((285_Candidatus_Synechococcus_s:0.00831657,((292_Candidatus_Synechococcus_s:0.00183904,293_Candidatus_Synechococcus_s:0.00000001)0.971000:0.00917845,(284_Candidatus_Synechococcus_s:0.00741207,295_Candidatus_Synechococcus_s:0.00367510)0.761000:0.00188187)0.745000:0.00861853)1.000000:0.08498646,(459_Prochlorococcus_phage_P-TI:0.34006237,((336_Prochlorococcus_sp._MIT_07:0.02357927,(383_Prochlorococcus_marinus_st:0.00387757,(376_Prochlorococcus_marinus_st:0.00000008,375_Prochlorococcus_marinus_st:0.00175557)0.705000:0.00139332)0.904000:0.01466800)1.000000:0.15035081,((327_Prochlorococcus_marinus_st:0.01734022,((355_Prochlorococcus_sp._HOT_20:0.00181150,((345_Prochlorococcus_sp._HOT208:0.00181349,357_Prochlorococcus_marinus:0.00181237)0.780000:0.00181064,(350_Prochlorococcus_sp._HOT208:0.00000001,((344_Prochlorococcus_marinus_st:0.00180817,(363_Prochlorococcus_sp._MIT_06:0.00000009,(347_Prochlorococcus_sp._HOT208:0.00181084,349_Prochlorococcus:0.00000007)0.000000:0.00000007)0.854000:0.00180996)0.000000:0.00000008,(334_Prochlorococcus_marinus_su:0.00786151,(341_Prochlorococcus_marinus_st:0.01674820,(338_Prochlorococcus_marinus_st:0.00000001,348_Prochlorococcus_marinus_st:0.00000007)0.959000:0.00975801)0.934000:0.01118221)0.984000:0.01461154)0.838000:0.00183477)0.000000:0.00000001)0.000000:0.00000001)0.875000:0.00367162,(371_Prochlorococcus_marinus_st:0.00000008,359_Prochlorococcus_marinus_st:0.00000008)0.000000:0.00000008)0.957000:0.01717586)1.000000:0.07138018,(500_Prochlorococcus:0.06703096,((315_Prochlorococcus_sp._MIT_06:0.00000001,323_Prochlorococcus_sp._MIT_06:0.00000009)0.000000:0.00000013,(317_Prochlorococcus_marinus_st:0.01558298,(309_Prochlorococcus_sp._MIT_06:0.00979707,(308_Prochlorococcus_marinus:0.00175136,314_Prochlorococcus_marinus_su:0.00000001)0.994000:0.02042281)0.877000:0.00760980)0.156000:0.00636403)0.978000:0.02563400)0.705000:0.02882360)0.970000:0.06967659)1.000000:0.11680328)0.928000:0.03926802)0.892000:0.03230283)0.914000:0.01390267)0.977000:0.02216363,(282_Synechococcus_sp._Lanier:0.04724336,(((404_Synechococcus_sp._CC9902:0.00159675,407_Synechococcus_sp._BL107:0.00422843)0.999000:0.03325209,(311_Synechococcus_sp._MIT_S950:0.00163569,313_Synechococcus_sp._MIT_S950:0.00204189)0.999000:0.02980158)0.937000:0.01413241,(290_Synechococcus_sp._RS9917:0.00405488,((281_Synechococcus_sp._WH_7805:0.00303133,(279_Synechococcus_sp._TMED90:0.00000001,280_Synechococcus_sp._WH_7803:0.00182860)0.604000:0.00092816)0.767000:0.00197709,(294_Synechococcus_sp._WH_8016:0.00000010,(304_Synechococcus_sp._CC9311:0.00395136,339_Synechococcus_sp._TMED66:0.00183751)0.999000:0.02205205)0.966000:0.01099299)0.859000:0.01042866)0.437000:0.01033557)0.944000:0.01549633)0.889000:0.01037141)0.830000:0.01251428)0.177000:0.00794838)0.852000:0.01417009)0.872000:0.01459251,(248_Synechococcus_sp._SynAce01:0.04626656,(237_Cyanobium_sp._CACIAM_14:0.03591201,(239_Synechococcus_sp._BO_8801:0.00381859,244_Cyanobium_gracile_PCC_6307:0.00709577)0.011000:0.00642497)0.976000:0.02149107)0.805000:0.00642416)0.999000:0.07994523)0.989000:0.05437946,(((175_Phormidium_sp._OSCR:0.03704814,208_Leptolyngbya_valderiana_BD:0.03119581)0.986000:0.02650224,((((105_unicellular_cyanobacterium:0.01792195,106_Cyanothece_sp._PCC_8802:0.02715167)0.583000:0.01107305,((((247_Candidatus_Atelocyanobacte:0.01089955,273_Candidatus_Atelocyanobacte:0.01288101)1.000000:0.12766804,(225_Synechocystis_sp._PCC_6803:0.00000001,240_Synechocystis_sp._PCC_6803:0.00375485)0.999000:0.04350501)0.865000:0.01625426,((139_Microcystis_aeruginosa_PCC:0.00000010,((130_Microcystis_aeruginosa_PCC:0.00184333,137_Microcystis_panniformis_FA:0.00000008)0.378000:0.00184533,(134_Microcystis_aeruginosa_PCC:0.00000009,138_Microcystis_aeruginosa_NIE:0.00184682)0.845000:0.00184651)0.000000:0.00000007)1.000000:0.05823430,(201_Crocosphaera_watsonii_WH_0:0.06039858,(050_Cyanothece_sp._ATCC_51142:0.00000013,(059_unicellular_cyanobacterium:0.01512096,076_Cyanothece_sp._CCY0110:0.00374074)0.433000:0.00561983)0.991000:0.02150392)0.954000:0.01641717)0.595000:0.00906887)0.528000:0.00996269,((156_Spirulina_major:0.06909270,(((145_Cyanobacterium_stanieri_PC:0.01532320,185_Cyanobacterium_sp._IPPAS_B:0.01490356)0.990000:0.02318841,(176_Cyanobacterium_aponinum_PC:0.01747169,(160_Geminocystis_herdmanii:0.02008213,(112_Geminocystis_sp._NIES-3709:0.03143344,121_Geminocystis_sp._NIES-3708:0.01375260)0.879000:0.01329467)0.854000:0.00893337)0.823000:0.00663344)0.992000:0.02592920,(158_Limnothrix_rosea_IAM_M-220:0.03544731,(188_Synechococcus_sp._PCC_8807:0.00000023,((183_Synechococcus_sp.:0.00741159,187_Synechococcus_sp._PCC_7002:0.00000009)0.000000:0.00000009,(189_Leptolyngbya_sp._PCC_7376:0.03654770,190_Synechococcus_sp._NIES-970:0.00917771)0.911000:0.00569691)0.752000:0.00184512)0.989000:0.02343042)0.978000:0.01817138)0.851000:0.00710421)0.849000:0.00955600,(182_Gloeocapsa_sp._PCC_73106:0.04814467,(200_Myxosarcina_sp._GI1:0.06672217,((146_Pleurocapsa_sp._PCC_7319:0.02120392,211_Chondrocystis_sp._NIES-410:0.06894618)0.963000:0.02203267,(267_Xenococcus_sp._PCC_7305:0.07309497,(203_Stanieria_sp._NIES-3757:0.00346180,204_Stanieria_cyanosphaera_PCC:0.01509853)1.000000:0.07976447)0.666000:0.00352595)0.980000:0.01719007)0.868000:0.00998717)0.981000:0.02011420)0.778000:0.00684048)0.510000:0.00885748)0.967000:0.01967246,((151_Pleurocapsa_sp._PCC_7327:0.00184022,153_Hydrococcus_rivularis_NIES:0.00000009)0.999000:0.03546502,((100_Cyanothece_sp._PCC_7822:0.01116443,107_Cyanothece_sp._PCC_7822:0.00000071)0.956000:0.02037197,(097_Cyanothece_sp._PCC_7424:0.00424340,109_Cyanothece_sp._PCC_7424:0.02595871)0.999000:0.03388412)1.000000:0.04288277)0.904000:0.01624533)0.000000:0.00000024,(092_filamentous_cyanobacterium:0.05538986,(266_Moorea_bouillonii_PNG:0.00567126,(254_Moorea_producens_PAL-8-15-:0.00538709,(257_Moorea_producens_JHB:0.00370063,265_Moorea_producens_PAL:0.01305651)0.970000:0.01194918)0.781000:0.00427067)1.000000:0.10869826)0.912000:0.02212839)0.981000:0.02638790)0.905000:0.01182899,((286_Gloeomargarita_lithophora_:0.07198770,(259_Gossypium_raimondii:0.01599214,268_Nicotiana_undulata:0.01474645)1.000000:0.23295593)0.896000:0.02742146,(((186_Calothrix_rhizosoleniae:0.03328262,(220_Richelia_intracellularis:0.00000001,223_Richelia_intracellularis_H:0.00000009)0.998000:0.04198431)1.000000:0.09003767,(136_Chamaesiphon_minutus_PCC_6:0.08710874,(170_Leptolyngbya_boryana_NIES-:0.01087650,(216_Leptolyngbya_sp._NIES-3755:0.00512153,221_Leptolyngbya_sp._NIES-2104:0.02562952)0.995000:0.04281052)1.000000:0.08130607)0.850000:0.01534889)0.966000:0.02212368,(((044_Oscillatoria_sp._PCC_10802:0.03553732,113_Geitlerinema_sp._PCC_7407:0.06185672)0.923000:0.01162491,(148_Limnothrix_sp._CACIAM_69d:0.08636357,((197_Lyngbya_confervoides_BDU14:0.03532615,((297_Leptolyngbya_sp._PCC_7375:0.02136050,299_Leptolyngbya_sp._Heron_Isl:0.01742070)1.000000:0.10706680,((252_Synechococcus_sp._PCC_7335:0.02932533,261_Phormidesmis_priestleyi_An:0.04032048)1.000000:0.05553343,(224_Phormidium_tenue_NIES-30:0.02339919,(195_Leptolyngbya_sp._KIOST-1:0.01093209,218_Nodosilinea_nodulosa:0.01136498)0.054000:0.00960054)0.989000:0.04005013)0.374000:0.01547164)0.694000:0.01413066)0.945000:0.02054745,((180_Halomicronema_hongdechlori:0.01875069,198_Halomicronema_hongdechlori:0.06248177)0.977000:0.04302339,(165_Leptolyngbya_sp._PCC_6406:0.04356616,(212_Phormidium_tenue_NIES-30:0.01715724,(219_Leptolyngbya_sp._KIOST-1:0.01812128,236_Nodosilinea_nodulosa:0.03888289)0.850000:0.01803855)1.000000:0.07698333)0.938000:0.02701838)0.691000:0.01642787)0.917000:0.01317481)0.940000:0.01932294)0.941000:0.01700350,((((((052_Spirulina_subsalsa:0.09347113,(154_Oscillatoriales_cyanobacte:0.09519585,(104_Thermosynechococcus_elonga:0.00119471,128_Thermosynechococcus_sp._NK:0.00612091)0.999000:0.04188602)0.940000:0.01853569)0.141000:0.01006439,((179_Oscillatoria]_sp._PCC_6506:0.03491835,193_Oscillatoriales_cyanobacte:0.04317666)0.998000:0.04195211,(042_Arthrospira_platensis_YZ:0.00000001,(037_Arthrospira_platensis_str.:0.00182900,047_Arthrospira_platensis_C1:0.00182924)0.000000:0.00000001)0.999000:0.04366781)0.322000:0.00572833)0.969000:0.02209801,((((090_Planktothrix_sp._PCC_11201:0.00000009,(058_Oscillatoriales_cyanobacte:0.00906697,(084_Planktothrix_paucivesicula:0.00000009,(086_Planktothrix_agardhii:0.00360985,083_Planktothrix_rubescens:0.00000007)0.854000:0.00179421)0.760000:0.00176996)0.352000:0.00363434)0.948000:0.01466693,(141_Planktothrix_tepida_PCC_92:0.01473882,143_Planktothrix_serta_PCC_892:0.02120528)0.674000:0.01526893)0.996000:0.03859758,(120_Limnoraphis_robusta_CS-951:0.00769264,(116_Lyngbya_sp._PCC_8106:0.00181330,127_Lyngbya_aestuarii_BL_J:0.00359842)0.995000:0.02711877)1.000000:0.03663792)0.981000:0.02711109,(((133_Microcoleus_vaginatus_FGP-:0.02351790,(152_Oscillatoria_nigro-viridis:0.02897131,196_Tychonema_bourrellyi_FEM_G:0.02645669)0.997000:0.02755363)0.999000:0.04359298,((161_Phormidesmis_priestleyi:0.03385631,164_Phormidesmis_priestleyi:0.02855845)1.000000:0.08061773,(072_Desertifilum_sp._IPPAS_B-1:0.04770219,073_Microcoleus_sp._PCC_7113:0.04895690)0.363000:0.00666330)0.812000:0.00922723)0.968000:0.02334838,((032_Rubidibacter_lacunae_KORDI:0.06913557,(069_Halothece_sp._PCC_7418:0.01228827,075_Dactylococcopsis_salina_PC:0.01985539)0.999000:0.05749669)0.995000:0.03163732,(118_Synechococcus_sp._PCC_6312:0.07310200,(173_Trichodesmium_erythraeum_I:0.02137352,(709_Hydrocoleum_sp._CS-953:0.00000001,(194_Hydrocoleum_sp._CS-953:0.00000001,708_Hydrocoleum_sp._CS-953:0.00000008)0.000000:0.00000001)0.985000:0.01983178)1.000000:0.04663500)0.908000:0.01583585)0.899000:0.01306199)0.755000:0.00559512)0.372000:0.01361050)0.476000:0.01306328,(007_Phormidium_ambiguum_IAM_M-:0.05421007,(((((046_Calothrix_sp._PCC_7103:0.01019655,(061_Calothrix_sp._HK-06:0.00210334,078_Calothrix_sp._NIES-4105:0.01058654)0.817000:0.01013178)1.000000:0.04022115,((043_Tolypothrix_sp._NIES-4075:0.00460092,063_Hassallia_byssoidea_VB5121:0.01573910)0.940000:0.01126149,(074_Scytonema_hofmanni]_UTEX_B:0.02320207,(066_Calothrix_parasitica_NIES-:0.04055200,163_Rivularia_sp._PCC_7116:0.04647442)0.968000:0.02631292)0.540000:0.01340030)0.927000:0.01255271)0.908000:0.01013288,((114_Nostocales_cyanobacterium_:0.00204901,166_Nostocales_cyanobacterium_:0.02420119)0.992000:0.03082277,(117_Scytonema_hofmannii_PCC_71:0.04867648,(071_Fischerella_sp._PCC_7605:0.01646970,089_Chlorogloeopsis_fritschii:0.01440790)0.992000:0.02987186)0.531000:0.01530130)0.925000:0.01344431)0.951000:0.01931763,(((045_Calothrix_sp._NIES-3974:0.03116683,070_Mastigocoleus_testarum_BC0:0.04223775)0.915000:0.01173658,((011_Calothrix_elsteri_CCALA_95:0.03815675,060_Calothrix_sp._PCC_6303:0.04085389)0.910000:0.01141569,(((008_Chrysosporum_ovalisporum:0.00665555,(009_Nodularia_spumigena_CCY941:0.00402710,010_Nodularia_sp._NIES-3585:0.00321173)0.924000:0.00872158)0.975000:0.01628833,((027_Nostoc_sp._NIES-2111:0.01460426,(028_Cylindrospermum_sp._NIES-4:0.02153895,055_Fortiea_contorta:0.04316848)0.934000:0.01608352)0.010000:0.00534216,((041_Nostoc_sp._106C:0.00968287,051_Nostoc_sp._T09:0.00844421)0.921000:0.01355071,(035_Nostoc_sp._NIES-4103:0.02774265,(006_Nostoc_sp._Peltigera_membr:0.02245092,((040_Nostoc_sp._KVJ20:0.00187581,(036_Nostoc_punctiforme_PCC_731:0.00186677,(033_Nostoc_sp._Peltigera_membr:0.01316614,048_Nostoc_sp._Peltigera_membr:0.00186218)0.758000:0.00186747)0.771000:0.00185639)0.864000:0.00462619,(079_Nostoc_linckia_NIES-25:0.00931067,088_Nostoc_calcicola_FACHB-389:0.01325765)0.953000:0.01250582)0.999000:0.04001092)0.997000:0.04165521)0.969000:0.02045781)0.974000:0.01630920)0.995000:0.02762237)0.903000:0.00932561,(016_Cylindrospermum_stagnale_P:0.01460958,(015_Anabaena_cylindrica_PCC_71:0.00241107,(022_Nostoc_azollae_0708:0.01255950,((((013_Aphanizomenon_flos-aquae:0.00000009,(014_Aphanizomenon_flos-aquae_2:0.00000007,018_Anabaena_sp._AL93:0.00178239)0.831000:0.00178270)0.844000:0.00178501,(017_Dolichospermum_compactum_N:0.00535593,(020_Anabaena_sp._90:0.00000007,021_Anabaena_sp._MDT14b:0.00178786)0.983000:0.01081487)0.000000:0.00000009)0.943000:0.00696301,(031_Aphanizomenon_flos-aquae_M:0.00377524,(023_Anabaena_sp._CRKS33:0.00178667,(024_Dolichospermum_circinale:0.00000004,025_Dolichospermum_circinale:0.00542086)0.000000:0.00000004)0.976000:0.00715187)0.000000:0.00000009)0.981000:0.01695794,(049_Sphaerospermopsis_kisselev:0.00608871,(026_Cylindrospermopsis_racibor:0.00538358,(012_Cylindrospermopsis_racibor:0.00538376,(029_Raphidiopsis_curvata_NIES-:0.00178926,030_Cylindrospermopsis_sp._CR1:0.00179373)0.829000:0.00178941)0.000000:0.00000009)0.991000:0.01759743)0.596000:0.00490270)0.937000:0.01253213)0.928000:0.01090397)0.986000:0.02125718)0.633000:0.01027024)0.652000:0.01013126)0.886000:0.01443249)0.781000:0.01197516,(((054_Nostoc_sp._PCC_7524:0.02086782,(038_Anabaenopsis_circularis_NI:0.00000007,(057_Nostoc_sp._PCC_7107:0.00000007,(067_Nostoc_piscinale_CENA21:0.00551059,068_Nostoc_sp._MBR_210:0.00184007)1.000000:0.02232328)0.972000:0.01096844)0.966000:0.01486774)0.558000:0.00558710,((053_Calothrix_sp._NIES-2100:0.00555334,((091_Aulosira_laxa_NIES-50:0.00000009,108_Fremyella_diplosiphon_NIES:0.00368209)0.971000:0.01473775,(094_Calothrix_brevissima_NIES-:0.01526440,082_Calothrix_sp._NIES-2098:0.02098038)0.553000:0.00201070)0.983000:0.01912622)0.996000:0.03307503,(095_Calothrix_sp._PCC_7507:0.03631063,(062_Nostoc_sp._PCC_7120:0.00138493,065_Trichormus_variabilis_ATCC:0.00589156)0.945000:0.01092123)0.861000:0.00915102)0.645000:0.01184855)0.998000:0.03646106,(056_Calothrix_sp._NIES-4101:0.02920792,(131_Calothrix_sp._336/3:0.04102540,(080_Fischerella_sp._PCC_9605:0.00699411,(096_Fischerella_sp._JSC-11:0.00182193,(119_Fischerella_major_NIES-592:0.00000004,(101_Fischerella_muscicola:0.00730456,(110_Fischerella_muscicola:0.00000006,(126_Fischerella_sp._NIES-4106:0.00551615,(093_Hapalosiphon_sp._MRB220:0.00182622,115_Fischerella_sp._PCC_9339:0.00000008)0.000000:0.00000008)0.437000:0.00182703)0.987000:0.01106592)0.928000:0.00549357)0.000000:0.00000004)0.928000:0.01153127)0.993000:0.02724080)0.975000:0.02364606)0.359000:0.00749186)0.995000:0.03544675)0.927000:0.02015466)0.993000:0.04219719,((147_Crinalium_epipsammum_PCC_9:0.04222235,(((206_cyanobacterium_TDX16:0.00829589,213_Chroococcidiopsis_thermali:0.00726746)1.000000:0.07561866,((234_cyanobacterium_TDX16:0.00252422,235_Chroococcidiopsis_thermali:0.00299064)0.994000:0.03444300,(159_Chroococcidiopsis_thermali:0.00464208,169_cyanobacterium_TDX16:0.00824482)1.000000:0.09058204)0.163000:0.02270278)0.890000:0.02879052,((174_Gloeocapsa_sp._PCC_7428:0.00363441,177_Chroogloeocystis_siderophi:0.00181928)0.998000:0.04454529,(207_Gloeocapsa_sp._PCC_7428:0.07039424,(111_Aliterella_atlantica_CENA5:0.02115348,124_Synechocystis_sp._PCC_7509:0.01352955)0.995000:0.03194685)0.850000:0.00998042)0.614000:0.01344296)0.972000:0.02016609)0.925000:0.01838203,(((278_Leptolyngbya_boryana_dg5:0.05715682,(301_Leptolyngbya_sp._NIES-2104:0.02320655,312_Leptolyngbya_sp._NIES-3755:0.02127214)1.000000:0.05234746)1.000000:0.09167500,((129_Tolypothrix_bouteillei_VB5:0.05728848,((214_Scytonema_sp._NIES-4073:0.00707515,(209_Scytonema_sp._HK-05:0.00764818,217_Tolypothrix_campylonemoide:0.01265969)0.972000:0.01873029)0.936000:0.01127641,(210_Hassallia_byssoidea_VB5121:0.04956986,168_Mastigocladopsis_repens:0.04153850)0.192000:0.00434713)0.972000:0.02318344)0.962000:0.02122674,((199_Calothrix_sp._PCC_7103:0.09330385,(205_Chlorogloeopsis_fritschii:0.04812062,(098_Fischerella_muscicola:0.00545618,102_Hapalosiphon_sp._MRB220:0.00000007)0.996000:0.03898137)0.449000:0.01829476)0.720000:0.01643789,(172_Nostoc_sp._NIES-4103:0.01357252,(((064_Nostoc_sp._PCC_7120:0.00370427,081_Trichormus_variabilis_ATCC:0.01655256)0.989000:0.02227274,(077_Nostoc_piscinale_CENA21:0.02303290,(((162_Aulosira_laxa_NIES-50:0.00109840,171_Nostoc_carneum_NIES-2107:0.01535335)0.998000:0.03051146,(125_Nostoc_sp._T09:0.00540153,(122_Nostoc_sp._106C:0.00185549,150_Nostoc_sp._RF31Y:0.00547081)0.885000:0.00566042)0.987000:0.02175338)0.994000:0.03373877,(192_Nostoc_azollae_0708:0.08290789,(123_Nostoc_sp._PCC_7524:0.02312180,(142_Anabaena_sp._4-3:0.00000010,144_Anabaena_sp._CA_=_ATCC_330:0.00181359)0.996000:0.02936624)0.297000:0.01330196)0.977000:0.02445222)0.877000:0.01263613)0.105000:0.00320996)0.908000:0.01485312,(085_Nostoc_linckia_NIES-25:0.03531578,140_Nostoc_punctiforme_PCC_731:0.02935025)0.356000:0.01058091)0.978000:0.02093602)0.987000:0.02575621)0.445000:0.00898366)0.988000:0.03284562)0.799000:0.02484104,((167_Desertifilum_sp._IPPAS_B-1:0.05946510,202_Planktothrix_tepida_PCC_92:0.06796584)0.999000:0.04537419,(155_Cyanothece_sp._PCC_7425:0.10203116,(242_Leptolyngbya_sp._JSC-1:0.07919475,271_Leptolyngbya_ohadii:0.11535018)0.822000:0.02595299)0.919000:0.02336854)0.803000:0.02386785)0.972000:0.03214491)0.417000:0.00673489)0.938000:0.03087509)0.983000:0.03000703)0.858000:0.00742756,((((275_Pleurocapsa_sp._PCC_7327:0.00449465,277_Hydrococcus_rivularis_NIES:0.00466732)1.000000:0.06957956,(306_Oscillatoriales_cyanobacte:0.11326763,(269_Synechococcus_sp._PCC_7335:0.11472107,283_Halomicronema_hongdechlori:0.07869524)0.957000:0.03655531)0.025000:0.01688818)0.999000:0.06290508,(191_Leptolyngbya_sp._JSC-1:0.08961207,(250_Chroococcidiopsis_thermali:0.07505622,((249_Chlorogloeopsis_fritschii:0.02578168,((230_Fischerella_sp._PCC_9605:0.00000018,(226_Fischerella_thermalis:0.00365214,231_Fischerella_sp._JSC-11:0.00182406)0.244000:0.00364847)0.926000:0.00944327,(232_Fischerella_muscicola:0.03328488,(233_Fischerella_sp._NIES-3754:0.00182398,238_Fischerella_major_NIES-592:0.00365122)0.955000:0.00951855)0.905000:0.00731847)0.916000:0.00787975)0.993000:0.03043038,(246_Calothrix_sp._PCC_7507:0.06332531,(258_Calothrix_sp._NIES-3974:0.05821457,(241_Mastigocoleus_testarum_BC0:0.05166318,251_Calothrix_parasitica_NIES-:0.06751971)0.998000:0.04938747)0.466000:0.01698636)0.435000:0.00966813)0.996000:0.04737906)0.968000:0.04380522)0.884000:0.04096271)1.000000:0.10483310,((157_Leptolyngbya_sp._O-77:0.06221958,178_Oscillatoriales_cyanobacte:0.05580243)0.996000:0.04444847,(034_Leptolyngbya_ohadii:0.04621782,099_Leptolyngbya_sp._JSC-1:0.04849621)0.962000:0.02553490)0.905000:0.01803929)0.785000:0.00830032)1.000000:0.05471490,(((222_Roseofilum_reptotaenium_AO:0.09456382,(181_Leptolyngbya_sp._hensonii:0.06837720,263_Alkalinema_sp._CACIAM_70d:0.08744129)0.458000:0.01929731)0.328000:0.01841061,(149_Coleofasciculus_chthonopla:0.05107251,(215_Cyanothece_sp._PCC_7425:0.05719708,(488_Acaryochloris_sp._CCMEE_54:0.07904578,506_Acaryochloris_marina_MBIC1:0.09690166)1.000000:0.22968667)0.754000:0.01389190)0.931000:0.01441016)0.293000:0.00433456,((132_Oscillatoria_acuminata_PCC:0.00373512,135_Oscillatoria_acuminata_PCC:0.00533314)1.000000:0.04873749,(272_Pseudanabaena_sp._PCC_6802:0.14331736,(270_Pseudanabaena_sp._PCC_7367:0.07002051,(243_Synechococcus_sp._PCC_7502:0.10127691,(228_Pseudanabaena_sp._SR411:0.01100082,(227_Pseudanabaena_biceps_PCC_7:0.00128589,(253_Pseudanabaena_sp._Roaring_:0.00339221,264_Oscillatoriales_cyanobacte:0.05721698)0.916000:0.01184875)0.998000:0.03402714)0.969000:0.04634623)0.987000:0.02997824)0.974000:0.02743432)0.997000:0.04081890)0.770000:0.00748299)0.907000:0.01261407)0.895000:0.01363490)0.866000:0.00700891)0.174000:0.00415823)0.466000:0.00596991)0.472000:0.01275996)0.996000:0.07407213)0.731000:0.10974307)1.000000:0.98000857)0.997000:2.06439962)0.987000:2.25862900)1.000000:2.68028608)1.000000:1.54999732);
