# Supplementary material for: Time-resolved comparative molecular evolution of oxygenic photosynthesis
Source: Biochim Biophys Acta Bioenerg. 2021 Jun 1;1862(6):148400. doi: 10.1016/j.bbabio.2021.148400 (PMC8047818; doi:10.1016/j.bbabio.2021.148400)
Supplement: Supplementary file 1 — Supplementary material: sequence alignments and trees [file mmc1.zip › Figure_S3_Alpha_Beta_alignment.phy]

1333   835
MarGB_GCA_002296285.1alpha      -----MN--- ----IKPEEI TAILEKEIEN LDWKVNVKEV GYVLQVGDGI ARVY--GLEN
MarGB_GCA_002433595.1b          -----MG--- ----IKTEEI TAILEEQIKA FDVNVESKEI GRVLQIGDGI ARVH--GLDN
MarGB_GCA_001772335.1           ---------- -----MPEDL SAIIKKRIGE FQSASKVEEV GTVIESGDGI IRIK--GLPG
MarGB_GCA_001771365.1           ---------- -----MKENI AAILKKKIED FTAASRLEEV GYVLESGDGI VRLS--GLPS
MarGB_GCA_001771505.1           -----MK--- ----NDMPSI SDILKKKILE FEAETKAEYV GKVIESGDGI AHIK--GLPQ
MarGB_GCA_001771535.1           -----MK--- ----NETPSI SDILKKKILE FEAETKAEYV GKVIESGDGI AHIK--GLPQ
MarGB_GCA_001771545.1           ---MVEF--- ----PQFEQV LAEIKKNLKG FKAEIKAEEV GLVTESGDGI AHVT--GLPH
MarGB_GCA_001771575.1           ---MSDM--- ----KNYHNI SEAIKKRIEE FEAQAKVDEV GIVLESGDGI ARIR--GLSS
MarGB_GCA_001771585.1           ---------- ------MEEI SSIIKKRIMD FTPVSKAEEV GTVIESGDGI VYIS--GLPS
MarGB_GCA_001771615.1           ------M--- ----PEKIDL SQIIKRGIAE FSPESKIEKV GVVVESGDGI IHIA--GLPN
MarGB_GCA_001783275.1           MV-NEKA--- ----EEKINL VDKILEQIKV YREEINAQEV GIVLDSGDGI ARIG--GLPG
MarGB_GCA_002690645.1           -----MK--- ----FKPEEI TSIIESQIKD FELSVEEKET GKVLQVGDGI ARIY--XLEN
MarGB_GCA_002697535.1           -----MK--- ----IKPEEI TGVIEEQIKN FDMNVEEKET GKVLQVGDGI ARVY--GLEN
MarGB_GCA_002716725.1           -----MK--- ----FKPEEI TGVIEEQIKN FDMNVEEKET GKVLQVGDGI ARVY--GLES
MarGB_GCA_002719695.1           -----MK--- ----FKPEEI TGVIEDQIKN FDMNVEEKET GKVLQVGDGI ARVY--GLES
MarGB_GCA_002774365.1           ---MVDF--- ----PNFKAV LEEIREDARS FRSQVQPEEV GVVTESGDGI AHVT--GLPH
MarGB_GCA_003265895.1           -----MK--- ----VKPEEI TSIIQNEIRN FEIKVDVQET GQVLQVGDGI ARIY--GLEN
MarGB_GCA_003242895.1a          -----MQ--- ----FDTEKI KTILKKKVDS YESSSKVEEI GMVLQCGDGI ARIG--GLPN
MarGB_GCA_003242895.1b          -----MN--- ----IRPEEI VEILTNRIKQ YEQKVEIEDL GTVIQVGDNI ARIY--GLMN
SerGB_GCA_002083825.1alpha      ----MIS--- ----IRPDEI AAVIKQQIEN YSAELTVTNT GTVLEVGDGI ARVH--GLSS
SerGB_GCA_002482705.1           ----MLS--- ----IQPDEI TSILKEQIKK YERELTDTST GTVLSVGDGI ARVY--GLEK
SerGB_GCA_002783405.1a          -------MST EELKAKVEAL FTELSAAREN FTPSLSLRET GTITSVATGF VKVS--GLPG
SerGB_GCA_002783405.1b          ----MLS--- ----IQPDEI TSILKEQIKK YERELTDTST GTVLSVGDGI ARIY--GLEA
VamGB_GCA_003151275.1a          -----MREDP ENLESIFDTT FASINAVRQT LTPQLILREV GTISEVSTGI AKVR--GLPN
VamGB_GCA_001765415.1alpha      ----MAL--- ----IKPDEI SSIIKSKIEN YDLQTEVSNT GTVIEVGDGI ARVY--GLRN
VamGB_GCA_002103105.1           ----MAL--- ----IQPDEI SSIIKSKIDN YELQTEVSNT GSVLEVGDGI ARVY--GLRN
VamGB_GCA_002102975.1           ----MAV--- ----INPDEI SSILKENIRN YEAKAEISNI GSVLEVGDGI ARIY--GLRN
VamGB_GCA_002103075.1           ----MTV--- ----INPDEI SSIIKENITN YEAKTEISNV GSVLEIGDGI ARIY--GLRN
VamGB_GCA_002102825.1           ----MAL--- ----IQPDEI SSIIKSKIDN YELQTEVSNT GTVLEIGDGI ARAY--GLRN
VamGB_GCA_002293275.1           ----MAL--- ----IKPDEI SSIIKSKVEN FNIQTEVSNT GTVIEVGDGI ARIY--GLRN
VamGB_GCA_002297005.1           ----MAV--- ----INPDEI TSIIKTKVEN YDSVTEISNI GTVLEIGDGI ARLY--GLRN
VamGB_GCA_002309425.1           ----MAL--- ----IKPDEI SSIIKNKIEN YESVTEISGI GTVLDVGDGI ARIY--GLRN
VamGB_GCA_002350725.1           ----MAL--- ----IKPDEI SSIIRSKIEN FDIKTEISNT GSVLDIGDGI ARVY--GLRN
VamGB_GCA_002361485.1           ----MTL--- ----IQPDEI SSIIKSKIEN YNLQTEVSNI GSVLEVGDGI ARVY--GLRN
VamGB_GCA_002369055.1           ----MVA--- ----IKPDEI SSIIREKIEN YEAKTEVSNV GSVLEVGDGI ARVY--GLRS
VamGB_GCA_002405805.1           ----MVL--- ----IQPDEI SSIIKEKIDN YELQTEISNT GTVLEIGDGI ARVY--GLRN
VamGB_GCA_002438405.1           ----MAL--- ----IQPDEI SSIIKSKIDN YELQTEVSNT GTVLEIGDGI ARAY--GLRN
VamGB_GCA_002481545.1           ----MSV--- ----ISPDEI SSILKSNIEN YEAKTEVSNV GSVLEIGDGI ARVY--GLRN
VamGB_GCA_000437435.1           ----MAL--- ----IKPDEI SSIIKGKIEN YDIQTEVSNT GTVIEVGDGI ARIY--GLRN
VamGB_GCA_000438175.1           ----MAL--- ----IKPDEI SSIIKSKIEN YDIQSEVSNT GTVIEVGDGI ARIY--GLRN
VamGB_GCA_000431315.1           ----MVL--- ----IKPDEI SSIIKSKIEN YESQTEIANT GKVIEVGDGI ARIY--GLQN
VamGB_GCA_000433095.1           ----MAL--- ----IQPDEI SSIIKSKIEN YDVQTEVSNT GTVIEIGDGI ARIY--GLRN
VamGB_GCA_001858525.1           -----MA--- ----LRAEEI SSILKEKLAS YESDVSVSNV GTVLEVGDGI ARIY--GLRA
VamGB_GCA_000980375.1           ----MAT--- ----IRPDEI TSIIKAKIEN YASEMEVSNI GSVLEVGDGI ARVY--GLRN
VamGB_GCA_001464165.1           -----MA--- ----IRPDEI TSVLKQQLEQ YRSALNVSNV GSVLQVGDGI ARIY--GMEK
VamGB_GCA_001784535.1           ----MPS--- ----IRPDEI SSIIRSKIEQ YENTLDVADI GTVIEVGDGI ARIY--GLRK
VamGB_GCA_001784565.1           ----MVN--- ----IRPDEI SSIIKAKIEK YESTLEISDI GTVLEVGDGI ARVY--GLRN
VamGB_GCA_001784555.1           -----MA--- ----IKTDEI VSILKEEISQ YQEKLTVSNV GSVISVGDGI ARVH--GLEK
VamGB_GCA_001784585.1           -----MA--- ----IKTDEI VSILKEQIDQ YQGKLTVSNV GTVISVGDGI ARIH--GLEM
VamGB_GCA_001784615.1           ----MTS--- ----IRPDEI SSIIRSKIEQ YESILEISDV GTVIEVGDGI ARIY--GLRK
VamGB_GCA_001917115.1           ----MAL--- ----IQPDEI SSIIKSKIEN YDVQTEVSNT GTVIEIGDGI ARIY--GLRN
VamGB_GCA_001899315.1           -----MA--- ----IRPDEI TSVLKSQLEN YRSSLNVTNV GSVLQVGDGI ARIY--GMEK
VamGB_GCA_001899385.1           ----MVS--- ----IYPEDI TNILKEQITN YKESLEKKDY GTVISCGDCI ANVY--GLSQ
VamGB_GCA_001899395.1           ----MAL--- ----IKPDEI SSIIKSKIDN YELQTEVSNT GTVLEVGDGI ARIY--GLRN
VamGB_GCA_001899335.1           ----MTT--- ----IKPDEI SSIIRSKIEN YELRTEVSNT GSVIEVGDGI ARIY--GLRN
VamGB_GCA_900313115.1           ----MTV--- ----INPDEI SSIIKSNIEN YSTKTEVSNV GSVLEIGDGI ARVY--GLRN
VamGB_GCA_900313795.1           ----MAT--- ----IRPEEI TSILKTKIEN YNVETDVNSI GSVLSVGDGI ARLY--GLKN
VamGB_GCA_900314375.1           ----MAL--- ----IQPDEI SSIIKSKIEN YDLHTEVSNI GSVLEVGDGI ARVY--GLRN
VamGB_GCA_900319365.1           ----MAL--- ----IQPDEI SSIIKNKIEN YELQTEVANT GTVIEVGDGI SRVY--GLRN
VamGB_GCA_900320675.1           ----MAV--- ----IKPDEI SSIIRSKIEN FEARTEVSNI GSVIEIGDGI ARIY--GLRN
VamGB_GCA_900321205.1           ----MAV--- ----INPDEI SSILKENIKN YEAKAEVSNI GSVLEVGDGI ARIY--GLRN
VamGB_GCA_900321735.1           ----MVA--- ----IKPDEI SSIIREKIQN FETTTEISNV GSVLEVGDGI TRIY--GLRN
VamGB_GCA_003151275.1           -----MA--- ----IRPDEI TSILKQQLDK YRSTLNVSNV GSVLSVGDGI ARIY--GMEK
VamGB_GCA_003153555.1           -----MA--- ----IRPDEI TSILKEQLDK YRSTLNVSNV GSVLSVGDGI ARIY--GMEK
VamGB_GCA_003150395.1           ----MAL--- ----IKPDEI SSIIKSKIEN YDLHSEVSNT GTVIEIGDGI ARVY--GLRN
VamGB_GCA_003149375.1           -----MA--- ----LRAEEI SSILKEKLAS YESDVSVSNV GTVLEVGDGI ARIY--GLRG
VamGB_GCA_003149345.1           -----MA--- ----LRAEEI SSILKEKLAS YESDVSVSNV GTVLEVGDGI ARIY--GLRG
VamGB_GCA_003258735.1           ----MVL--- ----IQPDEI SSIIKEKIDN YELQTEISNT GTVLEIGDGI ARIY--GLRN
VamGB_GCA_003258725.1           ----MVA--- ----IKPDEI SSIIRDKIKN YETKTEVSNV GSVLEVGDGI ARVY--GLRN
VamGB_GCA_003258795.1           ----MAL--- ----IKPDEI SSIIKEKIQN YEAQTEISNV GSVLELGDGI ARIY--GLRN
VamGB_GCA_003242885.1           -----MA--- ----IKPDEI TSILKAQLDK YQASLNVSNV GSVLQVGDGI ARVY--GMEK
001_Gloeobacter_violaceus_alph  ----MFT--- ----IRPDEI SSVIRDQIQK YNTELQVTNV GTVLQVGDGI ARVY--GLEK
002_Gloeobacter_kilaueensis_al  ---MVFS--- ----IRPDEI SSVIRDQIQK YNNELQVSNV GTVLQVGDGI ARVY--GLEK
003_Cyanothece_sp._PCC_7425     ----MVS--- ----IRPDEI SSIIRQQIEQ YDQQVKVENV GTVLQVGDGI ARVY--GLEK
004_Leptolyngbya_sp._O-77       ----MVA--- ----IRPDEI SSIIRQQIEQ YDQQVKVSNV GTVLQVGDGI ARVY--GLEN
005_Synechococcus_sp._PCC_6312  ----MVS--- ----IRPDEI SSIIRQQIEQ YDQAIKVDNV GTVLQVGDGI ARVY--GLDK
006_Synechococcus_sp._PCC_7336  ----MAT--- ----IRPDEI SSIIKQQIEQ YNQEVQVSNV GTVLQVGDGI ARIY--GLDK
007_Microcoleus_sp._PCC_7113    ---MMVS--- ----IRPDEI SSIIRQQIEQ YDQDVKVSNV GTVLQVGDGI ARIY--GLEK
008_Acaryochloris_marina        ----MVS--- ----IRPDEI SNIIRQQIEQ YDQQVKVDNV GTVLQVGDGI ARVY--GLEQ
009_Microcoleus_sp._PCC_7113    ----MVS--- ----IRPDEI SSIIRQQIEQ YDQDVKVSNV GTVLQVGDGI ARIY--GLEK
010_Acaryochloris_sp._CCMEE_54  ----MVS--- ----IRPDEI SNIIRQQIEQ YDQQVKVDNV GTVLQVGDGI ARVY--GLEQ
011_Halomicronema_hongdechlori  ----MVS--- ----IRPDEI SSIIRQQIEQ YDQEVKVSNV GTVLQVGDGI ARIY--GLDK
012_Phormidesmis_priestleyi     ----MAA--- ----IRPDEI SNIIRQQIES YDQGVKVSNV GTVLQVGDGI ARIY--GLEK
013_Phormidesmis_priestleyi     ----MAA--- ----IRPDEI SNIIRQQIES YDQGVKVSNV GTVLQVGDGI ARIY--GLEK
014_Crinalium_epipsammum        ----MIS--- ----IRPDEI SNIIRQQIEQ YDQDVKVANV GTVLQVGDGI ARIY--GLDK
015_Leptolyngbya_sp._PCC_6406   ----MVS--- ----IRPDEI SSIIRQQIEQ YDQSVQVSNV GTVLQIGDGI ARIY--GLEK
016_filamentous_cyanobacterium  ----MVS--- ----IRPDEI SSIIRQQIEQ YDQEVKVTNV GTVLQVGDGI ARIY--GLEN
017_Nodosilinea_nodulosa        ----MVS--- ----IRPDEI SSIIKQQIEQ YNQEVKVSNV GTVLQVGDGI ARIY--GLEN
018_Chondrocystis_sp._NIES-410  ----MVS--- ----IRPDEI SSIIRQQIES YEQDVQVSNV GTVLQVGDGI ARIY--GLEQ
019_Leptolyngbya_ohadii         ---MAIS--- ----IRPDEI SSIIRQQIEQ YDQDVKVSNV GTVLQVGDGI ARVY--GLQQ
020_Leptolyngbya_sp._DLM2.Bin1  ----MVS--- ----IRPDEI SNIIRQQIEQ YDQDVKVSNV GTVLQVGDGI ARIY--GLEG
021_Leptolyngbya_frigida        ----MVS--- ----IRPDEI SSIIRQQIEQ YDQKVNVSNV GTVLQVGDGI ARVY--GLDK
022_Acaryochloris_sp._RCC1774   ----MVS--- ----IRPDEI SNIIRQQIEQ YDQKVKVDNV GTVLQVGDGI ARVY--GLEK
023_Leptolyngbya_sp._LCM1.Bin1  ----MVS--- ----IRPDEI SSIIKQQIEQ YNQDVKVSNV GTVLQVGDGI ARIY--GLEN
024_Geitlerinema_sp._PCC_7407   ----MVS--- ----IRPDEI SSIIRQQIEQ YEQEVKVSNV GTVLQVGDGI ARVY--GLDK
025_Leptolyngbya_sp._hensonii   ----MVS--- ----IRPDEI SNIIRQQIEQ YDQDVKVSNV GTVLSVGDGI ARVY--GLDR
026_Pseudanabaena_sp._PCC_7367  ----MVS--- ----IRPDEI SNIIKQQIEQ YNQEMQVSNV GTVLQVGDGI ARIY--GLDN
027_Neosynechococcus_sphagnico  ----MVS--- ----IRPDEI SSIIRQQIEQ YDQDVKVSNV GTVLQVGDGI ARIY--GLEQ
028_Leptolyngbya_boryana        ----MAA--- ----IRPDEI SNIIRQQIET YDQGVKVQNV GTVLQVGDGI ARIY--GLEK
029_Stanieria_cyanosphaera      ----MVS--- ----IRPDEI SSIIRQQIES YDQEVQISNV GTVLQVGDGI ARIY--GLEQ
030_Thermosynechococcus_sp._CL  ----MVS--- ----IRPDEI SSIIRQQIEQ YEQSIKVDNV GTVLQVGDGI ARVY--GLDK
031_Leptolyngbya_sp._KIOST-1    ----MVS--- ----IRPDEI SSIIKQQIEQ YNQEVKVSNV GTVLQVGDGI ARIY--GLET
032_Stanieria_sp._NIES-3757     ----MVS--- ----IRPDEI SSIIRQQIES YDQEVQISNV GTVLQVGDGI ARIY--GLEQ
033_Chroococcidiopsis_sp._TS-8  ----MIS--- ----IRPDEI SSIIQQQIEQ YDQEVKVANV GTVLQVGDGI ARIY--GLEK
034_filamentous_cyanobacterium  ---MAIS--- ----IRPDEI SNIIRQQIQQ YDQDVQMSNV GTVLSVGDGI ARVY--GLDR
035_Thermosynechococcus_sp._NK  ----MVS--- ----IRPDEI SSIIRQQIEQ YEQSIKVDNV GTVLQVGDGI ARVY--GLDK
036_Leptolyngbya_sp._DLM2.Bin2  ----MVS--- ----IRPDEI SSIIKQQIEQ YNQEVKVSNV GTVLQVGDGI ARIY--GLEN
037_Pseudanabaena_sp._UWO311    ----MVS--- ----IRPDEI SNIIKQQIAN YNQELQVSNV GTVLQVGDGI ARVY--GLEQ
038_Spirulina_subsalsa          ----MVS--- ----IRPDEI SNIIRQQIES YDQDVQVSNV GTVLQVGDGI ARIY--GLEK
039_Coleofasciculus_chthonopla  ----MVS--- ----IRPDEI SSIIRQQIEQ YDQEVKVSNV GTVLQVGDGI ARVY--GLDQ
040_Leptolyngbya_sp._NIES-3755  ----MAA--- ----IRPDEI SNIIRQQIET YDQGVKVANV GTVLQVGDGI ARIY--GLEK
041_Synechococcus_sp._JA-2-3Ba  ----MPT--- ----IRPDEI STIIKQQIEQ YNQEMQVSNV GTVLQVGDGI ARIY--GLDK
042_Synechococcus_lividus       ----MVS--- ----IRPDEI SSIIRQQIEQ YEQSINVDNV GTVLQVGDGI ARVY--GLDK
043_Pleurocapsa_sp._PCC_7319    ----MVS--- ----IRPDEI SSIIRQQIES YEQDVQVSNV GTVLQVGDGI ARIY--GLEQ
044_Leptolyngbya_sp._NIES-2104  ----MAA--- ----IRPDEI SNIIRQQIET YDQGVKVANV GTVLQVGDGI ARIY--GLEK
045_Pseudanabaena_sp.           ----MVS--- ----IRPDEI SNIIKQQIAN YNQELQVSNV GTVLQVGDGI ARVY--GLEQ
046_Gloeocapsopsis_sp._AAB1__1  ----MIS--- ----IRPDEI SSIIQQQIEQ YDQEVKVANV GTVLQVGDGI ARIY--GLEK
047_Leptolyngbya_sp._JSC-1      ---MAIS--- ----IRPDEV SSIIRQQIEQ YDQEVKVSNV GTVLQVGDGI ARVY--GLEQ
048_Hyella_patelloides          ----MVS--- ----IRPDEI SSIIRQQIES YSQEVQVSNV GTVLQVGDGI ARIY--GLEQ
049_Chroogloeocystis_siderophi  ----MIS--- ----IRPDEI SSIIQQQIEQ YDQEVKVANV GTVLQVGDGI ARIY--GLEK
050_Myxosarcina_sp._GI1         ----MVS--- ----IRPDEI SSIIRQQIES YEQDVKVSNV GTVLQIGDGI ARVY--GLEQ
051_Leptolyngbya_sp._IPPAS_B-1  ---MAIS--- ----IRPDEV SSIIRQQIEQ YDQEVKVSNV GTVLQVGDGI ARVY--GLEQ
052_Chroococcales_cyanobacteri  ----MIS--- ----IRPDEI SSIIQQQIEQ YDQEVKVANV GTVLQVGDGI ARIY--GLEK
053_Leptolyngbya_sp.            ----MVS--- ----IRPDEI SSIIKQQIEQ YNQEVKVSNV GTVLQVGDGI ARIY--GLEN
054_Pseudanabaena_frigida       ----MVS--- ----IRPDEI SNIIKQQIAN YNQELQVSNV GTVLQVGDGI ARVY--GLEQ
055_Pseudanabaena_sp._UWO310    ----MVS--- ----IRPDEI SNIIKQQIAN YNQELQVSNV GTVLQVGDGI ARVY--GLEQ
056_cyanobacterium_TDX16        ----MIS--- ----IRPDEI SSIIQQQIEQ YDQEVKVANV GTVLQVGDGI ARIY--GLEK
057_Gloeocapsa_sp._PCC_7428     ----MIS--- ----IRPDEI SSIIQQQIEQ YDQEVKVANV GTVLQVGDGI ARIY--GLEK
058_Synechococcus_sp._PCC_7502  ----MVA--- ----IRPDEI SNIIKQQIEQ YNEQLQVSNV GTVLQVGDGI ARVY--GLEK
059_Phormidium_tenue            ----MVS--- ----IRPDEI SSIIKQQIEQ YNQEVKVSNV GTVLQVGDGI ARIY--GLEN
060_Pseudanabaena_sp.           ----MVS--- ----IRPDEI SNIIKQQIAN YNQELQVSNV GTVLQVGDGI ARVY--GLEQ
061_Spirulina_sp._DLM2.Bin59    ----MVS--- ----IRPDEI SNIIRQQIES YDQDVQVSNV GTVLQVGDGI ARVY--GLQT
062_Pseudanabaena_sp._ABRG5-3   ----MVS--- ----IRPDEI SNIIKQQIAN YNQELQVSNV GTVLQVGDGI ARVY--GLEQ
063_Oscillatoria_acuminata      ----MIS--- ----IRPDEI SNIIRQQIES YDTDVKVSNV GTVLQVGDGI ARIY--GLEK
064_Pseudanabaena_sp._BC1403    ----MVS--- ----IRPDEI SNIIKQQIAN YNQELQVSNV GTVLQVGDGI ARVY--GLEQ
065_Oscillatoriales_cyanobacte  ----MVS--- ----IRPDEI SNIIKQQIAN YNQELQVSNV GTVLQVGDGI ARVY--GLEQ
066_Leptolyngbya_sp._Heron_Isl  ----MVS--- ----IRPDEI SSIIKQQIEQ YDQDVKVSNM GTVLQVGDGI ARIY--GLEQ
067_Pleurocapsa_sp._CCALA_161   ----MVS--- ----IRPDEI SNIIKQQIES YEQDVQVSNV GTVLQVGDGI ARVY--GLEQ
068_Desertifilum_sp._IPPAS_B-1  ----MVS--- ----IRPDEI SSIIRQQIEQ YDQEVKVSNV GTVLQVGDGI ARIY--GLDK
069_Synechococcus_sp._PCC_7003  ----MIS--- ----IRPDEI SSIIRQQIES YDQKVQVDNV GTVLQVGDGI ARIY--GLEQ
070_Alkalinema_sp._CACIAM_70d   ----MAA--- ----IRPDEI SSIIRQQIEQ YNQDVKVSNV GTVLQVGDGI ARVY--GLDQ
071_Calothrix_sp._NIES-2100     ---MSIS--- ----IRPDEI SSIIQQQIEQ YDQEVKVANV GTVLQVGDGI ARIY--GLEK
072_Anabaena_cylindrica         ---MSIS--- ----IRPDEI SNIIQQQIEQ YDQEVKVANV GTVLQVGDGI ARIY--GLEK
073_Pseudanabaena_sp._SR411     ----MVS--- ----IRPDEI SNIIKQQIAN YNQELQVSNV GTVLQVGDGI ARVY--GLEQ
074_unclassified_Synechococcus  ----MIS--- ----IRPDEI SSIIRQQIES YDQKVQVDNV GTVLQVGDGI ARIY--GLEQ
075_Oscillatoriales_cyanobacte  ----MAA--- ----IRPDEI SSIIRQQIEQ YDQDVKVSNV GTVLQVGDGI ARIY--GLDK
076_Oscillatoria_nigro-viridis  ----MAA--- ----IRPDEI SSIIRQQIEQ YDQDVKVSNV GTVLQVGDGI ARIY--GLDK
077_Pseudanabaena_sp.           ----MVS--- ----IRPDEI SNIIKQQIAN YNQELQVSNV GTVLQVGDGI ARVY--GLEQ
078_Trichormus_variabilis       ---MSIS--- ----IRPDEI SNIIQQQIEQ YDQEVKVANV GTVLQVGDGI ARIY--GLEK
079_Leptolyngbya_sp._PCC_7375   ----MVS--- ----IRPDEI SSIIKQQIEQ YDQDVKVSNV GTVLQVGDGI ARIY--GLDQ
080_Merismopedia_glauca         ----MIS--- ----IRPDEI SNIIKQQIEQ YDRDVKVSNV GTVLQVGDGI ARIY--GLEK
081_Phormidesmis_priestleyi_An  ----MVS--- ----IRPDEI SSIIQKQIEE YDQSVKADSV GTVLQVGDGI ARIY--GLDN
082_Scytonema_millei            ----MIS--- ----IRPDEI SSIIQQQIEQ YDQEVKVANV GTVLQVGDGI ARIY--GLEK
083_Oscillatoria_sp._PCC_10802  ----MVS--- ----IRPDEI SSIIKQQIEQ YDQEVKVSNV GTVLQVGDGI ARIY--GLEK
084_unicellular_cyanobacterium  ----MVS--- ----IRPDEI SSIIREQIES YDQSVQVSNV GTVLQVGDGT ARIY--GLEQ
085_Oscillatoriales_cyanobacte  ----MIA--- ----IRPDEI SSIIQQQIEQ YDKEVKVADV GTVLQVGDGI ARIY--GLQN
086_Nostoc_sp._ATCC_43529       ---MSIS--- ----IRPDEI SSIIQQQIEQ YDQEVKVANV GTVLQVGDGI ARIY--GLEK
087_Crocosphaera_subtropica     ----MVS--- ----IRPDEI SSIIREQIES YDQSVQVSNV GTVLQVGDGT ARIY--GLEQ
088_Aliterella_atlantica        ---MSIS--- ----IRPDEI SNIIQQQIEQ YDQGVKVANV GTVLQVGDGI ARIY--GLEK
089_Nostoc_punctiforme          ---MSIS--- ----IRPDEI SSIIQQQIEQ YDQEVKVANV GTVLQVGDGI ARIY--GLEK
090_Calothrix_sp._NIES-2098     ---MSIS--- ----IRPDEI SSIIQQQIEQ YDQDVKVANV GTVLQVGDGI ARIY--GLEK
091_Microcoleus_vaginatus       ----MAA--- ----IRPDEI SSIIRQQIEQ YDQDVKVSNV GTVLQVGDGI ARIY--GLDK
092_Leptolyngbya_foveolarum     ----MVS--- ----IKPDEI SSIIQQQIEQ YDQEVKADSV GTVLQIGDGI ARIY--GLDN
093_Calothrix_brevissima        ---MSIS--- ----IRPDEI SSIIQQQIEQ YDQDVKVANV GTVLQVGDGI ARIY--GLEK
094_Nostoc_sp._RF31YmG          ---MSIS--- ----IRPDEI SNIIQQQIEQ YDQDVKVANV GTVLQVGDGI ARIY--GLEK
095_Aphanothece_sacrum          ----MVS--- ----IRPDEI SSIIRQQIES YDQSVQVSNV GTILQVGDGT ARIY--GLEQ
096_Richelia_intracellularis    ---MSIS--- ----IRPDEI SSIIQQQIEQ YDQEVKIANV GTVLQVGDGI ARIY--GLEK
097_Nostoc_linckia              ---MSIS--- ----IRPDEI SSIIQQQIEQ YDQEVKVANV GTVLQVGDGI ARIY--GLEK
098_Nostoc_sp._ATCC_53789       ---MSIS--- ----IRPDEI SSIIQQQIEQ YDQEVKVANV GTVLQVGDGI ARIY--GLEK
099_Nostoc_sp._PCC_7524         ---MSIS--- ----IRPDEI SSIIQQQIEQ YDQEVKVANV GTVLQVGDGI ARIY--GLEK
100_filamentous_cyanobacterium  ----MVS--- ----IRPDEI SSIIRQQIES YEQDVQVSNV GTVLQVGDGI ARVY--GLEN
101_Phormidesmis_priestleyi     ----MIS--- ----IRPDEI SSIIQKQIEE YDQSVKADSI GTVLQVGDGI ARIY--GLDN
102_Crocosphaera_chwakensis     ----MVS--- ----IRPDEI SSIIRDQIES YDQSVQVSNV GTVLQVGDGT ARIY--GLEQ
103_Oscillatoriales_cyanobacte  ----MAA--- ----IRPDEI SSIIRQQIEQ YDQDVKVSNV GTVLQVGDGI ARIY--GLDK
104_Cyanothece_sp._BG0011       ----MVS--- ----IRPDEI SSIIREQIES YDQSVQVSNV GTVLQVGDGT ARIY--GLEQ
106_Trichormus_variabilis       ---MSIS--- ----IRPDEI SSIIQQQIEQ YDQEVKVANV GTVLQVGDGI ARIY--GLEK
107_Prochlorothrix_hollandica   ----MVS--- ----IRPDEI SNIIRQQIEE YSEDVKVSNV GTVLQVGDGI ARIY--GLEQ
108_Synechococcus_sp._PCC_7335  ----MVS--- ----IRPDEI SSIIQQQIEQ YDQDVKADSV GTVLQVGDGI ARIY--GLDN
109_Moorea_producens            ----MIS--- ----IRPDEI SSIIRQQIQG YNQGFAVSNV GTVLQVGDGI ARIY--GLEK
110_Nostoc_sp._MBR_210          ---MSIS--- ----IRPDEI SSIIQQQIEQ YDQEVKVANV GTVLQVGDGI ARIY--GLEK
111_Nostoc_linckia              ---MSIS--- ----IRPDEI SSIIQQQIEQ YDQEVKVANV GTVLQVGDGI ARIY--GLEK
112_Nostoc_flagelliforme        ---MSIS--- ----IRPDEI SSIIQQQIEQ YDQEVKVANV GTVLQVGDGI ARIY--GLEK
113_Spirulina_major             ----MVS--- ----IRPDEI SNIIRQQIES YDQDVQVSNV GTVLQVGDGI ALIY--GLES
114_Nostoc_carneum              ---MSIS--- ----IRPDEI SSIIQQQIEQ YDQDVKVANV GTVLQVGDGI ARIY--GLEK
115_Gloeothece_verrucosa        ----MVS--- ----IRPDEI SSIIRQQIES YDQQVQVSNV GTVLQVGDGT ARIY--GLQQ
116_Nostoc_sp._T09              ---MSIS--- ----IRPDEI SNIIQQQIEQ YDQDVKVANV GTVLQVGDGI ARIY--GLEK
117_Nostoc_sp._106C             ---MSIS--- ----IRPDEI SNIIQQQIEQ YDQDVKVANV GTVLQVGDGI ARIY--GLEK
119_filamentous_cyanobacterium  ----MAA--- ----IRPDEI SNIIRQQIEQ YDQDVKTSNV GTVLQVGDGI ARIY--GLDK
120_filamentous_cyanobacterium  ----MAA--- ----IRPDEI SNIIRQQIEQ YDQDVKTSNV GTVLQVGDGI ARIY--GLDK
121_Nostoc_sp._PCC_7107         ---MSIS--- ----IRPDEI SSIIQQQIEQ YDQEVKVANV GTVLQVGDGI ARIY--GLEK
122_Leptolyngbya_antarctica     ----MVS--- ----IRPDEI SSIIKQQIEQ YNQEVKVSNV GTVLQVGDGI ARIY--GLEN
123_Moorea_producens            ----MIS--- ----IRPDEI SSIIRQQIQG YNQGFAVSNV GTVLQVGDGI ARIY--GLEK
124_Limnothrix_sp._CACIAM_69d   ----MIA--- ----IRPDEI SSIIQQQIEQ YDKDVKVADV GTVLQVGDGI ARIY--GLQN
125_Oscillatoriales_cyanobacte  ----MAA--- ----IRPDEI SNIIRQQIEQ YDQEVKTSNV GTVLQVGDGI ARIY--GLDK
126_Aphanothece_hegewaldii      ----MVS--- ----IRPDEI SSIIRQQIES YDQDIQVSNV GTVLQVGDGT ARIY--GLEQ
127_Hydrococcus_rivularis       ----MVS--- ----IRPDEI SSIIRQQIEA YDKQVQVSNI GTVLQVGDGT ARIY--GLEQ
128_Limnothrix_sp._PR1529       ----MIA--- ----IRPDEI SSIIQQQIEQ YDKDVKVADV GTVLQVGDGI ARIY--GLQN
129_Leptolyngbya_sp.            ----MVS--- ----IRPDEI SSIIKQQIEQ YNQEVKVSNV GTVLQVGDGI ARIY--GLEN
130_Anabaena_sp._PCC_7108       ---MSIS--- ----IRPDEI SNIIQQQIEQ YDQEVKVANV GTVLQVGDGI ARIY--GLEK
131_Nostoc_piscinale            ---MSIS--- ----IRPDEI SSIIQQQIEQ YDQEVKVANV GTVLQVGDGI ARIY--GLEK
132_Oscillatoriales_cyanobacte  ----MVS--- ----IRPDEI SSIIRQQIEQ YDQDVKASNV GTVLQVGDGI ARIY--GLEK
133_Nostoc_sp._PCC_7120         ---MSIS--- ----IRPDEI SSIIQQQIEQ YDQEVKVANV GTVLQVGDGI ARIY--GLEK
134_Nostoc_sp._KVJ20            ---MSIS--- ----IRPDEI SSIIQQQIEQ YDQEVKVANV GTVLQVGDGI ARIY--GLEK
135_Nostoc_sp._Peltigera_membr  ---MSIS--- ----IRPDEI SSIIQQQIEQ YDQEVKVANV GTVLQVGDGI ARIY--GLEK
136_Pleurocapsa_minor           ----MVS--- ----IRPDEI SSIIRQQIEA YDKQVQVSNI GTVLQVGDGT ARIY--GLEQ
137_Calothrix_rhizosoleniae     ---MSIS--- ----IRPDEI SSIIQQQIEQ YDQEVKVANV GTVLQVGDGI ARIY--GLDK
138_cyanobacterium_endosymbion  ----MFS--- ----IRPDEI SSIIRQQIES YDQTVTVSNV GTVLQVGDGT ARIY--GLEQ
139_Roseofilum_reptotaenium_AO  ----MVA--- ----IRPDEI SSIIQQQIEQ YDQDVKVSEV GTVLQVGDGI ARIY--GLDN
140_Nostoc_sp._Lobaria_pulmona  ---MSIS--- ----IRPDEI SSIIQQQIEQ YDQEVKVANV GTVLQVGDGI ARIY--GLEK
141_Nostoc_commune              ---MSIS--- ----IRPDEI SSIIQQQIEQ YDQEVKVANV GTVLQVGDGI ARIY--GLEK
142_Scytonema_hofmanni_UTEX_B_  ---MAIN--- ----IRPDEI SSIIQKQIEQ YDQDVKVANV GTVLQVGDGI ARIY--GLEK
143_Oscillatoriales_cyanobacte  ----MAA--- ----IRPDEI SNIIRQQIEQ YDQEVKTSNV GTVLQVGDGI ARIY--GLDK
144_Moorea_bouillonii           ----MIS--- ----IRPDEI SSIIRQQIQG YNQGFAVSNV GTVLQVGDGI ARIY--GLEK
145_Nostoc_sphaeroides          ---MSIS--- ----IRPDEI SSIIQQQIEQ YDQEVKVANV GTVLQVGDGI ARIY--GLEK
146_Nostoc_punctiforme_NIES-21  ---MSIS--- ----IRPDEI SSIIQQQIEQ YDQEVKVANV GTVLQVGDGI ARIY--GLEK
147_Crocosphaera_watsonii       ----MVS--- ----IRPDEI SSIIRQQIES YDQTVTVSNV GTVLQVGDGT ARIY--GLEQ
148_Moorea_producens            ----MIS--- ----IRPDEI SSIIRQQIQG YNQGFAVSNV GTVLQVGDGI ARIY--GLEK
149_Gloeothece_citriformis      ----MVS--- ----IRPDEI SSIIRQQIES YDQQVQVSNV GTVLQVGDGT ARIY--GLQQ
150_Aphanizomenon_flos-aquae    ---MSIS--- ----IRPDEI SSIIQQQIEQ YDQEVKVANV GTVLQVGDGI ARIY--GLEK
151_Tychonema_bourrellyi        ----MAA--- ----IRPDEI SNIIRQQIEQ YDQDVKTSNV GTVLQVGDGI ARIY--GLDK
152_Calothrix_sp._HK-06         ---MSIS--- ----IKPDEI SSIIQQQIEQ YDKEVKVANV GTVLQIGDGV ARVY--GLEK
153_Anabaena_sp._WA113          ---MSIS--- ----IRPDEI SSIIQQQIEQ YDQEVKVANV GTVLQVGDGI ARIY--GLEK
154_Cyanobacterium_aponinum     ----MVA--- ----IRPDEI SSIIRQQIES YDQQVQVSNV GTVLQVGDGT ARIY--GLDQ
155_Dolichospermum_circinale    ---MSIS--- ----IRPDEI SSIIQQQIEQ YDQEVKVANV GTVLQVGDGI ARIY--GLEK
156_Trichodesmium_erythraeum    ----MVS--- ----IRPDEI SQIIRDQIEQ YEQDVKVSNV GTVLQVGDGI ARVY--GLDK
157_Cyanothece_sp._UBA12306     ----MVS--- ----IRPDEI SSIIRQQIES YDQTVTVSNV GTVLQVGDGT ARIY--GLEQ
158_Synechococcus_elongatus_PC  ----MVS--- ----IRPDEI SSIIRQQIEQ YSQDVKVENV GTVLQVGDGI ARIY--GLQQ
159_Cuspidothrix_issatschenkoi  ---MSIS--- ----IRPDEI SSIIQQQIEQ YDQEVKVANV GTVLQVGDGI ARIY--GLEK
160_Cylindrospermum_sp._NIES-4  ---MSIS--- ----IRPDEI SSIIQQQIEQ YDQEVKVANV GTVLQVGDGI ARIY--GLEK
161_Dolichospermum_compactum    ---MSIS--- ----IRPDEI SSIIQQQIEQ YDQEVKVANV GTVLQVGDGI ARIY--GLEK
162_Limnothrix_rosea            ----MIN--- ----IRPDEI SSIIRQQIES YDQKVQVDNV GTVLKVGDGI ARIY--GLEQ
163_Anabaena_sp._CRKS33         ---MSIS--- ----IRPDEI SSIIQQQIEQ YDQEVKVANV GTVLQVGDGI ARIY--GLEK
164_Calothrix_elsteri           ---MSIS--- ----IRPDEI SSIIQQQIEQ YDQGVKVANV GTVLQIGDGV ARVY--GLEK
165_Phormidium_willei           ----MVA--- ----IRPDEI SSIIQKQIED YDQDVKVSNV GTVLQVGDGI ARVY--GLEQ
166_Leptolyngbya_valderiana     ----MVA--- ----IRPDEI SSIIQKQIQE YDQEIQVSNV GTVLQVGDGI ARIY--GLEK
167_Trichormus_sp._NMC-1        ---MSIS--- ----IRPDEI SNIIQQQIEQ YDQEVKVANV GTVLQVGDGI ARIY--GLEK
168_Calothrix_sp._336/3         ---MSIS--- ----IRPDEI SSIIQQQIEQ YDQGVKVANV GTVLQVGDGI ARVY--GLDQ
169_Hassallia_byssoidea_VB5121  ---MAIN--- ----IRPDEI SSIIQRQIEQ YDQDVKVANV GTVLQVGDGI ARIY--GLEK
170_Leptolyngbya_sp.            ----MVS--- ----IRPDEI SSIIRQQIEQ YDQGIKTSNV GSVLSVGDGI ARIY--GLDQ
171_Crocosphaera_watsonii_alph  ----MVS--- ----IRPDEI SSIIRQQIES YDQTVTVSNV GTVLQVGDGT ARIY--GLEQ
172_Leptolyngbya_sp._PCC_7376   ----MIN--- ----IRPDEI SSIIRQQIES YDQKVQVDSV GTVLKVGDGI ARIY--GLEQ
173_Calothrix_sp._NIES-4101     ---MSIS--- ----IRPDEI SSIIQQQIEQ YDQGVKVANV GTVLQVGDGV ARVY--GLEK
174_Euhalothece_natronophila    ----MVS--- ----IKPDEI SSIIRQQIEQ YDQSVQVSNV GTVLQIGDGI ARIY--GLDK
175_Synechococcus               ----MVS--- ----IRPDEI SSIIRQQIEQ YSQDVKVENV GTVLQVGDGI ARIY--GLQQ
176_Nostoc_sp._Peltigera_membr  ---MSIS--- ----IRPDEI SSIIQQQIEQ YDQEVKVANV GTVLQVGDGI ARIY--GLEK
177_Microcystis_aeruginosa      ----MVA--- ----IRPDEI STIIRQQIES YNQEVQVSNV GTVLQVGDGT ARIY--GLQQ
178_Nostocales_cyanobacterium   ---MSIS--- ----IRPDEI SSIIQQQIEQ YDKDVKVANV GTVLQVGDGI ARIY--GLEK
179_Nostoc_calcicola            ---MSIS--- ----IRPDEI SSIIQQQIEQ YDQEVKVANV GTVLQVGDGI ARIY--GLEK
180_Tolypothrix_sp._NIES-4075   ---MAIN--- ----IRPDEI SSIIQRQIEQ YDQDVKVANV GTVLQVGDGI ARIY--GLEK
181_Gloeomargarita_lithophora   ----MIS--- ----IRPDEI SQIIRQQIEQ YDQTVQVANV GTVLQVGDGI ARIY--GLDK
182_Halothece_sp._PCC_7418      ----MVS--- ----IKPDEI SSIIRQQIES YDQSVQVSNV GTVLQVGDGI ARIY--GLDK
183_cyanobacterium_endosymbion  ----MVS--- ----IRPDEI SSIIRQQIES YDQTVTVSNV GTVLQVGDGT ARIY--GLEQ
184_Xenococcus_sp._PCC_7305     ----MVS--- ----IRPDEI SNIIRQQIES YEQDVQVSNV GTVLQVGDGI ARIY--GLEQ
185_Oscillatoriales_cyanobacte  ----MAA--- ----IRPDEI SNIIRQQIEQ YDQDVKTSNV GTVLQVGDGI ARIY--GLDK
186_Oscillatoriales_cyanobacte  ----MAA--- ----IRPDEI SSIIRQQIEQ YDQDVKVSNV GTVLQVGDGI ARIY--GLDK
187_Hormoscilla_sp._GUM202      ----MVA--- ----IRPDEI SSIIRQQIEQ YDQQVKAQNV GTVLQVGDGI ARIY--GLEK
188_Synechocystis_sp._PCC_6714  ----MVS--- ----IRPDEI SSIIRQQIES YDQSVQVSNV GTVLQVGDGT ARIY--GLEQ
189_unicellular_cyanobacterium  ----MVS--- ----IRPDEI SSIIRQQIES YDQTVTVSNV GTVLQVGDGT ARIY--GLEQ
190_Chlorogloea_sp._CCALA_695   ---MAIS--- ----IRPDEI SSIIQQQIEQ YDQNVKVDNV GTVLQVGDGI ARIY--GLEK
191_Geitlerinema_sp._PCC_9228   ----MVS--- ----IKPEEI SSIIRQQIEE YDQEVQVSNV GTVLQVGDGI ARIY--GLEK
192_Microcystis_aeruginosa      ----MVA--- ----IRPDEI STIIRQQIES YNQEVQVSNV GTVLQVGDGT ARIY--GLQQ
193_Hormoscilla_sp._GUM007      ----MVA--- ----IRPDEI SSIIRQQIEQ YDQQVKAQNV GTVLQVGDGI ARIY--GLEK
194_Calothrix_sp._NIES-3974     ---MSIS--- ----IRPDEI SSIIQQQIEQ YDQGVKVANV GTVLQVGDGV ARVY--GLEK
195_Phormidium_sp._HE10JO       ----MVA--- ----IRPDEI SSIIQKQIED YDQDVKVSNV GTVLQVGDGI ARVY--GLEQ
196_Microcystis_aeruginosa      ----MVA--- ----IRPDEI STIIRQQIES YNQEVQVSNV GTVLQVGDGT ARIY--GLQQ
197_Trichormus_azollae          ---MSIS--- ----IRPDEI SNIIQQQIEQ YNQEVKVANV GTVLQVGDGI ARIY--GLEK
198_Microcystis_aeruginosa      ----MVA--- ----IRPDEI STIIRQQIES YNQEVQVSNV GTVLQVGDGT ARIY--GLQQ
199_Microcystis_aeruginosa_Ma_  ----MVA--- ----IRPDEI STIIRQQIES YNQEVQVSNV GTVLQVGDGT ARIY--GLQQ
200_Microcystis_aeruginosa      ----MVA--- ----IRPDEI STIIRQQIES YNQEVQVSNV GTVLQVGDGT ARIY--GLQQ
201_Chamaesiphon_polymorphus    ----MIS--- ----IRPDEI SSIIRQQIEQ YTQDVKSSNV GTVLQVGDGI ARVY--GLDK
202_Microcystis_aeruginosa      ----MVA--- ----IRPDEI STIIRQQIES YNQEVQVSNV GTVLQVGDGT ARIY--GLQQ
203_Synechocystis_sp._PCC_7509  ---MAIS--- ----IRPDEI SSIIQQQIEQ YDQNVKVDNV GTVLQVGDGI ARIY--GLEK
204_Microcystis_aeruginosa      ----MVA--- ----IRPDEI STIIRQQIES YNQEVQVSNV GTVLQVGDGT ARIY--GLQQ
205_Cyanobacteria_bacterium_QH  ---MAIS--- ----IKPDEI SSIIRKQIEQ YDQEVKVSNV GTVLQAGDGV ARIY--GLDK
206_Synechococcus_sp._CB0101    ----MVS--- ----IRPDEI SAILKQQIAD YDKSVSVSNV GTVLQIGDGI ARIY--GLDQ
207_Nostoc_sp._NIES-4103        ---MSIS--- ----IRPDEI SSIIQQQIEQ YDQEVKVANV GTVLQVGDGI ARIY--GLEK
208_Planktothricoides_sp._SR00  ----MIS--- ----IRPDEI SNIIRQQIEQ YDQDVKVSNV GTVLQVGDGI ARIY--GLEQ
209_Microcystis_aeruginosa      ----MVA--- ----IRPDEI STIIRQQIES YNQEVQVSNV GTVLQVGDGT ARIY--GLQQ
210_Microcystis_aeruginosa      ----MVA--- ----IRPDEI STIIRQQIES YNQEVQVSNV GTVLQVGDGT ARIY--GLQQ
211_Chamaesiphon_minutus        ----MIS--- ----IRPDEI SSIIRQQIEQ YTQDVKSSNV GTVLQVGDGI ARVY--GLDK
212_Microcystis_aeruginosa      ----MVA--- ----IRPDEI STIIRQQIES YNQEVQVSNV GTVLQVGDGT ARIY--GLQQ
213_Microcystis_wesenbergii_Mw  ----MVA--- ----IRPDEI STIIRQQIES YNQEVQVSNV GTVLQVGDGT ARIY--GLQQ
214_Raphidiopsis_curvata        ---MSIS--- ----IKPDEI SSIIQQQIEQ YDQEVKVANV GTVLQVGDGI ARIY--GLEQ
215_Microcystis_novacekii_Mn_M  ----MVA--- ----IRPDEI STIIRQQIES YNQEVQVSNV GTVLQVGDGT ARIY--GLQQ
216_Microcystis_aeruginosa_Ma_  ----MVA--- ----IRPDEI STIIRQQIES YNQEVQVSNV GTVLQVGDGT ARIY--GLQQ
217_Microcystis_aeruginosa_Ma_  ----MVA--- ----IRPDEI STIIRQQIES YNQEVQVSNV GTVLQVGDGT ARIY--GLQQ
218_Microcystis_aeruginosa      ----MVA--- ----IRPDEI STIIRQQIES YNQEVQVSNV GTVLQVGDGT ARIY--GLQQ
219_Cylindrospermopsis_racibor  ---MSIS--- ----IKPDEI SSIIQQQIEQ YDQEVKVANV GTVLQVGDGI ARIY--GLEQ
220_Microcystis_aeruginosa      ----MVA--- ----IRPDEI STIIRQQIES YNQEVQVSNV GTVLQVGDGT ARIY--GLQQ
221_Synechococcus_elongatus     ----MVS--- ----IRPDEI SSIIRQQIEQ YSQDVKVENV GTVLQVGDGI ARIY--GLQQ
222_Nodularia_spumigena         ---MSIS--- ----IRPDEI SSIIQQQIEQ YDQEVKVANV GTVLQVGDGI ARIY--GLEK
223_Okeania_hirsuta             ----MVS--- ----IRPDEI SQIIRDQIEQ YDQDVKVSNV GTVLQVGDGI ARIY--GLDK
224_Phormidium_sp._OSCR         ----MVA--- ----IRPDEI SSIIQKQIED YDQDVKVSNV GTVLQVGDGI ARVY--GLEQ
225_Phormidium_ambiguum         ----MIS--- ----IRPDEI SSIIRQQIEQ YDQKVDVTNV GTVLQVGDGI ARIY--GLDK
226_Vulcanococcus_limneticus    ----MVS--- ----IRPDEI SAILKQQIAD YDKSVSVSNV GTVLQIGDGI ARVY--GLEQ
227_Cylindrospermopsis_racibor  ---MSIS--- ----IKPDEI SSIIQQQIEQ YDQEVKVANV GTVLQVGDGI ARIY--GLEQ
228_Dactylococcopsis_salina     ----MVS--- ----IKPDEI SSIIRQQIEN YDQSVQVSNV GTVLQVGDGI ARIY--GLDQ
229_Microcystis_sp._M_QC_C_201  ----MVA--- ----IRPDEI STIIRQQIES YNQEVQVSNV GTVLQVGDGT ARIY--GLQQ
230_Nodularia_sp._in_Bacteria   ---MSIS--- ----IRPDEI SSIIQQQIEQ YDQEVKVANV GTVLQVGDGI ARIY--GLEK
231_Microcystis_aeruginosa_Ma_  ----MVA--- ----IRPDEI STIIRQQIES YNQEVQVSNV GTVLQVGDGT ARIY--GLQQ
232_Oscillatoriales_cyanobacte  ----MVA--- ----IRPDEI SSIIQQQIEQ YDQDVKETNV GTVLQVGDGI ARIY--GLDK
233_Microcystis_sp._0824        ----MVA--- ----IRPDEI STIIRQQIES YNQEVQVSNV GTVLQVGDGT ARIY--GLQQ
234_Microcystis_aeruginosa      ----MVA--- ----IRPDEI STIIRQQIES YNQEVQVSNV GTVLQVGDGT ARIY--GLQQ
235_Nostoc_sp._PA-18-2419       ---MSIS--- ----IRPDEI SSIIQQQIEQ YDQEVKVANV GTVLQVGDGI ARIY--GLEK
236_Synechococcus_sp._RS9916    ----MVS--- ----IRPDEI SAILKQQIED YDKSVSVSNV GTVLQVGDGI ARVY--GLQQ
237_Synechococcus_sp._MW101C3   ----MVS--- ----IRPDEI SAILKQQIED YDKSVSVSNV GTVLQVGDGI ARVY--GLEQ
238_Nodularia_sp._NIES-3585     ---MSIS--- ----IRPDEI SSIIQQQIEQ YDQEVKVANV GTVLQVGDGI ARIY--GLEK
239_Anabaena_sp._MDT14b         ---MSIS--- ----IRPDEI SSIIQQQIEQ YDQEVKVANV GTVLQVGDGI ARIY--GLEK
240_Geminocystis_sp._NIES-3709  ------M--- ----IRPDEI ASIIRQQIES YDQQVQVSNV GTVLQIGDGI ARVY--GLDK
241_Arthrospira_platensis       ----MVS--- ----IRPDEI ANIIKDQIEQ YGQDVKVSNV GTVLQVGDGI ARIY--GLDK
242_Cylindrospermopsis_racibor  ---MSIS--- ----IKPDEI SSIIQQQIEQ YDQEVKVANV GTVLQVGDGI ARIY--GLQQ
243_Nodularia_spumigena         ---MSIS--- ----IRPDEI SSIIQQQIEQ YDQEVKVANV GTVLQVGDGI ARIY--GLEK
244_Nostoc_minutum_NIES-26      ---MSIS--- ----IRPDEI SNIIQQQIEQ YDQEVKVANV GTVLQVGDGI ARIY--GLEK
245_Arthrospira_sp._TJSD092     ----MVS--- ----IRPDEI ANIIRDQIEQ YGQDVKVSNV GTVLQVGDGI ARIY--GLDK
246_Candidatus_Atelocyanobacte  ----MVS--- ----IRPDEI SSIIRQQIES YDQSVQVSNV GTVLQVGDGT ARIH--GLEQ
247_Cylindrospermum_stagnale    ---MSIS--- ----IRPDEI SSIILQQIEQ YDEDVKVANV GTVLQVGDGI ARIY--GLEK
248_Anabaena_sp._LE011-02       ---MSIS--- ----IRPDEI SSIIQQQIEQ YDQEVKVANV GTVLQVGDGI ARIY--GLEK
249_Rippkaea_orientalis         ----MVS--- ----IRPDEI SSIIRQQIES YDQTVTVSNV GTVLQVGDGT ARIY--GLEQ
250_Candidatus_Atelocyanobacte  ----MVS--- ----IRPDEI SSIIRQQIES YDQSVQVSNV GTVLQVGDGT VRIH--GLEQ
251_Synechococcus_sp._CC9311    ----MVS--- ----IRPDEI SAILKQQIED YDKSVSVTNV GTVLQVGDGI ARVY--GLQQ
252_Phormidium_sp._SL48-SHIP    ----MVA--- ----IRPDEI SSIIQKQIED YDQDVKVSNV GTVLQVGDGI ARVY--GLEQ
253_Calothrix_sp._PCC_7507      ---MSIS--- ----IRPDEI SSIIQQQIEQ YDQEVKVANV GTVLQVGDGI ARIY--GLEK
254_Synechococcus_sp._KORDI-49  ----MVS--- ----IRPDEI SAILKQQIED YDKSVSVSNV GTVLTVGDGI ARVY--GLQQ
255_Synechococcus_sp._CB0205    ----MVS--- ----IRPDEI SAILKQQIAD YDKSVSVSNV GTVLQVGDGI ARVY--GLEQ
256_Lyngbya_sp._PCC_8106        ----MVS--- ----IRPDEI SSIIEQQIKQ YDQDVKVSNV GTVLQVGDGI ARIY--GLDK
257_Planktothrix_serta_PCC_892  ----MVA--- ----IRPDEI SSIIQQQIEQ YDQDVKETNV GTVLQVGDGI ARIY--GLDK
258_Cyanobium_sp.               ----MVS--- ----IRPDEI SAILKQQIED YDKSVSISNV GTVLQVGDGI ARVY--GLQQ
259_Geminocystis_herdmanii      ------M--- ----IRPDEI ASIIRQQIES YDQQVQVSNV GTVLQIGDGI ARVY--GLDK
260_Fischerella_sp._PCC_9605    ---MAIS--- ----IRPDEI SSIIQQQIEQ YDQQVKVANV GTVLQVGDGI ARVY--GLEK
261_Snowella_sp.                ----MVS--- ----IRPDEI SNIIRQQIES YDQDVQVSNV GTVLQVGDGT ARIY--GLEK
262_Arthrospira_platensis       ----MVS--- ----IRPDEI ANIIKDQIEQ YGQDVKVSNV GTVLQVGDGI ARIY--GLDK
263_Planktothrix_tepida         ----MVA--- ----IRPDEI SSIIQQQIEQ YDQDVKETNV GTVLQVGDGI ARIY--GLDK
264_Fortiea_contorta            ---MSIS--- ----IRPDEI SSIIQQQIEQ YDQEVKVANV GTVLQVGDGI ARIY--GLEK
265_Planktothrix_sp._UBA8402    ----MVA--- ----IRPDEI SSIIQQQIEQ YDQDVKETNV GTVLQVGDGI ARIY--GLDK
266_Geminocystis_sp._NIES-3708  ------M--- ----IRPDEI ASIIRQQIES YDQQVQVSNV GTVLQIGDGI ARVY--GLDK
267_Cyanobium_sp._NIES-981      ----MVS--- ----IRPDEI SAILKQQIED YDKSVSVSNV GTVLQIGDGI ARVY--GLQQ
268_Planktothrix_paucivesicula  ----MVA--- ----IRPDEI SSIIQQQIEQ YDQDVKETNV GTVLQVGDGI ARIY--GLDK
269_Synechococcus_sp._WH_8020   ----MVS--- ----IRPDEI SAILKQQIED YDKSVSVSNV GTVLQVGDGI ARVY--GLQQ
270_Mastigocoleus_testarum      ---MSIS--- ----IRPDEI SSIIQQQIEQ YDQDVKVQNV GTVLQVGDGI ARIY--GLDK
271_Planktothrix_sp._PCC_11201  ----MVA--- ----IRPDEI SSIIQQQIEQ YDQDVKETNV GTVLQVGDGI ARIY--GLDK
272_Anabaena_sp._AL09           ---MSIS--- ----IRPDEI SSIIQQQIEQ YDQEVKVANV GTVLQVGDGI ARIY--GLEK
273_Hapalosiphon_sp._MRB220     ---MAIS--- ----IRPDEI SSIIQQQIEQ YDQQVKVANV GTVLQIGDGI ARVY--GLEK
274_Cyanobium_sp._PCC_7001      ----MVS--- ----IRPDEI SAILKQQIED YDKSVSVSNV GTVLQIGDGI ARVY--GLQQ
275_Calothrix_parietina         ---MSIS--- ----IRPDEI SSIIQQQIEQ YDQDVKVANV GTVLQVGDGI ARVY--GLEK
276_Fischerella_thermalis       ---MAIS--- ----IRPDEI SSIIQQQIEQ YDQQVKVANV GTVLQVGDGI ARVY--GLEK
277_Synechococcus_sp._RSCCF101  ----MVS--- ----IRPDEI SAILKQQIED YDKSVSVSNV GTVLQVGDGI ARIY--GLQQ
278_Fischerella_sp._PCC_9431    ---MAIS--- ----IRPDEI SSIIQQQIEQ YDQQVKVANV GTVLQIGDGI ARVY--GLEK
279_Fischerella_muscicola       ---MAIS--- ----IRPDEI SSIIQQQIEQ YDQQVKVANV GTVLQIGDGI ARVY--GLEK
280_Cyanobacterium_stanieri_PC  ----MIN--- ----IRPDEI ANIIRQQIES YDEQVQVSNV GTVLQVGDGI ARIY--GLDK
281_Fischerella_thermalis       ---MAIS--- ----IRPDEI SSIIQQQIEQ YDQQVKVANV GTVLQVGDGI ARVY--GLEK
282_Fischerella_thermalis       ---MAIS--- ----IRPDEI SSIIQQQIEQ YDQQVKVANV GTVLQVGDGI ARVY--GLEK
283_Planktothrix_agardhii       ----MVA--- ----IRPDEI SSIIQQQIEQ YDQDVKETNV GTVLQVGDGI ARIY--GLDK
284_Fischerella_thermalis       ---MAIS--- ----IRPDEI SSIIQQQIEQ YDQQVKVANV GTVLQVGDGI ARVY--GLEK
285_Leptolyngbya_sp._BC1307     ----MVS--- ----IRPDEI SSIIQQQIEQ YDQNVKADSV GTVLQIGDGI ARIY--GLDN
286_Fischerella_muscicola       ---MAIS--- ----IRPDEI SSIIQQQIEQ YDQQVKVANV GTVLQVGDGI ARVY--GLEK
287_Hydrocoleum_sp._CS-953      ---------- ---------- -QIIRDQIEQ YDQDVKVSNV GTVLQVGDGI ARIY--GLDK
288_Chlorogloeopsis_fritschii   ---MAIS--- ----IRPDEI SSIIQQQIEQ YDQQVKVANV GTVLQVGDGI ARVY--GLEK
289_Hydrocoleum_sp._CS-953      ---------- --------MR XQIIRDQIEQ YDQDVKVSNV GTVLQVGDGI ARIY--GLDK
290_Planktothrix_agardhii       ----MVA--- ----IRPDEI SSIIQQQIEQ YDQDVKETNV GTVLQVGDGI ARIY--GLDK
291_Synechococcus_sp._Lanier    ----MVS--- ----IRPDEI SAILKQQIED YDKSISVSNV GTVLQVGDGI ARIY--GLEQ
292_Westiellopsis_prolifica     ---MAIS--- ----IRPDEI SSIIQQQIEQ YDQQVKVANV GTVLSIGDGI SRVY--GLEK
293_Rubidibacter_lacunae        ---MATS--- ----IRPDEI SSIIRQQIEQ YDQDIQVSNV GTVLQVGDGI ARVY--GLEK
294_Synechococcus_sp._YX04-3    ----MVS--- ----IRPDEI SAILKQQIED YDKSVSVSNV GTVLTVGDGI ARVY--GLQQ
295_Synechococcus_sp._MED-G71   ----MVS--- ----IRPDEI SAILKQQIED YDKSVSVSNV GTVLQVGDGI ARIY--GLDN
296_Synechococcus_sp._RS9917    ----MVS--- ----IRPDEI SAILKQQIED YDKSVSVSNV GSVLQVGDGI ARVY--GLQQ
297_Scytonema_sp._NIES-4073     ---MAIS--- ----IRPDEI SNIIQQQIEQ YDQQVKVANV GTVLQVGDGI ARIY--GLDK
299_Scytonema_tolypothrichoide  ---MAIS--- ----IRPDEI SNIIQQQIEQ YDQQVKVANV GTVLQVGDGI ARIY--GLDK
300_Synechococcus_sp._WH_8101   ----MVS--- ----IRPDEI SAILKQQIED YDKSVSVSNV GSVLQVGDGI ARVY--GLQQ
301_Synechococcus_lacustris     ----MVS--- ----IRPDEI SAILKQQIED YDKSISVSNV GTVLQVGDGI ARIY--GLEQ
302_Synechococcus_sp._1G10      ----MVS--- ----IRPDEI SAILKQQIEE YDKSVSVSNV GTVLSVGDGI ARIY--GLQQ
303_Cyanobium_sp._PLM2.Bin73    ----MVS--- ----IRPDEI SAILKQQIED YDKSVSVSNV GTVLQIGDGI SRVY--GLQQ
304_cyanobacterium_PCC_7702     ---MAIS--- ----IRPDEI SSIIQQQIEQ YDQQVKVANV GTVLQVGDGI ARVY--GLEK
305_Scytonema_sp._HK-05         ---MAIS--- ----IRPDEI SNIIQQQIEQ YDQQVKVANV GTVLQVGDGI ARIY--GLDK
306_Cyanobium_usitatum          ----MVS--- ----IRPDEI SAILKQQIED YDKSVSVSNV GTVLQIGDGI ARVY--GLQQ
308_Synechococcus_sp._WH_5701   ----MVS--- ----IRPDEI SAILKQQIED YDKSVSVSNV GTVLSVGDGI ARIY--GLQQ
309_Chrysosporum_ovalisporum    ---MSIS--- ----IRPDEI SSIIQQQIEQ YDQEVKVANV GTVLQVGDGI ARIY--GLEK
310_Synechococcus_sp._EAC657    ----MVS--- ----IRPDEI SAILKQQIED YDKSVSVSNV GSVLQVGDGI ARVY--GLQQ
311_Cyanobacterium_sp._IPPAS_B  ----MIN--- ----IRPDEI ANIIRQQIES YDEQVQVSNV GTVLQVGDGI ARVY--GLDK
312_Prochlorococcus             ----MVS--- ----IRPDEI SAILKQQISD YDKSVSVSNV GTVLQIGDGI ARVY--GLEQ
313_cyanobacterium_BACL30_MAG-  ----MVS--- ----IRPDEI SAILKQQIED YDKSVSVSNV GTVLQIGDGI ARVY--GLQQ
314_Synechococcus_sp._8F6       ----MVS--- ----IRPDEI SAILKQQIED YDKSVSVSNV GTVLQIGDGI ARVY--GLQQ
315_Prochlorococcus             ----MVS--- ----IRPDEI SSILKKQIAD YDKSVSVSNV GTVLQIGDGI ARVY--GLEK
316_Oscillatoriales_cyanobacte  ----MVA--- ----IRPDEI SSIIQQQIEQ YDSDLQVSDV GTVLQVGDGI ARIY--GLQQ
317_Synechococcus_sp._WH_7805   ----MVS--- ----IRPDEI SAILKQQIED YDKSVSVSNV GSVLQVGDGI ARVY--GLQQ
318_Prochlorococcus_marinus     ----MVS--- ----IRPDEI SSILKQQIAN YDKSVSVSNV GTVLQIGDGI ARIY--GLEK
319_Synechococcus_sp._Baikal-G  ----MVS--- ----IRPDEI SAILKQQIAD YDKSVSVSNV GTVLQIGDGI ARVY--GLEQ
320_Synechococcus_sp._CC9616    ----MVS--- ----IRPDEI SAILKKQIED YDKSVSVSNV GSVLQVGDGI ARVY--GLQE
321_Nostocales_cyanobacterium_  ---MAIS--- ----IRPDEI SSIIQQQIEQ YDQQVKVANV GTVLQVGDGI ARIY--GLDK
322_Gloeocapsa_sp._PCC_73106    ----MIS--- ----IRPDEI SNIIRQQIES YDQQVEVTNV GTVLSIGDGT ARVH--GLDR
323_Synechococcus_sp._TMED20    ----MVS--- ----IRPDEI SAILKKQIED YDKSVSVSNV GSVLQVGDGI ARVY--GLQE
324_Mastigocladopsis_repens     ---MAIS--- ----IRPDEI SNIIQQQIEQ YDQQVKVANV GTVLQVGDGI ARIY--GLDK
325_Lyngbya_aestuarii           ----MVS--- ----IRPDEI SSIIQQQIQQ YDQDVKVSNV GTVLQVGDGI ARIY--GLDQ
326_Synechococcus_sp._WH_7803   ----MVS--- ----IRPDEI SAILKQQIED YDKSVSVSNV GSVLQVGDGI ARVY--GLQQ
327_Tolypothrix_bouteillei      ---MAIS--- ----IRPDEI SNIIQQQIEQ YDQQVKVQNV GTVLQVGDGI ARIY--GLDK
328_Synechococcus_sp._ARS1019   ----MVK--- ----IRPDEI SSVIRQQIEQ YTQEAQVVNV GTVLQVGDGI ARIY--GLEK
329_Tolypothrix_campylonemoide  ---MAIS--- ----IRPDEI SNIIQQQIEQ YDQQVKVANV GTVLQVGDGI ARIY--GLDK
330_Synechococcus_sp._GFB01     ----MVS--- ----IRPDEI SAILKQQIED YDKSVSVSNV GTVLQIGDGI SRVY--GLQQ
331_Synechococcus_sp._BL107     ----MVS--- ----IRPDEI SAILKQQIED YDKSVSVSNV GSVLQVGDGI ARVY--GLQQ
332_Fischerella_sp._NIES-4106   ---MAIS--- ----IRPDEI SSIIQQQIEQ YDQQVKVANV GTVLSIGDGI SRVY--GLEK
333_Synechococcus_sp._KORDI-10  ----MVS--- ----IRPDEI SAILKKQIED YDKSVSVSNV GSVLQVGDGI ARVY--GLQE
334_Synechococcus_sp._N5        ----MVS--- ----IRPDEI SAILKQQIED YDKSVSVSNV GTVLTVGDGI ARVY--GLQQ
335_cyanobiont_of_Ornithocercu  ----MVS--- ----IRPDEI SAILKQQIED YDRSVSVSNV GTVLQFGDGI ARIY--GLQQ
336_Cyanobium_sp._CACIAM_14     ----MVS--- ----IRPDEI SAILKQQIAD YDKSVSVSNV GTVLQVGDGI ARIY--GLEN
337_Synechococcus_sp._RCC307    ----MVS--- ----IRPDEI SAILKQQIED YDKSVSVSNV GTVLQVGDGI ARVY--GLDK
338_Synechococcus_sp._UW105     ----MVS--- ----IRPDEI SAILKQQIED YDKSVSVSNV GTVLQVGDGI ARVY--GLQQ
339_Synechococcus_sp._CC9902    ----MVS--- ----IRPDEI SAILKQQIED YDKSVSVSNV GSVLQVGDGI ARVY--GLQQ
340_Prochlorococcus_sp._MIT_06  ----MVS--- ----IRPDEI SSILKKQIAD YDKSVSVSNV GTVLQIGDGI ARIY--GLEQ
341_Limnoraphis_robusta         ----MVA--- ----IRPDEI SSIIQQQIQQ YDQDVKVSNV GTVLQVGDGI ARIY--GLDK
342_Gloeocapsa_sp._DLM2.Bin57   ----MIS--- ----IRPDEI SNIIRQQIES YDQQVQVTNV GTVLQVGDGT ARVY--GLDK
343_Synechococcus_sp._UW179A    ----MVS--- ----IRPDEI SAILKQQIED YDKSVSVSNV GSVLQVGDGI ARVY--GLQE
344_Scytonema_hofmannii         ---MAIS--- ----IRPDEI SNIIQQQIEQ YDQQVKVNNV GTVLQVGDGI ARIY--GLDK
345_Synechococcus_sp._NP17      ----MVS--- ----IRPDEI SAILKQQIED YDKSVSVSNV GSVLQVGDGI ARVY--GLQQ
346_Prochlorococcus_marinus     ----MVS--- ----IRPDEI SSILKQQITD YDQSVSVSNV GTVLQIGDGI ARIY--GLDQ
347_Candidatus_Synechococcus_s  ----MVS--- ----IRPDEI SAILKQQIED YDKTVSVSNV GTVLQVGDGI ARIY--GLEQ
348_Rivularia_sp._PCC_7116      ---MAIS--- ----IRPDEI SNIIQQQIEQ YDQQVKVANV GTVLSVGDGI ARIY--GLEK
349_Prochlorococcus_sp._HOT208  ----MVS--- ----IRPDEI SSILKQQITD YDQSVSVSNV GTVLQIGDGI ARIY--GLDQ
350_Prochlorococcus_marinus_al  ----MVS--- ----IRPDEI SSILKQQITD YDQSVSVSNV GTVLQIGDGI ARIY--GLDQ
351_Synechococcus_sp._UBA8638   ----MVS--- ----IRPDEI SAILKQQIED YDKTVSVSNV GTVLQVGDGI ARIY--GLEQ
352_Cyanobium_sp._NAT70         ----MVS--- ----IRPDEI SAILKQQIED YDKSVSVSNV GTVLQVGDGI ARVY--GLQQ
353_Aphanocapsa_feldmannii_288  ----MVS--- ----IRPDEI SAILKQQIED YDRSVSVSNV GTVLQVGDGI ARIY--GLEQ
354_Prochlorococcus_marinus     ----MVS--- ----IRPDEI SSILKQQITD YDQSVSVSNV GTVLQIGDGI ARIY--GLDQ
355_Prochlorococcus_marinus     ----MVS--- ----IRPDEI SSILKQQITD YDQSVSVSNV GTVLQIGDGI ARIY--GLDQ
356_Synechococcus_sp._ARS1019   ----MVS--- ----IRPDEI SAILKQQIED YDKSVSVSNV GTVLQVGDGI ARVY--GLQQ
357_Prochlorococcus_marinus     ----MVS--- ----IRPDEI SSILKQQITD YDQSVSVSNV GTVLQIGDGI ARIY--GLDQ
358_Synechococcus_sp._WH_8102   ----MVS--- ----IRPDEI SAILKQQIED YDKSVSVSNV GSVLTVGDGI ARVY--GLQQ
359_Prochlorococcus_marinus_XM  ----MVS--- ----IRPDEI SSILKQQIAD YDKSVSVSNV GTVLQIGDGI ARVY--GLEK
360_Synechococcus_sp._TMED19    ----MVS--- ----IRPDEI SAILKQQIED YDKSVSVSNV GTVLQVGDGI ARIY--GLDK
361_Synechococcus_sp._BO_8801   ----MVS--- ----IRPDEI SAILKKQIAD YDKSVSVSNV GTVLQIGDGI ARVY--GLEQ
362_Candidatus_Synechococcus_s  ----MVS--- ----IRPDEI SAILKQQIED YDKSVSVSNV GTVLQVGDGI ARIY--GLEQ
363_Candidatus_Synechococcus_s  ----MVS--- ----IRPDEI STILKQQIED YDKSVSVSNV GTVLQVGDGI ARIY--GLEQ
364_Cyanobium_sp._MED195        ----MVS--- ----IRPDEI SAILKQQIED YDKSVSVSNV GSVLQVGDGI ARVY--GLQQ
365_Calothrix_parasitica        ---MAIS--- ----IRPDEI SNIIQQQIEQ YDQQVKVANV GTVLQVGDGI ARIY--GLEK
366_Prochlorococcus_marinus     ----MVS--- ----IRPDEI SSILKQQITD YDQSVSVSNV GTVLQIGDGI ARIY--GLDQ
367_Prochlorococcus_sp._MED-G7  ----MVS--- ----IRPDEI SSILKEQIAD YDKSVSVSNV GTVLQIGDGI ARVY--GLEQ
368_Synechococcus_sp._WH_8103   ----MVS--- ----IRPDEI SAILKQQIED YDKSVSVSNV GSVLTVGDGI ARVY--GLQQ
369_Synechococcus_sp._MED-G68   ----MVS--- ----IRPDEI SAILKQQIED YDKSVSVSNV GSVLQVGDGI ARVY--GLQQ
370_Cyanobium_sp.               ----MVS--- ----IRPDEI SAILKQQIAD YDKSVSVSNV GTVLQIGDGI ARVY--GLEQ
371_Prochlorococcus_sp._MIT_08  ----MVS--- ----IRPDEI SSILKQQIAD YDKSVSVSNV GTVLQIGDGI ARVY--GLEK
372_Synechococcus_sp._TMED169   ----MVS--- ----IRPDEI SAILKQQIED YDKSVSVSNV GTVLQIGDGI ARVY--GLDK
373_Cyanobium_gracile           ----MVS--- ----IRPDEI SAILKKQIAD YDKSVSVSNV GTVLQIGDGI ARVY--GLEQ
374_Prochlorococcus_marinus     ----MVS--- ----IRPDEI SSILKQQIAD YDKSVSVSNV GTVLQIGDGI ARVY--GLEK
375_Prochlorococcus_marinus     ----MVS--- ----IRPDEI SSILKEQIAD YDKSVSVSNV GTVLQIGDGI ARVY--GLEQ
376_Prochlorococcus_marinus     ----MVS--- ----IRPDEI SSILKQQIAD YDKSVSVSNV GTVLQIGDGI ARVY--GLEK
377_Aphanothece_minutissima     ----MVS--- ----IRPDEI SAILKKQIAD YDKSVSVSNV GTVLQIGDGI ARVY--GLEQ
378_Prochlorococcus_marinus     ----MVS--- ----IRPDEI SSILKQQIAD YDKSVSVSNV GTVLQIGDGI ARVY--GLEK
379_Prochlorococcus_marinus     ----MVS--- ----IRPDEI SSILKQQITD YDQSVSVSNV GTVLQIGDGI ARIY--GLDQ
380_Prochlorococcus_marinus     ----MVS--- ----IRPDEI SSILKQQITD YDQSVNVSNV GTVLQIGDGI ARIY--GLDQ
381_Prochlorococcus_marinus     ----MVS--- ----IRPDEI SSILKQQITD YDQSVSVSNV GTVLQIGDGI ARIY--GLDQ
382_Cyanobium_sp._SAT1300       ---------- ---------- ---------- --------NV GSVLQVGDGI ARVY--GLQQ
383_Candidatus_Synechococcus_s  ----MVS--- ----IRPDEI SAILKQQIED YDKSVSVSNV GTVLQVGDGI ARIH--GLEQ
384_Synechococcus_sp._RS344     ----MVS--- ----IRPDEI SAILKQQIED YDKSVSVSNV GTVLTVGDGI ARVY--GLQQ
385_Synechococcus_sp._UW140     ----MVS--- ----IRPDEI SAILKQQIED YDKSVSVSNV GSVLQVGDGI ARVY--GLQQ
386_Prochlorococcus_marinus     ----MVS--- ----IRPDEI SSILKQQITD YDQSVSVSNV GTVLQIGDGI ARIY--GLDQ
387_Synechococcus_sp._TMED187   ----MVS--- ----IRPDEI SAILKQQIED YDKSVSVSNV GSVLQVGDGI ARVY--GLQQ
388_Synechococcus_sp._TMED155   ----MVS--- ----XRPDEI SAILKQQIED YDKSVSVSNV GTVLQVGXGI ARIY--GLDN
394_Cyanothece_sp._UBA12306     ---------- -MLEALIDET FTTFDKVLTK QQATLKLQEI GTVTSVGQGI ARVT--GLPN
396_Geitlerinema_sp._PCC_7105   ------MNRN RELLSVLGET FSAFDRALAD YHPELHSREV GLVKSVSSGI AKVA--GLPN
397_Geitlerinema_sp._FC_II      ------MNRN RELLSVLGET FSAFDRALAD YHPELHPREV GLVKSVSSGI AKVA--GLPN
398_Leptolyngbya_valderiana     ------MNRN RELLSVLGET FSAFDRALAD YHPELHPREV GLVKSVSSGI AKVA--GLPN
399_Hyella_patelloides          ----MTDIHS LSWQNLLDET VAISQQVLDR HNLQLQIEEV GTVTYLGGGI ARAV--GLPS
401_Xenococcus_sp._PCC_7305     --------ML NVFQDLLDET VAISQQVLDN HKPQLQIEEI GTLTYLGGGI ARAV--GLPS
402_Anabaena_sp._CA__ATCC_3304  -----MHKNH QPLQTLIDNT LTTFEQVLNN YHPQLQTREI GVVKSVSQGI ASVA--GLPS
403_Anabaena_sp._4-3            -----MHKNH QPLQTLIDNT LTTFEQVLNN YHPQLQTREI GVVKSVSQGI ASVA--GLPS
404_Mastigocoleus_testarum      -----MEDST NYLRVVINDT GEVFQQVLNS YHAQINIRET GIVKSVGRSI AHIS--GLPG
405_Acaryochloris_sp._RCC1774   ----MATPEL DILKPVLEDV FAAFEQVEGQ YPFELRSQEV GTVTSLGHGI ARAT--GLTH
406_Acaryochloris_sp._CCMEE_54  ----MEAPKL DILKPVLQHI FAAFDQVEGQ YPFELQSQEI GIVTSLGHGI ARAT--GLLQ
407_Acaryochloris_marina        ----MEAPKL DILKPVLQHI FAAFDQVEGE YPFELQSQEI GIVTSLGHGI ARAT--GLLQ
408_unicellular_cyanobacterium  --------ME KTLQTVLENT LTQLDETLKK YQAKIQPREI GILKSIDQGV AKVI--GLPN
410_Crocosphaera_subtropica     --------ME KTLQTVLENT LTQLDETLNN YQAKIQPREI GILKSIDQGV AKVI--GLPN
411_Nodularia_spumigena         -------MNK NPLQTLLNNT FTTFEQVLNN YQPQIQTREI GIIKSLTQGI ANIS--GLPN
412_Nodularia_spumigena         -------MNK NPLQTLLNNT FTTFEQVLNN YQPQIQTREI GIIKSLTQGI ANIS--GLPN
413_Geitlerinema_sp._PCC_7407   ----MMNSTS QRVQAVCHDA CAIIAQVLTH YPAALTLRET GLVQSVRPGI ARVT--GLPG
414_Leptolyngbya_sp._PCC_7375   ---MEELRTS APLMNAFTQT LASFVQAREQ TSLELNCQEV GTVTFLGNSI ARVA--GLPN
415_Leptolyngbya_sp._Heron_Isl  ---MQNTKSS TSLTTALDQT LASFAQARTQ TTLELTCREV GTVTFLGNSI ARVV--GLPN
416_Geitlerinema_sp._PCC_7407   -----MNSTS QRVQAVCHDA CAIIAQVLTH YPAALTLRET GLVQSVRPGI ARVT--GLPG
417_Synechococcus_sp._PCC_7336  ----MNGDCQ KPLQATLEET FELMGRSLES YRPVLESREV GSVRSVGEGI ATVA--GLPN
418_Euhalothece_natronophila    -----MNEDD SPLTRLVDKT FSQWETLLDQ YRFPLQAHEV GIVQSVSSGI ATVS--GLFG
419_Crocosphaera_chwakensis     --------ME KTLKTVLENT ITQLDKKLNN YQAKIQPQEI GILKSIDQGV AKVI--GLPN
420_Pleurocapsa_sp._PCC_7319    ----MVNINS LSYQNLLDET LTISQQVLDN YNPQLQIEEV GTVTYLGGGI ARAV--GLPG
421_Halothece_sp._PCC_7418      -----MNEDN HPLTHLVETT FSQWESVLDQ YRFPLQAHEV GIVKSVSSGI ATVS--GLFG
422_Cyanothece_sp._BG0011       --------ME KTLKTVLENT LTQLNETLNN YQAKIQPREI GILKSIDQGV AKVI--GLPN
423_Leptolyngbya_sp._LCM1.Bin1  -----MNPTS QQVQAACNEA CATINQVLAS YAAPLVLRET GLVQSVRPGI ARIS--GLPG
425_Phormidium_ambiguum         ----MANQAN QTLQGILENP FAPLEQVLTA YKPELHIQEV GIVKFIGHDI ARVD--GLPG
426_Fischerella_thermalis       -----MNKTS RQVQAACHDA FTILEQVLAN YQPTVTIRET GIVQSVKSGI ARVA--GLPG
427_unicellular_cyanobacterium  --------ME NALKKVLEKT FTQFERGLTT YHLQIQPQEI GWVKSIDQGV ATIT--GLPK
428_Fischerella_thermalis       -----MNKTS RQVQAACHDA FTILEQVVAN YQPTITIRET GIVQSVKPGI ARVA--GLPG
429_Fischerella_thermalis_CCME  -----MNKTS RQVQAACHDA FTILEQVVAN YQATITIRET GIVQSVKPGI ARVA--GLPG
430_Leptolyngbya_sp._DLM2.Bin1  -----MTQSN VFLQSALDQA LQTFDQAVQN HQPELASQEV GTVTYLGNGI ARVV--GLPH
431_Pseudanabaena_sp.           MTNQSEIALE KSLQTVLEDT FATYTEVIDR HPSHLRSREI GIIQSIGKGI ARVV--GLPH
432_Hydrococcus_rivularis       -----MNPDD NILQLLLDDT FSTFDRVLAD LRMELKSQEI GIVRSVGHGI ARVS--GLPG
433_Calothrix_elsteri           ------MKQE ETLQTVLQDN FALYTQVLDR HEAKLRSQEI GIVQSIGQGI AKVA--GLPN
434_Microcystis_aeruginosa      -----MNRDE QALHRLLEDT FSTCQRILGE QRPQLKYREI GTVNFIGQGI ARIA--GLPG
435_Nostoc_sp._Peltigera_membr  -----MQQTE ETLQTVLQDT FALYTQVLDR HEAKLRSQEI GIVQSIGQGI AKIA--GLPN
436_Leptolyngbya_sp.            -----MNSPR QQVQATCTEA CATIEQVLAT HQATLTLRET GRVQSVRPGI ARIT--GLPG
437_Microcystis_aeruginosa_Ma_  -----MNRDE QALHRLLEDT FSSCQRILGE QRPQLKYREI GTVNFIGQGI ARIA--GLPG
438_Microcystis_aeruginosa      -----MNRDE QALHRLLEDT FSTCQRILGE QRPQLKYREI GTVNFIGQGI ARIA--GLPG
439_Microcystis_aeruginosa_Ma_  -----MNRDE QALHRLLEDT FSTCQRILGE QRPQLKYREI GTVNFIGQGI ARIA--GLPG
440_Microcystis_novacekii_Mn_M  -----MNRDE QALHRLLEDT FSSCQRILGE QRPQLKYREI GTVNFIGQGI ARIA--GLPG
441_Microcystis_wesenbergii_Mw  -----MNRDE QALHRLLEDT FSTCQRILGE QRPQLKYREI GTVNFIGQGI ARIA--GLPG
442_Oscillatoriales_cyanobacte  MNYQSEIALE KSLQTVLEDT FATYAEVVDL HSSQLRSQEI GIVQSIGKGI ARVV--GLPH
443_Microcystis_aeruginosa_TA0  -----MNRDE RALHRLLEDT FSTCQRILGE QRPQLKYREI GTVNFIGQGI ARIA--GLPG
444_Microcoleaceae_bacterium_U  -----MHQTE EALQTVLQDT FALYAQVLDR HQAKLRSQEI GIVQSIGQGI ARII--GLPH
445_Microcystis_sp._M_QC_C_201  -----MNRDE QALHRLLEDT FSTCKRILGE QRPQLKYREI GTVNFIGQGI ARIA--GLPG
446_Microcystis_viridis         -----MNRDE QALHRLLEDT FSTCQRILGE QRPQLKYREI GTVNFIGQGI ARIA--GLPG
447_Synechococcus_sp._PCC_7003  -----MEPQA PSLQGTYTEA LQQIRQTLAT FPAQLTFRET GVVESVRPGI ARVK--GLPN
448_Synechococcus_sp._PCC_1190  -----MESLA QSLQGTYTEA LQQIQQTLAT FPAQLTFRET GVVESVRPGI ARVK--GLPN
449_Synechococcus_sp._BDU_1301  -----MELLA QSLQGTYTEA LQQIQQTLAT FPAQLTFRET GVVESVRPGI ARVK--GLPN
450_Synechococcus_sp._PCC_8807  --------MA QSLQGTYTEA LQQIQQTLAT FPAQLTFRET GVVESVRPGI ARVK--GLPN
451_Synechococcus_sp._PCC_7117  --------MA QSLQGTYTEA LQQIQQTLAT FPAQLTFRET GVVESVRPGI ARVK--GLPN
452_Synechococcus_sp._PCC_7310  --------MA QSLQGTYTEA LQQIQQTLAT FPAQLIFRET GVVESVRPGI ARVK--GLPN
bMarGB_GCA_002296285.1beta      ---------- ---------- ---------- --MSTITQSK GKITQIIGPV VDFKFERGQL
bMarGB_GCA_002433595.1          ---------- ---------- ---------- ----MSKTTN GHIVQVIGPV VDFEFARGSL
bMarGB_GCA_001772335.1          ---------- ---------- ---------- ------MNNK GRVISVIGAI IEAQFPADKV
bMarGB_GCA_001771365.1          ---------- ---------- ---------- ------MDNK GKVVEVMGAV IDVQFPPGHI
bMarGB_GCA_001771505.1          ---------- ---------- ---------- -------MVE GRIVQIIGPV LDVQFPSDKI
bMarGB_GCA_001771535.1          ---------- ---------- ---------- -------MIE GRIVQIIGPV LDVQFPTDKI
bMarGB_GCA_001771545.1          ---------- ---------- ---------- -----MAQHI GRLERVIGPI IDVQFDPQHI
bMarGB_GCA_001771575.1          ---------- ---------- ---------- --------MN GKIIQIIGPI IDVQFPPDKI
bMarGB_GCA_001771585.1          ---------- ---------- ---------- -----MNKAT GRVVQVVGTV IDAQFPQDAI
bMarGB_GCA_001771615.1          ---------- ---------- ---------- -------MNK GKVIAVSGAV IEVQFAKEQV
bMarGB_GCA_001783275.1          ---------- ---------- ---------- ----MEKQNI GKIVQVIGPI IDVKFSQNNI
bMarGB_GCA_002690645.1          ---------- ---------- ---------- -----MSNKK GKVTQIIGPV VDFKFDAGQL
bMarGB_GCA_002697535.1          ---------- ---------- ---------- -------MSK GKINQVIGPV VDFKFDTGQL
bMarGB_GCA_002716725.1          ---------- ---------- ---------- -------MSK GKINQVIGPV VDFKFESGQL
bMarGB_GCA_002774365.1          ---------- ---------- ---------- -----MSQNI GRLEQVVGPI IDVQFPPDHI
bMarGB_GCA_003265895.1c         ---------- ---------- ---------- -----MSNPK GRITQIIGPV VDFKFPTGQL
bMarGB_GCA_003242895.1n         ---------- ---------- ---------- -----MKENF GKVVRVVGPI IDVEFPSDCL
bMarGB_GCA_003242895.1          ---------- ---------- ---------- -----MSKKI GKIMQIIGPV VDIQFAQADL
bSerGB_GCA_002083825.1beta      ---------- ---------- ---------- MTATATQGQI GEITQVIGPV LDVHFPAGEL
bSerGB_GCA_002783405.1b         ---------- ---------- ---------M TDTAVKTERI GTISQIMGPV VDVSFAGGDL
bVamGB_GCA_001765415.1beta      ---------- ---------- ---------- --METLTKQE GLITKIIGPV IDVEFQQGEL
bVamGB_GCA_002103105.1          ---------- ---------- ---------- --METLTATE GLITKVIGPV VDVEFPSGDL
bVamGB_GCA_002102975.1          ---------- ---------- ---------- --METLNKNE GLITQIIGPV IDVEFAQGEL
bVamGB_GCA_002103075.1          ---------- ---------- --------MT VLEYELALNE GQITQIIGPV IDVEFPHGNL
bVamGB_GCA_002102825.1          ---------- ---------- ---------- --METLTATE GLITKIIGPV VDVEFPSGDL
bVamGB_GCA_002293275.1          ---------- ---------- ---------- --MKTLTKNE GLITKIIGPV IDVEFAQGQL
bVamGB_GCA_002297005.1          ---------- ---------- ---------- --MEVLEQTQ GLITQIIGPV IDVEFQSGNL
bVamGB_GCA_002309425.1          ---------- ---------- ---------- --METLNKNE GLITKIVGPV IDVEFQPGEL
bVamGB_GCA_002309875.1          ---------- ---------- ---------- --MQTLNKNE GLITQIIGPV IDVEFQQGEL
bVamGB_GCA_002350725.1          ---------- ---------- ---------- --METLNKNE GLITKIIGPV IDVEFQSGEL
bVamGB_GCA_002361485.1          ---------- ---------- ---------- ---METLTAE GVITKIIGPV IDVEFPDGNL
bVamGB_GCA_002405805.1          ---------- ---------- ---------- --METLTATE GLITKVIGPV VDVEFPSGDL
bVamGB_GCA_002438405.1          ---------- ---------- ---------- --METLTATE GLITKIIGPV VDVEFPSGDL
bVamGB_GCA_002450015.1          ---------- ---------- ---------- --MEVLAKNE GLITQIIGPV IDVEFQQGEL
bVamGB_GCA_002481545.1          ---------- ---------- --------MV TAECELGIHE GQITQVIGPV IDVVFPSGNL
bVamGB_GCA_000437435.1          ---------- ---------- ---------- --MDTLTKNE GLITKIIGPV IDIEFQQGDL
bVamGB_GCA_000438175.1          ---------- ---------- ---------- --MDTLTKNE GLITKIIGPV IDVEFQQGKL
bVamGB_GCA_000431315.1          ---------- ---------- ---------- --METLAKNE GIITKIIGPV IDVEFHQDDL
bVamGB_GCA_000433095.1          ---------- ---------- ---------- -MDNTLTKNE GLITKIIGPV IDVEFQQGEL
bVamGB_GCA_001858525.1          ---------- ---------- ------MVQV MHKTAEKTST GVITQVIGPV VDVQFPAGEL
bVamGB_GCA_000980375.1          ---------- ---------- ---------- --MTVLAENE GLITQIIGPV IDVEFSNGNL
bVamGB_GCA_001464165.1a         ---------- ---------- ---------- -MSTVLEKTQ GQVVQVIGPV VDVEFPGGHL
bVamGB_GCA_001464165.1          ---------- ---------- ---------- MPNEANTPNI GTVVAVRGSV VDVKFEK-SL
bVamGB_GCA_001784535.1          ---------- ---------- ---------- MSAVIEEKTT GLITQVIGPV IDVEFPGGKL
bVamGB_GCA_001784565.1          ---------- ---------- ---------- MSNAIEEKTK GIITQVIGPV VDVEFPAGQL
bVamGB_GCA_001784555.1          ---------- ---------- ---------- -MTIALQKEE GIISQVIGPV IDVEFQPGFL
bVamGB_GCA_001784585.1          ---------- ---------- ---------- -MTATISKEE GMISRIIGPV IDVEFAPGQL
bVamGB_GCA_001917115.1          ---------- ---------- ---------- -MDNTLTKNE GLITKIIGPV IDVEFQQGEL
bVamGB_GCA_001899315.1          ---------- ---------- ---------- -MSTVLEKTQ GQVVQVIGPV VDVEFPGGHL
bVamGB_GCA_001899385.1          ---------- ---------- ---------M NSLTTNIELK GKIIRIIGPV IDLEFEE--E
bVamGB_GCA_001899395.1          ---------- ---------- ---------- --MEALTATE GLITKVIGPV IDVEFPSGDL
bVamGB_GCA_001899335.1          ---------- ---------- ---------- --METLNKNE GIITKIIGPV IDVEFQPGEV
bVamGB_GCA_900313115.1          ---------- ---------- --------MV ALDYELALNE GQITQVIGPV IDVEFPHGNL
bVamGB_GCA_900314375.1          ---------- ---------- ---------- ---METLTAE GLITKIIGPV IDVEFPDGNL
bVamGB_GCA_900319365.1          ---------- ---------- ---------- --METLTTSK GLITKVIGPV IDVEFPDGSL
bVamGB_GCA_900320675.1          ---------- ---------- ---------- --METLNKNE GLITKIIGPV IDVEFQSGEL
bVamGB_GCA_900321735.1          ---------- ---------- ---------- --MEVLAKNE GLITQIIGPV IDVEFQQGEL
bVamGB_GCA_900321895.1d         ---------- ---------- ---------- --METLNKNE GLITKIIGPV IDVEFQQEDL
bVamGB_GCA_003151275.1          ---------- ---------- ---------- -MSTVLTAKE GRVVQVIGPV IDVEFPDGRL
bVamGB_GCA_003153555.1a         ---------- ---------- ---------M STVLTATAKE GRVVQVIGPV IDVEFPDGRL
bVamGB_GCA_003153555.1b         ---------- ---------- -MIESKSHGV TEQASSATNM GAVVAVRGSV VDIRFDT-KL
bVamGB_GCA_003175915.1          ---------- ---------- ---------- -MSTSVQSAQ GKVVQVIGPV VDVEFGEGHL
bVamGB_GCA_003150395.1          ---------- ---------- ---------- --MEILNKNE GLITKIIGPV IDVEFQAGDL
bVamGB_GCA_003149375.1          ---------- ---------- ------MVQV MHQTAEKTST GVVTQVIGPV VDVQFPAGEL
bVamGB_GCA_003149345.1          ---------- ---------- ------MVQV MHQTAEKTST GVITQVIGPV VDVQFPAGEL
bVamGB_GCA_003258735.1          ---------- ---------- ---------- --METLTATE GLITKVIGPV VDVEFPSGDL
bVamGB_GCA_003258725.1          ---------- ---------- ---------- --MEVLAKNE GLITQIIGPV IDVEFQQGEL
bVamGB_GCA_003258795.1          ---------- ---------- ---------- --METLTKNE GLITQVIGPV VDVEFPQGEL
bVamGB_GCA_003242885.1          ---------- ---------- ---------- -MSAVLEATQ GKVVQVIGPV VDVEFSSGHL
001_Gloeobacter_violaceus_beta  ---------- ---------- ---------- -MVTTTAKNV GYITQIIGPV VDAEFPEGDL
002_Gloeobacter_kilaueensis     ---------- ---------- ---------- -MVTTTAVNE GYVTQVIGPV VDAEFPQGEL
003_Synechococcus_sp._PCC_7336  ---------- ---------- ---------- -MVTTTATNI GYVTQVIGPV IDAEYPNGKL
004_Pseudanabaena_sp._ABRG5-3   ---------- ---------- ---------- MVTTAEKVSV GRITKIIGPV VDAEFPSGKI
005_Pseudanabaena_frigida       ---------- ---------- ---------- MVTTAEKVSV GRITKIIGPV VDAEFPSGKI
006_Pseudanabaena_sp._PCC_7367  ---------- ---------- ---------- MVTTAEKTNV GYVTQIIGPV VDVEFPDGDL
007_Pseudanabaena_sp._PCC_6802  ---------- ---------- ---------- MVTTAEKTNT GYITKIIGPV VDVEFPNGKM
008_Pseudanabaena_sp.           ---------- ---------- ---------- MVTTAEKVSV GRITKIIGPV VDAEFPSGKI
009_Pseudanabaena_sp.           ---------- ---------- ---------- MVTTAEKVSV GRITKIIGPV VDAEFPSGKI
010_Pseudanabaena_sp._SR411     ---------- ---------- ---------- MVTTAEKVSV GRITKIIGPV VDAEFPSGKI
011_Synechococcus_sp._PCC_7502  ---------- ---------- ---------- MVTTAEKTNI GYITKVIGPV VDVEFPNGKL
012_Pseudanabaena_sp.           ---------- ---------- ---------- MVTTAEKVSV GSITKVIGPV VDAEFPSGKV
013_Oscillatoriales_cyanobacte  ---------- ---------- ---------- MVTTAEKVSV GRITKIIGPV VDAEFPSGKV
014_Pseudanabaena_sp._BC1403    ---------- ---------- ---------- MVTTAEKVSV GSITKVIGPV VDAEFPSGKV
015_Gloeocapsa_sp._PCC_7428     ---------- ---------- ---------- MVTTAEKANI GYITQIIGPV VDVKFPEGKM
016_Synechococcus_sp._JA-2-3Ba  ---------- ---------- ---------M VTATATATNV GYITQVIGPV IDAEFPSGKL
017_Pseudanabaena_sp._UWO311    ---------- ---------- ---------- MVTTAEKVSV GSITKVIGPV VDAEFPSGKV
018_Leptolyngbya_ohadii         ---------- ---------- ---------- MVTTAEKTNV GYITQIIGPV VDVKFPAGQM
019_Chroogloeocystis_siderophi  ---------- ---------- ---------- MVTTAEKANI GYITQIIGPV VDVKFPEGKM
020_Leptolyngbya_sp._NIES-3755  ---------- ---------- ---------- MVTTAEKTNI GYITQIIGPV LDVRFPGGKM
021_Pseudanabaena_biceps        ---------- ---------- ---------- MAITAEKVSV GRITKIIGPV VDAEFPSGKV
022_Synechococcus_sp._PCC_6312  ---------- ---------- ---------- MVTTVERANV GYITQIIGPV VDIEFPNGKM
023_Oscillatoriales_cyanobacte  ---------- ---------- ---------- MVTTAEKTNV GYITQIIGPV VDVKFPVGKM
024_Chroococcidiopsis_sp._TS-8  ---------- ---------- ---------- MVTTAEKANI GYITQIIGPV VDVKFPEGKM
025_Gloeocapsopsis_sp._AAB1__1  ---------- ---------- ---------- MVTTAEKANI GYITQIIGPV VDVKFPEGKM
026_Chroococcales_cyanobacteri  ---------- ---------- ---------- MVTTAEKANI GYITQIIGPV VDVKFPEGKM
027_Leptolyngbya_sp._NIES-2104  ---------- ---------- ---------- MVTTAEKTNI GYITQIIGPV LDVRFPDGKM
028_Oscillatoria_sp._PCC_10802  ---------- ---------- ---------- MVTTAEKTNV GYLTQIIGPV VDVKFPGGKM
029_Calothrix_sp._NIES-3974     ---------- ---------- ---------- MVTTAEKTNV GYITQVIGPV VDVKFTGGKM
030_Tolypothrix_sp._NIES-4075   ---------- ---------- ---------- MVTTAEKTNI GYITQIIGPV VDVKFPTGKM
031_Limnothrix_rosea            ---------- ---------- ---------- -MVATQEKTL GKITQVIGPV IDAEFPSGKL
032_Synechococcus_elongatus_PC  ---------- ---------- ---------- MVTTTEKTNI GYIRQVIGPV VDVEFPAGKL
033_Scytonema_hofmanni_UTEX_B_  ---------- ---------- ---------- MVTTAEKTNI GYITQIIGPV VDVKFPTGKM
034_Fischerella_thermalis       ---------- ---------- ---------- MVTTAEKTNI GYITQIIGPV VDVKFPSGKM
035_Nostoc_linckia              ---------- ---------- ---------- MVTTAEKTNI GYITQIIGPV VDVKFPGGKL
036_Hassallia_byssoidea_VB5121  ---------- ---------- ---------- MVTTAEKTNI GYITQIIGPV VDVKFPTGKM
037_Synechococcus_sp._PCC_7117  ---------- ---------- ---------- -MVATQEKTL GKITQIIGPV IDAEFPSGKM
038_Nostoc_minutum_NIES-26      ---------- ---------- ---------- MVTTAEKTNI GYITQIIGPV VDVKFPSGKL
039_Fischerella_thermalis       ---------- ---------- ---------- MVTTAEKTNI GYITQIIGPV VDVKFPSGKM
040_Nostoc_linckia              ---------- ---------- ---------- MVTTAEKTNI GYITQIIGPV VDVKFPGGKL
041_Fischerella_muscicola       ---------- ---------- ---------- MVTTAEKTNI GYITQIIGPV VDVKFPSGKM
042_Nostoc_sp._ATCC_43529       ---------- ---------- ---------- MVTTAEKTNI GYITQIIGPV VDVKFPGGKL
043_Fischerella_thermalis       ---------- ---------- ---------- MVTTAEKTNI GYITQIIGPV VDVKFPSGKM
044_Fischerella_muscicola       ---------- ---------- ---------- MVTTAQKTNI GYITQIIGPV VDVKFPSGKM
045_cyanobacterium_PCC_7702     ---------- ---------- ---------- MVTTAETTKI GYITQIIGPV VDVKFPSGKM
046_Calothrix_sp._NIES-4101     ---------- ---------- ---------- MVTTANKTNI GYITQVIGPV VDVKFPDGKM
047_Aliterella_atlantica        ---------- ---------- ---------- MVTTAEKANI GYITQIIGPV VDVKFPNGQM
048_Fischerella_sp._NIES-4106   ---------- ---------- ---------- MVTTAEKTNI GYITQIIGPV VDVKFPSGKM
049_Fischerella_thermalis       ---------- ---------- ---------- MVTTAEKTNI GYITQIIGPV VDVKFPSGKM
050_Fischerella_major           ---------- ---------- ---------- MVTTAEKTNI GYITQIIGPV VDVKFPSGKM
051_Fischerella_thermalis_CCME  ---------- ---------- ---------- MVTTAEKTNI GYITQIIGPV VDVKFPSGKM
052_Fischerella_sp._PCC_9605    ---------- ---------- ---------- MVTTAEKTNI GYITQIIGPV VDVKFPSGKM
053_Scytonema_tolypothrichoide  ---------- ---------- ---------- MVTTAEKTNI GYITQVIGPV VDVKFPNGKM
054_Fischerella_thermalis       ---------- ---------- ---------- MVTTAEKTNI GYITQIIGPV VDVKFPSGKM
055_Chlorogloeopsis_fritschii   ---------- ---------- ---------- MVTTAENTKI GYITQIIGPV VDVKFPRGKM
056_Fischerella_thermalis       ---------- ---------- ---------- MVTTAEKTNI GYITQIIGPV VDVKFPSGKM
057_Nostoc_sp._CENA543          ---------- ---------- ---------- MVTTAEKTNI GYITQIIGPV VDVKFPGGKL
058_Anabaena_cylindrica         ---------- ---------- ---------- MVTTAEKTNI GYITQIIGPV VDVKFPSGKL
059_Synechococcus_sp._PCC_7002  ---------- ---------- ---------- -MVATQEKTL GKITQIIGPV IDAEFPSGKM
060_Synechocystis_sp._PCC_7509  ---------- ---------- ---------- MVTTAEKANI GYITQIIGPV VDVKFPNGQM
061_Prochlorothrix_hollandica   ---------- ---------- ---------- -MVTTTKQNV GYIRQIIGPV VDVEFPEGQL
062_Synechococcus_sp._PCC_7003  ---------- ---------- ---------- -MVATQEKTL GKITQIIGPV IDAEFPSGKM
063_Nostoc_calcicola            ---------- ---------- ---------- MVTTAQKTNI GYITQIIGPV VDVKFPGGKL
064_Chlorogloea_sp._CCALA_695   ---------- ---------- ---------- MVTTAEKANI GYITQIIGPV VDVKFPNGQM
065_Calothrix_desertica         ---------- ---------- ---------- MVTTAEKTNI GYITQVIGPV VDVKFPSGKM
066_Nostoc_sp._PCC_7524         ---------- ---------- ---------- MVTTAEKTNI GYITQIIGPV VDVKFPGGKL
067_Nostoc_sp._PA-18-2419       ---------- ---------- ---------- MVTTAEKTNI GYITQIIGPV VDVKFPGGKL
068_Planktothricoides_sp._SR00  ---------- ---------- ---------- MVTTLEKTNV GFITQIIGPV VDIRFPSGKL
069_Calothrix_sp._HK-06         ---------- ---------- ---------- MVTTAEKTNI GYITQVIGPV VDVKFPSGKM
070_Calothrix_sp._PCC_7103      ---------- ---------- ---------- MVTTAEKTNI GYITQVIGPV VDVKFPSGKM
071_Leptolyngbya_boryana        ---------- ---------- ---------- MVTTAEKTNI GYITQIIGPV LDVRFPGGKM
072_Leptolyngbya_sp._PCC_7376   ---------- ---------- ---------- -MVATQEQTL GKITQVIGPV IDAEFPSGKL
073_Tolypothrix_campylonemoide  ---------- ---------- ---------- MVTTAEKTNI GYITQVIGPV VDVKFPNGKM
074_Nostocales_cyanobacterium_  ---------- ---------- ---------- MVTTAEKTNI GYITQVIGPI VDVKFPSGKM
075_Calothrix_sp._336/3         ---------- ---------- ---------- MVTTAEKTNI GYITQIIGPV VDVKFPGGKM
076_Anabaena_sp._MDT14b         ---------- ---------- ---------- MVTTAEKTNI GYITQVIGPV VDVKFPGGKL
077_Richelia_intracellularis    ---------- ---------- ---------- MVTTAEKTNI GYITQIIGPV VDVKFASGKM
078_Alkalinema_sp._CACIAM_70d   ---------- ---------- ---------- --MVTTAAST GYITQVIGPV IDIKFPGGKM
079_Nostoc_sp._RF31YmG          ---------- ---------- ---------- MVTTAEKTNI GYITQIIGPV VDVKFPGGKL
080_Trichormus_azollae          ---------- ---------- ---------- MVTTAEKTNI GYITQIIGPV VDVKFPGGKL
081_Calothrix_rhizosoleniae     ---------- ---------- ---------- MVTTAEKTNI GYITQIIGPV VDVKFATGKM
082_Nodosilinea_nodulosa        ---------- ---------- ---------- MVTTAEKTNV GYVTQVIGPV VDIKFPAGEM
083_Trichormus_variabilis       ---------- ---------- ---------- MVTTAEKTNI GYITQIIGPV VDVKFPSGKL
084_Anabaena_sp._CRKS33         ---------- ---------- ---------- MVTTAEKTNI GYITQIIGPV VDVKFPGGKL
085_Nostocales_cyanobacterium   ---------- ---------- ---------- MVTTAEKTNI GYITQVIGPV VDVKFPGGKL
086_Dolichospermum_planctonicu  ---------- ---------- ---------- MVTTAEKTNI GYITQIIGPV VDVKFPGGKL
087_Oscillatoriales_cyanobacte  ---------- ---------- ---------- MVTTTEKTNV GYITQIIGPV IDVKFPGGKL
088_Aphanizomenon_flos-aquae_L  ---------- ---------- ---------- MVTTAEKTNI GYITQVIGPV VDVKFPGGKL
089_Fortiea_contorta            ---------- ---------- ---------- MVTTAEKTNI GYITQIIGPV VDVKFPGGKL
090_Trichormus_sp._NMC-1        ---------- ---------- ---------- MVTTAEKTNI GYITQIIGPV VDVKFPGGKL
091_Aphanizomenon_flos-aquae_W  ---------- ---------- ---------- MVTTAEKTNI GYITQVIGPV VDVKFPGGKL
092_Calothrix_sp._NIES-2098     ---------- ---------- ---------- MVTTAEKTNI GYITQIIGPV VDVKFPGGKL
093_Dolichospermum_circinale    ---------- ---------- ---------- MVTTAEKTNI GYITQIIGPV VDVKFPGGKL
094_Cylindrospermum_stagnale    ---------- ---------- ---------- MVTTAEKTNI GFITQIIGPV VDVKFPGGKL
095_Limnothrix_sp._PR1529       ---------- ---------- ---------- MVTTTEKTNV GYITQVIGPV IDVKFPGGKL
096_Desertifilum_sp._IPPAS_B-1  ---------- ---------- ---------- MVATTDKTNV GQITQIIGPV VDVEFQSGHM
097_Richelia_intracellularis    ---------- ---------- ---------- MVTTAEKTNI GYITQIIGPV IDVKFANGKM
098_Anabaena_sp._PCC_7108       ---------- ---------- ---------- MVTTAEKTNI GYITQIIGPV VDVKFPGGKL
099_Chrysosporum_ovalisporum    ---------- ---------- ---------- MVTTAEKTNI GYITQVIGPI VDVKFPNGKL
100_Nostoc_sphaeroides          ---------- ---------- ---------- MVTTAEKTNI GYITQIIGPV VDVKFPGGKL
101_Cuspidothrix_issatschenkoi  ---------- ---------- ---------- MVTTAEKTNI GYITQVIGPV VDVKFPGGKL
102_Cylindrospermopsis_racibor  ---------- ---------- ---------- MVTTAEKTNI GYITQVIGPV VDVKYPGGKL
103_Dolichospermum_compactum    ---------- ---------- ---------- MVTTAEKTNI GYITQVIGPV VDVKFPGGKL
104_Nostoc_sp._NIES-4103        ---------- ---------- ---------- MVTTAEKTNI GYITQIIGPV VDVKFPGGKL
105_Trichormus_variabilis       ---------- ---------- ---------- MVTTAEKTNI GYITQIIGPV VDVKFPGGKL
106_Cylindrospermopsis_racibor  ---------- ---------- ---------- MVTTAEKTNI GYITQVIGPV VDVKYPGGKL
107_Dolichospermum_sp._UHCC_03  ---------- ---------- ---------- MVTTAEKTNI GYITQVIGPV VDVKFPGGKL
108_Acaryochloris_marina        ---------- ---------- ---------- -MVTTTNKNT GYISQIIGPV LDVEFPSGKL
109_Nodularia_sp._in_Bacteria   ---------- ---------- ---------- MVTTAEKTNI GYITQIIGPV VDVKFAGGKL
110_Nostoc_sp._ATCC_53789       ---------- ---------- ---------- MVTTAEKTNI GYITQIIGPV VDVKFPGGKL
111_Sphaerospermopsis_reniform  ---------- ---------- ---------- MVTTAEKTNI GYITQVIGPV VDVKFPGGKL
112_Nostoc_sp._KVJ20            ---------- ---------- ---------- MVTTAEKTNI GYITQIIGPV VDVKFPGGKL
113_Planktothrix_serta_PCC_892  ---------- ---------- ---------- MVSTAEKTQV GYVTQIIGPV VDIKFPSGHL
114_Cylindrospermopsis_racibor  ---------- ---------- ---------- MVTTAEKTNI GYITQVIGPV VDVKYPGGKL
115_Leptolyngbya_sp._KIOST-1    ---------- ---------- ---------- MVTTAEKTNV GYVTQVIGPV VDIKFPAGEM
116_Sphaerospermopsis_kisselev  ---------- ---------- ---------- MVTTAEKTNI GYITQVIGPV VDVKFPGGKL
117_Calothrix_brevissima        ---------- ---------- ---------- MVTTAEKTNI GYITQIIGPV VDVKFPGGKL
118_Raphidiopsis_curvata        ---------- ---------- ---------- MVTTAEKTNI GYITQVIGPV VDVKYPGGKL
119_Anabaena_sp._WA102          ---------- ---------- ---------- MVTTAEKTNI GYITQVIGPV VDVKFPGGKL
120_Acaryochloris_sp._CCMEE_54  ---------- ---------- ---------- -MVTTTNKNT GYISQIIGPV LDVEFPSGKL
121_Cyanothece_sp._UBA12306     ---------- ---------- ---------- MVAVTEQTNV GKITQVIGPV VDAEFPSGNL
122_Hydrocoleum_sp._CS-953      ---------- ---------- ---------- MVSTAEKTNV GYITQIIGPV VDAKFPSGNL
123_Nostoc_sp._Peltigera_malac  ---------- ---------- ---------- MVTTAEKTNI GYITQIIGPV VDVKFPGGKL
124_Nostoc_sp._Peltigera_membr  ---------- ---------- ---------- MVTTAEKTNI GYITQIIGPV VDVKFPGGKL
125_Nostoc_piscinale            ---------- ---------- ---------- -MVTAEKTNI GYITQIIGPV VDVKFPGGKL
126_Leptolyngbya_sp._DLM2.Bin1  ---------- ---------- ---------- MVTTAEKTNV GYVTQVIGPV VDIKFNSGEL
127_Aphanizomenon_flos-aquae_M  ---------- ---------- ---------- MVTTAEKTNI GYITQVIGPV VDVKFPGGKL
128_Tolypothrix_bouteillei      ---------- ---------- ---------- MVTTAEKTNI GYITQVIGPV VDVKFPGGKM
129_Anabaena_sp._LE011-02       ---------- ---------- ---------- MVTTAEKTNI GYITQVIGPV IDVKFPGGKL
130_Phormidium_ambiguum         ---------- ---------- ---------- MVATTEKTNI GRITQIIGPV VDVEFSSGKM
131_Euhalothece_natronophila    ---------- ---------- ---------- MVSTQTKTNV GRIVQIIGPV VDVEFPTGEL
132_Anabaena_sp._WA113          ---------- ---------- ---------- MVTTAEKTNI GYITQVIGPV VDVKFPGGKL
133_Calothrix_sp._NIES-2100     ---------- ---------- ---------- MVTTAEKTNI GYITQIIGPV VDVKFPGGKL
134_cyanobacterium_endosymbion  ---------- ---------- ---------- MVAVTEQTNV GKITQIIGPV VDAEFSSGKL
135_Nostoc_carneum              ---------- ---------- ---------- MVTTAEKTNI GYITQIIGPV VDVKFPGGKL
136_unicellular_cyanobacterium  ---------- ---------- ---------- MVAVTEQTNV GKITQVIGPV VDAEFPSGKL
138_Nostoc_sp._Peltigera_membr  ---------- ---------- ---------- MVTTAEKTNI GYITQIIGPV VDVKFPGGKL
139_Dactylococcopsis_salina     ---------- ---------- ---------- MVSTTTKTSV GRIVQVIGPV VDVEFPTGEL
140_Synechococcus_sp._PCC_7335  ---------- ---------- ---------- MVSTAEKTNT GYITQIIGPV LDVKFPNGEL
141_Nostoc_sp._PCC_7107         ---------- ---------- ---------- MVTTAEKTNI GYITQIIGPV VDVKFPGGKL
142_filamentous_cyanobacterium  ---------- ---------- ---------- MVATTDKTNV GKITQIIGPV VDVEFPSGKM
143_Crocosphaera_chwakensis     ---------- ---------- ---------- MVATQQETSV GKITQVIGPV VDAEFPSGKL
144_Calothrix_sp._PCC_7507      ---------- ---------- ---------- MVTTAEKTNI GYITQIIGPV VDVKFPGGKL
145_Anabaena_sp._90             ---------- ---------- ---------- MVTTAEKTNI GYITQVIGPV VDVKFPGGKL
146_cyanobacterium_endosymbion  ---------- ---------- ---------- MVAVTEQTNV GKITQVIGPV VDAEFPSGKL
147_Cylindrospermum_sp._NIES-4  ---------- ---------- ---------- MVTTAEKTNI GYITQIIGPV VDVKFPGGKL
148_Nodularia_spumigena         ---------- ---------- ---------- MVTTAEKTNI GYITQIIGPV VDVKFAGGKL
149_Nodularia_sp._NIES-3585     ---------- ---------- ---------- MVTTAEKTNI GYITQIIGPV VDVKFSGGKL
150_Leptolyngbya_sp.            ---------- ---------- ---------- MVTTTEKKSI GYITQIIGPV LDIKFPNGKM
151_Gloeothece_verrucosa        ---------- ---------- ---------- MV-ATTEQTV GKITQVIGPV VDAEFPSGKL
152_Trichodesmium_erythraeum    ---------- ---------- ---------- MVSTLEKTNV GSITQIIGPV VDVKFPSGNL
153_Calothrix_parietina         ---------- ---------- ---------- MVTTAEKTNI GYITQVIGPV VDVKFPGGKM
154_Anabaena_sp._AL09           ---------- ---------- ---------- MVTTAEKTNI GYITQVIGPV IDVKFPGGKL
155_Hormoscilla_sp._GUM202      ---------- ---------- ---------- MVATTEQTNV GIITQIIGPV VDVEFSTGKM
156_Leptolyngbya_sp._DLM2.Bin2  ---------- ---------- ---------- MVTTAEQTNV GYITQIIGPV VDIKFTAGSL
157_Aphanizomenon_flos-aquae    ---------- ---------- ---------- MVTTAEKTNI GYITQVIGPV VDVKFPGGKL
158_Crocosphaera_watsonii       ---------- ---------- ---------- MVATTQETSV GKITQIIGPV VDAEFPSGNL
159_Scytonema_hofmannii         ---------- ---------- ---------- MVTTAEKTNI GYITQVIGPV VDVKFPGGKM
160_Phormidesmis_priestleyi     ---------- ---------- ---------- MVTTAEKTNI GHITQIIGPV LDVKFSNGNM
161_Halothece_sp._PCC_7418      ---------- ---------- ---------- MVSTKEKTNV GRIVQVIGPV VDVEFPTGEL
162_Oscillatoriales_cyanobacte  ---------- ---------- ---------- MVSTAEKTNV GHVTQIIGPV VDIKFPSGHL
163_Oscillatoria_acuminata      ---------- ---------- ---------- MVATAEKTNV GHITQIIGPV IDAKFPAGNM
164_Planktothrix_sp._PCC_11201  ---------- ---------- ---------- MVSTAEKTNV GHVTQIIGPV VDIKFPSGHL
165_Nostoc_sp._Lobaria_pulmona  ---------- ---------- ---------- MVTTAEKTNI GYITQIIGPV VDVKFPGGKL
166_Planktothrix_tepida         ---------- ---------- ---------- MVTTAEKTHV GYITQIIGPV VDVKFPSGKL
167_Gloeothece_citriformis      ---------- ---------- ---------- MV-ATTEQTV GKITQVIGPV VDAEFPSGKL
168_Phormidesmis_priestleyi     ---------- ---------- ---------- MVTTAEKTNI GHITQIIGPV LDVKFSNGNM
169_Synechococcus_sp._CB0101    ---------- ---------- ---------- MAAATATGTK GIIRQVIGPV IDVEFPAGKL
170_filamentous_cyanobacterium  ---------- ---------- ---------- MVTTAEKTNV GYVTQVIGPV VDIKFPAGEM
171_Crocosphaera_watsonii       ---------- ---------- ---------- MVATTQETSV GKITQIIGPV VDAEFPSGNL
172_Geitlerinema_sp._PCC_9228   ---------- ---------- ---------- MVQAAEKTNV GYITQIIGPV VDVKFPSGEM
173_Cyanothece_sp._PCC_7425     ---------- ---------- ---------- MVTTTEKTNI GYITQIIGPV LDIEYPSGKM
174_Planktothrix_agardhii       ---------- ---------- ---------- MVSTAEKTNV GHVTQIIGPV VDIKFPSGHL
175_Planktothrix_paucivesicula  ---------- ---------- ---------- MVSTAEKTNV GHVTQIIGPV VDIKFPSGHL
176_Halomicronema_hongdechlori  ---------- ---------- ---------- MVTTAEKTNI GYITQVIGPV VDVKFPGGAL
177_Stanieria_sp._NIES-3757     ---------- ---------- ---------- MVATTDKTNI GKITQIIGPV IDAVFSTGKM
178_Geitlerinema_sp._PCC_7407   ---------- ---------- ---------- MVTTTEKTNV GRITQVIGPV VDVEFPTGKM
179_Planktothrix                ---------- ---------- ---------- MVSTAEKTNV GHVTQIIGPV VDIKFPSGHL
180_Planktothrix_sp._UBA8407    ---------- ---------- ---------- MVSTAEKTNV GHVTQIIGPV VDIKFPSGHL
181_Microcoleus_sp._PCC_7113    ---------- ---------- ---------- MVTTTEKTNT GVIIQIIGPV VDVEFSTGKM
182_Crinalium_epipsammum        ---------- ---------- ---------- MVTTTEKTNI GRITQIIGPV LDVEFSAGKM
183_Myxosarcina_sp._GI1         ---------- ---------- ---------- MVATTDKTTT GKITQVIGPV IDAEFPSGKL
184_Phormidesmis_priestleyi_An  ---------- ---------- ---------- MVSTAEKTNI GYITQVIGPV LDVKFPGKNL
185_Phormidesmis_priestleyi     ---------- ---------- ---------- MVSTAEKVNT GYITQIIGPV LDVKFPGNSL
186_Okeania_hirsuta             ---------- ---------- ---------- MVSTAEKTNV GQITQIIGPV VDAKFPSGSL
187_Cyanobacterium_stanieri_PC  ---------- ---------- ---------- MVATKEKTNV GKITQVIGPV VDAEFPSGNL
188_Leptolyngbya_frigida        ---------- ---------- ---------- MVTTTEKTHI GYITQIIGPV LDVKFPSGKL
189_Cyanobium_sp.               ---------- ---------- ---------- MAAATATGTK GIVRQVIGPV LDVEFPAGKL
190_Phormidium_tenue            ---------- ---------- ---------- MVTTAEQTNV GYITQVIGPV VDIKFTAGEM
191_Thermosynechococcus_elonga  ---------- ---------- ---------- MVTSAERTNV GFITQVIGPV VDIEFPSGKM
192_Calothrix_elsteri           ---------- ---------- ---------- MVTTANKTNI GYITQVIGPV VDVKFPGGKM
193_Planktothrix_rubescens      ---------- ---------- ---------- MVSTAEKTNV GRVTQIIGPV VDIKFPSGHL
194_Stanieria_cyanosphaera      ---------- ---------- ---------- MVATTDKTNI GKITQIIGPV IDAVFSTGKM
195_Cyanobium_sp.               ---------- ---------- --------MA AAAPAASGTQ GVVKQVIGPV LDVEFPAGKL
196_Leptolyngbya_sp._PCC_7375   ---------- ---------- ---------- MVTTAEKTNT GYITQIIGPV VDVKFPAGEL
197_Rubidibacter_lacunae        ---------- ---------- ---------- MVSTAEKTNV GRIVQVIGPV VDVEFSSGDL
198_Oscillatoriales_cyanobacte  ---------- ---------- ---------- MVSTATKTNV GYITQIIGPV VDVKFPGGKL
199_Mastigocladopsis_repens     ---------- ---------- ---------- MVTTAEKTNI GYITQVIGPV VDVKFSGGKM
200_Oscillatoriales_cyanobacte  ---------- ---------- ---------- MVSTAEKTNV GYITQIIGPV VDVKFPTGKL
201_Cyanobacterium_sp._IPPAS_B  ---------- ---------- ---------- MVATKEKTNV GKITQVIGPV VDAEFPSGNL
203_Pleurocapsa_sp._PCC_7319    ---------- ---------- ---------- MVATTDKTNT GKITQIIGPV LDAEFPSGKM
204_Cyanobacterium_sp._HL-69    ---------- ---------- ---------- MVATKEKTNV GKITQVIGPV VDAEFPSGNL
205_Thermosynechococcus_sp._CL  ---------- ---------- ---------- MVISAERTNV GFITQVIGPV VDIEFPSGKM
206_Limnoraphis_robusta         ---------- ---------- ---------- MVSTEQKTNV GYITQIIGPV VDAKFPAGEM
207_Synechococcus_lividus       ---------- ---------- ---------- MVTTAERTNV GFITQVIGPV IDIEFPSGKM
208_Leptolyngbya_sp._Heron_Isl  ---------- ---------- ---------- MVTTAEKTNT GYITQIIGPV VDVKFPAGEL
209_Moorea_bouillonii           ---------- ---------- ---------- MVGTAEQTNT GAIAQIIGPV VDVEFPSGKM
210_Leptolyngbya_sp._O-77       ---------- ---------- ---------- MVTTAEKTNI GYITQVIGPV VDVRFPSGSL
211_Thermosynechococcus_sp._NK  ---------- ---------- ---------- MVISAERTNV GFITQVIGPV VDIEFPSGKM
212_Microcoleaceae_bacterium_U  ---------- ---------- ---------- MVSTAVQTHV GYITQIIGPV VDVKFPGGKL
213_Neosynechococcus_sphagnico  ---------- ---------- ---------- MVTTVEKANI GYITQIIGPV VDVKFSAGKM
214_Vulcanococcus_limneticus    ---------- ---------- --------MA AAAPAASGTK GIIRQVIGPV LDVEFPAGKL
215_Oscillatoria_nigro-viridis  ---------- ---------- ---------- MVSTAEKTNV GYITQIIGPV VDVKFPGGKL
216_Chondrocystis_sp._NIES-410  ---------- ---------- ---------- MVATTDKTNI GKITQIIGPV LDAEFPSGKM
217_filamentous_cyanobacterium  ---------- ---------- ---------- MSTTAEKTNV GYITQVIGPV IDAKFASGEL
218_Oscillatoriales_cyanobacte  ---------- ---------- ---------- MVSTATKTNV GYITQIIGPV VDVKFPGGKL
219_Cyanobacterium_aponinum     ---------- ---------- ---------- MVAVQEKTNV GKITQIIGPV VDAEFPSGSL
220_Leptolyngbya_sp._hensonii   ---------- ---------- ---------- MVTTAEKTNI GYITQVIGPV VDLRFSSGKM
221_Synechocystis_sp._PCC_6714  ---------- ---------- ---------- MVAVKEATNV GKITQVIGPV IDARFPSGKL
222_Candidatus_Atelocyanobacte  ---------- ---------- ---------- MVATKKQLKA GKVTQIIGPV IDAEFPSGKL
223_Moorea_producens            ---------- ---------- ---------- MVGTAEQTNT GAIAQIIGPV VDVEFPSGKM
224_Rippkaea_orientalis         ---------- ---------- ---------- MVAVTEQTNV GKITQVIGPV VDAEFPSGKL
225_cyanobacterium_TDX16        ---------- ---------- ---------- MVTTAEKTGI GYITQIIGPV VDVKFPAGKL
226_Tychonema_bourrellyi        ---------- ---------- ---------- MVSTAVKTNV GYITQIIGPV VDVKFPGGKL
227_Arthrospira_platensis       ---------- ---------- ---------- MVSTAEKTKI GYITQVIGPV VDIKFPDGKL
228_Arthrospira_sp._PLM2.Bin9   ---------- ---------- ---------- MVSTAEKTKI GYITQVIGPV VDIKFPDGKL
229_Microcoleus_vaginatus       ---------- ---------- ---------- MVSTAEKTNV GYITQIIGPV VDVKFPGGKL
230_Acaryochloris_sp._RCC1774   ---------- ---------- ---------- MVSTTEKTNI GYISQVIGPV IDVEYPSGTM
231_filamentous_cyanobacterium  ---------- ---------- ---------- MVTTAETTNV GYITQIIGPV VDVKFSTGKM
232_Arthrospira_platensis       ---------- ---------- ---------- MVSTAEKTKI GYITQVIGPV VDIKFPDGKL
233_Leptolyngbya_antarctica     ---------- ---------- ---------- MVTTAEQTNV GYITQIIGPV VDIKFTPGSM
234_Rivularia_sp._PCC_7116      ---------- ---------- ---------- MVSTAEKTNT GYITQIIGPV VDVKFPNGKM
235_Arthrospira_platensis       ---------- ---------- ---------- MVSTAEKTKI GYITQVIGPV VDIKFPDGKL
236_Moorea_producens            ---------- ---------- ---------- MVGTAEQTNT GAIAQIIGPV VDVEFPSGKM
237_Cyanobium_usitatum          ---------- ---------- ---------- MAAATATGTK GTVRQVIGPV LDVEFPAGKL
238_Oscillatoriales_cyanobacte  ---------- ---------- ---------- MVTTTEQKNI GYITQIIGPV VDIKFPNGKM
239_Moorea_producens            ---------- ---------- ---------- MVGTAEQTNT GAIAQIIGPV VDVEFPSGKM
240_Leptolyngbya_sp._JSC-1      ---------- ---------- ---------- MVTTAEKTNI GYISQVIGPV VDVRFPAGQM
241_Snowella_sp.                ---------- ---------- ---------- MV-AVQEKAI GKITQIIGPV IDARFPSGKL
242_Geminocystis_herdmanii      ---------- ---------- ---------- MVAVQEKTNV GKIVQVIGPV VDAEFPSGSL
243_Prochlorococcus_marinus     ---------- ---------- --------MV ATPSTSSQTK GVVRQVIGPV LDVEFPAGKL
244_Prochlorococcus_marinus     ---------- ---------- --------MV ATPSTSSQTK GVVRQVIGPV LDVEFPAGKL
245_Hormoscilla_sp._GUM007      ---------- ---------- ---------- ---MATETNL GTITQIIGPV VDVEFSTGKM
246_Geminocystis_sp._NIES-3708  ---------- ---------- ---------- MVAVQEKTNV GKIVQVIGPV VDAEFPSGSL
247_Leptolyngbya_foveolarum     ---------- ---------- ---------- MVSTAEKTGI GYITQIIGPV LDVKFPGDSL
248_Synechococcus_sp._8F6       ---------- ---------- ---------- MAAATATGTK GIVRQVIGPV LDVEFPAGKL
249_Prochlorococcus_marinus     ---------- ---------- --------MV ATPSTSSQTK GIVRQVIGPV LDVEFPAGKL
250_Leptolyngbya_sp.            ---------- ---------- ---------- MVTTAEQTNV GYITQIIGPV VDIKFTPGSM
251_Geminocystis_sp._NIES-3709  ---------- ---------- ---------- MVAVQEKTNV GKIIQVIGPV VDAEFPSGSL
252_Leptolyngbya_sp._PCC_6406   ---------- ---------- ---------- MVTTAEKTNV GHITQIIGPV VDIKFTTGQL
253_Prochlorococcus_marinus     ---------- ---------- --------MV ATPSTSSQTK GVVRQVIGPV LDVEFPAGKL
254_Prochlorococcus_marinus     ---------- ---------- --------MV ATPSTSSQTK GVVRQVIGPV LDVEFPAGKL
255_Microcystis_sp._M_QC_C_201  ---------- ---------- ---------- MV-ATTETNV GKIVQIIGPV IDAEFPSGNL
256_Prochlorococcus_marinus     ---------- ---------- --------MV ATPSTSSQTK GVVRQVIGPV LDVEFPAGKL
257_Crocosphaera_subtropica     ---------- ---------- ---------- MVATTQETSV GKITQVIGPV VDAEFPSGKL
258_Prochlorococcus_marinus     ---------- ---------- --------MV ATPSTSSQTK GVVRQVIGPV LDVEFPAGKL
259_Merismopedia_glauca         ---------- ---------- ---------- MVTTTDKKNI GRITLIIGPV VNVEFANGKM
260_Microcystis_aeruginosa_Ma_  ---------- ---------- ---------- MV-ATTETNV GKIVQIIGPV IDAEFPSGNL
261_Lyngbya_aestuarii           ---------- ---------- ---------- MVTTEQRTNV GYITQVIGPV VDAKFPGGKM
262_Microcystis_aeruginosa      ---------- ---------- ---------- MV-ATTETNV GKIVQIIGPV IDAEFPSGKL
263_Xenococcus_sp._PCC_7305     ---------- ---------- ---------- MVATTDKTNV GKITQVIGPV IDAEFPSGKM
264_Microcystis_aeruginosa      ---------- ---------- ---------- MV-ATTETNV GKIVQIIGPV IDAEFPSGNL
265_Microcystis_aeruginosa      ---------- ---------- ---------- MV-ATTETNV GKIVQIIGPV IDAEFPSGNL
266_Prochlorococcus_marinus     ---------- ---------- --------MV ATPSTSSQTK GVVRQVIGPV LDVEFPAGKL
267_Microcystis_aeruginosa      ---------- ---------- ---------- MV-ATTETNV GKIVQIIGPV IDAEFPSGKL
268_Microcystis_aeruginosa      ---------- ---------- ---------- MV-ATTETNV GKIVQIIGPV IDAEFPSGNL
269_Prochlorococcus_sp._HOT208  ---------- ---------- --------MV ATPSTSSQTK GVVRQVIGPV LDVEFPAGKL
270_Arthrospira_sp._O9.13F      ---------- ---------- ---------- MVSTAEKTKI GYITQVIGPV VDIKFPDGKL
271_Prochlorococcus_marinus     ---------- ---------- --------MV ATPSTSSQTK GVVRQVIGPV LDVEFPAGQL
272_Leptolyngbya_sp._LCM1.Bin1  ---------- ---------- ---------- MVTTAEKTNV GYITQIIGPV VDVKFASGQL
273_Microcystis_aeruginosa      ---------- ---------- ---------- MV-ATTETNV GKIVQIIGPV IDAEFPSGNL
274_Microcystis_aeruginosa_Ma_  ---------- ---------- ---------- MV-ATTETNV GKIVQIIGPV IDAEFPSGNL
275_Calothrix_parasitica        ---------- ---------- ---------- MVSTAEKTQT GYITQIIGPV VDVKFPNGKM
276_Microcystis_aeruginosa_TA0  ---------- ---------- ---------- MV-ATTETNV GKIVQIIGPV IDAEFPSGNL
277_Aphanothece_sacrum          ---------- ---------- ---------- MVATSEQTNV GKITQVIGPV VDAEFPSGKL
278_Microcystis_panniformis     ---------- ---------- ---------- MV-ATTETNV GKIVQIIGPV IDAEFPSGNL
279_Microcystis_aeruginosa      ---------- ---------- ---------- MV-ATTETNV GKIVQIIGPV IDAEFPSGKL
280_Microcystis_aeruginosa      ---------- ---------- ---------- MV-ATTETNV GKIVQIIGPV IDAEFPSGNL
281_Microcystis_aeruginosa      ---------- ---------- ---------- MV-ATTETNV GKIVQIIGPV IDAEFPSGNL
282_Microcystis_aeruginosa      ---------- ---------- ---------- MV-ATTETNV GKIVQIIGPV IDAEFPSGNL
283_Leptolyngbya_valderiana     ---------- ---------- ---------- MVTTAEKTNT GYITQIIGPV VDAKFPSGQL
284_Oscillatoriales_cyanobacte  ---------- ---------- ---------- MVSTATKTNV GYITQIIGPV VDVKFPGGKL
285_Prochlorococcus_marinus     ---------- ---------- --------MV ATPSTSAPAK GVVRQVIGPV LDVEFPAGKL
286_Lyngbya_sp._PCC_8106        ---------- ---------- ---------- MVTTEQRTNV GYITQVIGPV VDVKFSAGKM
287_Microcystis_aeruginosa      ---------- ---------- ---------- MV-ATTETNV GKIVQIIGPV IDAEFPSGNL
288_Microcystis_aeruginosa      ---------- ---------- ---------- MV-ATTETNV GKIVQIIGPV IDAEFPSGKL
289_Geitlerinema_sp._PCC_7105   ---------- ---------- ---------- MVTTAEKTNT GYITQIIGPV VDAKFPSGQL
290_Microcystis_aeruginosa      ---------- ---------- ---------- MV-ATTETNV GKIVQIIGPV IDAEFPSGNL
291_Microcystis_aeruginosa      ---------- ---------- ---------- MV-ATTETNV GKIVQIIGPV IDAEFPSGKL
292_Microcystis_aeruginosa      ---------- ---------- ---------- MV-ATTETNV GKIVQIIGPV IDAEFPSGNL
293_Microcystis_aeruginosa      ---------- ---------- ---------- MV-ATTETNV GKIVQIIGPV IDAEFPSGKL
294_Synechococcus_sp._MED-G69   ---------- ---------- --------MV ASAPASAGTK GVIRQVIGPV LDVEFPAGKL
295_Candidatus_Atelocyanobacte  ---------- ---------- ---------- MVATKKQLKV GKITQIIGPV IDAEFPSGKL
296_Cyanobacteria_bacterium_UB  ---------- ---------- ---------- MVTTTETTNT GVITQIIGPV VDVEFPSGKM
297_Synechococcus_sp._CC9902    ---------- ---------- --------MV ASAPASAGTK GVIRQVIGPV LDVEFPAGKL
298_Cyanobacteria_bacterium_UB  ---------- ---------- ---------- ---------M GRITQIIGPV VDVEFATGKM
299_unicellular_cyanobacterium  ---------- ---------- ---------- MVATTQETST GKITQVIGPV VDAEFPSGKL
300_Synechococcus_sp._RCC307    ---------- ---------- --------MA AAAKATSGTK GVVRQVIGPV LDVEFPAGKL
301_Microcystis_aeruginosa_Ma_  ---------- ---------- ---------- MV-ATTETNV GKIVQIIGPV IDAEFPSGNL
302_Chamaesiphon_minutus        ---------- ---------- ---------- MATTAEKTNV GKLTQVIGPV VDVEFTGGKM
303_Synechococcus_sp._TMED155   ---------- ---------- --------MA AAANATTGTK GIVRQVIGPV LDVEFPAGKL
304_Cyanobacteria_bacterium     ---------- ---------- ---------- MSVSAKTKNL GRTTQIIGPV LDVTFPPGKM
305_Chamaesiphon_polymorphus    ---------- ---------- ---------- MATTAEKTNV GKLTQVIGPV VDVEFTGGKM
306_Synechococcus_sp._XM-24     ---------- ---------- ---------- MAAATATGTK GIVRQVIGPV IDVEFPAGKL
307_Synechococcus_sp._MED-G71   ---------- ---------- --------MA AAANATTGTK GIVRQVIGPV LDVEFPAGKL
309_Synechococcus_sp._TMED185   ---------- ---------- --------MA AAAKATSGTK GVVRQVIGPV LDVEFPAGKL
310_Oscillatoriales_cyanobacte  ---------- ---------- ---------- MVTTAEKTNS GFVTQVIGPV VDVKFPAGSM
311_Synechococcus_sp._CB0205    ---------- ---------- ---------- MAAATATGTK GIVRQVIGPV IDVEFPAGKL
312_Prochlorococcus_marinus     ---------- ---------- --------MV ATPSTSAPTK GVVRQVIGPV LDVEFPAGKL
313_Mastigocoleus_testarum      ---------- ---------- ---------- MVTTAEKTNI GYITQVIGPV VDVKFPGGKM
314_Spirulina_subsalsa          ---------- ---------- ---------- MVATTEQTNI GKISQIIGPV VDVDFSGSKM
315_Prochlorococcus_marinus     ---------- ---------- --------MA PAATASTGTK GIVRQVIGPV LDVEFPAGKL
316_Cyanobacteria_bacterium_QH  ---------- ---------- ---------- MVKTREKTST GQITQIIGPV VDVEFSSGNM
317_Synechococcus_sp._UW106     ---------- ---------- --------MV ASAPASAGTK GVIRQVIGPV LDVEFPAGKL
318_Spirulina_sp._DLM2.Bin59    ---------- ---------- ---------- MVATTETTNV GRITQVIGPV VDVQFPIGKM
319_Synechococcus_sp._1G10      ---------- ---------- -----MAAAS ATSGASTGIK GIVRQVIGPV LDVEFPAGKL
320_Cyanobacteria_bacterium_QS  ---------- ---------- ---------- MVKTREKTST GQITQIIGPV VDVEFSSGNM
321_Synechococcus_sp._BL107     ---------- ---------- --------MV ASAPASAGTK GVIRQVIGPV LDVEFPAGKL
322_Synechococcus_sp._GFB01     ---------- ---------- ---------- MAAATATGTK GIVRQVIGPV LDVEXPAGKL
323_Aphanothece_hegewaldii      ---------- ---------- ---------- -MVATTETNV GKIIQVIGPV VDAEFPSGSL
324_Synechococcus_sp._RSCCF101  ---------- ---------- --------MH MAATASAGTT GVVRQVIGPV LDVEFPAGKL
325_Cyanobium_sp.               ---------- ---------- --------MA AAAPVNTGTK GVVRQVIGPV LDVEFPAGKL
326_Prochlorococcus_sp._MIT_06  ---------- ---------- --------MA PAATASTGTK GIVRQVIGPV LDVEFPAGKL
327_Synechococcus_sp._KORDI-52  ---------- ---------- --------MV ASAPASAGTK GVIRQVIGPV LDVEFPAGKL
328_Phormidium_willei           ---------- ---------- ---------- MVSTAQKTNT GYITQIIGPV IDAKFPTGKM
329_Synechococcus_sp._WH_5701   ---------- ---------- -----MAAAP ATSGASTGTK GIVRQVIGPV LDVEFPAGKL
330_Pleurocapsa_sp._CCALA_161   ---------- ---------- ---------- MVATTDKTTT GKITRIIGPV LDAEFPSGKM
331_Synechococcus_sp._UW69      ---------- ---------- --------MV ASAPASAGTK GVIRQVIGPV LDVEFPAGKL
332_Prochlorococcus_marinus     ---------- ---------- --------MA ASATATVGTK GIVRQVIGPV LDVEFPAGKL
334_Gloeocapsa_sp._DLM2.Bin57   ---------- ---------- ---------- --MVATTDTI GKITQVIGPV VDAQFPSGKL
335_Cyanobacteria_bacterium_QS  ---------- ---------- ---------- MVSTQQKTGV GRVVQIIGPV VDVEFPSGEL
336_Leptolyngbya_sp._BC1307     ---------- ---------- ---------- MVSTAEKTST GYITQVIGPI LDVKFPGKDL
337_Aphanocapsa_feldmannii_277  ---------- ---------- ---------M PSTAAAAGTR GVIRQVIGPV VDVEFPSGKL
338_Cyanobium_sp._PCC_7001      ---------- ---------- ---------- MAAATATGTK GIVRQVIGPV LDVEFPAGQL
339_Prochlorococcus_marinus_XM  ---------- ---------- --------MA ASATATVGTK GIVRQVIGPV LDVEFPAGKL
340_Synechococcus_sp._WH_8109   ---------- ---------- --------MV ASAPASAGTK GVIRQVIGPV LDVEFPAGKL
341_Cyanobium_sp._NIES-981      ---------- ---------- ---------- MAAATATGTK GIVRQVIGPV LDVEFPAGQL
342_Prochlorococcus_marinus     ---------- ---------- --------MA ASATATVGTK GVVRQVIGPV LDVEFPAGKL
343_Synechococcus_sp._CC9605    ---------- ---------- --------MV ASAPASAGTK GVIRQVIGPV LDVEFPAGKL
344_Spirulina_major             ---------- ---------- ---------- MVATTEKTNI GRITRVIGPV IDVEFPSGQM
345_Synechococcus_sp._N19       ---------- ---------- --------MV ASAPASAGTK GVIRQVIGPV LDVEFPAGKL
346_Candidatus_Synechococcus_s  ---------- ---------- ---------M TVTADASTTQ GTIRQVIGPV LDVEFASGDL
347_Roseofilum_reptotaenium_AO  ---------- ---------- ---------- MVATSEQTSV GKIVQIIGPV IDAEFPSGKL
348_Gloeocapsa_sp._PCC_73106    ---------- ---------- ---------- -MVATTDTNV GKITQVIGPV IDAEFPSGQL
349_Phormidium_sp._SL48-SHIP    ---------- ---------- ---------- MVSTAQKTNT GYITQIIGPV IDAKFPTGKM
350_Prochlorococcus_marinus     ---------- ---------- --------MA TSATSTVGTK GIVRQVIGPV LDVEFPAGKL
351_Synechococcus_sp._MED-G135  ---------- ---------- ---------- MAAAATAGTK GVVRQVIGPV LDVEFPAGKL
352_Synechococcus_sp._Lanier    ---------- ---------- --------MA AAATATTGAK GIVRQVIGPV LDVEFPAGKL
353_Synechococcus_sp._KORDI-10  ---------- ---------- --------MV ASAPASAGTK GVVRQVIGPV LDVEFPAGKL
354_Cyanobium_sp._CACIAM_14     ---------- ---------- --------MA AAAPAVPGTK GIVRQVIGPV LDVEFPAGKL
355_Synechococcus_sp._CC9616    ---------- ---------- --------MV ASAPASAGTK GVVRQVIGPV LDVEFPAGKL
356_Prochlorococcus_marinus     ---------- ---------- --------MA AAATASTGTK GVVRQVIGPV LDVEFPAGKL
357_Prochlorococcus_sp._MIT_08  ---------- ---------- --------MA ASATSTVGTK GIVRQVIGPV LDVEFPAGKL
358_Prochlorococcus_marinus_st  ---------- ---------- -----MILMA AAATASTGTK GVVRQVIGPV LDVEFPAGKL
359_Synechococcus_sp._RS344     ---------- ---------- --------MV ASAPASAGTK GVIRQVIGPV LDVEFPAGKL
360_Synechococcus_sp._WH_8101   ---------- ---------- --------MA AAAPASAGTK GVVRQVIGPV LDVEFPAGKL
361_Phormidium_sp._GEM2.Bin31   ---------- ---------- ---------- MVSTAEKTNT GYITQIIGPV IDAKFPTGKM
362_Prochlorococcus_sp._SS52    ---------- ---------- --------MA AAATASTGTK GVVRQVIGPV LDVEFPAGKL
363_Hyella_patelloides          ---------- ---------- ---------- MVATTDKTNV GKITQVIGPV IDAEFTAGKM
364_Phormidium_sp._OSCR         ---------- ---------- ---------- MVSTAEKTNT GYITQIIGPV IDAKFPTGKM
365_Synechococcus_sp._BS56D     ---------- ---------- --------MA AAAPASAGTK GVVRQVIGPV LDVEFPAGKL
366_Synechococcus_sp._BS55D     ---------- ---------- --------MA AAAPASAGSK GVVRQVIGPV LDVEFPAGKL
367_Synechococcus_sp._RS9916    ---------- ---------- ---------- MAAAATAGTK GVVRQVIGPV LDVEFPAGKL
368_Phormidium_sp._HE10JO       ---------- ---------- ---------- MVSTAQKTNT GYITQIIGPV IDAKFPTGKM
369_Cyanobium_gracile           ---------- ---------- --------MA AAAPAVPGTK GTVRQVIGPV LDVEFPAGKL
371_Aphanothece_minutissima     ---------- ---------- --------MA AAAPAVPGTK GTVRQVIGPV LDVEFPAGKL
372_Cyanobium_sp._NAT70         ---------- ---------- --------MV ASAPVSAGTK GVVRQVIGPV LDVEFPAGKL
373_Synechococcus_sp._RS9917    ---------- ---------- --------MA AAAPASAGTK GVVRQVIGPV LDVEFPAGKL
375_Gloeomargarita_lithophora   ---------- ---------- ---------- MVATAEQTNV GRIVQVIGPV LDVEFAPGKL
376_Synechococcus_lacustris     ---------- ---------- --------MA AAATATTGAK GIVRQVIGPV LDVEFPAGKL
378_Cyanobium_sp._PLM2.Bin73    ---------- ---------- -------MAA TATGTTTGTK GIIRQVIGPV IDVEFPAGKL
379_Candidatus_Synechococcus_s  ---------- ---------- ---------M TATAAASTTP GTIRQIIGPV VDVEFASGDL
380_Synechococcus_sp._WH_8103   ---------- ---------- --------MV ASAPASAGTK GVIRQVIGPV LDVEFPAGKL
381_Synechococcus_sp._WH_8020   ---------- ---------- --------MA AAAPASTGSK GVVRQVIGPV LDVEFPAGKL
382_Synechococcus_sp._MW101C3   ---------- ---------- --------MA AAAPVNTGSK GVVRQVIGPV LDIEFPAGKL
383_Prochlorococcus_sp._MIT_13  ---------- ---------- --------MA AAATATAGTK GVIRQVIGPV LDVEFPAGKL
384_Candidatus_Synechococcus_s  ---------- ---------- ---------M TATAAASTTQ GTIRQVIGPV VDVEFASGDL
385_Cyanobium_sp.               ---------- ---------- --------MA AAAPVNTGSK GVVRQVIGPV LDIEFPAGKL
386_Synechococcus_sp._CC9311    ---------- ---------- --------MA AAAPASTGSK GVVRQVIGPV LDVEFPAGKL
387_Synechococcus_sp._BO_8801   ---------- ---------- --------MA AAAPAVPGTK GTVRQVIGPV LDVEFPAGKL
388_Candidatus_Synechococcus_s  ---------- ---------- ---------M TATAAAPTAQ GTIRQVIGPV VDVEFASGDL
389_Synechococcus_sp._KORDI-49  ---------- ---------- --------MV ASAPASAGTK GVVRQVIGPV LDVEFPAGKL
390_Prochlorococcus_sp._MED-G1  ---------- ---------- --------MA AAATATAGTK GVVRQVIGPV LDVEFPAGKL
391_Synechococcus_sp._MED850    ---------- ---------- --------MV ASAPASAGTK GVVRQVIGPV LDVEFPAGKL
392_Synechococcus_sp._CPC35     ---------- ---------- --------MV ASAPASAGTK GVIRQVIGPV LDVEFPAGKL
393_Synechococcus_sp._TMED90    ---------- ---------- --------MA AAAPASAGTX GVVRQVIGPV LDVEFPAGKL
394_Synechococcus_sp._WH_7803   ---------- ---------- --------MA AAAPASAGTK GVVRQVIGPV LDVEFPAGKL
395_Synechococcus_sp._SAT82     ---------- ---------- --------MV ASAPASAGTK GVIRQVIGPV LDVEFPAGKL
397_Prochlorococcus_marinus_st  ---------- ---------- --------MA AAATATAGTK GVVRQVIGPV LDVEFPAGKL
398_Synechococcus_sp._EAC657    ---------- ---------- --------MA AAAPASAGTK GVVRQVIGPV LDVEFPAGKL
399_Synechococcus_sp._WH_7805   ---------- ---------- --------MA AAAPASAGTN GVVRQVIGPV LDVEFPAGKL
400_Synechococcus_sp._CPC100    ---------- ---------- --------MA AAAPASAGTK GVVRQVIGPV LDVEFPAGKL
401_Synechococcus_sp._UW179A    ---------- ---------- --------MA AAAPASAGTK GVVRQVIGPV LDVEFPAGKL
402_Synechococcus_sp._MED-G68   ---------- ---------- --------MA AAAPASTGSK GVVRQVIGPV LDVEFPAGKL
403_Cyanobium_sp._ARS6          ---------- ---------- --------MA AAAPASAGTK GVVRQVIGPV LDVEFPAGKL
404_cyanobiont_of_Ornithocercu  ---------- ---------- --------MA ATAPTSAGTK GFVRQVIGPV LDVEFPAGKL
405_Synechococcus_sp._WH_8016   ---------- ---------- --------MA AAAPASTGSK GVVRQVIGPV LDVEFPAGKL
406_Synechococcus_sp._UW179B    ---------- ---------- --------MA AAAPASTGSK GVVRQVIGPV LDVEFPAGKL
407_Synechococcus_sp._NP17      ---------- ---------- --------MA AAAPASTGFK GVVRQVIGPV LDVEFPAGKL
408_Candidatus_Synechococcus_s  ---------- ---------- ---------M TATAAASTTQ GTIRQVIGPV VDVEFASGDL
409_Synechococcus_sp._YX04-3    ---------- ---------- --------MV ASAPASAGTK GVIRQVIGPV LDVEFPSGKL
410_Synechococcus_sp._WH_8102   ---------- ---------- --------MV ASAPASAGTK GVIRQVIGPV LDVEFPAGKL
411_Synechococcus_sp._NAT40     ---------- ---------- ---------- MAAAATAGTK GVVRQVIGPV LDVEFPAGKL
412_Synechococcus_sp._TMED19    ---------- ---------- --------MV ASAPASAGTK GVVRQVIGPV LDVEFPAGKL
414_Cyanobium_sp._MED195        ---------- ---------- --------MA AAAPASTGSK GVVRQVIGPV LDVEFPAGKL
430_Fischerella_thermalis       ---------- ---------- ---MNVLHTS NDQTHAAINT GTIVSVRGSV VDAHFPQ-RL
431_Fischerella_thermalis_CCME  ---------- ---------- ---MNFLHTS DEQTHPAINT GTIVSVRGSV VDAYFPQ-RL
432_Leptolyngbya_sp._LCM1.Bin1  ---------- ---------- --------MV QPPAQPLTNV GTVVSVRGSV VDAWFPK-QL
433_Fischerella_thermalis       ---------- ---------- ---MNFLHTS DEQTHPAINT GTIVSVRGSV VDAYFPQ-RL
434_Synechococcus_sp._PCC_7003  ---------- ---------- -------MQS THHSPTTTNH GKVVSVRGSV VDVYFPQ-QL
435_Anabaena_sp._4-3            ---------- ---------- --------MR QSVNLSLCSQ GTVVSVRGSV VDIRFTH-GL
436_Geitlerinema_sp._PCC_7407   ---------- ---------- ---------M QNPTELSSNA GSVVSIRGSV VDVRFPQ-HL
437_Anabaena_sp._CA__ATCC_3304  ---------- ---------- --------MR QSVNLSLCSQ GTVVSVRGSV VDIRFTH-GL
438_Synechococcus_sp._PCC_8807  ---------- ---------- -------MPS THQPPTTTNI GKVVSVRGSV VDVCFPQ-RL
439_Synechococcus_sp._BDU_1301  ---------- ---------- -------MPS THQPPTTTNI GKVVSVRGSV VDVCFPQ-RL
440_Synechococcus_sp._PCC_7310  ---------- ---------- -------MPS THQPPTTTNI GKVVSVRGSV VDVCFPQ-RL
441_Synechococcus_sp._PCC_7117  ---------- ---------- -------MPS THQPPRTINI GKVVSVRGSV VDVCFSQ-RL
442_Acaryochloris_sp._RCC1774   ---------- ---------- --MIQTQFVS KEGRPLVPSQ GQVIAIRGSV VDVYFQD-SL
443_Acaryochloris_sp._RCC1774   ---------- ---------- ---------- -----MVPSQ GQVIAIRGSV VDVYFQD-SL
444_Cyanothece_sp._BG0011       ---------- ---------- --------MQ ASNGYSQVNH GKVLAIRSSV VDIYFDE-KL
445_unicellular_cyanobacterium  ---------- ---------- --------MQ ATNGHSKVNH GKVLAIRSSV IDIYFEE-KL
446_Microcystis_viridis_Mv_BB_  ---------- ---------- --------MN DQRDINKLNA GSVVSVRGSI IDVYFSQ-RL
447_Crocosphaera_chwakensis     ---------- ---------- --------MQ AANGNSKVNH GKVLAIRSSV VDIYFEE-KL
448_Crocosphaera_subtropica     ---------- ---------- --------MQ ATNGYSQLNC GKVLAIRSSV VDIYFEK-KL
449_Microcystis_aeruginosa_Ma_  ---------- ---------- --------MN DQRDINKLNA GSVVSVRGSI IDVYFSQ-RL
450_Crocosphaera_subtropica_AT  ---------- ---------- --MTRLTYMQ ATNGYSQLNC GKVLAIRSSV VDIYFEK-KL
451_Microcystis_sp._M_QC_C_201  ---------- ---------- --------MN DQRDINKLNA GSVVSVRGSI IDVYFSQ-RL
452_Microcystis_aeruginosa      ---------- ---------- --------MN DQRDINKLNA GSVVSVRGSI IDVYFSQ-RL
453_Microcystis_aeruginosa_Ma_  ---------- ---------- --------MN DQRDINKLNA GSVVSVRGSI IDVYFFQ-RL
454_Synechococcus_sp._PCC_7335  ---------- ---------- ---------- --MDPEGAAV GTVTAIRGSV VDVRFPH-RV
455_Mastigocoleus_testarum      ---------- ---------- --------MT AYQVADQTKL GKVVSVRGSI IDVQFPK-PI
456_Synechococcus_sp._PCC_7335  ---------- --------MA SSPNHYRSAT YTVDPEGAAV GTVTAIRGSV VDVRFPH-RV
457_Acaryochloris_sp._CCMEE_54  ---------- ---------- ---MLQSPAI SVATSYSPCQ GKVVAIRGSV VDVHFSD-EV
458_Microcystis_aeruginosa_TA0  ---------- ---------- --------MN DQRDINKLNA GSVVSVRGSI IDVYFSQ-RL
459_Microcystis_wesenbergii_Mw  ---------- ---------- --------MN DQRDINKLNA GSVVSVRGSI IDVYFSQ-RL
460_Microcystis_aeruginosa      ---------- ---------- --------MN DQRDINKLNA GSVVSVRGSI IDVYFSQ-RL
461_Pseudanabaena_sp.           ---------- ---------M NSNQNVISNS HKNHSPEQNI GSVISVRSSI VDVYFPK-HL
462_Microcystis_novacekii_Mn_M  ---------- ---------- --------MN DHRDINKLNA GSIVSVRGSI IDVYFSQ-RL
463_Leptolyngbya_valderiana     ---------- ---------- ---------- MRDESQNNRV GTIVSVRGSV IDARFEP-PL
464_Geitlerinema_sp._FC_II      ---------- ---------- ---------- MRDESQNNRV GTIVSVRGSV IDARFEP-PL
465_Microcystis_aeruginosa_Ma_  ---------- ---------- --------MN DQRDINKLNA GSVVSVRGSI IDVYFSQ-RL
466_Leptolyngbya_sp._PCC_7375   ---------- ---------- ---------- MRSIVTGAVS GRVIAVRGSV VDLYFPG-TL
467_Acaryochloris_marina        ---------- ---------- ---MLQSPAI SVATSYCPCQ GKVVAIRGSV VDVHFSD-EV
468_Geitlerinema_sp._PCC_7105   ---------- ---------- ---------- MRDESQNNRV GTIVSVRGSV VDARFEP-PL
470_Leptolyngbya_sp._Heron_Isl  ---------- ---------- ---------- -------MAA GTVIAVRGSV VDLHFPD-AL
471_Hyella_patelloides_LEGE_07  ---------- ---------- ---------- -MAISMIINQ GKVISIRGSV VDVLFSH-SL
472_Leptolyngbya_sp._DLM2.Bin1  ---------- ---------- ----MTIASS PSNIDSKVVC GTIAAIRGSV VDVHFPD-QL
473_Xenococcus_sp._PCC_7305     ---------- ---------- ---------- -----MTTSQ GQVISIRGSV VDVLFPH-SL
474_Hyella_patelloides          ---------- ---------- ---------- -----MIINQ GKVISIRGSV VDVLFSH-SL
475_Nostoc_sp._Peltigera_membr  ---------- ---------- -MESDIKSSS QSNHSQEQNL GSILSVRSSI IDIHFPK-RL
476_Nodularia_spumigena         ---------- ---------- --------MQ QTLDLCQVNR GRVVSVRGSV IDVRFSQ-QL
477_Acaryochloris_marina_MBIC1  ---------- ---------- ---------- ---------- ---------M VDVHFSD-EV
478_Nodularia_spumigena         ---------- ---------- --------MQ QTLDLCQLNR GKVVSVRGSV IDVRFSQ-QL
479_Pleurocapsa_sp._PCC_7319    ---------- ---------- ---------- -----MVVNQ GKVIAIRGSV VDVLFPD-SL
480_Nodularia_spumigena         ---------- ---------- --------MQ QTLDLCQLNR GKVVSVRGSV IDVRFSQ-QL
481_unicellular_cyanobacterium  ---------- ---------- --------MQ ECHSHPQLHQ GQVIAIRSSV IDISFEG-KL
482_Gloeocapsa_sp._DLM2.Bin57   ---------- ---------- --------MY QQLESPPTNQ GTVVAIRGSV VDIAFDD-TL
483_Synechococcus_sp._PCC_7336  ---------- ---------- ---------- -------MNR GKVVSFRGSV IDVQFSQ-QL
484_Calothrix_elsteri           ---------- ---------- -MEPNIKSSS QSNHSQEQNL GSILSVRSSI IDIHFPK-RL
485_Halothece_sp._PCC_7418      ---------- ---------- ---------- -------MKW GEIVALRGTV VDVRFSD-RL
486_Halothece_sp._PCC_7418      ---------- ---------- ------MVQS HFTTKQGLKW GEIVALRGTV VDVRFSD-RL
487_Phormidium_ambiguum         ---------- ---------- --------MN NCEDINLNNT GTVVSVRGSI VDALFPQ-HL
488_Oscillatoriales_cyanobacte  ---------- ---------- ---MNNHQSI QSNYSSAQNI GSVISVRSSI VDVHFPK-HL
489_Euhalothece_natronophila    ---------- ---------- ---------- -MLSQLATRQ GEIVALRGTV VDVRFQD-HL
490_Hydrococcus_rivularis       ---------- ---------- ---------- -------MNQ GTVVSVRGSV IDAYFPK-HL
491_Microcoleaceae_bacterium_U  ---------- ---------M NGNQSIKSSS LSNHSQEQNL GSVISVRSSI IDIHFPK-RL
492_Leptolyngbya_valderiana     ---------- ---------- ---------- ----MTGDQI GHIVSLQGGI ADIRFSD-AV
001_Methanocaldococcus_jannasc  ---------- ---------- ---------M KREVENMPVV GKIIKIAGPV VVAE--GMKG
002_Methanocaldococcus_bathoar  ---------- ---------- ---------- ---------- ---------- ----------
003_Methanococcus_maripaludis_  ---------- ---------- ---------- -------MVV GKIIKISGPV VVAE--GMKG
004_Methanothermobacter_sp._EM  ---------- ---------- ---------- ------MTQE GRIIKIAGPV IIAE--GMRG
005_Pyrococcus_horikoshii       ---------- ---------- ---------- ------MVAK GRIIRVTGPL VVAD--GMKG
006_Thermococcus_sp._KI         ---------- ---------- ---------- ---------M GRIIRVTGPL VVAD--GMKG
007_Methanopyrus_kandleri_AV19  ---------- ---------- ---------- ----MSNSVK GEIVKIAGPV VEAV--GCEG
008_Thermoplasmata_archaeon     ---------- ---------- ---------- -------MQE GRIVRVSGPV VEAK--NMRG
009_Methanobacteriales_archaeo  ---------- ---------- ---------- ------MITE GKIIKIAGPV IVAD--GMRG
010_Methanobacterium_sp.        ---------- ---------- ---------- ------MITE GKIIKIAGPV IVAD--GMKG
011_Methanobacterium_sp._PtaU1  ---------- ---------- ---------- ------MITE GKIIKIAGPV ITAD--GMKG
012_Candidatus_Altiarchaeales_  ---------- ---------- ---------- ---------M AKIIRIAGPL VEAD--GMMG
013_Candidatus_Altiarchaeales_  ---------- ---------- ---------- ---------M ARIIRVAGPL VEAD--GMRG
014_Methanobacterium_sp._BAmet  ---------- ---------- ---------- ------MTAE GKIIKIAGPV ITAD--GMRG
015_Thermoplasmata_archaeon     ---------- ---------- ---------- --------MK GKIVNVAGPV VKAT--GMKG
016_Hadesarchaea_archaeon_DG-3  ---------- ---------- ---------- ---------M GKIVRITGPV VIAD--GMKG
017_Methanophagales_archaeon    ---------- ---------- ---------- ---------M GEIMKIAGPL VVAD--DMRG
018_Hadesarchaea_archaeon_DG-3  ---------- ---------- ---------- ---------M GKIVRITGPV VIAD--GMKG
019_Thermoplasmata_archaeon_M8  ---------- ---------- ---------- ---MKKESKQ GRIIQISGPV IEAD--GMRG
020_Thermoplasmatales_archaeon  ---------- ---------- ---------- ---MLKSELV GKIIRISGPV IEAN--NMRG
021_Thermoplasmatales_archaeon  ---------- ---------- ---------- ---MSNKIQQ GKIIRISGPV IEAD--GMRG
022_Candidatus_Micrarchaeota_a  ---------- ---------- ---------- ---------M GVLSKISGPV IQAE--EMRG
023_Candidatus_Syntrophoarchae  ---------- ---------- ---------- ------MSEN GIISKISGPL VIAD--KIRG
024_Candidatus_Bathyarchaeota_  ---------- ---------- ---------- -----MSGQV GKIVRIAGPV VVAD--GMTG
025_archaeon_GW2011_AR10        ---------- ---------- ---------- ---------M GEILKIVGPV VVGE--KMLG
026_Candidatus_Bathyarchaeota_  ---------- ---------- ---------- ------MEAK GEIIRIAGPA VVAK--NMSG
027_Candidatus_Micrarchaeota_a  ---------- ---------- ---------- ---------M GSLIKISGPV VVAD--DMRG
028_Methanoculleus_bourgensis_  ---------- ---------- -------MEV MKKGTENRTQ GVLKRISGPV VTAV--GLD-
029_Methanomicrobiales_archaeo  ---------- ---------- ---------- MKKEKENGAQ GALKRISGPV VTAV--GLS-
030_Methanofollis_liminatans_D  ---------- ---------- ---------- ---------- -MLKRISGPV VTAV--GFN-
031_Methanosaeta_sp._PtaB.Bin0  ---------- ---------- ---------- ---------- ---------- MVAE--DVKG
032_Methanohalophilus_halophil  ---------- ---------- ---------- --------MN GEIYRVAGPV VTVT--GIK-
033_Methanohalophilus_sp._T328  ---------- ---------- ---------- --------MN GEIYRVAGPV VTVT--GIK-
034_Thermoplasmatales_archaeon  ---------- ---------- ---------- ---------M GLIVRVSGPV VIAE--GIEN
035_Thermoplasmatales_archaeon  ---------- ---------- ---------- ---------M GVIIRVSGPV VIAE--GIEN
036_Thaumarchaeota_archaeon     ---------- ---------- ---------- -------MTD GIISRISGPV VIAS--GLEG
037_Archaeoglobi_archaeon       ---------- ---------- ---------- -----MEVSV GEIFRISGPL VVAE--GLK-
038_Theionarchaea_archaeon_DG-  ---------- ---------- ---------- ---------M GTIIKVSGPV VVAN--QMED
039_Candidatus_Aenigmarchaeota  ---------- ---------- ---------- ----MNKQNK GVIYRVSGPV VIAE--GMR-
040_Methanosarcinales_archaeon  ---------- ---------- ---------- ------MEIK GEIYRISGPV VTAL--GIN-
041_Methanomicrobiales_archaeo  ---------- ---------- -------MEV TTKQAKEKKQ GVLKRIAGPV VTAV--NLD-
042_Candidatus_Micrarchaeota_a  ---------- ---------- ---------- ---------M GKIAKVSGPL IVAD--EMRG
043_Candidatus_Bathyarchaeota_  ---------- ---------- ---------- ------MFKL GKIENVAGPV IVGK--DMLG
044_Thaumarchaeota_archaeon     ---------- ---------- ---------- -------MTD GIVSRISGPV VLAS--GLEG
045_Crenarchaeota_archaeon_13_  ---------- ---------- ---------- ----MPDFKP GKVARVAGPV IVAE--GMLG
046_archaeon_GW2011_AR16        MK-------- -------KNN EKTNSIPEQK SAQRKKPISV GKLYRIAGPV VVAV--GLD-
047_Euryarchaeota_archaeon      ---------- ---------- ---------- -----MSKEK GVIYRISGPV VTAI--GIS-
048_Candidatus_Caldiarchaeum_s  ---------- ---------- ---------- -----MSTVR GKIVWVAGPA VKAD--GMMG
049_Methanoregulaceae_archaeon  ---------- ---------- ---------- -------MIT GTILRISGPV IIAR--GMKG
050_Candidatus_Poseidoniales_a  ---------- ---------- ---------- -----MSKEK GVIYRISGPV VTAI--GIS-
051_Methanomethylovorans_sp._P  ---------- ---------- ---------- ------MEIK GEIYRVAGPV VTII--GIK-
052_Euryarchaeota_archaeon_TME  ---------- ---------- ---------- ------MSNE GVIYRISGPV VTAT--GMN-
053_Methanosarcinales_archaeon  ---------- ---------- ---------- ------MEVK GTIYRIAGPV VTVI--DVP-
054_Thermoprotei_archaeon       ---------- ---------- ---------- ------MPLK GSIYRVSGPL VIAE--GMKG
055_Candidatus_Marsarchaeota_G  ---------- ---------- ---------- -------MAD GYVVRVSGPV VVAE--GLEE
056_Thermoprotei_archaeon       ---------- ---------- ---------- ------MSSV GTIIKVAGPV VQAE--GMRD
057_Candidatus_Woesearchaeota_  ---------- ---------- ---------- -------MNE GVIYRIAGPV VTAK--GIK-
058_Euryarchaeota_archaeon      ---------- ---------- ---------- -----MSNEN GLIYRISGPV VTAV--GIS-
059_Euryarchaeota_archaeon      ---------- ---------- ---------- -----MSKEN GVIYRISGPV VTAV--GIS-
060_Thermoplasmata_archaeon_HG  ---------- ---------- ---------- -------MIE GKITRVSGPV VEAD--GMSG
061_Euryarchaeota_archaeon      ---------- ---------- ---------- ------MSNE GVIYRISGPV VTAT--GMN-
062_Euryarchaeota_archaeon      ---------- ---------- ---------- ------MSNE GVIYRISGPV VTAT--GMN-
063_Candidatus_Poseidoniales_a  ---------- ---------- ---------- ------MSNE GVIYRISGPV VTAT--GMN-
064_Methanocorpusculum_sp._MCE  ---------- ---------- ---------- ---------- ---------- ----------
065_Euryarchaeota_archaeon      ---------- ---------- ---------- -----MSKEN GVIYRISGPV VTAV--GIS-
066_Candidatus_Heimdallarchaeo  ---------- ---------- ---------- ---------M GLIARISGPV VQAS--NMLG
067_Methanomassiliicoccales_ar  ---------- ---------- ---------- ------MSTE GVIYRVAGPV VTAT--GIS-
068_Marine_Group_II_euryarchae  ---------- ---------- ---------- -----MSEEN GVIYRISGPV VTAI--GIA-
069_Euryarchaeota_archaeon      ---------- ---------- ---------- -----MSEEN GVIYRISGPV VTAV--GIS-
070_Methanosarcina_acetivorans  ---------- ---------- ---------- ------MEVK GEIYRVAGPV VTAI--GLD-
071_Marine_Group_II_euryarchae  ---------- ---------- ---------- -----MSEEN GVIYRISGPV VTAM--GIS-
072_Methanomassiliicoccus_sp.   ---------- ---------- ---------- ----MADEMK GKISRVAGPV VTAE--GIS-
073_Thaumarchaeota_archaeon     ---------- ---------- ---------- ------MAAQ GRIVWVSGPA VRAD--GMSE
074_Marine_Group_II_euryarchae  ---------- ---------- ---------- -----MSEES GLIYRISGPV VTAV--GIS-
075_Thermoplasmata_archaeon_M1  ---------- ---------- ---------- -----MSEIK GKIIRISGPV IEAN--AMRG
076_Candidatus_Bathyarchaeota_  ---------- ---------- ---------- -------MAE GIIVRVSGPV VEAE--GMTG
077_Candidatus_Parvarchaeum_ac  ---------- ---------- ---------- --------ME GKVIGISGSV VTVA--GLKN
078_archaeon_HR02               ---------- ---------- ---------- ------MPVK GKILWISGPT VKAG--GMTG
079_Candidatus_Poseidoniales_a  ---------- ---------- ---------- ------MSNE GVIYRISGPV VTAT--GMN-
080_Marine_Group_III_euryarcha  ---------- ---------- ---------- ------MEVK GEIYRVSGPV VTAE--GIA-
081_Euryarchaeota_archaeon      ---------- ---------- ---------- MEVKKMSTEN GVIYRISGPV VTAT--GIA-
082_ANME-2_cluster_archaeon     ---------- ---------- ---------- ---MESTAQQ PSVTMISGPV VQAR--PAHK
083_Candidatus_Bathyarchaeota_  ---------- ---------- ---------- ------MSLA GTIERINGSL VVAK--FEAE
084_Candidatus_Bathyarchaeota_  ---------- ---------- ---------- ------MSIV GTIERINGSL VLAK--FDEE
085_Candidatus_Heimdallarchaeo  ---------- ---------- ---------- --MTNSVEER ARIVSIRGST VEVK--GLSS
086_Candidatus_Bathyarchaeota_  ---------- ---------- ---------- -------MIR GVIERINGSL VIAQ--FEAE
087_Candidatus_Bathyarchaeota_  ---------- ---------- ---------- ---------M GKINWISGSI VVGS--GIKD
088_Candidatus_Bathyarchaeota_  ---------- ---------- ---------- ------MSII GTIERINGSL IVAH--FDEE
089_miscellaneous_Crenarchaeot  ---------- ---------- ---------- ---------M GRVSRVAGSF VTAK--CMRG
090_Pyrobaculum_sp._WP30        ---------- ---------- ---------- --------MS GKIEYISGPV VKAD---LPG
091_Pyrobaculum_oguniense_TE7   ---------- ---------- ---------- --------MR GKIEYISGPV VKAD---LPG
092_Candidatus_Woesearchaeota_  ---------- ---------- ---------- ---------M PEVIEAWGLV VKAK--GLKN
093_Candidatus_Bathyarchaeota_  ---------- ---------- ---------- ----MAERLE GTIERINGSL IIGK--FKEE
094_Candidatus_Lokiarchaeota_a  ---------- ---------- ---------M SYNTSNLPVL GKVIEINGSV IKVE--GFRD
095_Pyrobaculum_neutrophilum_V  ---------- ---------- ---------- --------MS GRIEYIAGPV VKAD---LPG
096_Candidatus_Lokiarchaeota_a  ---------- ---------- ---------- -MRESEKNYK GYISEINGSL ITVK--GLED
097_Caldivirga_sp._CIS_19       ---------- ---------- ---------- ---MMSSQGT GRILVVNGPV VKAE---LPG
098_Candidatus_Lokiarchaeota_a  ---------- ---------- ---------- -MKSEPKHQN GYISAVNGSL IEIK--GLEN
099_Candidatus_Lokiarchaeota_a  ---------- ---------- ---------- MNETNEKIKS GYISSINGSL IEIK--GLEN
100_Caldivirga_sp._JCHS_4       ---------- ---------- ---------- ---------- ---------- ---------G
101_Candidatus_Lokiarchaeota_a  ---------- ---------- ---------- -MTESKDKNY GYIAGISGSL ITVK--GLEN
102_Candidatus_Lokiarchaeota_a  ---------- ---------- ---------- MNETNEKIKS GYISSINGSL IEIK--GLEN
103_Candidatus_Lokiarchaeota_a  ---------- ---------- --------MN KSNSETNSQF GYISAITGSL IKIK--GLET
104_Candidatus_Lokiarchaeota_a  ---------- ---------- --------MN KSNSETNSIL GYISAITGSL IKIK--GLEA
105_Lokiarchaeum_sp._GC14_75    ---------- ---------- ---------- -MKSGKEPKQ GYITEIVGSL IKVK--GLEN
106_Candidatus_Parvarchaeum_ac  ---------- ---------- ---------- ---------- ---------- ----------
107_Lokiarchaeum_sp._GC14_75    ---------- ---------- --------MI KSKSETAIPE GYISAINGSL IHIK--GIEN
108_Methanomicrobiales_archaeo  ---------- ---------- ---------- -------MIK GSIARISGPV VIAS--SMQG
109_Thaumarchaeota_archaeon_S1  ---------- ---------- ---------- ---------- ---------- ----------
110_Candidatus_Lokiarchaeota_a  ---------- ---------- ---------- MEESNKGFNT GYISAIIGSL IKIK--GLEN
111_Candidatus_Lokiarchaeota_a  ---------- ---------- ---------- MEESNKEFNT GYISAIIGSL IKIK--GLEN
147_Methanocaldococcus_bathoar  ---------- ---------- ---------- ---------- ---------- ----------
148_Pyrococcus_horikoshii_OT3   ---------- ---------- ---------- --MMKMSKEY STISKIYGPL MIVE--GVKG
149_Pyrococcus_sp._ST04         ---------- ---------- ---------- -----MSKEY STISKIYGPL MIVE--GVKG
150_Pyrococcus_furiosus_COM1    ---------- ---------- ---------- ---MEMAKEY STISRIYGPL MIVE--GVKG
151_Pyrococcus_abyssi_GE5       ---------- ---------- ---------- --MMEMSKEY STISKIYGPL MIVE--GVKG
152_Thermococcus_kodakarensis_  ---------- ---------- ---------- --MIMPGMEY STVSKIYGPL MIVQ--GVKG
153_Thermococci_archaeon        ---------- ---------- ---------- ----MPAMEY STISKIYGPL MIVQ--GVRG
154_Thermococci_archaeon        ---------- ---------- ---------- ----MPGMEY STISKIYGPL MIVQ--GVKG
155_Thermococcus_sibiricus_MM_  ---------- ---------- ---------M ESDKMPAMEY STISKIYGPL MIVQ--GVRG
156_Methanobacterium_sp._BAmet  ---------- ---------- ---------- MNANIKTREY TTVREVAGPL MIVE--GVEG
157_Candidatus_Methanolliviera  ---------- ---------- ---------- MMDLIKIREY TSVGEVSGPL IVVQ--GVEG
158_Methanobacterium_sp._Maddi  ---------- ---------- ---------- MNANIKTREY TTVREVAGPL MIVE--GVEG
159_Methanophagales_archaeon    ---------- ---------- ---------- MAIDISAREY TTIKEAAGPL IVVE--EVEG
160_Methanosarcinales_archaeon  ---------- ---------- ---------- MSVDVSAREY TTISEVSGPL VIVE--GVEG
161_ANME-1_cluster_archaeon_ex  ---------- ---------- ---------- MAVDVSAREY RTIREAAGPL IVVG--DVEG
162_Candidatus_Hydrothermarcha  ---------- ---------- ---------- ----MKIQEY TSVCEVAGPL MIVE--NVRG
163_Thermoplasmata_archaeon     ---------- ---------- ---------- --MVSKAKEY STVAQVTGPL LIIE--GVEG
164_Methanosaeta_harundinacea   ---------- ---------- ---------- -MAKTTTREY TTVREVAGPL MVVE--GVEG
165_Thermoplasmata_archaeon_HG  ---------- -------MSE KKVSGKTKNA GARIDKSVEY TSVGEVSGPL IVVE--NVSG
166_Methanosphaera_sp._SHI613   ---------- ---------- ---------M NDVDIKTREY TTVSEVSGPL MVVQ--DVEG
167_Methanosaeta_sp._SDB        ---------- ---------- ---------- -MAKTTTREY TTVREVAGPL MVVE--GVEG
168_Thermoplasmata_archaeon     ---------- ---------- ---------M AAKGKEEILY STIRSVSGPI VVVE--KVQG
169_Candidatus_Bathyarchaeota_  ---------- ---------- ---------M SAPVVAGKEY STVKEIAGPL LFVE--RTSG
170_Candidatus_Altiarchaeales_  ---------- ---------- ---------- ----MVVKEY TSVAEVSGPL MIVD--NVSG
171_Candidatus_Woesearchaeota_  ---------- ---------- ---------- ---MSKVVEY NSIREIAGPL MIVE--GVRG
172_Candidatus_Altiarchaeales_  ---------- ---------- ---------- ----MTIREY TSVVEVSGPL IVVE--RVSN
173_Methanonatronarchaeia_arch  ---------- ---------- ---------- -MSKSGAIEY STVSEVSGSI MVVE--EVSG
174_Methanosaeta_sp._PtaB.Bin0  ---------- ---------- ---------- ---------- ---------- MVVE--GVED
175_Thermococci_archaeon        ---------- ---------- ---------- ----MMSKEY STISKIYGPL MIVE--GVKG
176_Thermoplasmata_archaeon     ---------- ---------- ---------- ----MEGIVY TTVSEVSGPL MIVE--GVKD
177_Thermoplasmata_archaeon     ---------- ---------- ---------- ----MEGIVY TTVSEVSGPL MIVE--GIKD
178_Candidatus_Altiarchaeales_  ---------- ---------- ---------- ----MAIKEY TSVVGVAGPL MVVD--NVSD
179_candidate_division_MSBL1_a  ---------- ---------- ---------- MAATEKSREY KTVSEISGPL MVVR--GVEG
180_Methanoculleus_sp._MAB1     ---------- ---------- ---------- ----MTMKEY RTITQIAGPL VFVE--KTEP
181_Methanomicrobiales_archaeo  ---------- ---------- ---------- ------MKEY RTISKIAGPL VFVE--KTEP
182_Methanoregulaceae_archaeon  ---------- ---------- ---------- ------MKEY RTITQIAGPL VFVE--KTEP
183_Methanoculleus_marisnigri   ---------- ---------- ---------- ------MKEY RTIAQIAGPL VFVE--KTEP
184_Methanoregulaceae_archaeon  ---------- ---------- ---------M TRPSLFTKEA RTVNYVSGPL IFVR--DVKG
185_Thermoplasmata_archaeon     ---------- ---------- ---------- --MLSVTREY NAISQIAGPL IFVE--GVQD
186_Archaeoglobus_sp.           ---------- ---------- ---------- ------MKEY KTINKIAGPL IFVE--KTEP
187_Candidatus_Micrarchaeota_a  ---------- ---------- ---------- -----MIKEF KSVKEIFGPL IFVE--RVEN
188_Methanoregulaceae_archaeon  ---------- ---------- ---------- ------MKEY RTISQIAGPL VFVE--KTEP
189_Methanomassiliicoccales_ar  ---------- ---------- ---------- ----MTSKEY RSITQIAGPL VFVE--KTEP
190_Archaeoglobales_archaeon    ---------- ---------- ---------- ------MKEY KTIRDVAGPL IFVE--KTEP
191_Methanosarcinales_archaeon  ---------- ---------- ---------- -----MAKEY KTIGEIAGPL IFVE--KTEP
192_Candidatus_Micrarchaeota_a  ---------- ---------- ---------- -----MIKEY QTVTDVAGPL LFVD--GVGN
193_Methanomassiliicoccus_sp.   ---------- ---------- ---------- ----MTSKEY RSITQIAGPL VFVE--KTEP
194_archaeon_13_1_20CM_2_54_9   ---------- ---------- ---------- --MSLSGLEY STIREISGPL LFVE--SVRG
195_Methanosarcinales_archaeon  ---------- ---------- ---------- -----MTKEY KTIRDVSGPL IFVE--KTEP
196_Methanocalculus_sp._MSAO_A  ---------- ---------- ---------- ------MKEY KTVTKIAGPL VFVE--KTEP
197_Candidatus_Bathyarchaeota_  ---------- ---------- ---------- --MALAGLEY ATIREISGPL LFVE--SVRG
198_Candidatus_Bathyarchaeota_  ---------- ---------- ---------- -MVSLAGLEY RTVREISGPL IFVE--SVRG
199_archaeon_RBG_16_50_20       ---------- ---------- ------MSEE RDVSVVVREY STVNEISGPL LFVQ--NVKG
200_Thermoplasmatales_archaeon  ---------- ---------- ---------- --MSNKNIEY TTVSEVAGPL MIVE--KIKD
201_Thermoplasmatales_archaeon  ---------- ---------- ---------- ----MPELTY KSISEISGPL LFVE--QVPN
202_Methanosarcina_acetivorans  ---------- ---------- ---------- -----MVKEY KTITQIAGPL IFVE--KTEP
203_Methanosarcinales_archaeon  ---------- ---------- ---------- ------MKEY KTINEVSGPL IFVE--KTEP
204_Candidatus_Woesearchaeota_  ---------- ---------- ---------- ------MKEY KTITRVAGPL VFVA--KTEP
205_Cuniculiplasma_divulgatum   ---------- ---------- ---------- ----MVKVGY KNISEISGPL IFVE--GISD
206_Methanomassiliicoccales_ar  ---------- ---------- ---------- -----MTKEY RTITEIAGPL VFVE--KTEW
207_Candidatus_Methanoperedena  ---------- ---------- ---------- -----MTKEY KTIREISGPL IFVE--KTEP
208_Methanolobus_vulcani        ---------- ---------- ---------- -----MTKEY KTITEIAGPL IFLE--KTEP
209_Methanosarcina_mazei_Go1    ---------- -------MLF LQRWIKSLQP WEVNKMAKEY KTITQIAGPL IFVE--KTEP
210_Candidatus_Bathyarchaeota_  ---------- ---------- ---------- --MSLAGLEY TTIKEISGPL LFVE--SVRG
211_Thermoplasmata_archaeon_HG  ---------- ---------M AAATAAGAAK INAVKAAKEY KTVSNISGPL MFVE--KVEG
212_Thermoplasmatales_archaeon  ---------- ---------- ---------- ----MVKVGY KSIKEISGPL IFVE--GISN
213_Thermoplasmatales_archaeon  ---------- ---------- ---------- --MKHKDIEY TTVTEVAGPL IIVD--NIKD
214_Candidatus_Marsarchaeota_G  ---------- ---------- ---------- ----MIPLTY KTIRQVAGPL LFVE--GVND
215_Thaumarchaeota_archaeon     ---------- ---------- ---------- ----MSSVSY KTISKIAGPL MFVE--GIEN
216_Methanocalculus_sp._52_23   ---------- ---------- ---------- MTAVLVSREY KTISNVAGPL IFIT--NAKD
217_Candidatus_Marsarchaeota_G  ---------- ---------- ---------- ----MIPLTY KTIRQVAGPL LFVE--GVND
218_Pyrodictium_delaneyi        ---------- ---------- --------MA ASESKVIREY ENIREIRGPL VIVE--GISD
219_Aeropyrum_pernix            ---------- ---------- ---------M VRVALGVREY RNISEIKGPL LVVE--GVSR
220_Nanoarchaeota_archaeon      ---------- ---------- ---------- ------MKEY KTITRIAGPL IFVE--KTEP
221_Candidatus_Bathyarchaeota_  ---------- ---------- ---------M TLLSQTGRRF FTVKEISGPL LFVE--TVSG
222_Euryarchaeota_archaeon      ---------- ---------- ---------- -----MPTEY RTITEIAGPL IFVE--KTAW
223_Candidatus_Woesearchaeota_  ---------- ---------- ---------- -----MIKEF RNIQQVTGPL LMVE--ISGD
224_archaeon_GW2011_AR16        ---------- ---------- ---------- ------MKEY KTIARIAGPL VFVK--NTDP
225_Methanomicrobiales_archaeo  ---------- ---------- ---------M TPVPLVTREY RTIDYVSGPL IFVN--NVKG
226_Methanosarcina_sp._Ant1     ---------- ---------- ---------- -----MVKEY KTITQIAGPL VFVE--KTEP
227_Euryarchaeota_archaeon      ---------- ---------- ---------- -----MPKEY RTITEIAGPL IFVE--KTEW
228_candidate_division_MSBL1_a  ---------- ---------- ---------- ---------- ---------- MIVK--DVEG
229_Euryarchaeota_archaeon      ---------- ---------- ---------- -----MAKEY RTISEIAGPL IFVE--KTEP
230_Methanolobus_sp._T82-4      ---------- ---------- ---------- ---------- ---------- ----------
231_Methanothrix_thermoacetoph  ---------- ---------- ---------- -----MTKEY KTITEISGPL VFVE--KTEP
232_Methanomassiliicoccus_sp.   ---------- ---------- ---------- -----MVKEY HTISQVAGPL VFVK--KTEP
233_Zestosphaera_tikiterensis   ---------- ---------- ---------M VSQALSVKEV RRALSARGSL LFVE--SIPG
234_Methanocalculus_sp._MSAO_A  ---------- ---------- ---------- ---MAPLREF RSVVRVAGPI LAVS--GIDD
235_Thermoprotei_archaeon       ---------- ---------- ---------M ATEKLGLMEY STVREIRGPL VVIE--NTRN
236_Desulfurococcales_archaeon  ---------- ---------- ---------M VEYSLAVRES PNLLKAQGSL LIAE--PMSG
237_Candidatus_Verstraetearcha  ---------- ---------- ---------- -----MSIEY KTIQKISGPL IFVE--GVSG
238_Marine_Group_III_euryarcha  ---------- ---------- ---------- -----MQKEY KTISEISGPL VFVK--KTEP
239_Candidatus_Poseidoniales_a  ---------- ---------- ---------- -----MQKEY KTIKQISGPL VFVE--KTEP
240_Thermoprotei_archaeon       ---------- ---------- ---------M VGSSLAIRES PKLVKAQGSL LIAE--PMPG
241_Thermoprotei_archaeon       ---------- -------MNL RQRLERWVLL VVSSLAIRES PKLIRAQGSL LIAE--PIYG
242_Candidatus_Thorarchaeota_a  ---------- ---------- ---------- -MSKESSIEY RTVSDVSGPL LIVE--NTHD
243_Methanosaeta_sp._PtaB.Bin0  ---------- ---------- ---------- -----MTKEY KTINEIKGPL LFVE--KTEP
244_Methanothrix_sp.            ---------- ---------- ---------- -----MTKEY KTINEISGPL LFVE--KTEP
245_Arc_I_group_archaeon_ADurb  ---------- ---------- ---------- ------MKEY KTITSVKGPL IFLE--RAKN
246_Candidatus_Thorarchaeota_a  ---------- ---------- ---------- -MSKESSIVY RTVSDVSGPL LVVE--NTHD
247_Candidatus_Bathyarchaeota_  ---------- ---------- ---------- ----MARPEY IDVSRISGPI IVVE--GVTD
248_Methanosaeta_sp._NSM2       ---------- ---------- ---------- -----MTKEY KTITEISGPL IFVE--KTEP
249_Candidatus_Micrarchaeum_ac  ---------- ---------- ---------- ----MSDVYY KTINRVTSVL LFVE--GIKD
250_Candidatus_Methanosuratus_  ---------- ---------- ---------- ---MTVQMEF RGVTKISGPL VFVE--GVSN
251_Halobacteriales_archaeon_S  ---------- ---------- ---------- ------MKEY QTITEISGPL VFAE--VDEP
252_Methanocalculus_sp._MSAO_A  ---------- ---------- ---------- ---MAPLREF RSVVRVAGPI LAVS--GIGD
253_Candidatus_Heimdallarchaeo  ---------- ---------- --MTETPQKI TSEILSKRVF KTATEVTGPL LFVDLQGRAG
254_Thermoprotei_archaeon       ---------- ---------- ---------- -MGELYVKEV RRALSAKGSL LFVE--TVPG
255_Haloferax_volcanii          ---------- ---------- ---------- ------MKEY QTITEISGPL VFAE--VDEP
256_Nanohaloarchaea_archaeon_S  ---------- ---------- ---------- ----MTQQEY KTINEVKGPL VFVE--KTDD
257_Halobacteriales_archaeon_Q  ---------- ---------- ---------- ------MKEY KTVTEISGPL VFAE--VDEP
258_Arc_I_group_archaeon_U1lsi  ---------- ---------- ---------- -----MVKEY KTITSVTGPL IFLE--NTEN
259_Euryarchaeota_archaeon      ---------- ---------- ---------- ----MTEKEY RTITDVKGPL VFLN--KTEP
260_Nitrosopumilus_sp._PRT-SC0  ---------- ---------- ---------- ----MPNVSF KSLDKISGPL IFVK--GVDN
261_Methanosaeta_sp._PtaU1.Bin  ---------- ---------- ---------- -----MTKEY KTITEIKGPL IFVE--KTEP
262_Euryarchaeota_archaeon      ---------- ---------- ---------- ----MTSKEY KTITDIKGPL VFLE--KTEP
263_Candidatus_Nanohaloarchaeo  ---------- ---------- ---------- -----MIKEY HNVRSVEGPL LFVE--GVYD
264_Euryarchaeota_archaeon      ---------- ---------- ---------- ----MTSKEY KTITDIKGPL VFLE--KTEP
265_Sulfolobus_acidocaldarius_  ---------- ---------- ---------- MSTLMNIREY NSISMIKGPL MAIE--GVTD
266_Candidatus_Poseidoniales_a  ---------- ---------- ---------- ----MSGKEY RTITDVKGPL VFLN--KTEP
267_Euryarchaeota_archaeon      ---------- ---------- ---------- ----MSRKEY RTITDVKGPL VFLN--KTEP
268_Haloquadratum_walsbyi_J07H  ---------- ---------- ---------- ------MKEY QTVTEISGPL IYAE--VDEP
269_Halobacteriales_archaeon_Q  ---------- ---------- ---------- ------MKEY QTITEVSGPL VYAE--VDEP
270_Haloquadratum_walsbyi_J07H  ---------- ---------- ---------- ------MKEY QTVTEISGPL IYAE--VDEP
271_Candidatus_Verstraetearcha  ---------- ---------- ----MSEKVE EISTLKALKY RTVAEVSGPL LIVK--DVHG
272_Halonotius_sp._J07HN4       ---------- ---------- ---------- ------MKEY ETINEISGPL VYAE--VDEP
273_Candidatus_Thorarchaeota_a  ---------- ---------- ---------- --MSKSSIAY RTVSDVSGPL LVVE--STHD
274_Candidatus_Nezhaarchaeota_  ---------- ---------- ---------M PLSAFKARKY RTVSEISGPL LIVK--NVND
275_Thermofilum_pendens_Hrk_5   ---------- ---------- -MMDAQILEE VVRMYPGKVY RGVKEIRGSL LIVD--GIEE
276_miscellaneous_Crenarchaeot  ---------- ---------- ---------M ITSPDSGLKF FTVKEIAGSL LLCE--SVQG
277_Candidatus_Parvarchaeum_ac  ---------- ---------- ---------- ----MEEIEY KTIEKVTNVL LFVK--DVKN
278_Marine_Group_II_euryarchae  ---------- ---------- ---------- ----MSGKEY RTITDVKGPL VFLE--KTEP
279_Aigarchaeota_archaeon_NZ13  ---------- ---------- ----MSAARG RRSAQAGLAY GTVSEIKGPL MVIE--GVTE
280_Candidatus_Heimdallarchaeo  ---------- ---------- ----MAAKND ILEDPTLRSF KTAIEVSGPL LFVDLEGRGK
281_Metallosphaera_yellowstone  ---------- ---------- ---------M METSMNVREY SNISMIKGPL VVVQ--GVED
282_Halobacteriales_archaeon_Q  ---------- ---------- ---------- -----MQKEY ETITEISGPL VFAE--VDEP
283_Thermoplasmata_archaeon     ---------- ---------- ---------- ----MAGKEY RTITDVKGPL VFLN--KTEP
284_archaeon_HR01               ---------- ---------- ---------- -MAVERGVEY TSITEVKGPL MVVG--GVSG
285_Candidatus_Korarchaeota_ar  ---------- ---------- ---------- --MSISGLTY RGIDQVKGPL VIMR--GVPD
286_Euryarchaeota_archaeon      ---------- ---------- ---------- ----MAGKEY RTITDVKGPL VFLN--NTEP
287_Euryarchaeota_archaeon      ---------- ---------- ---------- ----MTGKEY RTITDVKGPL VFLN--KTEP
288_Halobacteriales_archaeon_Q  ---------- ---------- ---------- ------MKEY QTITEISGPL VFVE--TDEP
289_Halobacteriales_archaeon_Q  ---------- ---------- ---------- ------MKEY KTINEISGPL VFAE--VDEP
290_Euryarchaeota_archaeon      ---------- ---------- ---------- ----MAGKEY RTITDVKGPL VFLN--NTEP
291_Nitrosopumilales_archaeon_  ---------- ---------- ---------- -MTAKGGVQY SKIAEIKGPL VVVD--DVEN
292_Candidatus_Bathyarchaeota_  ---------- ---------- ---------- MTVEESGLIY KTTTEIRGPI LFVE--GSRD
293_Candidatus_Poseidoniales_a  ---------- ---------- ---------- ---------- ---------- --LN--KTEP
294_Thermoprotei_archaeon       ---------- ---------- ---------- ----MYGKVY RGVKEIRGSL MVVE--GISG
295_Nitrosopumilus_sp._H13      ---------- ---------- ---------- ----MGGIQY SKIAEIKGPL VIVD--EVEN
296_Candidatus_Nitrososphaera_  ---------- ---------- ---------- MPETAAGVEY TKVAEIKGPL MVID--GITK
297_Candidatus_Nitrososphaera_  ---------- ---------- ---------- ---------- ---------- MVID--GITK
298_Halobacteriales_archaeon_S  ---------- ---------- ---------- ------MKEY QTITEVSGPL VFAE--VDEP
299_Candidatus_Bathyarchaeota_  ---------- ---------- ---------- --------MH RGLKEIRGSL LMVD--NVEN
300_Candidatus_Korarchaeota_ar  ---------- ---------- ---------- --MALYGKVY RGIEQVKGPL VIMR--GVPD
301_Candidatus_Bathyarchaeota_  ---------- ---------- ---------- MTVEEAGLVY KTTSEIRGPI LMVE--GIKG
302_Candidatus_Bathyarchaeota_  ---------- ---------- ---------- MTVEEAGLVY RTTREIKGPI LFVE--DVRG
303_Candidatus_Bathyarchaeota_  ---------- ---------- ---------- MTVEEAGLVY RTTREIKGPI LFVE--DVRG
304_Euryarchaeota_archaeon      ---------- ---------- ---------- ----MSGKEY RTITDVKGPL VFLN--KTEP
305_Euryarchaeota_archaeon      ---------- ---------- ---------- ----MAGKEY RTITDVKGPL VFLN--KTEP
306_Candidatus_Bathyarchaeota_  ---------- ---------- ---------- ---------- ---------- -------VKG
307_Methanocella_sp._PtaU1.Bin  ---------- ---------- ---------- MTGSLATREC TTVNNVSGPL LFVE--RVKG
308_Candidatus_Lokiarchaeota_a  ---------- ---------- ---------- -----MKITY SNVQKIEGPL VFIN--HQHD
309_Candidatus_Lokiarchaeota_a  ---------- ---------- ---------- -----MSVIY KKIQQIIGPL IFLK--NEHN
310_Candidatus_Lokiarchaeota_a  ---------- ---------- ---------- -----MSVIY RKIKKIIGPL VFLD--NKHD
311_Candidatus_Lokiarchaeota_a  ---------- ---------- ---------- -----MSISY ANISSIMDPL VYMKPLPNHN
312_Candidatus_Lokiarchaeota_a  ---------- ---------- ---------- -----MSIIY RNIQQIVGPL IFLE--NQHD
313_Candidatus_Lokiarchaeota_a  ---------- ---------- ---------- -----MSITY KKIQEIVGPL LFLK--NQHD
314_Candidatus_Bathyarchaeota_  ---------- ---------- ---------- -----MSIVY KTTTEIKGPI LMVQ--KTKD
315_Candidatus_Lokiarchaeota_a  ---------- ---------- ---------- -----MSILY QKVQKVIGPL LFLK--NKHD
316_Candidatus_Lokiarchaeota_a  ---------- ---------- ---------- -----MSILY QKVQKVIGPL LFLK--NKHN
317_Candidatus_Lokiarchaeota_a  ---------- ---------- ---------- -----MSIIY KKIKRIIGPL IFLN--NNHN
320_Euryarchaeota_archaeon      MAKP------ ------TGNT KRGAREKKAA TISTKPLHFW KTIEEIKEPL LVCR---SDD
322_Methanoregulaceae_archaeon  ---------- ---------- ---------- -----MQKYY SNITQIVGDV ITVE---AEN
323_Methanoregula_sp._PtaU1.Bi  ---------- ---------- ---------- -----MQKFY TRISQITGDV IVVE---AEN
324_Methanoregulaceae_archaeon  ---------- ---------- ---------- -----MHKFY SRITQIAGDV ITVE---ADD
325_Methanoregulaceae_archaeon  ---------- ---------- ---------- -----MQKFY SNITQIVGDV ITVE---AEN

                                -VMAGEMVKF S--------- ESVYGMVFNL EENNVG-CVI LGDADKVKEG -DVVERTNKV
                                -VMAGELVRF PS-------- -DVMGMVFNL EQDSVG-CVI FGTGNAVREG -DQVERTGKV
                                -ALAGEMVEF PG-------- -KIFGMVFNL EREDIL-AVL LGPHTAIKEG -DLVKSTGRV
                                -AMSNEMIEF TN-------- -KTYGIAFNL EREQVV-AVL LGQHTAVKEG -DVAKLTGRI
                                -AMAGEMIEF QS-------- -GIFGLVFNL ERDQMV-AVI LGSHTSVKEG -MWAKCTSRV
                                -AMAGEMIEF QS-------- -GIFGLVFNL ERDQIV-AVI LGSHTSVKEG -MWAKCTGRV
                                -AMMGEMLKF SA-------- -GVYGLVFNL EVEEVI-CIL LGAHTSVREG -DTARCTGHI
                                -AQVGGMIEF PN-------- -NIYGLVSNL ERDEIT-AMI LAGHVSVREG -DWAKNLHRL
                                -AMYLEMIEF PN-------- -KVYGIAFNL ELDQVV-VVI LGAHTDVKEG -DHARLTGRV
                                -AMAGEMIDF PN-------- -GYTGMVFDL EREIAQ-AVL FGPHTAVREG -DFARCTGRV
                                -ALVGEMLDF GE-------- -GVSGVVFNL EMEEVV-AII LNRHVMVKEG -HAVKKTGRI
                                -AMAXELIKF SA-------- -DVYGVVFNL EEDNVG-CVI XGQSTLVKEX -DTVERTXRI
                                -VMSGELVKF A--------- SGVQGVVLNL EEDNVG-VVI LGNGATIKEG -DVVERTKRI
                                -VMSGELVKF A--------- SGVHGVVLNL EEDNVG-VVI LGNGSSIKEG -DLVERTKRI
                                -VMSGELVKF A--------- SGVQGVVLNL EEDNVG-VVI LGNGSSIKEG -DVVERTKRI
                                -AMMGETLHF SS-------- -GISGLVLNL EVEEVI-CIL LGPHTAVREG -DTARCTGRI
                                -AMAGEMIKF S--------- SNVYGVVLNL EEENVG-CVI LGNGESIKEG -DTVERTGRI
                                -AMYGEMVEF PD-------- -NKYGIVFNL ERDEIL-TII LCRHTEVKEG -AWVKSTGQI
                                -AKSGELLAF GN-------- -DTFGIALNL EENNIG-CII LGSDTNIQEG -DKVRTTGRV
                                -AMSGELLDF G--------- NDVFGMALNL EEDNVG-AVI LGDYKKIQEG -DLVKSTGRI
                                -AMAGELLDF G--------- NGTVGMVFNL EADSVG-AVI FGSGRNIREG -DTVKTTGRV
                                -VGFDELVVF PD-------- -NVLGIAFNI DAEEVG-VVL LGEYWKLQAG -DEVRRTGRV
                                -AKAGELLDF G--------- NGIVGMVFNL EEDSVG-AVI FGNGRTIKEG -DTVKTTGRV
                                -VAFDELIKF PD-------- -GLLGIAFDV DEDEIG-VVL LGEYWNLRAG -DQVERTGRV
                                -VMSNELVTF ED-------G KNTLGITMNL DEDNVG-IVI LGEYTQIKEG -MTVKTTGRI
                                -VMANELVTF ED-------G NDTLGIAMNL EEDNVG-IVI LGEYTNIKEG -TTVKTTGRI
                                -VMSNELVEF ED-------G KGTLGITLNL EEDNVG-VVI LGEYTHIKEG -MTVKTTGRI
                                -VMSNELVEF DD-------G KGTLGITLNL EEDNVG-VVI LGEYTHIKEG -MTVRTTGRI
                                -VMANELVQF ED-------G EGTLGIAMNL EEDNVG-IVI LGEYTNIKEG -TVVKTTGRI
                                -VMANELVVI DD-------G NDTLAMALNL DEDNVG-VVI LGEYKQIKEG -MTAKTTGKI
                                -VMSNELVEF QD-------G KGTLGITLNL EEDNVG-VVI LGDYQHIKEG -MTVKTTGRI
                                -VMASELVVF DD-------G KDTLGITMNL DEDNVG-VVI LGDYTAIKEG -MIVKTTGRI
                                -VMSSELVVF ED-------G QDTLGITMNL DEDNVG-VVI LGDYTKIKEG -MTVRTTGRI
                                -VMANELVQF ED-------G NSTLGIAMNL EENDVG-VVI LGDYTQIREG -TVVKTTGRI
                                -VMSGELVEF ED-------N NGTLGITMNL EEDNVG-VVI LGDYTHIKEG -MTVKTTNRI
                                -VMANELVQF ED-------G HSTLGIAMNL DEDNVG-VVI LGEYTNIKEG -TVVKTTGRI
                                -VMANELVQF ED-------G EGTLGIAMNL EEDNVG-IVI LGEYTNIKEG -TVVKTTGRI
                                -VMSNELVEF ED-------G RGTLGITLNL EEDNVG-VVI LGEYTHIKEG -MIVKTTGRI
                                -VMSNELVTF ED-------G KNTLGITMNL EEDNVG-VVI LGEYTQIKEG -MTVKTTGKI
                                -VMSNELVTF ED-------G KNTLGITMNL DEDNVG-VVI LGEYTQIKEG -MTVKTTGRI
                                -VMSNELIVF ED-------G RDTLGITLNL DEDNVG-VVI LGEYTQIKEG -MTVKTTGRI
                                -VMSNELVTF DD-------G KNTLGITMNL DEDNVG-VVI LGEYTQIKEG -MTVKTTGRI
                                -AMSGELVEF SD-------G HNTMGMVLNL EEDNVG-VVI MGEYTHIQEG -QMVKSTGRI
                                -AMSNELVEF ED-------G KGTLGITLNL EEDNVG-VVI LGEYQHIKEG -MTVKTTGRI
                                -AMAGELVEF DD-------P EKTRGMVLNL EEDNVG-VVI LGEGRKISEG -MEVRTTGKI
                                -AMSGELVEF ED-------G HGTHGMVLNL EEDNVG-VVI MGEYIHIKEG -MVVKTTGKI
                                -AMAGELVQF ED-------G HGTEGMVLNL EEDNVG-VVV MGEYIHIKEG -MTVKTTGKI
                                -AMSSELVEF DD-------K DKTVGMVLNL EEDSVG-IVL FGDARDVREG -TQVKTTGRI
                                -AMSSELLEF DD-------K DKTLGMVLNL EEDSVG-VVL FGAAKEVREG -TQVKTLGRI
                                -VMASELIEF QD-------G HGTLGLVLNL DEDSVG-AVV LGEYKYIKEG -MIAKTTGKI
                                -VMSNELVTF DD-------G KNTLGITMNL DEDNVG-VVI LGEYTQIKEG -MTVKTTGRI
                                -AMAGELVEF DD-------E EKTMGMVLNL EEDNVG-VVV LGEGRKIFEG -MEVRTTGKI
                                -AMQQELVQF DD-------P ENTMGMVLNL ENDFVG-IVL FGQGINIKYG -SKVYATGKI
                                -VMSNELVQF ED-------G HGTLGIAMNL EEDNVG-VVI LGDFMEIKEG -TVVKTTGEI
                                -VMSSELVRF ED-------G EGTLGITMNL EEDNVG-VVI LGDYTHIKEG -MTVKTTGEI
                                -VMSNELVEF DD-------G KGTLGITLNL EEDNVG-VVI LGEYTHIKEG -MIVRTTGRI
                                -AMSSELVEF DD-------E NNTLGMILNL EEDNVG-VVI LGDYTHIKEG -MTVRTTGRI
                                -VMANELVQF ED-------G NSTLGIAMNL EENDVG-VVI LGDYTEIREG -TVVKTTGRI
                                -VMANELVEF DD-------G NSTLGMAMNL EDDNVG-VVI LGDYTHIKEG -TVVKTTGRI
                                -VMASELVVF ED-------G YDTLGITMNL DEDNVG-VVI LGDYTHIKEG -MTVKTTGRI
                                -VMSNELVEF ED-------G KGTLGITLNL EEGNVG-VVI LGEYTQIKEG -MTVKTTGRI
                                -VMSGELVEF ED-------G KGTLGIAMNL EEDNVG-AVI LGDYTHIKEG -MTVKTTNRI
                                -AMAGELVEF ED-------E DRTAGMVLNL EEDNVG-VVI LGEGRKIYEG -MTVKTTGKI
                                -AMAGELVEF ED-------E ERTAGMVLNL EEDNVG-VVI LGEGRKIYEG -MTVKTTGKI
                                -VMSNELVVF ED-------G KDTLGITLNL EEDNVG-IVI LGEYTQIKEG -MTVKTTGRI
                                -AMSGELVEF AD-------G HNTMGMVLNL EEDNVG-VVI MGEYTHIQEG -QMVKSTGRI
                                -AMSGELVEF AD-------G HNTMGMVLNL EEDNVG-VVI MGEYTHIQEG -QMVKSTGRI
                                -VMANELVQF ED-------G HSTLGIAMNL DEDNVG-VVI LGEYTNIKEG -TVVKTTGRI
                                -VMSGELVEF ED-------G KGTLGITMNL EEDNVG-VVI LGDYTHIKEG -MTVRTTSRI
                                -VMSNELVEF QD-------G KGTLGITLNL EEGNVG-VVI LGEYQHIKEG -MLVKTTGRI
                                -AMSGELVEF AD-------E DKTYGMVLNL EEDNVG-VVI LGEGRKIREG -MEVRTTGRI
                                -CMASELLEF E--------- DGTIGIALNL EEDNVG-AVL MGAGRTIEEG -STVRATGRI
                                -CAASELLEF E--------- DGTIGIALNL EEDNVG-AVL MGEGVHIQEG -STVRATGRI
                                -VMASELLEF E--------- DGTVGIALNL EEDNVG-VVL MGEGRDLEEG -STVRSTGRV
                                -VMASELLEF E--------- DGTIGLALNL EEDSVG-AVL MGEGLNIQEG -STVRSTGRV
                                -AMSSELLEF E--------- DGTVGIALNL EEDNVG-VVL MGEGLDIEEG -STVRSTGKI
                                -AMASELLEF E--------- DGTVGIALNL EEDNVG-AVL MGAGRSIQEG -SSVKSTGKI
                                -CMAGELVEF E--------- DGEVGIALNL EADNVG-AVL MGDGRGIQEG -SSVTATGKI
                                -AMAGELLDF E--------- DGTVGIALNL EEDNVG-AVL MGDGRDLQEG -STVRSTGKI
                                -CMAGELVEF E--------- DGEVGIALNL EADNVG-AVL MGDGRGIQEG -SSVTATGKI
                                -AMAGELLDF E--------- DGTVGIALNL EEDNVG-AVL MGDGRDLQEG -STVRSTGKI
                                -CMASELLEF E--------- DGTVGIALNL EEDNVG-AVL MGAGRGIQEG -SPVTATGKI
                                -AMSGELLDF E--------- DGSVGIALNL EEDNVG-AVL MSNGRTIQEG -SSVTASGKI
                                -AMSGELLDF E--------- DGSVGIALNL EEDNVG-AVL MSNGRTIQEG -SSVTASGKI
                                -VMSGELVEF E--------- DGSVGIALNL EEDNVG-AVL MSDGRNIQEG -SSVKATGKI
                                -VMAGELLEF E--------- DGTVGIALNL EEDNVG-AVL LGDGRQVQEG -SPVTATGKI
                                -VMASELLEF E--------- DGTVGIALNL EEDNVG-AVL MGDGINIKEG -SPVTATGKI
                                -AMSGELLEF E--------- DGTVGIALNL EEDNVG-AVL MGDGINIKEG -SAVTATGKI
                                -AMAGELLEF E--------- DGTVGIALNL EEDNVG-AVL MGNGFNIQEG -STVKATGKI
                                -AMAGELLEF E--------- DGTVGIALNL EEDNVG-AVL MGDGLGIQEG -STVRSTGKI
                                -SMAGELLEF E--------- DGTVGIALNL EEDNVG-AVL MGNGRSIQEG -STVTSTGRI
                                -AMAGELVEF E--------- DGSVGMALNL EEDNVG-VVL MSDGLSIQEG -SSVTSTGRI
                                -AMAGELLEF E--------- DGTVGIALNL EEDNVG-AVL MGDGRGLQEG -SSVKSTGKI
                                -AMSGELLEF E--------- DGTVGIALNL EEDNVG-AVL MGNGIDIREG -SSVAATGKI
                                -VMAGELVEF E--------- DGTVGIALNL EADNVG-VVL MGNGRTIQEG -SSVTATGKI
                                -VMASELLEF E--------- DGTVGIAFNL EEDNVG-VVL MGDGRSIQEG -SSVTSTGRI
                                -AMAGELLEF E--------- DGTVGIALNL EEDNVG-AVL MGEGRGISEG -SSVKSTGKI
                                -VKAGELLEF A--------- DGTVGIAQNL EEDNVG-AVL MGDGRAIQEG -STVTSTGRI
                                -CMAGELVQF E--------- DGSVGMALNL EEDNVG-AVL MSDGRSIQEG -SSVTATGKI
                                -AMAGELLEF E--------- DGTVGIALNL EEDNVG-AVL MGDGRDIQEG -STVKATAKI
                                -VMASELVEF E--------- DGTVGIALNL EEDNVG-VVL MGDGLGIEEG -STVRATGRI
                                -AMSGELLEF E--------- DGTVGIALNL EEDNVG-AVL MGDGINIKEG -SAVTATGKI
                                -AMAGELLEF E--------- DGTVGIALNL EEDNVG-AVL MGDGRDIQEG -STVKATAKI
                                -AMAGELLEF E--------- DGTVGVALNL EEDNVG-AVL IGEGREIQEG -SSVTATGKI
                                -VMASELLEF E--------- DGTIGIALNL EEDNVG-AVL MGEGRGIQEG -STVKATSKI
                                -VMASELVEF E--------- DGTVGIALNL EEDNVG-VVL MGDGLGIEEG -STVRATGKI
                                -AMSGELLEF E--------- DGTVGIALNL EEDNVG-AVL MGDGVNIKEG -SAVTATGKI
                                -CMAGELLEF E--------- DGTVGIALNL EEDNVG-VVL MGEGRKIAEG -SSVKATGRI
                                -VMAGEFVEF E--------- DGTVGIALNL EEDNVG-AVL MGDGFGIQEG -STVKATGKI
                                -CMAGELVEF E--------- DGTVGIALNL EEDNVG-VVL MGEGLDIQEG -SSVKATGKI
                                -CMSGELVQF E--------- DGSVGMALNL EEDNVG-AVL MSDGRSIQEG -SSVTSTGRI
                                -VMASELLEF E--------- DGTTGIALNL EEDNIG-AVL IGSGRNIQEG -STVKSTGKI
                                -VMASELVEF E--------- DGTVGIALNL EEDNVG-VVL MGAGLGIEEG -STVRATGKI
                                -AMAGELLEF E--------- DGTVGIALNL EEDNVG-AVL MGTGFGIQEG -STVKATSKI
                                -CMSGELVQF E--------- DGSVGMALNL EEDNVG-AVL MSDGRSIQEG -SSVTSTGRI
                                -CMAGELLEF E--------- DGTVGIALNL EEDNVG-VVL MGEGRKIAEG -SSVKATGRI
                                -AMAGELLEF E--------- DGTVGVALNL EEDNVG-AVL IGEGREIQEG -SSVTATGKI
                                -VMAGELVEF E--------- DGTVGIAQNL EEDNVG-AVL MGDGINIQEG -SSVTATGRI
                                -AMAGELLEF E--------- DGTIGIALNL EEDNVG-AVL MGNGFGIQEG -STVKATGKI
                                -AMAGELLEF E--------- DGTVGVALNL EEDNVG-AVL IGEGREIQEG -SSVTATGKI
                                -AMAGELLEF E--------- DGTVGIALNL EEDNVG-AVL MGDGFGIQEG -STVNATGQI
                                -VMAGELVEF E--------- DGTVGIAQNL EEDNVG-AVL MGDGINIQEG -SSVTATGRI
                                -AMASELLEF E--------- DGTVGVALNL EEDNVG-AVL IGEGREIQEG -SSVTATGKI
                                -AMSGELLEF E--------- DGTVGIALNL EEDNVG-AVL MGDGINIREG -SAVTATGKI
                                -CMAGELLEF E--------- DGTVGIALNL EEDNVG-VVL MGEGRKIAEG -SSVKATGRI
                                -CMAGELLEF E--------- DGTVGIALNL EEDNVG-VVL MGEGRKIAEG -SSVKATGRI
                                -AMAGELLEF E--------- DGTVGIALNL EEDNVG-AVL MGEGRDIQEG -SSVTATGKI
                                -AMAGELLEF E--------- DGTVGVALNL EEDNVG-AVL IGEGREIQEG -SSVTATGKI
                                -AMSGELLEF E--------- DGTVGIALNL EEDNVG-AVL MGAGREIAEG -SSVKSTGKI
                                -AMSGELLEF E--------- DGTVGIALNL EEDNVG-AVL MGDGINIREG -SAVTATGKI
                                -CMAGELLEF E--------- DGTVGIALNL EEDNVG-VVL MGEGRKIAEG -SSVKATGRI
                                -AMSGELVEF E--------- DGTVGIALNL EEDNVG-VVL MGAGLGIQEG -STVKATGKI
                                -CMAGELLEF E--------- DGTVGIALNL EEDNVG-VVL MGEGRKIAEG -SSVKATGRI
                                -AMSGELLEF Q--------- DGTVGIALNL EEDNVG-AVL MGDGHDIQEG -SSVTSTGKI
                                -CMAGELLEF E--------- DGTVGIALNL EEDNVG-VVL MGEGRKIAEG -SSVKATGRI
                                -CMAGELLEF E--------- DGTVGIALNL EEDNVG-VVL MGEGRKIAEG -SSVKATGRI
                                -AMASELLEF E--------- DGTVGIALNL EEDNVG-AVL MGDGRKLKEG -SSVKSTGKI
                                -AMAGELLEF E--------- DGTVGIALNL EEDNVG-AVL MGNGFGIQEG -STVKASGKI
                                -AMSGELLEF E--------- DGTVGIALNL EEDNVG-AVL MGEGRDIQEG -SSVTSTGRI
                                -AMAGELLEF E--------- DGTVGIALNL EEDNVG-AVL MGDGRDIQEG -SSVKSTGRI
                                -AMAGELLEF E--------- DGSVGISFNL EEDNVG-VVL MSDGRTIQEG -STVTATGRI
                                -AMAGELLEF E--------- DGTVGIAQNL EEDNVG-AVL MGEGREIQEG -SSVTATGRI
                                -AMAGELLEF E--------- DGTIGIAQNL EEDNVG-AVL MGEGREIQEG -SSVTATGRI
                                -CMAGELLEF E--------- DGTVGIALNL EEDNVG-VVL MGEGRKIAEG -SSVKATGRI
                                -AMAGELLEF E--------- DGTVGIALNL EEDNVG-AVL MGDGRDIQEG -SSVKSTGRI
                                -AMSGELLEF A--------- DGTVGIALNL EQDNVG-AVL MGQGLGIQEG -SAVTATGRI
                                -VMSGELLEF A--------- DGTVGIALNL EEDNVG-AVL MGQGLGIQEG -SAVTATGRI
                                -CMAGELLEF E--------- DGTVGIALNL EEDNVG-VVL MGEGRKIAEG -SSVKATGRI
                                -AMAGELLEF E--------- DGTIGIAQNL EEDNVG-AVL MGEGREIQEG -SSVIATGRI
                                -AMASELLEF E--------- DGTVGIALNL EEDNVG-AVL MGDGRKLSEG -STVKSTGKI
                                -AMAGELLDF E--------- DGTVGIALNL EEDNVG-AVL MGEGREIQEG -SSVIASGKI
                                -TMAGELLEF E--------- DGTAGIALNL EEDNVG-AVL MGTGRQIQEG -GTVKSTGKI
                                -AMAGELLDF E--------- DGTVGIALNL EEDNVG-AVL MGEGRDIQEG -SSVTATGKI
                                -VMAGELLEF V--------- DGTIGIALNL EEDNVG-AVL MGEGREIQEG -SSVTATGKI
                                -CMAGELLNF E--------- DGTVGIALNL EEDNVG-AVL MGTGLDIQEG -STVQATGKI
                                -AMAGELLEF E--------- DGTVGIALNL EENDVG-AVL MGDGLNIQEG -STVRATSKI
                                -AMAGELLEF E--------- DGTVGIAQNL EEDNVG-AVL MGEGLEIQEG -SSVTATGRI
                                -CMAGELLEF E--------- DGTIGIALNL EEDNVG-AVL MGTGFGIQEG -SSVQATGKI
                                -AMAGELLEF E--------- DGSIGIAQNL EEDNVG-AVL MSEGRDIQEG -SSVTATGKI
                                -AMAGELLEF E--------- DGTIGIAQNL EEDNVG-AVL MGEGLEIQEG -SSVTATGRI
                                -AMAGELLEF E--------- DGTIGIAQNL EEDNVG-AVL MGEGREIQEG -SSVTATGRI
                                -AMSGELLEF A--------- DGTVGIALNL EQDNVG-AVL MGQGLGIQEG -SAVTATGRI
                                -TMAGELLEF D--------- DGTTGIALNL EEDNVG-AVL MGTGIGIQEG -STVKSTGKI
                                -AMAGELLEF E--------- DGTVGIAQNL EEDNVG-AVL MGEGREIQEG -SSVTATGRI
                                -AMAGELLEF E--------- DGTVGIAQNL EEDNVG-AVL MGEGREIQEG -SSVTATGRI
                                -AMAGELLEF E--------- DGTVGIALNL EEDNVG-AVL MGTGFGIQEG -STVKATGKI
                                -AMAGELLDF E--------- DGTVGIALNL EEDNVG-AVL MGAGRQIQEG -STVTATGKI
                                -AMAGELLEF E--------- DGTVGIAQNL EEDNVG-AVL MGEGLEIQEG -SSVTATGRI
                                -AMAGELLEF E--------- DGTIGIAQNL EEDNVG-AVL MGEGLEIQEG -SSVTATGRI
                                -AMAGELLEF E--------- DGTVGIAQNL EEDNVG-AVL MGEGRDIQEG -STVTATGRI
                                -AMAGELLDF E--------- DGTVGIALNL EEDNVG-AVL MGDGFGIQEG -STVNATGRI
                                -TMAGELLEF E--------- DGTAGIALNL EEDNVG-AVL MGTGRYIQEG -STVKSTGKI
                                -CMAGELLEF E--------- DGTIGIALNL EEDNVG-AVL MGTGLDIQEG -STVQATGKI
                                -AMSGELLEF A--------- DGTVGIALNL EQDNVG-AVL MGQGLGIQEG -SAVTATGRI
                                -CMAGELLEF E--------- DGTIGIALNL EEDNVG-AVL MGTGLDIQEG -SSVQATGKI
                                -AMAGELLEF E--------- DGTVGIAQNL EEDNVG-AVL MGEGREIQEG -STVTATGRI
                                -AMSGELLEF E--------- DGTVGIALNL EEDNVG-AVL MGQGREIQEG -STVKATGRI
                                -TMAGELLEF D--------- DGTIGIALNL EEDNVG-AVM MGTGRQVLEG -STVKSTGKI
                                -CMAGELLEF E--------- DGTVGIALNL EQDNVG-AVL MGDGLQIQEG -SSVTATGKI
                                -AMAGELLEF E--------- DGTVGIAQNL EEDNVG-AVL MGTGNSIQEG -SSVRATGRI
                                -AMAGELLEF E--------- DGTVGIAQNL EEDNVG-AVL MGEGLEIQEG -SSVTATGRI
                                -AMAGELLEF E--------- DGTIGIAQNL EEDNVG-AVL MGEGLEIQEG -SSVTATGRI
                                -VMAGELVEF E--------- DGTVGIALNL EEDNVG-VVL MGNGFGIQEG -STVKSTGKI
                                -AMAGELLEF E--------- DGTVGIAQNL EEDNVG-AVL MGEGREIQEG -SSVTATGRI
                                -AMAQELLEF E--------- DGTIGIALNL EEDNVG-AVL MGAGYGIQEG -STVKATGKI
                                -AMAGELLEF E--------- DGTVGIAQNL EEDNVG-AVL MGEGREIQEG -SSVTATGRI
                                -AMAGELLEF E--------- DGTVGIAQNL EEDNVG-AVL MGEGREIQEG -SSVTATGRI
                                -AMSGELLEF A--------- DGTIGIALNL EEDNVG-AVL MGQGLGIEEG -SAVIATGRI
                                -AMSGELLEF A--------- DGTVGIALNL EEDNVG-AVL MGQGLGIEEG -SAVIATGRI
                                -AMAGELLEF E--------- DGTIGIAQNL EEDNVG-AVL MGTGNNIQEG -SSVRATGKI
                                -AMSGELLEF A--------- DGTVGIALNL EEDNVG-AVL MGDGINIREG -SAVTATGKI
                                -CMAGELLEF E--------- DGTVGIALNL EQDNVG-AVL MGDGLQIQEG -SSVTATGKI
                                -AMAGELLEF E--------- DGTVGIALNL EENDVG-AVL MGDGLNIQEG -STVRATGKI
                                -AMSGELLEF A--------- DGTVGIALNL EEDNVG-AVL MGQGLGIEEG -SAVTATGRI
                                -AMAGELLEF Q--------- DGTIGIALNL EEDNVG-AVL MGDGFGIQEG -GTVRATGRI
                                -AMAGELLEF E--------- DGTVGIALNL EEDNVG-AVL MGEGFGIQEG -STVKATGKI
                                -AMAGELLEF E--------- DGTVGIALNL EENDVG-AVL MGDGLNIQEG -STVRATGKI
                                -AMSGELLEF A--------- DGTVGIALNL EEDNVG-AVL MGDGINIREG -SAVTATGKI
                                -AMAGELLEF E--------- DGTIGIAQNL EEDNVG-AVL MGEGREIQEG -SSVIATGRI
                                -AMAGELLEF E--------- DGTVGIAQNL EEDNVG-AVL MGTGNNIQEG -SSVRATGRI
                                -AMASELLEF E--------- DGSIGIALNL EEDDVG-AVL MSDGRGIEEG -SSVKSTGRI
                                -AMAGELLEF E--------- DGTVGIAQNL EEDNVG-AVL MGEGREIQEG -STVTATGRI
                                -AMSGELLEF E--------- DGTIGIAQNL EEDNVG-AVL MGEGLEIQEG -SSVTATGRI
                                -AMSGELLEF E--------- DGTIGIAQNL EEDNVG-AVL MGEGLEIQEG -SSVTATGKI
                                -AMAGELLEF E--------- DGTVGIALNL EEDNVG-AVL MGEGFGIQEG -STVKATGKI
                                -AMAGELLNF E--------- DGTVGIALNL EEDNVG-AVL MGDGRQIQEG -SSVTATGKI
                                -AMAGELLEF E--------- DGTIGIALNL EEDNVG-AVL MGTGLDIQEG -STVKATGKI
                                -AMAAELVEF E--------- DGTVGIVLNL EEDNVG-AVL MGDGTNIQEG -SSVRATGRI
                                -AMSGELLEF E--------- DGTIGIAQNL EEDNVG-AVL MGEGIEIQEG -SSVTATGRI
                                -AMSGELLEF E--------- DGTVGIAQNL EEDNVG-AVL MGEGLEIQEG -SSVTATGRI
                                -AMAGELLEF E--------- DGTIGIAQNL EEDNVG-AVL MGEGRQIQEG -SSVTATGRI
                                -AMSGELLEF A--------- DGTVGIALNL EEDNVG-AVL MGQGLGIEEG -SAVTATGRI
                                -CMAGELLEF E--------- DGTVGIAQNL EQDNVG-AVL MGDGLNIQEG -SSVTATGKI
                                -AMSGELLEF E--------- DGTIGIAQNL EEDNVG-AVL MGEGLEIQEG -SSVTATGRI
                                -AMSGELLEF E--------- DGTIGIAQNL EEDNVG-AVL MGEGLEIQEG -SSVTATGRI
                                -CMAGELLEF E--------- DGTIGIALNL EEDNVG-AVL MGTGFGIQEG -STVKATGKI
                                -CMAGELLEF E--------- DGTVGIAQNL EQDNVG-AVL MGDGLNIQEG -SSVTATGKI
                                -AMAQELLEF E--------- DGTIGIALNL EEDNVG-AVL MGSGYGIQEG -STVKATGRI
                                -AMAGELLEF E--------- DGTIGIAQNL EEDNVG-AVL MGEGRSIQEG -SSVTATGRI
                                -AMSGELLEF A--------- DGTVGIALNL EEDNVG-AVL MGQGLGIEEG -SAVIATGRI
                                -AMAGELLEF E--------- DGTIGLALNL EEDNVG-AVL MGEGRNIQEG -STVTATGRI
                                -AMAGELLEF E--------- DGTIGIAQNL EEDNVG-AVL MGEGRSIQEG -SSVTATGKI
                                -AMAGELLEF E--------- DGTVGIALNL EQDNVG-AVL MGDGLDIQEG -SSVKATGKI
                                -AMAGELLEF E--------- DGTIGIAQNL EEDNVG-AVL MGQGRDIQEG -SSVTATGKI
                                -VMAGELVEF A--------- DGTVGIAQNL EEDNVG-AVL MGEGREIQEG -SAVTATGRI
                                -AMAGELLEF E--------- DGTIGIALNL EEDNVG-AVL MGTGFGIQEG -STVKATGKI
                                -VMSGELVEF E--------- DGTTGIALNL EEDNVG-AVL MGEGRNIQEG -STVKATGKI
                                -AMAGELLEF E--------- DGTIGIAQNL EEDNVG-AVL MGEGRQIQEG -SSVTATGRI
                                -AMAGELLEF E--------- DGTIGIAQNL EEDNVG-AVL MGEGREIQEG -SSVTATGKI
                                -AMAGELLEF E--------- DGTIGIAQNL EEDNVG-AVL MGEGRSIQEG -SSVTATGRI
                                -AMSGELLEF E--------- DGTVGIALNL EEDNVG-AVL MGDGRDIQEG -SNVKATGRI
                                -AMAGELLEF E--------- DGTIGIAQNL EEDNVG-AVL MGQGRDIQEG -SSVTATGKI
                                -AMAGELLEF E--------- DGTIGIALNL EEDNVG-VVL MGEGRNIQEG -STVTATGRI
                                -AMAGELLEF E--------- DGTVGIALNL EEDNVG-AVL MGEGREIQEG -SSVKSTGKI
                                -TMAGELLEF E--------- DGTIGIALNL EEDTVG-AVL MGDGIHIQEG -SSVTATGKI
                                -AMAGELLEF E--------- DGTIGIAQNL EEDNVG-AVL MGEGREIQEG -SSVTATGRI
                                -AMAGELLDF E--------- DGTVGLAFNL EEDNVG-VVL LGDGREIQEG -SSVTATGKI
                                -AMAGELLEF E--------- DGTIGIAQNL EEDNVG-AVL MGEGREIQEG -SSVTATGRI
                                -VMANELLEF E--------- DGSIGIALNL EEDDVG-AVL MSGGRGIEEG -SVVKSTGKI
                                -CMAGELLEF E--------- DGTIGIALNL EEDNVG-AVL MGTGFGIQEG -STVKATGKI
                                -AMSGELLEF E--------- DGTVGIALNL EEDNVG-AVL MGDGRDIQEG -SSVKATGRI
                                -AMAGELLEF E--------- DGTIGIALNL EEDNVG-VVL MGEGLDIQEG -STVTATGRI
                                -VMAGELVEF E--------- DGTVGIALNL EEDNVG-AVL MGSGRGIQEG -SSVKATGKI
                                -VMSGELVEF E--------- DGTTGIALNL EEDNVG-AVL MGEGRNIQEG -STVKATGKI
                                -AMSGELLEF E--------- DGTIGIAQNL EEDNVG-AVL MGEGLEIQEG -SSVTATGRI
                                -AMSGELLEF E--------- DGTVGIALNL EEDNVG-AVL MGDGFGIKEG -GTVKATGKI
                                -VMAGELVEF E--------- DGTVGIAQNL EEDNVG-AVL MGEGRNIQEG -STVTATGKI
                                -AMAGELLEF E--------- DGTVGIAQNL EEDNVG-AVL MGEGLEIQEG -SSVTATGRI
                                -AMAGELLEF E--------- DGTIGIAQNL EEDNVG-AVL MGEGRDIQEG -SSVTATGRI
                                -VMASELLEF S--------- DGTVGVALNL EQDNVG-AVL MGSGRDISEG -STVKATGKI
                                -VMAGELVEF D--------- DGTIGIALNL EEDNVG-AVL MGSGRGIQEG -SSVKATGKI
                                -AMAGELLEF E--------- DGTIGIALNL EEDNVG-AVL MGTGLDIQEG -STVKATGRI
                                -AMAGELLDF E--------- DGTVGIALNL EEDNVG-AVL MGDGIEIQEG -STVKATGKI
                                -AMSGELLEF A--------- DGTVGIALNL EEDNVG-AVL MGQGLGIEEG -SAVIATGRI
                                -AMAGELLEF T--------- DGTVGLVLNL EEDNVG-AVL MGQGLGIQEG -SAVTATGRI
                                -AMAAELLEF E--------- DGTIGIALNL EEDNVG-AVL MGEGRDIQEG -SSVTSTGKI
                                -VMSQELLEF E--------- DGTIGIALNL EEDNVG-AVL MGDGFGIQEG -STVKTTGQI
                                -AMAGELLEF E--------- DGTIGIALNL EEDNVG-AVL MGTGFGIQEG -STVKATGKI
                                -AMAGELLEF E--------- DGSIGIALNL EEDNVG-AVL MSEGRDIQEG -STVKATGKI
                                -VMAGELVEF E--------- EGTIGIALNL EEDNVG-AVL MGEGRDIQEG -SSVKATGRI
                                -AMSGELLEF E--------- DGTVGIALNL EEDNVG-AVL MGDGFGIKEG -GTVKATGKI
                                -AMAAELLEF E--------- DGTIGIALNL EEDNVG-AVL MGEGRDIQEG -SSVTSTGKI
                                -AMAGELLEF E--------- DGTVGIALNL EEDNVG-AVL MGEGREIQEG -STVTATGRI
                                -AMAGELLEF E--------- DGTVGIALNL EEDNVG-VVL MGEGRDIQEG -SSVKSTGKI
                                -AMSGELLEF E--------- DGTVGIALNL EEDNVG-AVL MGDGFGIKEG -GTVKATGKI
                                -AMAGELLEF E--------- DGTIGIAQNL EEDNVG-AVL MGEGRNIQEG -SSVTATGRI
                                -AMSGELLEF E--------- DGTVGIALNL EEDNVG-AVL MGDGFGIKEG -GTVKATGKI
                                -AMSGELLEF E--------- DGTVGIALNL EEDNVG-AVL MGDGFGIKEG -GTVKATGKI
                                -AMSGELLEF E--------- DGTVGIALNL EEDNVG-AVL MGDGFGIKEG -GTVKATGKI
                                -VMSGELVEF E--------- DASVGLALNL EADNVG-VVL MSNGRDIQEG -SAVKATGKI
                                -AMSGELLEF E--------- DGTVGIALNL EEDNVG-AVL MGDGFGIKEG -GTVKATGKI
                                -AMAGELLEF E--------- DGSIGIALNL EEDNVG-AVL MSEGRDIQEG -STVKATGKI
                                -AMSGELLEF E--------- DGTVGIALNL EEDNVG-AVL MGDGFGIKEG -GTVKATGKI
                                -VMAGELLEF E--------- DGTIGIALNL EEDNVG-AVL MGEDRGIQEG -SSVKATGRI
                                -VMAGELVQF E--------- DGTEGIALNL EDDNVG-AVL MGEGRGIQEG -STVKATGKI
                                -AMAGELLEF E--------- DGTVGIAQNL EEDNVG-AVL MGEGHDIQEG -SSVTATGRI
                                -VMAGELVEF E--------- DGTVGIALNL EEDNVG-AVL MGDGRDIQEG -SSVTATGKI
                                -AMSGELLEF E--------- DGTVGIALNL EEDNVG-AVL MGDGFGIKEG -GTVKATGKI
                                -AMSGELLEF E--------- DGTVGIALNL EEDNVG-AVL MGDGFGIKEG -GTVKATGKI
                                -VMSGELVEF E--------- DASVGLALNL EADNVG-VVL MSNGREIQEG -SAVKATGKI
                                -AMSGELLEF E--------- DGTVGIALNL EEDNVG-AVL MGDGFGIKEG -GTVKATGKI
                                -AMSGELLEF E--------- DGTVGIALNL EEDNVG-AVL MGDGFGIKEG -GTVKATGKI
                                -VMSGELLEF E--------- DGTVGIAQNL EEDNVG-AVL MGEGRNIQEG -STVTATAKI
                                -AMSGELLEF E--------- DGTVGIALNL EEDNVG-AVL MGDGFGIKEG -GTVKATGKI
                                -AMSGELLEF E--------- DGTVGIALNL EEDNVG-AVL MGDGFGIKEG -GTVKATGKI
                                -AMSGELLEF E--------- DGTVGIALNL EEDNVG-AVL MGDGFGIKEG -GTVKATGKI
                                -AMSGELLEF E--------- DGTVGIALNL EEDNVG-AVL MGDGFGIKEG -GTVKATGKI
                                -VMSGELLEF E--------- DGTVGIAQNL EEDNVG-AVL MGEGRNIQEG -STVTATAKI
                                -AMSGELLEF E--------- DGTVGIALNL EEDNVG-AVL MGDGFGIKEG -GTVKATGKI
                                -VMSGELVEF E--------- DGTTGIALNL EEDNVG-AVL MGEGRNIQEG -STVKATGKI
                                -AMAGELLEF E--------- DGTIGIAQNL EEDNVG-AVL MGQGLDIQEG -SSVTATGRI
                                -VMAGELVEF S--------- DGTVGIAQNL EEDNVA-AVL MGEGREIQEG -SAVTATGRI
                                -AMAGELLEF E--------- DGTVGIALNL EEDNVG-VVL MGEGRDIQEG -SSVKSTGKI
                                -VMSGELLEF E--------- DGTIGIALNL EQDNVG-AVL MGEGREIQEG -STVKATGKI
                                -VMAGELVQF E--------- DGTEGIALNL EDDNVG-AVL MGEGRGIQEG -STVKATGKI
                                -VMSGELLEF E--------- DGTVGIAQNL EEDNVG-AVL MGEGRNIQEG -STVTATAKI
                                -VMAGELVEF E--------- DGTVGIALNL EEDNVG-AVL MGSGRGIQEG -SSVKSTGRI
                                -AMSGELLEF E--------- DGTVGIALNL EEDNVG-AVL MGDGFGIKEG -GTVKATGKI
                                -AMAGELLEF E--------- DGTIGIAQNL EEDNVG-AVL MGQGLDIQEG -SSVTATGKI
                                -AMSGELLEF E--------- DGTVGIALNL EEDNVG-AVL MGDGFGIKEG -GTVKATGKI
                                -VMSGELLEF A--------- DGTIGIALNL EEDNVG-AVL MGEGREIQEG -SAVTATGRI
                                -AMSGELLEF E--------- DGTVGIALNL EEDNVG-AVL MGDGFGIKEG -GTVKATGKI
                                -AMSGELLEF E--------- DGTVGIALNL EEDNVG-AVL MGDGFGIKEG -GTVKATGKI
                                -AMAGELLEF E--------- DGTVGIAQNL EEDNVG-AVL MGEGLEIQEG -SSVTATGRI
                                -AMAGELLEF E--------- DGTEGIALNL EDDNVG-AVL MGEGNGIQEG -STVRATGKI
                                -VMAGELLEF E--------- DGTEGIALNL EDDNVG-VVL MGEGISIQEG -STVKATGRI
                                -AMAGELLEF E--------- DGTIGIAQNL EEDNVG-AVL MGQGLEIQEG -SSVTATGRI
                                -AMAGELLEF E--------- DGTIGIAQNL EEDNVG-AVL MGEGRSIQEG -SSVTATGRI
                                -VMSGELVEF E--------- DGTVGIALNL EADNVG-VVL MGDGIGIQEG -SNVKATGKI
                                -AMAGELLEF T--------- DGTVGIALNL EEDNVG-AVL MGEGLEIQEG -SAVTATGRI
                                -VMSGELLEF E--------- DGTVGIAQNL EEDNVG-AVL MGEGRNIQEG -STVTATAKI
                                -AMAGELLEF E--------- DGTIGIAQNL EEDNVG-AVL MGQGLEIQEG -SSVTATGRI
                                -AMAGELLEF E--------- DGTVGIAQNL EEDNVG-AVL MGEGIEIQEG -SSVTATGKI
                                -AMAGELLEF A--------- DGTVGIALNL EEDNVG-AVL MGEGLEIQEG -SAVTATGRI
                                -AMAGELLEF E--------- DGTIGIALNL EEDNVG-AVL MGTGLDIQEG -STVKATGKI
                                -AMAGELLEF E--------- DGTIGIAQNL EEDNVG-AVL MGEGLEIQEG -SSVTATGRI
                                -AMAGELLEF E--------- DGTIGIAQNL EEDNVG-AVL MGEGRSIQEG -SSVTATGRI
                                -AMAGELLEF E--------- DGTVGIALNL EEDNVG-AVL MGTGLDIQEG -STVKATGKI
                                -AMAGELLEF E--------- DGTIGIALNL EEDNVG-AVL MGTGLDIQEG -STVKATGKI
                                -VMAGELVEF E--------- DGTEGIALNL EDDNVG-IVL MGEGLGIQEG -STVRATGKI
                                -AMAGELLEF E--------- DGTVGIALNL EEDNVG-VVL MGEGLDIQEG -SSVTSTGKI
                                -AMAGELLQF E--------- DGTIGIAQNL EEDNVG-AVL MGEGLKIQEG -STVTATGKI
                                -AMAGELLEF E--------- DGTEGIALNL EDDNVG-AVL MGEGLGIQEG -STVKATGKI
                                -VMAGELIQF E--------- DGTEGIALNL EDDNVG-AVL MGEGRGIQEG -STVKATGKI
                                -AMSSELLEF E--------- DGTIGIALNL EEDNVG-AVL MGDGHKIEEG -SSVTGTGRI
                                -VMSGELLEF A--------- EGTIGIALNL EEDNVG-AVL MGEGRDIQEG -SPVTATGRI
                                -AMAGELLEF E--------- DGTEGIALNL EDDNVG-AVL MGEGLGIQEG -STVKASGRI
                                -VMSGELVEF E--------- DGTIGIALNL EADNVG-VVL MGDGVGIQEG -SNVKATGKI
                                -AMSQELLEF E--------- DGTIGIALNL EEDNVG-AVL MGEGHEIQEG -STVTATGKI
                                -AMSQELLEF E--------- DGTIGIALNL EEDNVG-AVL IGDGFGIQEG -STVKATGKI
                                -AMAGELLEF A--------- DGTIGVALNL EEDNVG-AVL MGEGLEIQEG -SAVTATGRI
                                -VMSGELLEF A--------- EGTIGIALNL EEDNVG-AVL MGEGRDIQEG -SAVTATGRI
                                -AMAGELLQF E--------- DGTVGIAQNL EEDNVG-AVL MGQGLNIQEG -SSVTATGKI
                                -AMSGELLEF A--------- DGTIGIALNL EEDNVG-AVL MGEGREIQEG -SAVTATGRI
                                -VMSGELVEF E--------- DGTVGIALNL EADNVG-VVL MGDGIGIQEG -SNVKATGKI
                                -VMAGELVQF E--------- DGTEGIALNL EDDNVG-VVL MGEGRGIQEG -STVKATGKI
                                -AMSGELLEF A--------- DGTIGIALNL EEDNVG-AVL MGEGREIQEG -SAVTATGRI
                                -VMAGELVEF E--------- DGTEGIALNL EDDNVG-VVL MGEGLGIQEG -STVRATGKI
                                -VMAGELLEF E--------- DGTIGIALNL EEDNVG-AVL MGSGLNIQEG -SSVTATTKI
                                -AMSGELLEF A--------- DGTIGIALNL EEDNVG-AVL MGEGREIQEG -SAVTATGRI
                                -AMAGELLEF E--------- DGTIGIAQNL EEDNVG-AVL MGEGRSIQEG -SSVTATGKI
                                -AMAGELLEF E--------- DGTVGIALNL EEDNVG-AVL MGEGHSIQEG -STVTATGKI
                                -VMAGELVEF E--------- DGTEGIALNL EDDNVG-VVL MGEGGGIQEG -STVKATGKI
                                -AMAGELLDF E--------- DGTVGIAFNL EEDNVG-TVL LGEGRQIQEG -STVTATGKI
                                -AMAGELLEF E--------- DGTVGIALNL EEDNVG-AVL MGEGHAIQEG -STVTATGKI
                                -AMAGELVEF E--------- DGTEGIALNL EDDNVG-AVL MGEGLGIQEG -STVKATGRI
                                -AMAGELLEF E--------- DGTVGIALNL EEDNVG-AVL MGEGHSIQEG -STVTATGKI
                                -AMAGELLEF E--------- DGTVGIALNL EEDNVG-AVL MGEGHSIQEG -STVTATGKI
                                -VMAGELVEF E--------- DGTVGIALNL EQDNVG-VVL MGDGLDIQEG -SSVKATGKI
                                -AMAGELLEF E--------- DGTVGIALNL EEDNVG-VVL MGEGHSIQEG -STVTATGKI
                                -AMAGELLEF E--------- DGTVGIALNL EEDNVG-AVL MGEGHSIQEG -STVTATGKI
                                -AMSGELLEF A--------- DGTIGIALNL EEDNVG-AVL MGEGREIQEG -SAVTATGRI
                                -AMAGELLEF E--------- DGTVGIALNL EEDNVG-VVL MGEGHSIQEG -STVTATGKI
                                -AMAGELLEF E--------- DGTRGIALNL EEDNVG-AVL MGTGRQIQEG -STVKSTGEI
                                -AMAGELLEF E--------- DGTVGIALNL EEDNVG-VVL MGEGHSIQEG -STVTATGKI
                                -VMAGELVEF A--------- DGTIGIAQNL EEDNVG-AVL MGEGREIQEG -SAVTATGRI
                                -AMAGELLEF E--------- DGTIGLALNL EEDNVG-AVL MGEGHEIQEG -STVTATGKI
                                -VMAGELVEF A--------- DGTIGIAQNL EEDNVG-AVL MGEGREIQEG -SAVTATGRI
                                -AMSGELLEF A--------- DGTIGIALNL EEDNVG-AVL MGEGREIQEG -SAVTATGRI
                                -VMAGELVVF E--------- DGTEGLALNL EDDNVG-VVL MGEGVGIQEG -GTVKATGKI
                                -AMAGELLEF E--------- DGTVGIALNL EEDNVG-AVL MGEGHSIQEG -STVTATGKI
                                -VMAGELVEF E--------- DGTVGITLNL EEDNVG-VVL MGSGLGIQEG -SSVKATGRI
                                -AMAGELLEF E--------- DGTEGIALNL EDDNVG-AVL MGEGYGIQEG -STVKATGKI
                                -VMAGELVVF E--------- DGTEGLALNL EDDNVG-VVL MGEGYGIQEG -STVKATGKI
                                -AMAGELLEF E--------- DGTEGIALNL EDDNVG-AVL MGEGLGIQEG -STVRATGKI
                                -AMAGELLEF E--------- DGTIGIAQNL EEDNVG-AVL MGEGRDIQEG -SSVTATGRI
                                -AMAGELLEF E--------- DGTIGIAQNL EEDNVG-AVL MGEGRDIQEG -SSVTATGRI
                                -AMAGELLEF E--------- DGTEGIALNL EDDNVG-AVL MGEGLGIQEG -STVRATGKI
                                -VMAGELVVF E--------- DGTEGLALNL EDDNVG-VVL MGEGVGIQEG -GTVKATGKI
                                -VMSGELVQF D--------- DGSEGIALNL EDDNVG-AVL LAEGVGIQEG -STVKATGRI
                                -VMAGELVEF E--------- DGTEGIALNL EDDNVG-VVL MGEGLGIQEG -STVKATGKI
                                -VMAGELVEF E--------- DGTVGIALNL EEDNVG-VVL MGEGLEIQEG -STVTATGKI
                                -AMAGELLEF E--------- DGTIGIAQNL EEDNVG-AVL MGEGRDIQEG -SSVTATGRI
                                -VMAGELVQF E--------- DGTEGIALNL EDDNVG-VVL MGEGRGIQEG -STVKATGKI
                                -VMSGELVQF D--------- DGSEGIALNL EDDNVG-AVL LTDGIGIREG -STVKATTRI
                                -AMAGELVEF E--------- DGTVGILQNL EEDNVG-AVL MGQGLNIQEG -SSVTATGRI
                                -VMAGELVEF E--------- DGTEGIALNL EDDNVG-AVL MGEGLGIQEG -STVRATGKI
                                -VMAGELVEF E--------- DGTVGIALNL EQDNVG-VVL MGDGLDIQEG -SNVKATGKI
                                -VMAGELVEF E--------- DGTEGIALNL EDDNVG-AVL MGEGVGIQEG -STVKATGKI
                                -VMAGELVQF E--------- DGTEGIALNL EDDNVG-VVL MGEGRGIQEG -STVKATGKI
                                -VMAGELVQF E--------- DGTEGIALNL EDDNVG-VVL MGEGRGIQEG -STVKATGKI
                                -AMAGELVEF E--------- DGTEGIALNL EDDNVG-AVL MGEGLGIQEG -STVKATGKI
                                -TMAGELLEF E--------- DGTIGVALNL EEDNVG-AVL MGEGRDIQEG -SSVKSTGKI
                                -VMAGELVEF E--------- DGTEGIALNL EDDNVG-AVL MGEGLGIQEG -STVRATGKI
                                -VMAGELVEF E--------- DGTEGIALNL EDDNVG-AVL MGEALGVQEG -STVKSTGKI
                                -VMAGELVQF E--------- DGTEGIALNL EDDNVG-IVL MGEGRGIQEG -STVKATGKI
                                -AMAGELLEF E--------- DGTEAIALNL EDDNVG-AVL MGEGLGIQEG -STVKATGKI
                                -VMAGELLEF E--------- DGTIGIAQNL EEDNVG-AVL MGEGRDIQEG -SSVTATGKI
                                -VMAGELVEF E--------- DGTIGIALNL EQDNVG-VVM MGDGLKIQEG -SSVKTTGRI
                                -AMAGELLEF E--------- DGTEAIALNL EDDNVG-AVL MGEGLGVQEG -STVKATGKI
                                -AMAGELLEF E--------- DGTIGIAQNL EEDNVG-AVL MGEGRDIQEG -SSVTATGRI
                                -AMSSELLEF Q--------- DGTIGIALNL EEDNVG-AVL MGDGHKIEEG -SSVTATGRI
                                -VMAGELVEF E--------- DGTEGIALNL EDDNVG-AVL MGEGLGIQEG -STVRATGKI
                                -VMASELLEF E--------- DGTVGIAQNL EEDNVG-AVL IGDGRQIQEG -SSVTATGRI
                                -VMSGELLEF Q--------- DGTIGVALNL EADNVG-AVL MGDGLKIQEG -DSVKATGKI
                                -AMAGELLEF E--------- DGTIGIVQNL EEDNVA-AVL MGEGRDIQEG -SSVTATGRI
                                -VMAGELVQF E--------- DGTEGIALNL EDDNVG-VVL MGEGRGIQEG -STVKATGKI
                                -AMAGELLEF E--------- DGTEGIALNL EDDNVG-AVL MGEGLGIQEG -STVKATGKI
                                -AMAGELLEF E--------- DGTVGIALNL EEDNVG-AVL MGEGHAIQEG -STVTATGKI
                                -AMAGELLEF E--------- DGTEAIALNL EDDNVG-AVL MGEGLGVQEG -STVKATGKI
                                -AMAGELLEF E--------- DGTEGIALNL EDDNVG-AVL MGEGYGIQEG -STVKATGKI
                                -VMAGELVEF E--------- DGTEGIALNL EDDNVG-AVL MGEGLGIREG -STVKSTGKI
                                -VMAGELVLF E--------- DGTEGLALNL EDDNVG-AVL MGEGLGIQEG -SSVKATGRI
                                -VMAGELVVF E--------- DGTEGLALNL EDDNVG-VVL MGEGYGIQEG -STVKATGKI
                                -AMAGELLEF E--------- DGTEGIALNL EDDNVG-AVL MGEGNGIQEG -STVRATGKI
                                -AMAGELLEF E--------- DGTEGIALNL EDDNVG-AVL MGEGLGIQEG -STVKATGKI
                                -VMAGELVEF E--------- DGTEGIALNL EDDNVG-AVL MGEALGVQEG -STVKSTGKI
                                -AMSSELLEF Q--------- DGTIGIALNL EEDNVG-AVL MGEGRGIEEG -SSVIATGRI
                                -VMAGELVEF E--------- EGTVGVALNL EQDNVG-VVL MGNGVTIQEG -SSVKATGRI
                                -VMAGELVEF E--------- DGTEGIALNL EDDNVG-AVL MGEGLGIQEG -STVRATGKI
                                -AMASELLEF E--------- DGTVGIAQNL EEDNVG-AVL IGDGRQIQEG -SSVTATGRI
                                -VMAGELVEF E--------- DGTEGIALNL EDDNVG-IVL MGEGIGIQEG -STVRATGKI
                                -VMAGELLEF E--------- DGTEGIALNL EDDNVG-AVL MGEALGVQEG -SNVKSTGKI
                                -AMAGELLEF A--------- DGTEGIALNL ESDNVG-AVL MGEGHGISEG -SSVKATGKI
                                -AMAGELLEF E--------- DGTAGVALNL EEDNVG-AVL MGDGRQIQEG -STVTATGKI
                                -VMAGELLEF E--------- DGTEGIALNL EDDNVG-AVL MGEALGVQEG -SNVKSTGKI
                                -VMAGELLEF E--------- DGTEGIALNL EDDNVG-AVL MGEALGVQEG -SNVKSTGKI
                                -AMAGELLEF A--------- DGTEGIALNL ESDNVG-AVL MGEGHGISEG -SSVKATGKI
                                -AMAGELLEF E--------- DGTEAIALNL EDDNVG-AVL MGEGRGIQEG -STVKATGKI
                                -CMAGELVEF V--------- DGTEGIALNL EDDNVG-AVL MGEGREIQEG -STVKATGKI
                                -VMAGELLEF E--------- DGTEGIALNL EDDNVG-AVL MGEALGVQEG -SNVKSTGKI
                                -VMAGELLEF E--------- DGTEGIALNL EDDNVG-AVL MGEALGVQEG -SNVKSTGKI
                                -AMAGELLEF E--------- DGTEGIALNL EDDNVG-AVL MGEGLGVQEG -STVKATGKI
                                -VMAGELLEF E--------- DGTEGIALNL EDDNVG-AVL MGEALGVQEG -SNVKSTGKI
                                -AMAGELLEF E--------- DGTEGIALNL EDDNVG-AVL MGEGLGIQEG -STVKATGKI
                                -VMAGELVEF E--------- DGTEGIALNL EDDNVG-VVL MGEALGVQEG -STVKATGKI
                                -VMAGELVVF E--------- DGTEGLALNL EDDNVG-VVL MGEGYGIQEG -STVKATGKI
                                -VMAGELVLF E--------- DGTEGLALNL EDDNVG-VVL MGEGLGIQEG -STVKATGRI
                                -AMAGELLEF A--------- DGTEGIALNL ESDNVG-AVL MGEGHGISEG -SSVKATGKI
                                -AMAGELLEF A--------- DGTEGIALNL ESDNVG-AVL MGEGHGISEG -SSVEATGKI
                                -VMAGELVEF E--------- DGTEGIALNL EDDNVG-VVL MGQGLGIQEG -STVRATGKI
                                -AMAGELLEF E--------- DGTAGVALNL EEDNVG-AVL MGDGRQIQEG -STVTATGKI
                                -VMAGELLEF E--------- DGTEGIALNL EDDNVG-AVL MGEALGVQEG -SNVKSTGKI
                                -VMAGELVEF E--------- DGTEGIALNL EDDNVG-VVL MGEALGVQEG -STVKATGKI
                                -AMAGELLEF E--------- DGTEGIALNL EDDNVG-AVL MGEGLGIQEG -STVKATGKI
                                -VMAGELVEF E--------- DGTEGIALNL EDDNVG-IVL MGQGLGIQEG -STVRATGKI
                                -VMAGELVQF E--------- DGTEGIALNL EDDNVG-AVL MGEGRGIQEG -STVKATGKI
                                -VMAGELVEF E--------- DGTEGIALNL EDDNVG-VVL MGEALGVQEG -STVKATGKI
                                -VMAGELVVF E--------- XGTEGLALNL EDDNVG-VVL MGEGYGIQEG -STVKATGKX
                                -VMAGELVLF E--------- DGTEGLALNL EDDNVG-VVL MGEGLGIQEG -STVKATGRI
                                -VMAGELVEF E--------- DGTEGIALNL EDDNVG-VVL MGEALGVQEG -STVKATGKI
                                -VMAGELVEF E--------- DGTEGIALNL EDDNVG-VVL MGEALGVQEG -STAKATGKI
                                -VMAGELVEF E--------- DGTEGIALNL EDDNVG-VVL MGEALGVQEG -STVKATGKI
                                -VMAGELVLF E--------- DGTEGLALNL EDDNVG-VVL MGEGLGIQEG -STVKATGRI
                                -VMAGELVEF E--------- DGTEGIALNL EDDNVG-VVL MGEALGVQEG -STVKATGKI
                                -VMAGELLEF E--------- DGTEGIALNL EDDNVG-AVL MGEALGVQEG -SNVKSTGKI
                                -VMAGELLEF E--------- DGTEGIALNL EDDNVG-AVL MGEALGVQEG -SNVKSTGKI
                                -VMAGELLEF E--------- DGTEGIALNL EDDNVG-AVL MGEALGVQEG -SNVKSTGKI
                                -AMAGELLEF E--------- DGTEGIALNL EDDNVG-AVL MGEGLGIQEG -STVKATGKI
                                -AMAGELLEF S--------- DGTEGIALNL ESDNVG-AVL MGEGHGISEG -SSVKATGKI
                                -AMAGXLLXF E--------- DGTEGIALNL EDDNVG-AVL MGEGYGXQEG -STVKATGKX
                                -AMAGELLEF E--------- DGTEGIALNL EDDNVG-AVL MGEGNGIQEG -STVRATGKI
                                -VMAGELLEF E--------- DGTEGIALNL EDDNVG-AVL MGEALGVQEG -SNVKSTGKI
                                -AMAGELLEF E--------- DGTEGIALNL EDDNVG-AVL MGEGNGIQEG -STVRATGKI
                                -VMAGELVVF E--------- DGTEGLALNL XDDNVG-VVX MGEGYGIQEG -STVKATGKX
                                -VQAEEVVSF PG-------- -NSLGMVFNL DTDEVG-VIL LDKSDTICAG -SEVRRTGRV
                                -VKSDELIYL GD-------- -GVPGIAFNL DVDEVG-VIL LGDSDRLKAG -DKVRRTGRV
                                -VKSDELVYL GD-------- -GVPGIAFNL DVDEVG-VIL LGDSDRLEAG -DKVRRTGRV
                                -VKSDELVYL GD-------- -GVPGIAFNL DVDEVG-VIL LGDSDRLEAG -DKVRRTGRV
                                -VQAEELVKF PG-------- -NCYGMAYNL DRDEVG-IIL LDDSEDLKAG -CEVLRTGRV
                                -VQVEELVKF PG-------- -NCYGMAYNL DQDEVG-IIL LDSSEDLKAG -CEVLRTGRV
                                -VQADELLRF PG-------- -NLLGIAFNL DPDEIG-VIL LGESEHLQAG -DEVQRTKRV
                                -VQADELLRF PG-------- -NLLGIAFNL DPDEIG-VIL LGESGHLQAG -DEVKRTKRV
                                -VRADELLYF SKPG----MK TPLLGIAFNL DSDQVG-AIV LGESKHIEAG -SQVYRTGRV
                                -VQSEELVKF PG-------- -DRMGIAFNL DPEEVG-LIL LDDSRSLKAG -CEVQRTGRV
                                -VQSEELVKF PG-------- -DRMGLAFNL DPDEVG-LIL LDDGHSLKAG -CEVQRTGRV
                                -VQSEELVKF PG-------- -DRMGLAFNL DPDEVG-LIL LDDGHSLKAG -CEVQRTGRV
                                -VKADELVRF PG-------- -DILGIAFNL DVDELG-VIL LGNSEHLEAG -QEVKRTGKI
                                -VKADELVRF PG-------- -DILGIAFNL DVDELG-VIL LGNSEHLEAG -QEVKRTGKI
                                -VKADELLRF SG-------- -DVLGIAFNL DANEIG-VIL LGNSQHLAAG -QEVQRTGRV
                                -VKADELLRF SG-------- -DILGIAFNL DANEIG-VIL LGNSQHLAAG -QEVQRTGRV
                                -VRADELVCF PKAGAE-ASG EPLLGIAFNL DPEEVG-VIL LGDSQHLQAG -DEVYRTERV
                                -VRSQEQVRF AD-------- -GSMGLAFNL DPDEVG-VVL LNNYTTIKAG -SQVQRTGRV
                                -VRSQEQVKF AD-------- -GSIGLAFNL DPNEVG-VVL LNNHTDIKAG -SQVQRTGRV
                                -VRADELVCF PKAGAE-ASG EPLLGIAFNL DPEEVG-VIL LGDSQHLQAG -DEVYRTERV
                                -VRADELVRF AG-------- -NVYGIAYNF DPDSLG-TIL LGPSEALAVG -DKVQRTGRI
                                -VRLDELIEF PS-------- -GLLGIAFNL DAEEIG-VIL LGDSEQVQAG -DKVYRLGRI
                                -VKADELVRF PG-------- -DILGIAFNL DVDELG-VIL LGNSEHLEAG -QEVKRTGKI
                                -VQAEELVRF PG-------- -NRFGIAYNL DRNEVG-IIL LDNSEDLKAG -CEVLRTGRV
                                -ARLDELIEF PE-------- -GLLGIAFNL DAEEIG-VIL LGDSEGVQAG -DKVYRLGRI
                                -VKADELVRF PG-------- -DILGIAFNL DVDELG-VIL LGNSEHLEAG -QEVKRTGKI
                                -VRADELVCF PRAGVG-AGG EPLLGIAFNL DPDEVG-VIL LGDSQYLQAG -DQVYRTERV
                                -VESAEVVRF PG-------- -GLLGLVFNL DPEEVG-IIL LDKSEHLKAG -CEVQRTGRV
                                -VQADELVCF PRAGVG-SGG LPLLGIAFNL DPEEVG-VIL LGDSKGLQAG -DEVYRTGRV
                                -AEADELVRF ET-------- -GVLGLVFNL DSDQLG-VIL LGSHEGLEAG -QEVKRTGQV
                                -VQADELVCF PRAGVG-SGK LPLLGIAFNL DPEEVG-VIL LGDSKHLQAG -DEVYRTGRV
                                -VQADELVCF PRAGVG-SGE LPLLGIAFNL DPEEVG-VIL LGDSKHLQAG -DEVYRTGRV
                                -GQSEELVLF PG-------- -DRLGMIFNL DPDELG-VVL LDDSQGLQAG -CDVRRTGRV
                                -VQAEEIVRF TG-------- -GSLGMVFNL DPEEVG-VIL LDSNDTLQSG -TEVRRTGKV
                                -VQSEEVVLF GG-------- -DGLGMVFNL DPDEVG-IIL LDKSDRLKAG -CEVRRTGRV
                                -VQSEEIVRF TG-------- -GSLGLVFNL DPDEVG-VVL LDSSDQLQSG -TQVRRTGKV
                                -VKSEEIVCF QG-------- -DSLGMAFNL DIDEVG-TIL LDKSEHLKAG -DEVRRTGRV
                                -VQSEEIVCF TG-------- -GSLGLVFNL DPEEVG-VVL LDSSEQLQSG -TEVRRTGKV
                                -LRADELVSF PRTAVG-DGD GVLLGLAFNL DPEEVG-VIL LGDSQYLQAG -DEVYRTQRV
                                -VKSEEIVCF QG-------- -DSLGMAFNL DIDEVG-TIL LDKSEHLKAG -DEVRRTGRV
                                -VKSEEIVCF QG-------- -DSLGMAFNL DIDEVG-TIL LDKSEHLKAG -DEVRRTGRV
                                -VKSEEIVCF QG-------- -DSLGMAFNL DIDEVG-TIL LDKSEHLKAG -DEVRRTGRV
                                -VKSEEIVCF QG-------- -DSLGMAFNL DIDEVG-TIL LDKSEHLKAG -DEVRRTGRV
                                -VKSEEIVCF PG-------- -DSLGMAFNL DIDEVG-IIL LDKSEHLKAG -DEVRRTGRV
                                -VQAEEIVRF TG-------- -GSLGMVFNL DPEEVG-VIL LDSSDTLQSG -MEVRRTGKV
                                -VKSEEIVCF PG-------- -DSLGMAFNL DIDEVG-IIL LDKSEHLKAG -DEVRRTGRV
                                -VQSEEIVRF AG-------- -GSLGMVFNL DPDEVG-VIL LDSSDKLQSG -TEVRRTGKV
                                -VKSEEIVCF PG-------- -DSLGMAFNL DIDEVG-TIL LDKSEHLKAG -DEVRRTGRV
                                -VKSEEIVCF LG-------- -DSLGMAFNL DIDEVG-IIL LDKSEHLKAG -DEVRRTGRV
                                -VQADELVYF SRSS---AGG EPLLGIAFNL DPDEVG-VIL LGDSHALQAG -DEVYRTERV
                                -VQADELVYF SHSS---AGG EPLLGIAFNL DPDEVG-VIL LGDSHALQAG -DEVYRTERV
                                -VQADELVYF SHSS---AGG EPLLGIAFNL DPDEVG-VIL LGDSHALQAG -DEVYRTERV
                                -VQADELVYF SRSS---AGG EPLLGIAFNL DPDEVG-VIL LGDSHALQAG -DEVYRTERV
                                -VQADELVYF SHSS---AGG EPLLGIAFNL DPDEVG-VIL LGDSHALQAG -DEVYRTERV
                                -VQADELVYF SRSS---AGG EPLLGIAFNL DPDEVG-VIL LGDSHALQAG -DEVYRTERV
                                -PAIGNAIIV ED-----KE- RSIVFETMQH LGDESVRTVS MTSTDGLVRS -MIGTDTGAP
                                -PNQGDAIEL KR-----VDG TTIVFETMQH LGNDVVRAVS MSSTDGLVRG -MTATQTGSP
                                -PKIRSALKI EKP------- -PIMAEVSML LEDGVVRAVA LLPTDGLKRG -TEVIDLDQP
                                -PAIRNALKI EQP------- -ALIAEVAMQ LEENVVRAVA LASTDGLKRG -AEVIDIGRP
                                -PAIRTTLEI KDQ------- -KIWAEVAMQ LEGGIVRAVS FQPTDGLRRG -QKVIDLERV
                                -PAIRTTLEI KDQ------- -KIWAEVAMQ LEGGIVRAVS FQPTDGLRRG -QKVVDLERV
                                -PHIRNALEV VQGDQ----- -RVIAESAMQ LPGNVVRAVA LQPTDGLRRG -ADVIDLGHP
                                -PAIRNALQI NYHEKD--LN LEITAEVAMH LEGGVVRAVS LEPTDGLRRG -IDVVDTGKP
                                -PKIRDALIV KQP------- -KIVAEVAAQ LSGGIVRAVA LFPTDGLSRG -TEIFDTGEP
                                -PKIRTKLII ERP------- -HIVAEVAML LEGGIVKAVA LHPTDGLRRG -TDVIDLGQP
                                -PDIRSALKI RFKDIKTKQD KEIIAEIALQ VEGGIVKAVS MQPTEGLSRG -MDVIDTGGP
                                -PEQGNAIEI NK-----DNG DRLVFETMXH LGXDVXXXVA MGSTDGLIRG -MFGENXXAP
                                -PDQGHAIEL KD-----QQG KKLVFEVFQH LGDDVVRTVA MDSTDGLVRG -MEGSSTGAP
                                -PEQGHAIEL TD-----QEG KKLVFEVFQH LGDDVVRTVA MDSTDGLVRG -MEGRNTEAP
                                -PGIRNALEV RQGEQ----- -RVIAELAMQ LPGNVVRAVA LEPTDGLKRG -AEVVDLGHP
                                -PNQGNAIEL TG-----TKG ERIVFETMQH LGDDIVRTIS MTSTDGLIRG -MEASDTGSP
                                -PNIRSALEI REKIS-AKKD LYVLAEVAVQ LEGNVVRAVS TTPTEGVKRG -MKVLDKGAD
                                -PKIFDAIHI NK-----DD- TLLVMETIQH LGNNTVRCIA MESTDGLVRG -AEAVNTGEP
                                -PAIYNALRI SATNEA-GYE IRLTAEVQQH LGDNRVRAIA MSSTDGLTRG -MKVEDTGSP
                                -PEIYSALRI VR---G-NGE SDLITEVQQH LGDNGVRTVA MSSTDGLQRG -MKVHDTGHP
                                -PEIYTALHI SK---D-DG- SCVVAEVQQM LGGNKVRTVA MSSTDGLKRG -MKVFNTNEP
                                -PNIYTALNM FQ---D-D-G TKIVAEVQQM LGSNKVRTVA MSSTDGLRRG -MKVINTNEP
                                -PEIYNALKI YK---E-DG- SYIVAEVQQM LGSNRVRTVA MASTDGLKRG -MKVENTGEP
                                -PEIYNALEI IT---D-N-G -KVVAEVQQM LGANKVRTVA MSSTDGLKRG -MKVVNTGEP
                                -PNIYTALNM FQ---D-D-G TKVVAEVQQM LGSNKVRTVA MSSTDGLRRG -MKVINTNEP
                                -PEIYTALQI KG---D-D-G STIVAEVQQM LGSNRVRTVA MSSTDGLKRG -MTVVNTGEP
                                -PEIYTALRI YR---E-DG- SYVVAEVQQM LGSNKVRTVA MSSTDGLKRG -MKVENTNSP
                                -PEIYTALKI AR---D-N-G TFLVAEVQQM LGSNRVRTVA MASTDGLRRG -MKVINTNEP
                                -PEIYNALKI TC---E-DG- HVVIAEVQQM LGSNRVRTVA MSSTDGLKRG -MKVENTGEP
                                -PEIYTALRI DT---E-N-G NPIIAEVQQM LGSNKVRTVA MSSTDGLKRG -MKVFNTGEP
                                -PSIYTALNI YK---E-D-G TKIVTEVEQM LGSNIVRTVA MSSTDGLQRG -MKVINTNEP
                                -PNIYTALNM FL---D-D-G TKIVAEVQQM LGSNKVRTVA MSSTDGLRRG -MKVVNTNEP
                                -PNIYTALNM FQ---D-D-G TKVVAEVQQM LGSNKVRTVA MSSTDGLRRG -MKVINTKEP
                                -PEIYNALKI YK---E-DG- SYVVAEVQQM LGSNRVRTVA MASTDGLKRG -MKVENTYEP
                                -PEIYNALNI TM---D-D-G SNLVAEVQQQ IGANKVRTVA MASTDGLKRG -MKVVDTGEP
                                -PEIYTALHI YK---E-DG- SYIVAEVQQM LGSNKVRAVA MASTDGLKRG -MKVINTNEP
                                -PEIYTALHI HK---D-DG- TYVVAEVQQM LGSNKVRTVA MSSTDGLKRG -MKVVNTNEP
                                -PEIYTALHI MR---E-DG- TYLVAEVQQM LGSNRVRTVA MSSTDGLKRG -MKVINTNEP
                                -PEIYTALHI YK---E-DG- SYVVAEVQQM LGSNRVRTVA MSSTDGLKRG -MKVINTNEP
                                -PEIYNALRI EDKDAN-GNP VVLVTEVQQL LGDNRVRSVA MDSSEGLMRG -MKVINTGAP
                                -PEIFDALEI YT---Q-D-G QKTVAEVQQL LGENKVRSVA MSSTDGLQRG -MKVINTKAP
                                -PEIYNAIVI EGVNPA-GEH LKVVCEVQLL LGDNRVRSVS MSSTDGMTRG -MVVTDTGKP
                                -PAIHSLLR- ------AGDH DQIVIEVLAQ RDVHHVRGIA MTPTQGLARG -MAVQDTGGP
                                -PQIYDALVI KDAYPG-QQN PDLVAEVQQL LGENRVRSVA MSSTDGLRRG -MEVVNTGEP
                                -PEIYDALII KNAFED-AEN PDLVLEAQQL LGDNRVRSVA MSRTDGLKRG -MEVINTGAP
                                -PDIYTALQI KGKNAV-NEE VNIVAEVQQI LGDNKVRAVA MSSTDGLSRG -LKVINTKNP
                                -PDIYTSLVI KTKNSA-NEE ISVVAEVQQI LGDNKVRAVA MSSTDGLSRG -MKVTNAKKP
                                -PEIYTALHI NK---D-DG- SYVVAEVQQM LGSNRVRTVA MSSTDGLKRG -MKVINTNEP
                                -PEIYNALEI TGVNPA-GDT LRVVCEVQQM LGDNRVRSVA MSSTDGMTRG -MIAKDTLQP
                                -PPIYGAVYI EDYKKD-GEF VQIVVEVEQA LGNNQVRTVS MSPTEGLNRG -MKAFYRGNQ
                                -PNIYTALNI FR---K-D-G TKIVAEVQQM LGSNRVRTVA MSSTDGLKRG -MKVINTNEP
                                -PEIYTALEI YP---E-NGG AKIVTEVQQM LGSNRVRTVA MSSTDGLKRG -MKVINTNEP
                                -PEIYNALNI TM---D-D-G NILVAEVQQM LGANKVRTVA MSSTDGLKRG -MKVVNTGEP
                                -PGIYTALNI YK---E-D-G TKIVAEVEQM LGSNKVRTVA MSSTDGLQRG -MKVINTNEP
                                -PNIYTALDI YT---S-D-G TKIVAEVQQM LGANKVRTVA MSSTDGLKRG -MEVINTNEP
                                -PEIYTALNI TT---E-S-G ETIVTEVQQM LGSNRVRTVA MSSTDGLKRG -MKVINTNEP
                                -PEIYNALKI YK---E-DG- SYIIAEVQQM IGSNRVRTVA MASTDGLKRG -MKVENTYEP
                                -PEIYTALHI TK---D-DG- SYVVAEVQQM LGSNRVRTVA MSSTDGLKRG -MKVINTHEP
                                -PEIYNALEI TGKNPSTGED IKIVCEVQQM LGDNRVRTVA MSSTEGLTRG -VKGTDTGSP
                                -PEIYNALEI TGKNPSTGED IKIVCEVQQM LGDNRVRTVA MSSTEGLTRG -VKGTDTGSP
                                -PPIYSLLR- ------AGDK KQIFIEVLVQ RDAFHVRGIA LTPTQGLARG -MLVEDTGGP
                                -PEIYHALEI KGKNPA-GQE LRVVCEVQQM LGDNRVRAVA MSGTEGMTRG -MDVVDLKQA
                                -PEIYTALNI YK---E-DG- SFVVAEVQQM LGNNRVRTVA MSSTDGLKRG -MKVINTNEP
                                -PEIYNALRI EDKDAN-GNP VVLVTEVQQL LGDNRVRSVA MDSSEGLMRG -MKVINTGAP
                                -PEIYNALRI EDKDAN-GNP VVLVTEVQQL LGDNRVRSVA MDSSEGLMRG -MKVINTGAP
                                -PNIYTALNM FL---D-D-G TKIVAEVQQM LGSNKVRTVA MSSTDGLRRG -MKVVNTNEP
                                -PNIYDALKI YK---N-DG- SYVVAEVQQM LGSNRVRTVA MASTDGLKRG -MKVESTGEP
                                -PEIYNALKI EK---D-D-G TFVVAEVQQM LGSNRVRTVT MSSTDGLKRG -MKVIDTKDS
                                -PEIYHALEI SGKNPA-GDD YKVICEVQQM LGDNRVRTVA MSSTDGMTRG -MVATDTKKP
                                -PAIYNALLI EGKTDS-GLD IRLTCEVQQL LGDKKVRAVS MSTTDGMVRG -MKAIDTGAP
                                -PAIYNALLI DGKTDS-GQQ IRLTCEVQQL LGDKKVRAVS MSTTDGLVRG -MKVIDTGAP
                                -PEIYNALKV EATNES-GIE VKVTFEVQQL LGDNRCRAVA MSSTDGLVRG -MEVIDTGAP
                                -PEIYNAVVV KGKNSA-GQD INVTCEVQQL LGDNQVRAVA MSTTDGIVRG -MDVTDTGAP
                                -PEIYNAVVV TGRNSA-GQD INVTCEVQQL LGDNQVRAVA MSTTDGIVRG -MDVTDTGAP
                                -PEIYNALIV SGKNPS-GQD VHVTCEVQQL LGDNRVRSVA MSGTDGIVRG -MKVDDTGSA
                                -PAIYNALVV QGKNEA-GQN VNVTCEVQQL LGDNQVRAVA MSTTDGIVRG -MEALDTGAA
                                -PEIYNAVVV TGKNSA-GQD INVTCEVQQL LGDNQVRAVA MSTTDGIVRG -MDVTDTGAP
                                -PEIYNAVVV SGRNSA-GQD INVTCEVQQL LGDNQVRAVA MSTTDGIVRG -MDVTDTGAP
                                -PEIYNAVVV TGRNSA-GQD INVTCEVQQL LGDNQVRAVA MSTTDGIVRG -MDVTDTGAP
                                -PEIYNALVI SGKNEA-GQD VRVTCEVQQL LGDNQVRAVA MSTTDGVVRG -METADTGAA
                                -PEIYNAVIV TGRNSA-GQD INVTCEVQQL LGGNQIRAVA MSTTDGIVRG -MSVTDTGAA
                                -PEIYNAVIV TGRNSA-GQD INVTCEVQQL LGDNQVRAVA MSTTDGIVRG -MDVTDTGAA
                                -PEIYNAVIV TGRNSA-GQD INVTCEVQQL LGGNQIRAVA MSTTDGIVRG -MSVTDTGAA
                                -PQIYNALIV KGTNES-GQE VSVTCEVQQL LGDNQVRAVS MSSTDGLVRG -MEASDTGAP
                                -PEIYNALKV EGTTES-GLK VNVTFEVQQL LGDNRVRAVA MSSTDGLVRG -MPVVDTGAP
                                -PEIYNAVIV TGRNSA-GQD INVTCEVQQL LGGNQVRAVA MSTTDGIVRG -MSVTDTGAA
                                -PRIYNALRV TGKNTS-GAD VAVTCEVQQL LGDNQIRAVA MSSTDGLVRG -MEAVDTGAP
                                -PQIYNALIV KGTNES-GQE VSVTCEVQQL LGDNQVRAVS MSSTDGLVRG -MEASDTGAP
                                -PRIYNALTI SGKTES-GQD VSVTCEVQQL LGDNQVRAVA MSTTDGLVRG -MEVSDTGAP
                                -PEIYNAVIV TGRNSA-GQD INVTCEVQQL LGDNQVRAVA MSTTDGIVRG -MSVTDTGAA
                                -PSIYNALRV EGKNDA-GLD VAVTFEVQQL LGDNKVRAVS MSTTDGLVRG -MEAVDTGAA
                                -PKIYNALTI KGTNPA-GQN VSVTCEVQQL LGDNQIRAVA MSSTDGLVRG -MEVIDTGAP
                                -PQIYNALIV KGTNES-GQE VSVTCEVQQL LGDNQVRAVS MSSTDGLVRG -MEVSDTGAP
                                -PQIYNALIV KGTNES-GQE VSVTCEVQQL LGDNQVRAVS MSSTDGLVRG -MEASDTGAP
                                -PQIYNALIV KGTNES-GQE VSVTCEVQQL LGDNQVRAVS MSSTDGLIRG -MEASDTGAP
                                -PRIYNALTI SGKTES-GQD VSVTCEVQQL LGDNQVRAVA MSSTDGLVRG -MEVADSGAP
                                -PQIYNALTI TGKNEA-GQD VSVTCEVQQL LGDNQVRAVS MSTTDGLVRG -MEVVDTGAP
                                -PPIYNALTI KGTNEA-GQE VSVTCEVQQL LGDNQVRAVA MSTTDGLVRG -MEVVDTGAP
                                -PQIYNALIV KGTNEA-GQE ISLTCEVQQL LGDNQVRAVS MSTTDGLVRG -MEALDTGAP
                                -PRIYNALKI QGKNPA-GQD INITCEVQQL LGDNQVRAVA MSGTDGLVRG -MDVLDTGAP
                                -PQIYNALVI KGKNEA-GQE LSVTCEVQQL LGDRKVRAVS MSTTDGLVRG -LEVIDTGAP
                                -PQIYNALIV KGTNEA-GQE ISLTCEVQQL LGDNQVRAVS MSTTDGLVRG -MEAADTGAP
                                -PPIYNALRV SGTNEA-GQK IAITCEVQQL LGDNQVRAVA MTSTDGLVRG -MEAVDTGAP
                                -PQIYNALTI KGTNEA-GQE INLTIEVQQL LGDNQVRAVA MSSTDGLVRG -LEVVDTGAP
                                -PQIYNALIV KGTNEA-GQE ISLTCEVQQL LGDNQVRAVS MSTTDGLVRG -MEAVDTGAP
                                -PRIYNALKI QGKNPY-GQE INLTCEVQQL LGDNQVRAVA MSSTDGLVRG -MNILDTGAP
                                -PQIYNALTI KGTNEA-GQD INLTVEVQQL LGDNQVRAVA MSTTDGLVRG -LEVVDTGAP
                                -PPIYNALRV SGTNEA-GQK IAITCEVQQL LGDNQVRAVA MTSTDGLVRG -MEAVDTGAP
                                -PQIYNALTI KGTNEA-GQE INLTIEVQQL LGDNQVRAVA MSSTDGLVRG -LEVVDTGAP
                                -PPIYNALQV SGTNEA-GQK IAITCEVQQL LGDNQVRAVA MTSTDGLVRG -MEAVDTGAP
                                -PQIYNALTI KGTNEA-GQE INLTIEVQQL LGDNQVRAVA MSSTDGLVRG -LEVVDTGAP
                                -PPIYNALRV SGTNEA-GQK IAITCEVQQL LGDNQVRAVA MTSTDGLVRG -MEAVDTGAP
                                -PPIYNALQV SGTNEA-GQK IAITCEVQQL LGDNQVRAVA MTSTDGLVRG -MEAVDTGAP
                                -PSIYNALKI TGTNEA-GQE VSVTCEVQQL LGDNQVRSVA MSSTDGLVRG -MEVVDTGAP
                                -PRIYNALKI TGKNEA-GQD VSVTCEVQQL LGDNQVRAVA MSSTDGLVRG -MEALDQGAP
                                -PQIYNALTV KGTNEA-GQE VAVTCEVQQL LGDNQVRAVS MSTTDGLIRG -MEAVDTGAP
                                -PPIYNALQV SGTNEA-GQK IAITCEVQQL LGDNQVRAVA MTSTDGLVRG -MEAVDTGAP
                                -PPIYNALRV SGTNEA-GQK IAITCEVQQL LGDNQVRAVA MTSTDGLVRG -MEAVDTGAP
                                -PPIYNALRV SGTNEA-GQK IAITCEVQQL LGDNQVRAVA MTSTDGLVRG -MEAVDTGAP
                                -PPIYNALRV SGTNEA-GQK IAITCEVQQL LGDNQVRAVA MTSTDGLMRG -MEAVDTGAP
                                -PPIYNALSV TGTNEA-GQQ VSVTCEVQQL LGDNQVRAVA MTTTDGLVRG -MEAADTGAP
                                -PQIYNALTI KGTNEA-GQE ISVTTEVQQL LGDNQVRTVA MSSTDGLVRG -LEVTDTGAP
                                -PPIYNALRV SGTNEA-GQK IAITCEVQQL LGDNQVRAVA MTSTDGLVRG -MEAVDTGAP
                                -PPIYNALSI KGTNEA-GQE VSVTCEVQQL LGDNQVRAVA MSSTDGLVRG -MEAVDTGAP
                                -PPIYNALRV SGTNEA-GQK IAITCEVQQL LGDNQVRAVA MTSTDGLVRG -MEAVDTGAP
                                -PQIYNALTI KGTNEA-GQE INLTIEVQQL LGDNQVRAVA MSSTDGLVRG -LEVIDTGAP
                                -PQIYNALTI KGTNEA-GQE INLTVEVQQL LGDNQVRAVA MSTTDGLVRG -LETVDTGAP
                                -PRIYNALKI QGKNPY-GQE INLTCEVQQL LGDNQVRAVA MSSTDGLVRG -MDILDTGAP
                                -PQIYNALTI KGKNEA-GQE VSVTCEVQQL LGDTQVRAVS MSTTDGLVRG -MEVKDTGAA
                                -PQIYNALKI EGKNTV-GDT VSVTCEVQQL LGDKQVRAVS MSTTDGLVRG -MEAVDTGAP
                                -PRIYNALKI QGTNPY-GQE INLTCEVQQL LGDNQVRAVA MSSTDGLVRG -MDILDTGAA
                                -PQIYNALTI KGTNEA-GQE INLTVEVQQL LGDNQVRTVA MSSTDGLVRG -LEVVDTGAP
                                -PQIYNALTI KGKNEA-GQE VSVTCEVQQL LGDTQVRAVS MSTTDGLVRG -MEVTDTGAA
                                -PPIYNALTI TGRNEA-GQD VSVTCEVQQL LGDQQVRAVS MSTTDGLVRG -MEAVDQGAP
                                -PQIYNALTI KGTNEA-GQE INLTIEVQQL LGDNQVRAVA MSSTDGLVRG -LEVVDTGAP
                                -PQIYNALTI KGTNEA-GQE INLTIEVQQL LGDNQVRAVA MSSTDGLVRG -LEVVDTGAP
                                -PKIYNAVNI KGKNGS-GQE VSVVCEVQQL LGDNQVRAVS MTSTDGLVRG -MEVEDTGKS
                                -PPIYNALTI TGRNEA-GQD VSVTCEVQQL LGDQQVRAVS MSTTDGLVRG -MEAVDQGAP
                                -PPIYNALTI TGRNEA-GQD VSVTCEVQQL LGDQQVRAVS MSTTDGLVRG -MEAVDQGAP
                                -PRIYNALSI SGQTES-GQH VSVTCEVQQL LGDNQVRAVA MSSTDGLVRG -MEVADLGAP
                                -PRIYNALKV QGKNPA-GQD INITCEVQQL LGDNQVRAVA MSGTDGLVRG -MEVLDTGAP
                                -PAIYNALTI TGTNEA-GQE VSVTTEVQQL LGDNQVRTVA MSSTDGLVRG -LEVVDTGAP
                                -PQIYNALTI KGTNEA-GQE ISVTTEVQQL LGDNQVRTVA MSSTDGLVRG -LEVVDTGAP
                                -PQIYNALTV TGSNQA-GQK VSVTCEVQQL LGDNQVRAVS MSTTDGLVRG -MEAVDTGAP
                                -PQIYNALTI TGTNEA-GQN ISLTVEVQQL LGDNQVRAVA MSTTDGLVRG -LEVVDTGAP
                                -PPIYNALTI KGTNEA-GQE LSVTCEVQQL LGDNQVRAVA MSSTDGLVRG -MEAADTGAP
                                -PAIYNALNI RAKNAA-GQE ISVTCEVQQL LGDSQVRAVG MSSTDGLVRG -MEVVDTGAP
                                -PQIYNALTI KGSNEA-GQD INLTVEVQQL LGDNQVRAVA MSSTDGLVRG -LEVVDTGAP
                                -PQIYNALTI TGTNEA-GQN ISLTVEVQQL LGDNQVRAVA MSSTDGLVRG -LEAVDTGAP
                                -PPIYNSLTI KGTNEA-GQE VSVTCEVQQL LGDNQVRAVS MSSTDGLVRG -MEAVDTGAP
                                -PKIYNALKI QGTNPA-GND IAVTCEVQQL LGDSQVRAVS MSTTDGLVRG -MKAVDTGSP
                                -PQIYNALTI KGTNEA-GQE LNLTVEVQQL LGDNQIRAVA MSSTDGLVRG -LEVVDTGAP
                                -PQIYNALTI TGTNEA-GQQ LKLTVEVQQL LGDNQVRAVA MSTTDGLVRG -LEVVDTGAP
                                -PQIYNALTI NGTNEA-GQE ISLTVEVQQL LGDNQVRAVA MSTTDGLTRG -LEVVDTGAP
                                -PQIYNALTI TGTNEA-GQQ LKLTVEVQQL LGDNQVRAVA MSTTDGLVRG -LEVIDTGAP
                                -PRIYNALKV QGTNRA-GQE VSVTCEVQQL LGDQQVRAVS MSTTDGLVRG -MEVEDTGAP
                                -PQIYNALTI TGTNEA-GQN ISLTVEVQQL LGDNQVRAVA MSTTDGLVRG -LEVVDTGAP
                                -PQIYNALTI KGTNEA-GQE INLTVEVQQL LGDNQVRAVA MSSTDGLVRG -LEVVDTGAP
                                -PQIYNALTI TGTNEA-GQH INLTVEVQQL LGDNQVRAVA MSTTDGLVRG -LEAVDTGAP
                                -PQIYNALTI TGTNEA-GQN ISLTVEVQQL LGDNQVRAVA MSTTDGLVRG -LEVVDTGAP
                                -PQIYNALTI KGSNEA-GQE INLTVEVQQL LGDNQVRAVA MSSTDGLVRG -LEVVDTGAP
                                -PQIYNALTI TGTNEA-GQQ LKLTVEVQQL LGDNQVRAVA MSTTDGLVRG -LEVVDTGAP
                                -PRIYNALTI KGTNEA-GQT INLTVEVQQL LGDNQVRAVA MSTTDGLVRG -LEVADTGAP
                                -PRIYNALKV QGTNRA-GQE VSVTCEVQQL LGDQQVRAVA MSSTDGLVRG -MEVQDTGAP
                                -PPIYNALKI EGKNPA-GQD ISVVCEVQQL LGDNQVRAVA MSGTDGLVRG -MQAVDLGAP
                                -PPIYNALTV KGTNEA-GQE LSVTCEVQQL LGDNQVRAVA MSSTDGLVRG -MGAVDTGAP
                                -PQIYNALTI TGTNEA-GQN ISLTVEVQQL LGDNQVRAVA MSSTDGLVRG -LEVVDTGAP
                                -PQIYNALTI KGSNGA-AQE INLTVEVQQL LGDNQVRAVA MSSTDGLVRG -LEVIDTGAA
                                -PQIYNALKI VGTNES-GQE INITVEVQQL LGDNQVRTVA MSSTEGLVRG -FEVTDTGAP
                                -PQIYNALTI KGINEA-GQN LSLTVEVQQL LGDNQVRAVA MSTTDGLVRG -LEVVDTGAP
                                -PQIYNALTI KGTNEA-GQE INLTVEVQQL LGDNQVRAVA MSTTDGLVRG -LEVVDTGAP
                                -PQIYNALTI TGTNEA-GQN ISLTVEVQQL LGDNQVRAVA MSTTDGLVRG -LEVVDTGSP
                                -PQIYNALTI KGTNEA-GQE INLTVEVQQL LGDNQVRAVA MSSTDGLVRG -LEVVDTGAA
                                -PQIYNALTI KGTNEA-GQN LSLTVEVQQL LGDNQVRAVA MSTTDGLVRG -LEVVDTGAP
                                -PRIYNALTI KGTNEA-GQT INLTVEVQQL LGDNQVRAVA MSTTDGLVRG -LEVVDTGAP
                                -PQIYNALTI TGTNEA-GQN ISLTVEVQQL LGDNQVRAVA MSTTDGLVRG -LEVVDTGAP
                                -PKIYNALKA KGKNAA-GDD VSVTCEVQQL LGDNQVRAVS MSSTDGLVRG -MEVEDTGAP
                                -PQIYNALTI KGTNET-GQE IKLTVEVQQL LGDNQVRTVS MSSTDGLIRG -LEVVDTGAP
                                -PQIYNALKI KGTNEA-GQE INITVEVQQL LGDNQVRTVA MSSTEGLVRG -FEVSDTGAP
                                -PQIYNALTI KGTNEA-GQE INLTVEVQQL LGDNQVRAVA MSSTDGLTRG -LEVVDTGAP
                                -PQIYNALKI KGTNEA-GQE INITVEVQQL LGDNQVRTVA MSSTEGLVRG -FEVTDTGAP
                                -PEIYNALKI SGKNEV-GQD ISIVCEVQQL LGDGQIRSVS MSTTDGLVRG -MEVVDTGAP
                                -PQIYNALTI KGTNEA-GQE INLTVEVQQL LGDNQVRAVA MSTTDGLVRG -LEVVDTGAP
                                -PKIYNALKI QGTNPA-GED VSVTCEVQQL LGDSQVRAVS MSSTDGLVRG -MKAEDTGSP
                                -PQIYNALTI KGTNEA-GQE INLTVEVQQL LGDNQVRAVA MSSTDGLTRG -LEVVDTGAP
                                -PQIYNALTI NGSNEA-GQK ISLTVEVQQL LGDNQVRAVA MSSTDGLVRG -LEVVDTGAP
                                -PQIYNALTI NGTNEA-GQE INLTVEVQQL LGDNQVRAVA MSTTDGLVRG -LEVVDTGAP
                                -PQIYNALTI TGTNEA-GQN ISLTVEVQQL LGDNQVRAVA MSTTDGLVRG -LEVVDTGAP
                                -PKIYNALKA TGKNAA-GDD VSVTCEVQQL LGDNQVRAVS MSSTDGLVRG -MEVTDTGAP
                                -PRIYNALKI EAKTPA-GND VSVTCEVQQL LGDNQVRAVA MSGTDGLVRG -MEVVDTGAP
                                -PEIYNALKI TGQNEA-GQD VSVTCEVQQL LGDNQVRAVA MSATDGLVRG -MEVIDTRAA
                                -PQIYNALKI KGTNEA-GQE INITIEVQQL LGDNQVRTVA MSSTEGLVRG -FEVTDTGAP
                                -PQIYNALKI KGTNEA-GQE INITIEVQQL LGDNQVRTVA MSSTEGLVRG -FEVTDTGAP
                                -PQIYNALTI KGTNEA-GQE INLTIEVQQL LGDNQVRAVA MSSTDGLVRG -LEVVDTGAP
                                -PRIYNALTI KGTNTA-GQE VSVTCEVQQL LGDSQVRSVA MSSTDGLIRG -MEVVDTGAP
                                -PQIYNALTI TGTNEA-GQN ISLTVEVQQL LGDNQVRAVA MSTTDGLVRG -LEVVDTGSP
                                -PPIYNALTI TGKNEA-GQD ISVTCEVQQL LGDNQVRTVA MSSTDGLVRG -MDVVDTGAP
                                -PQIYNALTI TGTNEA-GQD LSLTVEVQQL LGDNQIRAVS MSTTDGLVRG -LEVVDTGAP
                                -PQIYNALRI QGKNEA-GQD VSVTCEVQQL LGDNQVRAVS MSTTDGLIRG -MEAVDTGAP
                                -PEIYNALRI EEKNES-GND VAVTCEVQQL LGDRVVRSVA MSGTDGLVRG -MDVTDTGAP
                                -PQIYNALTI TGTNEA-GQN ISLTVEVQQL LGDNQVRAVA MSTTDGLVRG -LEVVDTGSP
                                -PQIYNALTI KGSNEA-GQT INLTVEVQQL LGDNQVRAVA MSSTDGLVRG -LEVVDTGAP
                                -PRIYNALTI EGTNSS-GAN VSITCEVQQL LGDNRVRAVA MSGTDGLVRG -MEIVDTGAP
                                -PQIYNALTI KGSNEA-GQE INLTVEVQQL LGDNQVRAVA MSSTDGLVRG -LEVVDTGAP
                                -PRIYNALTI EGTNPT-GET VSVTCEVQQL LGDNQVRAVA MSGTDGLVRG -MEIVDTGAP
                                -PQIYNALKI KGTNEA-GQE INITIEVQQL LGDNQVRTVA MSSTEGLVRG -FEVTDTGAP
                                -PEIYNALRI EGKNQA-GND VAVTCEVQQL LGDRVVRSVA MSGTDGLVRG -MDAVDTGAP
                                -PKIYNAIKV TGTNPA-GQE VTVTCEVQQL LGDSQVRAVS MSSTDGLVRG -MEAEDLGSP
                                -PRIYNALTI KGSNEA-GQE INLTVEVQQL LGDNQVRTVA MSSTDGLVRG -LEVVDTGAA
                                -PKIYNALKV EAKNSA-GQD IAVTCEVQQL LGDNQVRSVA MSGTDGLVRG -MEATDTGAA
                                -PRIYNALKV EGKNSA-GNT VSVTCEVQQL LGDNQVRAVA MSGTDGLVRG -MEIVDTGAP
                                -PQIYNALTI KGTNEA-GQD INLTVEVQQL LGDNQVRAVA MSSTDGLVRG -LEVVDTGAP
                                -PQIYNALTI TGTNEA-GQN ISLTVEVQQL LGDNQVRAVA MSTTDGLVRG -LEVVDTGAP
                                -PRIYNALTI EGTNSA-GVN VSVTCEVQQL LGDNRVRAVA MSGTDGLVRG -MEIVDTGAP
                                -PRIYNALAI KGTNEA-GQE INLSVEVQQL LGDNQVRAVA MSTTDGLVRG -LEVVDTGAP
                                -PQIYNALTI KGSNEA-GQE IKLTVEVQQL LGDNQVRTVA MSSTDGLIRG -LEVVDTGAP
                                -PQIYNALTI KGTNEA-GQE IKLTVEVQQL LGDNQVRTVS MSSTDGLVRG -LEVVDTGAP
                                -PEIYNAVKV VGTNPA-GTE VNVTCEVQQL LGDNQIRAVS MSSTDGLVRG -MEVMDSGAP
                                -PRIYNALKV KGTNPS-GAE VNITCEVQQL LGDNQVRAVA MSSTDGLSRG -MDIVDTGAP
                                -PEIYNALTI TAKNEA-GQD VSVTCEVQQL LGDNQVRAVA MSATDGLVRG -MEVVDTRAA
                                -PPIYNALTI RGTNTA-GQE VSVTCEVQQL LGDNQVRAVS MSSTEGLVRG -METYDNGSP
                                -PQIYNALTI TGTNEA-GQA LSLTVEVQQL LGDNQIRAVS MSTTDGLVRG -LEVVDTGAP
                                -PQIYNALKI EGKNEA-GQD VSVTCEVQQL LGDNQVRAVS MSSTDGLVRG -MEAVDTGAA
                                -PRIYNALKI QGTNPA-GND VAVTCEVQQL LGDSQVRAVS MSTTDGLVRG -MKVVDTGLP
                                -PQIYNALTI TGTNEA-GQN ISLTVEVQQL LGDNQVRAVA MSTTDGLVRG -LEVVDTGSP
                                -PRIYNALKV EGQNSA-GDT VSVTCEVQQL LGDNQVRAVA MSGTDGLVRG -MDIVDSGSP
                                -PQIYNALTI TGKNEA-GQD ISVTCEVQQL LGDNQVRTVA MSSTDGLVRG -MDVVDTGAP
                                -PQIYNALTI KGTNEA-GQE VSVTCEVQQL LGDNQVRAVA MSTTDGLVRG -MEVVDTGAA
                                -PEIYNALRI EGKNES-GND VAVTCEVQQL LGDRVVRSVA MSGTDGLVRG -MDVVDTGAP
                                -PEIYNAVKI SGKNEV-GQD ISIVCEVQQL LGDGQIRSVS MSTTDGLVRG -MEVVDTGAP
                                -PQIYNALKI SGKNDA-GQE VAVTCEVQQL LGDNQVRAVA MSGTDGLVRG -MEVVDTGKA
                                -PEIYNALKI SGKNEV-GQD ISIVCEVQQL LGDGQIRSVS MSTTDGLVRG -MEVVDTGAP
                                -PQIYNALKI KGTNEA-GQE INLTVEVQQL LGDNQVRTVA MSSTEGLVRG -LEVTDTGAP
                                -PEIYNALKI SGKNEV-GQE VSVVCEVQQL LGDGQIRSVS MSTTDGLVRG -MEVVDTGAP
                                -PRIYNALTV KGTNPA-GAE VNITCEVQQL LGDNQVRAVA MSSTDGLVRG -MEIIDTGAP
                                -PQIYNALTI KGTNEA-GQD VSVTCEVQQL LGDNQVRAVA MSTTDGLVRG -MEVTDTGSP
                                -PKIYNALRV TGKNSA-GQD VALTAEVQQL LGDHRVRAVA MSSTDGLVRG -MEAMDTGAS
                                -PKIYNALRI EGTNPA-GND VAVTCEVQQL LGDSQVRAVS MSSTDGLVRG -MKVVDLGAP
                                -PRIYNALKV EGQNFA-GDT VSVTCEVQQL LGDNQVRAVA MSGTDGLVRG -MDIVDSGSP
                                -PRMYNALRI EGTNEI-GQQ ISLVCEVQQL LGDNQLRSVA MGSTNGLTRN -MEVVDTGKP
                                -PQIYNALLI RGKNQA-GDE VSVTCEVQQL LGDKQVRAVS MSSTDGLVRG -MEVIDTGAP
                                -PEIYNAVKI SGKNEV-GQD ISIVCEVQQL LGDGQIRSVS MSTTDGLVRG -MEVVDTGAP
                                -PEIYNAVKI SGKNEV-GQD ISIVCEVQQL LGDGQIRSVS MSTTDGLVRG -MEVVDTGAP
                                -PQIYNALSI TGTNPT-GKE ISVTCEVQQL LGDSQVRAVA MSSTEGMVRG -MEVVDTGAP
                                -PRIYNALRV EGKNAA-GQD VAVTCEVQQL LGDNQVRAVA MSSTDGLVRG -MDIVDTGAP
                                -PQIYNALRV QGKNEA-GED VTVTCEVQQL LGDNQIRAVS MSSTDGLIRG -MEVVDTGAP
                                -PEIYNAVKI SGKNEV-GQD ISIVCEVQQL LGDGQIRSVS MSTTDGLVRG -MEVVDTGAP
                                -PEIYNAVKI SGKNEV-GQD ISIVCEVQQL LGDGQIRSVS MSTTDGLVRG -MEVVDTGAP
                                -PQIYNALKI AGKNEA-GQD VSVTCEVQQL LGGNQVRAVA MSTTDGLVRG -MEVVDTGAP
                                -PQIYNALKI EGKNEA-GQE VSVTCEVQQL LGDNTVRAVA MSTTDGLVRG -MEVVDTGAP
                                -PRIYNALRV EGKNPA-GQD VAVTCEVQQL LGDNQVRAVA MSGTDGLVRG -MEIVDTGAP
                                -PQIYNALKI SGTNPA-GAE VSVTCEVQQL LGDSQVRAVS MSTTDGLVRG -MEVTDLGAP
                                -PNIYNALKI TGTNPA-GAE ISVTCEVQQL LGDSQIRAVS MSTTDGLVRG -MKVEDLGAP
                                -PEIYNALTI TAQNEA-GQD VSVTCEVQQL LGDNQVRAVA MSGTDGLVRG -MEVVDTGAA
                                -PRIYNALRI EGTNEA-GQP VAVTCEVQQL LGDNQVRAVS MTSTDGLVRG -MEIVDLGEP
                                -PAIYNALTI RATNAA-GQE VAVTGEVQQL LGDGQVRAVA MSTTDGLVRG -MEVVDTGAP
                                -PKIYNALRI EGKNSA-GQT VALTAEVQQL LGDHRVRAVA MSTTDGLVRG -MEALDTGAS
                                -PKIYNALKI QGTNPA-GNE VAVTCEVQQL LGDSQVRAVS MSTTDGLVRG -MKVVDTGLP
                                -PAIYNALRI QGKNEA-GLD VAVTCEVQQL LGDNRVRAVA MSSTDGLVRG -MEAVDTGAP
                                -PPIYNALKI TGKNEA-GQD VSVTCEVQQL LGDQQVRAVA MSSTDGLVRG -METLDQGAP
                                -PEIYNAVKI SGKNEV-GQD ISIVCEVQQL LGDGQIRSVS MSTTDGLVRG -MEVVDTGAP
                                -PRIYNALKV EGKNAA-GQD VAVTCEVQQL LGDNQVRAVA MSSTDGLVRG -MDIVDTGAP
                                -PRIYNALRV TGRNSA-GQD VALTAEVQQL LGDHRVRAVA MSSTDGLVRG -MAALDTGAP
                                -PSIYNALKI EGTNPA-GQA VSVTCEVQQL LGDSQVRAVA MRSTDGLVRG -MKVTDLGEP
                                -PRIYNALRI EGKSEA-GIE VAVTCEVQQL LGDNQVRAVA MSGTDGLVRG -MDAVDTGAP
                                -PQIYNALTI TGKNEA-GQD VSVTCEVQQL LGDSQVRAVS MSTTDGLVRG -MEAVDTGES
                                -PPIYNALTI KGTNEA-GQE VSVTCEVQQL LGDNQVRTVA MSSTDGLVRG -MEVVDTGAP
                                -PQIYNALKI SGKNQA-GQE LSITCEVQQL LGDSQVRTVS MLSTDGLVRG -MEVADTGAP
                                -PRIYNALRI EGTNEA-GQT VAVTCEVQQL LGDNQVRAVS MTTTDGLVRG -MEVVDLGKP
                                -PRIYNALKV EGKNPA-GQD VSVTCEVQQL LGDNQVRAVA MSGTDGLVRG -MDIVDTGAA
                                -PRIYNALRI EGTNEA-GQT VAVTCEVQQL LGDNQVRAVS MTTTDGLVRG -MEVVDLGKP
                                -PAIYNALRI QGKNEA-GLD VAVTCEVQQL LGDNRVRAVA MSSTDGLVRG -MEAVDTGAP
                                -PEIYNALTI TGRNEA-GQD VSVTCEVQQL LGDNQVRTVA MSTTDGLVRG -MEVVDTGAP
                                -PAIYNALRI QGKNAA-GLD VAVTCEVQQL LGDNRVRAVA MSSTDGLVRG -MEAVDTGAP
                                -PSIYNALRI EGTNPA-GQA VAVTCEVQQL LGDSQVRAVA MLSTDGLVRG -MEVTDLGVP
                                -PQIYNALRI EGKNEA-GQD VAVTCEVQQL LGDNQVRSVA MSGTDGLVRG -MEVIDTGAP
                                -PQIYNALTV KGQNAA-GQE ISVTCEVQQL LGDNQIRAVA MSSTDGLVRG -MEAIDTGAP
                                -PSIYNALRI QGKNEA-GLD VAVTCEVQQL LGDNRVRAVA MSSTDGLVRG -MEVVDTGAP
                                -PQIYNALTI SGKNEA-GQD VSVTCEVQQL LGDSQVRAVS MSTTDGLVRG -MEVVDTGKS
                                -PQIYNALVI KSTDEA-GED VSVTCEVQQL LGDHQVRAVS MSSTDGLVRG -MEVIDSGAA
                                -PRIYNALRI EGKNSA-GQN VALTAEVQQL LGDHRVRAVA MSTTDGLVRG -MEALDTGAP
                                -PQIYNALTI SGKNEA-GQD VSVTCEVQQL LGDSQVRAVS MSTTDGLVRG -MEVVDTGES
                                -PRIYNALKV EGKNPA-GQD VSVTCEVQQL LGDNQVRAVA MSGTDGLVRG -MDIVDIGSP
                                -PKIYNALVV KGTNPA-GRE ILVTCEVQQL LGDAQVRAVA MSSTDGMVRG -MEVTDLGRP
                                -PQIYNALTI SGKNEA-GQE VSVTCEVQQL LGDSQVRAVS MSTTDGLVRG -MEVVDTGES
                                -PRIYNALRV EGTNSA-GEK VAVTCEVQQL LGDNQVRAVS MSTTDGLVRG -MEIVDTGAP
                                -PQIYNALTI KATNEA-GQN VSVTCEVQQL LGDNQVRAVA MSSTDGLVRG -MEAVDTGAP
                                -PRIYNALKV QGRNSA-GNE VAVTCEVQQL LGDNQVRAVA MSSTDGLVRG -MDVVDTGAP
                                -PRIYNSLTV EGKNSA-GET IKITCEVQQL LGDNQVRAVS MSGTDGLIRG -MSVTDSGSP
                                -PQIYNALRI EGKNEA-GQD VAVTCEVQQL LGDNQVRSVA MSGTDGLVRG -MEVIDTGAP
                                -PRIYNALKI QGKNPA-GND VSVTCEVQQL LGDNQVRAVA MSGTDGLVRG -MDIVDTGAP
                                -PAIYNALTI KSTNEA-GQE VSVTCEVQQL MGDQQVRTVS MSSTDGLVRG -MEAVDTGAP
                                -PQIYNALTI SGKNQA-GQD VSVTCEVQQL LGDSQVRAVS MSTTDGLVRG -MEAVDTGRS
                                -PEIYNALKI SGKNEA-GQE ISVVCEVQQL LGDNQVRSVA MSGTDGLVRG -MEATDTGRA
                                -PEIYNALKI SGKNEA-GQE VSVVCEVQQL LGDNQVRSVA MSGTDGLVRG -MEATDSGRA
                                -PQIYNALTI SGKNEA-GQD VAVTCEVQQL LGDSQVRAVS MSTTDGLVRG -MEVVDTGEA
                                -PRIYNAIKV SGKNSA-GND VSVTCEVQQL LGDNQVRAVS MSATDGLVRG -MEVVDTGAP
                                -PRIYNALRI RGTNTA-GQE IAVTCEVQQL LGDDQVRSVA MSSTDGMVRG -MEAVDTGAP
                                -PEIYNALKI SGKNEA-GQE ISVVCEVQQL LGDNQVRSVA MSGTDGLVRG -MEATDSGRA
                                -PKIYNALKI QGTNPA-GNE VAVTCEVQQL LGDSQVRTVS MSTTDGLVRG -MKVVDTGIP
                                -PAIYNALIV KGTNEA-GQE MSVTCEVQQL LGDNQVRAVS MTSTDGLVRG -MEASDTGAP
                                -PEIYNALKI SGKNEA-GQE ISVVCEVQQL LGDNQVRSVA MSGTDGLVRG -MEATDSGRA
                                -PQIYNALRI EGKNEA-GQD VAVTCEVQQL LGDNQVRSVA MSGTDGLVRG -MEVIDTGAP
                                -PKIYNALRI EAKNSA-GQL VALTAEVQQL LGDHRVRAVA MSTTDGLVRG -MEAIDTGAP
                                -PEIYNAVKV RTTNPA-GLE VNVTCEVQQL LGDNQVRAVA MSSTDGLVRG -MEVADTGAP
                                -PQIYNALRI EGKNEA-GQD VAVTCEVQQL LGDNQVRSVA MSGTDGLVRG -MDVIDTGAP
                                -PKIYNALSI KGTNSA-GQE VSVICEVQQL LGDNQVRSVA MSSTDGLVRG -MEVVDTGAP
                                -PRIYNALKV QGTNSA-GNE VTVTCEVQQL LGDNQVRAVA MSSTDGMVRG -MDVIDTGAA
                                -PRIYNAIRV EGTNEA-GQE VSVTCEVQQL LGDNQVRAVS MTTTDGLVRG -MRIVDLGAP
                                -PKILNALRI EAKNPA-GQE IALTAEVQQL LGDHRVRAVA MSGTDGLVRG -MEAIDTGAP
                                -PKILNALRI EAKNPA-GQD IALTAEVQQL LGDHRVRAVA MSGTDGLVRG -MEAIDTGAP
                                -PQIYNALKI EGKNAG-GQD VSVTCEVQQL LGDNQVRAVS MSSTDGLMRG -MEAVDTGVA
                                -PRIYNAIRV EGTNEA-GQE VSVTCEVQQL LGDNQVRAVS MTTTDGLVRG -MRIVDLGAP
                                -PQIYNAIQI TGTNPA-GNE VSVTCEVQQL LGDSQVRAVS MSTTDGLVRG -MEAKDLGEP
                                -PKIYNALRI EGKNSA-GQQ VALTAEVQQL LGDHRVRAVA MSTTDGLVRG -MEALDTGAP
                                -PKILNALRI EAKNPA-GQD IALTAEVQQL LGDHRVRAVA MSGTDGLVRG -MEAIDTGAP
                                -PKIYNALKI QGTNPA-GNE VAVTCEVQQL LGDSQVRTVS MSTTDGLVRG -MKVVDTGIP
                                -PRIYNAIRV EGTNEA-GQE VSVTCEVQQL LGDNQVRAVS MTTTDGLVRG -MDIVDLGVP
                                -PQIYNALTI KGTNPA-GQE VSVTCEVQQL LGDAQVRAVS MSSTDGLVRG -MEVANTGAP
                                -PKILNALRI EAKNPA-GQE IALTAEVQQL LGDHRVRAVA MSGTDGLVRG -MEAIDTGAP
                                -PKILNALRI EAKNPA-GQE IALTAEVQQL LGDHRVRAVA MSGTDGLVRG -MEAVDTGAP
                                -PRIYNALTV KGTNSA-GQN LSVTCEVQQL LGDNQVRAVA MSTTDGLVRG -MDIVDTGAA
                                -PKILNALRI EAKNPA-GQE IALTAEVQQL LGDHRVRAVA MSGTDGLVRG -MEAVDTGAP
                                -PRIYNALKI EGKNSA-GDT VSVTCEVQQL LGDNQVRAVA MSGTDGLVRG -MDIVDTGAP
                                -PKILNALRI EAKNPA-GQE IALTAEVQQL LGDHRVRAVA MSGTDGLVRG -MEAIDTGAP
                                -PQIYNALKI EGENQA-GQN VSVTCEVQQL LGDNQVRAIS MSSTDGLVRG -MEVVDTGAP
                                -PRIYNALTV KGTNSA-GQN LSVTCEVQQL LGDNQVRAVA MSTTDGLVRG -MDIVDTGAA
                                -PEIYNALTI KGQNEA-GQE VSVTCEVQQL LGDNQVRAVS MSSTDGLVRG -MEVVDTGTA
                                -PRIYNALTV KGTNSA-GQN LSVTCEVQQL LGDNQVRAVA MSTTDGLVRG -MDIVDTGAA
                                -PRIYNALKV EGKNSS-GQD VAVTCEVQQL LGDNQVRAVA MSGTDGIVRG -MEVVDTGAP
                                -PRIYNALTV KGTNSA-GQN LSVTCEVQQL LGDNQVRAVA MSTTDGLVRG -MDIVDTGAA
                                -PRIYNALTV KGTNSA-GQN LSVTCEVQQL LGDNQVRAVA MSTTDGLVRG -MDIVDTGAA
                                -PKILNALRI EAKNPA-GQD IALTAEVQQL LGDHRVRAVA MSGTDGLVRG -MEATDTGAP
                                -PRIYNALTV KGTNSA-GQN LSVTCEVQQL LGDNQVRAVA MSTTDGLVRG -MDIVDTGAA
                                -PRIYNALTV KGTNSA-GQN LSVTCEVQQL LGDNQVRAVA MSTTDGLVRG -MDIVDTGAA
                                -PKILNALRI EAKNPA-GQE IALTAEVQQL LGDHRVRAVA MSGTDGLVRG -MEATDTGAP
                                -PEIYNALKI SGKNEA-GQE ISVVCEVQQL LGDNQVRSVA MSGTDGLVRG -MEATDTGRA
                                -PKILNALRI EAKNPA-GQE IALTAEVQQL LGDHRVRAVA MSGTDGLVRG -MEAIDTGAP
                                -PKIYNALKI SGTNPA-GNQ VSVTCEVQQL LGDSQIRAVA MSGTDGLVRG -MEVVDTGAP
                                -PRIYNALTV KGTNSA-GQN LSVTCEVQQL LGDNQVRAVA MSTTDGLVRG -MDIVDTGAA
                                -PRIYNALTV KGTNSA-GQN LSVTCEVQQL LGDNQVRAVA MSTTDGLVRG -MDIVDTGAA
                                -PAIYNALIV KGTNEA-GQE MSVTCEVQQL LGDNQVRAVS MTSTDGLVRG -MEASDTGAP
                                -PRIYNALTV KGTNSA-GQN LSVTCEVQQL LGDNQVRAVA MSTTDGLVRG -MDIVDTGAA
                                -PRIYNALRV EGTNSA-GAT VSVTCEVQQL LGDNQVRAVS MSTTDGLVRG -MNVIDTGDS
                                -PRIYNALTV KGTNSA-GQN LSVTCEVQQL LGDNQVRAVA MSTTDGLVRG -MDIVDTGAA
                                -PRIYNALTV KGTNSA-GQN LSVTCEVQQL LGDNQVRAVA MSTTDGLVRG -MDIVDTGAA
                                -PRIYNALTV KGTNSA-GQN LSVTCEVQQL LGDNQVRAVA MSTTDGLVRG -MDIVDTGAA
                                -PRIYNALTV KGTNSA-GQN LSVTCEVQQL LGDNQVRAVA MSTTDGLVRG -MDIVDTGAA
                                -PRIYNALTV KGTNSA-GQN LSVTCEVQQL LGDNQVRAVA MSTTDGLVRG -MDIVDTGAA
                                -PEIYNALKI EGTNEA-GKE ISLTCEVQQL LGDNQVRAVA MSSTDGLVRG -MEVVDTGAA
                                -PQIYNAITI AGKNEA-GQD ISVTCEVQQL LGDSQVRAVS MSTTDGLMRG -MEVLDTGEA
                                -PKILNALRI EAKNPA-GQD IALTAEVQQL LGDHRVRAVA MSGTDGLVRG -MEATDTGAP
                                -PEIYNALTI KGQNEA-GQE VSVTCEVQQL LGDHQIRAVS MSTTDGLVRG -MEVIDTGTA
                                -PRIYNALTV KGTNSA-GQN LSVTCEVQQL LGDNQVRAVA MSTTDGLVRG -MDIVDTGAA
                                -PRIYNALTV KGTNSA-GQN LSVTCEVQQL LGDNQVRAVA MSTTDGLVRG -MDIVDTGAA
                                -PEIYNALKI EGTNEA-GKE ISLTCEVQQL LGDHQVRAVA MSSTDGLVRG -MEVVDTGAA
                                -PRIYNALTV KGTNSA-GQN LSVTCEVQQL LGDNQVRAVA MSTTDGLVRG -MDIVDTGAA
                                -PRIYNALTV KGTNSA-GQN LSVTCEVQQL LGDNQVRAVA MSTTDGLVRG -MDIVDTGAA
                                -PRIYNALTV KGTNSA-GQN LSVTCEVQQL LGDNQVRAVA MSTTDGLVRG -MDIVDTGAA
                                -PRIYNALTV KGTNSA-GQN LSVTCEVQQL LGDNQVRAVA MSTTDGLVRG -MDIVDTGAA
                                -PKIYNALRV EAKNTS-GQD VALTAEVQQL LGDHRVRAVA MSGTDGLVRG -MEAVDTGAP
                                -PRIYNSLVI EGKNSA-GEN LRIVCEVQQL LGDNQVRAVS MSGTDGLVRG -MNITDTGSP
                                -PQIYNALKI QGQNAA-GQD VALTCEVQQL LGDNQVRAVA MSATDGLVRG -MEVVDTGAP
                                -PKIYNALRV EAKNTS-GQD VALTAEVQQL LGDHRVRAVA MSGTDGLVRG -MEAVDTGAP
                                -PQIYNALKI EGKNEA-GQD VSVTCEVQQL LGDNQVRGVA MSTTDGLVRG -MEVVDMGAP
                                -PRIYNALKV EGKNSA-GNT VSVTCEVQQL LGDNQVRAVA MSGTDGLVRG -MEIVDTGAP
                                -PRIYNALRI EGKNTA-GQN IALTAEVQQL LGDHRIRAVA MSGTDGLVRG -MEAVDTGAP
                                -PRIYNALTV KGTNSA-GQN LSVTCEVQQL LGDNQVRAVA MSTTDGLVRG -MDIVDTGAA
                                -PQIYSALKV EGKNEA-GQD VSVTCEVQQL LGDNQVRAVA MSTTDGLVRG -MDVIDLGAP
                                -PRIYNALKI EGKNTA-GQD IALTAEVQQL LGDHRIRAVA MSTTDGLVRG -MEALDTGAP
                                -PNIYNALIV RGKNEA-GQE LAVTCEVQQL LGDHCVRAVS MNATDGLMRG -MEVVDTGKP
                                -PQIYSALKV EGKNDA-GQD VSVTCEVQQL LGDNQVRAVA MSTTDGLVRG -MDVIDLGAP
                                -PKIYNALRI EGKNSA-GQD VALTAEVQQL LGDHRVRAVA MSGTDGLVRG -MDALDTGAP
                                -PRIYNALKI KGKNTA-GQD IALTAEVQQL LGDHRIRAVA MSTTDGLVRG -MEALDTGAP
                                -PRIYNALRI EGKNTA-GQN IALTAEVQQL LGDHRIRAVA MSGTDGLVRG -MEAVDTGAP
                                -PKIYNAIKI QGTNSA-GED VSVTCEVQQL LGDNQVRGVS MSTTDGIVRG -MEVIDTGAA
                                -PKIYNALRI EGKNSA-GQD VALTAEVQQL LGDHRVRAVA MSGTDGLVRG -MGALDTGAP
                                -PKILNALRI ESKNPA-GQD IALTAEVQQL LGDHRVRAVA MSGTDGLVRG -MEATDTGAP
                                -PPIYNALTI TCTNEA-GQE VSVTSEVQQL LGDNQVRAVA MSSTDGLVRG -MEVIDTGAP
                                -PKIYNALRV EGKNEA-GND VAVTLEVQQL LGDNQVRAVA MSSTDGLVRG -MDAVDTGAP
                                -PKILNALRI EGKNPA-GQD IGLTAEVQQL LGDHRVRAVA MSGTDGLVRG -MEAVDTGAP
                                -PEIYDALRI QGKNEA-GND VSVTCEVHQQ LGDNQVRSVA MSGTDGLVRG -MEVTNTGAP
                                -PKIYNALRI EGKNPA-GDD VALTAEVQQL LGDHRVRAVA MSGTDGLVRG -MEAVDTGAP
                                -PRIYNALRI TGKNAA-GNA VDLTCEVQQL LGDNQVRAVA MSGTDGLVRG -MEAQDLGVP
                                -PRIFNALRI EGRNSA-GQD VALTAEVQQL LGDHRVRAVA MSTTDGLVRG -MEALDTGAP
                                -PEIYDALRI QGKNEA-GND VSVTCEVHQQ LGDNQVRSVA MSGTDGLVRG -MEVTNTGAP
                                -PKIYNALRV EAKNTS-GQD VALTAEVQQL LGDHRVRAVA MSGTDGLVRG -MEAVDTGAP
                                -PRIYNALRI EAKNSA-GQN VALTAEVQQL LGDHRVRAVA MSSTDGLVRG -MEAVDTGAP
                                -PRIYNALKV RGTNAA-GQE VTNTCEVQQL LGDNQVRAVA MSSTDGLVRG -MDVVDTGAP
                                -PRIFNALRI EAKNSA-GQD VALTAEVQQL LGDHRVRAVA MSSTDGLVRG -MEAIDTGAP
                                -PRIFNALRI AGRNSA-GQD IALTAEVQQL LGDHRVRAIA MSTTDGLVRG -MEALDTGAP
                                -PKILNALRI EGKNPA-GQS IGLTAEVQQL LGDHRVRAVA MSGTDGLVRG -MEALDTGAP
                                -PKIYNALRI EGKNPA-GDD VALTAEVQQL LGDHRVRAVA MSGTDGLVRG -MEAVDTGAP
                                -PSIYNALKV TAKNQS-GED VSITCEVQQL LGDNQVRAVS MSSTDGLVRG -MEVVDTGTA
                                -PRIFNALRI EGRNSA-GQH VALTAEVQQL LGDHRVRAVS MSTTDGLVRG -MEALDTGAP
                                -PRIYNALKV QATNPA-GQE VSVTCEVQQL LGDNQVRAVA MSGTDGLVRG -MDIVDTGAA
                                -PKIYNALRI EGKNPA-GDD VALTAEVQQL LGDHRVRAVA MSGTDGLVRG -MEAVDTGAP
                                -PSILNALRI EGKNPA-GQD VALTAEVQQL LGDHRVRAVA MSGTDGLVRG -MEALDTGAP
                                -PNIYNALRV KTTNEA-GQE VAVTCEVQQL LGDNQVRAVA MSTTDGLVRG -MDIIDTGAP
                                -PRIYNSLRI EGKNQV-GDN ISITCEVQQQ LGDSQVRAVA MSSTDGLVRG -MEVADSGAP
                                -PQIYNALKI TGTNPA-GVE VSVTCEVQLL LGDSQVRAVA MSTTDGLVRG -MEVEDLGAP
                                -PSIYDALRI EGRNPA-GQD VAVTCEVQQL LGDRKVRAVA MSGTDGLVRN -MDVIDTGSP
                                -PKIYNALRI EAKNSA-GQS IALTAEVQQL LGDHRVRAVA MSSTDGLVRG -MEALDTGAP
                                -PKILNALRI EAKNPA-GQD VALTAEVQQL LGDHRVRAVA MSGTDGLVRG -MEAIDTGAP
                                -PKIYNALRI EGKNPA-GDD VALTAEVQQL LGDHRVRAVA MSGTDGLVRG -MEALDTGAP
                                -PKIYNALRI EAKNSA-GQS IALTAEVQQL LGDHRVRAVA MSSTDGLVRG -MEALDTGAP
                                -PSILNALRI EGKNPA-GQD VALTAEVQQL LGDHRVRAVA MSGTDGLVRG -MEALDTGAP
                                -PKIYNALRI EGKNPA-GDD VALTAEVQQL LGDHRVRAVA MSGTDGLVRG -MEAVDTGAP
                                -PQIYNALRI AGTNAA-GNE VAVTCEVQQL LGDHQVRAVA MSSTDGLVRG -MEAVDTGGA
                                -PKIYNALRI EGKNPA-GDD VALTAEVQQL LGDHRVRAVA MSGTDGLVRG -MEAVDTGAP
                                -PSIYDALTI EATNPA-GQD VAVTCEVQQL LGDRTVRAVA MSSTDGLVRG -MEVTATGKP
                                -PQVYNAIRV VKQDAD-GQE RSVTCEVQQL LGGNQVRAVA MSATDGLTRG -MDIVDLGAP
                                -PNIYNALRI ECKNEA-GQN VAVTCEVQQL LGDNQVRAVA MSNTDGLIRG -MDVVDTGSP
                                -PSIYNALKV TAKNQA-GED ISITCEVQQL LGDNQVRAVS MSSTDGLVRG -MDVVDTGSA
                                -PKILNALRI EAKNPA-GQD VALTAEVQQL LGDHRVRAVA MSGTDGLVRG -MEAADTGAP
                                -PKILNAIRI EGKNTA-GEQ IALTAEVQQL LGDHRVRAVA MSGTDGLVRG -MDAIDTGAA
                                -PRIFNALEI KGTNSA-GQA IALTAEVQQL LGDHRVRAVA MSTTDGLVRG -MEALDTGAS
                                -PKIYNALRI EAKNAS-GQD VALTAEVQQL LGDHRVRAVS MSSTDGLVRG -MEAVDTGAA
                                -PKIFNALRI EGTNSA-GQQ VALTAEVQQL LGDHRVRAVA MSSTDGLVRG -MTALDTGAP
                                -PRIYNALRI EGKNAS-GQD VALTAEVQQL LGDHRVRAVS MSSTDGLVRG -MEAVDTGAA
                                -PKILNALRI EGKNPA-GQD VALTAEVQQL LGDHRVRAVA MSGTDGLVRG -MEAIDTGSA
                                -PKILNALRI EAKNPA-GQD VALTAEVQQL LGDHRVRAVA MSGTDGLVRG -MEASDTGAP
                                -PKILNALRI EGKNPA-GQD VALTAEVQQL LGDHRVRAVA MSGTDGLVRG -MEAIDTGSA
                                -PKIYNALRI EGKNPA-GDD VALTAEVQQL LGDHRVRAVA MSGTDGLVRG -MEAVDTGAP
                                -PKILNALRI EGTNAT-GQQ VALTAEVQQL LGDHRVRAVA MSSTDGLVRG -MEAVDTGAA
                                -PSIYNALKV TAKNQA-GED ISITCEVQQL LGDNQVRAVS MSSTDGLVRG -MDVIDTGSA
                                -PKILNALRI EGKNPA-GQD VALTAEVQQL LGDHRVRAVA MSGTDGLVRG -MEAIDTGSA
                                -PRIYNALKV AGRNSA-GQD VAVTCEVQQL LGDNQVRAVA MSSTDGLIRG -MDVTDTGAP
                                -PSIYNALKV TAKNQA-GED ISITCEVQQL LGDNQVRAVS MSTTDGLVRG -MDVVDTGSA
                                -PKILNALRI EGTNTT-GEK IALTAEVQQL LGDHRVRAVA MSGTDGLVRG -MEAVDTGAA
                                -PKILNALRI EGTNTT-GEK IALTAEVQQL LGDHRVRAVA MSGTDGLVRG -MEAVDTGAA
                                -PKILNAIRI EGKNTA-GED VALTAEVQQL LGDHRVRAVA MSGTDGLVRG -MEAVDTGAA
                                -PSIYNALKV TAKNQA-GED VSITCEVQQL LGDNQVRAVS MSSTDGLVRG -MDVVDTGSA
                                -PKIFNALRI EGTNSA-GQQ VALTAEVQQL LGDHRVRAVA MSSTDGLVRG -MSALDTGAP
                                -PKIFNALRI EGTNSA-GQQ VALTAEVQQL LGDHRVRAVA MSSTDGLVRG -MSALDTGAP
                                -PKIYNALRI EAKNAS-GQM VALTAEVQQL LGDHRVRAVS MSSTDGLVRG -MEALDTGAP
                                -PKILNALRI EGTNAT-GQQ VALTAEVQQL LGDHRVRAVA MSSTDGLVRG -MEAVDTGTA
                                -PKVYDALRI QGRNEA-GQE VAVTCEVQQL LGDNTVRTVA MSSTDGLVRG -MEVLDLGAP
                                -PRIFNALEI KGTNSA-GQA IALTAEVQQL LGDHRVRAVA MSTTDGLVRG -MEALDTGAS
                                -PRIYNALRV VGQNPA-GQD VALTAEVQQL LGDHRVRAVA MSGTDGLVRG -MEALDTGAP
                                -PSIYDALTI EATNPA-GQD MAVTCEVQQL LGDRTVRAVA MSSTDGLVRG -MEATATGKP
                                -PKIYNALRV ETKNTA-GQD VALTAEVQQL LGDHRVRAVA MSGTDGLVRG -MEIADTGAP
                                -PKILNALRI EGTNTA-GET IGLTAEVQQL LGDHRVRAVA MSGTDGLVRG -MEALDTGSP
                                -PRIFNAIRV EGRNSS-GQD IALTAEVQQL LGDHRVRAVA MSGTDGVVRG -MSALDTGAP
                                -PKILNALRI EGKNPS-GQD VAITAEVQQL LGDHRVRAVS MSSTDGLVRG -MEALDTGSA
                                -PSIYDALTI EATNPA-GQS VAVTCEVQQL LGDRTVRAVA MSSTDGLVRG -MEVAATGQP
                                -PRIFNAIRV EGRNSS-GQD IALTAEVQQL LGDHRVRAVA MSGTDGVVRG -MSALDTGAP
                                -PKILNALRI EGTNTA-GEA IGLTAEVQQL LGDHRVRAVA MSGTDGLVRG -MEALDTGSP
                                -PKIFNALRI EGKNSA-GQQ VALTAEVQQL LGDHRVRAVA MSSTDGLVRG -MSALDTGAP
                                -PSIYDALTI EATNPA-GQS VAVTCEVQQL LGDRTVRAVA MSSTDGLVRG -MEVAATGKP
                                -PKIYNALRI EAKNTA-GQD VALTAEVQQL LGDHRVRAVA MSGTDGLVRG -MEAVDTGSP
                                -PKILNALRI EGKNPS-GQH IAITAEVQQL LGDHRVRAVA MSSTDGLIRG -MEALDTGSP
                                -PKIYNALRI EAKNTA-GQD VALTAEVQQL LGDHRVRAVA MSGTDGLVRG -MEAVDTGAA
                                -PKIYNALRI EGKNSG-GQT VALTAEVQQL LGDHRVRAVA MSGTDGLVRG -MEALDTGAP
                                -PKILNALRI EGTNTA-GQP VALTAEVQQL LGDHRVRAVA MSGTDGLVRG -MEALDTGAP
                                -PKILNALRI EGTNTA-GQP VALTAEVQQL LGDHRVRAVA MSGTDGLVRG -MEALDTGAP
                                -PKIYNALRI EAKNTS-GQD VALTAEVQQL LGDHRVRAVA MSGTDGLVRG -MEAVDTGAP
                                -PKILNALRI DGKNPS-GQH IAITAEVQQL LGDHRVRAVA MSSTDGLVRG -MEALDTGSA
                                -PKILNALRI EGKNPA-GQN VALTAEVQQL LGDHRVRAVA MSGTDGLVRG -MEAVDTGAA
                                -PKILNALRI EGTNTA-GQP VALTAEVQQL LGDHRVRAVA MSGTDGLVRG -MEALDTGAP
                                -PKILNALRI EGTNTA-GQA VALTAEVQQL LGDHRVRAVA MSATDGLVRG -MQALDTGAP
                                -PKILNALRI EGTNTA-GQA VALTAEVQQL LGDHRVRAVA MSATDGLVRG -MGALDTGAP
                                -PKILNALRI EGKNPA-GES IGLTAEVQQL LGDHRVRAVA MSGTDGLVRG -MEALDTGSP
                                -PKILNALRI EATNTA-GQA VALTAEVQQL LGDHRVRAVA MSATDGLVRG -MEAIDTGAP
                                -PKILNALRI EATNTS-GQS VALTAEVQQL LGDHRVRAVA MSSTDGLVRG -MEAVDTGAP
                                -PKILNALRI EGTNTA-GEK IGLTAEVQQL LGDHRVRAVA MSGTDGLVRG -MEALDTGSP
                                -PKILNALRI EGTNTA-GEK IGLTAEVQQL LGDHRVRAVA MSGTDGLVRG -MEALDTGSP
                                -PKILNALRI EGTNPA-GEK IALTAEVQQL LGDHRVRAVA MSGTDGLVRG -MEALDTGSP
                                -PSIYDALNI EATNPA-GQG MAVTCEVQQL LGDRTVRAVA MSSTDGLVRG -MEVTATGQP
                                -PKIYNALRV ETKNTA-GQD VALTAEVQQL LGDHRVRAVA MSGTDGLVRG -MEIADTGAP
                                -PKIYNALRV ETKNTA-GQD VALTAEVQQL LGDHRVRAVA MSGTDGLVRG -MEIADTGAP
                                -PKILNAIRI EGKNTA-GEQ XALTAEVQQL LGDHRVRAVA MSGTDGLVRG -MDAIDTGAA
                                -PKIYNALRI EAKNTA-GQD VALTAEVQQL LGDHRVRAVA MSGTDGLVRG -MEAVDTGSP
                                -PKILNALRI EGTXTA-GXK IGXTAEVQQL LGDHRVRAVA MSGTDGLVRG -MEALDTGSP
                                -PDLLNQLN- ------AGEN GSVVIEVVAH LNSEVVRGIA LTTTSGLARG -SLVRDTGHP
                                -PDLLNRLN- ------AGEN GSVVIEVVAH LNAEVVRGIA LTTTSGLARG -SPVRDTGHP
                                -PGYLNRLN- ------AGED GQVVVEVVAH LSADMVRGIA LTPTPGLARG -APVVDQEQS
                                -PDLLNRLN- ------AGEN GSVVIEVVAH LNAEVVRGIA LTTTSGLARG -SPVRDTGHP
                                -PSYLHQLN- ------AGEE GRIVIEVVAH LNATLVRGIA LTPTSGLARG -ATVTDTGHP
                                -PELYSRLI- ------AGEN QDVIIEVMSH VDAETVRGVA LTPTSGLARA -SVVIDTGKP
                                -PGYLSRLD- ------AGED GSVIIEVIAH LNAEVVRGIA LTPTSGLARG -APVVDLGRP
                                -PELYSRLI- ------AGEN QDVIIEVMSH VDAETVRGVA LTPTSGLARA -SVVIDTGKP
                                -PSYLHQLN- ------AGEK GQIIIEVVAH LNATLVRGIA LTPTSGLARG -ATVTDTGHP
                                -PSYLHQLN- ------AGEK GQIIIEVVAH LNATLVRGIA LTPTSGLARG -ATVTDTSHP
                                -PSYLHQLN- ------VGEK GQIIIEVVAH LNATLVRGIA LTPTSGLARG -ATVTDTGHP
                                -PSYLHQLN- ------AGEK GQIIIEVVAH LNAILVRGIA LTPTSGLARG -ATVTDTGHP
                                -PELCNLLR- ------TGTQ HQIAIEVVTY LSANVIRGIA LTPTQGLARG -AQVTDTGQP
                                -PELCNLLR- ------TGTQ HQIAIEVVTY LSANVIRGIA LTPTQGLARG -AQVTDTGQP
                                -PDLYSQLK- ------AGEE GEIIIEVVNH LDTHTVRGIG ITPISGLARG -SRVINVGKP
                                -PDLYSQLQ- ------AGDE REIIIEVVNH LDAHTVRGIG ITPISGLARG -SRVINLGKP
                                -PELHSQLQ- ------AGED GSVAMEVVAH LNSQLVRAIS LKPTAGLARG -SPVIDTGHP
                                -PDLYSQLQ- ------AGEE GEIIIEVVNH LDAHTVRGIG ITPISGLARG -SRVINLGKP
                                -PDLYSQLQ- ------AGDE GEIIIEVVNH LDAHTVRGIG ITPISGLARG -SRVINVGKP
                                -PELHSQLQ- ------AGED GSVAMEVVAH LNPQLVRAIS LKPTAGLARG -SPVIDTGHP
                                -PDLYSQLQ- ------AGDE GEIIIEVVNH LDAHTVRGIG ITPISGLARG -SRVINVGKP
                                -PELHSQLQ- ------AGED GSVAMEVVAH LNPQLVRAIS LKPTAGLARG -SPVIDTGHP
                                -PELHSQLQ- ------AGED GSVAMEVVAH LNSQLVRAIS LKPTAGLARG -SPVIDTGHP
                                -PELHSQLQ- ------AGED SSVAMEVVAH LNSQLVRAIS LKPTAGLARG -SPVIDTGHP
                                -PRLYNLLQ- ------AK-- GNIAIEVLSH LSEQTVRGIA LTPVQGLARG -ASVTDTGNS
                                -PEIYNQLK- ------AGEN GEIIIEVITH VNAEIVRGIA LTPTSGLARG -SMVVNTGNS
                                -PRLYNLLQ- ------AK-- GNIAIEVLSH LSEQTVRGIA LTPVQGLARG -ASVTDTGNS
                                -PPLRHLLR- ------AGPQ AQIAIEGLTY LSANLIRGIA LTPTQGLARG -ARVIDTGQP
                                -PELHSQLQ- ------AGED GSVAMEVVAH LNSQLVRAIS LKPTAGLARG -SPVIDTGHP
                                -PELHSQLQ- ------AGED GSVAMEVVAH LNSQLVRAIS LKPTAGLARG -SPVIDTGHP
                                -PELHSQLQ- ------AGED GSVAMEVVAH LNSQLVRAIS LKPTAGLARG -SPVIDTGHP
                                -PDLYNKLE- ------TGKN REIAIEVVSH LSAQVARGVA LAPTAGLARG -EVVIDTQHP
                                -PELHSQLQ- ------AGED GSVAMEVVAH LNSQLVRAIS LKPTAGLARG -SPVIDTGHP
                                -PELNHQLK- ------AGEN DEIAIEVLSH VDPETVRGIG LTSTSGLARG -TPVRDLGRT
                                -PELNHQLR- ------AGEN DEIAIEVLSH VDPETVRGIG LTSTSGLARG -TPVRDLGRT
                                -PELHSQLQ- ------AGED GSVAMEVVAH LNSQLVRAIS LKPTAGLARG -SPVIDTGHP
                                -PALHTQVT- ------IG-- GSGTVEVVNY LDAHTVRGIA LVPTDGFARG -TPVKETGLP
                                -PPLRHLLR- ------AGPQ AQIAIEGLTY LSANLIRGIA LTPTQGLARG -ARVIDTGQS
                                -PELNHQLR- ------AGEN DEIAIEVLSH VDPETVRGIG LTSTSGLARG -TPVRDLGRT
                                -PALHTQVI- ------LG-- GRGTVELVSY LDAHTVRGIA LTSTDGIARG -TGVEETHLP
                                -PELHSLLT- ------AGEN KRVALEIMTY LSSEVVRTIA LTPTQGLARG -SIVNNTGHP
                                -PNLHDILR- ------DD-- RSTAIEVETY LTPHVIRGLA LTPTTGLARG -DRLTSTGTS
                                -PAVYSLLI- ------AGEN KQVALEVMTY PSSGLVRTIA LTPTQGLARG -SIVKNTGHP
                                -PELHSLLT- ------AGEN KRVALEIMTY LSSEVVRTIA LTPTQGLARG -SIVNNTGHP
                                -PYINSQLQ- ------TGKG GNLSIAVVSH LGAQVVRGVA LAPTAGLTRG -EIVIDTQQP
                                -PDVYSQLV- ------AGEN DSVVMEVMTH LDAETVRGIA LRPTSGLARG -SVVINTGHP
                                -PPLRHLLR- ------AGPQ AQIAIEGLTY LSANLIRGIA LTPTQGLARG -ARVIDTGQS
                                -PDVYSRLV- ------AGEN QCVVMEVMTH LDAETVRGIA LTPTSGLARG -SVVINTGHP
                                -PKPHSLLI- ------AGAS NRLALEVMTY LSSEIVRTIA LTPTQGLARG -STVNDTDRP
                                -PDVYSRLV- ------AGEN QCVVMEVMTH LDAETVRGIA LTPTSGLARG -SVVINTGHP
                                -PELYSQLK- ------AGDD GSISIEVVNH LDPHTVRGIA LTPIASLARG -SKVTNTGEP
                                -PEIFTVLK- ------TGEN QDILVEVFTY LDSHLIRGLA LTPTQGLARG -TKVIDTGHS
                                -PKLYSQLR- ------AGED GRVVIEVVEQ RDAETVRGIA LTPVAGLARG -SPAIATNQP
                                -PYINSQLK- ------TGKG GNLSIEVVSH LSAQVVRGVA LAPTAGLTRG -EVVIDTQHP
                                -PEIYTQLR- ------AGEK GEVILEVVNH LNAHVLRSVA LTSTSGLSRS -SPVADMGEP
                                -PEIYTQLR- ------AGEK GEVILEVVNH LNAHVLRSVA LTSTSGLSRS -SPVADMGEP
                                -PKLYSQLT- ------TGKN GEVAIEVVAH LNAKLVRGIA LMPTDGLARG -SQVIDTHHS
                                -PALYSKLE- ------TGKN GEIAIEVVSH LSTQVVRGVA LAPTAGLARG -EVVIDTQHP
                                -PEIYSQLQ- ------AGDK GEVILEVVNH LSAHVLRSIA LTSTSGLSRS -SPVKDMGKP
                                -PELYHQLA- ------AGEN GRVQIEVVAH LNAEMVRAIA LTPTAGLARG -SPVIDRGHS
                                -PELYSQLQ- ------TGKT GNIAIEVVSH LSAQVVRGVA LAPTAGLARG -EIVIDTQHP
                                -PEIGSRLV- ------TLSE PAMTIEVSSL PGADTARGLV LDPAPELRLG -LGVRDTCGP
                                -AQMYEVVKV -G--EE---- -KLTGEIIQL HDDKAV-IQV YEETSGIKPG -EPVVGTGAP
                                ---MYEVVKV -G--EE---- -KLTGEIIQL QDDRAV-IQV YEETSGVKPG -EPVVGTGAP
                                -SQMFEVVKV -G--NE---- -GLTGEIIQL TEDEAI-IQV YEETAGIKPG -EGVEGTGAP
                                -SQMYEMVKV -G--ED---- -KLIGEIIEL EGDTAT-IQV YEETAGIKPG -ETVERTGGP
                                -AKMYEVVRV -G--EL---- -GLIGEIIRL EGDKAV-IQV YEETAGVRPG -EPVVGTGAS
                                -AKMYEVVRV -G--EM---- -GLIGEIIRL EGDKAV-IQV YEETAGIRPG -EPVEGTGSS
                                -AKMYEVFRV -G--DE---- -GLIGEVINI ESDRAT-IQV YEETTGLQPG -EPVKGTGEL
                                -AKMYDVVRV -G--DE---- -RLIGEIIRL NEDVAT-IQV YEETSGLKPG -EKVVSTGAP
                                -TQMNEMVKV -G--DY---- -KLIGEIIEL DGDTAT-IQV YEETAGLKPG -EVVESTGGP
                                -TQMYEMVKV -G--GD---- -RLIGEIIEL EGDTAT-IQV YEETAGLKPG -EIVESTGGP
                                -TQMYEMVRV -G--AD---- -KLIGEIIEL EGDTAT-IQV YEETAGMKPG -EIVESTGGP
                                -NKMHEVVKV -G--DE---- -GLIGEIIRL EKDVAS-IQV YEDTTGLKPG -EPVQATGMP
                                -RQMHEVVMV -G--DE---- -QLIGEIIRI TGDIAS-IQV YEETTGVKPG -EPVIGTGRS
                                -TQMYEMVKV -G--DD---- -KLIGEIIEL EGDTAT-IQV YEETAGMKPG -EAVESTGGP
                                -AKMYDLVKV -G--EE---- -ELIGEVIEL KEDRAT-IQV YEDTTGLKPG -ETVVNTGMP
                                -AEMYELVKV -S--EE---- -GLVGEIIGL TEDRAT-IQV YEETSGIKPG -EKVEGTGKP
                                -CEMYEVIKV -G--EE---- -GLLGETIRL DGDLAY-IQV YEDTAGLKPG -EPVIKTGSP
                                -SEMYELVKV -G--EE---- -GLMGEIIGL TEDRAT-IQV YEETSGIKPG -EKVEGTGKP
                                -AKMYDVVRV -G--EE---- -NLIGEIIRL NQDNAI-IQV YEDTNGLQPG -EKVISTDQP
                                -SKMYDVVHV -G--DE---- -KLIGEIIRL NADIAT-IQV YEDTNGLKPG -EKVVSTGEP
                                -AKMYDVVRV -G--EE---- -NLIGEIIRL NMDNAI-IQV YEDTNGLKPG -EKVISTNMP
                                -SQINELVKV -G--DM---- -ELTGEIIAL KQSRAS-IQV YEETSGLRPG -EKVVGTGSA
                                -CEMYELVKV -G--EE---- -GLMGETIRL DGDLAY-IQV YEDTTGLKPG -EPVIRTGAP
                                -AQMYELARV -G--EE---- -KLVGEIIRI EGDKAT-VQV YEETSGLRPG -DPVERTGKP
                                -AKMYDVVKV -G--DE---- -RLIGEIIKL GGDKAT-IQV YEETSGLKPG -EKIVNTGLP
                                -SQMYELVKV -G--EE---- -KLIGEIIRI EGDRAT-IQV YEETSGLKPG -EPVERTGKP
                                -AKMYDVVKV -G--EE---- -KLIGEIIRL SRDTAT-IQV YEDTAGIKPG -EPVENTGEP
                                -AHMYDVVKV -G--NE---- -ELMGEVIKI QGENII-IQV YEDTAGIRPG -EPVENTGLS
                                -AHMYDVVKV -G--NE---- -ELMGEVIKI QGDNTI-IQV YEDTAGIRPG -EPVSNTGLS
                                -AHMYDVVKV -G--NE---- -KLMGEVIKI TGENII-IQV YEATDGIRPG -EPVENTGMS
                                -CVMYEVVRV -G--DI---- -GLMGETIRL DGDRAY-IQV YEATEGLKPG -ELVETTGSP
                                -PKMYDVVKV -G--HE---- -GLMGEVIRI EGEKAT-VQV YEDTSGIKPG -EPVANTGMP
                                -PKMYDVVKV -G--HE---- -GLMGEVIRI EGEKAT-VQV YEDTSGIKPG -EPVANTGMP
                                -QRMYDVVKV -G--KM---- -GLVGEIIKI SGNQAT-VQV YEDTTGIRPG -EPVESTGKP
                                -QRMYDVVKV -G--QM---- -GLVGEIIKI SGNEAT-VQV YEDTTGIRPG -EPVESTGKP
                                -AQMYDVVRI -G--EM---- -GLVGEIIRL EGNKAT-VQV YEDTTGLRPG -EKVINTKRP
                                -ARMYDLCRV -G--EE---- -RLMGEVVGL AGDKVL-IQV YEDTSGLRPG -ERVINTGMP
                                -ARMYDVCRV -A--EE---- -RLIGEIIQL SGDKAT-IQV YEETTGLGPG -DPVESTGMP
                                -ARMYDVVKV -G--KE---- -KLIGEVIQI EGDKVT-VQV YEDTSGLKPG -EAVENTNEP
                                -ARMYDVVKV -G--DE---- -GLMGEVIGI EGEKTI-IQV YEDTSGVKPG -EPVIDTGMP
                                -AHMYDVVKV -G--KE---- -ELMGEVIKI QGNSVI-IQV YEDTSGIRPG -EPVSNTGLS
                                -SQINEVVKV -G--DA---- -GLLGEIIAL KGDTAS-IQV YEDTSGLKPD -DAVKLSGAP
                                -SQMYELVKI -G--DV---- -GLIGEIIRI EGARAT-IQV YEETTGIKPG -EKIERTGKP
                                -AQMFDVVRI -G--EL---- -GLVGEIIRL EGNKAT-VQV YEDTTGLKPG -EKVINTKRP
                                -AQMYEVVRV -G--DQ---- -GLIGEIIKI DGENAT-VQV YEETAGLRPG -EKVERTGKP
                                -ARMYDVVRV -G--NE---- -RLMGEVIQI DKEKTV-IQV YEDTTGIRPG -EPVENTGEQ
                                -PRMYEVVRV -G--DE---- -GLMGEVIEL HGDQSV-IQV YEETSGVRPG -EPVIRTGQT
                                -AKMYETVYV -G--EE---- -RLIGEIIKL TGDVAF-IQV YENTSGLRPG -EPVESTGSP
                                -SKMYDVVKV -G--DE---- -ALRGEIIRL EGGEAV-IQV YEDTTGLMIG -EPVVNTEQP
                                -PRMYEVVRV -G--DE---- -GLMGEVIEL HGDQSV-IQV YEETSGVRPG -EPVIRTGQT
                                -PKMYDVVKV -G--HE---- -GLMGEVIRI EGDKAT-VQV YEDTSGIKPG -EPVENTGMS
                                -AAMYDVVRV -G--EE---- -GLMGEVIEL HGDKAV-IQV YEDTSGIRPG -EPVLNTEET
                                -TKMYDVVKV -G--NE---- -GLMGEVIGI EGDKST-IQV YEDTSDIAPG -EPVENTGMP
                                -SKVYEVVEV -G--EE---- -RLIGEIIGV EGEKAI-IQV YEDTTGLKVG -DPVQGTGYP
                                -PKMYDVVKV -G--EL---- -GLVGEIIRI QGSKAT-VQV YEDTTGVRPG -DKVVNTKQA
                                -VKMYELVSV -G--KE---- -GLIGEVIRI QGDVAT-IQV YEDTSGVRPG -EKVYGSGMA
                                -PRMFDICRV -G--NE---- -KLMGEVIQI ESDKVI-IQV YEDTSGIKPG -EPVTNTGEP
                                -PRMYEVVRV -G--DE---- -GLMGEVIEL HGDQSV-IQV YEETSGISPG -EPVIRTGQT
                                -PRMYEVVRV -G--DE---- -GLMGEVIEL HGDQSV-IQV YEETSGVRPG -EPVIRTGQT
                                -SRMYDMTFI -G--KL---- -KLIGEVIRL AGDSAI-IQV YEDTSGLEVG -EAVVCTEEP
                                -AAMYDVVRV -G--EE---- -GLMGEVIEL HGDKAV-IQV YEDTSGIRPG -EPVLNTQET
                                -AAMYDVVRV -G--EE---- -GLMGEVIEL HGDKAV-IQV YEDTSGIRPG -EPVLNTQET
                                -AAMYDVVRV -G--HE---- -GLMGEVIEL HGEKAV-IQV YEDTSGIRPG -EPVLNTEET
                                ---MYDVVKV -G--NE---- -ELMGEVIKI DGADTV-IQV YESTTGIRPG -EPVINTGLS
                                -PRMYEVVRV -G--XE---- -GLMGEVIEL HGDQSV-IQV YEETSGXKPG -EPVIRTGQT
                                -SKLYDVARV -G--EE---- -KLVGEIIRL TGDLAT-IQV YENTEGLTPG -EPVYLTNAP
                                -PKMYDVVHV -G--NE---- -QLMGEVIKI VGDYSI-IQV YEDTSGIKPG -EPVTNTGKP
                                -PRMYEVVRV -G--NE---- -GLMGEVIEL HGDQSV-IQV YEETSGIKPG -EPVVRTGQT
                                -PRMYEVVRV -G--DE---- -GLMGEVIEL HGEQSV-IQV YEETSGVRPG -EPVIRTGQT
                                -AKMYDLCKV -G--NE---- -GLMGEVIQI VGGKTI-IQV YEETGGVKPG -EPCVTTGMS
                                -PRMYEVVRV -G--DE---- -GLMGEVIEL HGDQSV-IQV YEETSGISPG -EPVIRTGQT
                                -PRMYDVVLV -G--EM---- -KLMGEVIKL VGDKTV-IQV YEDTSGIRPG -EEVVDTGAP
                                -AKMYETVTV -G--NS---- -KLVGEVIRL TGDVAF-IQV YESTSGLKPG -EPVXGTGNP
                                -PRMYEVVRV -G--DE---- -GLMGEVIEL HGEQSV-IQV YEETSGVKPG -EPVIRTGQT
                                -SKMYDVVRV -G--SE---- -RLIGEIIRL HEDVAT-IQV YEDTNGLKPG -EIVSSTREP
                                -AQMHEMVEV -G--RE---- -RLIGEVIRI DRDIAT-IQV YESTSGLKLG -EPVIGTGRP
                                -PKMNNIVFI -G--EK---- -SLVGEIVKI EKDNAI-VQV YEDTSGLRVG -ETAIDSNEP
                                -AKMYEMVYV -G--EE---- -KLVGEVIRL SGDNAY-VQV YENTSGLAPE -EPVIGTGGP
                                -AAMYDVVRV -G--HE---- -GLMGEVIEL HGDKAV-IQV YEDTSGIRPG -EPVLNTEET
                                -PRMYDVVLV -G--HE---- -KLMGEVIGL EGDRTV-IQV YEDTSGIRPG -EPVENTGAS
                                -PRMYEVVRV -G--NE---- -GLMGEVIEL HGEQSV-IQV YEETSGIEPG -EPVIRTGQT
                                -FSMNEMVEI -G--DE---- -RLVGEVIDL DEDLAT-IQV YEDTTGLRPG -ADVYAKELP
                                -PKIGDLVEV -G--NM---- -KLMGEIVRL SEETAY-IQC YEITSGLKPG -EPVLDTGRP
                                -PKIGDLIEV -G--NL---- -KLMGEIVRL SGETAY-VQC YEVTSGLRPG -EPVVDTGHP
                                -YRMGEITYV -G--EE---- -RLIGEIIEI EFDFAT-VQV YEPLEGLKIT -DPVYPSGKS
                                -PKIGDLVEV -G--NL---- -GLMGEIVRL SGERAA-IQC YEVTSGIKPG -EPVLDTGRP
                                -IEMGEIVEV -G--ED---- -RLIGEAIRV GSEEFT-AQL YENAIGVKPG -EEIIGTGKR
                                -PKIGDLTEV -G--DL---- -RLMGEIVRL SGETAY-IQC FEATSGLRPG -EPVADLGVP
                                -SQMFELVKV -G--DA---- -GVIGEIIRL EGNVAV-IQA YEETEGIKLG -ENVLATGKP
                                -ARLYELVFV -G--EI---- -KLFGEVVRI QGDKAF-IQV YEDTTGLKPG -EPVVRSGEP
                                -ARLYELVFV -G--EI---- -KLFGEVVRV QGDKAF-IQV YEDTTGLKPG -EPVERTGEP
                                -SFIGELVYV -G--KE---- -NLIGEIISL NKEIAT-IQV YEDTTGLKIG -DEVKPSGEF
                                -PKMGDLIEV -G--NL---- -KLMGEIVRL SQETAF-IQC YESTAGLKPG -EPVIDIGTP
                                -QSVGDMVNI SP--QL---- -NLLGEIIKI VNKIAI-IQC YEETSGLELN -STVENYRYP
                                -AKLYELVFV -G--EI---- -KLFGEVVRV QGDKAF-IQV YEDTTGLRPG -EPVVRSGEP
                                QVRLHDLIKV -N--KQ---- -NLIGEIIQI YSDRIS-VQC FEDTDNLKLK -EEVTYLKEP
                                -ARLYELVFV -G--EL---- -GLFGEVVRV QGENAF-IQV YEDTTGVKPG -EPVVRTGEM
                                VVRLHDLIRI -S--KF---- -NILGEVIQI YSDYVI-AQC YENTSGLKLK -EEVINLGEP
                                YVRLNDLIKE -S--KH---- -KILGEVIQI YSDHVT-VQC FENTSNLKLN -EEVISLQEP
                                -ARLYELVFV -G--EL---- -GLFGEVVRV QGENAF-IQV YEDTTGVKPG -EPVVRTGEM
                                EIRLNDLIKV -T--NH---- -NIIGQVIQI YSDYII-AQC FENTNNLKLR -EKVESLFEP
                                YVRLNDLIKE -S--KH---- -KILGEVIQI YSDHVT-AQC FENTSNLKLN -EEVISLQEP
                                QIRLHDLIKI -T--KH---- -NILGEVIQI YSDYIV-AQC FESTSNLRIN -EKVVNLNEP
                                QIRLHDLIKI -T--KH---- -NILGEVIQI YSDYIV-AQC FESTSNLRIN -EKVVNLNEP
                                IVHLHDLIKI -S--DY---- -KILGEVIQI YSNHIV-AQC FEDTKNLRLN -GSVISLNEP
                                ---------- ---------- ---------- ---------- ---------- ----------
                                IIKLHDLIKI -S--KY---- -NILGEVIQI YSDHVV-AQC FENTINLRIH -DKVEDLNEA
                                -SKMYDVVKV -G--TA---- -ALSGEVIRL EGDDAV-IQV YEDTTGLTIG -EDVVNTGLP
                                ---------- ---------- ---------- ---------- ---------- ----------
                                HVRLHDLVKI -S--NY---- -QILGEVIQI YSDHII-AQC YENTIRVKLN -EEVINLNEP
                                HVRLHDLVKI -S--NY---- -QILGEVIQI YSDYII-AQC FENTIRVKLY -EEVINLNEP
                                ---------- ---------- ---MGQVLEA REGLAV-VQV FEGTTGLSTN QTKVRFTGKT
                                -VAYGEVVEI ETESGE---- -KRKGQVLDA RENMAI-VQV FEGTRDLDIK TTSVRFTGET
                                -VAYGEVVEI ETESGE---- -KRKGQVLDA RENLAI-VQV FEGTRDLDIK TTSVRFTGET
                                -VAYGEVVEI ETEWGE---- -KRKGQVLDA RENLAI-VQV FEGTRDLDIK TTRVRFTGET
                                -VAYGEVVEI ETESGE---- -KRKGQVLDA RENLAI-VQV FEGTRDLDVK TTSVRFTGET
                                -VAYGEVVEI ETESGE---- -KRKGQVLEA REDMAI-VQV FEGTRDLDIK TTRVRFTGET
                                -VAYGEVVEI EVEGGE---- -KRKGQVLEA REDLAI-VQV FEGTRDLDVK STRVRFTGET
                                -VAYGEVVEI EVEGGE---- -KRKGQVLEA REDLAI-VQV FEGTRDLDVK TTRVRFTGET
                                -VAYGEVVEI EVEGGE---- -KRKGQVLEA REDLAI-VQV FEGTRDLDVK STRVRFTGET
                                -VAFNEIVDI ETPNGD---- -MRRGQVLEV KEDVAV-VQV FEGTRDLNTA TTKVRFTGET
                                -AAYGEVVEI ETPSGD---- -KRKGQVLEA RGDAAV-VQV FEGTSGLDTS GTKVRFTGET
                                -VAYNEIVDI ETPNGD---- -MRRGQVLEV KRDVAV-VQV FEGTDDLNTS TTKVRFTGET
                                -VSYGEVVKI VTPGGE---- -EKTGQVLEA SKGLAV-VQV FEGTSGIDTS KTRVRFTGDI
                                -ASYGEVVKI LTPDGE---- -EKTGQVLET RSDLAI-VQV FEGTSGIDTK STRVRFTGDI
                                -VSYGEVVKI VTPDGE---- -EKTGQVLEA SKGLAV-VQV FEGTSGIDTA RTRVRFTGET
                                -VSYAEVVEI ELPSGE---- -KRRGQVLEA AENRAV-VQV FEGTRGIDTS TTKVRFTGET
                                -VAYGEVVKI KTSTGE---- -ERTGQVLEA HEDKAV-VQV FEGTKGLDTK FTSVRFTGET
                                -VAYGEIVDV TIPDGS---- -TKRGQVLES RKGVAV-VQV FEGTSGIDTL STKVRFTGDI
                                -VAYGEVVKI KTSAGE---- -ERLGQVLEA GESRAV-VQV FEGTRGLDTK GTSVRFTGET
                                -VAYNEIVEI ETPNGE---- -QRTGQVLEV ENDIAL-VQV FEGTSNLNTL STKVRFTGET
                                -VAYGEIVDV TIPDGS---- -TKRGQVLES RKGVAV-VQV FEGTSGIDTL STKVRFTGDI
                                -VSFGEVVYI KSPDGR---- -ERLGQVLEA HTDKAV-VQV FEGTQGLDIN KTTVRFTGET
                                -IAYGEVVKV KTPAGE---- -ERTGQVLEV GEGFAV-VQV FEGTSGLDVS STVVRFAGET
                                -VSYGEVVEI ITADGE---- -IRTGQVLDA MERKAV-VQV FEGTSGLDTK ATRVRFIGET
                                -IAYGELVNI ELSSGE---- -KRTGQVLEA REDLAV-VQV FEGTRGMDSK GTRVRFTGET
                                -VSYGEVVEI ITPDGE---- -KRTGQVLDA MLDKAV-VQV FEGTSDLDTK NTRVKFMGET
                                -VAYDEVVEV VGSDGV---- -KRRGKVLEA EGDRAV-IQI FEGTRGLDTK NTKVRFTGET
                                -VAYGEIVDV LIPDGG---- -TKRGQVLES RKGVAV-VQV FEGTSGIDTR STKVRFTGDI
                                -VAYGEVVEI ETETGE---- -KRKGQVLDA RENLAI-VQV FEGTRDLDIK TTSVRFTGET
                                -VGYGEVVRI TTSEGE---- -KRLGQVLEV GEGKAV-IQV FEGTRGLDTK GTSVRFTGKP
                                -VGYGEVVRI TTSEGE---- -KRLGQVLEV GEGKAV-IQV FEGTRGLDTK GTSVQFTGKP
                                -VSYGEVVEI ITADGD---- -KRTGQVLDA MTSKVV-VQV FESTSGLDTK NTKVRFLGET
                                -VGYDEIVEI ETPDGR---- -EKRGQVLEV RGDEAV-VQV FEGTTGVDAS ETKVRFTGST
                                -VGYSELVNI VTADGT---- -VKRGQVLDT SDEIVV-VQV FETTAGIGRD -SGIRFTGET
                                -VAYQELVNI VLYDGT---- -IKRGQVLDT SDDLVV-VQV FETTTGIGKD -SGIRFTGET
                                -VGYGELVNI VLFDGS---- -TKRGQVLDT SDELVV-VQV FETTAGIGKD -SGIRFTGET
                                -VGYSELVNI VTADGT---- -IKRGQVLDT SDEIVV-VQV FETTAGIGRD -SGIRFTGET
                                -VSYGEIVRI ILTNGE---- -ERTGQVLDI SKDLAV-VQV YEGTSGIDNM NTRVRFTGEP
                                -AMYGEIVKV KLESGE---- -ERIGQVLES RRGLAV-VQV LGGTRGIDVK KASVIFTGQT
                                -VGFGELVTI TLPDGS---- -VKRGQVLDT SKEVVV-VQV FEGTRGIDSS -STVRFTGDI
                                -AAYNETVQI ILPNGE---- -KKRGQVLET SKGIAA-VQI FGSSAGLDTK ETRIRFTGET
                                -VGYNELVNI VLFDGT---- -IKRGQVLDT SDELVV-VQV FETTAGIGKD -SGIRFTGET
                                -VGYNELAVV TLPDGS---- -ERMGQVLDS SDEVVV-IQM FEGTTGIPKT -AGARFLGET
                                -VSYGELVII TLPDGT---- -TRRGQVLDS SKDIVV-VQS FEGTRGIDKA -SAVRFTGDV
                                -VGYNELVNI TLADGS---- -VKRGQVLDT SKDIVV-VQV FEGTGGLNKD -SGVRFTGET
                                -VGYDEMVDI TLPSGE---- -RKRGKVLET SKGVAV-IQI FGTTAGLDAK KTRVRFLGET
                                -VGYNELAVV TLPDGT---- -ERMGQVLDS SDTVVV-IQM FEGTSGIPRT -AGARFLGET
                                -VGYGELARI KTPSGE---- -ERRGQVLEI GEGIAV-VQV FEGTSGLDVE KTSIRFTGET
                                -VGYSELVNV TLDDGS---- -VKRGQVLDT AKDMVV-VQM FEGTGGLNRG -SGVRFTGET
                                -VGYQELVNI VLSDGS---- -IKRGQVLDT SDDLVV-VQV FETTAGIGKD -SGIRFLGEA
                                -VGYGELARI RTPSGE---- -ERRGQVLEI GGGIAV-VQV FEGTTGLDVA KTRIRFTGET
                                -VGYGELARI RTPSGE---- -ERRGQVLEV GGGVAV-VQI FEGTSGLDVS ATTVRFTGET
                                -VGFGELVRI RTPAGE---- -ERRGQVLEV RSDLAV-VQV FEGTSGLDVS STSVRFMGET
                                -VAFNEVVKI KTVDGE---- -ERTGQVLEA YLDKAV-VQV FEGTKGLETK LTSARFIGET
                                -AAYNELVEI TLPNGE---- -TRTGQVLDT RAGLAI-VQI FGQTAGLDIK RTSVKFLGRT
                                -VGYNEIVNI KMTDGT---- -VRRGQVLDS SSDIVV-VQV FEGTGGLDKD -CGVIFTGET
                                -IGYNELVYI KLEDGT---- -TKRGQVLDT SKDIVV-VQV FEGTGGLNRS -CGVRFTGET
                                -VSYGELVKI NLPDGI---- -TKNGQVLDT SDDIVI-VQV FEGTSGIDKS -TRIRFLGES
                                -AGYNEMVTI ETPSGE---- -IKSGQVLDT RNGLAI-VQV FGSTSGLDSN NTTVRFRGET
                                -VGYGELVEI ALPDGS---- -RKRGQVLDT SKDIVV-IQI FEGTAGIDKA -SSVKFLGET
                                -IGYNELVNI TLADGT---- -TKRGQVLDT SDDIVV-VQV FEGTGGLNRD -CGVRFTGET
                                -VGYGELVHI NLPDGT---- -TKRGQVLDT SADVVA-VQV FEGTGGLNEE -SGVVFSGET
                                -VGYNEIVNI KMGDGT---- -VRRGQVLDS SADIVV-VQV FEGTGGLDKD -CGVIFTGET
                                -VGYGELARI KTPSGE---- -ERRGQVLEI GGGVAV-VQV FEGTTGLDVG KTRVRFTGET
                                -VKYGEIVEI RHGA-R---- -TRRGKVLEM EGGRAL-IQV FEGTSRIDVP WTRVRFLGKG
                                -AGYNEMVSI ETPDGQ---- -IRSGQVLDT RKGMAV-VQV FGATTGLDNR NTVVRFTGEA
                                -VAFNEVVKI KTSTGE---- -ERTGQVLEA FMDKAI-VQV FEGTKGLDTE KTSARFIGET
                                -AAYGEIVEI TNALGE---- -RVRGQVLES GKGLAV-VQV FGSTLGLDVN TSTVRFLGET
                                -AAYGEMVEI KLVNGE---- -RRQGQVLDT RKGLAI-VQV FGPTLGLNIG GTSIKFLGET
                                -VSYDEIVRI YLPDGE---- -ERSGRVLEI SKDVAV-VQV FEGTTGIDNR STRVIFTGRP
                                -AAYGEIVEI TNALGE---- -RVRGQVLES GKGLAV-VQV FGSTLGLDVN TSTVRFLGET
                                -AAYDEIVEV ELPSGE---- -RRRGRVLET ARGYAV-VQV FEGTTGVTAV GTKVRFLART
                                -VAYDEIVEV ETAGGE---- -KRRGRVLEV GMGYAV-VQV FEGTTGISPT GTVVRFMGRP
                                -VGYGEIVKI SQGDGT---- -IKTGQVLDT SDKIVV-VQV FEGTSGIDRD -ARVKFLGEN
                                -VGFGELVEV FTPSGE---- -ERTGQVVDV SETITI-IQV FEGTSDLDCK NTSVRFTGDT
                                -VGYGELVEV GLPDGT---- -RKRGQVLDS SKDLVV-VQV FEGTAGIDRQ -STVKFLGET
                                -VMYGEIAEI ITPSGE---- -KKTGQVLEV GDKYAV-LQI FEGSSGVDVD STRVRFKGKT
                                -TPYGDLVKI TMPNGE---- -VKNGQVLDT SDEMVI-VQV FEGTSGIDRN -SKIRFLGEN
                                -ASYGEIVKI RLHDGE---- -ERTGQVLDI SDEHAV-IQV YEGTRGIDTD VTTVRFLGEP
                                -VGYNEIVNI NLPDGT---- -TRRGQVLDS SADIVV-VQI FEGTGGLNRE -CGVVFTGET
                                -VGYGELVEV SLPDGA---- -RKRGQVLDS SKEIVV-VQV FEGTAGIDRQ -STVKFLGET
                                -VGYDEVVEI ETPRGE---- -EKRGQVLEV ERGRAV-VQV FEGTSGIDAS ETKVRFTGST
                                -VGYNELVEV YLPDGR---- -RKRGQVLDS STNVVV-VQI FEGTTGIDRQ -SSVKFLGET
                                ---------- ---DGT---- -TKRGQVLDT SSEVVA-VQV FEGTGGLNEE -SGVVFTGET
                                -VGYGELVEI RTASGE---- -VKRGQVLDT SDEIVV-VQV FEGTGGLSKD -SSVRFTGDV
                                -ISYGELVSI SLPDGS---- -TKRGQVLDT SNEVVV-VQV FEGTGGINRS -SGVKFLGET
                                -IKYGEIVEV QMPDGE---- -VRVGQVIDV GKEVTI-IQV FGGVSEVNVK DVRVRFKGET
                                -AGYNEVVQV LLPDGT---- -TRMGQVLEA GRGIAI-VMV FGGTRDLDCD FTAVRFTGKP
                                -IGYEELVEV IGPENE---- -RRLGRIIEA AEDYAV-VQV FEGTSGLSVS ETKVKAMGHT
                                -VSYGEVVEV VLGSGE---- -TRVGQVIDV SKDATI-IQV FGGVSDVDLK KSIIRYRGET
                                -VGYNELVEI RDPEGN---- -LRRGRVLEI NRNIAV-VEV FEGTTGLSIT SSTVRFLGKP
                                -VSYGELVQI AMPDGT---- -TKRGQVLDT SKDVVV-VQI FEGTAGIDME -SGVKFLGET
                                -VGYGELVQI AMPDGT---- -TKRGQVLDT SKDIVV-VQV FEGTTGIDRA -SGVKFLGET
                                -ISYGEVVEI SLGTGE---- -TRIGQVIDV SKDATV-IQV FGGVSDVDLK GSKIRYRGET
                                -VSYGEVVEV MLANGE---- -TRLGQVIDV SREAII-IQV FGGVSEVDLK GSRVRYSGET
                                -VSYNEVVKI RSPSGE---- -LLTGTVLET GRGRAI-IQV FEGTSGLDTD VTAVRFTGET
                                -IGFNELVEI RTETGE---- -LKRGQVLDT SNEVVV-VQV FEGTGGLGKE -STVKFTGDV
                                -VGFNELVEI RTDTGV---- -VKRGQVLDT SDAVVV-VQV FEGTGGLSKE -SSVSFTGDV
                                -VGYGEYVKI TLSDGS---- -SKRGQVLET SENKVV-VQI FEGTRNIDKN -TYVKFYGDV
                                -VSYNEVVKI RSPAGE---- -LLTGTVLET GKGRAV-IQV FEGTSGLDTD TTAVRFTGDT
                                -VGFDELVEV VTPTGE---- -VRRGRVLEV GRGRAI-VQV FEGTAGLSSS ETRVRFLGEP
                                -VGYMELVEI RTG-GD---- -LKRGQVLDS SDDIVV-VQI FEGTGGLSKD -SAVSFTGDV
                                -AAYGELAEI RMEDGS---- -SITGQVLDT RNGLSI-VQS FGETRGMNLE KTRVRFMGRT
                                -VGYNELVEI RTSEGE---- -MRRGRVLEV SKGMAV-VEV FEGTTGLSTT ETSIKFLGKP
                                -IGYDEIVEI ETPSGE---- -TKRGQVLES SDGLVS-IQV FEGTSGINRD -ASVRFLGET
                                -AGYNEVVQV LLPDGT---- -TRMGQVLES RKDVAI-VMV FGGTRDLDCD ITAVRFTGKP
                                -VSYGEIAKI TLPNGE---- -ERSGQILEV SRDIAV-VQL FEGTSGMDVE ETTIQFLGET
                                -IKYNEVVEI TLETGE---- -VRLGQVIDV SKDFAV-LQV FGGVSEVNIK KARVRFKGET
                                -IGYDEIVEI ETPQGE---- -TKRGQVLES SEGLVA-IQV FEGTSGIDRN -ASVRFLGET
                                -VAYGDIVEI EDPDGN---- -VKKGEVLET SKDVVV-VQV YEDTRGIGQD -ASVRFMDEN
                                -VGYDEIVEI ETPSGE---- -TKRGQVLET SDGLVA-IQV FEGTSGLDRD -ASVRFIGET
                                -IGYGEYVNI NLSDGS---- -LKRGQVLDT SGKRVV-VQV FEGTRNIDKN -AYVKFSGDV
                                -VSFGEIVSL RLSDGS---- -TKNGQVLDT SDEMVV-VQV FEGTAGVDLD -TGIRFMGDV
                                -AAYGEMVEI KLPNGE---- -RRQGQVLDT SKGLAV-VQV FGSTLGLSTT GTSTTFLGET
                                -VGYNELVEI RTG-GE---- -LKRGQVLDT SDEIVV-VQV FEGTGGLSKD -SAVTFTGDV
                                -VAYGEIVSI RLSDGS---- -EKNGQVLDT SDDMVV-VQV FEGTEAIDRK -AGVKFLGDV
                                -VGYGEIVEV ETSEGV---- -LKRGKILEI SENLAC-VQI FESTMGLDTL GTKVRFFGET
                                -VAYGEIVSI RLSDGS---- -EKNGQVLDT SDDMVV-VQV FEGTEAIDRK -AGVKFLGDV
                                -AAYNELIEV EMPDGS---- -KRRGIVVDS QSGVAI-VQV FEGTTGVSPT QSKVRFLGRG
                                -VAFGEIVQL RLNNGT---- -MKNGQVLDT SDELVV-VQV FEGTAGVDLN -TGVKFMGDV
                                -VAFGEIVEL RMNDGS---- -IKNGQVLDT SDELVI-VQV FEGTAGVDLS -TGVKFMGDV
                                -IGYDEIVEI ETPNGD---- -IKRGQVLES EDGIVA-IQV FEGTSGIDTN -ASVRFAGET
                                -IGYDEIVEI ETPSGD---- -TKRGQVLES EDGTVA-IQV FEGTTGIDRN -ASVRFLGET
                                -IGYDEIVEI ETPNGD---- -IKRGQVLES EDGLVA-IQV FEGTSGIDTN -ASVRFTGET
                                -VAYGELVRI ETPIGE---- -IRTGTVLET GMGYAV-IQV FEGTRDLDTS KTTVRFTGET
                                -IGYDEIVEI ETEDGR---- -TLRGQVLES NDGLVA-IQV FEGTSGIDRD -ASVRFLGET
                                -VGYNEVVKI RAPNGE---- -LLTGTVLET GRGRAV-IQV FEGTSGLDTN VTAVRFTGDT
                                -AAYNELVKV ETGSGE---- -MRSGVVLES ADGYAV-VQV FEGTSGLDIE RTAVTFLGET
                                -AAYDEVVKI YGKDSR---- -ERFGRVLET SIGQAV-VQV LGDREGLETD -TLLKFTGST
                                -IGYGEVVSV IAQDGD---- -EKVGQVIDV SDEITV-IQI FEETAGLDVK STAVRFTGET
                                -AAYNEQVEI ELETGK---- -KISGQVLAT NEDVTI-IQV FGETTGMNTK GTKVKFKGTT
                                -VAFGEIVQL RLTDGT---- -MKNGQVLDT SDDMVV-VQV FEGTAGVDLG -SSVKFMGDV
                                -ASYDELVEI ETRDGE---- -RRLARVLEV GMGKAV-VQV FEGTQGLSIE GTVARFLGRV
                                -VSYAEIVEV ETPRGE---- -RRRGQVLEV TNSLAV-IQI FEGTSGLDTK ETTVRFIGKT
                                -SAYNELVEV EMPNGE---- -RRRGIVVDT QRGVSI-VQV FEGTRGISPT GTRIRYLGRG
                                -VGYDEIVEI ETPNGE---- -VRRGQVLES TSEFVA-IQV FEGTSGIDKN -SSVRFLGET
                                -VAFGEIVQL RLADGS---- -TKNGQVLDT SDDMVV-VQV FEGTAGVDRN -TGVKFLGDV
                                -VSYDELVEV ETSSGE---- -RRLGRVIEV GEGRAV-VQI FEGTQGLGIE GTRARFLGRT
                                -AKYGEVVKI FTEEGR---- -EWTGQVLEA GKDMVI-IQV LGDPEGIESD -AMIKFTGTT
                                -VAFGEIVQL RLSDGS---- -LKNGQVXDT SEDIVV-VQV FEGTASVDLN -TGVKFMGDV
                                -VAFGEIVTI RLDDGS---- -IKNGQVLDT SDDLVI-VQV FEGTAKIDRT -AGVTFMGDV
                                -VGYDEIVEI ETADGQ---- -TRRGQVLDS TSEHVA-IQV FEGTEGIDRQ -SSVTFLGET
                                -VGYDEIVEI ETPSGE---- -TKRGQVLET SDGLVS-IQV FEGTEGIDRN -ASVRFVGET
                                -VAFGEIVQL RLSDGS---- -LKNGQVLDT SEDIVV-VQV FEGTASVDLN -TGVKFMGDV
                                -AAFDELVEI ETKEGE---- -RRLGKVLEV GNGKAI-VQV FEGTTGLSIS GTSAKFVGKL
                                -VAFDEVVRI TTPSGY---- -EVTGSVLDV SRDWAM-VQV FGETSGMDLN -VSVRFTGET
                                -VAFGEIVEL RLTDGT---- -LKNGQVLDT SDDQVI-VQV FEGTASIDKQ -TGIKFLGDV
                                -VSYEEVVKI VGTDGV---- -ERLGRVLEV SKDMAV-VQV LGDEEGLDTS -CLVQFTGTT
                                -AAFDELVEV ETTDGE---- -KRLGKVLEV GNGKAI-VQV FEGTTGLSIS GTNAKFVGKV
                                -ASFDELVEI ETADGE---- -RRLGKVLEV GFGKAI-VQV FEGTTGLTIT GTKAKFLGKT
                                -ASFDELVEI ETAEGE---- -RRLGKVLEV GFGKAV-VQV FEGTTGLTVS GTKAKFLGKT
                                -IGYDEIVEI ELPGGE---- -TKRGQVLES QDGVVS-IQV FEGTEGIDRN -SSVRFLGET
                                -VGYDEMVTV RAPDGA---- -ERIGRVLEV GRGKAV-IQI FGGEMGLQVD -SAINYTGSA
                                -ASYEEVVRF YSDDGR---- -EWLGQVIEV GKEKTI-LQV LGDTEGLETK -VMVKFTGST
                                -VAFDELVRI RRPTGE---- -VVTGSVLDV SRDWAM-IQC FGDTSGMDLN -VTVRFTGET
                                -VAYDELVRV RRPDGT---- -EVIGSVLDV SKDWAM-VQV FGETEGMDLD -VEVRFTGET
                                -VAYDELVRV RRPDGT---- -EVIGSVLDV SKDWAM-VQV FGETEGMDLD -VEVRFTGET
                                -VSYGEIVQL MLSDGS---- -IKNGQVLDT SDDQVI-VQV FEGTASVDRQ -TGVKFLGDV
                                -VAYGEIVSL RLSNGD---- -IKNGQVLDT SDDMVV-VQV FEGTAKVDRQ -AGVTFLGDV
                                -VAFDEIVNI RRPNGE---- -IVTGSVLDL SRDWAM-VQC FGDTSGMDLN -VRIRFTGET
                                -VSYGEIVDI DLPNGE---- -RRTGQVLDV SDRVTV-IQV FEGTIWIDNL KTRVRFSGKP
                                -VMNGEIVQL LDPEGN---- -IRNGRVLEV AEDVTC-IEV FQGTTGLGTD KTQVSFFDEL
                                -AQYGEIVKI KTNDGK---- -TRTGQVVKM NEQVIV-IEV FEETTGISSE NAEIIFTEDT
                                -VQYGEIVKI HSNDGK---- -ERTGQVIKM DESTIT-IEV FEDTAGLSSE NSTITFTEDS
                                -IKNGSVVKI KTKDGE---- -IRTGQVLTA SRDVVV-IQV VEGSFGLTLG TTSITFLDEV
                                -VHYGEIVKI QSEDMN---- -YRFGQVVKA NEEVII-IEV FEDTKGLSSE NCKIFFTEDT
                                -VQYGEIVKI HSESGK---- -IRTGQVVKL SEESIV-LEV FEDTSGISLG NSEILFTKDS
                                -VAFDEIVLI ERPNGE---- -IVQGSVLDV SREWAM-IQC FGETAGLNLN -TTVQFTGDV
                                -VQYEEIVKV QMEDKS---- -TRFGQVVKM DEEIIV-VEL FESTKGISSQ NTKILFTRDT
                                -VQYEEIVQV QLEDES---- -TRFGQVVKM DEEIIV-IEL FESTKGISSE NAKILFTRDT
                                -AEYGEIVRI NLDNGE---- -VRNGEVIKI NEDTIL-IEV FEGTEGLSSE NTEITFTDET
                                -FKFDDVVEV VH-RGE---- -KRLGKVISI DGEVCT-VEL LEGTYGLGED -SAVRTFAKP
                                -VGNMELAQV ITRRGT---- --SLAQVIRL DGRKVF-LQV FSGSRGISTG -DKVRFLGHP
                                -VGNTELAEV ITRQGI---- --SLAQVIRL DGNKVS-LQV FAGSRGISTG -DRVRFLGHP
                                -VGNMELAQV MTGRGS---- --SLAQVIRL DGRKVF-LQV FAGSRGISTG -DRVRFLGHP
                                -VGNTELAQV ITRRGT---- --SLAQVIRL DEKKVF-LQV FAGSRGISTG -DRVRFLGHP

                                MSIPVG-ENM LGRVVDPLGN PIDGAGEIK- ---------- ---------- ----------
                                MSVPVG-DAL LGRVVDPLGN AIDGRGDIQ- ---------- ---------- ----------
                                MEVPVG-EGL IGRVVDAIGE PIDGLGPIK- ---------- ---------- ----------
                                LEVPVG-EAL LGRVVGALGF PLDGLGEIK- ---------- ---------- ----------
                                MEVPVG-EAL IGRIVNGVGI PVDGKGDIV- ---------- ---------- ----------
                                MEVPVG-EAL IGRIVNGVGV PLDGKGDVV- ---------- ---------- ----------
                                MSVPVG-GKL LGRVVNALGQ PIDGKGKIE- ---------- ---------- ----------
                                MEVPVG-DPL LGRVVNGLGQ PLDGKGPIK- ---------- ---------- ----------
                                MEVPAG-EAL LGRIVNALGH PIDGRGPVK- ---------- ---------- ----------
                                MQVPVG-DAL IGRVVNPLGQ PIDGGGEIK- ---------- ---------- ----------
                                IEVPVG-EQL LGRVIGPLGK PMDGLDDLV- ---------- ---------- ----------
                                LDVPXG-TEL LGRVVNPLGE PIDGVGNIE- ---------- ---------- ----------
                                MDIPVG-DAL LGRVVNPLGE PIDGVGNID- ---------- ---------- ----------
                                MDIPVG-DAL LGRVVNPLGE PIDGVGDID- ---------- ---------- ----------
                                MDIPVG-DAL LGRVVNPLGE PIDGVGDIV- ---------- ---------- ----------
                                MSVPVG-PKL LGRVVNALGQ AIDGKEKIK- ---------- ---------- ----------
                                MDVPVG-DEL LGRVVDPLGN PLDGAGPIE- ---------- ---------- ----------
                                ISVPVG-EAL LGRVVNAMGQ PIDGQGPID- ---------- ---------- ----------
                                VGVPVG-EQL LGRVVNPLGQ PIDGLGEIK- ---------- ---------- ----------
                                AEVPVG-DAL LGRVVNAIGV PIDGKGPIA- ---------- ---------- ----------
                                VEVPVG-EGL LGRVVDTLGR PLDGKGPIE- ---------- ---------- ----------
                                MDIGVG-EAL LGRVINPLGQ ALDQKGPVR- ---------- ---------- ----------
                                VEVPVG-EAL LGRVVDPLGN PLDGKGPIA- ---------- ---------- ----------
                                TDVAVG-DEL LGRVIDPLGN PLDGKGAVN- ---------- ---------- ----------
                                ASVPVG-DAL IGRIVDPTGK PIDGKGEID- ---------- ---------- ----------
                                ASVPVG-EGL IGRIVDPTGK PLDGKGEYP- ---------- ---------- ----------
                                ASVPVG-DAL IGRIVNPTGR PIDGKGDIV- ---------- ---------- ----------
                                ASVPVG-EGL IGRIVSPTGK ALDGKGDIV- ---------- ---------- ----------
                                ASVPVG-DGL IGRIVDPTGK PLDGKGDYS- ---------- ---------- ----------
                                ASVPVG-DGL IGRIVDPTGK ALDGKVDYK- ---------- ---------- ----------
                                ASAPVG-EGL IGRIVSPTGQ PLDGKGEIK- ---------- ---------- ----------
                                ASVPVG-DGL IGRIVDPTGK PLDGKGEYH- ---------- ---------- ----------
                                AAVPVG-YGL IGRIISPTGK ALDGKGEIE- ---------- ---------- ----------
                                ASIPVG-DGL IGRIIDPTGK VLDGKGDYQ- ---------- ---------- ----------
                                ASVPVG-DGL IGRIINPTGK AIDGKGDIS- ---------- ---------- ----------
                                ASVPVG-DGL IGRIVDPTGK PLDGKGEYN- ---------- ---------- ----------
                                ASVPVG-DGL IGRIVDPTGK PLDGKGDYS- ---------- ---------- ----------
                                ASVPVG-DGL IGRIVSPIGA PLDGKGDLQ- ---------- ---------- ----------
                                ASVPVG-DGL IGRIIDPTGK PIDGKGEIE- ---------- ---------- ----------
                                ASVPVG-DGL IGRIVDPTGK PIDGKGEIE- ---------- ---------- ----------
                                ASVPVG-YGL IGRIIDPTGK PLDGKGEYE- ---------- ---------- ----------
                                ASVPVG-DGL IGRIIDPTGK PIDGKGEII- ---------- ---------- ----------
                                ASVPFG-EDL LGRVVNPLGL PIDGKGSIE- ---------- ---------- ----------
                                ASVPVG-DGL IGRIVNPTGK PVDGKGDIH- ---------- ---------- ----------
                                ASVPVG-EAL LGRVVNPIGI PLDGKGPIS- ---------- ---------- ----------
                                ASVPVG-DAL IGRVVNPLGE PLDGKGAIN- ---------- ---------- ----------
                                ASVPVG-ENL IGRVVNPLGH PLDGKGPIH- ---------- ---------- ----------
                                ASVPVG-DEL IGRVVSPIGK PLDGKGEFK- ---------- ---------- ----------
                                ASVPVG-DAL IGRVISPIGK PLDGKGEIK- ---------- ---------- ----------
                                ASVPVG-EAL IGRIINPIGE PLDGKGPIN- ---------- ---------- ----------
                                ASVPVG-DAL IGRIIDPTGK PIDGKGEIV- ---------- ---------- ----------
                                ASVPVG-EAL LGRVVNAIGQ PMDGKGPIN- ---------- ---------- ----------
                                ASVPTG-NAL IGRVIDPLGN PLDGRGNIQ- ---------- ---------- ----------
                                ASVPVG-DGL IGRIVDPTGK PLDGKGEIH- ---------- ---------- ----------
                                ASVPVG-DAL IGRIINPTGK PIDGKGDYE- ---------- ---------- ----------
                                ASVPVG-DSL IGRIVSPTGR PLDGKGDII- ---------- ---------- ----------
                                ASVPVG-DEL IGRIIDPTGR PIDGKGDIK- ---------- ---------- ----------
                                ASVPVG-DGL IGRIIDPTGK VLDGKGDYQ- ---------- ---------- ----------
                                ASVPVG-DGL IGRIVDPTGK PIDGKGEIK- ---------- ---------- ----------
                                ASVPVG-EGL IGRIISPTGK PIDGKGEFE- ---------- ---------- ----------
                                ASVPVG-DAL IGRIVNPTGR PIDGKGDII- ---------- ---------- ----------
                                ASVPTG-DGL IGRIINPTGQ AIDGKGDIQ- ---------- ---------- ----------
                                ASTPVG-ECM LGRVVSPIGE PLDGKGPIA- ---------- ---------- ----------
                                ASTPVG-ECM LGRVVSPIGQ PLDGKGPIA- ---------- ---------- ----------
                                ASVPVG-DGL IGRIIDPTGK PLDGKGEIV- ---------- ---------- ----------
                                ASVPFG-EDL LGRVVNPLGQ PIDGKGNIE- ---------- ---------- ----------
                                ASVPFG-EDL LGRVVNPLGV PIDGKGSIE- ---------- ---------- ----------
                                ASVPVG-DGL IGRIVDPTGK PLDGKGEYN- ---------- ---------- ----------
                                ASVPVG-EGL IGRIINPTGQ AIDGKGEIK- ---------- ---------- ----------
                                ASVPVG-DEL IGRIVNPTGV AVDGKGDIK- ---------- ---------- ----------
                                ASTPVG-EAM LGRVVNAIGQ PIDGKGPIA- ---------- ---------- ----------
                                ASIPVG-PAF LGRVVNALAI PIDGKGDIV- ---------- ---------- ----------
                                AQIPVG-PAF LGRVVDALAR PIDGKGDIS- ---------- ---------- ----------
                                AQVPVG-EGA IGRVVDALVR PIDGKGEIH- ---------- ---------- ----------
                                ASIPVG-EAY LGRVVDALAR PIDGKGDIA- ---------- ---------- ----------
                                AAVPVG-EAV IGRVVDALVR PIDGKGDIV- ---------- ---------- ----------
                                AQIPVG-PEL IGRVVDPLCR VIDGKPEPN- ---------- ---------- ----------
                                AQVPVG-EAM IGRVVDALAR PIDGKGDIH- ---------- ---------- ----------
                                AQIPVG-DAL IGRVLDALAR PIDGKGDIN- ---------- ---------- ----------
                                AQVPVG-EAM IGRVVDALAR PIDGKGDIH- ---------- ---------- ----------
                                AQIPVG-DAL IGRVLDALAR PIDGKGDIN- ---------- ---------- ----------
                                ASVPVG-EAL LGRTVDALAR PIDGKGDIQ- ---------- ---------- ----------
                                ARIPVG-EAM VGRIVDALAR PIDGKGDIQ- ---------- ---------- ----------
                                ARIPVG-DAM IGRVVDALAR PIDGKGDVQ- ---------- ---------- ----------
                                AQVPVG-DAM IGRVVDSLAR PIDGKGDIH- ---------- ---------- ----------
                                ASVPVG-DAM LGRVVDALAR PIDGKGDVA- ---------- ---------- ----------
                                ASVPVG-DAM LGRVVDALGR PLDGKGDVE- ---------- ---------- ----------
                                ASVPVG-EAL LGRVVDALAR PIDGKGDLQ- ---------- ---------- ----------
                                ASIPVG-EAL VGRVVDSLAK PLDGKGDIN- ---------- ---------- ----------
                                ASVPVG-DAM IGRVVNALAR PIDGKGEIQ- ---------- ---------- ----------
                                AEVPVG-EAM IGRVVDALAR PIDGKGDIS- ---------- ---------- ----------
                                AQIPVG-EAM LGRVVDALAR PIDGKGDIH- ---------- ---------- ----------
                                AQIPVG-DAS IGRVLDALAR PLDGKGDLN- ---------- ---------- ----------
                                ASVPVG-EAM LGRVVDPLGR PIDGKGDVQ- ---------- ---------- ----------
                                AQIPVG-EAM VGRVVDALAR PIDGKGDIH- ---------- ---------- ----------
                                AQIPVG-DAM IGRVVDALAR PIDGKGEIH- ---------- ---------- ----------
                                AQVPVG-EAF IGRVVDSLAR PIDGKGEIH- ---------- ---------- ----------
                                AQIPLG-EAM IGRVVDALAR PLDGKGEIH- ---------- ---------- ----------
                                AQIPVG-EAM VGRVVDALAR PLDGKGDIQ- ---------- ---------- ----------
                                ASIPVG-EAM IGRVVDALAR PIDGKGDIN- ---------- ---------- ----------
                                ASVPVG-EAV IGRVVDALMR PIDGKGEIH- ---------- ---------- ----------
                                ASVPVG-EAM LGRVVDALAR PIDGKGDAQ- ---------- ---------- ----------
                                ASIPVG-EAL IGRVVDALAR PIDGKGDIN- ---------- ---------- ----------
                                AQVPVG-EAM IGRVVDALGR PIDGKGDIQ- ---------- ---------- ----------
                                ASIPVG-DAM LGRVVDSLAR PIDGKGDIQ- ---------- ---------- ----------
                                ASIPVG-EAA IGRVVDALMR PIDGKGEIH- ---------- ---------- ----------
                                ASVPVG-EAM LGRVVDALGR PIDGKGDVQ- ---------- ---------- ----------
                                AQVPVG-EAF IGRVVDGLAQ PIDGKGEIK- ---------- ---------- ----------
                                AQIPVG-DAM VGRVVDALAR PIDGKGDIA- ---------- ---------- ----------
                                AQVPVG-EAL IGRVVDALAR PIDGKGEIQ- ---------- ---------- ----------
                                AQIPVG-EAM IGRVVDALAR PLDGKGDIN- ---------- ---------- ----------
                                ASIPVG-EAL LGRVVDPLCN PLDGKGPIQ- ---------- ---------- ----------
                                ASVPVG-EAV IGRVVDALMR PIDGKGEIH- ---------- ---------- ----------
                                ASIPVG-EAL IGRVVDSLAE PIDGKGDIN- ---------- ---------- ----------
                                AQIPVG-EAM IGRVVDALAR PLDGKGDIN- ---------- ---------- ----------
                                AQIPVG-EAF IGRVVDGLAQ PIDGKGEIK- ---------- ---------- ----------
                                AQVPVG-EAM IGRVIDALGR PIDGKGDIQ- ---------- ---------- ----------
                                AAIPVG-DAL IGRVVDALAR PIDGKGDIQ- ---------- ---------- ----------
                                ASIPVG-EAQ VGRVVDSLAN PIDGKGDIN- ---------- ---------- ----------
                                AQVPVG-EAM IGRVIDALGR PIDGKGDIQ- ---------- ---------- ----------
                                ASIPVG-EAV VGRIVDSLAR PIDGKGDID- ---------- ---------- ----------
                                AAIPVG-DAL IGRVVDALAR PIDGKGDIQ- ---------- ---------- ----------
                                AQVPVG-EAM IGRVIDALGR PIDGKGDIQ- ---------- ---------- ----------
                                ASVPVG-EAM LGRVVDALGR PIDGKGDVA- ---------- ---------- ----------
                                AQIPVG-EAF IGRVVDGLAQ PIDGKGEIK- ---------- ---------- ----------
                                AQVPVG-EAF IGRVVDGLAQ PIDGKGEIK- ---------- ---------- ----------
                                AQVPVG-EAT VGRVVDALGR PIDGKGDIN- ---------- ---------- ----------
                                AQVPVG-EAM IGRVIDALGR PIDGKGDVQ- ---------- ---------- ----------
                                AQIPVG-DAF IGRVVDALAR PIDGKGEIK- ---------- ---------- ----------
                                ASVPVG-EAM LGRVVDALGR PIDGKGDVQ- ---------- ---------- ----------
                                AQVPVG-EGF IGRVVDGLAQ PIDGKGEIK- ---------- ---------- ----------
                                AQIPVG-DAM TGRVVDALGQ PIDGKGDIH- ---------- ---------- ----------
                                AQIPVG-EAF IGRVVDGLAQ PIDGKGDIK- ---------- ---------- ----------
                                AQVPVG-DAM IGRVVDALGR PIDGKGDIN- ---------- ---------- ----------
                                AQVPVG-EGF IGRVVDGLAQ PIDGKGEIK- ---------- ---------- ----------
                                AQVPVG-EAF IGRVVDGLAQ PIDGKGEIK- ---------- ---------- ----------
                                AEVPVG-EAM LGRVVDALAR PIDGKGDVA- ---------- ---------- ----------
                                AAIPVG-EAL IGRVVDSLAA PLDGKGEIN- ---------- ---------- ----------
                                AQIPVG-DAM IGRIVDPLGR PIDGKGDIN- ---------- ---------- ----------
                                AEIPVG-EAI VGRVVDALAR PLDGKGDIA- ---------- ---------- ----------
                                AQIPVG-DAM IGRVVDSLAR PIDGKGDIA- ---------- ---------- ----------
                                AQVPVG-EAL VGRVVDALGR PIDGKGDIK- ---------- ---------- ----------
                                AQVPVG-EAL VGRVVDALGR PIDGKGDLK- ---------- ---------- ----------
                                AQIPVG-EAF IGRVVDGLAQ PIDGKGEIK- ---------- ---------- ----------
                                AEIPVG-EAI VGRVVDALAR PIDGKGDID- ---------- ---------- ----------
                                AEVPVG-EAM LGRVVDALAR PIDGKGDIK- ---------- ---------- ----------
                                AEVPVG-EAM LGRVVDALAR PIDGKGDIK- ---------- ---------- ----------
                                AQIPVG-EAF IGRVVDGLAQ PIDGKGDIK- ---------- ---------- ----------
                                AQVPVG-EAL VGRVVDALGR PIDGKGDLK- ---------- ---------- ----------
                                AEVPVG-DAM LGRVVDALAR PIDGKGDIA- ---------- ---------- ----------
                                AQVGVG-EAL IGRVVDALGR PIDGKGEIN- ---------- ---------- ----------
                                ASVPVG-DAM LGRVVNTLGE PIDGKGEIN- ---------- ---------- ----------
                                AQVPVG-EAT IGRVVDALGR PIDGKGDIN- ---------- ---------- ----------
                                AQVPVG-DAL IGRVVDALGR AIDGKGEIN- ---------- ---------- ----------
                                AQVPVG-DAM VGRVVDSLGR PIDGKGDIN- ---------- ---------- ----------
                                AAIPVG-DAI VGRVVDALAR PIDGKGDIA- ---------- ---------- ----------
                                AQVPVG-EAL IGRVVNALGV PIDGKGDIK- ---------- ---------- ----------
                                AQVPVG-DAM IGRVVDSLGR PIDGKGDIN- ---------- ---------- ----------
                                AQIPVG-DAM IGRVVDALAR PLDGKGDIQ- ---------- ---------- ----------
                                AQIPVG-EAL IGRVVDALGR PIDGKGDIK- ---------- ---------- ----------
                                AQVPVG-EAL IGRVVDALGR PIDGKGDIK- ---------- ---------- ----------
                                AEVPVG-EAM LGRVVDALAR PIDGKGEIK- ---------- ---------- ----------
                                AAVPVG-DAM LGRVVNTLGE PLDGKGEIN- ---------- ---------- ----------
                                AQVPVG-EAL IGRVVDALGR PIDGKGDIK- ---------- ---------- ----------
                                AQVPVG-EAL IGRVVDALGR PIDGKGDIK- ---------- ---------- ----------
                                AQVPVG-DAM IGRVVDALGR PIDGKGDIN- ---------- ---------- ----------
                                AQVPVG-EAL VGRVVDALGR PIDGKGEIK- ---------- ---------- ----------
                                AQIPVG-EAL IGRVVDALGR PIDGKGDIK- ---------- ---------- ----------
                                AQIPVG-EAL IGRVVDALGR PIDGKGDIK- ---------- ---------- ----------
                                AQVGVG-EAL IGRVVDALGR AIDGKGDIK- ---------- ---------- ----------
                                AEVPVG-DAM IGRVVDSLGR PIDGKGDIN- ---------- ---------- ----------
                                ASVPVG-EAM LGRVVNTLGE PLDGKGDIN- ---------- ---------- ----------
                                AQVPVG-DAM VGRVVDSLGR PIDGKGDIN- ---------- ---------- ----------
                                AEVPVG-EAM LGRVVDALAR PIDGKGEIK- ---------- ---------- ----------
                                AQVPVG-DAM VGRVVDSLGR PIDGKGDIN- ---------- ---------- ----------
                                AQIGVG-EAL IGRVVDALGR AIDGKGDIK- ---------- ---------- ----------
                                AEVPVG-DAF VGRVINALGE PIDGKGDIA- ---------- ---------- ----------
                                ASVPVG-ESM LGRVIDTLGR PIDGKGDIN- ---------- ---------- ----------
                                AQVPVG-EAL IGRVVDGLGR PIDGKGDIQ- ---------- ---------- ----------
                                AQIGVG-EAL IGRVVDALGR AIDGKGDIK- ---------- ---------- ----------
                                AQIPVG-EAL IGRVVDALGR PIDGKGDIK- ---------- ---------- ----------
                                AQIPVG-EAL IGRVVDALGR PIDGKGDIK- ---------- ---------- ----------
                                AQIPVG-DAM VGRVVDALAK PIDGKGDIA- ---------- ---------- ----------
                                AQVPVG-EAL IGRVVDALGR PIDGKGDIK- ---------- ---------- ----------
                                AQVPVG-EAL VGRIVDALGR PVDGKGPIN- ---------- ---------- ----------
                                AQVPVG-EAL IGRVVDALGR PIDGKGDIK- ---------- ---------- ----------
                                AQVPVG-EAL IGRVVDALGR PIDGKGDIK- ---------- ---------- ----------
                                AEVPVG-EAM LGRVVDALAR PIDGKGEIK- ---------- ---------- ----------
                                AEVPVG-EAM LGRVVDALAR PIDGKGEIK- ---------- ---------- ----------
                                AQIGVG-EAL VGRVVDALGR AIDGKGDIK- ---------- ---------- ----------
                                ASVPVG-EAM LGRVVDALGR PMDGKGDVQ- ---------- ---------- ----------
                                AQVPVG-EAL IGRVVDGLGR PIDGKGDIQ- ---------- ---------- ----------
                                AAIPVG-DAV VGRVVDALAR PIDGKGDIA- ---------- ---------- ----------
                                AEVPVG-EAM LGRVVDALAR PIDGKGDIK- ---------- ---------- ----------
                                AQVPVG-DNL VGRVVDALGR PIDGKGEIM- ---------- ---------- ----------
                                AQVPVG-EAL IGRVVDALGR PIDGKGAIN- ---------- ---------- ----------
                                AAIPVG-DAV VGRVVDALAR PIDGKGDIA- ---------- ---------- ----------
                                ASVPVG-EAM LGRVVDALGR PMDGKGDVQ- ---------- ---------- ----------
                                AQVPVG-EAL VGRVVDALGR PIDGKGDLK- ---------- ---------- ----------
                                AQIGVG-EAL IGRVVDALGR PIDGKGDIK- ---------- ---------- ----------
                                AQVPVG-EAL IGRVVDALGR PIDGKGEIQ- ---------- ---------- ----------
                                AQIGVG-EAL IGRVVDALGR AIDGKGDIK- ---------- ---------- ----------
                                AQVPVG-EAL IGRVVDALGR PIDGKGDIK- ---------- ---------- ----------
                                AQVPVG-EAL IGRVVNALGL PIDGKGDIK- ---------- ---------- ----------
                                AQVPVG-EAL IGRVVDALGR PIDGKGAIN- ---------- ---------- ----------
                                AQIPVG-EAV IGRVVDALGR PVDGKGDIK- ---------- ---------- ----------
                                AQVPVG-EAM IGRVVDSLGR PIDGKGDIN- ---------- ---------- ----------
                                AQVPVG-DAM IGRVVNPLGE AIDGKGDIN- ---------- ---------- ----------
                                AQVPVG-EAL IGRVVDALGR PIDGKGDIK- ---------- ---------- ----------
                                AQVPVG-EAL IGRVVDALGR PIDGKGDIK- ---------- ---------- ----------
                                AQVPVG-EAM VGRVVDALGR PIDGKGEIK- ---------- ---------- ----------
                                AEVPVG-EAM LGRVVDALAR PIDGKGDIK- ---------- ---------- ----------
                                AQVPVG-EAL IGRVVDGLGR PIDGKGDIQ- ---------- ---------- ----------
                                AQVPVG-EAL VGRVVDALGR PIDGKGDIK- ---------- ---------- ----------
                                AQIPVG-EAL IGRVVDALGR PIDGKGDIK- ---------- ---------- ----------
                                AQVPIG-EAM IGRVVDSLGR PIDGKGDIA- ---------- ---------- ----------
                                AQVPVG-EAL IGRVVDGLGR PIDGKGDIQ- ---------- ---------- ----------
                                AQVPVG-EAL VSRIVDALGR PIDGKGPIN- ---------- ---------- ----------
                                AQVGVG-DAL IGRVVDALGR PIDGKGDPK- ---------- ---------- ----------
                                AEVPVG-EAM LGRVVDALAR PIDGKGEIK- ---------- ---------- ----------
                                AQVPVG-DAI IGRVVDALGN PIDGKGEIK- ---------- ---------- ----------
                                AQVAVG-DAL IGRVVDALGR PIDGKGDPK- ---------- ---------- ----------
                                AQIPVG-DAL VGRVLDALAR PLDGKGDIE- ---------- ---------- ----------
                                AQVAVG-EAL IGRVVDALGR PIDGKGDLK- ---------- ---------- ----------
                                AQVPVG-DAL VGRVVDGLGR PIDGKGEMK- ---------- ---------- ----------
                                AQVPVG-EAL IGRVVNSLGI PIDGKGDVA- ---------- ---------- ----------
                                AQIPVG-DAL VGRVVSPLGA PLDGKGDIA- ---------- ---------- ----------
                                AQVGVG-EAL VGRVVDALGR AIDGKGDLK- ---------- ---------- ----------
                                AQVGVG-EAL IGRVVDALGR PIDGKGDIK- ---------- ---------- ----------
                                AQVGVG-DAL IGRVVDALGR PIDGKGDPK- ---------- ---------- ----------
                                AEIPVG-DAI VGRVVDALAR PLDGKGDIA- ---------- ---------- ----------
                                AQVAVG-EAL IGRVVDALGR PIDGKGDLK- ---------- ---------- ----------
                                AEIPVG-EAT VGRVVDALGR PIDGKGEIK- ---------- ---------- ----------
                                AQVPVG-EAM IGRVVDALGR PIDGKGDIK- ---------- ---------- ----------
                                AQVPVG-EAL VGRVVDALGR PIDGKGPLD- ---------- ---------- ----------
                                AQVGVG-EAL IGRVVDALGR AIDGKGEIK- ---------- ---------- ----------
                                AQIPVG-DAM IGRVVDALGQ PIDGKGEIK- ---------- ---------- ----------
                                AQVPVG-EAM VGRVIDALGR PIDGKGEIK- ---------- ---------- ----------
                                AQVPVG-DAL IGRVVDALGR PLDGKGDIA- ---------- ---------- ----------
                                AQVPIG-EAM IGRVVDSLGR PIDGKGDIA- ---------- ---------- ----------
                                AEIPVG-DAT VGRVVDALAR PIDGKGDIA- ---------- ---------- ----------
                                AQIPVG-EAT IGRVVDALGR PIDGKGDIQ- ---------- ---------- ----------
                                ASIPVG-EGL KGRIVDSLAR PVDGKGEIQ- ---------- ---------- ----------
                                AQIPVG-DAL VGRVVSPLGA PLDGKGEIA- ---------- ---------- ----------
                                AQVPVG-EAL IGRVVNALGL PIDGKGEIK- ---------- ---------- ----------
                                AQVPVG-EAL VGRVVDALGR PIDGKGDII- ---------- ---------- ----------
                                AQIGVG-EAL VGRVVDALGR AIDGKGEIK- ---------- ---------- ----------
                                AQVPVG-EAL IGRVVDGLGR AIDGKGDIK- ---------- ---------- ----------
                                AQVPVG-EAM VGRVVDALGR PIDGKGEIK- ---------- ---------- ----------
                                AQIPVG-DGM IGRVVDPLGR PIDGKGAVA- ---------- ---------- ----------
                                ASIPVG-EAL KGRIVDSLAR PIDGKGEIQ- ---------- ---------- ----------
                                AQVPVG-EAM IGRVVDSLGR PLDGKGDIN- ---------- ---------- ----------
                                ASIPVG-EAM VGRVVDSLGR PIDGKGDIN- ---------- ---------- ----------
                                AEVPVG-DAM LGRVVDALAR PIDGKGEIK- ---------- ---------- ----------
                                AQIPVG-EAM LGRVVDALAR PIDGKGEIK- ---------- ---------- ----------
                                AQVPVG-EAT IGRVVNSLGQ PIDGKGEIN- ---------- ---------- ----------
                                AQIPVG-DAM VGRVVDSLGR PIDGKGPIT- ---------- ---------- ----------
                                AQVPVG-DAM IGRVIDSLGR PLDGKGDIN- ---------- ---------- ----------
                                AQVPVG-DAM IGRVVDALAR PIDGKGDIQ- ---------- ---------- ----------
                                ASVPVG-EQM IGRIVDSLGR AIDGKGDLK- ---------- ---------- ----------
                                AQVPVG-EAL VGRVVDALGR PIDGKGDIL- ---------- ---------- ----------
                                AQVPVG-EAT IGRVVNSLGQ PIDGKGEIN- ---------- ---------- ----------
                                AQVPVG-EAM IGRVVDALGR PIDGKGEIK- ---------- ---------- ----------
                                AQVPVG-EAM IGRVVDALGR PIDGKGDVN- ---------- ---------- ----------
                                AQVPVG-DAL VGRVVDALGR PIDGKGDIL- ---------- ---------- ----------
                                AQVGVG-EVL IGRVLDALGR AIDGKGDPK- ---------- ---------- ----------
                                AQVPVG-DAL VGRVVDALGR PIDGKGDIL- ---------- ---------- ----------
                                AQVPVG-EAL VGRVVDALGR PIDGKGDII- ---------- ---------- ----------
                                AQVPVG-DAL VGRVVDALGR PIDGKGDIL- ---------- ---------- ----------
                                AQIPVG-DGI VGRVVDALAR PIDGKGDIA- ---------- ---------- ----------
                                AQVPVG-DAL VGRVVDALGR PIDGKGDIL- ---------- ---------- ----------
                                AQVPVG-DAM IGRVVDALAR PIDGKGDIH- ---------- ---------- ----------
                                AQVPVG-DAL VGRVVDALGR PIDGKGDIL- ---------- ---------- ----------
                                AQVPVG-EAL LGRVVNTLAE PLDGKGEIQ- ---------- ---------- ----------
                                ASVPVG-DAM LGRVVNPLGL PIDGKGDIA- ---------- ---------- ----------
                                AQVGVG-EGL IGRVVDALGR AIDGKGDIK- ---------- ---------- ----------
                                AQVPVG-EAM IGRVVDALGR PIDGKGEIN- ---------- ---------- ----------
                                AQVPVG-EAL VGRVVDALGR PIDGKGDIL- ---------- ---------- ----------
                                AQVPVG-EAL VGRVVDALGR PIDGKGDIL- ---------- ---------- ----------
                                AQIPVG-DAI VGRVVDALAR PIDGKGDIA- ---------- ---------- ----------
                                AQVPVG-DAL VGRVVDALGR PIDGKGDIL- ---------- ---------- ----------
                                AQVPVG-EAL VGRVVDALGR PIDGKGDIL- ---------- ---------- ----------
                                AQVGVG-EAL IGRVVDALGR AIDGKGEIK- ---------- ---------- ----------
                                AQVPVG-DAL VGRVVDALGR PIDGKGDIL- ---------- ---------- ----------
                                AQVPVG-EAL VGRVVDALGR PIDGKGDII- ---------- ---------- ----------
                                AQVPVG-EAL VGRVVDALGR PIDGKGDII- ---------- ---------- ----------
                                AQVPVG-DAL VGRVVDALGR PIDGKGEIL- ---------- ---------- ----------
                                AQVGVG-EAL IGRVVDALGR AIDGKGEIK- ---------- ---------- ----------
                                AQVPVG-DAL VGRVVDALGR PIDGKGEIL- ---------- ---------- ----------
                                AQIPVG-DAL VGRVVSPLGA PLDGKGEIA- ---------- ---------- ----------
                                AQVPVG-EAM VGRVVDALGR AIDGKGDIN- ---------- ---------- ----------
                                AQVPVG-EAM VGRVVDGLGR SVDGKGDIQ- ---------- ---------- ----------
                                AQVPVG-EAM IGRVVDALGR PIDGKGDIN- ---------- ---------- ----------
                                AQVPVG-DSL IGRVVDALGR PIDGKGDLG- ---------- ---------- ----------
                                ASVPVG-DAL LGRVVNALGQ PIDGKGDIA- ---------- ---------- ----------
                                AQVGVG-EAL IGRVVDALGR AIDGKGEIK- ---------- ---------- ----------
                                AEIPVG-EAL KGRIVDSLAR PIDGKGEIK- ---------- ---------- ----------
                                AQVPVG-DAL VGRVVDALGR PIDGKGDIL- ---------- ---------- ----------
                                AQVPVG-EAM IGRVVDALGR AIDGKGDIN- ---------- ---------- ----------
                                AQVPVG-EAL VGRVVDALGR PIDGKGEIL- ---------- ---------- ----------
                                AQIPVG-DAM LGRVVDALAR PIDGKGDIK- ---------- ---------- ----------
                                AQVPVG-DAL VGRVVDALGR PIDGKGDIL- ---------- ---------- ----------
                                AQVPVG-DAL VGRVVDALGR PIDGKGEIL- ---------- ---------- ----------
                                AQVPVG-EAL IGRVVDGLGR AIDGKGDIK- ---------- ---------- ----------
                                AAVPVG-DAM LGRVVNPLGQ PIDGKGEIA- ---------- ---------- ----------
                                AEVPVG-DAM LGRVVDPLAR PIDGKGEIA- ---------- ---------- ----------
                                AQVPVG-EAM VGRVVDALGR AIDGKGDIN- ---------- ---------- ----------
                                AQVGVG-DAL IGRVVDALGR PIDGKGDPK- ---------- ---------- ----------
                                AQIPVG-EAL VGRVLDALAR PIDGKGEIV- ---------- ---------- ----------
                                AQVPVG-EAM LGRVIDSLGR PIDGKGDIQ- ---------- ---------- ----------
                                AQVGVG-EAL IGRVVDALGR AIDGKGEIK- ---------- ---------- ----------
                                AQVPVG-EAM VGRVVDALGR AIDGKGDIN- ---------- ---------- ----------
                                AQVPVG-EAL IGRVVDSLGR AIDGKGDIK- ---------- ---------- ----------
                                AQVPVG-EAM LGRVIDSLGR PIDGKGDIQ- ---------- ---------- ----------
                                AQVPVG-EAM VGRVVDSLGR PIDGKGDIK- ---------- ---------- ----------
                                AQVGVG-EAL IGRVVDALGR PIDGKGEIK- ---------- ---------- ----------
                                AQVGVG-DAL IGRVVDALGR PIDGKGDPK- ---------- ---------- ----------
                                AQVPVG-EAL IGRVVDALGR PIDGKGDIN- ---------- ---------- ----------
                                AQVPVG-EAM VGRVVDSLGR PIDGKGDIK- ---------- ---------- ----------
                                ASVPVG-DAM LGRVVNPLGV AIDGKGDLA- ---------- ---------- ----------
                                AQVPVG-EAL VGRVVDALGR PIDGKGDIQ- ---------- ---------- ----------
                                AQVGVG-EAL IGRVVDALGR AIDGKGDLK- ---------- ---------- ----------
                                ASVPVG-DAM LGRVINPLGR AIDGKGDIP- ---------- ---------- ----------
                                ASVPVG-DAM LGRVVNPLGQ AIDGKGDIP- ---------- ---------- ----------
                                AEIPVG-DAM LGRIVDALGR PIDGKGEIQ- ---------- ---------- ----------
                                SQIPVG-DAM LGRVVDALAR PIDGKGDPK- ---------- ---------- ----------
                                AEVPVG-EAM LGRVINPLGL PLDGKGEIA- ---------- ---------- ----------
                                AQIPVG-QAL VGRVLDALAR PIDGKGELV- ---------- ---------- ----------
                                AQVPVG-EAL VGRVVDALGR PIDGKGEIK- ---------- ---------- ----------
                                AQIPIG-DAM LGRVVDALAR PIDGKGPIA- ---------- ---------- ----------
                                AQVPVG-EAM LGRVIDALGR PIDGKGEIQ- ---------- ---------- ----------
                                SQIPVG-DAM LGRVVDALAR PIDGKGDVK- ---------- ---------- ----------
                                AQIGVG-EAL IGRVVDALGR AIDGKGEIK- ---------- ---------- ----------
                                AQIPVG-DAM LGRVVDALAR PIDGKGDPK- ---------- ---------- ----------
                                AQIPVG-EAL VGRVLDALAR PIDGKGELA- ---------- ---------- ----------
                                ASVPVG-DAM LGRVVNSLGQ PIDGKGDIA- ---------- ---------- ----------
                                AQIPVG-DAM LGRVVDALAR PIDGKGDIK- ---------- ---------- ----------
                                ASVPVG-DAM LGRVVNPLGV AIDGKGDLA- ---------- ---------- ----------
                                AQIGVG-DSL VGRVVDALGV AIDGKGDLN- ---------- ---------- ----------
                                AQIPVG-DAM LGRVVDALAR PIDGKGDIK- ---------- ---------- ----------
                                AQVGVG-DAL IGRVVDALGR AIDGKGDPK- ---------- ---------- ----------
                                AQVPVG-EAL VGRVVDALGR AIDGKGEIK- ---------- ---------- ----------
                                ASVPVG-DAM LGRVVNSLGQ PIDGKGDIA- ---------- ---------- ----------
                                AQVPVG-EAL IGRVVDALGR AIDGKGEIK- ---------- ---------- ----------
                                AQVPVG-EAL IGRVVDALGR PIDGKGEIK- ---------- ---------- ----------
                                ASVPVG-DAM LGRVVNPLGQ PIDGKGDIA- ---------- ---------- ----------
                                AQVPVG-EAL VGRVVDALGR AIDGKGEIK- ---------- ---------- ----------
                                AQVPVG-EAL VGRVVDALGR AIDGKGEIK- ---------- ---------- ----------
                                AQIPVG-EAL VGRVLDALAR PIDGKGDLD- ---------- ---------- ----------
                                AQVPVG-EAL IGRVVDALGR PLDGKGEIK- ---------- ---------- ----------
                                AQVPVG-EAL IGRVVDALGR AIDGKGEIK- ---------- ---------- ----------
                                AQIPVG-DAM LGRVVDALAR PIDGKGDPK- ---------- ---------- ----------
                                AQVPVG-EAL IGRVVDALGR PIDGKGEIK- ---------- ---------- ----------
                                AAVPVG-EAM LGRVVDTLGR PLDGKGDIQ- ---------- ---------- ----------
                                AQVPVG-EAL IGRVVDALGR AIDGKGEIK- ---------- ---------- ----------
                                AQVPVG-DAL IGRVVDGLGR AIDGKGDIQ- ---------- ---------- ----------
                                AQVPVG-EAL IGRVVDALGR PIDGKGELK- ---------- ---------- ----------
                                AQVPVG-DAL IGRVVDGLGR AIDGKGDIQ- ---------- ---------- ----------
                                AQIPVG-DAM LGRVVDALAR PIDGKGDPK- ---------- ---------- ----------
                                ASVPVG-QAM LGRVVNPLGL PLDGKGEIA- ---------- ---------- ----------
                                AQIPVG-EDL VGRVVDALGR AIDGKGEIK- ---------- ---------- ----------
                                ASIPVG-EEL IGRVVSPLVE SLDGKGDIQ- ---------- ---------- ----------
                                ASVPVG-EAM LGRVVNSLGR AIDGKGEIA- ---------- ---------- ----------
                                ASVPVG-EAM LGRVVNPLGL AIDGKGDIP- ---------- ---------- ----------
                                ASVPVG-DAL LGRVVNPLGQ PIDGKGDLA- ---------- ---------- ----------
                                AEVPVG-EAL VGRVVDGLGR PIDGKGDIK- ---------- ---------- ----------
                                AQIPVG-EAL IGRVVDALGR PIDGKGEIK- ---------- ---------- ----------
                                ASVPVG-DAL LGRVVNPLGQ PIDGKGDLA- ---------- ---------- ----------
                                ASVPVG-QAM LGRVVNPLGL PLDGKGEIA- ---------- ---------- ----------
                                AEVPVG-EAM LGRVINPLGV PIDGKGEIA- ---------- ---------- ----------
                                AAVPVG-DAM LGRVVNALGQ PIDGKGEIA- ---------- ---------- ----------
                                AQVPVG-EAL IGRVVDALGR PIDGKGEIK- ---------- ---------- ----------
                                AEVPVG-EAL VGRVVDGLGR PIDGKGEIK- ---------- ---------- ----------
                                AAVPVG-DAM LGRVVNSLGQ PIDGKGDIA- ---------- ---------- ----------
                                AEVPVG-EAM LGRVINPLGV PIDGKGEIA- ---------- ---------- ----------
                                AQVSVG-EAL IGRVVDALAR PLDGKGEIK- ---------- ---------- ----------
                                ASVPVG-DSL LGRVVNPLGV PLDGKGDLG- ---------- ---------- ----------
                                AQIPVG-DAL VGRVLDALAR PIDGKGDLE- ---------- ---------- ----------
                                ASVPVS-DEM LGRVVTPLGQ PMDGKGDIP- ---------- ---------- ----------
                                AAVPVG-DAM LGRVVNSLGQ PIDGKGDIA- ---------- ---------- ----------
                                AAVPVG-DAM LGRVVNSLGQ PIDGKGDIA- ---------- ---------- ----------
                                ASVPVG-DAM LGRVVNPLGQ PVDGNGEIA- ---------- ---------- ----------
                                AQVPVG-DAM IGRVVDALGR PIDGKGEIE- ---------- ---------- ----------
                                ASVPVG-DGL LGRVVNPLGV PLDGKGDLG- ---------- ---------- ----------
                                ASVPVG-QAM LGRVVNPLGQ PVDGNGDIA- ---------- ---------- ----------
                                ASVPVG-DAM LGRVVNALGQ PIDGKGEIA- ---------- ---------- ----------
                                ASVPVG-EAT LGRVVNSLGQ PIDGKGDIA- ---------- ---------- ----------
                                AQVPVG-EAL IGRVVDALGR PIDGKGDIK- ---------- ---------- ----------
                                AEVPVG-EAL KGRVVDSLGR PIDGKGELN- ---------- ---------- ----------
                                ASVPVG-EAT LGRVVNSLGQ PIDGKGDIA- ---------- ---------- ----------
                                AQVPVG-DAL VGRVVDGLGR PIDGKGEIK- ---------- ---------- ----------
                                AQIPVG-EGM LGRIVDALGR PIDGKGEIQ- ---------- ---------- ----------
                                ASVPVG-DGL LGRVVNPLGV ALDGKGDLG- ---------- ---------- ----------
                                AQIPVG-DAM IGRVVDSLGR PIDGKGEIR- ---------- ---------- ----------
                                AQVPVG-EAF LGRVVDALAR PIDGRGDIK- ---------- ---------- ----------
                                AEVAVG-EAL IGRVVDGLGR PIDGKGDIK- ---------- ---------- ----------
                                ASVPVG-DAM LGRVVNSLGQ PIDGKGDIA- ---------- ---------- ----------
                                ASVPVG-DAM LGRVVNSLGR PIDGKGDIA- ---------- ---------- ----------
                                AQIPVG-EAL IGRVVDALGR AIDGKGEIK- ---------- ---------- ----------
                                ASVPVG-EAT LGRVVNSLGQ PIDGKGDIA- ---------- ---------- ----------
                                AAVPVG-EAM LGRVVNSLGR AIDGKGEIA- ---------- ---------- ----------
                                ASVPVG-DAM LGRVVNPLGQ VIDGKGEIA- ---------- ---------- ----------
                                AAVPVG-DAM LGRVVNALGQ PIDGKGAIP- ---------- ---------- ----------
                                ASVPVG-EAM LGRVVNPLGQ PMDGKGEIA- ---------- ---------- ----------
                                ASVPVG-DAM LGRVVNPLGQ PMDGKGDIA- ---------- ---------- ----------
                                ASVPVG-DAM LGRVINSLGR PIDGKGDIA- ---------- ---------- ----------
                                ASVPVG-QAM LGRVVNPLGQ PVDGNGDIA- ---------- ---------- ----------
                                AEIPVG-EGM LGRIVDALAR PIDGKGEIN- ---------- ---------- ----------
                                AEIPVG-EAL IGRVVDSLGR PLDGKGEIN- ---------- ---------- ----------
                                ASVPVG-DAL LGRVVNSLGV PLDGKGDLA- ---------- ---------- ----------
                                AQVPVG-EAM IGRVVDSLGR PIDGKGEIR- ---------- ---------- ----------
                                ASVPVG-DAL IGRVVNPLGV AIDGKGDLP- ---------- ---------- ----------
                                ASVPVG-EAM QGRVVNPLGQ PIDGKGEIP- ---------- ---------- ----------
                                ASVPVG-DAM LGRVVNALGE PVDGKGAIE- ---------- ---------- ----------
                                AQVPVG-DAM IGRVVNALGE AIDGKGDIQ- ---------- ---------- ----------
                                ASVPVG-EAM QGRVVNPLGQ PIDGKGEIP- ---------- ---------- ----------
                                ASVPVG-EAM QGRVVNPLGQ PIDGKGEIP- ---------- ---------- ----------
                                ASVPVG-DAM LGRVVNALGE PVDGKGAIE- ---------- ---------- ----------
                                ASVPVG-DAT LGRVVNPLGQ PIDGKGDIA- ---------- ---------- ----------
                                AAVPVG-EAM LGRVVNALGK PIDGKGEID- ---------- ---------- ----------
                                ASVPVG-EAM QGRVVNPLGQ PIDGKGEIP- ---------- ---------- ----------
                                ASVPVG-EAM QGRVVNPLGQ PIDGKGEIP- ---------- ---------- ----------
                                ASVPVG-DAM LGRVVNSLGR PIDGKGDIA- ---------- ---------- ----------
                                ASVPVG-EAM QGRVVNPLGQ PIDGKGEIP- ---------- ---------- ----------
                                ASVPVG-EAM LGRVVNSLGR AIDGKGEIA- ---------- ---------- ----------
                                ASVPVG-EAM LGRVVNPLGQ QIDGKGEMA- ---------- ---------- ----------
                                ASVPVG-QAM LGRVVNPLGQ PMDGKGDIP- ---------- ---------- ----------
                                AAVPVG-DAM LGRVVNALGQ PIDGKGEIA- ---------- ---------- ----------
                                ASVPVG-EAM LGRVVNALGE PVDGKGAIE- ---------- ---------- ----------
                                ASVPVG-DAM LGRVVNALGE PVDGKGAIE- ---------- ---------- ----------
                                ASVPVG-DAL IGRVVNPLGE AIDGKGDLP- ---------- ---------- ----------
                                AQVPVG-EAM IGRVVNALGE AIDGKGDIN- ---------- ---------- ----------
                                ASVPVG-EAM QGRVVNPLGQ PIDGKGEIP- ---------- ---------- ----------
                                ASVPVG-EAM LGRVVNPLGL QIDGKGEMA- ---------- ---------- ----------
                                ASVPVG-EAM LGRVVNSLGR AIDGKGEIA- ---------- ---------- ----------
                                ASVPVG-DAL LGRVVNPLGE AIDGKGELP- ---------- ---------- ----------
                                AAVPVG-DAL LGRVVNSLGQ PIDGKGEIA- ---------- ---------- ----------
                                AAVPVG-EAM LGRVVNPLGQ QIDGKGEMA- ---------- ---------- ----------
                                ASVPVG-QAM LGRVVNPLGQ PXDGKGEIP- ---------- ---------- ----------
                                AAVPVG-DAM LGRVVNALGQ PIDGKGEIA- ---------- ---------- ----------
                                ASVPVG-EAM LGRVVNPLGQ QIDGKGEMA- ---------- ---------- ----------
                                ASVPVG-EAM LGRVVNPLGL QIDGKGEMA- ---------- ---------- ----------
                                ASVPVG-EAM LGRVVNPLGQ QIDGKGEMA- ---------- ---------- ----------
                                AAVPVG-DAM LGRVVNALGQ PIDGKGEIA- ---------- ---------- ----------
                                ASVPVG-EAM LGRVVNPLGQ QIDGKGEIA- ---------- ---------- ----------
                                ASVPVG-EAM QGRVVNPLGQ PIDGKGEIP- ---------- ---------- ----------
                                ASVPVG-EAM KGRVVNPLGQ PIDGKGEIP- ---------- ---------- ----------
                                ASVPVG-EAM QGRVVNPLGQ PIDGKGEIP- ---------- ---------- ----------
                                ASVPVG-DAM LGRVVNSLGR PIDGKGDIA- ---------- ---------- ----------
                                ASVPVG-DAM LGRVVNALGE AVDGKGAIE- ---------- ---------- ----------
                                AAVPVG-EAM LGRVVNSLGR AIDGKGEIA- ---------- ---------- ----------
                                ASVPVG-DAM LGRVVNPLGQ PMDGKGDIA- ---------- ---------- ----------
                                ASVPVG-EAM KGRVVNPLGQ PIDGKGEIP- ---------- ---------- ----------
                                ASVPVG-DAM LGRVVNPLGQ PMDGKGDIA- ---------- ---------- ----------
                                ASVPVG-EAM LGRVVXPLGX AXDGKGXIP- ---------- ---------- ----------
                                LDVPVG-QSL LGRIVEPMGR PLDDQGQIS- ---------- ---------- ----------
                                TDVPVG-EHL LGRVVGATGN PLDGGGDIP- ---------- ---------- ----------
                                TDVPVG-EHL LGRVVGATGN PLDGGGDIP- ---------- ---------- ----------
                                TDVPVG-EHL LGRVVGATGN PLDGGGDIP- ---------- ---------- ----------
                                LDAPVG-EEL LGRVIDATGR PLDNQGAIS- ---------- ---------- ----------
                                LDAPVG-EEL LGRVIDATGR PLDNQGPIA- ---------- ---------- ----------
                                LDVPVS-EAL LGRVLNVTGE PLDNQGVIQ- ---------- ---------- ----------
                                LDVPVG-EPL LGRVLNVTGE PLDNQGVIQ- ---------- ---------- ----------
                                MDVPVG-EQL LGRVINVMGL SLDEEGTIE- ---------- ---------- ----------
                                LDVPVG-EAF LGRVVDATGR PLDHRGIVR- ---------- ---------- ----------
                                LDVPVG-EGL LGRVVDATGR PLDQRGLVT- ---------- ---------- ----------
                                LDVPVG-EGL LGRVVDATGR PLDQRGLVT- ---------- ---------- ----------
                                VQIPVG-EAL LGRIVDGLGR PLDNQGTIS- ---------- ---------- ----------
                                VQIPVG-EAL LGRIVDGLGR PLDNQGTIS- ---------- ---------- ----------
                                LDVPVG-EGL LGRVLNVTGQ ALDNQGAIQ- ---------- ---------- ----------
                                LDVPVG-EGL LGRVLNVTGQ ALDNQGAIQ- ---------- ---------- ----------
                                VDVPVG-DAL LGRVVTVMGQ PLDERGALD- ---------- ---------- ----------
                                LDTPVG-EGL LGRVVTALGT PLDQGGPLP- ---------- ---------- ----------
                                LDTSVG-ESL LGRVVTALGT PLDQGGPLP- ---------- ---------- ----------
                                VDVPVG-DAL LGRVVTVMGQ PLDERGALD- ---------- ---------- ----------
                                LDVPVG-EAL LGRVVDALGR PLDTSGSVQ- ---------- ---------- ----------
                                LDVPVG-EPL LGRVVDGLGR PIDNKGELK- ---------- ---------- ----------
                                VQIPVG-EAL LGRIVDGLGR PLDNKGTIS- ---------- ---------- ----------
                                LDAPVG-EEL LGRVIDATGR PLDNKGAIS- ---------- ---------- ----------
                                LDVPVG-EAL LGRVVDGLGR PLDNKGEIE- ---------- ---------- ----------
                                VQIPVG-EAL LGRIVDGLGR PLDNQGTIS- ---------- ---------- ----------
                                VDVPVG-EAL LGRVITVMGQ PLDGRGALD- ---------- ---------- ----------
                                LNVPVG-RAM LGRVVNPLGR PLDGRGPVR- ---------- ---------- ----------
                                MDVPVG-EAL LGRVVNVMGH PLDERGSLD- ---------- ---------- ----------
                                LQIPVG-EAL LGRIIDGTGR PLDDKGAIA- ---------- ---------- ----------
                                MDVPVG-EAL LGRVVNVMGH PLDDRGALA- ---------- ---------- ----------
                                MDVPVG-EAL LGRVVNVMGH PLDDRGALA- ---------- ---------- ----------
                                MDVPVG-KAL LGRVIDPTGR PLDGLGPIA- ---------- ---------- ----------
                                LDVPVG-ETL LGRVVDPLGR PLDGKGLIR- ---------- ---------- ----------
                                LDVPVG-ETL LGRVIDPMGR PLDGRGTVR- ---------- ---------- ----------
                                LDVPVG-DKL LGRVIDPLGR PLDGKGVVR- ---------- ---------- ----------
                                LDVPVG-DGL LGRVVDPMGR PLDNQGPVR- ---------- ---------- ----------
                                LDVPVG-DAL LGRAIDPLGR PLDGKGVVR- ---------- ---------- ----------
                                MDVPVG-EAL LGRVVTVMGQ PLDGRGPLT- ---------- ---------- ----------
                                LDVPVG-DGL LGRVVDPMGR PLDNRGPVR- ---------- ---------- ----------
                                LDVPVG-DGL LGRVVDPMGR PLDNRGPVR- ---------- ---------- ----------
                                LDVPVG-DGL LGRVVDPMGR PLDNRGPVR- ---------- ---------- ----------
                                LDVPVG-DGL LGRVVDPMGR PLDNQGPVR- ---------- ---------- ----------
                                LDVPVG-DGL LGRVVDPMGR PLDNRGPVR- ---------- ---------- ----------
                                LDVPVG-ENL LGRVVDPLGR PLDGKGLIR- ---------- ---------- ----------
                                LDVPVG-DGL LGRVVDPMGR PLDNQGPVR- ---------- ---------- ----------
                                LDVPVG-DTL LGRVIDPLGR PLDGKGAVR- ---------- ---------- ----------
                                LDVPVG-DTI LGRVVDPMGR PLDNQGPVR- ---------- ---------- ----------
                                LDVPVG-DGL LGRVVDPMGR PLDNQGPVR- ---------- ---------- ----------
                                MDVPVG-EVL LGRVLTVLGE PLDGRGALK- ---------- ---------- ----------
                                MDVPVG-EML LGRVLTVLGE PLDGRGALK- ---------- ---------- ----------
                                MDVPVG-EML LGRVLTVLGE PLDGRGALK- ---------- ---------- ----------
                                MDVPVG-EML LGRVLTVLGE PLDGRGALK- ---------- ---------- ----------
                                MDVPVG-EML LGRVLTVLGE PLDGRGALK- ---------- ---------- ----------
                                MDVPVG-EML LGRVLTVLGE PLDGRGALK- ---------- ---------- ----------
                                ITVPVG-KET LGRIMNVTGE AIDYGEEIK- ---------- ---------- ----------
                                IRVPVG-PET LGRIMNVVGE AIDYGAPIN- ---------- ---------- ----------
                                ISVPVG-PKT LGRVFNVLGE PIDGLGEIK- ---------- ---------- ----------
                                ISVPVG-PAT LGRMFNVLGE PIDGGGAVE- ---------- ---------- ----------
                                VSVPVS-PKA LGRMFNVLGQ PIDRPEPIE- ---------- ---------- ----------
                                ISVPVS-PKA LGRMFNVLGQ PIDRPEPVE- ---------- ---------- ----------
                                ITIPVG-KKA LGRMFSVLGE VIDGGPDLG- ---------- ---------- ----------
                                ISVPVG-REA LGRMFNVLGE TIDNLGELK- ---------- ---------- ----------
                                VSVPVG-PKT LGRMFNVLGE TIDNAGPVE- ---------- ---------- ----------
                                ISVPVG-PVT LGRVFNVLGE PIDGQGAL-- ---------- ---------- ----------
                                LRVPVG-RET LGRMFNPWGE TIDGGEQL-- ---------- ---------- ----------
                                ITVPVG-KET LGRIMXVTGD AXXFXXXXK- ---------- ---------- ----------
                                ITVPVG-KET LGRIMNVLGE PIDFDGPIK- ---------- ---------- ----------
                                ITVPVG-KQT LGRIMNVLGE PIDFDGDIK- ---------- ---------- ----------
                                ITIPVG-RNV LGRMFDVMGK VIDGGGPLE- ---------- ---------- ----------
                                ISVPVG-TKT LGRIMNVVGD PIDFDGPIT- ---------- ---------- ----------
                                ITMPVG-ECV LGRVFNVLGQ PIDGGAPLD- ---------- ---------- ----------
                                IKVPVG-AET LGRMINVIGQ TIDGKGPIK- ---------- ---------- ----------
                                IMVPVG-DMT KGRIFNVLGE PIDNKAAPE- ---------- ---------- ----------
                                ISVPVG-DAT LGRIMNVIGE PVDEAGPIS- ---------- ---------- ----------
                                IKIPVG-KPI LGRILNVTGE PVDKMGPIE- ---------- ---------- ----------
                                IKIPVG-NAI LGRILNVVGD AVDNAGPIQ- ---------- ---------- ----------
                                IKIPVG-KPI LGRILNVIGE PVDNAGPIE- ---------- ---------- ----------
                                IKIPVG-KPI LGRILNVIGE PVDKMGEIE- ---------- ---------- ----------
                                IKIPVG-KAI LGRILNVVGD AVDNQGEIQ- ---------- ---------- ----------
                                IKVPVG-EAI LGRILNVTGD PVDELGPVK- ---------- ---------- ----------
                                IQIPVG-KPI LGRILNVIGE PVDEMGPVE- ---------- ---------- ----------
                                IKVPVG-KEI LGRILNVVGE PVDELGEIN- ---------- ---------- ----------
                                IKIPVG-KPI LGRILNVIGE PVDKMGDIQ- ---------- ---------- ----------
                                IKVPVG-KAI LGRILNVVGE PVDNAGAIE- ---------- ---------- ----------
                                IKIPVG-NAI LGRILNVTGD AVDNAGPIE- ---------- ---------- ----------
                                IKIPVG-KAI LGRILNVVGD AVDNAGPIE- ---------- ---------- ----------
                                IKIPVG-KAI LGRILNVVGD AVDNQGEIQ- ---------- ---------- ----------
                                IKIPVG-KPI LGRILNVVGE PVDEQGPIE- ---------- ---------- ----------
                                IKIPVG-KPI LGRILNVIGQ PVDEQGDIQ- ---------- ---------- ----------
                                IKIPVG-KPI LGRILNVTGD PVDKMGPIE- ---------- ---------- ----------
                                IKIPVG-KPI LGRILNVTGD PVDKMGPIE- ---------- ---------- ----------
                                IKIPVG-KPI LGRILNVVGE PVDEMGPVE- ---------- ---------- ----------
                                IKIPVG-KPV LGRILNVVGE PVDEMGEIN- ---------- ---------- ----------
                                ISVPVG-DAT LGRILNVLGQ PVDEAGPVE- ---------- ---------- ----------
                                ISIPVG-QAT LGRIMNVLGE PVDEMGPVE- ---------- ---------- ----------
                                ISVPVG-KAT LGRIINVLGE VVDEGPELK- ---------- ---------- ----------
                                LMAPVG-KAI LSRMFDVFGN PIDKGGPVP- ---------- ---------- ----------
                                IKVPVG-NST LGRILNVLGQ AVDEGEPIQ- ---------- ---------- ----------
                                ITVPVG-EVT LGRILNVLGN PVDEGAPIH- ---------- ---------- ----------
                                IKVPVG-KET LGRIFNVLGE LVDELSPIK- ---------- ---------- ----------
                                ISVPVG-DET LGRIFNVLGE LVDEGAPLK- ---------- ---------- ----------
                                IKIPVG-KPV LGRILNVVGE PVDEMGEIN- ---------- ---------- ----------
                                IAVPVG-KGT LGRIINVLGE IVDEGEPLQ- ---------- ---------- ----------
                                ISVPVG-EET LGRIFNVLGQ TVDNKDQIS- ---------- ---------- ----------
                                IKIPVG-KAI LGRILNVVGE PVDNEGAIE- ---------- ---------- ----------
                                IKIPVG-KPI LGRILNVIGE PVDEMGNIE- ---------- ---------- ----------
                                IKIPVG-KPI LGRILNVIGQ PVDQLGDIQ- ---------- ---------- ----------
                                IKIPVG-NAI LGRILNVTGD AVDNAGPIE- ---------- ---------- ----------
                                IKIPVG-NAI LGRILNVTGD AVDNAGPIN- ---------- ---------- ----------
                                IKVPVG-KGI LGRILNVVGK PVDELGDIN- ---------- ---------- ----------
                                IKIPVG-KPI LGRILNVTGD PVDEQGPIE- ---------- ---------- ----------
                                IKIPVG-KPI LGRILNVVGE PVDELGAIE- ---------- ---------- ----------
                                ITVPVG-QGT LGRILNVLGE VVDEGGPLT- ---------- ---------- ----------
                                ITVPVG-QGT LGRILNVLGE VVDEGGPLT- ---------- ---------- ----------
                                LKAPVG-KSI LSRMFDVFGN AIDRAGTVS- ---------- ---------- ----------
                                ISVPVG-KAT LGRIMNVLGD VVDEGAPIA- ---------- ---------- ----------
                                IKIPVG-KPI LGRILNVTGQ PVDQMGPVQ- ---------- ---------- ----------
                                ISVPVG-DVT LGRILNVLGE PVDEAGPVE- ---------- ---------- ----------
                                ISVPVG-DVT LGRILNVLGE PVDEAGPVE- ---------- ---------- ----------
                                IKIPVG-KAI LGRILNVVGD AVDNAGPIE- ---------- ---------- ----------
                                IKIPVG-NPI LGRIMNVVGE PVDEQGEIK- ---------- ---------- ----------
                                IKIPVG-KAI LGRILNVIGE PVDNKGAIE- ---------- ---------- ----------
                                ISVPVG-KAT LGRIMNVVGE PVDESGPID- ---------- ---------- ----------
                                ITVPVG-KST LGRIFNVLGE PIDELGPVE- ---------- ---------- ----------
                                ISVPVG-KPT LGRIFNVLGE PVDEGAAVE- ---------- ---------- ----------
                                ISVPVG-PPT LGRIFNVLGE PVDEVGPVE- ---------- ---------- ----------
                                ISVPVG-PNT LGRIFNVLGE PIDELGPVT- ---------- ---------- ----------
                                ITVPVG-PNT LGRIFNVLGE PIDELGPVT- ---------- ---------- ----------
                                ISVPVG-KAT LGRIFNVLGE PIDEMGDVE- ---------- ---------- ----------
                                ISVPVG-NAT LGRIFNVLGE PIDELGPVE- ---------- ---------- ----------
                                ISVPVG-PNT LGRIFNVLGE PIDELGPVT- ---------- ---------- ----------
                                ISVPVG-PNT LGRIFNVLGE PIDELGPVT- ---------- ---------- ----------
                                ISVPVG-PNT LGRIFNVLGE PIDELGPVT- ---------- ---------- ----------
                                ISVPVG-NAV LGRIFNVLGE PVDELGPVD- ---------- ---------- ----------
                                ISVPVG-PNT LGRIFNVLGE PIDELGPVE- ---------- ---------- ----------
                                ISVPVG-PNT LGRIFNVLGE PIDEMGPVV- ---------- ---------- ----------
                                ISVPVG-PNT LGRIFNVLGE PIDELGPVV- ---------- ---------- ----------
                                ISVPVG-KAT LGRIFNVLGE PVDNMGPVN- ---------- ---------- ----------
                                ITVPVG-QPT LGRIFNVLGE PVDQGEPVQ- ---------- ---------- ----------
                                ISVPVG-PNT LGRIFNVLGE PIDELGPVV- ---------- ---------- ----------
                                ISVPVG-KAT LGRIFNVLGE PVDNKGPVN- ---------- ---------- ----------
                                ISVPVG-KAT LGRIFNVLGE PVDNMGPVN- ---------- ---------- ----------
                                ISVPVG-TAT LGRIFNVLGE PVDNQGPVN- ---------- ---------- ----------
                                ISVPVG-PNT LGRIFNVLGE PIDELGPVV- ---------- ---------- ----------
                                ISVPVG-TVT LGRIFNVLGE PVDEKGPVS- ---------- ---------- ----------
                                ISVPVG-AAT LGRIFNVLGE PVDQKGDVD- ---------- ---------- ----------
                                ISVPVG-KAT LGRIFNVLGE PVDNMGPVN- ---------- ---------- ----------
                                ISVPVG-KAT LGRIFNVLGE PVDNMGPVN- ---------- ---------- ----------
                                ISVPVG-KAT LGRIFNVLGE PVDNMGPVN- ---------- ---------- ----------
                                ISVPVG-TAT LGRIFNVLGE PVDNQGPVN- ---------- ---------- ----------
                                IRVPVG-PAT LGRIFNVIGE PVDNQGPVN- ---------- ---------- ----------
                                ISVPVG-KVT LGRIFNVLGE PVDNKGPVN- ---------- ---------- ----------
                                ISVPVG-KAT LGRIFNVLGE PVDNRGPVN- ---------- ---------- ----------
                                ISVPVG-KKT LGRIFNVLGE PVDEQGEVG- ---------- ---------- ----------
                                ISVPVG-EAT LGRIFNVLGE PVDELGPVN- ---------- ---------- ----------
                                ISVPVG-KAT LGRIFNVLGE PVDNRGPVN- ---------- ---------- ----------
                                ISVPVG-KAT LGRIFNVLGE PVDNRGPVN- ---------- ---------- ----------
                                ISVPVG-KAT LGRIFNVLGE PVDNRGPVN- ---------- ---------- ----------
                                ISVPVG-KVT LGRIFNVLGE PVDNRGPVN- ---------- ---------- ----------
                                ISVPVG-KKT LGRIFNVLGE PVDEKGEVG- ---------- ---------- ----------
                                ISVPVG-KAT LGRIFNVLGE PVDNQGPVN- ---------- ---------- ----------
                                ISVPVG-KAT LGRIFNVLGE PVDNRGPVN- ---------- ---------- ----------
                                ISVPVG-KAT LGRIFNVLGE PVDNRGPVN- ---------- ---------- ----------
                                ISVPVG-KAT LGRIFNVLGE PVDNQGPVN- ---------- ---------- ----------
                                ISVPVG-KAT LGRIFNVLGE PVDNRGPVN- ---------- ---------- ----------
                                ISVPVG-KAT LGRIFNVLGE PVDNRGPVN- ---------- ---------- ----------
                                ISVPVG-KAT LGRIFNVLGE PVDNQGPVN- ---------- ---------- ----------
                                ISVPVG-KVT LGRIFNVLGE PVDNKGPVN- ---------- ---------- ----------
                                ISVPVG-KAT LGRIFNVLGE PVDNRGPVN- ---------- ---------- ----------
                                ITVPVG-AGT LGRIFNVLGE PVDNMGPVN- ---------- ---------- ----------
                                ISVPVG-KAT LGRIFNVLGE PVDNQGPVN- ---------- ---------- ----------
                                ISVPVG-KAT LGRIFNVLGE PVDNRGPVN- ---------- ---------- ----------
                                ISVPVG-KAT LGRIFNVLGE PVDNRGPVN- ---------- ---------- ----------
                                ISVPVG-KAT LGRIFNVLGE PVDNRGPVN- ---------- ---------- ----------
                                ISVPVG-KVT LGRIFNVLGE PVDNRGPVN- ---------- ---------- ----------
                                ISVPVG-KAT LGRIFNVLGE PVDNRGPVN- ---------- ---------- ----------
                                ISVPVG-KAT LGRIFNVLGE PVDNRGPVN- ---------- ---------- ----------
                                ISVPVG-KVT LGRIFNVLGE PVDNRGPVD- ---------- ---------- ----------
                                ISVPVG-KAT LGRIFNVLGE PVDNRGPVN- ---------- ---------- ----------
                                ISVPVG-KAT LGRIFNVLGE PVDNRGPVN- ---------- ---------- ----------
                                ITVPVG-KVT LGRIFNVLGE PVDNRGPVN- ---------- ---------- ----------
                                ISVPVG-KKT LGRIFNVLGE PVDEKGEVG- ---------- ---------- ----------
                                ITVPVG-AAT LGRIFNVLGE PVDNMGPVN- ---------- ---------- ----------
                                IQVPVG-AAT LGRIFNVLGD AVDEMGPVG- ---------- ---------- ----------
                                ISVPVG-KKT LGRIFNVLGE PVDEKGEVG- ---------- ---------- ----------
                                IRVPVG-KAT LGRIFNVLGE PVDNRGPVN- ---------- ---------- ----------
                                ITVPVG-AAT LGRIFNVLGE PVDNMGPVN- ---------- ---------- ----------
                                ISVPVG-KAT LGRIFNVLGE PVDNRGPVN- ---------- ---------- ----------
                                ISVPVG-KAT LGRIFNVLGE PVDNQGPVN- ---------- ---------- ----------
                                IRVPVG-KAT LGRIFNVLGE PVDNRGPVN- ---------- ---------- ----------
                                IAVPVG-KAT LGRIFNVTGE PVDNLGPVG- ---------- ---------- ----------
                                ISVPVG-KAT LGRIFNVLGE PVDNRGPVN- ---------- ---------- ----------
                                ISVPVG-KAT LGRIFNVLGE PVDNRGPVN- ---------- ---------- ----------
                                ISVPVG-TAT LGRIFNVLGE PVDNQGPVN- ---------- ---------- ----------
                                ISVPVG-KKT LGRIFNVLGE PVDEQGDVG- ---------- ---------- ----------
                                ISVPVG-KAT LGRIFNVLGE PVDNRGPVN- ---------- ---------- ----------
                                ISVPVG-KAT LGRIFNVLGE PVDNQGPVN- ---------- ---------- ----------
                                ISVPVG-KAT LGRIFNVLGE PVDNRGPVN- ---------- ---------- ----------
                                ITVPVG-KAT LGRIFNVLGE PVDQQGPVN- ---------- ---------- ----------
                                ISVPVG-KAT LGRIFNVLGE PVDNKGPVN- ---------- ---------- ----------
                                ISVPVG-TAT LGRIFNVLGE PVDEKGEVD- ---------- ---------- ----------
                                ISVPVG-KAT LGRIFNVLGE PVDNQGPVN- ---------- ---------- ----------
                                ITVPVG-KAT LGRIFNVLGN PVDNQGPVN- ---------- ---------- ----------
                                ISVPVG-KAT LGRIFNVLGE PVDNRGPVD- ---------- ---------- ----------
                                ISVPVG-AST LGRIFNVLGE PVDEKGPVN- ---------- ---------- ----------
                                ISVPVG-KAT LGRIFNVLGE PVDNRGPVN- ---------- ---------- ----------
                                ITVPVG-KAT LGRIFNVLGE PVDNQGPVN- ---------- ---------- ----------
                                ISVPVG-KAT LGRIFNVLGE PVDNQGPVN- ---------- ---------- ----------
                                ITVPVG-KAT LGRIFNVLGE PVDNQGPVN- ---------- ---------- ----------
                                ISVPVG-KAT LGRIFNVLGE PVDNRGPVG- ---------- ---------- ----------
                                ITVPVG-KAT LGRIFNVLGE PVDQQGPVN- ---------- ---------- ----------
                                ISVPVG-KAT LGRIFNVLGE PVDNQGPVN- ---------- ---------- ----------
                                ITVPVG-KAT LGRIFNVLGE PVDNQGPVN- ---------- ---------- ----------
                                ITVPVG-KAT LGRIFNVLGE PVDQQGPVN- ---------- ---------- ----------
                                INVPVG-KAT LGRIFNVLGE PVDNQGPVS- ---------- ---------- ----------
                                ITVPVG-KAT LGRIFNVLGE PVDNQGPVN- ---------- ---------- ----------
                                ISVPVG-KAT LGRILNVLGE PVDNQGPVN- ---------- ---------- ----------
                                ISVPVG-KAT LGRIFNVLGE PVDNQGPVE- ---------- ---------- ----------
                                ISVPVG-KAT LGRIFNVLGE PVDERGPVE- ---------- ---------- ----------
                                ISVPVG-KAT LGRIFNVLGE PVDNKGPVN- ---------- ---------- ----------
                                ITVPVG-KAT LGRIFNVLGE PVDNQGPVN- ---------- ---------- ----------
                                ISVPVG-KAT LGRIFNVLGE PVDNQGPVN- ---------- ---------- ----------
                                ITVPVG-KAT LGRIFNVLGE PVDNRGPVN- ---------- ---------- ----------
                                INVPVG-KAT LGRIFNVLGE PVDNQGPVN- ---------- ---------- ----------
                                ISVPVG-KAT LGRIFNVLGE PVDNQGPVN- ---------- ---------- ----------
                                ISVPVG-KAT LGRIFNVLGE PVDNQGPVN- ---------- ---------- ----------
                                ISVPVG-KAT LGRIFNVLGE PVDNQGPVN- ---------- ---------- ----------
                                ISVPVG-KAT LGRIFNVLGE PVDNQGPVN- ---------- ---------- ----------
                                ISVPVG-KAT LGRIFNVLGE PVDNQGPVN- ---------- ---------- ----------
                                ITVPVG-KAT LGRIFNVLGE PVDQQGPVN- ---------- ---------- ----------
                                ISIPVG-KAT LGRIFNVLGE PVDNQGDVG- ---------- ---------- ----------
                                ISVPVG-KVT LGRIFNVLGE PVDNRGPVN- ---------- ---------- ----------
                                ITVPVG-KAT LGRIFNVLGE PVDNRGPVN- ---------- ---------- ----------
                                ISVPVG-KAT LGRIFNVLGE PVDNQGPVN- ---------- ---------- ----------
                                ITVPVG-KAT LGRIFNVLGE PVDNRGPVN- ---------- ---------- ----------
                                ISVPVG-PAT LGRIFNVIGE PVDNLGPVQ- ---------- ---------- ----------
                                ISVPVG-KAT LGRIFNVLGE PVDNQGPVN- ---------- ---------- ----------
                                ISVPVG-APT LGRIFNVLGE PVDEKGPVN- ---------- ---------- ----------
                                ISVPVG-KAT LGRIFNVLGE PVDNQGPVN- ---------- ---------- ----------
                                INVPVG-KAT LGRIFNVLGE PVDNQGPVN- ---------- ---------- ----------
                                ISVPVG-KAT LGRIFNVLGE PVDNQGPVN- ---------- ---------- ----------
                                ITVPVG-KAT LGRIFNVLGE PVDQQGPVN- ---------- ---------- ----------
                                INVPVG-KAT LGRIFNVLGE PVDNKGDVG- ---------- ---------- ----------
                                ISVPVG-KVT LGRIFNVLGQ PVDEKGPVD- ---------- ---------- ----------
                                ISVPVG-TAT LGRIFNVVGE PVDELGPIA- ---------- ---------- ----------
                                ITVPVG-KAT LGRIFNVLGE PVDNRGPVN- ---------- ---------- ----------
                                ISVPVG-KAT LGRIFNVLGE PVDNRGPVN- ---------- ---------- ----------
                                ISVPVG-KAT LGRIFNVLGE PVDNRGPVN- ---------- ---------- ----------
                                ISVPVG-TAT LGRIFNVLGE PVDRKGPVG- ---------- ---------- ----------
                                ISVPVG-KAT LGRIFNVLGE PVDQQGPVN- ---------- ---------- ----------
                                ISVPVG-KAT LGRIFNVLGE PVDNKGPVN- ---------- ---------- ----------
                                ITVPVG-KAT LGRIFNVLGE PVDQQGPVN- ---------- ---------- ----------
                                ISVPVG-AGT LGRIFNVLGE TIDNLGPVD- ---------- ---------- ----------
                                ISVPVG-KAT LGRIFNVLGE PVDQKGDVK- ---------- ---------- ----------
                                ISVPVG-KAT LGRIFNVLGE PVDQQGPVN- ---------- ---------- ----------
                                ISVPVG-KAT LGRIFNVLGE PVDNQGPVN- ---------- ---------- ----------
                                ISVPVG-KVT LGRIFNVLGK PVDEKGDVD- ---------- ---------- ----------
                                IRVPVG-KAT LGRIFNVLGD PVDNQGPVN- ---------- ---------- ----------
                                ISVPVG-KVT LGRIFNVLGK PVDEKGDVD- ---------- ---------- ----------
                                ISVPVG-KAT LGRIFNVLGE PVDNRGPVN- ---------- ---------- ----------
                                ISVPVG-KAT LGRIFNVLGE PVDQKGPVN- ---------- ---------- ----------
                                INVPVG-KAT LGRIFNVLGE PVDEKGPVD- ---------- ---------- ----------
                                ISVPVG-KAT LGRIFNVLGE PVDNRGPVN- ---------- ---------- ----------
                                ISVPVG-KAT LGRIFNVLGD PVDQLGPVG- ---------- ---------- ----------
                                ISVPVG-KAT LGRIFNVLGE PVDEMGDVG- ---------- ---------- ----------
                                ISVPVG-KAT LGRIFNVLGE PVDNQGPVN- ---------- ---------- ----------
                                ITVPVG-KAT LGRIFNVLGE PVDQQGPVN- ---------- ---------- ----------
                                ISVPVG-KVT LGRIFNVLGK PVDEKGDVD- ---------- ---------- ----------
                                ISVPVG-KAT LGRILNVLGQ PVDNQGPVN- ---------- ---------- ----------
                                ISVPVG-KVT LGRIFNVLGE PVDNQGPVN- ---------- ---------- ----------
                                ISVPVG-KVT LGRIFNVLGE PVDNRGPVN- ---------- ---------- ----------
                                ISVPVG-PIT LGRIFNVLGE PVDERGPVN- ---------- ---------- ----------
                                ISVPVG-KCT LGRIFNVLGE PVDEKGPVN- ---------- ---------- ----------
                                ISVPVG-NAT LGRIFNVVGE PVDELGPVG- ---------- ---------- ----------
                                ISVPVG-KAT LGRIFNVLGE PVDNRGPVN- ---------- ---------- ----------
                                ITVPVG-KAT LGRIFNVLGE PVDQQGPVN- ---------- ---------- ----------
                                ISVPVG-NVT LGRIFNVLGE PVDEKGAVE- ---------- ---------- ----------
                                ISVPVG-TAT LGRIFNVLGE PVDEKGPVN- ---------- ---------- ----------
                                ISVPVG-KAT LGRIFNVLGE PVDQQGPVN- ---------- ---------- ----------
                                ISVPVG-KAT LGRIFNVLGE PVDEMGDVG- ---------- ---------- ----------
                                ISVPVG-RAT LGRIFNVLGE PVDNKGPVS- ---------- ---------- ----------
                                ISVPVG-AAT LGRIFNVLGE PVDNKGPVG- ---------- ---------- ----------
                                ISVPVG-KAT LGRIFNVLGE PVDQKGAVN- ---------- ---------- ----------
                                ISVPVG-PAT LGRIFNVIGE TVDNLGPVQ- ---------- ---------- ----------
                                ISVPVG-TCT LGRIFNVIGE PVDNKGPVN- ---------- ---------- ----------
                                ISVPVG-PAT LGRIFNVIGE TVDNLGPVQ- ---------- ---------- ----------
                                ISVPVG-KAT LGRIFNVLGE PVDNRGPVN- ---------- ---------- ----------
                                ISVPVG-PAT LGRIFNVVGE PVDSFGPVQ- ---------- ---------- ----------
                                ISVPVG-KST LGRIFNVLGE PVDEKGSVN- ---------- ---------- ----------
                                ISVPVG-PAT LGRIFNVLGE PIDNKGPVD- ---------- ---------- ----------
                                ISVPVG-EAT LGRIFNVLGE PVDEQGPVS- ---------- ---------- ----------
                                ISVPVG-AAT LGRIFNVLGE PVDEKGPVN- ---------- ---------- ----------
                                ISVPVG-KAT LGRIFNVLGE PVDEMGDVG- ---------- ---------- ----------
                                INVPVG-TPT LGRIFNVIGE PVDEQGPVN- ---------- ---------- ----------
                                ISVPVG-TIT LGRIFNVLGE PVDEKGTVN- ---------- ---------- ----------
                                ISVPVG-PAT LGRIFNVIGE TVDNLGPVQ- ---------- ---------- ----------
                                IRVPVG-PAT LGRIFNVIGE TVDNLGPVQ- ---------- ---------- ----------
                                ISVPVG-TPT LGRIFNVLGE PVDEKGPVN- ---------- ---------- ----------
                                ISVPVG-KAT LGRIFNVLGE PVDNKGPVN- ---------- ---------- ----------
                                ISVPVG-VAT LGRIFNVLGE PVDNQGPVN- ---------- ---------- ----------
                                ICVPVG-PAT LGRIFNVIGE TVDNLGPVQ- ---------- ---------- ----------
                                ISVPVG-PAT LGRIFNVIGE TVDNLGPVQ- ---------- ---------- ----------
                                INVPVG-KAT LGRIFNVLGE PVDNKGDVN- ---------- ---------- ----------
                                INVPVG-PAT LGRIFNVLGE PVDNRGPVN- ---------- ---------- ----------
                                ISVPVG-KAT LGRIFNVLGE PVDDAGEVK- ---------- ---------- ----------
                                ISVPVG-KAT LGRIFNVLGE PVDEKGPVN- ---------- ---------- ----------
                                ISVPVG-KAT LGRIFNVLGE PVDERGPVN- ---------- ---------- ----------
                                ISVPVG-TAT LGRIFNVIGE PVDELGPVG- ---------- ---------- ----------
                                ISVPVG-KAT LGRIFNVLGE PVDNKGPVN- ---------- ---------- ----------
                                ISVPVG-AAT LGRIFNVLGE PVDNKGPVD- ---------- ---------- ----------
                                ISVPVG-EAT LGRIFNVLGE PVDEKGPVS- ---------- ---------- ----------
                                ISVPVG-AAT LGRIFNVLGE PVDEKGPVN- ---------- ---------- ----------
                                ISVPVG-TAT LGRIFNVLGE PVDEKGAVS- ---------- ---------- ----------
                                ISVPVG-KAT LGRIFNVLGE PVDNRGPVN- ---------- ---------- ----------
                                IRVPVG-PAT LGRIFNVIGE TVDNLGPVQ- ---------- ---------- ----------
                                ISVPVG-KAT LGRIFNVLGE PVDNKGPVN- ---------- ---------- ----------
                                ISVPVG-EAT LGRIFNVLGE PVDEKGPVA- ---------- ---------- ----------
                                INVPVG-PPT LGRIFNVLGE PVDEKGDVD- ---------- ---------- ----------
                                ICVPVG-KAT LGRIFNVLGE PVDQKGEVV- ---------- ---------- ----------
                                IQVPVG-IPT LGRIFNVIGE PVDNLGPVN- ---------- ---------- ----------
                                ISVPVG-KAT LGRIFNVLGE PVDNRGPVN- ---------- ---------- ----------
                                IQVPVG-TAT LGRIFNVIGD PVDNLGPVG- ---------- ---------- ----------
                                ISVPVG-KAT LGRIFNVLGE TVDNKGPVN- ---------- ---------- ----------
                                INVPVG-KAT LGRIFNVLGE PVDNKGPVN- ---------- ---------- ----------
                                ISVPVG-KAT LGRIFNVLGE TVDNKGPVN- ---------- ---------- ----------
                                ISVPVG-TAT LGRIFNVLGE PVDEKGAVS- ---------- ---------- ----------
                                ISVPVG-TAT LGRIFNVLGQ PVDNLGPVN- ---------- ---------- ----------
                                ISVPVG-TAT LGRIFNVLGE PVDEKGEVN- ---------- ---------- ----------
                                ISVPVG-APT LGRIFNVLGE PVDEKGDVD- ---------- ---------- ----------
                                ISVPVG-KAT LGRIFNVLGE PVDNRGPAE- ---------- ---------- ----------
                                INVPVG-TAT LGRIFNVLGE PVDNKGDVA- ---------- ---------- ----------
                                ISVPVG-TAT LGRIFNVLGE PVDEKGAVN- ---------- ---------- ----------
                                IQVPVG-IPT LGRIFNVIGE PVDNLGPVN- ---------- ---------- ----------
                                ITVPVG-AAT LGRIFNVLGE PVDKKGPVD- ---------- ---------- ----------
                                ISVPVG-EAT LGRIFNVLGE PVDEKGPVS- ---------- ---------- ----------
                                IQVPVG-TPT LGRIFNVIGQ PVDNLGPVN- ---------- ---------- ----------
                                ISVPVG-KAT LGRIFNVLGE PVDEKGPVN- ---------- ---------- ----------
                                ISVPVG-TPT LGRIFNVLGE PVDEKGPVD- ---------- ---------- ----------
                                IQVPVG-LPT LGRIFNVIGE PVDNLGPVN- ---------- ---------- ----------
                                ISVPVG-KAT LGRIFNVLGE PVDNKGDVN- ---------- ---------- ----------
                                INVPVG-APT LGRIFNVLGE PVDNKGPVD- ---------- ---------- ----------
                                ISVPVG-TGT LGRIFNVLGE PVDNKGPVP- ---------- ---------- ----------
                                ISVPVG-KET LGRIFNVLGE PVDQRGEVG- ---------- ---------- ----------
                                ISVPVG-KAT LGRIFNVLGE PVDNRGPAE- ---------- ---------- ----------
                                ISVPVG-KVT LGRIFNVLGE PVDEKGDVD- ---------- ---------- ----------
                                ISVPVG-KAT LGRIFNVLGE PVDNRGPVN- ---------- ---------- ----------
                                IQVPVG-IPT LGRIFNVIGE PVDNLGPVD- ---------- ---------- ----------
                                IQVPVG-SGT LGRIFNVVGE PIDNLGPVP- ---------- ---------- ----------
                                IQVPVG-SGT LGRIFNVIGE PIDNLGPVP- ---------- ---------- ----------
                                IQVPVG-IPT LGRIFNVIGQ PVDNLGPVN- ---------- ---------- ----------
                                ISVPVG-KAT LGRIFNVLGE PVDEKGDVG- ---------- ---------- ----------
                                ISVPVG-KST LGRIFNVLGE PVDNKGPVS- ---------- ---------- ----------
                                IQVPVG-SGT LGRIFNVVGE PIDNLGPVP- ---------- ---------- ----------
                                ISVPVG-AAT LGRIFNVLGE PVDEKGPVN- ---------- ---------- ----------
                                ISVPVG-KAT LGRIFNVLGE PVDNQGPVG- ---------- ---------- ----------
                                IQVPVG-SGT LGRIFNVVGE PIDNLGPVP- ---------- ---------- ----------
                                ISVPVG-KAT LGRIFNVLGE PVDNRGPAE- ---------- ---------- ----------
                                ICVPVG-EAT LGRIFNVLGE PVDEQGPVT- ---------- ---------- ----------
                                ISVPVG-TAT LGRIFNVLGD PVDEKGDVN- ---------- ---------- ----------
                                ISVPVG-KAT LGRIFNVLGE PVDNRGPAE- ---------- ---------- ----------
                                ISVPVG-TAT LGRIFNVLGE PVDNKGPVD- ---------- ---------- ----------
                                ISVPVG-TCT LGRIFNVLGD PVDEKGPVN- ---------- ---------- ----------
                                ISVPVG-KAT LGRIFNVLGE PVDEKGPVN- ---------- ---------- ----------
                                ISVPVG-EAT LGRIFNVLGE PVDEQGPVE- ---------- ---------- ----------
                                ISVPVG-EAT LGRIFNVLGE PVDEQGPVN- ---------- ---------- ----------
                                ISVPVG-NVT LGRIFNVLGE PVDEKGAVE- ---------- ---------- ----------
                                ISVPVG-KAT LGRIFNVLGE PVDEKGPVN- ---------- ---------- ----------
                                ISVPVG-KAT LGRIFNVLGE PVDERGPVN- ---------- ---------- ----------
                                ISVPVG-EAT LGRIFNVLGE PVDEQGPVT- ---------- ---------- ----------
                                ISVPVG-EAT LGRIFNVLGE PVDEQGPVK- ---------- ---------- ----------
                                ISVPVG-AAT LGRIFNVLGE PVDEKGPVN- ---------- ---------- ----------
                                ISVPVG-KAT LGRIFNVLGE PVDNKGPVN- ---------- ---------- ----------
                                ISVPVG-SAT LGRIFNVLGE PIDEKGPVN- ---------- ---------- ----------
                                ISVPVG-EAT LGRIFNVLGE PVDEQGPVK- ---------- ---------- ----------
                                ISVPVG-EAT LGRIFNVLGE PVDEQGPVK- ---------- ---------- ----------
                                ISVPVG-KCT LGRIFNVLGE PVDEKGPVN- ---------- ---------- ----------
                                ISVPVG-EAT LGRIFNVLGE PVDEQGPVN- ---------- ---------- ----------
                                ISVPVG-KAT LGRIFNVLGE PVDEMGDVG- ---------- ---------- ----------
                                ISVPVG-EAT LGRIFNVLGE PVDEQGPVQ- ---------- ---------- ----------
                                ISVPVG-AAT LGRIFNVLGE PVDNKGPVN- ---------- ---------- ----------
                                ISVPVG-KCT LGRIFNVLGE PVDEKGPVN- ---------- ---------- ----------
                                ISVPVG-PAT LGRIFNVLGE PVDNLGPVN- ---------- ---------- ----------
                                ISVPVG-KCT LGRIFNVLGE PVDEKGPVN- ---------- ---------- ----------
                                ISVPVG-KAT LGRIFNVLGE TVDNKGPVN- ---------- ---------- ----------
                                ISVPVG-KCT LGRIFNVLGE PVDEKGPVN- ---------- ---------- ----------
                                ISVPVG-KCT LGRIFNVLGE PVDEKGPVN- ---------- ---------- ----------
                                ISVPVG-EAT LGRIFNVLGE PVDEQGPVN- ---------- ---------- ----------
                                ISVPVG-KCT LGRIFNVLGE PVDEKGPVN- ---------- ---------- ----------
                                ISVPVG-KCT LGRIFNVLGE PVDEKGPVN- ---------- ---------- ----------
                                ISVPVG-EAT LGRIFNVLGE PVDEQGPVN- ---------- ---------- ----------
                                IQVPVG-SGT LGRIFNVIGE PIDNLGPVP- ---------- ---------- ----------
                                ISVPVG-EAT LGRIFNVLGE PVDEQGPVK- ---------- ---------- ----------
                                ISVPVG-APT LGRIFNVLGE PVDEKGPVN- ---------- ---------- ----------
                                ISVPVG-KCT LGRIFNVLGE PVDEKGPVN- ---------- ---------- ----------
                                ISVPVG-KCT LGRIFNVLGE PVDEKGPVN- ---------- ---------- ----------
                                ISVPVG-KAT LGRIFNVLGE PVDNQGPVG- ---------- ---------- ----------
                                ISVPVG-KCT LGRIFNVLGE PVDEKGPVN- ---------- ---------- ----------
                                IRVPVG-KAT LGRIFNVLGD PVDEKGPVD- ---------- ---------- ----------
                                ISVPVG-KCT LGRIFNVLGE PVDEKGPVN- ---------- ---------- ----------
                                ISVPVG-KCT LGRIFNVLGE PVDEKGPVN- ---------- ---------- ----------
                                ISVPVG-KCT LGRIFNVLGE PVDEKGPVN- ---------- ---------- ----------
                                ISVPVG-KCT LGRIFNVLGE PVDEKGPVN- ---------- ---------- ----------
                                ISVPVG-KCT LGRIFNVLGE PVDEKGPVN- ---------- ---------- ----------
                                ISVPVG-KAT LGRIFNVLGE PVDRKGDVP- ---------- ---------- ----------
                                IQVPVG-IPT LGRIFNVIGE PVDNLGPVN- ---------- ---------- ----------
                                ISVPVG-EAT LGRIFNVLGE PVDEQGPVN- ---------- ---------- ----------
                                ISVPVG-PAT LGRIFNVLGE PVDNLGPVN- ---------- ---------- ----------
                                ISVPVG-KCT LGRIFNVLGE PVDEKGPVN- ---------- ---------- ----------
                                ISVPVG-KCT LGRIFNVLGE PVDEKGPVN- ---------- ---------- ----------
                                ISVPVG-KAT LGRIFNVLGE PVDRKGDVP- ---------- ---------- ----------
                                ISVPVG-KCT LGRIFNVLGE PVDEKGPVN- ---------- ---------- ----------
                                ISVPVG-KCT LGRIFNVLGE PVDEKGPVN- ---------- ---------- ----------
                                ISVPVG-KCT LGRIFNVLGE PVDEKGPVN- ---------- ---------- ----------
                                ISVPVG-KCT LGRIFNVLGE PVDEKGPVN- ---------- ---------- ----------
                                ISVPVG-EAT LGRIFNVLGE PVDEQGPVK- ---------- ---------- ----------
                                ISVPVG-KET LGRIFNVLGE PVDQRGEVG- ---------- ---------- ----------
                                IKVPVG-AAT LGRIFNVLGE PVDNQGSVN- ---------- ---------- ----------
                                ISVPVG-EAT LGRIFNVLGE PVDEQGPVK- ---------- ---------- ----------
                                ISVPVG-TVT LGRIFNVLGE PVDNKGPVN- ---------- ---------- ----------
                                ISVPVG-KAT LGRIFNVLGE PVDERGEVG- ---------- ---------- ----------
                                ISVPVG-EGT LGRIMNVLGE PVDEQGPVK- ---------- ---------- ----------
                                ISVPVG-KCT LGRIFNVLGE PVDEKGPVN- ---------- ---------- ----------
                                ISVPVG-AAT LGRIFNVLGE TVDNQGPVG- ---------- ---------- ----------
                                ISVPVG-EGT LGRIMNVLGD PVDEQGPVK- ---------- ---------- ----------
                                LSVPVG-EGT LGRIFNVLGE PVDNLGPVE- ---------- ---------- ----------
                                ISVPVG-AAT LGRIFNVLGE PVDNKGDVG- ---------- ---------- ----------
                                ISVPVG-EAT LGRIFNVLGE PVDEQGPVK- ---------- ---------- ----------
                                ISVPVG-EGT LGRIMNVLGD PVDEQGPVK- ---------- ---------- ----------
                                ISVPVG-EGT LGRIMNVLGE PVDEQGPVK- ---------- ---------- ----------
                                ISVPVG-KAT LGRIFNVLGE PVDEKGAVG- ---------- ---------- ----------
                                ISVPVG-EAT LGRIFNVLGE PVDEQGPVN- ---------- ---------- ----------
                                ISVPVG-EAT LGRIFNVLGE PVDEQGPVK- ---------- ---------- ----------
                                ISVPVG-KAT LGRIFNVLGE PVDNKGPVN- ---------- ---------- ----------
                                ISVPVG-KVT LGRIFNVLGE PVDNRGPVE- ---------- ---------- ----------
                                ISVPVG-EAT LGRIFNVLGE PVDEQGPIK- ---------- ---------- ----------
                                ISVPVG-SAT LGRIFNVLGE AIDNRGEVK- ---------- ---------- ----------
                                ISVPVG-EAT LGRIFNVLGE PVDEQGPVK- ---------- ---------- ----------
                                ISVPVG-KAT LGRIFNVLGQ PVDNKGDVN- ---------- ---------- ----------
                                ISVPVG-EAT LGRIFNVLGE PVDERGPVS- ---------- ---------- ----------
                                ISVPVG-SAT LGRIFNVLGE AIDNRGEVK- ---------- ---------- ----------
                                ISVPVG-EAT LGRIFNVLGE PVDEQGPVK- ---------- ---------- ----------
                                ISVPVG-EAT LGRIFNVLGE PVDEQGPVK- ---------- ---------- ----------
                                ISVPVG-KAT LGRIFNVLGE PVDEKGPAN- ---------- ---------- ----------
                                ISVPVG-EAT LGRIFNVLGE PVDEQGPVP- ---------- ---------- ----------
                                ISVPVG-EAT LGRIFNVLGE PVDELGPVT- ---------- ---------- ----------
                                ISVPVG-EAT LGRIFNVLGE PVDEQGPVK- ---------- ---------- ----------
                                ISVPVG-EGT LGRIFNVLGE PVDEQGPVN- ---------- ---------- ----------
                                ISVPVG-KVT LGRIFNVLGE PVDEQGDVS- ---------- ---------- ----------
                                ISVPVG-EAT LGRILNVLGE PVDERGPVT- ---------- ---------- ----------
                                IKVPVG-KGT LGRIFNVLGE PVDEKGPVT- ---------- ---------- ----------
                                ISVPVG-EAT LGRIFNVLGE PVDEQGPVN- ---------- ---------- ----------
                                ISVPVG-EAT LGRIFNVLGE PVDEQGDLK- ---------- ---------- ----------
                                ISVPVG-KKT LGRIFNVLGE PVDNKGPVE- ---------- ---------- ----------
                                ISVPVG-KST LGRMFNVLGQ PIDNRGKVS- ---------- ---------- ----------
                                ISVPVG-KAT LGRIFNVLGE PVDEKGPVD- ---------- ---------- ----------
                                IRVPVG-DVT LGRIFNVLGE PVDEQGPVT- ---------- ---------- ----------
                                ISVPVG-EAT LGRIFNVLGE PVDEQGPVS- ---------- ---------- ----------
                                ISVPVG-EAT LGRIFNVLGE PVDEQGDLQ- ---------- ---------- ----------
                                ISVPVG-EAT LGRIFNVLGE PVDEQGPVN- ---------- ---------- ----------
                                ISVPVG-EAT LGRIFNVLGE PVDEQGPVS- ---------- ---------- ----------
                                ISVPVG-EAT LGRIFNVLGE PVDEQGDLK- ---------- ---------- ----------
                                ISVPVG-EGT LGRIFNVLGE PVDEQGPVN- ---------- ---------- ----------
                                ISVPVG-KAT LGRIFNVLGD PVDNKGDVN- ---------- ---------- ----------
                                ISVPVG-EGT LGRIFNVLGE PVDEQGPVN- ---------- ---------- ----------
                                ISVPVG-ECT LGRIFNVLGA PVDERGPVD- ---------- ---------- ----------
                                ISVPVG-NVT LGRIFNVLGD PVDEKGPVT- ---------- ---------- ----------
                                IRVPVG-KNT LGRIFNVLGE TIDNKGDLE- ---------- ---------- ----------
                                ISVPVG-KVT LGRIFNVLGE TVDEQGEVT- ---------- ---------- ----------
                                ISVPVG-EAT LGRIFNVLGE PVDEQGDLK- ---------- ---------- ----------
                                ISVPVG-EAT LGRIFNVLGE PVDEQGPVN- ---------- ---------- ----------
                                ISVPVG-EAT LGRIFNVLGE PVDEQGPVA- ---------- ---------- ----------
                                ISVPVG-EAT LGRIFNVLGE PVDEQGPVN- ---------- ---------- ----------
                                ISVPVG-EAT LGRIFNVLGE PVDEQGPVK- ---------- ---------- ----------
                                ISVPVG-EAT LGRIFNVLGE PVDEQGPVN- ---------- ---------- ----------
                                ISVPVG-EAT LGRIFNVLGE PVDEQGPVK- ---------- ---------- ----------
                                ISVPVG-EAT LGRIFNVLGE PVDEQGDLK- ---------- ---------- ----------
                                ISVPVG-EAT LGRIFNVLGE PVDEQGPVK- ---------- ---------- ----------
                                XSVPVG-EGT LGRIFNVLGE PVDEQGPVN- ---------- ---------- ----------
                                ISVPVG-EAT LGRIFNVLGE PVDEQGPVN- ---------- ---------- ----------
                                ISVPVG-KVT LGRIFNVLGE TVDEQGEVT- ---------- ---------- ----------
                                ISVPVG-EAT LGRIFNVLGE PVDEQGPVK- ---------- ---------- ----------
                                ISVPVG-KAT LGRIFNVLGE TVDNAGPVG- ---------- ---------- ----------
                                ISVPVG-KVT LGRIFNVLGE TVDEQGEVT- ---------- ---------- ----------
                                ISVPVG-EAT LGRIFNVLGE PVDEQGPVN- ---------- ---------- ----------
                                ISVPVG-EAT LGRIFNVLGE PVDEQGPVN- ---------- ---------- ----------
                                ISVPVG-EAT LGRIFNVLGE PVDEQGPVK- ---------- ---------- ----------
                                ISVPVG-KVT LGRIFNVLGE TVDEQGEIT- ---------- ---------- ----------
                                ISVPVG-EAT LGRIFNVLGE PVDEQGPVS- ---------- ---------- ----------
                                ISVPVG-EAT LGRIFNVLGE PVDEQGPVT- ---------- ---------- ----------
                                ISVPVG-EAT LGRIFNVLGE PVDEQGPVN- ---------- ---------- ----------
                                ISVPVG-EAT LGRIFNVLGE PVDEQGPVN- ---------- ---------- ----------
                                ISVPVG-EVT LGRIFNVLGD PVDEKSPVS- ---------- ---------- ----------
                                ISVPVG-EAT LGRIFNVLGE PVDEQGPVA- ---------- ---------- ----------
                                ISVPVG-EAT LGRIFNVLGE PVDEQGPVN- ---------- ---------- ----------
                                ISVPVG-ECT LGRIFNVLGA PVDERGPVD- ---------- ---------- ----------
                                ISVPVG-EAT LGRIFNVLGE PVDEQGPVN- ---------- ---------- ----------
                                IAVPVG-EAT LGRIFNVLGE PVDEQGPVN- ---------- ---------- ----------
                                ISVPVG-EAT LGRIFNVLGE PVDERGPVT- ---------- ---------- ----------
                                ISVPVG-EAT LGRIFNVLGE PVDEQGPVT- ---------- ---------- ----------
                                ISVPVG-ECT LGRIFNVLGA PVDERGPVD- ---------- ---------- ----------
                                ISVPVG-EAT LGRIFNVLGE PVDERGPVT- ---------- ---------- ----------
                                IAVPVG-EAT LGRIFNVLGE PVDEQGPVN- ---------- ---------- ----------
                                ISVPVG-EAT LGRIFNVLGE PVDEQGPVS- ---------- ---------- ----------
                                ISVPVG-ECT LGRIFNVLGA PVDERGPVD- ---------- ---------- ----------
                                ITVPVG-EAT LGRIFNVLGE PVDEQGPVN- ---------- ---------- ----------
                                ISVPVG-EAT LGRIFNVLGE PVDEQGPVT- ---------- ---------- ----------
                                ITVPVG-EAT LGRIFNVLGE PVDEQGPVN- ---------- ---------- ----------
                                ISVPVG-EAT LGRIFNVLGE PVDEQGPVN- ---------- ---------- ----------
                                ISVPVG-EAT LGRIFNVLGE PVDEQGPVN- ---------- ---------- ----------
                                ISVPVG-EAT LGRIFNVLGE PVDEQGPVN- ---------- ---------- ----------
                                ISVPVG-EAT LGRIFNVLGE PVDEQGPVN- ---------- ---------- ----------
                                ISVPVG-EAT LGRIFNVLGE PVDEQGPVT- ---------- ---------- ----------
                                ISVPVG-EAT LGRIFNVLGE PVDEQGPVT- ---------- ---------- ----------
                                ISVPVG-EAT LGRIFNVLGE PVDEQGPVN- ---------- ---------- ----------
                                ISVPVG-EGT LGRIFNVLGE PVDEQGPVK- ---------- ---------- ----------
                                ISVPVG-EGT LGRIFNVLGE PVDEQGPVK- ---------- ---------- ----------
                                ISVPVG-EAT LGRIFNVLGE PVDEQGPVT- ---------- ---------- ----------
                                ISVPVG-EGT LGRIFNVLGE PVDEQGPVK- ---------- ---------- ----------
                                IAVPVG-EGT LGRIFNVLGE PVDEQGPVN- ---------- ---------- ----------
                                ISVPVG-EAT LGRIFNVLGE PVDEQGPVN- ---------- ---------- ----------
                                ISVPVG-EAT LGRIFNVLGE PVDEQGPVN- ---------- ---------- ----------
                                IAVPVG-EAT LGRIFNVLGE PVDEQGPVT- ---------- ---------- ----------
                                ISVPVG-ECT LGRIFNVLGA PVDERGPVD- ---------- ---------- ----------
                                ISVPVG-EAT LGRIFNVLGE PVDEQGPVN- ---------- ---------- ----------
                                ISVPVG-EAT LGRIFNVLGE PVDEQGPVN- ---------- ---------- ----------
                                ISVPVG-EAT LGRIFNVLGE PVDEQGPVN- ---------- ---------- ----------
                                ITVPVG-EAT LGRIFNVLGE PVDEQGPVN- ---------- ---------- ----------
                                ISVPVG-EAT LGRXFNVLGE PVXEQGPVK- ---------- ---------- ----------
                                LQVPVG-QAL LGRMFNVFGA TIDNQEPLT- ---------- ---------- ----------
                                LQVPVG-QAL LGRMFNVFGA TIDQREPLT- ---------- ---------- ----------
                                LQVPVG-RAL LGRMFNVFGT PIDKRDPLE- ---------- ---------- ----------
                                LQVPVG-QAL LGRMFNVFGA TIDQREPLT- ---------- ---------- ----------
                                LEMPVG-RAL LGRMFNVFGE TIDQGKPLT- ---------- ---------- ----------
                                LQVPVG-KRL LGRVFNVFGE TIDRQDQIS- ---------- ---------- ----------
                                LQVPVG-RAL LGRMFNVFGN PIDQQGGLT- ---------- ---------- ----------
                                LQVPVG-KRL LGRVFNVFGE TIDRQDQIS- ---------- ---------- ----------
                                LKMPVG-RAL LGRMFNVFGE AIDQGKPLT- ---------- ---------- ----------
                                LKMPVG-RAL LGRMFNVFGE AIDQGKPLT- ---------- ---------- ----------
                                LKMPVG-RAL LGRMFNVFGE AIDQGKPLT- ---------- ---------- ----------
                                LTMPVG-RAL LGRMFNVFGE AIDQGEPLT- ---------- ---------- ----------
                                LQVPVG-EHL LGRVFNVFGE PIDGNGPVK- ---------- ---------- ----------
                                LQVPVG-EHL LGRVFNVFGE PIDGNGPVK- ---------- ---------- ----------
                                LQVPVG-KQT LGRVFNVFGE TIDGKEAIT- ---------- ---------- ----------
                                LQVPVG-KQT LGRVFNVFGE TIDGKEAIT- ---------- ---------- ----------
                                LRVPVG-ERL LGRMLNIFGE TIDGQEQIA- ---------- ---------- ----------
                                LQVPVG-KQT LGRVFNVFGE TIDGKEAIT- ---------- ---------- ----------
                                LQVPVG-KQT LGRVFNVFGE TIDGKEAIT- ---------- ---------- ----------
                                LRVPVG-ERL LGRMLNIFGE TIDGQEQIA- ---------- ---------- ----------
                                LQVPVG-KQT LGRVFNVFGE TIDGKEAIT- ---------- ---------- ----------
                                LRVPVG-ERL LGRMLNIFGE TIDGQEQIA- ---------- ---------- ----------
                                LRVPVG-ERL LGRMLNIFGE TIDGQEQIA- ---------- ---------- ----------
                                LRVPVG-ERL LGRMLNIFGE TIDGQEQIA- ---------- ---------- ----------
                                LQVPVG-AKL LGRVFNVFGD PIDGQAAVA- ---------- ---------- ----------
                                LEVPVG-KHL LGRMFNVFGD TIDGKEKIN- ---------- ---------- ----------
                                LQVPVG-AKL LGRVFNVFGD PIDGQAAVA- ---------- ---------- ----------
                                LQVPIG-EHL LGRAFNVFGD PIDGLGPLK- ---------- ---------- ----------
                                LRVPVG-EGL LGRMLNIFGE TIDGQEQIA- ---------- ---------- ----------
                                LRVPVG-ERL LGRMLNIFGE TIDGQEQIA- ---------- ---------- ----------
                                LRVPVG-ERL LGRMLNIFGE TIDGQEQIA- ---------- ---------- ----------
                                LQVPVS-EQL LGRMLNLFGE AIDGKEPIV- ---------- ---------- ----------
                                LRVPVG-ERL LARMLNIFGE TIDGQEQIA- ---------- ---------- ----------
                                LQVPLG-DRL LGRMFNVFGE TIDRKDEMT- ---------- ---------- ----------
                                LQVPLG-DRL LGRMFNVFGE TIDRKDEMT- ---------- ---------- ----------
                                LRVPVG-ERL LGRMLNIFGE TIDGQEQIA- ---------- ---------- ----------
                                IQVPVG-DGL LGRMFNVFGE PIDGKGEVL- ---------- ---------- ----------
                                LQVPIG-EHL LGRAFNVFGD PIDGLGPLK- ---------- ---------- ----------
                                LQVPLG-DRL LGRMFNVFGE TIDRKDEMT- ---------- ---------- ----------
                                IQVPVG-DGL LGRVFNVFGK PIDGKGKVS- ---------- ---------- ----------
                                LQVPVG-TAN LGRMFNVFGE TIDGREQLS- ---------- ---------- ----------
                                LQVPVG-DRL LGRMFNVFGQ TIDGKAPIE- ---------- ---------- ----------
                                LQVPVG-NTL LGRMLNVFGE AIDGKEQLS- ---------- ---------- ----------
                                LQVPVG-TAN LGRMFNVFGE TIDGREQLS- ---------- ---------- ----------
                                LQVPVG-DRL LGRMLNLFGE AIDEKEAIA- ---------- ---------- ----------
                                LQVPVG-ERL LGRMFNVFGE TIDRKVEIS- ---------- ---------- ----------
                                LQVPIG-EHL LGRAFNVFGD PIDGLGPLK- ---------- ---------- ----------
                                LQVPVG-KRL LGRMFNVFGE TIDRKVEIS- ---------- ---------- ----------
                                LQVPVG-EAL LGRMFNVFGK TIDGQKQLT- ---------- ---------- ----------
                                LQVPVG-KRL LGRMFNVFGE TIDRKVEIS- ---------- ---------- ----------
                                LQVPVG-KRN LGRVFNVFGQ TIDSQPPMI- ---------- ---------- ----------
                                LQVPVG-NRL LGRMLNTFGE TLDHEQPLT- ---------- ---------- ----------
                                LQVPVG-QRL LGRVLNVFGE TVDRKEPIV- ---------- ---------- ----------
                                LQVPVG-DRL LGRMLNLFGE VIDEKEAIA- ---------- ---------- ----------
                                LKVPVG-ERL LGRVFNVFGE TIDGKDPIT- ---------- ---------- ----------
                                LKVPVG-ERL LGRVFNVFGE TIDGKDPIT- ---------- ---------- ----------
                                LQVPVG-NQL LGRMFNVFGQ TIDGKESLA- ---------- ---------- ----------
                                LQVPVS-DRL LGRMLNLFGE AIDGKEPIT- ---------- ---------- ----------
                                LQVPVG-EPL LGRVFNVFGE TIDGKEPIT- ---------- ---------- ----------
                                LKVPVG-ERL LGRMLNVFGE AIDGGEPLQ- ---------- ---------- ----------
                                LQVPVG-DRL LGRMLNLFGE AIDGKASIS- ---------- ---------- ----------
                                LTVPVG-GEL LGRMLNIFGE TIDGKAPLE- ---------- ---------- ----------
                                LSVELG-PGM LRAMYDGIQR PLTAIEEKT- GSIFIPRGVD ---VPALPRD IKWEFKPVV-
                                LSVELG-PGM LRAMYDGIQR PLTAIEEKT- GSIFIPRGVD ---VPALPRD IKWGFKPTV-
                                LSVELG-PGM LKAMYDGIQR PLNEIENAT- DSIYIPRGVS ---VPSISRE IKWDFEPTA-
                                LSVELG-PGI LGSIFDGIQR PLENIKAL-- TGDYIERGVD ---VPSLPKD KKWNFKPTA-
                                LSVELG-PGL LTSIYDGIQR PLEVIREK-- TGDFIARGVT ---APALPRD KKWHFIPKA-
                                LSVELG-PGL LTSMYDGIQR PLDVLRQL-- SGDFIARGLT ---APALPRD KKWHFTPKV-
                                LSVELG-PGL LTQIFDGIQR PLPEIRKE-- VGDFVERGIL ---VSALDRK KKWEFTPKV-
                                LSVELG-PGL LANIYDGIQR PLPAIRER-- SGDFIARGMD ---VPALDRK RKWKFKPKV-
                                LSVELG-PGI IGSIFDGIQR PLETIKAI-- SGDYIERGLD ---VPSLPKD KKWTFKPVA-
                                LSVELG-PGI IGSIFDGIQR PLEKIKIV-- AGDYIKRGVD ---VPSLPKD KKWTFKPLA-
                                LSVELG-PGI IGSIFDGIQR PLENIKLL-- TGDYIERGVA ---VPALPKD KKWKFTPIV-
                                LSVELG-PGI LKSIYDGIQR PLNLIKDK-- AGDYITRGIT ---VPSIDKK KKWEFTPRI-
                                LSVELG-PGV LKSIYDGIQR PLDLIKKK-- AGDYISRGIT ---VPAIDKN KKWKFRALV-
                                LSVELG-PGI IGSIFDGIQR PLETIKLS-- VGDYIERGVD ---VPALPKD KKWTFKPIA-
                                LAVELA-PGL LTSIYDGIQR PLPKIMER-- SGEYIKRGIQ ---VPAIDRK KKWKFTPVV-
                                LSVELG-PGL VGAIYDGTQR PLTVIQMK-- TGDMIKRGVF ---AHALPRD KKWEFVPKA-
                                LSVELG-PGL LKNFYDGVQR PLEAIKAK-- VGDYIKRGVY ---VEALDRA KRWKFTAKA-
                                LSVELG-PGL IGSIYDGTQR PLTIIRTK-- IGDMIKRGVF ---AHALPRD KKWEFVAKV-
                                LSVELG-PGL LTNIYDGIQR PLPDIMKK-- TGDFINRGVE ---APAIDRE KKWHFKPSS-
                                LSVELG-PGL LTNIFDGIQR PLPAIKEK-- TGDFITRGVE ---VHAIDQK KKWHFKPTI-
                                LSVDLG-PGL LTNIYDGIQR PLPAIEKK-- TGEFIARGVE ---ADAIDRK KKWHFKPTA-
                                LSVELG-PGL LGGVFDGIQR PLDKIKEK-- SGNFIARGIS ---VPSLDRK KEWDFNPTV-
                                LSATLG-PGI ITNFYDGIQR PLDEIRKR-- AGDYITRGVE ---VPALDET VQWEFTPTA-
                                LSVELG-PGI IGQIYDGIQR PLTSAAEL-- VGAFFTRGIA ---IPPLDRN KKWSFKPKV-
                                LTVELG-PGL LESIYDGIQR PLGEMVKK-- SGNFISRGVV ---ANALDRN KKWAFNPTA-
                                LSVELG-PGL IGQIYDGIQR PLPLISQV-- VGSFLRRGVA ---VSSLDRD KKWTFTPKV-
                                LSVELA-PGL LQSIYDGIQR PLEILAEK-- SGSFIKRGII ---ASPLDKK KKWDFVPKV-
                                LAVELG-PGL LTSIYDGIQR PLEVLVDK-- MGNFIERGVS ---APGLSHE KKWEFVPTV-
                                LAVELG-PGL LTSIYDGIQR PLEVLVDK-- MGNFIERGVS ---APGLSHE KKWEFVPVM-
                                LAVELG-PGL LKSIYDGIQR PLEVLMEK-- MGSFIERGVT ---APGLDRA TKWDFVPVV-
                                LTADLG-PGI LTNFYDGIQR PLEMLKEV-- AGDYITRGLT ---VPPLNPD TVWDYTVVA-
                                LSVELG-PGL LESIYDGIQR PLEVLQQK-- MGDFIERGVT ---ANGLTRE KKWEFTPTV-
                                LSVELG-PGL LESIYDGIQR PLEVLQQK-- MGDFIERGVT ---ANGLTRE KKWEFTPTV-
                                LSVELG-PGL LKSIYDGIQR PLDVIREK-- TGDFIMRGYS ---APPLDQN KKWDFKPLV-
                                LSVELG-PGL LKSIYDGIQR PLDVIREK-- TGDFIMRGYT ---APPLDQN KKWDFKATV-
                                LSMQLG-PGL LTSIYDGIQR PLDVLREQ-- SGDFISRGKV ---IPALDQT KKWEFVPLK-
                                LSVDLG-PGL IGNIYDGVQR PLPVLKEV-- SGDFISRGID ---APGIDKK KKWDFQPLI-
                                LSVELA-PGM IESIYDGIQR PLDVIRDR-- IGPYITRGIE ---QPGIDRK KQWEFQPTT-
                                LCAELG-PGL LRSIYDGIQR PLPVLKDL-- MGDFIKRGAY ---AHPLDRK KKWEFRPVV-
                                LSVELG-PGL LESIYDGIQR PLPVLKEK-- MGDFIQRGVS ---ASGLDHN KRWEFKPVV-
                                LAVELG-PGL LTSIYDGIQR PLEVLVDK-- MGNFIQRGVT ---APGLSHE KKWTFKPLV-
                                LQVELG-PGL LGTVFDGIQR PLNAVKAA-- SGAFIKRGIE ---VPSLDRK KKWDFKPAV-
                                LSVDLG-PGI IGQTYDGIQR PLPVIKEL-- YGDFIERGIN ---VSALDRK KKWKFIPTQ-
                                LSLQLG-PGL LTSIYDGIQR PLDVLRAQ-- SGDFISRGNI ---IPALDQT KKWDFVPLK-
                                LSVELG-PGI LGQIYDGIQR PLTVLFEK-- TGPFIKRGLA ---PAAIDRS KKWHFVPTA-
                                LSVELG-PGL LTSIYDGIQR PLPVLEKQ-- MGSFIQRGVD ---APGLDHN KKWDFKPVK-
                                LSVQLG-PGL LTKIYDGIQR PLPELEKT-- MGVFITRGVD ---ADGLDLQ KNWQFKPTL-
                                LSVSLG-PGM LGSIYDGVQR PLDAIGKI-- STGFIKRGIK ---VDPLPRN KKWKFTPVV-
                                LSVELG-PGL LSSIYDGVQR PLPVLMQM-- SGDFIARGIY ---APGLNRE KTWEFVPTV-
                                LSVQLG-PGL LTKIYDGIQR PLPELEKT-- MGVFITRGVD ---ADGLDLE KNWQFKPTL-
                                LSVELG-PGL LESIYDGIQR PLKVLQEK-- MGDFIQRGVT ---ANGLDRD KKWDFKPVV-
                                LSVSLG-PGL LTQIYDGIQR PLATLEEV-- MGVFITRGVD ---ADAFDLE KIWTFEPVV-
                                LSVELG-PGL LESIYDGIQR PLPALMELM- KSDFIERGVT ---APGLDRA REWEFTPVV-
                                LAAELG-PGL VGSIYDGIQR PLPILEEL-- VGFFVKRGVK ---ATPLPRD KKWHFIPIA-
                                LSVELG-PGL LSSIYDGVQR PLSVLREE-- SGDFIARGIS ---IAPLDEK KKWEFQAQK-
                                LYVELG-PGL IGTIYDGIQR PLSDLVML-- MGHFVKRGVK ---APPLPRD KRWHFKPQV-
                                LKVELG-PGI LTSIYDGIQR PLPVLIKQ-- MGDFIKRGVD ---APGLDQK KKWDFKATA-
                                LSVQLG-PGL LTQIYDGIQR PLPKLEET-- MGVFITRGVD ---ADGLDLE REWEFKATV-
                                LSVQLG-PGL LTKIYDGIQR PLPELEKT-- MGVFITRGVD ---ADGLDLE KVWAFNATA-
                                LLLELG-PGM LSSIYDGVQR RLPDLANT-- YGDFITRGTV ---SDSLDRE QEWEFVPSV-
                                LSVSLG-PGL LTQIYDGIQR PLPTLEEK-- MGVFITRGVD ---ADAFDLE KIWTFEPQV-
                                LSVSLG-PGL LTQIYDGIQR PLPTLEEK-- MGVFITRGVD ---ADAFDLE KIWTFEPQV-
                                LSVSLG-PGL LTQIYDGIQR PLATLEEV-- MGVFITRGVD ---ADAFDLE KKWTFEAVV-
                                LAVELG-PGL LTSIYDGIQR PLEVLIQK-- MGNFIARGVT ---APGLDHE KKWTFKPVV-
                                LSVQLG-PGL LTQIYDGIQR PLPKLEET-- MGVFITRGVD ---ADGLDLE RKWDFNAVV-
                                LSVELG-PGL MRQIFDGIQR PLPVIREV-- SGDFIARGIE ---ISGLDHK KLWDFAPSL-
                                LSVELG-PGL LTSVYDGIQR PLPVLREK-- MGDFIYRGVS ---APGLDHA KKWDFTPVV-
                                LSVQLG-PGL LTQIYDGIQR PLPKLEET-- MGVFITRGVD ---ADGLDLE KKWDFNANV-
                                LSVQLG-PGL LTKIYDGIQR PLPELEKT-- MGVFIKRGVD ---ADGLDLE KIWDFNATA-
                                LAVELG-PGL LSSIYDGVQR PLHVLLEK-- TGGFIQRGVT ---ADGLDHE KLWEFKPVA-
                                LSVQLG-PGL LTKIYDGIQR PLPELEQT-- MGVFITRGVD ---ADGLDLE KIWDFAATA-
                                LQVELG-PGL LSSIYDGVQR PLPVLRDK-- QGDFVSRGVT ---APGLDRT KKWKFKPTV-
                                LSVLLG-PGI IGQLYDGIQR PLRELSKQ-- SGSFIGRGIT ---TTPVDMT KKWHFVPTV-
                                LSVKLG-PGL LTQIYDGIQR PLEDLEET-- MGVFITRGVD ---ADGLDLS KKWEFNASV-
                                LSVELG-PGL ISNIFDGIQR PLPAIYKQ-- TGDFIARGVE ---TSPLDRK KKWHFVPRA-
                                LSVELG-PGL IGNIYDGIQR PLEVLRKE-- VGPFIVRGTK ---APPLPRD RIWHFKPKV-
                                LSVELG-PGL IGSIFDGIQR PLDKILAK-- EGTFIGSGVK ---VDSLDRE KKWHFKPKM-
                                LSVTLG-PGV IGSIYDGVQR PLDRIAQQ-- VGAFVKRGVS ---VPSIPLD KKWRFKPLI-
                                LSVSLG-PGL LTQIYDGIQR PLATLEEV-- MGVFITRGVD ---ADAFDME KTWTFEPQV-
                                LSVELG-PGL LRSIYDGIQR PLPVLQER-- MGDYIQRGVS ---APGLDHD AEWDFVPTA-
                                LSVQLG-PGL LTQIYDGIQR PLPKLEET-- MGVFITRGVD ---ADGLDLT KEWEFVPTV-
                                LYVELG-PGL MCEIFDGVQR PLEVLRGK-- RGDFIHRGKT ---GTALPRD RVWQFTPSV-
                                LIAELG-PGI MGTIVDGIER SEIELWKL-- TGPFVTRGTN ---IAPLDRK KQWTFEPKV-
                                LVAELG-PGI MGTIVDGVQR SETELWEL-- TGPFVSRGTN ---IDPINRE KVWPFEAKV-
                                LSAELG-PGL LTNIFDGIQR PLEQIKKKS- SSSFIGRGIQ ---VNALDRE KKWLFEPNKE
                                LAAELG-PGL MGTILDGVER SELKLWEI-- AGPFITRGVR ---IAPLDRE KKWYFEPKV-
                                LVAELG-VGL VKNIIDGVGR PLDKIMEQ-- TGAFITRGAK ---VNTLSRE KKWHFKPAM-
                                LVAELG-PGL MGRIVDGVER SETELWEL-- TGPFVSRGTN ---ISPLNRE AKWRFEAKV-
                                LSVELG-PGL IGQIFDGVQR PLTVISNM-- FGPFIKRGVE ---TLALDPK KEWKFNPIL-
                                LSAWLG-PTI IGKIYDGVQR PLKNIEEIS- KNPFIARGIG YDQAPPLDLK AEFDFKPAV-
                                LSAWLG-PTI IGKIYDGVQR PLKDIEEIS- KNPFIARGIG YDKAPPLDLK SEFDFRPAV-
                                LSIELG-PGL IGKVLDGLGR PLQEFLK--- ESYFIKKGFT ---FETLNKE RKWRFIPKV-
                                LVAELG-PGL MGQIIDGVAR SETELWAL-- TGPFISRGAN ---IAPLNRE KIWKFEATV-
                                LSMELG-PGM LTMIYDGIQR PLEQIALI-- SGDFIARGLR ---VPALDRK KLWEFTPVV-
                                LSAWLG-PTI IGKIYDGVQR PLKNIEEIS- KSPFIARGIG YDQAPPLDLK AEFDFKPAV-
                                LSMELG-PGL LSNIFDGIQR PLDKIFELE- KSGFIPRGID ---IPALDRE KKWHFTPTK-
                                LSAWLG-PGI IGQVYDGVQR PLKVIFDQM- GRPFIARGIN YDRAPPLDFS KRWRWLPRV-
                                LSMELG-PGL LSNIFDGIQR PLDRIYSFYQ KDGFIKRGLE ---VKSLSRE SKWEFSPYR-
                                LSMELG-PGL LGNIFDGIQR PLEATFLSSE GGGFLKRGVD ---LPALSRT KDWHFKPVK-
                                LSAWLG-PGI IGQVYDGVQR PLKVIFDQM- GRPFIARGIN YDRASPLDFS KRWRWLPRV-
                                LSMELA-PGL LSNIFDGIQR PLKAAFEDIE SEGFLERGLT ---LKSLSQT NKWHLVPKR-
                                LSMELG-PGL LGNIFDGIQR PLEATFLSAE GGGFLKRGVD ---LPALSRT KNWHFKPVK-
                                LSMELA-PGL LGNVFDGIQR PLQKAFGLF- KDGGLQRGLE ---LPPLSRS KKWHFIPKN-
                                LSMELA-PGL LGNVFDGIQR PLQKAFGLF- KDGGLQRGLE ---LPPLSRS KKWHFTPKN-
                                LSMELG-PGL LANVFDGIQR PLEKVFQRF- TSGGLERGVE ---IDPLSRS KKWHFKPIR-
                                ---------- ---------- ---------- ---------- ---------- ----------
                                LSMELA-PGL LGNIFDGIQR PLQKAFELF- KGGGLKRGLE ---IPSLSRT KKWHFKPLR-
                                LSVELG-PGL LSSIFDGVQR PLPVLAQK-- SGDFISKGIT ---VPALDRT TKWFFTPLV-
                                ---------- ---------- ---------- ---------- ---------- ----------
                                LSMELA-PGL ISNVFDGIQR PLKEVFKNF- GSGGLERGIK ---FPPLSRT RKWHFIPLR-
                                LSMELA-PGL ISNVFDGIQR PLEEVFKNF- GSGGLERGIK ---FPPLSRT KKWYFIPLR-
                                AKIGVS-MEM LGRIFNGRGK PIDGGPE--- ---------- ---------- ----------
                                LKVPVS-MDM LGRIFNGIGK PIDGGPE--- ---------- ---------- ----------
                                LKVPVS-MDM LGRIFNGIGK PIDGGPE--- ---------- ---------- ----------
                                LKVPVS-MDM LGRIFNGIGK PIDGGPE--- ---------- ---------- ----------
                                LKVPVS-MDM LGRIFNGIGK PIDGGPE--- ---------- ---------- ----------
                                LKVPVS-MDM LGRIFNGIGK PIDGGPE--- ---------- ---------- ----------
                                LKVPVS-MDM LGRVFNGIGE PIDGGPE--- ---------- ---------- ----------
                                LKVPVS-MDM LGRVFNGIGE PIDGGPE--- ---------- ---------- ----------
                                LKVPVS-MDM LGRVFNGIGE PIDGGPE--- ---------- ---------- ----------
                                AKIGVS-LDM LGRIFSGTGK PIDGGPE--- ---------- ---------- ----------
                                MKIPVS-VEM LGRFFDGLGR PIDKGPE--- ---------- ---------- ----------
                                ARIGVS-LDM LGRIFGGTGN PIDGGPE--- ---------- ---------- ----------
                                MRISVS-QDM VGRFFDGLGR PIDGGPE--- ---------- ---------- ----------
                                MRVAVS-QDM LGRIFDGLGR PIDGGPE--- ---------- ---------- ----------
                                MRISVS-QEM VGRFFDGLGR PIDGGPE--- ---------- ---------- ----------
                                VKLGVS-SEM LGRILDGRGR PIDKGPK--- ---------- ---------- ----------
                                MKIGLS-RDM LGRIFDGMGR PRDGLPD--- ---------- ---------- ----------
                                MRMPVS-MDM MGRIFDGLGR PIDGGPE--- ---------- ---------- ----------
                                MKIGVS-EEA LGRVFDGTGR AIDGGPE--- ---------- ---------- ----------
                                AKIGVS-TDM LGRIFNGIGK PIDGGPD--- ---------- ---------- ----------
                                MRMPVS-MDM MGRIFDGLGR PIDGGPE--- ---------- ---------- ----------
                                MKIGLS-VEM LGRVFSGSGK PRDGGPD--- ---------- ---------- ----------
                                LRFPVS-MDI MGRIFDGSGK PIDGGPE--- ---------- ---------- ----------
                                MKIPVS-EDM LGRIFDGAGR PRDGKGE--- ---------- ---------- ----------
                                MKLGVS-KEM IGRLFNGIGK PIDGKPP--- ---------- ---------- ----------
                                FKIPVS-EDM LGRIFDGSGR PRDGKGD--- ---------- ---------- ----------
                                MKIGVS-EDL LGRVLDGTGQ PIDGGPE--- ---------- ---------- ----------
                                MRMPVS-MDM MGRIFDGLGR PIDGGPD--- ---------- ---------- ----------
                                LKVPVS-MDM LGRIFNGIGK PIDGGPE--- ---------- ---------- ----------
                                MEVGVT-VDM MGRVFSGVGR PIDGSPS--- ---------- ---------- ----------
                                MEVGVT-TEM MGRIFSGVGR PIDGSPP--- ---------- ---------- ----------
                                MKIPVS-EDV LGRIFDGAGR PIDGKGE--- ---------- ---------- ----------
                                IKFPVS-MDL LGRVFSGRGE PVDGGPK--- ---------- ---------- ----------
                                IKMPVG-KDM LGRILSGGGK PIDGGPE--- ---------- ---------- ----------
                                IKMPVG-KDM LGRILSGGGK PIDGGPE--- ---------- ---------- ----------
                                IKMPVG-RDM LGRILSGGGK PIDGGPE--- ---------- ---------- ----------
                                IKMPVG-RDM LGRILSGGGK PIDGGPE--- ---------- ---------- ----------
                                PMIKVS-IDM LGRVFNGVGK PRDGGPE--- ---------- ---------- ----------
                                FRIGVS-TDM LGRILDGLGN PRDGGPP--- ---------- ---------- ----------
                                VRLPCS-KDM LGRVLSGSGD PIDGGPK--- ---------- ---------- ----------
                                LSVPVS-DEM LGRVFNGLGE PIDGGTP--- ---------- ---------- ----------
                                IKMPVG-RDM LGRILSGGGK PIDGGPE--- ---------- ---------- ----------
                                MKMPVS-KDM LGRILSGSGK PLDGGPA--- ---------- ---------- ----------
                                VKLACS-KDM LGRILSGSGE PIDGGPK--- ---------- ---------- ----------
                                IKLPVS-SEL LGRILSGSGE PLDGGPR--- ---------- ---------- ----------
                                MRLAVS-DEM LGRVFDGLGE PRDNGPK--- ---------- ---------- ----------
                                MKMPVS-KDM LGRILSGSGK PLDGGPA--- ---------- ---------- ----------
                                VKLPVS-SDM LGRIFDGSGR PIDGGPR--- ---------- ---------- ----------
                                IKLPVS-SDM LGRILSGSGE PLDGGPR--- ---------- ---------- ----------
                                IKMPVG-VEM LGRILSGGGK PIDGGPD--- ---------- ---------- ----------
                                VKLPVS-TDM LGRIFDGSGR PIDGGPR--- ---------- ---------- ----------
                                VKLPVS-QDM LGRIFDGSGR PTDGGPR--- ---------- ---------- ----------
                                VKLAVS-SDL LGRILDGSGN PIDGGPR--- ---------- ---------- ----------
                                MKLGLS-KDM LGRVFDGTGN PIDNIPA--- ---------- ---------- ----------
                                ATVSVS-DDM LGRIFNGLAQ PIDQGPP--- ---------- ---------- ----------
                                LKLPAS-IDL LGRILSGSGD PRDGGPR--- ---------- ---------- ----------
                                IKLPVS-IDL LGRILSGSGD PLDGGPR--- ---------- ---------- ----------
                                LKMNVS-GEM LGRILSGAGK PIDGGPE--- ---------- ---------- ----------
                                ARIKVS-DEV LGRIFNGLGE PIDNGPQ--- ---------- ---------- ----------
                                AKLNVS-KDM LGRILSGSGD PLDGGPP--- ---------- ---------- ----------
                                IKLPVS-KDL LGRILSGSGE PLDGGPR--- ---------- ---------- ----------
                                IKLPVS-KDM LGRILSGAGE PLDGGPR--- ---------- ---------- ----------
                                LKLPAS-VDL LGRILSGSGE PRDGGPR--- ---------- ---------- ----------
                                VKLPVS-NDM LGRIFDGSGR PIDGGPR--- ---------- ---------- ----------
                                IELPVS-PDI LGRIFDGFGD PIDGKPA--- ---------- ---------- ----------
                                SKISVS-DSI LGRIFNGLGE PIDQGPA--- ---------- ---------- ----------
                                MKLGVA-KDM LGRVFDGTGN PIDDAPP--- ---------- ---------- ----------
                                ARVGVS-DEM LGRVFDGLGN PRDGGAP--- ---------- ---------- ----------
                                AQLSVS-DEM LGRVFDGLGN PRDNGPK--- ---------- ---------- ----------
                                LMMKLS-PDI LGRTFNGIGK PRDGGPD--- ---------- ---------- ----------
                                ARVGVS-DEM LGRVFDGLGN PRDGGAP--- ---------- ---------- ----------
                                LEVKVS-DEM LGRVFNGLGD PIDGGPP--- ---------- ---------- ----------
                                LEIPVT-EDM LGRIMNGLGE PIDGGPK--- ---------- ---------- ----------
                                IKLSVS-ADM LGRILSGSAK PRDNGPE--- ---------- ---------- ----------
                                IRLPVS-TDI LGRVFTGVGR LADGGPN--- ---------- ---------- ----------
                                IKLNVS-RDM LGRILSGAGE PIDGGPP--- ---------- ---------- ----------
                                LMLKVG-TDM LGRVFGGSGK PIDGRPA--- ---------- ---------- ----------
                                IKLGVS-KDL LGRILSGAGK PIDGGSA--- ---------- ---------- ----------
                                ARINVS-LDM LGRVFTGVGK ARDGRPD--- ---------- ---------- ----------
                                LKLPAS-IDL LGRILSGAGD PKDGGPR--- ---------- ---------- ----------
                                IKLNVS-RDM LGRILSGSGE PIDGGPP--- ---------- ---------- ----------
                                LKFPVS-MDL LGRVFSGRGE PIDGGPQ--- ---------- ---------- ----------
                                IKLSVS-REM LGRVLTGSGE PADGGPP--- ---------- ---------- ----------
                                IKLPVS-KDM LGRILSGSGE PLDGGPR--- ---------- ---------- ----------
                                IKMPLS-PSI IGRVLSGSGR PRDGGPP--- ---------- ---------- ----------
                                VKMPVS-KDM LGRILSGSGD PLDKGPP--- ---------- ---------- ----------
                                FKVPVS-LDM LGRTFDGLGR PIDGGPN--- ---------- ---------- ----------
                                LTMPVS-KEM LGRIFSGSAE PIDGGGR--- ---------- ---------- ----------
                                LEVPVS-IEM LGRVFDGTGN PLDGLPP--- ---------- ---------- ----------
                                LKLPVS-SDM LGRIFDGLGR PIDGGPP--- ---------- ---------- ----------
                                LTIPLS-TEM LGRIFNGLGE PIDGGPP--- ---------- ---------- ----------
                                FKLSVS-KNM LGRLLSGAGE PIDGGAP--- ---------- ---------- ----------
                                IKLSVS-KDM LGRILSGAGE PIDGGAP--- ---------- ---------- ----------
                                LKLPVS-TDM LGRIFDGLGR PIDGGPP--- ---------- ---------- ----------
                                LKLPVG-IDM LGRMFDGLGR PIDGGPP--- ---------- ---------- ----------
                                LKLPVS-SEI LGRVLDGAGN PLDKGPP--- ---------- ---------- ----------
                                IKMPLS-PDI IGRVLSGSGQ PRDGGPP--- ---------- ---------- ----------
                                IKMPLS-PDI IGRVLSGSGQ PRDGGPP--- ---------- ---------- ----------
                                LKFSVS-YDM LGRVFSGSGN PLDGGPK--- ---------- ---------- ----------
                                LKLPVS-SEI LGRVLDGAGN PLDKGPR--- ---------- ---------- ----------
                                LKVPVS-TEM LGRIMNSLGE PIDGNPK--- ---------- ---------- ----------
                                IKMPLS-PGI VGRVLSGSGK PRDGGPE--- ---------- ---------- ----------
                                SHLSVS-TDM LGRIFDGMGR PRDNGPP--- ---------- ---------- ----------
                                LMLPVS-DDM LGRVFNGTGE PIDGGPT--- ---------- ---------- ----------
                                LKMPVT-EDL LGRVLDGSGR PIDGGPD--- ---------- ---------- ----------
                                LVMPVS-REM LGRIFSGSAE PIDGGGR--- ---------- ---------- ----------
                                MKLPVS-VDL LGRIFNGRGV PIDNQPA--- ---------- ---------- ----------
                                LKIPVS-LDM LGRIFDGLGR PIDNGPP--- ---------- ---------- ----------
                                LKMPVT-EDL LGRVLDGSGQ PIDGGPE--- ---------- ---------- ----------
                                VKMPCT-EDL LGRILDGTGE PIDDGPE--- ---------- ---------- ----------
                                LKMPVT-EEL LGRVLDGSGE PIDDGPE--- ---------- ---------- ----------
                                LKIPVS-YDM LGRVFSGSGD PLDGGPK--- ---------- ---------- ----------
                                FKLPVS-KDL VGRILTGAGK PRDGGPD--- ---------- ---------- ----------
                                AQLAVS-DEM LGRVFDGLGN PKDNGPK--- ---------- ---------- ----------
                                IKMPLS-PSI IGRVLSGSGR PRDGGPE--- ---------- ---------- ----------
                                FKLPVS-KGL IGRILDGAGR PRDGGPE--- ---------- ---------- ----------
                                FKVPLA-RDM VGRVFDGAGR PLSGPR---- ---------- ---------- ----------
                                FKLPVS-KGL IGRILDGAGR PRDGGPE--- ---------- ---------- ----------
                                LEVKIS-EEM LGRIFTPLGE PLDNGPQ--- ---------- ---------- ----------
                                FKLPVS-DDL IGRILDGAGR PRDGGPD--- ---------- ---------- ----------
                                FKLPVS-DDL IGRILDGAGR PKDGGPE--- ---------- ---------- ----------
                                LKMKVT-EDL LGRVLDGSGQ PIDGGPE--- ---------- ---------- ----------
                                LKMPVT-EDL LGRVMDGSGN PIDGGPE--- ---------- ---------- ----------
                                LKMKVT-EDL LGRVLDGSGQ PIDGGPE--- ---------- ---------- ----------
                                MKIPVS-MDM LGRIFNGRGE PIDGGPP--- ---------- ---------- ----------
                                LKMPVT-EDL LGRIMDGTGQ PIDGGPD--- ---------- ---------- ----------
                                LRLPVS-SEI LGRVLDGSGN PLDTGPV--- ---------- ---------- ----------
                                LKVPVS-MEM LGRIFDGKGQ PIDGGPP--- ---------- ---------- ----------
                                FKIRVS-EDV IGRVFNGRFE PIDGLPP--- ---------- ---------- ----------
                                IKLPVS-TDM FGRIFSGGGK PADGGPR--- ---------- ---------- ----------
                                FKMPVS-MDM VGRVFDGLGR PRDGGIP--- ---------- ---------- ----------
                                FKLPVS-KDL IGRILDGAGR PRDGGPA--- ---------- ---------- ----------
                                MELGVS-EDM LGRVFDGLGR PLDGLPE--- ---------- ---------- ----------
                                LEMPLA-EDM LGRVFNGRGD PIDGGPR--- ---------- ---------- ----------
                                LEVKIS-EEM LGRIFNPLGD PLDNGPP--- ---------- ---------- ----------
                                LKMPLT-EDL LGRVLSGSGE PIDDGPA--- ---------- ---------- ----------
                                FKLPVS-KDL VGRILDGAGR PRDGGPD--- ---------- ---------- ----------
                                LQIGVS-TDM LGRIFDGLGR PLDGLPE--- ---------- ---------- ----------
                                LQLPVS-SDM IGRMFNGAGQ PIDGGPP--- ---------- ---------- ----------
                                FKLPVS-DSX IGRILDGAGR PRDGGPA--- ---------- ---------- ----------
                                FXLPVS-KDL VGRILDGAGR PRDGGPD--- ---------- ---------- ----------
                                MKMPVT-EDL LGRVLDGSGN PIDDGPD--- ---------- ---------- ----------
                                LKMPVT-EDL LGRVLDGSGR PIDDGPD--- ---------- ---------- ----------
                                FKLPVS-DSL IGRILDGAGR PRDGGPA--- ---------- ---------- ----------
                                MEMPVS-KEV LGRVFDGLGR PKDGLPD--- ---------- ---------- ----------
                                LKIPVS-DEL IGRVFSGSFE PLDGMPR--- ---------- ---------- ----------
                                FKLPVS-TDM IGRILDGAGR PRDGGPA--- ---------- ---------- ----------
                                FKIPVS-DEV LGRIFNGRFE PIDGLPP--- ---------- ---------- ----------
                                MEMPVS-KEV LGRVFDGLGR PKDGLPD--- ---------- ---------- ----------
                                MEMPVS-QEL LGRVFDGLGR PNDGLPD--- ---------- ---------- ----------
                                MEMPVS-QEL LGRVFDGLGR PNDGLPE--- ---------- ---------- ----------
                                MKMPVT-EDL LGRVLDGSGN PIDGGPD--- ---------- ---------- ----------
                                FKIPLS-NEI LGRIFNGVFQ PIDDGPP--- ---------- ---------- ----------
                                LKLPVS-DEI LGRVFNGSGM PIDGGPP--- ---------- ---------- ----------
                                LKIPMS-PEL IGRVFSGSFE PLDGMPP--- ---------- ---------- ----------
                                LKIPIS-DEV IGRVFSGSFE PLDHLPG--- ---------- ---------- ----------
                                LKIPIS-DEV IGRVFSGSFE PLDHLPG--- ---------- ---------- ----------
                                FKLPVS-KGL IGRILDGAGR PRDGGPD--- ---------- ---------- ----------
                                FKLPVS-TDL VGRILDGAGR PRDGGPE--- ---------- ---------- ----------
                                LKIPMS-EEL IGRVFSGSFQ PLDGIPV--- ---------- ---------- ----------
                                FRIDVS-RDM LGRVFNGVGR PRDGGPE--- ---------- ---------- ----------
                                FKIGIS-RDM MGRTFDGQGR PKKSTSEET- ---------Y ---------- ----------
                                FQVKIS-KDM FGQTFNSLGK PIDIKTKIA- --------LD ---------- ----------
                                FKIKIS-SDM FGRVFNSLGK PIDINTKQV- --------LD ---------- ----------
                                FKVGVS-REM MGRRFNGIGE PIDGGDP--- ---------- ---------- ----------
                                FKVRISEHDM FGRTFNSFGR PIDIFSKKA- --------LK ---------- ----------
                                FRVKIS-NDM LGRTFNSLGQ SIDIKTRTI- --------ID ---------- ----------
                                LRIPVS-EDL IGRVFSGSFA PLDGMPP--- ---------- ---------- ----------
                                FKIKISDTDM FGQTFNSLGK PIDLETKKE- --------LK ---------- ----------
                                FKVKISDTDM FGQTFNSLGK PIDLETKKE- --------LK ---------- ----------
                                FRLKIS-KDM LGGTFNSLGR PIDIKTREI- --------LK ---------- ----------
                                FTFPMS-NLL LGRVLSGLGK PLDKKPS--- ---------- ---------- ----------
                                MRIPTG-ELL LGRIFNGSGS PLDGGPA--- ---------- ---------- ----------
                                MRISTG-AHL LGRIFNGSGM PLDNGPA--- ---------- ---------- ----------
                                MRVSTG-DAL LGRIFNGSGM PLDRGPE--- ---------- ---------- ----------
                                MRIPTG-EML LGRIFNGSGS PLDGGPA--- ---------- ---------- ----------

                                ---------- ---------- ---------- ---------- ---------- ----------
                                ---------- ---------- ---------- ---------- ---------- ----------
                                ---------- ---------- ---------- ---------- ---------- ----------
                                ---------- ---------- ---------- ---------- ---------- ----------
                                ---------- ---------- ---------- ---------- ---------- ----------
                                ---------- ---------- ---------- ---------- ---------- ----------
                                ---------- ---------- ---------- ---------- ---------- ----------
                                ---------- ---------- ---------- ---------- ---------- ----------
                                ---------- ---------- ---------- ---------- ---------- ----------
                                ---------- ---------- ---------- ---------- ---------- ----------
                                ---------- ---------- ---------- ---------- ---------- ----------
                                ---------- ---------- ---------- ---------- ---------- ----------
                                ---------- ---------- ---------- ---------- ---------- ----------
                                ---------- ---------- ---------- ---------- ---------- ----------
                                ---------- ---------- ---------- ---------- ---------- ----------
                                ---------- ---------- ---------- ---------- ---------- ----------
                                ---------- ---------- ---------- ---------- ---------- ----------
                                ---------- ---------- ---------- ---------- ----E----- ----------
                                ---------- ---------- ---------- ---------- ---------- ----------
                                ---------- ---------- ---------- ---------- ---------- ----------
                                ---------- ---------- ---------- ---------- ---------- ----------
                                ---------- ---------- ---------- ---------- ---------- ----------
                                ---------- ---------- ---------- ---------- ---------- ----------
                                ---------- ---------- ---------- ---------- ---------- ----------
                                ---------- ---------- ---------- ---------- ---------- ----------
                                ---------- ---------- ---------- ---------- ---------- ----------
                                ---------- ---------- ---------- ---------- ---------- ----------
                                ---------- ---------- ---------- ---------- ---------- ----------
                                ---------- ---------- ---------- ---------- ---------- ----------
                                ---------- ---------- ---------- ---------- ---------- ----------
                                ---------- ---------- ---------- ---------- ---------- ----------
                                ---------- ---------- ---------- ---------- ---------- ----------
                                ---------- ---------- ---------- ---------- ---------- ----------
                                ---------- ---------- ---------- ---------- ---------- ----------
                                ---------- ---------- ---------- ---------- ---------- ----------
                                ---------- ---------- ---------- ---------- ---------- ----------
                                ---------- ---------- ---------- ---------- ---------- ----------
                                ---------- ---------- ---------- ---------- ---------- ----------
                                ---------- ---------- ---------- ---------- ---------- ----------
                                ---------- ---------- ---------- ---------- ---------- ----------
                                ---------- ---------- ---------- ---------- ---------- ----------
                                ---------- ---------- ---------- ---------- ---------- ----------
                                ---------- ---------- ---------- ---------- ---------- ----------
                                ---------- ---------- ---------- ---------- ---------- ----------
                                ---------- ---------- ---------- ---------- ---------- ----------
                                ---------- ---------- ---------- ---------- ---------- ----------
                                ---------- ---------- ---------- ---------- ---------- ----------
                                ---------- ---------- ---------- ---------- ---------- ----------
                                ---------- ---------- ---------- ---------- ---------- ----------
                                ---------- ---------- ---------- ---------- ---------- ----------
                                ---------- ---------- ---------- ---------- ---------- ----------
                                ---------- ---------- ---------- ---------- ---------- ----------
                                ---------- ---------- ---------- ---------- ---------- ----------
                                ---------- ---------- ---------- ---------- ---------- ----------
                                ---------- ---------- ---------- ---------- ---------- ----------
                                ---------- ---------- ---------- ---------- ---------- ----------
                                ---------- ---------- ---------- ---------- ---------- ----------
                                ---------- ---------- ---------- ---------- ---------- ----------
                                ---------- ---------- ---------- ---------- ---------- ----------
                                ---------- ---------- ---------- ---------- ---------- ----------
                                ---------- ---------- ---------- ---------- ---------- ----------
                                ---------- ---------- ---------- ---------- ---------- ----------
                                ---------- ---------- ---------- ---------- ---------- ----------
                                ---------- ---------- ---------- ---------- ---------- ----------
                                ---------- ---------- ---------- ---------- ---------- ----------
                                ---------- ---------- ---------- ---------- ---------- ----------
                                ---------- ---------- ---------- ---------- ---------- ----------
                                ---------- ---------- ---------- ---------- ---------- ----------
                                ---------- ---------- ---------- ---------- ---------- ----------
                                ---------- ---------- ---------- ---------- ---------- ----------
                                ---------- ---------- ---------- ---------- ---------- ----------
                                ---------- ---------- ---------- ---------- ---------- ----------
                                ---------- ---------- ---------- ---------- ---------- ----------
                                ---------- ---------- ---------- ---------- ---------- ----------
                                ---------- ---------- ---------- ---------- ---------- ----------
                                ---------- ---------- ---------- ---------- ---------- ----------
                                ---------- ---------- ---------- ---------- ---------- ----------
                                ---------- ---------- ---------- ---------- ---------- ----------
                                ---------- ---------- ---------- ---------- ---------- ----------
                                ---------- ---------- ---------- ---------- ---------- ----------
                                ---------- ---------- ---------- ---------- ---------- ----------
                                ---------- ---------- ---------- ---------- ---------- ----------
[truncated: 1,422,284 more chars]
