# Supplementary material for: Time-resolved comparative molecular evolution of oxygenic photosynthesis
Source: Biochim Biophys Acta Bioenerg. 2021 Jun 1;1862(6):148400. doi: 10.1016/j.bbabio.2021.148400 (PMC8047818; doi:10.1016/j.bbabio.2021.148400)
Supplement: Supplementary file 1 — Supplementary material: sequence alignments and trees [file mmc1.zip › Figure_S3_Alpha_Beta_MLtree.txt]

(097_Caldivirga_sp._CIS_19:0.00551162,100_Caldivirga_sp._JCHS_4:0.00597209,((091_Pyrobaculum_oguniense_TE7:0.02459985,(090_Pyrobaculum_sp._WP30:0.04206584,095_Pyrobaculum_neutrophilum_V:0.05957892)0.714000:0.04050190)1.000000:0.37395880,((((073_Thaumarchaeota_archaeon:0.11727199,109_Thaumarchaeota_archaeon_S1:0.30962840)1.000000:0.32922896,(048_Candidatus_Caldiarchaeum_s:0.32149249,078_archaeon_HR02:0.37862390)0.961000:0.13353551)0.959000:0.10477957,((056_Thermoprotei_archaeon:0.46667826,(082_ANME-2_cluster_archaeon:0.80040102,076_Candidatus_Bathyarchaeota_:0.32335782)0.535000:0.11009315)0.965000:0.09463948,((054_Thermoprotei_archaeon:0.69713378,((016_Hadesarchaea_archaeon_DG-3:0.05161767,018_Hadesarchaea_archaeon_DG-3:0.04009246)1.000000:0.41045535,((005_Pyrococcus_horikoshii:0.05620891,006_Thermococcus_sp._KI:0.09994710)1.000000:0.27339119,(((015_Thermoplasmata_archaeon:0.40237266,(008_Thermoplasmata_archaeon:0.21430947,((019_Thermoplasmata_archaeon_M8:0.13479752,021_Thermoplasmatales_archaeon:0.10795543)0.990000:0.09684339,(075_Thermoplasmata_archaeon_M1:0.29743244,020_Thermoplasmatales_archaeon:0.12820157)0.825000:0.08588057)1.000000:0.14919822)0.945000:0.08763168)1.000000:0.15320522,(007_Methanopyrus_kandleri_AV19:0.31715466,((((012_Candidatus_Altiarchaeales_:0.14299054,013_Candidatus_Altiarchaeales_:0.22530198)1.000000:0.29870642,(017_Methanophagales_archaeon:0.26798918,(023_Candidatus_Syntrophoarchae:0.23993382,031_Methanosaeta_sp._PtaB.Bin0:0.36491616)0.950000:0.11539894)1.000000:0.19661494)0.829000:0.03932847,((((034_Thermoplasmatales_archaeon:0.06756238,035_Thermoplasmatales_archaeon:0.07067243)1.000000:0.41431368,((077_Candidatus_Parvarchaeum_ac:0.00429050,106_Candidatus_Parvarchaeum_ac:0.00000001)1.000000:0.60906757,(055_Candidatus_Marsarchaeota_G:0.23863324,(036_Thaumarchaeota_archaeon:0.08642348,044_Thaumarchaeota_archaeon:0.08498975)1.000000:0.25084560)0.994000:0.16689851)0.000000:0.06329370)1.000000:0.21727284,((025_archaeon_GW2011_AR10:0.34563733,027_Candidatus_Micrarchaeota_a:0.34008162)0.975000:0.09705910,(022_Candidatus_Micrarchaeota_a:0.31731251,042_Candidatus_Micrarchaeota_a:0.31379132)1.000000:0.26923181)0.394000:0.05847044)0.906000:0.04864316,((037_Archaeoglobi_archaeon:0.43197597,(((039_Candidatus_Aenigmarchaeota:0.28401527,(046_archaeon_GW2011_AR16:0.30633407,057_Candidatus_Woesearchaeota_:0.31090641)0.979000:0.10807410)1.000000:0.14847732,((030_Methanofollis_liminatans_D:0.16396760,((028_Methanoculleus_bourgensis_:0.05105447,029_Methanomicrobiales_archaeo:0.05686232)0.990000:0.07220124,(041_Methanomicrobiales_archaeo:0.13843230,064_Methanocorpusculum_sp._MCE:0.26019149)0.879000:0.05448345)0.725000:0.05382217)1.000000:0.17989294,(053_Methanosarcinales_archaeon:0.22951250,(040_Methanosarcinales_archaeon:0.24661949,(070_Methanosarcina_acetivorans:0.29754731,(051_Methanomethylovorans_sp._P:0.08799468,(032_Methanohalophilus_halophil:0.00000089,033_Methanohalophilus_sp._T328:0.01147366)1.000000:0.18570150)0.971000:0.07065064)0.968000:0.07911450)0.487000:0.04842783)0.984000:0.09340927)0.963000:0.05601619)0.441000:0.03561312,(((079_Candidatus_Poseidoniales_a:0.03986597,(063_Candidatus_Poseidoniales_a:0.03702624,(052_Euryarchaeota_archaeon_TME:0.02405714,(061_Euryarchaeota_archaeon:0.00217089,062_Euryarchaeota_archaeon:0.00000025)0.998000:0.04833406)0.140000:0.01134345)0.802000:0.02059239)1.000000:0.14637194,(((058_Euryarchaeota_archaeon:0.03388438,065_Euryarchaeota_archaeon:0.01726532)0.993000:0.03231063,(068_Marine_Group_II_euryarchae:0.03682712,081_Euryarchaeota_archaeon:0.06457034)0.944000:0.02662313)0.958000:0.03005708,(074_Marine_Group_II_euryarchae:0.11861033,(071_Marine_Group_II_euryarchae:0.05593880,(069_Euryarchaeota_archaeon:0.01655081,(059_Euryarchaeota_archaeon:0.02264647,(047_Euryarchaeota_archaeon:0.00537326,050_Candidatus_Poseidoniales_a:0.00355363)1.000000:0.06945208)0.139000:0.01951369)0.998000:0.06166442)0.984000:0.04126969)0.671000:0.01785617)0.974000:0.06837111)1.000000:0.32612724,(080_Marine_Group_III_euryarcha:0.37095391,(067_Methanomassiliicoccales_ar:0.36119336,072_Methanomassiliicoccus_sp.:0.33964140)0.971000:0.09863017)0.813000:0.05479027)0.931000:0.05676582)0.972000:0.08478642)0.997000:0.17887233,(060_Thermoplasmata_archaeon_HG:0.55467355,(049_Methanoregulaceae_archaeon:0.24698089,108_Methanomicrobiales_archaeo:0.47810968)0.974000:0.15637418)0.998000:0.19046446)0.841000:0.05940630)0.816000:0.04780660)0.932000:0.05871514,(038_Theionarchaea_archaeon_DG-:0.60266805,((004_Methanothermobacter_sp._EM:0.08968993,((011_Methanobacterium_sp._PtaU1:0.08079934,014_Methanobacterium_sp._BAmet:0.06918493)0.987000:0.05700196,(009_Methanobacteriales_archaeo:0.06849769,010_Methanobacterium_sp.:0.09041867)0.553000:0.02190449)0.996000:0.08984256)1.000000:0.28950473,(003_Methanococcus_maripaludis_:0.25267925,(001_Methanocaldococcus_jannasc:0.01013245,002_Methanocaldococcus_bathoar:0.04106127)0.946000:0.07645022)1.000000:0.24638176)0.316000:0.06649333)0.910000:0.05896825)0.711000:0.03827253)0.763000:0.03970669)0.739000:0.02740733,(066_Candidatus_Heimdallarchaeo:0.62466978,((024_Candidatus_Bathyarchaeota_:0.23417490,026_Candidatus_Bathyarchaeota_:0.19289445)0.993000:0.13155694,(089_miscellaneous_Crenarchaeot:0.69718951,(043_Candidatus_Bathyarchaeota_:0.27581024,045_Crenarchaeota_archaeon_13_:0.42373051)0.898000:0.12785855)0.448000:0.06446119)0.990000:0.16225789)0.970000:0.08989676)0.419000:0.04239578)0.939000:0.04103288)0.714000:0.04938811)0.999000:0.14530548,((087_Candidatus_Bathyarchaeota_:0.65443827,(086_Candidatus_Bathyarchaeota_:0.17820140,(083_Candidatus_Bathyarchaeota_:0.12571208,(084_Candidatus_Bathyarchaeota_:0.12160868,(088_Candidatus_Bathyarchaeota_:0.15692540,093_Candidatus_Bathyarchaeota_:0.36221664)0.921000:0.06572230)0.991000:0.09463459)0.962000:0.12705315)1.000000:0.52367683)0.994000:0.20293390,((092_Candidatus_Woesearchaeota_:0.73020934,085_Candidatus_Heimdallarchaeo:0.82386769)0.923000:0.13872646,(094_Candidatus_Lokiarchaeota_a:0.83122932,(096_Candidatus_Lokiarchaeota_a:0.31914236,(098_Candidatus_Lokiarchaeota_a:0.36027194,((101_Candidatus_Lokiarchaeota_a:0.28480305,(099_Candidatus_Lokiarchaeota_a:0.01422290,102_Candidatus_Lokiarchaeota_a:0.01841560)1.000000:0.20329387)0.863000:0.06717016,((107_Lokiarchaeum_sp._GC14_75:0.21961387,(103_Candidatus_Lokiarchaeota_a:0.00166147,104_Candidatus_Lokiarchaeota_a:0.01798179)1.000000:0.18917782)0.968000:0.05786558,(105_Lokiarchaeum_sp._GC14_75:0.33153508,(110_Candidatus_Lokiarchaeota_a:0.02110135,111_Candidatus_Lokiarchaeota_a:0.00962477)1.000000:0.22058325)0.999000:0.13499018)0.867000:0.03339320)0.901000:0.05568631)0.993000:0.16995830)1.000000:0.34861443)0.999000:0.29567887)0.867000:0.11023928)0.875000:0.09898860)0.476000:0.04663399)0.880000:0.09322283)0.944000:0.26176427,(((320_Euryarchaeota_archaeon:2.28452098,((323_Methanoregula_sp._PtaU1.Bi:0.11459229,(324_Methanoregulaceae_archaeon:0.09924994,(322_Methanoregulaceae_archaeon:0.04592678,325_Methanoregulaceae_archaeon:0.04125058)0.989000:0.08238391)0.977000:0.16202630)1.000000:2.19078995,(((285_Candidatus_Korarchaeota_ar:0.29841447,300_Candidatus_Korarchaeota_ar:0.31420090)1.000000:0.31979948,(((302_Candidatus_Bathyarchaeota_:0.00000017,303_Candidatus_Bathyarchaeota_:0.00374337)0.988000:0.10730555,(292_Candidatus_Bathyarchaeota_:0.10352200,(314_Candidatus_Bathyarchaeota_:0.30521790,(301_Candidatus_Bathyarchaeota_:0.08782358,306_Candidatus_Bathyarchaeota_:0.13278856)0.817000:0.03870198)0.980000:0.07913639)0.976000:0.11293897)1.000000:0.41966366,(299_Candidatus_Bathyarchaeota_:0.64201394,(275_Thermofilum_pendens_Hrk_5:0.39987641,294_Thermoprotei_archaeon:0.26590640)0.997000:0.24598249)0.871000:0.11209779)0.345000:0.06399422)0.935000:0.14343294,((((265_Sulfolobus_acidocaldarius_:0.23637806,281_Metallosphaera_yellowstone:0.17463981)1.000000:0.40230377,(218_Pyrodictium_delaneyi:0.27370109,219_Aeropyrum_pernix:0.23706073)0.742000:0.08023774)0.986000:0.11601364,((247_Candidatus_Bathyarchaeota_:0.54269590,(237_Candidatus_Verstraetearcha:0.19363033,250_Candidatus_Methanosuratus_:0.23187175)0.999000:0.22193182)0.896000:0.09124081,(235_Thermoprotei_archaeon:0.46221955,((279_Aigarchaeota_archaeon_NZ13:0.13226339,284_archaeon_HR01:0.25031037)0.990000:0.14109766,((296_Candidatus_Nitrososphaera_:0.04885238,297_Candidatus_Nitrososphaera_:0.05609552)0.992000:0.12220826,(291_Nitrosopumilales_archaeon_:0.06161780,295_Nitrosopumilus_sp._H13:0.05327985)1.000000:0.26666854)1.000000:0.27512550)0.997000:0.20056891)0.960000:0.12522975)0.714000:0.07247677)0.963000:0.11013330,(((223_Candidatus_Woesearchaeota_:0.63592978,263_Candidatus_Nanohaloarchaeo:0.69716074)0.939000:0.14965216,((((199_archaeon_RBG_16_50_20:0.26498326,(198_Candidatus_Bathyarchaeota_:0.07916241,(194_archaeon_13_1_20CM_2_54_9:0.10465505,(197_Candidatus_Bathyarchaeota_:0.03778551,210_Candidatus_Bathyarchaeota_:0.03806415)0.999000:0.10233022)0.203000:0.04119762)0.983000:0.08252912)1.000000:0.16978443,(169_Candidatus_Bathyarchaeota_:0.25641624,(221_Candidatus_Bathyarchaeota_:0.26205764,276_miscellaneous_Crenarchaeot:0.41834008)1.000000:0.32193425)0.149000:0.04951961)0.992000:0.14243100,((253_Candidatus_Heimdallarchaeo:0.44289556,280_Candidatus_Heimdallarchaeo:0.55119917)0.998000:0.25055143,((273_Candidatus_Thorarchaeota_a:0.14250202,(242_Candidatus_Thorarchaeota_a:0.03221871,246_Candidatus_Thorarchaeota_a:0.02722965)0.044000:0.04945045)1.000000:0.51042466,(271_Candidatus_Verstraetearcha:0.22148247,274_Candidatus_Nezhaarchaeota_:0.32304636)1.000000:0.32532910)0.559000:0.05913535)0.400000:0.02889858)0.997000:0.12817059,(((307_Methanocella_sp._PtaU1.Bin:0.25176008,(216_Methanocalculus_sp._52_23:0.32987813,(184_Methanoregulaceae_archaeon:0.11896660,225_Methanomicrobiales_archaeo:0.26065328)0.876000:0.06755798)0.878000:0.06384250)1.000000:0.34107459,(211_Thermoplasmata_archaeon_HG:0.65078956,((241_Thermoprotei_archaeon:0.18859350,(236_Desulfurococcales_archaeon:0.09876518,240_Thermoprotei_archaeon:0.03566103)0.956000:0.07472146)0.999000:0.20819559,(233_Zestosphaera_tikiterensis:0.18857837,254_Thermoprotei_archaeon:0.16368273)0.990000:0.16255647)1.000000:0.41106889)0.689000:0.05800429)0.958000:0.07544871,(((((147_Methanocaldococcus_bathoar:0.33437796,(166_Methanosphaera_sp._SHI613:0.27821777,(156_Methanobacterium_sp._BAmet:0.02514338,158_Methanobacterium_sp._Maddi:0.02653267)0.995000:0.12148711)0.999000:0.17433581)0.918000:0.07201039,(171_Candidatus_Woesearchaeota_:0.49522436,(173_Methanonatronarchaeia_arch:0.50306274,(((176_Thermoplasmata_archaeon:0.00000148,177_Thermoplasmata_archaeon:0.03181553)1.000000:0.32193045,(163_Thermoplasmata_archaeon:0.18445999,(200_Thermoplasmatales_archaeon:0.17412049,213_Thermoplasmatales_archaeon:0.17430566)0.999000:0.19539427)0.939000:0.06722709)0.842000:0.03905680,(168_Thermoplasmata_archaeon:0.37786042,165_Thermoplasmata_archaeon_HG:0.29534811)0.773000:0.05051858)0.958000:0.08058103)0.899000:0.05185423)0.437000:0.06013404)0.781000:0.01285399,(((175_Thermococci_archaeon:0.00858834,((148_Pyrococcus_horikoshii_OT3:0.01782852,151_Pyrococcus_abyssi_GE5:0.00355268)0.908000:0.01080385,(149_Pyrococcus_sp._ST04:0.00000016,150_Pyrococcus_furiosus_COM1:0.03360196)0.769000:0.00363923)0.756000:0.00509652)0.959000:0.03630281,(152_Thermococcus_kodakarensis_:0.03510675,(154_Thermococci_archaeon:0.00000026,(153_Thermococci_archaeon:0.00757135,155_Thermococcus_sibiricus_MM_:0.00822363)0.990000:0.02908710)1.000000:0.07434574)0.911000:0.02748462)1.000000:0.28300433,((162_Candidatus_Hydrothermarcha:0.23809823,(179_candidate_division_MSBL1_a:0.13068032,228_candidate_division_MSBL1_a:0.13183712)1.000000:0.33947902)0.962000:0.08309243,((172_Candidatus_Altiarchaeales_:0.19156386,(170_Candidatus_Altiarchaeales_:0.07685429,178_Candidatus_Altiarchaeales_:0.26353342)0.381000:0.06891378)1.000000:0.21625850,(157_Candidatus_Methanolliviera:0.25057813,((174_Methanosaeta_sp._PtaB.Bin0:0.04577367,(164_Methanosaeta_harundinacea:0.00000017,167_Methanosaeta_sp._SDB:0.00000001)0.798000:0.01390485)1.000000:0.23612981,(160_Methanosarcinales_archaeon:0.10308473,(159_Methanophagales_archaeon:0.07103552,161_ANME-1_cluster_archaeon_ex:0.09029652)1.000000:0.13319446)0.959000:0.10098780)0.993000:0.13153814)0.792000:0.04820812)0.268000:0.01893135)0.356000:0.03747155)0.162000:0.02310253)0.942000:0.08044297,((187_Candidatus_Micrarchaeota_a:0.46548115,(192_Candidatus_Micrarchaeota_a:0.35076410,(((214_Candidatus_Marsarchaeota_G:0.00000013,217_Candidatus_Marsarchaeota_G:0.00377257)1.000000:0.31470277,(215_Thaumarchaeota_archaeon:0.11937568,260_Nitrosopumilus_sp._PRT-SC0:0.22140640)0.998000:0.19338219)0.930000:0.08568287,((201_Thermoplasmatales_archaeon:0.20760325,(205_Cuniculiplasma_divulgatum:0.17498610,212_Thermoplasmatales_archaeon:0.17256554)0.995000:0.15471746)0.990000:0.14211987,(249_Candidatus_Micrarchaeum_ac:0.33548562,277_Candidatus_Parvarchaeum_ac:0.48822506)1.000000:0.26410718)0.918000:0.06454154)0.997000:0.15278465)0.984000:0.12797315)0.929000:0.09810449,(((186_Archaeoglobus_sp.:0.09499456,190_Archaeoglobales_archaeon:0.13865511)1.000000:0.20998458,((224_archaeon_GW2011_AR16:0.26590014,(204_Candidatus_Woesearchaeota_:0.18340186,220_Nanoarchaeota_archaeon:0.23657545)0.707000:0.06298109)1.000000:0.23630377,(((238_Marine_Group_III_euryarcha:0.12478069,239_Candidatus_Poseidoniales_a:0.09241244)0.998000:0.16094854,(206_Methanomassiliicoccales_ar:0.18647332,(229_Euryarchaeota_archaeon:0.14454845,(222_Euryarchaeota_archaeon:0.05261273,227_Euryarchaeota_archaeon:0.05701564)0.880000:0.04449731)0.999000:0.22923680)0.987000:0.10717589)0.915000:0.06575881,((((203_Methanosarcinales_archaeon:0.16453032,((208_Methanolobus_vulcani:0.03577507,230_Methanolobus_sp._T82-4:0.03265149)0.991000:0.11050687,(226_Methanosarcina_sp._Ant1:0.07873860,(202_Methanosarcina_acetivorans:0.01001195,209_Methanosarcina_mazei_Go1:0.01456223)0.944000:0.05635283)1.000000:0.18973292)0.864000:0.05629765)0.881000:0.02639063,((191_Methanosarcinales_archaeon:0.08552146,195_Methanosarcinales_archaeon:0.11978397)0.992000:0.08875571,207_Candidatus_Methanoperedena:0.11130585)0.497000:0.02888091)0.982000:0.09541047,(((243_Methanosaeta_sp._PtaB.Bin0:0.07615004,244_Methanothrix_sp.:0.09651382)0.977000:0.07528877,(231_Methanothrix_thermoacetoph:0.04874516,(248_Methanosaeta_sp._NSM2:0.09111857,261_Methanosaeta_sp._PtaU1.Bin:0.02482129)0.997000:0.10818310)0.047000:0.04141175)1.000000:0.29989576,(((278_Marine_Group_II_euryarchae:0.05950549,283_Thermoplasmata_archaeon:0.05601597)0.954000:0.03435531,((287_Euryarchaeota_archaeon:0.05727840,(305_Euryarchaeota_archaeon:0.05141138,(262_Euryarchaeota_archaeon:0.00379758,264_Euryarchaeota_archaeon:0.00738606)1.000000:0.11944824)0.886000:0.04427749)0.796000:0.02441217,((286_Euryarchaeota_archaeon:0.00000016,290_Euryarchaeota_archaeon:0.00000001)1.000000:0.08742240,(266_Candidatus_Poseidoniales_a:0.01440185,267_Euryarchaeota_archaeon:0.04707298)0.942000:0.02774083)0.932000:0.02318062)0.893000:0.02336406)0.992000:0.07847444,(259_Euryarchaeota_archaeon:0.09429944,(293_Candidatus_Poseidoniales_a:0.07155332,304_Euryarchaeota_archaeon:0.05607346)0.980000:0.05983407)0.895000:0.03420888)1.000000:0.45818253)0.704000:0.05896418)0.842000:0.07249792,((232_Methanomassiliicoccus_sp.:0.25023889,(189_Methanomassiliicoccales_ar:0.03858633,193_Methanomassiliicoccus_sp.:0.05077815)1.000000:0.20307100)0.959000:0.07020828,((245_Arc_I_group_archaeon_ADurb:0.12347084,258_Arc_I_group_archaeon_U1lsi:0.04991752)1.000000:0.66187325,((181_Methanomicrobiales_archaeo:0.10288652,(182_Methanoregulaceae_archaeon:0.03320224,188_Methanoregulaceae_archaeon:0.00954318)0.942000:0.06458098)0.965000:0.06085057,(196_Methanocalculus_sp._MSAO_A:0.15970501,(180_Methanoculleus_sp._MAB1:0.00695307,183_Methanoculleus_marisnigri:0.03445069)0.979000:0.06187533)0.304000:0.01864108)0.993000:0.15949735)0.301000:0.05211578)0.438000:0.04789670)0.037000:0.01930711)0.611000:0.04909569)0.884000:0.04654102)0.823000:0.08454287,(256_Nanohaloarchaea_archaeon_S:0.50407399,(288_Halobacteriales_archaeon_Q:0.18931772,((251_Halobacteriales_archaeon_S:0.15425893,((269_Halobacteriales_archaeon_Q:0.16322725,(282_Halobacteriales_archaeon_Q:0.18210126,(268_Haloquadratum_walsbyi_J07H:0.04459172,270_Haloquadratum_walsbyi_J07H:0.00778028)1.000000:0.14592192)0.126000:0.03511472)0.334000:0.03088265,(298_Halobacteriales_archaeon_S:0.23386931,(272_Halonotius_sp._J07HN4:0.20567041,255_Haloferax_volcanii:0.08280787)0.823000:0.02288450)0.779000:0.01842801)0.903000:0.03061933)0.947000:0.05549135,(257_Halobacteriales_archaeon_Q:0.14923762,289_Halobacteriales_archaeon_Q:0.09276130)0.962000:0.04568925)0.271000:0.05251408)1.000000:0.27842848)0.998000:0.19544375)0.995000:0.14483016)0.877000:0.06066513)0.769000:0.05397128,(185_Thermoplasmata_archaeon:0.39521916,(234_Methanocalculus_sp._MSAO_A:0.04116913,252_Methanocalculus_sp._MSAO_A:0.09069489)1.000000:0.77880943)0.968000:0.15832985)0.800000:0.04389990)0.809000:0.03576886)0.955000:0.07745589)0.057000:0.08725395,((317_Candidatus_Lokiarchaeota_a:0.36323760,(310_Candidatus_Lokiarchaeota_a:0.23011687,(313_Candidatus_Lokiarchaeota_a:0.28098265,(309_Candidatus_Lokiarchaeota_a:0.28557447,(312_Candidatus_Lokiarchaeota_a:0.25009808,(315_Candidatus_Lokiarchaeota_a:0.03395959,316_Candidatus_Lokiarchaeota_a:0.03491911)1.000000:0.33659241)0.881000:0.08479888)0.307000:0.00995695)0.683000:0.05177093)0.966000:0.12169971)1.000000:0.41125572,(308_Candidatus_Lokiarchaeota_a:0.60275114,311_Candidatus_Lokiarchaeota_a:0.64845956)0.765000:0.13886721)1.000000:0.62083118)0.408000:0.06123543)0.934000:0.09296913)0.826000:0.38796145)0.150000:0.46687452)1.000000:1.76953199,(((SerGB_GCA_002783405.1a:0.39996178,VamGB_GCA_003151275.1a:0.38612461)0.999000:0.28418042,(((394_Cyanothece_sp._UBA12306:0.28130293,(((431_Pseudanabaena_sp.:0.05981613,442_Oscillatoriales_cyanobacte:0.05828530)1.000000:0.10717155,(444_Microcoleaceae_bacterium_U:0.06881611,(433_Calothrix_elsteri:0.05337866,435_Nostoc_sp._Peltigera_membr:0.04859982)0.998000:0.09099555)0.895000:0.04651904)1.000000:0.33292882,(425_Phormidium_ambiguum:0.36318355,(432_Hydrococcus_rivularis:0.20864958,(445_Microcystis_sp._M_QC_C_201:0.01628998,(446_Microcystis_viridis:0.00554388,((434_Microcystis_aeruginosa:0.00566431,(439_Microcystis_aeruginosa_Ma_:0.00282118,(438_Microcystis_aeruginosa:0.00000013,(440_Microcystis_novacekii_Mn_M:0.01417441,437_Microcystis_aeruginosa_Ma_:0.00000023)0.822000:0.00281538)0.804000:0.00282980)0.762000:0.00282278)0.871000:0.00569799,(441_Microcystis_wesenbergii_Mw:0.01140727,443_Microcystis_aeruginosa_TA0:0.00887917)0.900000:0.00856227)0.885000:0.00871388)0.790000:0.01620852)1.000000:0.23859662)0.200000:0.06249734)0.142000:0.03254902)0.884000:0.06797629)0.985000:0.09042421,((401_Xenococcus_sp._PCC_7305:0.12898005,(399_Hyella_patelloides:0.07585177,420_Pleurocapsa_sp._PCC_7319:0.16660037)0.744000:0.04336835)1.000000:0.21201637,((405_Acaryochloris_sp._RCC1774:0.12351986,(406_Acaryochloris_sp._CCMEE_54:0.00000023,407_Acaryochloris_marina:0.00277179)1.000000:0.18243778)1.000000:0.21909105,(430_Leptolyngbya_sp._DLM2.Bin1:0.38594996,(414_Leptolyngbya_sp._PCC_7375:0.13248274,415_Leptolyngbya_sp._Heron_Isl:0.13898397)1.000000:0.41428883)0.268000:0.05054246)0.436000:0.04858357)0.967000:0.06485877)0.975000:0.08896920,((417_Synechococcus_sp._PCC_7336:0.43770810,(((402_Anabaena_sp._CA__ATCC_3304:0.00303665,403_Anabaena_sp._4-3:0.00831432)1.000000:0.15943200,(411_Nodularia_spumigena:0.01572918,412_Nodularia_spumigena:0.01280224)1.000000:0.16458140)0.988000:0.09479633,((396_Geitlerinema_sp._PCC_7105:0.00590433,(397_Geitlerinema_sp._FC_II:0.00000023,398_Leptolyngbya_valderiana:0.00288055)0.749000:0.01229665)1.000000:0.40591577,((418_Euhalothece_natronophila:0.11802439,421_Halothece_sp._PCC_7418:0.08036948)1.000000:0.39054544,(427_unicellular_cyanobacterium:0.18447828,(419_Crocosphaera_chwakensis:0.00939627,(422_Cyanothece_sp._BG0011:0.00306384,(410_Crocosphaera_subtropica:0.01159531,408_unicellular_cyanobacterium:0.03564734)0.245000:0.00579622)0.916000:0.04311970)1.000000:0.18792529)1.000000:0.20129582)0.672000:0.04721591)0.391000:0.04028775)0.582000:0.04110417)0.770000:0.03346782,(404_Mastigocoleus_testarum:0.37667974,((426_Fischerella_thermalis:0.06899681,(428_Fischerella_thermalis:0.00000028,429_Fischerella_thermalis_CCME:0.00777405)0.999000:0.06263433)0.970000:0.07476684,((413_Geitlerinema_sp._PCC_7407:0.00000001,416_Geitlerinema_sp._PCC_7407:0.00000024)1.000000:0.13018506,(423_Leptolyngbya_sp._LCM1.Bin1:0.13561123,(436_Leptolyngbya_sp.:0.16782886,(447_Synechococcus_sp._PCC_7003:0.01949296,(448_Synechococcus_sp._PCC_1190:0.00581603,(449_Synechococcus_sp._BDU_1301:0.00000021,(451_Synechococcus_sp._PCC_7117:0.00277446,(450_Synechococcus_sp._PCC_8807:0.00000026,452_Synechococcus_sp._PCC_7310:0.00275106)0.804000:0.00274572)0.797000:0.00274784)0.907000:0.01100802)0.832000:0.01142930)1.000000:0.26114034)0.402000:0.02499556)0.941000:0.04718385)0.992000:0.11197746)0.998000:0.15244546)0.993000:0.10780209)0.749000:0.05228160)0.597000:0.10064540)0.956000:0.37709690,((((((VamGB_GCA_001464165.1:0.08463656,VamGB_GCA_001899315.1:0.06697174)0.975000:0.07795672,(VamGB_GCA_003242885.1:0.14904606,(VamGB_GCA_003151275.1:0.01377017,VamGB_GCA_003153555.1:0.00876714)0.999000:0.11347431)0.330000:0.04494558)1.000000:0.17170189,(VamGB_GCA_001899385.1:0.68048870,(VamGB_GCA_001784555.1:0.06736945,VamGB_GCA_001784585.1:0.07773644)0.996000:0.14832920)0.622000:0.09155509)0.982000:0.10842064,((VamGB_GCA_001858525.1:0.01470612,(VamGB_GCA_003149375.1:0.00282919,VamGB_GCA_003149345.1:0.00546209)0.427000:0.00452191)1.000000:0.29612692,((VamGB_GCA_000980375.1:0.08157917,(((VamGB_GCA_001899335.1:0.09591477,(((VamGB_GCA_001899395.1:0.07834010,((VamGB_GCA_002405805.1:0.00625887,VamGB_GCA_003258735.1:0.01352278)0.957000:0.02554147,(VamGB_GCA_002103105.1:0.07478529,(VamGB_GCA_002102825.1:0.00321348,VamGB_GCA_002438405.1:0.00245660)0.987000:0.04359316)0.949000:0.03183510)0.562000:0.02678075)0.813000:0.03780437,(VamGB_GCA_900319365.1:0.12038441,(VamGB_GCA_002361485.1:0.02982038,VamGB_GCA_900314375.1:0.03299543)0.998000:0.06683021)0.975000:0.06350959)0.979000:0.05102522,((((VamGB_GCA_000433095.1:0.00669417,VamGB_GCA_001917115.1:0.03028816)0.864000:0.03248682,(VamGB_GCA_000438175.1:0.03007783,(VamGB_GCA_001765415.1alpha:0.05335496,VamGB_GCA_000437435.1:0.04499168)0.969000:0.02956664)0.934000:0.03132914)0.985000:0.05484598,(VamGB_GCA_002293275.1:0.20841296,(VamGB_GCA_000431315.1:0.06445232,VamGB_GCA_003150395.1:0.09256401)0.919000:0.02278434)0.809000:0.01051093)0.686000:0.02031354,(VamGB_GCA_002309425.1:0.13570189,(VamGB_GCA_002350725.1:0.07456241,VamGB_GCA_900320675.1:0.09495777)0.984000:0.07056131)0.989000:0.06865863)0.856000:0.02524059)0.946000:0.03465821)0.998000:0.08244521,((VamGB_GCA_002297005.1:0.12859883,(VamGB_GCA_002369055.1:0.06065368,(VamGB_GCA_900321735.1:0.12326190,VamGB_GCA_003258725.1:0.08464253)0.685000:0.02033848)0.993000:0.06807841)0.949000:0.03892223,((VamGB_GCA_002102975.1:0.01910420,VamGB_GCA_900321205.1:0.07033275)0.999000:0.08527106,(VamGB_GCA_002103075.1:0.07617171,(VamGB_GCA_002481545.1:0.11358455,VamGB_GCA_900313115.1:0.04820898)0.868000:0.03866368)0.993000:0.07234742)0.956000:0.04165860)0.936000:0.03711629)0.403000:0.01643588,(VamGB_GCA_003258795.1:0.15662649,VamGB_GCA_900313795.1:0.23009547)0.070000:0.02631037)0.942000:0.04860115)1.000000:0.15365760,(VamGB_GCA_001784615.1:0.19813081,(VamGB_GCA_001784535.1:0.13037660,VamGB_GCA_001784565.1:0.18208509)0.981000:0.08467323)0.998000:0.13009531)0.870000:0.05835743)0.891000:0.04651286)0.994000:0.14990295,(SerGB_GCA_002083825.1alpha:0.38219042,((SerGB_GCA_002482705.1:0.12886806,SerGB_GCA_002783405.1b:0.16864188)1.000000:0.26909271,((001_Gloeobacter_violaceus_alph:0.11918090,002_Gloeobacter_kilaueensis_al:0.06622247)1.000000:0.19790475,((006_Synechococcus_sp._PCC_7336:0.16958453,041_Synechococcus_sp._JA-2-3Ba:0.20017449)0.793000:0.05184333,(328_Synechococcus_sp._ARS1019:0.31017183,((026_Pseudanabaena_sp._PCC_7367:0.12586606,(058_Synechococcus_sp._PCC_7502:0.09700703,(062_Pseudanabaena_sp._ABRG5-3:0.00334534,(077_Pseudanabaena_sp.:0.00406376,(073_Pseudanabaena_sp._SR411:0.00440246,(054_Pseudanabaena_frigida:0.00286759,((065_Oscillatoriales_cyanobacte:0.01509024,045_Pseudanabaena_sp.:0.01684181)0.065000:0.01411181,(055_Pseudanabaena_sp._UWO310:0.00000023,(037_Pseudanabaena_sp._UWO311:0.00571234,(060_Pseudanabaena_sp.:0.00000014,064_Pseudanabaena_sp._BC1403:0.00570460)0.761000:0.00858458)0.874000:0.00561906)0.972000:0.02626481)0.000000:0.00000022)0.959000:0.01550262)0.730000:0.00561246)0.917000:0.01240084)1.000000:0.10085188)0.999000:0.08686124)0.981000:0.05758738,((181_Gloeomargarita_lithophora:0.25578729,((038_Spirulina_subsalsa:0.09716553,(061_Spirulina_sp._DLM2.Bin59:0.07467710,113_Spirulina_major:0.05137828)0.982000:0.05517477)0.983000:0.06131930,(205_Cyanobacteria_bacterium_QH:0.17691223,(293_Rubidibacter_lacunae:0.17870119,(182_Halothece_sp._PCC_7418:0.03100458,(174_Euhalothece_natronophila:0.02713936,228_Dactylococcopsis_salina:0.05776407)0.352000:0.01633691)0.995000:0.08542514)0.922000:0.05972966)0.794000:0.03804453)0.135000:0.02369395)0.897000:0.02639861,((((((127_Hydrococcus_rivularis:0.00602103,136_Pleurocapsa_minor:0.00257256)1.000000:0.08803098,(((095_Aphanothece_sacrum:0.06268789,(189_unicellular_cyanobacterium:0.04613859,((249_Rippkaea_orientalis:0.04371316,(138_cyanobacterium_endosymbion:0.03291383,183_cyanobacterium_endosymbion:0.03488007)0.995000:0.04356070)0.922000:0.01931728,157_Cyanothece_sp._UBA12306:0.04521772)0.324000:0.00467377)0.934000:0.02083602)0.803000:0.01175473,((246_Candidatus_Atelocyanobacte:0.02469490,250_Candidatus_Atelocyanobacte:0.02377288)1.000000:0.08020571,((147_Crocosphaera_watsonii:0.00000022,171_Crocosphaera_watsonii_alph:0.00281969)0.993000:0.04033810,(087_Crocosphaera_subtropica:0.00000025,(104_Cyanothece_sp._BG0011:0.00561923,(084_unicellular_cyanobacterium:0.01856017,102_Crocosphaera_chwakensis:0.00431317)0.627000:0.00786570)0.925000:0.01481078)0.938000:0.02464914)0.866000:0.01289754)0.957000:0.02836161)0.994000:0.03969024,((115_Gloeothece_verrucosa:0.02622969,149_Gloeothece_citriformis:0.04823399)0.997000:0.05452059,(126_Aphanothece_hegewaldii:0.10949658,((233_Microcystis_sp._0824:0.00257724,(200_Microcystis_aeruginosa:0.00000023,((196_Microcystis_aeruginosa:0.00000049,((218_Microcystis_aeruginosa:0.00287501,(198_Microcystis_aeruginosa:0.00000012,215_Microcystis_novacekii_Mn_M:0.00574864)0.000000:0.00000012)0.000000:0.00000007,(202_Microcystis_aeruginosa:0.00287584,((213_Microcystis_wesenbergii_Mw:0.00000014,(231_Microcystis_aeruginosa_Ma_:0.00000025,234_Microcystis_aeruginosa:0.00287263)0.849000:0.00287264)0.865000:0.00287431,((192_Microcystis_aeruginosa:0.00000023,177_Microcystis_aeruginosa:0.00287318)0.000000:0.00000006,(209_Microcystis_aeruginosa:0.00000022,210_Microcystis_aeruginosa:0.00287996)0.869000:0.00287401)0.000000:0.00000006)0.878000:0.00287501)0.000000:0.00000007)0.747000:0.00287343)0.723000:0.00287128,(220_Microcystis_aeruginosa:0.00287207,(204_Microcystis_aeruginosa:0.00000023,(229_Microcystis_sp._M_QC_C_201:0.00574946,(212_Microcystis_aeruginosa:0.00000014,(216_Microcystis_aeruginosa_Ma_:0.00000013,(199_Microcystis_aeruginosa_Ma_:0.00000013,217_Microcystis_aeruginosa_Ma_:0.00285399)0.829000:0.00285904)0.958000:0.00864862)0.000000:0.00000014)0.841000:0.00287375)0.000000:0.00000005)0.000000:0.00000005)0.849000:0.00288348)0.770000:0.00320183)1.000000:0.09760938,(188_Synechocystis_sp._PCC_6714:0.07410583,261_Snowella_sp.:0.09812856)0.997000:0.07349063)0.245000:0.02258391)0.770000:0.02081718)0.949000:0.02785753)0.858000:0.01122692)0.854000:0.01248573,((154_Cyanobacterium_aponinum:0.04862190,((266_Geminocystis_sp._NIES-3708:0.01197318,(240_Geminocystis_sp._NIES-3709:0.01302538,259_Geminocystis_herdmanii:0.01802768)0.606000:0.00976956)0.996000:0.05349380,(280_Cyanobacterium_stanieri_PC:0.01120957,311_Cyanobacterium_sp._IPPAS_B:0.03151419)0.979000:0.03434430)0.915000:0.03466517)0.967000:0.06390177,(322_Gloeocapsa_sp._PCC_73106:0.07816610,342_Gloeocapsa_sp._DLM2.Bin57:0.08147101)1.000000:0.13514933)0.954000:0.04452432)0.971000:0.03366946,((100_filamentous_cyanobacterium:0.08546281,050_Myxosarcina_sp._GI1:0.10153077)0.938000:0.02735895,((048_Hyella_patelloides:0.06353463,(043_Pleurocapsa_sp._PCC_7319:0.04270275,(067_Pleurocapsa_sp._CCALA_161:0.06494265,(018_Chondrocystis_sp._NIES-410:0.00962119,((162_Limnothrix_rosea:0.00498402,172_Leptolyngbya_sp._PCC_7376:0.02314694)1.000000:0.06658861,(069_Synechococcus_sp._PCC_7003:0.00636434,074_unclassified_Synechococcus:0.01918824)0.771000:0.01667776)1.000000:0.12243597)0.492000:0.01547409)0.854000:0.01551960)0.917000:0.01903274)0.797000:0.02916173,184_Xenococcus_sp._PCC_7305:0.07699760)0.774000:0.01168038)0.894000:0.01474157)0.327000:0.01001248,(029_Stanieria_cyanosphaera:0.00000027,032_Stanieria_sp._NIES-3757:0.01121455)1.000000:0.07845786)0.998000:0.05208678,((((((007_Microcoleus_sp._PCC_7113:0.00000001,009_Microcoleus_sp._PCC_7113:0.00000021)1.000000:0.07688905,(039_Coleofasciculus_chthonopla:0.11490482,((109_Moorea_producens:0.00274063,123_Moorea_producens:0.00000021)0.888000:0.01174682,(144_Moorea_bouillonii:0.00000030,148_Moorea_producens:0.00550812)0.257000:0.00497615)1.000000:0.11462505)0.900000:0.03516001)0.848000:0.02019383,((088_Aliterella_atlantica:0.05850527,(190_Chlorogloea_sp._CCALA_695:0.00412146,203_Synechocystis_sp._PCC_7509:0.02514020)0.997000:0.06893576)1.000000:0.08946142,((033_Chroococcidiopsis_sp._TS-8:0.01408614,((049_Chroogloeocystis_siderophi:0.00860921,057_Gloeocapsa_sp._PCC_7428:0.00282494)0.896000:0.01109320,(046_Gloeocapsopsis_sp._AAB1__1:0.01718558,052_Chroococcales_cyanobacteri:0.02081976)0.952000:0.01811573)0.792000:0.00947972)1.000000:0.07572144,((056_cyanobacterium_TDX16:0.00542683,082_Scytonema_millei:0.01438355)0.999000:0.05520196,((((327_Tolypothrix_bouteillei:0.02254998,344_Scytonema_hofmannii:0.02645634)1.000000:0.06373368,(321_Nostocales_cyanobacterium_:0.03610333,(299_Scytonema_tolypothrichoide:0.04478560,(324_Mastigocladopsis_repens:0.01205595,(329_Tolypothrix_campylonemoide:0.02665230,(297_Scytonema_sp._NIES-4073:0.00558315,305_Scytonema_sp._HK-05:0.00000020)0.770000:0.00813794)0.367000:0.01665992)0.950000:0.02786855)0.411000:0.00490203)0.952000:0.02642517)0.926000:0.02240948,((169_Hassallia_byssoidea_VB5121:0.01036554,(142_Scytonema_hofmanni_UTEX_B_:0.01772399,180_Tolypothrix_sp._NIES-4075:0.01909049)0.126000:0.00817328)0.998000:0.05026448,(((309_Chrysosporum_ovalisporum:0.05577899,247_Cylindrospermum_stagnale:0.04897299)0.883000:0.01911198,((230_Nodularia_sp._in_Bacteria:0.01400603,(222_Nodularia_spumigena:0.00000017,(238_Nodularia_sp._NIES-3585:0.00556210,243_Nodularia_spumigena:0.00556447)0.459000:0.00276961)0.930000:0.01697578)0.999000:0.04807873,((111_Nostoc_linckia:0.03041271,235_Nostoc_sp._PA-18-2419:0.01469077)0.750000:0.00785128,((179_Nostoc_calcicola:0.01133274,(086_Nostoc_sp._ATCC_43529:0.01670055,(((140_Nostoc_sp._Lobaria_pulmona:0.00556369,(146_Nostoc_punctiforme_NIES-21:0.01000342,(135_Nostoc_sp._Peltigera_membr:0.00429962,176_Nostoc_sp._Peltigera_membr:0.02412878)0.900000:0.00846297)0.000000:0.00114692)0.754000:0.00306517,(134_Nostoc_sp._KVJ20:0.00726515,((098_Nostoc_sp._ATCC_53789:0.00000032,(089_Nostoc_punctiforme:0.00000022,112_Nostoc_flagelliforme:0.00278436)0.892000:0.00841757)0.642000:0.00562254,(141_Nostoc_commune:0.01416139,145_Nostoc_sphaeroides:0.00278178)0.910000:0.00842599)0.901000:0.01017206)0.257000:0.00785883)0.993000:0.02665819,097_Nostoc_linckia:0.02449719)0.000000:0.00473412)0.531000:0.00632927)0.879000:0.01303438,(244_Nostoc_minutum_NIES-26:0.03233604,(((114_Nostoc_carneum:0.00840399,(090_Calothrix_sp._NIES-2098:0.00278834,116_Nostoc_sp._T09:0.00840094)0.000000:0.00000027)0.843000:0.00561992,((094_Nostoc_sp._RF31YmG:0.00276849,117_Nostoc_sp._106C:0.00000022)0.964000:0.01398093,(071_Calothrix_sp._NIES-2100:0.01967662,093_Calothrix_brevissima:0.00554639)0.908000:0.00855642)0.885000:0.00837423)0.933000:0.01258682,(207_Nostoc_sp._NIES-4103:0.02367728,((160_Cylindrospermum_sp._NIES-4:0.04705556,(253_Calothrix_sp._PCC_7507:0.04494043,264_Fortiea_contorta:0.02387521)0.940000:0.02456964)0.762000:0.01799250,((197_Trichormus_azollae:0.03007548,((159_Cuspidothrix_issatschenkoi:0.00359513,(150_Aphanizomenon_flos-aquae:0.00653369,((239_Anabaena_sp._MDT14b:0.00000030,(161_Dolichospermum_compactum:0.00560992,(248_Anabaena_sp._LE011-02:0.00000026,272_Anabaena_sp._AL09:0.00557265)0.781000:0.00277332)0.435000:0.00280045)0.920000:0.01034788,(153_Anabaena_sp._WA113:0.00270207,(155_Dolichospermum_circinale:0.00276023,163_Anabaena_sp._CRKS33:0.00276352)0.996000:0.03104618)0.948000:0.01222395)0.319000:0.00271323)0.926000:0.01249878)0.986000:0.03021046,(167_Trichormus_sp._NMC-1:0.02665256,(130_Anabaena_sp._PCC_7108:0.01726514,(072_Anabaena_cylindrica:0.00526684,078_Trichormus_variabilis:0.00630715)0.020000:0.00685933)0.733000:0.01284069)0.949000:0.02035660)0.496000:0.00565657)0.968000:0.03547167,((178_Nostocales_cyanobacterium:0.03862316,((219_Cylindrospermopsis_racibor:0.00549923,227_Cylindrospermopsis_racibor:0.00000021)0.744000:0.00550692,(214_Raphidiopsis_curvata:0.00000004,242_Cylindrospermopsis_racibor:0.00550977)0.000000:0.00000004)1.000000:0.04502946)0.980000:0.04212326,((099_Nostoc_sp._PCC_7524:0.00517512,(106_Trichormus_variabilis:0.00000050,133_Nostoc_sp._PCC_7120:0.00840783)0.960000:0.02916814)0.958000:0.02996258,(121_Nostoc_sp._PCC_7107:0.01941955,(110_Nostoc_sp._MBR_210:0.01149406,131_Nostoc_piscinale:0.02551090)0.875000:0.01272914)0.946000:0.03030828)0.909000:0.02311610)0.368000:0.01633316)0.858000:0.01386520)0.783000:0.01331079)0.861000:0.00909146)0.852000:0.01159868)0.857000:0.01084982)0.527000:0.00904826)0.915000:0.02155299)0.162000:0.01416221)0.902000:0.01516245,(168_Calothrix_sp._336/3:0.13036342,(275_Calothrix_parietina:0.07402173,(194_Calothrix_sp._NIES-3974:0.03835477,(152_Calothrix_sp._HK-06:0.06663559,(164_Calothrix_elsteri:0.04048117,173_Calothrix_sp._NIES-4101:0.03279093)0.865000:0.02388613)0.058000:0.01447041)0.796000:0.02342407)0.902000:0.04217560)0.963000:0.03221994)0.157000:0.00803159)0.975000:0.02746424)0.576000:0.01133642,(((288_Chlorogloeopsis_fritschii:0.03446258,304_cyanobacterium_PCC_7702:0.05156218)0.850000:0.00792134,((276_Fischerella_thermalis:0.00000037,((281_Fischerella_thermalis:0.00277972,284_Fischerella_thermalis:0.00278803)0.770000:0.00278670,(((279_Fischerella_muscicola:0.00341380,(292_Westiellopsis_prolifica:0.01348043,332_Fischerella_sp._NIES-4106:0.02041735)0.904000:0.01134492)0.805000:0.01363192,(278_Fischerella_sp._PCC_9431:0.00278930,273_Hapalosiphon_sp._MRB220:0.00000003)0.000000:0.00000003)0.962000:0.02255912,(282_Fischerella_thermalis:0.00278609,286_Fischerella_muscicola:0.00558906)0.943000:0.01134047)0.981000:0.01698502)0.748000:0.00277410)0.966000:0.01905819,260_Fischerella_sp._PCC_9605:0.02918439)0.000000:0.00318669)0.932000:0.02505591,((096_Richelia_intracellularis:0.07003035,137_Calothrix_rhizosoleniae:0.04576050)0.492000:0.02271698,(270_Mastigocoleus_testarum:0.13522997,(348_Rivularia_sp._PCC_7116:0.01630723,365_Calothrix_parasitica:0.01865757)0.999000:0.11314503)0.927000:0.04492974)0.808000:0.04758413)0.853000:0.01640119)0.997000:0.06502208)0.951000:0.02463930)0.861000:0.01498731)0.930000:0.02186165)0.737000:0.01268849,(((080_Merismopedia_glauca:0.09105569,225_Phormidium_ambiguum:0.15740458)0.954000:0.04567894,((068_Desertifilum_sp._IPPAS_B-1:0.11674339,014_Crinalium_epipsammum:0.10522206)0.910000:0.02384937,(139_Roseofilum_reptotaenium_AO:0.09107794,(187_Hormoscilla_sp._GUM202:0.00000026,193_Hormoscilla_sp._GUM007:0.00276742)1.000000:0.11708881)0.997000:0.05561372)0.945000:0.02872324)0.879000:0.01724098,((083_Oscillatoria_sp._PCC_10802:0.08169168,(186_Oscillatoriales_cyanobacte:0.05606825,((076_Oscillatoria_nigro-viridis:0.00895816,(091_Microcoleus_vaginatus:0.00802512,(075_Oscillatoriales_cyanobacte:0.00932665,103_Oscillatoriales_cyanobacte:0.01341324)0.960000:0.01668068)0.421000:0.00373430)0.741000:0.00269067,((119_filamentous_cyanobacterium:0.00279964,120_filamentous_cyanobacterium:0.00000029)0.947000:0.01607282,((125_Oscillatoriales_cyanobacte:0.00000025,143_Oscillatoriales_cyanobacte:0.00279291)0.824000:0.01411890,(151_Tychonema_bourrellyi:0.00280185,185_Oscillatoriales_cyanobacte:0.00839999)0.000000:0.00000024)0.812000:0.01721882)0.951000:0.01711735)0.983000:0.03510826)0.999000:0.06942746)0.905000:0.02167635,((208_Planktothricoides_sp._SR00:0.09244169,(316_Oscillatoriales_cyanobacte:0.13622707,(166_Leptolyngbya_valderiana:0.09239930,(165_Phormidium_willei:0.00868030,(224_Phormidium_sp._OSCR:0.00826397,(195_Phormidium_sp._HE10JO:0.00300216,252_Phormidium_sp._SL48-SHIP:0.01979868)0.674000:0.00564593)0.832000:0.00577664)0.981000:0.04183196)0.983000:0.05573720)0.949000:0.04967480)0.968000:0.05397009,(063_Oscillatoria_acuminata:0.14124123,(191_Geitlerinema_sp._PCC_9228:0.24609536,((223_Okeania_hirsuta:0.03942528,(156_Trichodesmium_erythraeum:0.02556220,(287_Hydrocoleum_sp._CS-953:0.00000001,289_Hydrocoleum_sp._CS-953:0.00000013)0.993000:0.04261835)0.922000:0.02645192)0.996000:0.09401126,((262_Arthrospira_platensis:0.01249997,(241_Arthrospira_platensis:0.00294519,245_Arthrospira_sp._TJSD092:0.01397019)0.186000:0.01029320)0.998000:0.08072485,(((265_Planktothrix_sp._UBA8402:0.00347883,((283_Planktothrix_agardhii:0.00285945,290_Planktothrix_agardhii:0.00283910)0.739000:0.00289337,(232_Oscillatoriales_cyanobacte:0.00847698,(268_Planktothrix_paucivesicula:0.01468857,271_Planktothrix_sp._PCC_11201:0.00854612)0.833000:0.00580133)0.897000:0.00868625)0.827000:0.00793218)0.912000:0.01545310,(257_Planktothrix_serta_PCC_892:0.01374731,263_Planktothrix_tepida:0.02969237)0.586000:0.03009853)0.996000:0.06684613,(341_Limnoraphis_robusta:0.03793902,(256_Lyngbya_sp._PCC_8106:0.02374061,325_Lyngbya_aestuarii:0.02808115)0.955000:0.03424848)0.998000:0.07858873)0.591000:0.02825854)0.827000:0.04086603)0.904000:0.04466638)0.912000:0.03282505)0.504000:0.01663052)0.881000:0.01865863)0.979000:0.03373649)0.345000:0.01429291)0.968000:0.04853423,(((015_Leptolyngbya_sp._PCC_6406:0.14206061,(011_Halomicronema_hongdechlori:0.08277103,(016_filamentous_cyanobacterium:0.11334328,(023_Leptolyngbya_sp._LCM1.Bin1:0.06980663,(036_Leptolyngbya_sp._DLM2.Bin2:0.02809309,(((122_Leptolyngbya_antarctica:0.00000025,129_Leptolyngbya_sp.:0.00274971)0.986000:0.02673753,(053_Leptolyngbya_sp.:0.00559043,059_Phormidium_tenue:0.00000029)0.940000:0.01438181)0.875000:0.01165323,(017_Nodosilinea_nodulosa:0.03893266,031_Leptolyngbya_sp._KIOST-1:0.02581796)0.895000:0.01465736)0.786000:0.00994937)0.976000:0.03799765)0.987000:0.04679801)0.881000:0.02257980)0.631000:0.03088588)0.995000:0.06623385,(020_Leptolyngbya_sp._DLM2.Bin1:0.11054037,((022_Acaryochloris_sp._RCC1774:0.07814885,(008_Acaryochloris_marina:0.00000015,010_Acaryochloris_sp._CCMEE_54:0.00280397)0.998000:0.07160601)0.988000:0.06161218,(003_Cyanothece_sp._PCC_7425:0.06931313,(005_Synechococcus_sp._PCC_6312:0.06921268,(042_Synechococcus_lividus:0.01330716,(030_Thermosynechococcus_sp._CL:0.00238041,035_Thermosynechococcus_sp._NK:0.02365101)0.971000:0.02983436)1.000000:0.10811164)0.978000:0.05358864)0.976000:0.05872876)0.786000:0.05288012)0.440000:0.01870629)0.288000:0.01460665,((((012_Phormidesmis_priestleyi:0.02485862,013_Phormidesmis_priestleyi:0.01618967)1.000000:0.09515843,(070_Alkalinema_sp._CACIAM_70d:0.13578014,(028_Leptolyngbya_boryana:0.01926047,(040_Leptolyngbya_sp._NIES-3755:0.00800678,044_Leptolyngbya_sp._NIES-2104:0.00863722)0.906000:0.01841335)1.000000:0.07714300)0.975000:0.03905808)0.935000:0.02619853,(021_Leptolyngbya_frigida:0.08772041,(132_Oscillatoriales_cyanobacte:0.07440728,170_Leptolyngbya_sp.:0.13341561)0.999000:0.09005276)0.945000:0.03154816)0.946000:0.02033149,(((047_Leptolyngbya_sp._JSC-1:0.00284902,051_Leptolyngbya_sp._IPPAS_B-1:0.00000022)0.999000:0.09874793,(019_Leptolyngbya_ohadii:0.06756691,034_filamentous_cyanobacterium:0.09715548)0.991000:0.05596873)0.974000:0.04043567,(004_Leptolyngbya_sp._O-77:0.14939164,(025_Leptolyngbya_sp._hensonii:0.12061088,(024_Geitlerinema_sp._PCC_7407:0.11464572,027_Neosynechococcus_sphagnico:0.11348632)0.277000:0.02166150)0.914000:0.02554469)0.512000:0.01580300)0.924000:0.02743233)0.939000:0.02382556)0.896000:0.01845716)0.923000:0.02011201,(((201_Chamaesiphon_polymorphus:0.00587633,211_Chamaesiphon_minutus:0.00772447)1.000000:0.18252184,(085_Oscillatoriales_cyanobacte:0.03220533,(124_Limnothrix_sp._CACIAM_69d:0.00280294,128_Limnothrix_sp._PR1529:0.00563232)0.972000:0.03684478)1.000000:0.12912557)0.826000:0.03700019,(((066_Leptolyngbya_sp._Heron_Isl:0.02876177,079_Leptolyngbya_sp._PCC_7375:0.02551154)1.000000:0.13465426,(108_Synechococcus_sp._PCC_7335:0.06775202,(285_Leptolyngbya_sp._BC1307:0.05712642,(092_Leptolyngbya_foveolarum:0.06475707,(081_Phormidesmis_priestleyi_An:0.03931654,101_Phormidesmis_priestleyi:0.05652626)0.746000:0.02984602)0.854000:0.01806366)0.760000:0.01477711)1.000000:0.11216800)0.996000:0.07703028,(107_Prochlorothrix_hollandica:0.17652062,((158_Synechococcus_elongatus_PC:0.00742905,(175_Synechococcus:0.00000023,221_Synechococcus_elongatus:0.00273003)0.747000:0.00923679)0.990000:0.06428688,((237_Synechococcus_sp._MW101C3:0.06902028,258_Cyanobium_sp.:0.06310477)0.966000:0.03450602,(((((236_Synechococcus_sp._RS9916:0.01827816,(338_Synechococcus_sp._UW105:0.00000014,(385_Synechococcus_sp._UW140:0.00268890,387_Synechococcus_sp._TMED187:0.00000028)0.761000:0.00269010)0.933000:0.01208289)0.893000:0.01163972,((296_Synechococcus_sp._RS9917:0.00000014,300_Synechococcus_sp._WH_8101:0.00545429)0.881000:0.01060733,(((251_Synechococcus_sp._CC9311:0.00287607,269_Synechococcus_sp._WH_8020:0.00525668)0.751000:0.00879569,(345_Synechococcus_sp._NP17:0.01267764,(364_Cyanobium_sp._MED195:0.01090796,369_Synechococcus_sp._MED-G68:0.01103046)0.896000:0.01424195)0.902000:0.01157416)0.992000:0.03229957,(310_Synechococcus_sp._EAC657:0.01462052,(343_Synechococcus_sp._UW179A:0.02477003,(317_Synechococcus_sp._WH_7805:0.00821877,326_Synechococcus_sp._WH_7803:0.00274674)0.963000:0.01699390)0.201000:0.00286865)0.913000:0.01173696)0.939000:0.01380703)0.385000:0.01071815)0.941000:0.01789796,(((382_Cyanobium_sp._SAT1300:0.00355755,(339_Synechococcus_sp._CC9902:0.01599914,331_Synechococcus_sp._BL107:0.00000013)0.869000:0.00747318)0.955000:0.01622561,(356_Synechococcus_sp._ARS1019:0.02716428,((334_Synechococcus_sp._N5:0.00266905,384_Synechococcus_sp._RS344:0.00000017)0.939000:0.01117498,(294_Synechococcus_sp._YX04-3:0.00263091,(358_Synechococcus_sp._WH_8102:0.00269275,368_Synechococcus_sp._WH_8103:0.00267976)0.863000:0.00544418)0.884000:0.01096301)0.978000:0.02281471)0.676000:0.00305971)0.956000:0.02073169,(254_Synechococcus_sp._KORDI-49:0.03095172,(352_Cyanobium_sp._NAT70:0.01862350,(320_Synechococcus_sp._CC9616:0.00000023,(333_Synechococcus_sp._KORDI-10:0.00538479,323_Synechococcus_sp._TMED20:0.00269840)0.762000:0.00268910)0.993000:0.03262337)0.921000:0.01533524)0.011000:0.00751368)0.999000:0.04808077)0.967000:0.03124800,(277_Synechococcus_sp._RSCCF101:0.04213281,335_cyanobiont_of_Ornithocercu:0.10675009)0.813000:0.01342172)0.949000:0.02872913,(((302_Synechococcus_sp._1G10:0.02782881,308_Synechococcus_sp._WH_5701:0.02011270)1.000000:0.06823510,(((312_Prochlorococcus:0.07368775,((359_Prochlorococcus_marinus_XM:0.00619172,(371_Prochlorococcus_sp._MIT_08:0.00826477,((367_Prochlorococcus_sp._MED-G7:0.00271963,375_Prochlorococcus_marinus:0.00277173)0.975000:0.01106764,(378_Prochlorococcus_marinus:0.01383593,(374_Prochlorococcus_marinus:0.00273941,376_Prochlorococcus_marinus:0.00000022)0.711000:0.00272452)0.000000:0.00000027)0.934000:0.00832353)0.000000:0.00200581)1.000000:0.06620745,(315_Prochlorococcus:0.02346458,(318_Prochlorococcus_marinus:0.01295001,(340_Prochlorococcus_sp._MIT_06:0.00731886,((366_Prochlorococcus_marinus:0.00833997,((380_Prochlorococcus_marinus:0.00554184,386_Prochlorococcus_marinus:0.00278065)0.987000:0.01682667,(379_Prochlorococcus_marinus:0.00000012,381_Prochlorococcus_marinus:0.00276585)0.000000:0.00000012)0.801000:0.00277388)0.000000:0.00000041,((346_Prochlorococcus_marinus:0.00204750,355_Prochlorococcus_marinus:0.00251074)0.000000:0.00096983,(357_Prochlorococcus_marinus:0.00276349,(350_Prochlorococcus_marinus_al:0.00276388,(349_Prochlorococcus_sp._HOT208:0.00000055,354_Prochlorococcus_marinus:0.00276039)0.749000:0.00276239)0.000000:0.00000003)0.000000:0.00000003)0.985000:0.02541317)1.000000:0.12289145)0.940000:0.01919701)0.880000:0.02214321)0.988000:0.05141607)0.960000:0.03769865)0.984000:0.03687793,((226_Vulcanococcus_limneticus:0.02982544,370_Cyanobium_sp.:0.04830393)0.972000:0.02874290,((((314_Synechococcus_sp._8F6:0.00000076,(306_Cyanobium_usitatum:0.00269779,313_cyanobacterium_BACL30_MAG-:0.00266957)0.477000:0.01077302)0.891000:0.01670644,(267_Cyanobium_sp._NIES-981:0.03169352,274_Cyanobium_sp._PCC_7001:0.01246738)0.995000:0.03160732)0.781000:0.00736727,(303_Cyanobium_sp._PLM2.Bin73:0.06244421,330_Synechococcus_sp._GFB01:0.00345902)0.833000:0.01366381)0.969000:0.02672757,(206_Synechococcus_sp._CB0101:0.01642920,255_Synechococcus_sp._CB0205:0.03063857)0.903000:0.01611622)0.789000:0.01374864)0.896000:0.01249400)0.858000:0.01240991,(319_Synechococcus_sp._Baikal-G:0.04984364,((373_Cyanobium_gracile:0.00306487,(361_Synechococcus_sp._BO_8801:0.00309906,336_Cyanobium_sp._CACIAM_14:0.06326592)0.919000:0.01077141)0.764000:0.00376475,377_Aphanothece_minutissima:0.00146039)0.995000:0.04439771)0.857000:0.01929694)0.927000:0.02189411)0.893000:0.01523758,(((291_Synechococcus_sp._Lanier:0.00000013,301_Synechococcus_lacustris:0.00546771)1.000000:0.07054461,((295_Synechococcus_sp._MED-G71:0.00000001,388_Synechococcus_sp._TMED155:0.00000013)0.996000:0.05169844,(360_Synechococcus_sp._TMED19:0.01905385,(337_Synechococcus_sp._RCC307:0.01099568,372_Synechococcus_sp._TMED169:0.00855400)0.568000:0.00342572)0.870000:0.01380513)0.963000:0.03906180)0.998000:0.06855177,(353_Aphanocapsa_feldmannii_288:0.10127888,(383_Candidatus_Synechococcus_s:0.02302378,((347_Candidatus_Synechococcus_s:0.00276565,351_Synechococcus_sp._UBA8638:0.00000033)0.864000:0.00986831,(362_Candidatus_Synechococcus_s:0.01239807,363_Candidatus_Synechococcus_s:0.01533632)0.438000:0.00552940)0.799000:0.00648453)0.999000:0.11522923)0.995000:0.06654984)0.112000:0.02054707)0.314000:0.00791890)0.849000:0.01790804)1.000000:0.13374402)0.991000:0.07861516)0.972000:0.05895944)0.951000:0.03461216)0.934000:0.02699433)0.975000:0.04113779)0.583000:0.00997308)0.889000:0.03190669)0.397000:0.02340688)0.948000:0.05882619)0.520000:0.08030880)0.999000:0.19298201)0.531000:0.05411092)0.722000:0.06520883)0.984000:0.16808564,((MarGB_GCA_003242895.1b:0.54261783,((MarGB_GCA_003265895.1:0.16170975,(MarGB_GCA_002433595.1b:0.30957892,MarGB_GCA_002296285.1alpha:0.24816957)0.927000:0.10741272)0.879000:0.03710476,(MarGB_GCA_002690645.1:0.19116698,(MarGB_GCA_002697535.1:0.04860315,(MarGB_GCA_002716725.1:0.02011627,MarGB_GCA_002719695.1:0.03815574)0.958000:0.04728522)0.998000:0.12175645)0.913000:0.04719095)0.999000:0.23207792)0.973000:0.12856187,(MarGB_GCA_001783275.1:0.87538078,(MarGB_GCA_003242895.1a:0.56139021,((MarGB_GCA_001771575.1:0.53323286,(MarGB_GCA_001771545.1:0.17920626,MarGB_GCA_002774365.1:0.27404527)1.000000:0.42342781)0.777000:0.10030303,((MarGB_GCA_001771505.1:0.03993906,MarGB_GCA_001771535.1:0.04574788)1.000000:0.46881697,((MarGB_GCA_001771365.1:0.35419854,MarGB_GCA_001771585.1:0.30390160)0.916000:0.09277047,(MarGB_GCA_001772335.1:0.31164322,MarGB_GCA_001771615.1:0.33693874)0.944000:0.10114207)0.940000:0.08620956)0.742000:0.06034318)0.946000:0.12571805)0.925000:0.12028051)0.992000:0.18783659)0.093000:0.07511144)0.953000:0.43251961)1.000000:3.03582432)0.202000:0.59492518,(((bVamGB_GCA_001464165.1:0.23648047,bVamGB_GCA_003153555.1b:0.17204157)1.000000:0.37470024,(((((461_Pseudanabaena_sp.:0.08796251,488_Oscillatoriales_cyanobacte:0.06381597)0.951000:0.04528951,(491_Microcoleaceae_bacterium_U:0.07198744,(475_Nostoc_sp._Peltigera_membr:0.03660844,484_Calothrix_elsteri:0.01942328)1.000000:0.17799629)0.448000:0.04048844)1.000000:0.25591082,((446_Microcystis_viridis_Mv_BB_:0.00422928,((460_Microcystis_aeruginosa:0.00346597,(458_Microcystis_aeruginosa_TA0:0.00347898,465_Microcystis_aeruginosa_Ma_:0.01033131)0.438000:0.00342167)0.000000:0.00000017,((453_Microcystis_aeruginosa_Ma_:0.00698177,452_Microcystis_aeruginosa:0.00348472)0.000000:0.00000008,(462_Microcystis_novacekii_Mn_M:0.01043098,(459_Microcystis_wesenbergii_Mw:0.00000013,(449_Microcystis_aeruginosa_Ma_:0.00000001,451_Microcystis_sp._M_QC_C_201:0.00000018)0.998000:0.03166599)0.000000:0.00000013)0.833000:0.00388734)0.000000:0.00000008)0.777000:0.00619977)1.000000:0.25866139,(487_Phormidium_ambiguum:0.23012428,490_Hydrococcus_rivularis:0.14572621)0.392000:0.02971044)0.597000:0.06071625)0.990000:0.10258752,((455_Mastigocoleus_testarum:0.29006019,((430_Fischerella_thermalis:0.03587188,(431_Fischerella_thermalis_CCME:0.00000028,433_Fischerella_thermalis:0.00337967)0.941000:0.03256932)0.995000:0.10802749,((434_Synechococcus_sp._PCC_7003:0.01980826,(438_Synechococcus_sp._PCC_8807:0.00688307,(441_Synechococcus_sp._PCC_7117:0.02448943,(440_Synechococcus_sp._PCC_7310:0.00343434,439_Synechococcus_sp._BDU_1301:0.00343348)0.000000:0.00000014)0.000000:0.00000014)0.971000:0.03461014)1.000000:0.17534669,(432_Leptolyngbya_sp._LCM1.Bin1:0.15569708,436_Geitlerinema_sp._PCC_7407:0.13287804)0.838000:0.04783193)0.908000:0.04131942)0.999000:0.13969483)0.972000:0.08890422,(((((435_Anabaena_sp._4-3:0.00000016,437_Anabaena_sp._CA__ATCC_3304:0.00326821)0.999000:0.12838114,(476_Nodularia_spumigena:0.02697396,(478_Nodularia_spumigena:0.00000059,480_Nodularia_spumigena:0.02022929)0.738000:0.01450782)0.999000:0.11212724)1.000000:0.13003001,(483_Synechococcus_sp._PCC_7336:0.31620799,(481_unicellular_cyanobacterium:0.20474184,(444_Cyanothece_sp._BG0011:0.01712899,((448_Crocosphaera_subtropica:0.00000001,450_Crocosphaera_subtropica_AT:0.00000016)0.950000:0.02043246,(447_Crocosphaera_chwakensis:0.03088672,445_unicellular_cyanobacterium:0.01286168)0.731000:0.01148230)0.263000:0.01716860)1.000000:0.15216121)0.999000:0.16098352)0.619000:0.03808393)0.732000:0.01646145,(492_Leptolyngbya_valderiana:0.88429022,(468_Geitlerinema_sp._PCC_7105:0.00000128,(464_Geitlerinema_sp._FC_II:0.00000016,463_Leptolyngbya_valderiana:0.00360474)0.756000:0.00722078)1.000000:0.27505504)0.720000:0.06527603)0.142000:0.02089753,(489_Euhalothece_natronophila:0.06598242,(485_Halothece_sp._PCC_7418:0.00000001,486_Halothece_sp._PCC_7418:0.00401958)0.978000:0.07882263)1.000000:0.34054036)0.920000:0.04708577)0.940000:0.05433166)0.931000:0.08504138,((472_Leptolyngbya_sp._DLM2.Bin1:0.40096822,(482_Gloeocapsa_sp._DLM2.Bin57:0.34689277,(473_Xenococcus_sp._PCC_7305:0.14110536,(479_Pleurocapsa_sp._PCC_7319:0.14776022,(471_Hyella_patelloides_LEGE_07:0.00000014,474_Hyella_patelloides:0.00000001)0.984000:0.05535049)0.337000:0.02761561)1.000000:0.15144221)0.837000:0.04972775)0.416000:0.04696464,((466_Leptolyngbya_sp._PCC_7375:0.08570793,470_Leptolyngbya_sp._Heron_Isl:0.09479489)1.000000:0.39537113,((454_Synechococcus_sp._PCC_7335:0.00317594,456_Synechococcus_sp._PCC_7335:0.00000165)1.000000:0.35157964,((457_Acaryochloris_sp._CCMEE_54:0.00000052,(467_Acaryochloris_marina:0.00000033,477_Acaryochloris_marina_MBIC1:0.00338288)0.750000:0.00615850)1.000000:0.24718806,(442_Acaryochloris_sp._RCC1774:0.00388359,443_Acaryochloris_sp._RCC1774:0.00000001)0.996000:0.13363683)0.990000:0.14009734)0.501000:0.08374669)0.847000:0.09154396)0.894000:0.07443063)0.944000:0.11171227)0.991000:0.52716953,((((bMarGB_GCA_001771545.1:0.22069949,bMarGB_GCA_002774365.1:0.16851638)0.998000:0.18359908,(bMarGB_GCA_001771575.1:0.32938597,(bMarGB_GCA_001783275.1:0.49616462,bMarGB_GCA_003242895.1n:0.50913967)0.556000:0.11407322)0.441000:0.05846180)0.918000:0.06828946,((bMarGB_GCA_001771505.1:0.02186926,bMarGB_GCA_001771535.1:0.02611497)1.000000:0.33165848,(bMarGB_GCA_001771585.1:0.27532926,(bMarGB_GCA_001771365.1:0.26051312,(bMarGB_GCA_001772335.1:0.17824374,bMarGB_GCA_001771615.1:0.33718956)0.975000:0.08972604)0.910000:0.04771837)0.974000:0.07952919)0.477000:0.04427732)1.000000:0.24135097,((bMarGB_GCA_003242895.1:0.35064424,(bMarGB_GCA_002296285.1beta:0.23440331,(bMarGB_GCA_002433595.1:0.24694665,(bMarGB_GCA_003265895.1c:0.19240408,(bMarGB_GCA_002690645.1:0.13355725,(bMarGB_GCA_002697535.1:0.03811604,bMarGB_GCA_002716725.1:0.04948386)0.999000:0.11704397)0.855000:0.05491338)0.895000:0.05601499)0.918000:0.06863946)0.999000:0.18146792)0.997000:0.18041918,((((bVamGB_GCA_001784535.1:0.10072984,bVamGB_GCA_001784565.1:0.14213106)0.999000:0.14032742,(bVamGB_GCA_000980375.1:0.10182881,((bVamGB_GCA_002103075.1:0.03934108,(bVamGB_GCA_002481545.1:0.09871285,bVamGB_GCA_900313115.1:0.03426151)0.907000:0.03168159)0.971000:0.04792056,(bVamGB_GCA_003258795.1:0.11670036,(bVamGB_GCA_002309875.1:0.07344696,((bVamGB_GCA_002102975.1:0.05028233,(bVamGB_GCA_900321735.1:0.05272468,(bVamGB_GCA_002450015.1:0.01433396,bVamGB_GCA_003258725.1:0.04745979)0.429000:0.01907910)0.874000:0.01901986)0.949000:0.03275472,(bVamGB_GCA_002297005.1:0.08795353,(((bVamGB_GCA_000431315.1:0.03614687,bVamGB_GCA_900321895.1d:0.04111790)0.919000:0.02245604,(bVamGB_GCA_002293275.1:0.12351316,((bVamGB_GCA_001899395.1:0.03622396,((bVamGB_GCA_002405805.1:0.00000001,bVamGB_GCA_003258735.1:0.00000001)0.930000:0.01728468,((bVamGB_GCA_002102825.1:0.00000029,bVamGB_GCA_002438405.1:0.00978603)0.976000:0.02768126,(bVamGB_GCA_002103105.1:0.00560134,(bVamGB_GCA_900319365.1:0.05046599,(bVamGB_GCA_002361485.1:0.02236851,bVamGB_GCA_900314375.1:0.00567347)0.998000:0.06978740)0.998000:0.08645453)0.759000:0.01794223)0.874000:0.01404149)0.959000:0.02763709)0.999000:0.08909449,(bVamGB_GCA_002350725.1:0.04997452,(bVamGB_GCA_900320675.1:0.02408622,bVamGB_GCA_002309425.1:0.08704931)0.000000:0.02127817)0.849000:0.03603823)0.613000:0.01561152)0.852000:0.02525969)0.863000:0.01094507,(bVamGB_GCA_001899335.1:0.08738446,((bVamGB_GCA_000433095.1:0.00334500,bVamGB_GCA_001917115.1:0.01313487)1.000000:0.04322171,(bVamGB_GCA_003150395.1:0.05350584,(bVamGB_GCA_000438175.1:0.02021027,(bVamGB_GCA_001765415.1beta:0.03024187,bVamGB_GCA_000437435.1:0.03217227)0.355000:0.00910318)0.954000:0.02786211)0.349000:0.00545361)0.000000:0.00153505)0.836000:0.00961678)0.965000:0.02811403)0.430000:0.01014236)0.695000:0.00571694)0.012000:0.01194173)0.886000:0.03652527)0.991000:0.08931947)0.999000:0.16768728)0.948000:0.07232210,((bVamGB_GCA_003242885.1:0.19051692,((bVamGB_GCA_001464165.1a:0.11299891,bVamGB_GCA_001899315.1:0.09850271)0.994000:0.09773151,(bVamGB_GCA_003175915.1:0.14228918,(bVamGB_GCA_003151275.1:0.02603089,bVamGB_GCA_003153555.1a:0.03847958)1.000000:0.13104520)0.917000:0.05187944)0.675000:0.04051905)0.999000:0.15162423,(bVamGB_GCA_001899385.1:0.52027994,(bVamGB_GCA_001784555.1:0.09313254,bVamGB_GCA_001784585.1:0.07852430)0.988000:0.12866337)0.981000:0.10561541)0.785000:0.04676342)0.468000:0.03016841,(((bVamGB_GCA_003149375.1:0.00323131,(bVamGB_GCA_001858525.1:0.01577915,bVamGB_GCA_003149345.1:0.00947156)0.000000:0.00304017)1.000000:0.23853037,(bSerGB_GCA_002083825.1beta:0.31391954,bSerGB_GCA_002783405.1b:0.30675818)0.034000:0.07834331)0.044000:0.03726962,((001_Gloeobacter_violaceus_beta:0.11064155,002_Gloeobacter_kilaueensis:0.07159309)0.998000:0.12767229,((003_Synechococcus_sp._PCC_7336:0.13444846,016_Synechococcus_sp._JA-2-3Ba:0.17872591)0.930000:0.04985047,(304_Cyanobacteria_bacterium:0.26861975,((006_Pseudanabaena_sp._PCC_7367:0.13101243,((013_Oscillatoriales_cyanobacte:0.01076003,((021_Pseudanabaena_biceps:0.02762106,(017_Pseudanabaena_sp._UWO311:0.00841976,(012_Pseudanabaena_sp.:0.00942134,014_Pseudanabaena_sp._BC1403:0.00000066)0.438000:0.00717366)0.941000:0.01602574)0.861000:0.00729243,((004_Pseudanabaena_sp._ABRG5-3:0.00628749,008_Pseudanabaena_sp.:0.00628379)0.875000:0.00622782,(010_Pseudanabaena_sp._SR411:0.00311586,(005_Pseudanabaena_frigida:0.01573582,009_Pseudanabaena_sp.:0.01572850)0.000000:0.00000014)0.000000:0.00000014)0.917000:0.01258394)0.380000:0.00515056)1.000000:0.11831289,(011_Synechococcus_sp._PCC_7502:0.12323632,007_Pseudanabaena_sp._PCC_6802:0.04581311)0.876000:0.02355427)0.888000:0.03444348)0.992000:0.08220599,(((061_Prochlorothrix_hollandica:0.14688381,(032_Synechococcus_elongatus_PC:0.07933497,(((378_Cyanobium_sp._PLM2.Bin73:0.06967671,((((306_Synechococcus_sp._XM-24:0.00276094,311_Synechococcus_sp._CB0205:0.00337133)0.996000:0.03746759,(169_Synechococcus_sp._CB0101:0.02609103,189_Cyanobium_sp.:0.01637320)0.785000:0.01289849)0.859000:0.00868158,((((214_Vulcanococcus_limneticus:0.02620940,195_Cyanobium_sp.:0.05508267)0.896000:0.01265464,(((382_Synechococcus_sp._MW101C3:0.00000030,385_Cyanobium_sp.:0.00294739)1.000000:0.05407192,(354_Cyanobium_sp._CACIAM_14:0.02027014,(371_Aphanothece_minutissima:0.00000014,(387_Synechococcus_sp._BO_8801:0.01488044,369_Cyanobium_gracile:0.00000028)0.745000:0.00291352)0.931000:0.01346985)0.966000:0.02227189)0.335000:0.01061918,(325_Cyanobium_sp.:0.06143550,(319_Synechococcus_sp._1G10:0.01278888,329_Synechococcus_sp._WH_5701:0.02932090)0.959000:0.03609774)0.600000:0.01248186)0.937000:0.02093204)0.399000:0.00471492,((352_Synechococcus_sp._Lanier:0.00894829,376_Synechococcus_lacustris:0.00000023)1.000000:0.07796529,((303_Synechococcus_sp._TMED155:0.00000028,307_Synechococcus_sp._MED-G71:0.00296914)0.948000:0.03198408,(300_Synechococcus_sp._RCC307:0.00296707,309_Synechococcus_sp._TMED185:0.00889263)0.964000:0.03128646)0.995000:0.04991465)0.959000:0.03111488)0.885000:0.01371361,(237_Cyanobium_usitatum:0.03117822,248_Synechococcus_sp._8F6:0.01094908)0.988000:0.03524006)0.894000:0.01404603)0.908000:0.01062237,(322_Synechococcus_sp._GFB01:0.01609367,(338_Cyanobium_sp._PCC_7001:0.00799943,341_Cyanobium_sp._NIES-981:0.00094876)0.984000:0.02582806)0.308000:0.00469850)0.834000:0.01091287)0.305000:0.02150915,(324_Synechococcus_sp._RSCCF101:0.03692889,(((390_Prochlorococcus_sp._MED-G1:0.00590314,(383_Prochlorococcus_sp._MIT_13:0.01784099,397_Prochlorococcus_marinus_st:0.00294815)0.353000:0.00304254)0.999000:0.04425086,((315_Prochlorococcus_marinus:0.02839813,326_Prochlorococcus_sp._MIT_06:0.02753083)0.872000:0.02642115,(((332_Prochlorococcus_marinus:0.00297124,342_Prochlorococcus_marinus:0.00578271)0.694000:0.00351309,(339_Prochlorococcus_marinus_XM:0.01399639,(350_Prochlorococcus_marinus:0.00508870,357_Prochlorococcus_sp._MIT_08:0.00073857)0.886000:0.00586486)0.752000:0.00318810)0.999000:0.05235123,((362_Prochlorococcus_sp._SS52:0.00292932,(356_Prochlorococcus_marinus:0.00000001,358_Prochlorococcus_marinus_st:0.00000015)0.000000:0.00000001)0.979000:0.03285002,(256_Prochlorococcus_marinus:0.00304980,(243_Prochlorococcus_marinus:0.00302759,((258_Prochlorococcus_marinus:0.00249855,((253_Prochlorococcus_marinus:0.00297828,271_Prochlorococcus_marinus:0.00599678)0.752000:0.00301576,(254_Prochlorococcus_marinus:0.00289726,249_Prochlorococcus_marinus:0.01525191)0.889000:0.00615354)0.000000:0.00083628)0.748000:0.00230176,(244_Prochlorococcus_marinus:0.00298572,(266_Prochlorococcus_marinus:0.00000028,(269_Prochlorococcus_sp._HOT208:0.00598450,(285_Prochlorococcus_marinus:0.00926904,312_Prochlorococcus_marinus:0.02111807)0.993000:0.02763539)0.000000:0.00000015)0.805000:0.00301882)0.784000:0.00334790)0.729000:0.00298899)0.754000:0.00327602)0.997000:0.04995645)0.877000:0.01601026)0.336000:0.00697848)0.948000:0.02688039)0.930000:0.01945334,(404_cyanobiont_of_Ornithocercu:0.05995649,(((403_Cyanobium_sp._ARS6:0.00600253,(400_Synechococcus_sp._CPC100:0.00589450,401_Synechococcus_sp._UW179A:0.00299754)0.000000:0.00000035)0.995000:0.03352241,(394_Synechococcus_sp._WH_7803:0.00297171,(393_Synechococcus_sp._TMED90:0.00000001,399_Synechococcus_sp._WH_7805:0.00796599)0.774000:0.00403784)0.968000:0.02451474)0.048000:0.01064640,(((405_Synechococcus_sp._WH_8016:0.00000015,(406_Synechococcus_sp._UW179B:0.00300275,(402_Synechococcus_sp._MED-G68:0.01804216,414_Cyanobium_sp._MED195:0.00491213)0.877000:0.00756950)0.000000:0.00000029)0.884000:0.00905623,((381_Synechococcus_sp._WH_8020:0.00899944,386_Synechococcus_sp._CC9311:0.00000088)0.928000:0.00931941,407_Synechococcus_sp._NP17:0.01188202)0.203000:0.00325995)1.000000:0.04404356,((((391_Synechococcus_sp._MED850:0.00544161,(355_Synechococcus_sp._CC9616:0.01346119,(353_Synechococcus_sp._KORDI-10:0.00458751,372_Cyanobium_sp._NAT70:0.05116628)0.551000:0.00291310)0.981000:0.02298497)0.981000:0.02898423,(412_Synechococcus_sp._TMED19:0.03687407,389_Synechococcus_sp._KORDI-49:0.01667337)0.708000:0.01470088)0.806000:0.01102279,(((395_Synechococcus_sp._SAT82:0.02646224,(392_Synechococcus_sp._CPC35:0.05602573,((340_Synechococcus_sp._WH_8109:0.00604561,(343_Synechococcus_sp._CC9605:0.00300076,(345_Synechococcus_sp._N19:0.00301051,(359_Synechococcus_sp._RS344:0.00000015,327_Synechococcus_sp._KORDI-52:0.00601665)0.000000:0.00000015)0.000000:0.00000014)0.811000:0.00300397)0.000000:0.00090308,(317_Synechococcus_sp._UW106:0.00604910,331_Synechococcus_sp._UW69:0.00298261)0.894000:0.01421527)0.892000:0.01709147)0.656000:0.00658293)0.588000:0.00831999,(409_Synechococcus_sp._YX04-3:0.00432860,(380_Synechococcus_sp._WH_8103:0.00297927,410_Synechococcus_sp._WH_8102:0.00000001)0.830000:0.00758744)0.960000:0.02319535)0.304000:0.00812000,(321_Synechococcus_sp._BL107:0.00448911,(294_Synechococcus_sp._MED-G69:0.00294613,297_Synechococcus_sp._CC9902:0.00000001)0.763000:0.00473593)0.997000:0.03855686)0.830000:0.00835967)0.959000:0.01569153,(398_Synechococcus_sp._EAC657:0.01850922,((367_Synechococcus_sp._RS9916:0.01264844,(351_Synechococcus_sp._MED-G135:0.00000001,411_Synechococcus_sp._NAT40:0.00000015)0.990000:0.02726253)0.914000:0.01431881,((365_Synechococcus_sp._BS56D:0.00000027,366_Synechococcus_sp._BS55D:0.00296131)0.828000:0.00963738,(360_Synechococcus_sp._WH_8101:0.00000026,373_Synechococcus_sp._RS9917:0.00591579)0.991000:0.02988343)0.938000:0.01733197)0.748000:0.00544915)0.848000:0.00865378)0.889000:0.01200385)0.950000:0.01712803)0.918000:0.01520471)0.711000:0.01527244)0.957000:0.02579954)0.743000:0.01561533)0.979000:0.05015680,(337_Aphanocapsa_feldmannii_277:0.08249303,(384_Candidatus_Synechococcus_s:0.02010610,(346_Candidatus_Synechococcus_s:0.01822685,(388_Candidatus_Synechococcus_s:0.01669331,(379_Candidatus_Synechococcus_s:0.01917808,408_Candidatus_Synechococcus_s:0.01912224)0.550000:0.00929203)0.815000:0.00932050)0.000000:0.00000031)1.000000:0.11694894)0.743000:0.02704958)0.999000:0.11104400)0.983000:0.06143840)0.890000:0.02315352,(172_Geitlerinema_sp._PCC_9228:0.14346893,((217_filamentous_cyanobacterium:0.10360473,176_Halomicronema_hongdechlori:0.07801882)0.803000:0.02092220,((272_Leptolyngbya_sp._LCM1.Bin1:0.06548938,((190_Phormidium_tenue:0.01674603,(156_Leptolyngbya_sp._DLM2.Bin2:0.01462648,(233_Leptolyngbya_antarctica:0.00144083,250_Leptolyngbya_sp.:0.00446657)0.982000:0.03191925)0.978000:0.02969934)0.299000:0.01533061,(170_filamentous_cyanobacterium:0.03526782,(082_Nodosilinea_nodulosa:0.01535284,115_Leptolyngbya_sp._KIOST-1:0.01942150)0.227000:0.01456380)0.315000:0.00763173)0.993000:0.05634287)0.966000:0.03673183,(252_Leptolyngbya_sp._PCC_6406:0.12174523,((196_Leptolyngbya_sp._PCC_7375:0.02333631,208_Leptolyngbya_sp._Heron_Isl:0.03089701)0.998000:0.07145970,(336_Leptolyngbya_sp._BC1307:0.05707319,(140_Synechococcus_sp._PCC_7335:0.05523670,(185_Phormidesmis_priestleyi:0.03635950,(184_Phormidesmis_priestleyi_An:0.02916849,247_Leptolyngbya_foveolarum:0.03932940)0.617000:0.01219292)0.918000:0.02047165)0.648000:0.02015500)0.999000:0.08028893)0.475000:0.02315195)0.694000:0.01546569)0.822000:0.01900403)0.959000:0.04522793)0.947000:0.03574351)0.753000:0.01603803,(((((186_Okeania_hirsuta:0.04026945,(122_Hydrocoleum_sp._CS-953:0.02577264,152_Trichodesmium_erythraeum:0.03968184)0.597000:0.01574113)0.994000:0.05431672,(((283_Leptolyngbya_valderiana:0.00000001,289_Geitlerinema_sp._PCC_7105:0.00295334)0.997000:0.06534526,(310_Oscillatoriales_cyanobacte:0.14104348,(328_Phormidium_willei:0.00786484,((361_Phormidium_sp._GEM2.Bin31:0.00869534,364_Phormidium_sp._OSCR:0.00288020)0.837000:0.00717475,(349_Phormidium_sp._SL48-SHIP:0.00585864,368_Phormidium_sp._HE10JO:0.00805834)0.957000:0.01805960)0.853000:0.01820831)0.997000:0.07424075)0.642000:0.02571559)0.977000:0.05843196,(347_Roseofilum_reptotaenium_AO:0.15526342,(155_Hormoscilla_sp._GUM202:0.01893547,245_Hormoscilla_sp._GUM007:0.03403136)0.996000:0.08321170)0.524000:0.03173997)0.690000:0.01010410)0.629000:0.02360384,(((270_Arthrospira_sp._O9.13F:0.01648972,(228_Arthrospira_sp._PLM2.Bin9:0.00224853,(232_Arthrospira_platensis:0.00000014,(227_Arthrospira_platensis:0.00296943,235_Arthrospira_platensis:0.00297371)0.000000:0.00000014)0.893000:0.00667468)0.875000:0.01247385)1.000000:0.10177647,(166_Planktothrix_tepida:0.02991184,(113_Planktothrix_serta_PCC_892:0.00579677,(164_Planktothrix_sp._PCC_11201:0.00294125,(174_Planktothrix_agardhii:0.00000014,(179_Planktothrix:0.00294438,((175_Planktothrix_paucivesicula:0.00294530,193_Planktothrix_rubescens:0.00294969)0.803000:0.00295000,(162_Oscillatoriales_cyanobacte:0.00589661,180_Planktothrix_sp._UBA8407:0.00000030)0.902000:0.00589085)0.000000:0.00000026)0.000000:0.00000014)0.870000:0.00589717)0.971000:0.01505045)0.904000:0.01525287)0.999000:0.06328023)0.933000:0.03388613,((206_Limnoraphis_robusta:0.03463218,(261_Lyngbya_aestuarii:0.01052777,286_Lyngbya_sp._PCC_8106:0.01971537)0.996000:0.05348636)0.992000:0.07193238,(200_Oscillatoriales_cyanobacte:0.06950923,(218_Oscillatoriales_cyanobacte:0.00040932,((212_Microcoleaceae_bacterium_U:0.01520212,226_Tychonema_bourrellyi:0.01717381)0.799000:0.00858493,(198_Oscillatoriales_cyanobacte:0.01465151,(284_Oscillatoriales_cyanobacte:0.04502405,(229_Microcoleus_vaginatus:0.00551685,215_Oscillatoria_nigro-viridis:0.00620225)0.672000:0.00591254)0.449000:0.00614972)0.000000:0.00000063)0.803000:0.00830028)1.000000:0.06344907)0.976000:0.04128681)0.958000:0.03812733)0.819000:0.01158095)0.975000:0.02945399,((047_Aliterella_atlantica:0.04118090,(060_Synechocystis_sp._PCC_7509:0.00929576,064_Chlorogloea_sp._CCALA_695:0.00304865)0.989000:0.03831115)1.000000:0.09525232,((173_Cyanothece_sp._PCC_7425:0.10761903,(375_Gloeomargarita_lithophora:0.15545538,(022_Synechococcus_sp._PCC_6312:0.08862629,(207_Synechococcus_lividus:0.02622715,(205_Thermosynechococcus_sp._CL:0.00603065,(211_Thermosynechococcus_sp._NK:0.01515096,191_Thermosynechococcus_elonga:0.00000023)0.077000:0.00301131)0.840000:0.01261916)0.986000:0.05296978)0.958000:0.03814442)0.035000:0.03423974)0.935000:0.03566696,((((298_Cyanobacteria_bacterium_UB:0.08014766,(223_Moorea_producens:0.00000029,(239_Moorea_producens:0.00616299,(236_Moorea_producens:0.00000014,209_Moorea_bouillonii:0.01854328)0.582000:0.00307387)0.709000:0.00306849)0.999000:0.09579272)0.938000:0.02815978,((((318_Spirulina_sp._DLM2.Bin59:0.03727953,344_Spirulina_major:0.06214778)0.996000:0.06242917,((197_Rubidibacter_lacunae:0.09857731,(161_Halothece_sp._PCC_7418:0.01343088,(131_Euhalothece_natronophila:0.02748956,139_Dactylococcopsis_salina:0.02307729)0.714000:0.01449126)0.998000:0.08138761)0.946000:0.03836890,(335_Cyanobacteria_bacterium_QS:0.17818138,(316_Cyanobacteria_bacterium_QH:0.00000012,320_Cyanobacteria_bacterium_QS:0.00292931)0.999000:0.12251219)0.978000:0.05376905)0.996000:0.07073547)0.713000:0.01752492,(((187_Cyanobacterium_stanieri_PC:0.00370596,((201_Cyanobacterium_sp._IPPAS_B:0.00303287,204_Cyanobacterium_sp._HL-69:0.00000001)0.984000:0.03165641,(219_Cyanobacterium_aponinum:0.06141753,(251_Geminocystis_sp._NIES-3709:0.00922488,(242_Geminocystis_herdmanii:0.00600901,246_Geminocystis_sp._NIES-3708:0.01509662)0.920000:0.01038984)0.986000:0.03554276)0.977000:0.03220053)0.795000:0.02305048)0.999000:0.06601776,((((203_Pleurocapsa_sp._PCC_7319:0.02954677,(216_Chondrocystis_sp._NIES-410:0.02572651,330_Pleurocapsa_sp._CCALA_161:0.05788954)0.000000:0.00776537)0.972000:0.02558841,(221_Synechocystis_sp._PCC_6714:0.10045415,263_Xenococcus_sp._PCC_7305:0.03421709)0.881000:0.01868408)0.754000:0.00589529,(363_Hyella_patelloides:0.06638487,((177_Stanieria_sp._NIES-3757:0.00523619,194_Stanieria_cyanosphaera:0.01200490)0.996000:0.03639809,((277_Aphanothece_sacrum:0.08623754,((224_Rippkaea_orientalis:0.01292341,(121_Cyanothece_sp._UBA12306:0.05542072,(136_unicellular_cyanobacterium:0.01171609,(134_cyanobacterium_endosymbion:0.03964417,146_cyanobacterium_endosymbion:0.01035954)0.961000:0.02561514)0.944000:0.02193597)0.930000:0.02503332)0.933000:0.02513895,((158_Crocosphaera_watsonii:0.00000025,171_Crocosphaera_watsonii:0.00303102)0.996000:0.03663686,(143_Crocosphaera_chwakensis:0.00897520,(257_Crocosphaera_subtropica:0.02341480,(299_unicellular_cyanobacterium:0.00340579,(222_Candidatus_Atelocyanobacte:0.04074925,295_Candidatus_Atelocyanobacte:0.05870164)1.000000:0.13102643)0.882000:0.01020518)0.849000:0.01102723)0.947000:0.02341511)0.996000:0.05048607)0.945000:0.02408398)0.792000:0.01260348,((241_Snowella_sp.:0.09740642,323_Aphanothece_hegewaldii:0.06240562)0.886000:0.03588974,((288_Microcystis_aeruginosa:0.00303227,(((280_Microcystis_aeruginosa:0.00302910,(274_Microcystis_aeruginosa_Ma_:0.00000026,((290_Microcystis_aeruginosa:0.00000001,301_Microcystis_aeruginosa_Ma_:0.00302324)0.853000:0.00302897,(268_Microcystis_aeruginosa:0.00302801,282_Microcystis_aeruginosa:0.00000027)0.000000:0.00000026)0.909000:0.00302705)0.864000:0.00302768)0.000000:0.00000015,((264_Microcystis_aeruginosa:0.00608753,(281_Microcystis_aeruginosa:0.00000030,(292_Microcystis_aeruginosa:0.00304568,293_Microcystis_aeruginosa:0.00611151)0.801000:0.00304649)0.000000:0.00000030)0.838000:0.00304788,(265_Microcystis_aeruginosa:0.00000028,((291_Microcystis_aeruginosa:0.00302954,(273_Microcystis_aeruginosa:0.00000025,(276_Microcystis_aeruginosa_TA0:0.00302213,(278_Microcystis_panniformis:0.00000013,287_Microcystis_aeruginosa:0.00301660)0.883000:0.00302355)0.000000:0.00000030)0.000000:0.00000025)0.885000:0.00303212,(255_Microcystis_sp._M_QC_C_201:0.00304569,260_Microcystis_aeruginosa_Ma_:0.00000015)0.873000:0.00303535)0.000000:0.00000028)0.000000:0.00000029)0.000000:0.00000015)0.918000:0.00303511,(279_Microcystis_aeruginosa:0.00000014,(262_Microcystis_aeruginosa:0.00000026,267_Microcystis_aeruginosa:0.00303118)0.920000:0.00607249)0.000000:0.00000014)0.000000:0.00000027)1.000000:0.06501699,(151_Gloeothece_verrucosa:0.03357511,167_Gloeothece_citriformis:0.03601619)0.975000:0.03306347)0.754000:0.00769569)0.975000:0.03828890)0.901000:0.01808766)0.895000:0.01528948)0.672000:0.00671662)0.248000:0.01338289,(142_filamentous_cyanobacterium:0.10927231,183_Myxosarcina_sp._GI1:0.06180811)0.897000:0.02612819)0.972000:0.02923468)0.880000:0.02779527,(314_Spirulina_subsalsa:0.07839643,(334_Gloeocapsa_sp._DLM2.Bin57:0.07095811,348_Gloeocapsa_sp._PCC_73106:0.11128853)0.999000:0.08179319)0.745000:0.03329869)0.192000:0.00639115)0.994000:0.05150320,((296_Cyanobacteria_bacterium_UB:0.07325246,178_Geitlerinema_sp._PCC_7407:0.07082250)0.906000:0.01988878,((302_Chamaesiphon_minutus:0.01812349,305_Chamaesiphon_polymorphus:0.01281707)1.000000:0.13863186,(181_Microcoleus_sp._PCC_7113:0.06364583,182_Crinalium_epipsammum:0.06866700)0.822000:0.01476648)0.884000:0.01461452)0.268000:0.00860798)0.742000:0.00355731)0.717000:0.01056666,((230_Acaryochloris_sp._RCC1774:0.06968612,(108_Acaryochloris_marina:0.00922723,120_Acaryochloris_sp._CCMEE_54:0.01247106)0.997000:0.05367160)0.966000:0.04173748,(188_Leptolyngbya_frigida:0.09067096,((027_Leptolyngbya_sp._NIES-2104:0.02104570,(020_Leptolyngbya_sp._NIES-3755:0.01125801,071_Leptolyngbya_boryana:0.02219125)0.784000:0.00725097)0.994000:0.04018001,(160_Phormidesmis_priestleyi:0.01873217,168_Phormidesmis_priestleyi:0.04688087)0.998000:0.06055307)0.209000:0.01577604)0.861000:0.01885926)0.979000:0.04393444)0.690000:0.00528911,(((((087_Oscillatoriales_cyanobacte:0.02923463,095_Limnothrix_sp._PR1529:0.03476698)0.995000:0.06447852,(078_Alkalinema_sp._CACIAM_70d:0.12294435,((059_Synechococcus_sp._PCC_7002:0.00307505,(062_Synechococcus_sp._PCC_7003:0.00617089,037_Synechococcus_sp._PCC_7117:0.00307198)0.000000:0.00000014)0.961000:0.03142724,(031_Limnothrix_rosea:0.01643477,072_Leptolyngbya_sp._PCC_7376:0.02851123)0.948000:0.04337789)0.990000:0.08406545)0.960000:0.03989100)0.615000:0.02910282,(096_Desertifilum_sp._IPPAS_B-1:0.10482194,(029_Calothrix_sp._NIES-3974:0.03901307,((075_Calothrix_sp._336/3:0.04531321,(((050_Fischerella_major:0.00000001,((054_Fischerella_thermalis:0.00302874,056_Fischerella_thermalis:0.00000013)0.875000:0.00303382,(034_Fischerella_thermalis:0.00303398,(043_Fischerella_thermalis:0.00000019,(051_Fischerella_thermalis_CCME:0.00304509,(049_Fischerella_thermalis:0.00304012,039_Fischerella_thermalis:0.00303497)0.000000:0.00000014)0.000000:0.00000030)0.000000:0.00000019)0.833000:0.00303574)0.000000:0.00000001)0.764000:0.00496198,(041_Fischerella_muscicola:0.00000028,(044_Fischerella_muscicola:0.00603813,048_Fischerella_sp._NIES-4106:0.00911310)0.948000:0.01212878)0.837000:0.00731312)0.976000:0.03178555,(052_Fischerella_sp._PCC_9605:0.02686251,(045_cyanobacterium_PCC_7702:0.03761392,055_Chlorogloeopsis_fritschii:0.02051111)0.768000:0.01168454)0.708000:0.01425529)0.744000:0.01284878)0.879000:0.01120962,(((313_Mastigocoleus_testarum:0.03906241,(234_Rivularia_sp._PCC_7116:0.01556329,275_Calothrix_parasitica:0.01781365)0.999000:0.07932383)0.782000:0.03026819,(199_Mastigocladopsis_repens:0.02980943,(225_cyanobacterium_TDX16:0.07046394,(128_Tolypothrix_bouteillei:0.00301968,159_Scytonema_hofmannii:0.02475127)0.991000:0.04190793)0.492000:0.01646732)0.743000:0.00448979)0.952000:0.02307080,((081_Calothrix_rhizosoleniae:0.04397157,(077_Richelia_intracellularis:0.01417473,097_Richelia_intracellularis:0.03572057)0.975000:0.03057575)0.940000:0.02610029,((153_Calothrix_parietina:0.04180365,((069_Calothrix_sp._HK-06:0.00000051,(065_Calothrix_desertica:0.00607687,070_Calothrix_sp._PCC_7103:0.00000015)0.864000:0.00915851)0.974000:0.03351400,(046_Calothrix_sp._NIES-4101:0.00907149,192_Calothrix_elsteri:0.06065421)0.536000:0.01796818)0.744000:0.01731488)0.981000:0.03776840,((033_Scytonema_hofmanni_UTEX_B_:0.02127476,(030_Tolypothrix_sp._NIES-4075:0.00438290,036_Hassallia_byssoidea_VB5121:0.00775255)0.955000:0.01746033)0.996000:0.04049449,((074_Nostocales_cyanobacterium_:0.00870858,(053_Scytonema_tolypothrichoide:0.02689622,073_Tolypothrix_campylonemoide:0.02022469)0.476000:0.01342437)0.888000:0.01717578,(099_Chrysosporum_ovalisporum:0.06175361,(((085_Nostocales_cyanobacterium:0.01423346,(116_Sphaerospermopsis_kisselev:0.00000030,(111_Sphaerospermopsis_reniform:0.00000027,(102_Cylindrospermopsis_racibor:0.00000027,(114_Cylindrospermopsis_racibor:0.00000015,(106_Cylindrospermopsis_racibor:0.00922944,118_Raphidiopsis_curvata:0.00305365)0.000000:0.00000015)0.799000:0.00305015)1.000000:0.04376861)0.798000:0.00304723)0.874000:0.01046542)0.870000:0.01291679,(101_Cuspidothrix_issatschenkoi:0.02964411,083_Trichormus_variabilis:0.02862352)0.075000:0.00409519)0.867000:0.00768763,((092_Calothrix_sp._NIES-2098:0.00336014,(135_Nostoc_carneum:0.00923209,(117_Calothrix_brevissima:0.01088639,133_Calothrix_sp._NIES-2100:0.01481428)0.806000:0.01143880)0.000000:0.00000110)0.971000:0.01821321,((080_Trichormus_azollae:0.02854301,(((103_Dolichospermum_compactum:0.00315172,(((157_Aphanizomenon_flos-aquae:0.00917208,145_Anabaena_sp._90:0.00000027)0.832000:0.00303695,(107_Dolichospermum_sp._UHCC_03:0.00303583,(129_Anabaena_sp._LE011-02:0.00000013,154_Anabaena_sp._AL09:0.00308183)0.999000:0.03408767)0.000000:0.00000013)0.922000:0.00611602,(119_Anabaena_sp._WA102:0.00304994,(076_Anabaena_sp._MDT14b:0.00000026,((127_Aphanizomenon_flos-aquae_M:0.00302169,132_Anabaena_sp._WA113:0.00000013)0.894000:0.00606897,(088_Aphanizomenon_flos-aquae_L:0.00301333,091_Aphanizomenon_flos-aquae_W:0.00000030)0.764000:0.00305348)0.794000:0.00302999)0.865000:0.00304256)0.000000:0.00000028)0.915000:0.00929923)0.989000:0.02535697,((058_Anabaena_cylindrica:0.02003791,(105_Trichormus_variabilis:0.01249613,(090_Trichormus_sp._NMC-1:0.01337481,(098_Anabaena_sp._PCC_7108:0.00502337,(084_Anabaena_sp._CRKS33:0.00000015,(093_Dolichospermum_circinale:0.00309704,086_Dolichospermum_planctonicu:0.00304515)0.000000:0.00000015)0.999000:0.03468751)0.000000:0.00000020)0.416000:0.00485101)0.833000:0.01035596)0.737000:0.00485236,((148_Nodularia_spumigena:0.01053318,(109_Nodularia_sp._in_Bacteria:0.01663534,149_Nodularia_sp._NIES-3585:0.00790451)0.857000:0.00900000)0.995000:0.03459551,(094_Cylindrospermum_stagnale:0.03205325,147_Cylindrospermum_sp._NIES-4:0.01542285)0.969000:0.02164650)0.699000:0.00255426)0.914000:0.00931442)0.906000:0.00914864,(141_Nostoc_sp._PCC_7107:0.03768668,(089_Fortiea_contorta:0.00000017,144_Calothrix_sp._PCC_7507:0.02482172)0.927000:0.00929809)0.849000:0.00606452)0.768000:0.00305173)0.762000:0.00318547,(079_Nostoc_sp._RF31YmG:0.01768867,(038_Nostoc_minutum_NIES-26:0.01219136,(((040_Nostoc_linckia:0.00000016,(035_Nostoc_linckia:0.00000016,(042_Nostoc_sp._ATCC_43529:0.00000026,067_Nostoc_sp._PA-18-2419:0.02515714)0.807000:0.00304689)0.838000:0.00303946)0.893000:0.00759495,(063_Nostoc_calcicola:0.00761839,(165_Nostoc_sp._Lobaria_pulmona:0.01529479,((112_Nostoc_sp._KVJ20:0.01240131,(123_Nostoc_sp._Peltigera_malac:0.00298264,(100_Nostoc_sphaeroides:0.00614624,110_Nostoc_sp._ATCC_53789:0.00301606)0.879000:0.00615926)0.757000:0.00298447)0.868000:0.00612474,(124_Nostoc_sp._Peltigera_membr:0.01215957,138_Nostoc_sp._Peltigera_membr:0.00000012)0.736000:0.00296338)0.878000:0.00615118)0.939000:0.01399943)0.897000:0.00915336)0.763000:0.00457330,(104_Nostoc_sp._NIES-4103:0.00612205,(066_Nostoc_sp._PCC_7524:0.00000028,(125_Nostoc_piscinale:0.01917905,057_Nostoc_sp._CENA543:0.00602668)0.884000:0.00620220)0.972000:0.01571765)0.976000:0.01529856)0.000000:0.00000184)0.667000:0.00577592)0.932000:0.01020591)0.761000:0.00309807)0.939000:0.01228623)0.000000:0.00000053)0.850000:0.01616671)0.931000:0.02016506)0.402000:0.00988787)0.734000:0.00408126)0.884000:0.01243325)0.739000:0.00994570)0.659000:0.00843902)0.907000:0.02485456)0.688000:0.01960214)0.877000:0.01457722,(126_Leptolyngbya_sp._DLM2.Bin1:0.10376203,((240_Leptolyngbya_sp._JSC-1:0.04791573,(210_Leptolyngbya_sp._O-77:0.09830763,023_Oscillatoriales_cyanobacte:0.05136619)0.749000:0.02091584)0.889000:0.02106684,(018_Leptolyngbya_ohadii:0.06799627,231_filamentous_cyanobacterium:0.09054386)0.279000:0.01873101)0.911000:0.01836741)0.676000:0.01441624)0.871000:0.01125097,((150_Leptolyngbya_sp.:0.08964664,238_Oscillatoriales_cyanobacte:0.05361375)0.980000:0.05414892,(220_Leptolyngbya_sp._hensonii:0.09077721,(213_Neosynechococcus_sphagnico:0.09488093,259_Merismopedia_glauca:0.08526653)0.817000:0.02116992)0.489000:0.01123456)0.819000:0.02182883)0.889000:0.01113583)0.625000:0.01107886)0.946000:0.02520848)0.934000:0.02381155)0.682000:0.00709902,((028_Oscillatoria_sp._PCC_10802:0.07090630,(068_Planktothricoides_sp._SR00:0.10700658,163_Oscillatoria_acuminata:0.09131117)0.916000:0.02375481)0.359000:0.01093552,(130_Phormidium_ambiguum:0.11153978,((019_Chroogloeocystis_siderophi:0.00300056,(025_Gloeocapsopsis_sp._AAB1__1:0.00299372,026_Chroococcales_cyanobacteri:0.00598881)0.772000:0.00298986)0.856000:0.00597429,(015_Gloeocapsa_sp._PCC_7428:0.00000016,024_Chroococcidiopsis_sp._TS-8:0.01524076)0.666000:0.00606656)0.998000:0.06683763)0.932000:0.02589410)0.504000:0.00619447)0.686000:0.02392940)0.964000:0.04948958)0.000000:0.03117119)0.981000:0.06433465)0.954000:0.05781877)0.999000:0.13475338)0.895000:0.06291625)0.984000:0.10999067)0.943000:0.09864438)0.981000:0.37974216)1.000000:2.09143666)1.000000:2.27857822)0.980000:0.42337256)1.000000:0.29200519);
