# Supplementary material for: Time-resolved comparative molecular evolution of oxygenic photosynthesis
Source: Biochim Biophys Acta Bioenerg. 2021 Jun 1;1862(6):148400. doi: 10.1016/j.bbabio.2021.148400 (PMC8047818; doi:10.1016/j.bbabio.2021.148400)
Supplement: Supplementary file 1 — Supplementary material: sequence alignments and trees [file mmc1.zip › Figure_S8_ASR_LG+G+I+F_MLtree.txt]

(029_Rubrivivax_gelatinosus_IL1:0.18233572,103_Roseobacter_litoralis_Och_:0.37205954,((334_Rhodospirillum_rubrum_F11:0.34802639,285_Bradyrhizobium_sp._BTAi1:0.35054152)0.999850:0.10423451,(382_Erythrobacter_sp._NAP1:0.46078134,((635_Rhodospirillum_rubrum_F11:0.20336198,(833_Bradyrhizobium_sp._BTAi1:0.31258381,(638_Rubrivivax_gelatinosus_IL1:0.36000952,(956_Erythrobacter_sp._NAP1:0.44153663,1006_Roseobacter_litoralis_Och:0.77661402)0.999850:0.22127355)0.999850:0.14739936)0.999850:0.15848352)0.999850:2.19784883,(((1025_Gloeobacter_violaceus_PCC:0.04301166,1029_Gloeobacter_kilaueensis_J:0.04205805)0.940025:0.09644476,(1083_Nodularia_spumigena_CENA5:0.10683082,((1295_Coleofasciculus_chthonopl:0.09454965,((1073_Synechocystis_sp._PCC_680:0.08028671,((1078_Dactylococcopsis_salina_P:0.10380795,1049_Pleurocapsa_sp._PCC_7319:0.15161859)0.999850:0.06011535,(1046_Planktothrix_sp._PCC_1120:0.12500944,(1050_Cyanobium_gracile_PCC_630:0.04883639,1305_Prochlorococcus_marinus_s:0.17600245)0.999850:0.06674103)0.815765:0.03684373)0.819363:0.01496529)0.999850:0.03830480,((1041_Pseudanabaena_sp._Roaring:0.12823775,(1036_Pseudanabaena_sp._PCC_680:0.08757403,1128_Pseudanabaena_sp._PCC_736:0.13099163)0.999850:0.05235110)0.999850:0.04669327,(1185_Phormidesmis_priestleyi:0.11502565,(1220_Phormidium_tenue_NIES_30:0.08635286,1052_Chamaesiphon_minutus_PCC_:0.15148388)0.951228:0.03506376)0.999850:0.02604679)0.938550:0.01427022)0.995861:0.01372570)0.999850:0.01810612,((1045_Synechococcus_sp._JA_2_3B:0.06453263,1183_Thermosynechococcus_vulca:0.06413345)0.999850:0.02842920,((1297_Leptolyngbya_sp._JSC_1:0.21538680,1306_Oscillatoriales_cyanobact:0.09528488)0.991182:0.06596034,(1159_Hydrococcus_rivularis_NIE:0.16195551,(1240_Synechococcus_sp._PCC_733:0.17492074,1289_Halomicronema_hongdechlor:0.08725352)0.999850:0.12945310)0.999850:0.08444540)0.999850:0.11610951)0.994980:0.01789233)0.999850:0.03388478)0.974820:0.13520181)0.999850:4.12245100,((((426_Thermosynechococcus_vulcan:0.13872162,(((578_Cyanothece_sp._ATCC_51142:0.21526615,(623_Microcoleus_sp._PCC_7113:0.12987606,(548_Phormidium_ambiguum_IAM_M_:0.14324480,(577_Oscillatoria_acuminata_PCC:0.12824015,(618_Desertifilum_sp._IPPAS_B_1:0.16623540,(690_Oscillatoria_sp._PCC_6506:0.08365383,549_Oscillatoria_sp._PCC_10802:0.12040151)0.942062:0.02746442)0.994665:0.01782237)0.999850:0.05777273)0.999850:0.04207930)0.986692:0.01564675)0.950120:0.03921501,(385_Planktothricoides_sp._SR00:0.14674871,(579_Phormidium_sp._HE10JO:0.19203547,486_Leptolyngbya_valderiana_BD:0.09088454)0.998380:0.06857858)0.789944:0.02191607)0.999850:0.03034960,((((759_Fischerella_muscicola:0.11415122,(660_Nostoc_sp._PCC_7524:0.07650608,730_Aulosira_laxa_NIES_50:0.13033288)0.317978:0.02138348)0.999850:0.05158565,(383_Leptolyngbya_boryana_NIES_:0.11163636,(581_Hydrococcus_rivularis_NIES:0.16270696,790_Cyanothece_sp._PCC_7424:0.15250360)0.999850:0.06598262)0.999850:0.04598441)0.974811:0.02768228,((405_Cyanothece_sp._PCC_7425:0.25474070,(077_Pseudanabaena_sp._PCC_6802:0.15760803,(379_Leptolyngbya_sp._hensonii:0.12238918,544_Nodosilinea_nodulosa:0.16298639)0.999850:0.03650055)0.606070:0.01451981)0.777381:0.04039584,(604_Alkalinema_sp._CACIAM_70d:0.12967746,683_Leptolyngbya_sp._Heron_Isl:0.16787311)0.999850:0.07621628)0.992221:0.03438533)0.971208:0.04354572,523_Geitlerinema_sp._PCC_9228:0.28326567)0.836001:0.01159787)0.999850:0.06544614)0.992917:0.02474147,(((534_Cyanobacterium_sp._IPPAS_B:0.15861840,(556_Synechocystis_sp._PCC_6803:0.00000001,607_Synechocystis_sp._PCC_6803:0.01458869)0.999850:0.18198653)0.946248:0.02980215,((378_Myxosarcina_sp._GI1:0.09060822,(292_Xenococcus_sp._PCC_7305:0.18367643,689_Aulosira_laxa_NIES_50:0.10259347)0.986954:0.04318005)0.999850:0.05734385,(008_Limnoraphis_robusta_CS_951:0.14753992,((424_Arthrospira_sp._PCC_8005:0.13086922,((060_Planktothrix_tepida_PCC_92:0.11113868,360_Planktothrix_paucivesicula:0.12624840)0.999850:0.05262284,(447_Roseofilum_reptotaenium_AO:0.17762860,(319_Synechococcus_sp._PCC_7003:0.08385601,485_Leptolyngbya_sp._PCC_7376:0.20281361)0.999003:0.05181944)0.635137:0.01735883)0.731657:0.02008250)0.996889:0.02945065,(((515_Synechococcus_sp._CB0205:0.38547182,673_Synechococcus_sp._CB0101:0.31741982)0.999850:0.27604030,(361_Synechococcus_sp._SynAce01:0.13428963,(819_Cyanobium_sp._CACIAM_14:0.23068138,(466_Cyanobium_sp._PCC_7001:0.13248863,(525_Synechococcus_sp._RS9917:0.17559618,727_Synechococcus_sp._CB0101:0.08481889)0.978344:0.05554125)0.934409:0.02211370)0.789747:0.04019007)0.946808:0.04143715)0.999850:0.08352177,(163_Pseudanabaena_sp._SR411:0.22973301,461_Halothece_sp._PCC_7418:0.14103481)0.998932:0.04872214)0.996372:0.02835191)0.887374:0.01756072)0.987316:0.03178135)0.933816:0.01068754)0.999850:0.05007066,(((508_Halomicronema_hongdechlori:0.15093501,(706_Leptolyngbya_sp._JSC_1:0.15171323,(472_Gloeocapsa_sp._PCC_7428:0.11155304,(517_Fischerella_muscicola:0.07145250,(520_Calothrix_sp._NIES_2100:0.10410465,543_Nostoc_punctiforme_PCC_731:0.10538092)0.999850:0.06998332)0.999850:0.05765628)0.999850:0.03051898)0.977341:0.03437050)0.964499:0.02267053,(546_Hydrococcus_rivularis_NIES:0.11681379,(554_Acaryochloris_sp._HICR111A:0.20290042,((601_Leptolyngbya_sp._JSC_1:0.13978500,747_Oscillatoriales_cyanobacte:0.17191320)0.999850:0.07425195,(795_Pleurocapsa_minor:0.20039257,(771_Halomicronema_hongdechlori:0.17412944,(732_cyanobacterium_TDX16:0.12825263,(809_Calothrix_sp._NIES_3974:0.13081018,817_Mastigocoleus_testarum_BC0:0.10264650)0.973790:0.04258564)0.967090:0.05249569)0.934560:0.02359170)0.994720:0.04140037)0.999850:0.14079320)0.994876:0.03892843)0.999850:0.03124171)0.998963:0.02599697,(016_Phormidesmis_priestleyi:0.14869639,((((382_Thermosynechococcus_vulcan:0.07121403,(274_Synechococcus_lividus_PCC_:0.02509985,359_Thermosynechococcus_vulcan:0.00000019)0.999850:0.04057221)0.999850:0.07492701,(478_Fischerella_sp._NIES_4106:0.15383175,(006_Scytonema_sp._HK_05:0.08331776,284_Tolypothrix_bouteillei_VB5:0.18740930)0.756026:0.03956234)0.999850:0.04979417)0.999850:0.02961520,((366_Chroogloeocystis_siderophi:0.09028374,(427_Leptolyngbya_sp._KIOST_1:0.08830500,586_Leptolyngbya_sp._PCC_6406:0.11375766)0.999139:0.03713954)0.999850:0.07234949,(417_Leptolyngbya_sp._PCC_7375:0.16578714,((((454_Gloeobacter_violaceus_PCC_:0.05105330,(023_Gloeobacter_kilaueensis_JS:0.00895111,(003_Gloeobacter_violaceus_PCC_:0.07608451,005_Gloeobacter_kilaueensis_JS:0.03916353)0.999850:0.10182995)0.669731:0.01057441)0.250725:0.02455756,(049_Gloeobacter_kilaueensis_JS:0.18932935,095_Gloeobacter_violaceus_PCC_:0.14023285)0.999850:0.12499837)0.999850:0.20456634,(034_Synechococcus_sp._65AY640:0.10718719,(541_Synechococcus_sp._PCC_7336:0.05471609,667_Synechococcus_sp._PCC_7336:0.19798811)0.999850:0.12078450)0.999850:0.06215032)0.999089:0.03924675,(((803_Planktothrix_mougeotii:0.16081475,(632_Synechococcus_sp._WH_7803:0.05987765,(390_Synechococcus_sp._Lanier:0.10653228,(429_Prochlorococcus_marinus_st:0.21154558,467_Prochlorococcus_sp._TMED22:0.08063253)0.999850:0.05527306)0.999850:0.07363210)0.999850:0.05771525)0.605273:0.02392389,(301_Synechocystis_sp._PCC_6803:0.02404165,419_Microcystis_aeruginosa_SPC:0.05916602)0.999850:0.05039395)0.857749:0.01999958,050_Nostoc_azollae_0708:0.12972323)0.991928:0.02002834)0.000000:0.00000090)0.994017:0.02000961)0.161560:0.00658526)0.999850:0.04082166,((004_Leptolyngbya_sp._hensonii:0.08787631,314_Cyanothece_sp._PCC_7425:0.12977170)0.986941:0.02367880,(((511_Alkalinema_sp._CACIAM_70d:0.14074083,059_Calothrix_elsteri_CCALA_95:0.12038469)0.984288:0.02027691,(453_Calothrix_sp._NIES_4105:0.08736504,329_Leptolyngbya_sp._PCC_7375:0.13348424)0.895813:0.02045692)0.999850:0.02260205,((537_Calothrix_sp._NIES_3974:0.10087978,589_Leptolyngbya_sp._PCC_7376:0.11530599)0.999850:0.03348885,(348_Nodosilinea_nodulosa:0.09167417,(061_Myxosarcina_sp._GI1:0.11252261,263_Mastigocoleus_testarum_BC0:0.08683587)0.999850:0.03958812)0.972668:0.01638203)0.834965:0.00622651)0.999850:0.01870345)0.993798:0.01625204)0.953677:0.01302349)0.625128:0.01734173)0.999850:0.03568214)0.990872:0.02387081)0.999850:0.16693265,(567_Halothece_sp._PCC_7418:0.31221258,(565_Synechococcus_sp._PCC_7336:0.33731333,((342_Oscillatoria_sp._PCC_10802:0.37464896,(697_Fortiea_contorta:0.54389043,(754_Leptolyngbya_valderiana_BD:0.34117906,786_Geitlerinema_sp._PCC_9228:0.26736713)0.991890:0.05845017)0.995553:0.04865092)0.987005:0.03580072,((720_Synechococcus_sp._63AY4M2:0.39617202,((744_Pleurocapsa_sp._PCC_7319:0.20332185,(539_Lyngbya_confervoides_BDU14:0.28495993,597_Leptolyngbya_sp._Heron_Isl:0.32001425)0.999850:0.09835713)0.999850:0.09213724,(774_Alkalinema_sp._CACIAM_70d:0.47315824,(810_Chroococcidiopsis_thermali:0.33091099,((562_Calothrix_sp._NIES_3974:0.17619059,726_Calothrix_sp._NIES_2098:0.22360268)0.999850:0.11116980,((629_Anabaena_sp._PCC_7108:0.22497284,(741_Nostoc_carneum_NIES_2107:0.10144393,(639_Nostoc_sp._KVJ20:0.11538671,627_Nostoc_sp._MBR_210:0.12611380)0.730069:0.02919239)0.999850:0.06791111)0.999850:0.07414183,((724_Nostocales_cyanobacterium_:0.17835529,775_Scytonema_tolypothrichoide:0.12187783)0.999850:0.18809696,(708_Fischerella_sp._PCC_9339:0.11376218,745_cyanobacterium_PCC_7702:0.15916365)0.999850:0.07605400)0.988374:0.04625388)0.999850:0.08284197)0.522816:0.02333097)0.962991:0.04080674)0.999850:0.07101991)0.999850:0.07399167)0.993993:0.05387000,((672_Pleurocapsa_sp._PCC_7327:0.16571249,((396_Cyanothece_sp._PCC_7822:0.18315176,642_Cyanothece_sp._PCC_7424:0.11648820)0.999850:0.16154063,((082_Crocosphaera_watsonii_WH_8:0.18835841,587_Cyanothece_sp._ATCC_51142:0.11237874)0.999850:0.15909997,(273_Cyanothece_sp._PCC_8801:0.16011509,483_unicellular_cyanobacterium:0.11836051)0.966062:0.06508093)0.999850:0.07895719)0.999850:0.07147725)0.999850:0.13110114,((750_Oscillatoriales_cyanobacte:0.53852681,(551_Leptolyngbya_sp._PCC_7375:0.24131861,677_Synechococcus_sp._PCC_7335:0.25539322)0.999850:0.13656644)0.952097:0.05932124,((711_Acaryochloris_sp._CCMEE_54:0.13701678,743_Acaryochloris_sp._HICR111A:0.14757893)0.999850:0.39237613,(527_Leptolyngbya_sp._hensonii:0.24074384,(769_Planktothricoides_sp._SR00:0.20713618,787_Phormidium_ambiguum_IAM_M_:0.20690833)0.999850:0.11190912)0.999850:0.13591575)0.527884:0.02452908)0.999850:0.08884000)0.973451:0.04548601)0.738685:0.01320659)0.999850:0.11087734)0.999850:0.16009519)0.999850:0.13514145)0.753721:0.08710523,((780_Mastigocoleus_testarum:0.26164444,645_Calothrix_parasitica_NIES_:0.33702238)0.999850:0.35617286,(858_Pleurocapsa_sp._PCC_7327:0.51919522,(859_Oscillatoriales_cyanobacte:0.71131947,((813_Synechococcus_sp._PCC_7335:0.90121225,763_Leptolyngbya_sp._JSC_1:0.47072403)0.999850:0.15544787,(496_Chroococcidiopsis_thermali:0.31389945,(694_Calothrix_sp._PCC_7507:0.37981684,(814_Fischerella_sp._NIES_4106:0.32045450,822_Calothrix_sp._NIES_3974:0.39670815)0.999850:0.10014572)0.999850:0.14889570)0.999850:0.13757527)0.816508:0.07519327)0.999850:0.12254013)0.999850:0.21789081)0.882758:0.25549050)0.999850:1.52045545)0.999850:5.56081757)0.999850:2.43838802)0.986769:0.19432720)0.999850:0.13033980);
